# Supplementary material for: Comparative Genomic Evidence for a Complete Nuclear Pore Complex in the Last Eukaryotic Common Ancestor
Source: PLoS One. 2010 Oct 8;5(10):e13241. doi: 10.1371/journal.pone.0013241 (PMC2951903; doi:10.1371/journal.pone.0013241)
Supplement: Table S2 — Accession/gene IDs for Coatomer complex protein homologs from Table 4. (0.04 MB XLS) [file pone.0013241.s002.xls]

## Sheet: Sheet1
	COPI							COPII						Clathrin
Species	alpha	beta	beta'	gamma	delta	epsilon	zeta	sar1	sec16	sec23	sec24	sec31	SFB3	CHC1	clc1	apl1	apl3	apl4	apl5	apl6	apm1	apm3	apm4	aps1	aps2	aps3
Schizosaccharomyces Pombe	19112071	19112195	162312331	19114283	O74496		19075934	19113360	19115897	19075400	19115643	19112374	19112268	19115060	71005594	19113227	19112387	19076059	19115579	19114708	19112573	19112301	19113833	19114322	19112930	19114124
Saccharomyces cerevisiae	YDL145C	YDR238C	YGL137W	YNL287W	YFR051C_14318576	YIL076W	YPL010W	YPL218W	YPL085W	YPR181C	YIL109C	YDL195W	YHR098C	YGL206C	YGR167W	YJR005W	YBL037W	YPR029C	YPL195W	YGR261C	YPL259C	YBR288C	YOL062C	YLR170C	YJR058C	YJL024C
Pichia stipditis	150864245	150866782	150865259	150951546	150865773	126139339	150866814	126135080	150866499	150951425	150864604	150951472		150865761	126274386	150866197	150865937	150864485	150865150	150865307	150864061	32574	150865601	126139922	149388892	150864018
Klyveromyces lactis	50310563	50305849	50303353	50309085	50307181	50305297	50312519	50303361	50310031	50308329	50310459	50310589	50312071	50311015	50311425	50308751	50304251	50308487	50309635	50302961	50307439	50309577	50304829	50312131	50303761	50311481
Debaromyces hansenii	199431782	202953430	199430523	50405699	50424795	50414338	50425263	50418685	50411911	50421757	50420115	218511779	50423251	199432536	50412111	202953601	202953624	199429862	199433818	50427731	199431732	199433934	199430697	50424993	202953153	199434193
Candida albicans	238880601	68477011	68487187	68484931	68470338	238882422	68481833	68487177	68470811	238881315	238878706	68474196	68469745	68490680	68466073	68481991	68488807	238879749	238880679	68486227	68467893	68487388	238883676	238879981	68486047	68488453
Yarrowia lipolytica	50553500	50556394	210075575	50555079	50554563	50553186	50555914	50549275	50546681	210076162	50555239	24286043	50553032	50545225	50554623	210076146	50549025	50547415	50554799	50547355	50546599	50550963	210075483		210075210	50554313
Candida glabrata	50289957	50292531	50289511	50294175	50285091	50294986	50293493	50287031	50289215	50288757	50286065	50291335	50284837	50285001	50290399	50288225	50287465	50292039	50288661	50287807	50291631	50292861	50285943	50285517	50288901	50286269
Neurospora Crassa	85088976	85085318	85107950	85115358		12834141	85119594	164429042	74624528	74638434	85093531	85110541	85089718	85119481	85102124	164429210	85081461	0	85092036	164424991	164422848	85086052	32419759	28950037	32416434	85110058
Aspergillus Nidulans	67525137	67518019	67539604	67536754	67517294	67516767	67539820	67516259	67540890	67515959	67526525	67540174	67525245	67528591	67523187	67539560	67541705	67527924	67902608	67515767	67903616	AN5641.2	169778087	67901390	67516881	67538698
Cryptococcus neoformans	134114403	58269570	58264288	134110724	58266000	58266818	58264306	58263014	134106239	58260166	58262714	58260230		58259994	58271282	58264170	58269254	58258289	CNBE0860	cn03083	134113975	58264088	58263418	134112349	58262560	58268174
Ustilago maydis	71020179	71018555	71005764	71004498	71013558	46096623	71023115	71024587	71016220	71006210	71018251	74699396	71012758	71019675	71005594	71020331	71005696	71004282	71018127	71018377		71023259	71018121	UM03004.1	0	71005078
Caenorhabditis elegans	17510485	4226126	1754028	115532938	17552154	6647444	17534573			17566436	32566504	17542138		17555172	17563878	32699184	17569875	25145450	17536815	211970499	25145554	71991553	25153558	17560364	17551440	25151042
Homo sapiens	148536853	7705369	4758032	109134349	11863154	62896727	7706337	9910542	114786441	38202214	112382214	119626316	27735256	4758012	4502899	4557469	62898848	193785569	33869469	219841934	14210504	5803000	14917109	13097711	70906430	4502861
Mus Musculus	226823359	15426055	29789080	8567340	148747410	10946972	148671979	21703344	124378050	67906177	116174774	244791271	148669551	51491845	122939196	21313640	113336	113349	148699560	52317148	6671557	14994229	6753074	4557471	38348472	6753078
Rattus norvegicus	197246146	18158449	56789724	157817775	56090634	149036009	157824117	57528164	149039274	157817612	157786604	14717392	157822493	9506497	14010873	149053663	162138932	189491695	198278523	149059068	112984344	48976083	16758938	149062964	56961624	27674131
Danio Rerio	190337988	51858536	50080158	18858453	42543996	55925267	33416405	66773354	189534472	41054263	189534515	41054764	189526524	189528657	189546643	29165686	189517144	41054423	113682038	189537228	189516369	122891317	47086877	47123241	125837473	50540146
Xenopus laevis	189230284	148223736	148223685	148222563	148235299	147904080	148235008	148233926	197245681	147905570	147905097	148229675	147905097	148231021	148232493	148235381	147899113	147904637	159155954	147900121	148230753	56269206	148230098	45361523	47085925	147900179
Bos Taurus	157785569	118151108	312732	126723233	1705999	110282947	62461596	78369468	194671785	77736199	194667685	194668102	76656555	27806689	510	124028640	115496658	119910239	29420423	115496866	164420748	194679261	77735993	116004439	115497184	114053131
Gallus Gallus	71897175	57530020	118094989	118081889	118405190	57530593	0	118092613	118099405	50748450	50755154	118092708	50749392	124339781	86129544	118100169	61097989	57524938	0	118095494	56119012	118101410	118095217	57525488	0	57528924
Apis mellifera	66504662	110763426	0	66526638	66551478	48132928	66548929	48109763	110754961	48096763	66535303	110755248	66521121	110765224	66565839	0	i66511475	0	110757003	110748751	66516000	66564836	48097876	21355569	110766983	48142301
Drosophila Melanogaster	3676167	17647193	24584107	21064641	3256111	19920832	21356771	24648946	60677997	7271162	28380942	54650900	24581061	17137000	3065729	17647183	2104816	71834186	2290772	33589466	24645407	28571412	28571823	219990715	24648686	17985975
Ciona Intestinalis	198424842	207388	198423371	291190	239677	289097	198416886	198432687	198413510	198431261	198432685	198430079	242141	198425553	198426385	198433478	294583	198414954	198421733	198422131	198438375	198425965	198413593		198426270	198437304
Monosiga brevicollis	167518005	38413	167538515	167516914	167522663	167521898	32634	167523441	37954	167518423	167535190	34599	167535358	13578	0	167536807	167516738	38833	167538232	167517022	167537848	36240	167535567	20286	167518065	167537378
Volvox carterii	77684	67325	106879	72994	79089	104471	107955	80466		103128	72688	120559		104811	108157	0	120602	101862	0	0	108841	0	93610	106707	76532	0
Chlamydomonas reinhardtii	159471083	195438	154280	159465992	195439	159469868	159905	159482968	282612	133099	159487927	195444	195442	195415	159478885	393988	195447	57580	0	0	182329	0	159481594	159472687	159485706	0
Ostreococcus tauri	145345406	49385	48514	36263	94212	30499	10466	145356753	145352319	33543	88822	145352319		28794	116000668	145345896	145357194	24457	42302	44118	24086	145349817	40743	26214	145354863	28054
Populus trichocarpa	224133400	578384	224058817	224077826	224136702	224115588	118481391	224111920	224138596	743100	820312	821436	224123334	567249	118482648	224074998	224132092	224090823	569806	224109508	224107797	224124446	224126493	224127562	224065891	224094777
Arabidopsis thaliana	15226538	5262760	238479130	42567389	15450769	15221463	186509930	15223516	15238109	2244772	30680129	30695804	13124521	20453062	240255608	7385055	10178251	110735839	225680791	240255649	6573741	9954753	15237475	15237005	15220987	22331732
Oryza sativa	115478034	115484427	75123595	115471065	115463119	115460920	115445785	125525753	222622009	62734287	222628294	13928450	77550927	115483737	115470134	115453069	222624064	115466638	115436956	115442533	115439443	115463621	115448027	108711413	115487800	115451701
Physcomitrella patens	168037439	225075	168052549	168056664	168005544	168019724	182417	168000901	168040671	212135	168062647	148700	168021205	167464	168002627	168061445	168008992	168009052	145585	168022360	168058688	168036700	168019730	168051195	168049922	168036354
Cyanidioschizon merolae	CMD156C	CMG048C	CMT617C	CMP053C	CMO202C	CMD014C	CMN247C	CMT196C		CMF170C	CMQ471C	CMR203C		CMF103C	0	CMR021C	0	CMF083C	CMQ028C	0	CMJ102C	0	0	CMR144C	0	CMD102C
Encephalitozoon Cuniculi	85691135	19173437	19173452	19172987	19173360	0	19173394	19173546		19074879	NP_584648.1	19173348		0	0	19074327	0	0	0	0	19068617	0	0	0	0	19173342
Entamoeba histolytica	427.m00030	51.m00171	253.m00086	518.m00020	159.m00114	56.m00167	59.m00168	377.m00035		98.m00139	698.m00012	118.m00156		200.m00090	0	103484584	287.m00047	250.m00072	34.m00236	183233967	404.m00034	67477695	296.m00052	15.m00341	4.m00579	300.m00056
Dictyostelium discoideum	DDB0233797	DDB0191250	DDB0233798	66805117	DDB0189960	DDB0233799	DDB0233825	DDB0229965		DDB0235163	DDB0235165	66826833		66818048	66817778	66815659	DDB0217164	66812406	DDB0234240	66822011	66805039	66816637	66818179	166240177	166240245	66820058
Giardia Lamblia	XP_767456	XP_771472	XP_779524	0	XP_769179	0	XP_770096.1	71077142		XP_767337	71081412	71071858		XP_768408	0	XP_770509	71077853	XP_767081.1	0	0	0	0	71076068	0	253743623	0
Tetrahymena thermophila	337.m00016	60.m00135	58.m00152	51.m00166	55.m00241	53.m00265	3.m01787	51.m00272		57.m00214	10.m00519	97.m00184		24.m00346	229596127	79.m00164	159.m00086	0	0	0	238.m00043	118389248	77.m00202	221.m00069	146183579	0
Thalassiosira Pseudonana	34876	26212	22092	269663	39615	39913	23050	39497		22248	224009508	22963		269540	224014381	224000059	224008795	269744	263963	26105	224009756	223995823	223998210	33667	224007261	224004498
Plasmodium falciparium	86170652	124808953	124506671	NP_701319	NP_701219	0	23510138	23510151		NP_704329	225632041	NP_473056		NP_701550	0	NP_703622	86171157	NP_702418	0	86170973	124512972	0	23508873	124803952	124801375	23509177
Plasmodium berghei	PB000975.03.0	PB000713.00.0	PB300489.00.0	PB001644.02.0	PB000425.02.0	0	PB000302.01.0	PB000267.00.0		PB000222.02.0	68076625	PB000190.00.0		PB001126.00.0	0	PB000013.00.0	68067521	PB001025.02.0	0	68060966	68076829	0	68068893	PB000525.01.0	PB000257.02.0	PB000561.03.0
Cryptosporidium hominis	67587839	XP_665196	XP_665321	XP_668501	XP_666964	0	67624551	66362880		XP_667318	XP_667108.1	67596460		XP_667814	0	67586729	0	XP_666098	0	0	67593797	0	0	67587733	0	0
Toxoplasma gondii	49.m03226	57.m01829	46.m01632	59.m00090	41.m00014	49.m00062	72.m00390	33.m01336		80.m00011	65.m01096	583.m05430		80.m02298	237843509	49.m00005	0	583.m05571	583.m09203	80.m02192	80.m00004	59.m07773	44.m02623	59.m03515	583.m05557	33.m01341
Theileria parva	526.m04743	525.m05654	525.m05959	529.m04382	529.m04346	0	531.m01334	529.m04128		526.m05021	525.m06272	525.m0540		530.m02665		526.m04600	530.m03018	TP04_0213	0	0	71033183	0	0	525.m05582	526.m04482	0
Leishmania major	LinJ34_V3.4140	LinJ20_V3.1390	LinJ33_V3.3360	LinJ28_V3.2820	LinJ16_V31230	LinJ32_V3.1810	LinJ35_V3.0110	LinJ05_V3.0030		LinJ36_V3.6710	LinJ29_V3.0230	LinJ11_V3.1140		LinJ36_V3.1700	LinJ19_V3.0100	LinJ36_V3.7080	LinJ07_V3.0060	LinJ34_V3.3800	LinJ08_V3.0090	LinJ36_V3.5490	LinJ22_V3.0960	LinJ34_V3.2420	LinJ36_V3.3180	LinJ29_V3.1530	LinJ34_V3.2100	LinJ24_V3.1610
Naegleria gruberi	estExt_Genewise1.C_150150	estExt_fgeneshNG_pg.C_480092	estExt_fgeneshHS_pg.C_4830001	estExt_fgeneshHS_pg.C_770012	estExt_fgeneshNG_pg.C_130085	fgeneshHS_pg.scaffold_4000096	fgeneshNG_pg.scaffold_71000056	estExt_Genewise1.C_230065	estExt_fgeneshHS_pg.C_10137	estExt_fgeneshHS_pg.C_690016	estExt_fgeneshHS_pg.C_220009	estExt_fgeneshHS_pg.C_830022		estExt_fgeneshNG_pg.C_90133	estExt_fgeneshHS_pg.C_90049	estExt_fgeneshHS_pg.C_390048	estExt_fgeneshNG_pg.C_650033	estExt_fgeneshNG_pg.C_90153	estExt_fgeneshNG_pg.C_280159	gw1.9.24.1	estExt_fgeneshNG_pg.C_110227	gw1.7.58.1	fgeneshHS_pm.scaffold_57000002	fgeneshHS_pm.scaffold_1000009	gw1.1.592.1	geneshHS_pm.scaffold_17000004
Phytophtora infestans	PITT_17069	PITT_02267	PITT_04958	PITT_03549	PITT_11127	PITT_08463	PITT_00459	PITT_00089	PITT_01947	PITT_09965	PITT_12260	PITT_03594		PITT_02022	PITT_10203	PITT_05884	PITT_04335	PITT_11143	PITT_14573	PITT_15755	PITT_14462	PITT_17992	PITT_05806	0	PITT_04957	PITG_01649
Phaeodactylum tricornutum	29053	53300	219119187	25664	30437	51689	7018	6775	49065	24518	52102	47010		gw1.15.1.1	219120715	gw1.13.21.1	258	28137	51440	55936	51818	219112553	219112401	52007	219125917	219123803
Trichomonas vaginalis	89276.m00191	92921.m00289	81616.m00141	123429688	87414.m00265	91566.m00127	84285.m00212	85686.m00151		82775.m00069	123485242	82203.m00047		110427.m00002	154413287	81529.m00500	118085.m00003	93792.m00165	154420131	95394.m00355	94829.m00073	95859.m00019	87871.m00093	95629.m00065	123400222	154418470
