# Supplementary material for: Comparative Genomic Evidence for a Complete Nuclear Pore Complex in the Last Eukaryotic Common Ancestor
Source: PLoS One. 2010 Oct 8;5(10):e13241. doi: 10.1371/journal.pone.0013241 (PMC2951903; doi:10.1371/journal.pone.0013241)
Supplement: Table S3 — Hits for WD repeat proteins in archaeal and bacterial genomes. (0.03 MB XLS) [file pone.0013241.s003.xls]

## Sheet: Sheet1
	Species	Group	Aladin WD repeat	Sec13 WD repeat	Seh1 WD repeat	Rae1 WD repeat	Nup43	Nup37
Bacteria	Methylobacterium chloromethanicum	α-proteobacteria	MchlDRAFT_0120	MchlDRAFT_3666	MchlDRAFT_3666	MchlDRAFT_3666	MchlDRAFT_0120	MchlDRAFT_3666
	Methylocella silvestris	α-proteobacteria	0	0	0	0	0	0
	Rhodobacter sphaeroides	α-proteobacteria	0	0	0	0	0	0
	Rhodospirillum rubrum	α-proteobacteria	Rru_A1285	Rru_A1285	Rru_A1285	Rru_A1285	Rru_A1285	Rru_A1285
	Oligotropha carboxidovorans	α-proteobacteria	0	0	OcarO_010100004330	OcarO_010100004330	0	0
	Rhizobium leguminosarum	α-proteobacteria	0	0	0	0	0	0
	Rhodopseudomonas palustris TIE1	α-proteobacteria	0	0	Rpal_0930	Rpal_0930	0	0
	Phenylobacterium zucineum	α-proteobacteria	0	0	PHZ_c0269	0	0	0
	Rhizobium etli	α-proteobacteria	0	0	0	0	0	0
	Blastopirellula marina	Planctomycete	0	0	0	0	0
	Gemmata obscuriglobus	Planctomycete	GobsU_010100009853	GobsU_010100004839	GobsU_010100004839	GobsU_010100036185	GobsU_010100035980	ZP_02732094
	Kuenenia stuttgartiensis	Planctomycete	0	0	0	0	0	0
	Planctomyces maris	Planctomycete	0	0	0	0	0	0
	Planctomyces limnophilus	Planctomycete	0	0	0	0	0	0
	Rhodopirellula baltica	Planctomycete	RB5247	0	B5247	RB5920	RB9329	RB2226
	Prochlorococcus marinus MIT 9211	Cyanobacteria	P9211_15191	0	P9211_15191	P9211_15191	P9211_15191	P9211_15191
	Synechocystis sp	Cyanobacteria	0	0	0	0	0	0
	Synechococcus sp	Cyanobacteria	SYNPCC7002_A0022	0	0	YNPCC7002_A0274	SYNPCC7002_A0274	SYNPCC7002_A1727
	Cyanothece sp.	Cyanobacteria	PCC7424DRAFT_1634	0	PCC7424DRAFT_5080	PCC7424DRAFT_1634	PCC7424DRAFT_5474	PCC7424DRAFT_5248
	Microcystis aeruginosa	Cyanobacteria	MAE_25260	0	MAE_54670	MAE_37440	MAE_37440	MAE_37440
	Acaryochloris marina	Cyanobacteria	AM1_4295	AM1_B0191	AM1_4732	AM1_4295	AM1_2505	AM1_B0389
	Bacillus cereus	Firmicutes	0	0	0	0	0	MAE_37440
	Pseudomonas aeruginosa	γ-bacteria	0	0	Paer2_01006250	0	0	0
	Hahella chejuensis	γ-bacteria	HCH_04915	0	HCH_05588	0	HCH_05588	0
	Bacteroides thetaiotaomicron	Bacteroidetes	0	0	0	0
	Flavobacterium johnsoniae	Bacteroidetes	Fjoh_1905	0	0	0	0	0
	Gramella forsetii	Bacteroidetes	0	0	0	0	0	0
	Mycobacterium avium	Actinobacteria	0	0	0	0	0	0
	Frankia sp.	Actinobacteria	Franean1_4252	0	Franean1_6771	Franean1_0523	Franean1_2761	Franean1_6751
	Deinococcus radiodurans	Thermi	DR0960	0	0	DR1769	0	0
	Thermus thermophilus	Thermi	0	0	TTHA0866	TTHA0866	TTHA0866	TTHA0866
Archaea	Methanococcus maripaludis	Methanococci	0	0	0	0	0	0
	Candidatus Korarchaeum	Korarchaeota	0	0	0	0	0	0
	Ignicoccus hospitalis	Thermoprotei	0	0	Igni_0561	Igni_0561	0	Igni_0561
	Caldivirga maquilingensis	Thermoprotei	0	0	0	0	0	0
	Pyrobaculum aerophilum	Thermoprotei	PAE1077	0	0	0	0	0
	Thermoproteus neutrophilus	Thermoprotei	0	0	0	Tneu_1159	0	Tneu_1159
	Sulfolobus solfataricus	Thermoprotei	0	0	0	0	0	0
	Metallosphaera sedula	Thermoprotei	0	0	0	0	0	0
	Halobacterium salinarum	Halobacteria	0	0	0	OE6278R	0	0
	Haloarcula marismortui	Halobacteria	0	0	OE5188F	0	0	0
	Archaeoglobus fulgidus	Archaeoglobi	0	0	0	0	0	0
	Methanosarcina acetivorans	Methanomicrobia	MA2580	MA2525	MA2580	MA2525	MA2580	AAM05908
	Candidatus Methanoregula boonei	Methanomicrobia	0	0	0	Mboo_1854	0	0
	Methanoculleus marisnigri	Methanomicrobia	YP_001047126	0	Memar_0476	Memar_0476	0	0
	Methanocella sp	Methanomicrobia	RCIX2203	0	RRC248	RRC248	RRC248	0
	Cenarchaeum symbiosum	Thaumarcheota	CENSYa_0820	0	CENSYa_0849	CENSYa_0708	CENSYa_0849	0
	Nitrosopumilus maritimus	Thaumarcheota	0	0	0	Nmar_0456	0	Nmar_0456
	Nanoarchaeum equitans	Nanoarcheota	0	0	0	0	0	0
