# Supplementary material for: Comparative Genomic Evidence for a Complete Nuclear Pore Complex in the Last Eukaryotic Common Ancestor
Source: PLoS One. 2010 Oct 8;5(10):e13241. doi: 10.1371/journal.pone.0013241 (PMC2951903; doi:10.1371/journal.pone.0013241)
Supplement: File S1 — Alignments and phylogenies. (2.39 MB ZIP) [file pone.0013241.s007.zip]

Archive with 71 entries (65 files):
- Neumann_SI4/
- Neumann_SI4/.DS_Store
- __MACOSX/
- __MACOSX/Neumann_SI4/
- __MACOSX/Neumann_SI4/._.DS_Store
- Neumann_SI4/Information_on_alignments_trees.rtf
- __MACOSX/Neumann_SI4/._Information_on_alignments_trees.rtf
- Neumann_SI4/Neumann_coatomer_splitstree/
- Neumann_SI4/Neumann_coatomer_splitstree/.DS_Store
- __MACOSX/Neumann_SI4/Neumann_coatomer_splitstree/
- __MACOSX/Neumann_SI4/Neumann_coatomer_splitstree/._.DS_Store
- Neumann_SI4/Neumann_coatomer_splitstree/alphaCOPI.splitstree
- Neumann_SI4/Neumann_coatomer_splitstree/apl1.splitstree
- Neumann_SI4/Neumann_coatomer_splitstree/apl2.splitstree
- Neumann_SI4/Neumann_coatomer_splitstree/apl3.splitstree
- Neumann_SI4/Neumann_coatomer_splitstree/apl4.splitstree
- Neumann_SI4/Neumann_coatomer_splitstree/apl5.splitstree
- Neumann_SI4/Neumann_coatomer_splitstree/apl6.splitstree
- Neumann_SI4/Neumann_coatomer_splitstree/apm1.splitstree
- Neumann_SI4/Neumann_coatomer_splitstree/apm3.splitstree
- Neumann_SI4/Neumann_coatomer_splitstree/apm4.splitstree
- Neumann_SI4/Neumann_coatomer_splitstree/aps1.splitstree
- Neumann_SI4/Neumann_coatomer_splitstree/aps2.splitstree
- Neumann_SI4/Neumann_coatomer_splitstree/aps3.splitstree
- Neumann_SI4/Neumann_coatomer_splitstree/betacopi.splitstree
- Neumann_SI4/Neumann_coatomer_splitstree/betaprime.splitstree
- Neumann_SI4/Neumann_coatomer_splitstree/chc1.splitstree
- Neumann_SI4/Neumann_coatomer_splitstree/clc1.splitstree
- Neumann_SI4/Neumann_coatomer_splitstree/delta.splitstree
- Neumann_SI4/Neumann_coatomer_splitstree/epsilonCOPI.splitstree
- Neumann_SI4/Neumann_coatomer_splitstree/gammaCOPI.splitstree
- Neumann_SI4/Neumann_coatomer_splitstree/sar1.splitstree
- Neumann_SI4/Neumann_coatomer_splitstree/sec16.splitstree
- Neumann_SI4/Neumann_coatomer_splitstree/sec23.splitstree
- Neumann_SI4/Neumann_coatomer_splitstree/sec24.splitstree
- Neumann_SI4/Neumann_coatomer_splitstree/sec31.splitstree
- Neumann_SI4/Neumann_coatomer_splitstree/sfb3.splitstree
- Neumann_SI4/Neumann_coatomer_splitstree/zetaCOPI.splitstree
- Neumann_SI4/Neumann_nup_align/
- Neumann_SI4/Neumann_nup_align/Aladinnew.aln
- Neumann_SI4/Neumann_nup_align/Gle1new.aln
- Neumann_SI4/Neumann_nup_align/Gp210new.aln
- Neumann_SI4/Neumann_nup_align/Ndc1new.aln
- Neumann_SI4/Neumann_nup_align/nup107new.aln
- Neumann_SI4/Neumann_nup_align/nup120-160new.aln
- Neumann_SI4/Neumann_nup_align/Nup133new.aln
- Neumann_SI4/Neumann_nup_align/nup153new.aln
- Neumann_SI4/Neumann_nup_align/nup155new.aln
- Neumann_SI4/Neumann_nup_align/nup188new.aln
- Neumann_SI4/Neumann_nup_align/nup192-205new.aln
- Neumann_SI4/Neumann_nup_align/nup214new.aln
- Neumann_SI4/Neumann_nup_align/nup358new.aln
- Neumann_SI4/Neumann_nup_align/Nup35new.aln
- Neumann_SI4/Neumann_nup_align/nup37new.aln
- Neumann_SI4/Neumann_nup_align/nup43new.aln
- Neumann_SI4/Neumann_nup_align/nup50new.aln
- Neumann_SI4/Neumann_nup_align/nup54new.aln
- Neumann_SI4/Neumann_nup_align/nup58new.aln
- Neumann_SI4/Neumann_nup_align/nup62new.aln
- Neumann_SI4/Neumann_nup_align/nup75-85new.aln
- Neumann_SI4/Neumann_nup_align/nup88new.aln
- Neumann_SI4/Neumann_nup_align/nup93new.aln
- Neumann_SI4/Neumann_nup_align/nup98new.aln
- Neumann_SI4/Neumann_nup_align/pom121new.aln
- Neumann_SI4/Neumann_nup_align/pom152new.aln
- Neumann_SI4/Neumann_nup_align/pom34new.aln
- Neumann_SI4/Neumann_nup_align/rae1new.aln
- Neumann_SI4/Neumann_nup_align/sec13new.aln
- Neumann_SI4/Neumann_nup_align/seh1new.aln
- Neumann_SI4/Neumann_nup_align/tprnew.aln
- __MACOSX/._Neumann_SI4
