# Supplementary material for: Comparative Genomic Evidence for a Complete Nuclear Pore Complex in the Last Eukaryotic Common Ancestor
Source: PLoS One. 2010 Oct 8;5(10):e13241. doi: 10.1371/journal.pone.0013241 (PMC2951903; doi:10.1371/journal.pone.0013241)
Supplement: File S1 — Alignments and phylogenies. (2.39 MB ZIP) [file pone.0013241.s007.zip › Neumann_SI4/Neumann_coatomer_splitstree/apl1.splitstree]

#nexus

BEGIN Taxa;
DIMENSIONS ntax=22;
TAXLABELS
[1] 'apl1_candida_g'
[2] 'apl1_kluyveromyces'
[3] 'apl1_bos'
[4] 'apl1_spombe'
[5] 'apl1_mus'
[6] 'apl1_gallus'
[7] 'apl1_homo'
[8] 'apl1_rattus'
[9] 'apl1_xenopus'
[10] 'apl1_SGD_Scerevisiae'
[11] 'apl1_MIT_Sbay_c342_13303_700_bp'
[12] 'apl1_MIT_Spar_c301_12320_727_bp'
[13] 'apl1_WashU_Scas_Contig590_14_693_bp'
[14] 'apl1_danio'
[15] 'apl1_pichia'
[16] 'apl1_yarrowia'
[17] 'apl1_candida_a'
[18] 'apl1_debaryomyces'
[19] 'apl1_neurospora'
[20] 'apl1_aspergillus'
[21] 'apl1_cryptococcus'
[22] 'apl1_ustilago'
;
END; [Taxa]

BEGIN Characters;
DIMENSIONS nchar=1151;
FORMAT
	datatype=PROTEIN
	missing=x
	gap=-
	symbols="a r n d c q e g h i l k m f p s t w y v z"
	labels=left
	transpose=no
	interleave=no
;
MATRIX
'apl1_candida_g'                       -----------------------------------------------------------------------------msd-------qrvf---srykasei----naelqsyevnkfklnsikrknalrkivanltlgnynem-sllgdaihkfwqidddfevkricheyvsvigsmkprlvvdflpsiqddlks-rnskvqvlalrtlmqipssefldeamkfsklivsrkttmskdvtkaailnliqldemnh--eeil--klvpylfeisedqseaitirvaalhtlyliheknpqmaplnigvdaafnileniekanewdkgliietlpvtvvpnthddaydlidlilpqlqnvntyvalgtlkfilyllnyvds---isetvikrisnsivalldn-ppeiqflilrnvillllsrgsdmlk-ldisyffiqfndpiyikdtkleclyllanknnliqildeleqyatdidiqmsrkairavgnlavkldds-aaanccdtladlldfgvdfviqeiisvfrnifrkypnnfkdyvpdlikcidiveepesinamiwiithyynsipnyldefk-qfsdsiegqalevqysilsssvkfflrspseeteancinilkyctekadnidlrnrafgywrllaltksekaeeqlpidtalkiidge-lpmlelnt--kldsavleelelnmgsivsvylkpasqifknsklkslpknsilienre--------------------------------q------lv---------------------------------------------------i--------------rpdsnnsipedvevndyfaprkfmsgt------gtgns----------------tpgtphs-gs--s-----sq----------------------------------rktmad-----------------------------------------------------------------------------------------ydrpaekvn----qlsgk--r-----------ksst-sgttnlsrk------------psql----------------------------------------lrrislkktpf
'apl1_kluyveromyces'                   -----------------------------------------------------------------------------mse-------skif---ykykahei----rgelvsd-sgkar-gsskrklclrkiianlimgnyhemaqlfvdvl-qiwnsendleikrmchqyfctltpskpdqlrmalpiilqdlls-nseelcilslrtitsidepeyiqegfqhvkklimttskisiplrkaaihslikmdqldh--tkvl--elyyflmdmldygkeeptilvaavtvlheihvsnpdmnplqltqnicfnllevlgkinewdiailfdilttaylpkthseahhlidlsvpklhnlnssvvlnalkfiiyltnyvdy---ieerlvrkfsssltsllnk-ppeiqflvlrnvillllsrdsplih-lepnnffieysdptyikdtkleilyllaneentsqildelkgqatdidiqmskksiraignlavkyphs--arysvdvllellefgvdyivqevvsmlknvlrkypnqfdfvvpllpqysdsiqdseskcamiwivtnhsnqledpigvfr-kysdnfnteglevqllllnsavkffcraqsketeqlclkllsgateindnpdlrdnaymywrllslagnsse-plfnndvvrdmidge-lpvieint--kldpivreelelnigsilsvylkpvsqvfrgvspkklpespalnheks--------------------------------s------ls---------------------------------------------------i--------------in---dsis----------------nn------stgsf----------------hgsdttr-rs--s-----sp----------------------------------ikkmtd-----------------------------------------------------------------------------------------fdrpaetvn----qlkdk--r-----------kssislsatklark------------psml----------------------------------------arklsmrkpfq
'apl1_bos'                             -----------------------------------------------------------------------------mtd-------skyf---ttnkkgeif-elkaelnn--ek-----kekrkeavkkviaamtvgk--dvsslfpdvv-ncmqt-dnlelkklvylylmnyaksqpdmaimavnsfvkdced-pnpliralavrtmgcirvdkiteylceplrkclkdedp---yvrktaavcvaklhdina--qmvedqgfldslrdlia--dsnpmvvanavaalseiseshpnsnlldlnpqninklltalnectewgqifildcls-nynpkddreaqsicervtprlshansavvlsavkvlmkflellpkesdyynmllkklapplvtllsg-epevqyvalrninlivqkr-peilk-qeikvffvkyndpiyvklekldimirlasqaniaqvlaelkeyatevdvdfvrkavraigrcaikveq--saercvstlldliqtkvnyvvqeaivvirdifrkypnkyesiiatlcenldsldepdaraamiwivgeyaeridnadelle-sflegfhdestqvqltlltaivklflkkps-etqelvqqvlslatqdsdnpdlrdrgyiywrllstdpv----------takevvlse-kpliseetd-lieptlldelichigslasvyhkppnafvegshgihrkhlpihhgstdagdspvgtttatnleqpqvipsqgdllgdllnl------dlgp-------------------------pvnvpqvssmqmgavdllgggldsl--------------vg---qsfi----------------ps------svpatfapsptpavvssglndlfelstgigmapggyvapkavwlpavkakgleisgtfthrqghiymemnftnkalqhmtdfaiqfnknsfgvipstplaihtplmpnqsidvslplntlgpvmkmeplnnlqvavknnidvfyfscliplnvlfvedgkmerqvflatwkdipnenel----qfqikech-----------lnad-tvssklqnnnvytiakrnvegqdmlyqs-lkltngiwilaelriqpgnpnytlslkcrapevsqyiyqvydsilkn
'apl1_spombe'                          -----------------------------------------------------------------------------mss-------sssh---fsstaadllavfssdnkd--ks-----ankrisalkkaiagisygy--dmsslfpsvi-ssmes-nnlelkklcylylkiyasvkpteakravklilndiys-snpmirslalrtltsvniknfwvaamdpivrllddtdp---yvrktaaigiaklysydk--kmvessglidhlkemls--dessvvvanslaalmnivnsstgf-kltfsreisnklvksltdcsewlqvaildali-fyvpqkpgeaesfaerispwlqhgnaavcmgavkvilyltnymkdd-nrvkeyfmktqpplvtllarkssatqyvilrniqiileqc-pemfa-ndihffycnfddpiyvklekldiltkiadihnldqilpefveyaseidvelvrksvkcigylaikiee--rkndcidslielmntkvtyviqeavivirdilrkypgsykslvpilyenldsldepdaksaviwilgqyaeeiedsitlln-dylkgffdepleiqltlltavikvflkkpt-aaadmvtnvlqwctdevndpdlrdrgiiysrmlsanpe----------lakkvilan-mppvnvgtg-mydpdtteqlmlnistlssiyhkppnrfvkgaqvaycepspvlrlrtrd-----------------------sn------------------------------------------------------------------------------------------------------------------------------------------------------------------------------------------------------------------------------------psnt---dsresnhkkynhfhqksqtr------------rvme------qydrnswnpspfsd-------------e-----------snsn-tfsgkfdsadqenlgmpmt--------------------------------------------------pethlmd
'apl1_mus'                             -----------------------------------------------------------------------------mtd-------skyf---ttnkkgeif-elkaelnn--ek-----kekrkeavkkviaamtvgk--dvsslfpdvv-ncmqt-dnlelkklvylylmnyaksqpdmaimavnsfvkdced-pnpliralavrtmgcirvdkiteylceplrkclkdedp---yvrktaavcvaklhdina--qmvedqgfldslrdlia--dsnpmvvanavaalseiseshpnsnlldlnpqninklltalnectewgqifildcls-nynpkddreaqsicervtprlshansavvlsavkvlmkflellpkdsdyynmllkklapplvtllsg-epevqyvalrninlivqkr-peilk-qeikvffvkyndpiyvklekldimirlasqaniaqvlaelkeyatevdvdfvrkavraigrcaikveq--saercvstlldliqtkvnyvvqeaivvirdifrkypnkyesiiatlcenldsldepdaraamiwivgeyaeridnadelle-sflegfhdestqvqltlltaivklflkkps-etqelvqqvlslatqdsdnpdlrdrgyiywrllstdpv----------takevvlse-kpliseetd-lieptlldelichigslasvyhkppnafvegshgihrkhlpihhgstdagdspvgtttttnleqpqvipsqgdllgdllnl------dlgp-------------------------pvnvpqvssmqmgavdllgggldsl--------------vg---qsfi----------------ps------svpatfapsptpavvssglndlfelstgigmapggyvapkavwlpavkakgleisgtfthrqghiymemnftnkalqhmtdfaiqfnknsfgvipstplaihtplmpnqsidvslplntlgpvmkmeplnnlqvavknnidvfyfscliplnvlfvedgkmerqvflatwkdipnenel----qfqikech-----------lnad-tvssklqnnnvytiakrnvegqdmlyqs-lkltngiwilaelriqpgnpnytlslkcrapevsqyiyqvydsilkn
'apl1_gallus'                          -----------------------------------------------------------------------------mtd-------skyf---ttnkkgeif-elkaelnn--ek-----kekrkeavkkviaamtvgk--dvsslfpdvv-ncmqt-dnlelkklvylylmnyaksqpdmaimavnsfvkdced-pnpliralavrtmgcirvdkiteylceplrkclkdedp---yvrktaavcvaklhdina--qmvedqgfldslrdlia--dsnpmvvanavaalseiseshpnsnlldlnpqninklltalnectewgqifildcls-nynpkddreaqsicervtprlshansavvlsavkvlmkflellpkdsdyynmllkklapplvtllsg-epevqyvalrninlivqkr-peilk-qeikvffvkyndpiyvklekldimirlasqaniaqvlaelkeyatevdvdfvrkavraigrcaikveq--saercvstlldliqtkvnyvvqeaivvirdifrkypnkyesiiatlcenldsldepdaraamiwivgeyaeridnadelle-sflegfhdestqvqltlltaivklflkkps-etqelvqqvlslatqdsdnpdlrdrgyiywrllstdpv----------takevvlse-kpliseetd-lieptlldelichigslasvyhkppnafvegshgihrkhlpihhgstdagdspvgttattnleqpqvipsqgdllgdllnl------dlgp-------------------------pvnvpqvssmqmgavdllgggldsllgsdlgggiggspavg---qtyi----------------ps------svpatfapsptpavvssglndlfelssgigmapggyvapksvwlpavkakgleisgtfshrqghiymemnftnkalqhmtdfaiqfnknsfgvipstplaihtplmpnqsidvslplntlgpvmkmeplnnlqvavknnidvfyfscliplnvlfvedgkmerqvflatwkdipnenel----qfqikdch-----------lnad-tvssklqnnnvytiakrnvegqdmlyqs-lkltngiwilaelriqpgnpnytlslkcrapevsqyiyqaydailkn
'apl1_homo'                            -----------------------------------------------------------------------------mtd-------skyf---ttnkkgeif-elkaelnn--ek-----kekrkeavkkviaamtvgk--dvsslfpdvv-ncmqt-dnlelkklvylylmnyaksqpdmaimavnsfvkdced-pnpliralavrtmgcirvdkiteylceplrkclkdedp---yvrktaavcvaklhdina--qmvedqgfldslrdlia--dsnpmvvanavaalseiseshpnsnlldlnpqninklltalnectewgqifildcls-nynpkddreaqsicervtprlshansavvlsavkvlmkflellpkdsdyynmllkklapplvtllsg-epevqyvalrninlivqkr-peilk-qeikvffvkyndpiyvklekldimirlasqaniaqvlaelkeyatevdvdfvrkavraigrcaikveq--saercvstlldliqtkvnyvvqeaivvirdifrkypnkyesiiatlcenldsldepdaraamiwivgeyaeridnadelle-sflegfhdestqvqltlltaivklflkkps-etqelvqqvlslatqdsdnpdlrdrgyiywrllstdpv----------takevvlse-kpliseetd-lieptlldelichigslasvyhkppnafvegshgihrkhlpihhgstdagdspvgtttatnleqpqvipsqgdllgdllnl------dlgp-------------------------pvnvpqvssmqmgavdllgggldsl--------------vg---qsfi----------------ps------svpatfapsptpavvssglndlfelstgigmapggyvapkavwlpavkakgleisgtfthrqghiymemnftnkalqhmtdfaiqfnknsfgvipstplaihtplmpnqsidvslplntlgpvmkmeplnnlqvavknnidvfyfscliplnvlfvedgkmerqvflatwkdipnenel----qfqikech-----------lnad-tvssklqnnnvytiakrnvegqdmlyqs-lkltngiwilaelriqpgnpnytlslkcrapevsqyiyqvydsilkn
'apl1_rattus'                          -----------------------------------------------------------------------------mtd-------skyf---ttnkkgeif-elkaelnn--ek-----kekrkeavkkviaamtvgk--dvsslfpdvv-ncmqt-dnlelkklvylylmnyaksqpdmaimavnsfvkdced-pnpliralavrtmgcirvdkiteylceplrkclkdedp---yvrktaavcvaklhdina--qmvedqgfldslrdlia--dsnpmvvanavaalseiseshpnsnlldlnpqninklltalnectewgqifildcls-nynpkddreaqsicervtprlshansavvlsavkvlmkflellpkdsdyynmllkklapplvtllsg-epevqyvalrninlivqkr-peilk-qeikvffvkyndpiyvklekldimirlasqaniaqvlaelkeyatevdvdfvrkavraigrcaikveq--saercvstlldliqtkvnyvvqeaivvirdifrkypnkyesiiatlcenldsldepdaraamiwivgeyaeridnadelle-sflegfhdestqvqltlltaivklflkkps-etqelvqqvlslatqdsdnpdlrdrgyiywrllstdpv----------takevvlse-kpliseetd-lieptlldelichigslasvyhkppnafvegshgihrkhlpihhgstdagdspvgtttatnleqpqvipsqgdllgdllnl------dlgp-------------------------pvnvpqvssmqmgavdllgggldsl--------------vg---qsfi----------------ps------svpatfapsptpavvssglndlfelstgigmapggyvapka--------------------------------------------------------------------sidvslplntlgpvmkmeplnnlqvavknnidvfyfscliplnvlfvedgkmerqvflatwkdipnenel----qfqikech-----------lnad-tvssklqnnnvytiakrnvegqdmlyqs-lkltngiwilaelriqpgnpnytlslkcrapevsqyiyqvydsilkn
'apl1_xenopus'                         -----------------------------------------------------------------------------mtd-------skyf---ttnkkgeif-elkaelnn--ek-----kekrkeavkkviaamtvgk--dvsslfpdvv-ncmqt-dnlelkklvylylmnyaksqpdmaimavnsfvkdced-pnpliralavrtmgcirvdkiteylceplrkclkdedp---yvrktaavcvaklhdina--qmvedqgfldslrdlia--dsnpmvvanavaalseiseshpnsnlldlnpqnisklltalnectewgqifildcls-nynpkdereaqsicervtprlshansavvlsavkvlmkfiellpkdsdyytmllkklapplvtllsg-epevqyvalrninlivqkr-peilk-qeikvffvkyndpiyvklekldimirlasqaniaqvlaelkeyatevdvdfvrkavraigrcaikveq--saercvstlldliqtkvnyvvqeaivvirdifrkypnkyesiiatlcenldsldepdargamiwivgeyaeridnadelle-sflegfhdestqvqltlltaivklflkkps-etqelvqqvlslatqdsdnpdlrdrgyiywrllstdpv----------takevvlse-kpliseetd-lieptlldelichigslafvyhkppnafvegshgvhrkhlpiqhgsidigdspvgptpsagleqpqvipsqgdllgdllnl------dlgp-------------------------pgnvpqvstmqmgavdllgggldsllgsdlgggiggspavg---qtfi----------------ps------svpatfapsptpavvssglndlfelssgigmapggyvapkavwlpavkakgleisgtfshrqshiymdmtftnkalqhmtdfaiqfnknsfgvipsaplaihtplmpnqsieislplntlgpvmkmeplnnlqvavknnidvfyfscliplhvlfvedgkmerqvflatwkdipnenel----qfqikdch-----------lnad-tvssklqnnnvytiakrnvegqdmlyqs-lkltngiwilaelriqpgnpnytlslkcrapevcnyvyqvydsilkn
'apl1_SGD_Scerevisiae'                 -----------------------------------------------------------------------------msd-------qkvf---arykanei----vtdlqhfgvkkfksnitrrknalrkiianlvlgnygemsvlfsell-kfwqieddlevkricheyirvigalkpqqarealpfimddfks-rdeklqimalrtlvlvpvkelsdqafdciislvnhksp-peqvtrtaiyalldldeidh--ervl--glssilhdivkaqssspevivaalhtlysiheknanmepfriplelafdmlellpelnewnkatvlevlttsvvpqhyldthemielalpylqqvntyvvlnslkfimyllnyvdv---iketlaeklsnsvialldk-ppelqflvlrnvillllsressllr-ldisyffieyndpiyikdtkleclyllanketlprileeleqyatdidiqmsrksvraignlavklded-svhdcvavlldllefgvdyvvqeiisvfrnilrkypnnfkanvtelvkhtevvqepesknamiwiitqysdvipnylelfr-vfssnmfsetlevqfsilnsaikffirsptketeelcmdllkgcidhennpdlrdktlmywrllsltktsrisnaitfeslksvldge-lpliemnt--kldptvleelelnigtivsiylkpvshifrlnktkllpqspilnpnkd--------------------------------l------lp---------------------------------------------------v--------------vg---nsfp----------------pt------ganrd----------------rqnsesq-sstks-----rk----------------------------------tammdd-----------------------------------------------------------------------------------------ydkpaekin----qlkgk--r-----------ksss-nnpsklsrk------------pstl----------------------------------------lrklsmkrpfs
'apl1_MIT_Sbay_c342_13303_700_bp'      -----------------------------------------------------------------------------msd-------qrvf---arykanei----vtdlqnfgvkkfksnttrrknalrkiianltlgnygemsllfpell-kfwqieddlevkricheyirvmgvlkpqqgkealpfimddfks-rdgklqmmalrtlvlvplrefsdhafdciislvnhkap-pedvtrmaiyalldldeidh--drvl--glssilheivslqssppevvvaalhtlysvheknanmepfglsldlafdmlellpelnewnkatvleilttsvvpqhyldanemielalpylqqvntyvvlntfkfimyllnyvdv---ikeslaeklsnsvialldk-ppelqflvlrnvillllsressllr-ldisyffieyndpiyikdtkleclylladketlprileeleqyatdidiqmsrksvraignlavklded-svndcvavlldllefgvdyvvqeimsvfrnilrkypnnfkknvkelvkhtevvqepesknamiwiitqysdiipnylelfk-vfssnmfnetlevqfsilnsatkffircptketeelcmdllkgctdqennpdlrdkafmywrllsltkmsgtsnaltfealksvvdge-lpliemnt--kldptvleelelnigtivsiylkpvshifrlnktkllppspvlnpnkd--------------------------------l------lp---------------------------------------------------v--------------vn---nsfs----------------pt------ganrn----------------rqnsesq-sstks-----rr----------------------------------tammdd-----------------------------------------------------------------------------------------ydkpaekin----qlkgk--r-----------ksss-nnpsklsrk------------pstl----------------------------------------lrklsmkrpfs
'apl1_MIT_Spar_c301_12320_727_bp'      mg--------------------------------------------------tigavtqegtrargfssfkrghislmsd-------qkvf---arykanei----vtdlqhfgvkkfksnttrrknalrkiianlvlgnygemsllfsell-kfwqieddlevkricheyirvigalkpqqarealpfimddfks-rderlqmmalrtlvlvpvrelsdqafdciislvnhksp-pekvtrtaiyalldldeidh--ervl--glssilhevikshssppevivaalhtlysiheknanmepfrislelafnmlellpelnewnkatvleilttsvvpqhyldthemvelalpylqqvntyvvlnslkfimyllnyvdv---iketlaeklsnsvialldk-ppelqflvlrnvillllsressllr-ldisyffieyndpiyikdtkleclyllanketlprileeleqyatdidiqmsrksvraignlavklded-svhdcvavlldllefgvdyvvqeiisvfrnilrkypnnfkanvtelvkhtevvqepesknamiwiitqysevipnylelfk-vfssnmfsetlevqfsilnsaikffircptketeelcmdllkgcadhannpdlrdktfmywrllsltktsrlsnaltfeslksvldge-lpliemnt--kldptvleelelnigtivsiylkpvshifrlnktkllpqspilnsnkv--------------------------------l------lp---------------------------------------------------v--------------vs---nsfp----------------pt------ganrd----------------rqnsesq-sstks-----rk----------------------------------tammdd-----------------------------------------------------------------------------------------ydrpaekin----qlkgk--r-----------ksss-nnpsklsrk------------pstl----------------------------------------lrklsmkrpfs
'apl1_WashU_Scas_Contig590_14_693_bp'  -----------------------------------------------------------------------------msd-------qrif---tryrasei----rtdlqnidikklkssatkrknalkkiianislgnygemlellpeil-sfwqieddfevkricheyarslgsikpkitddilpfvlqdlks-rnehlqimalrtlvfipsasftneafkfiismvnrrna-seeltktalfaliqlddlnh--nkvt--dlfniihdtiqqrsdnpsiqvaalhtlyaihekhtdmkplqitvescfdlverlselnewdkglllealttavvpqthadsydlidivlpqlqhvntfvvlntfkfviyllnyvds---vsenivkrlsnsiiallnk-apelqflvlrnvillllsrekplld-ldvsyffvefndpiyikdtkleclyllanqdtlsqileeleqyatdidiqmsrkairaignlavklden-aatdcfnlllhllefgvdyvvqeiisvfrnilrkypdkfrssireivkytdavqepesknamiwivtqyadflpdyitvfe-klnssfmedplevqfsilnssiklfmkfptpetkqlsgdvlrtcvdmvnnpdlraralmyqrliqlansqygpyaaldnslheivdsn-lplielns--kldplvleelalnissvtsvylkptsqifrlnrtkflpqspvlladkn--------------------------------k------lt---------------------------------------------------i--------------nd--gpsf---------------------------srd----------------radsk---akslp-----kr----------------------------------tptmsd-----------------------------------------------------------------------------------------ydkpaekvn----qlrgk--m-----------ksss-sspsklvrk------------psml----------------------------------------mkrlsmkrp-f
'apl1_danio'                           -----------------------------------------------------------------------------mtd-------skyf---ttnkkgeif-elkaelnn--ek-----kekrkeavkkviaamtvgk--dvsslfpdvv-ncmqt-dnlelkklvylylmnyaksqpdmaimavnsfvkdced-pnpliralavrtmgcirvdkiteylceplrkclkdedp---yvrktaavcvaklhdina--qmvedqgfldslrdlia--dsnpmvvanavaalseiseshpnsnlldlnpqninklltalnectewgqifildcls-nynpkdereaqsicervtprlshansavvlsavkvlmkflellpkdsdyyntllkklspplvtllsg-epevqyvalrninlivqkr-peilk-qeikvffvkyndpiyvklekldimirlashaniaqvlaelkeyatevdvdfvrkavraigrcaikveq--saercvstlldliqtkvnyvvqeaivvirdifrkypnkyesiiatlcenldsldepdargamiwivgeyaeridnadelle-sflegfhdestqvqltlltaivklflkkps-etqelvqqvlslatqdsdnpdlrdrgyiywrllstdpv----------takevvlse-kpliseetd-lieptlldelichigslasvyhkppnafvegshgihrkhlpiqhgsidtgespvstgpaasidqpqvipsqgdllgdllnl------dlgp-------------------------pvnvpqvssmqiaavdllgggldsllggdlgggvggspavg---qnfi----------------ps------svpntfapsptpaalssglndlfelstgmatatggyvaaktvwlpavkakgleisgtfsrrqghmymdmtftnkalqhmtdfaiqfnknsfgvipttllpvhtplmpsqsidislplntigpvmkmdplnnlqvavknnidvfyfstliplnvffvedgkmerqvflatwkdipnenel----qyqikdch-----------lnad-tvsgklqsnnvytiakrnvegqdmlyqs-lkltngiwilaelriqpgnpnytlslkcrapevsqyvyqmydatlkn
'apl1_pichia'                          -----------------------------------------------------------------------------msd-------gklf---aksnsvel----raeleqa-mkksk-shsrikivlrkvianiilnn-nelaammpdvi-dlfki-ddleirkmcfqylsnyahvnprdasealpyleqflnd-sspivralairtlasvankdyiertvgavrtglgdvdp---yvrktaayavsrlyqhdp--trtekhnliselnelly--dknqvvvsnalaslsyvtdhsrtl-tlaidkahsmalithlgnanewcqiyilnslm-syvpqnseealdlieatipslqhenssvvlnaikvivyyshyvknpglifptlpkrlgtslisllsk-paeiqflvlrnvillllgs-kdlvs-fevemffchnedpiyikdtkleiiyllaneqnvhvvlreleeyatevdvsmarkairalgnlavklpn--aadacveviqnlfnegisyivqesavvlknimrkypnkfqqetlelvkfyklidepdakasmiwiigqacqfidsvetife-viisnfkddpievqyatltaatklylmlpe-kgektvlnvlkwateesdnpdirergyiywrlisseyasgksgnfq-evtkeiilnp-npiispend-sidpkileelelnigtlasiylkpvshvfrlakvkslpnspvlqkraq--------------------------------g------pv---------------------------------------------------t----------sdvtva---tkna----------------qs----------------------------------------tsgrkvsvi--------------------------------sspvad-----------------------------------------------------------------------------------------tsfparnltprstsskqt--ydstgssned-isskd-sfakrltrk------------atql----------------------------------------aar---kgsrd
'apl1_yarrowia'                        -----------------------------------------------------------------------------msd-------lkff---tkgkaaelrtelqaakgp--kn-----vgkkkavlkkivanmtmsn-nemivlfedii-dmirssndldvkkmcflylityckakpelatgaldpllddagsrespliralalktlssipledfiregveptkrllfdedp---yvrktaclavakmwshdt--kivehsdliallnklln--dgnptvvasalaalmditekssdl-qltldhnhaskiatvlgecsewsqismlqall-cwtpqtaleaermvervlprlqhsnaavvlgtvrlivylanysqnllehvpqiptklssamvnlisr-qpelqylalrncililqsk-pqllqglsvkaffckyndpiyikttkleliyllandsnigvvlrelreyateidvqvvrksvraigklalklesataakasvdtlmylvetrvsyivqeaivalknilrrypgrfegvigelcehldaldepeareamvwivgqyadriddshlileqhflstwhdepvnvqlalltatvklfilrpt-rgqamvpkvlkwateetdnpdlrdrgymywrllssdps----------aardivhpdkmplihvedeaimdprvleelelgigtlasiylkpvrhvfrlakprkltpspcliprkd------------------------sdvdelkqlaeqaekskqp-------------------------apsmpdiaslnl-------------------------------------------------------------------------------------------------------------------------------------------------------gtlqspslaqytpliptpttg--tptt---psfpqmpqrsnsvavhhqsq------------qlld------------------------------------------------d-gsgsqgyfvtqngiaqgsq--------------------------------------------------ntqnllw
'apl1_candida_a'                       mdlaslifsnrvntcadislqlqsnslfffpsfhksniiwsslfvilfffktklnktltssthlfiiisyntidirkmsd-------gklf---trskttel----rteleqa-fkksk-pvvrvkvvlkkvlaniilnn-hevtnlmkdii-plmki-ddlevrklcceyistyattnpd-aedaipffsrfhsd-pnpllrvlslktmvsinrkeflnlsitsckrsfsdkdp---dvrksaayaagqiyqhdp--araeregliellnqsly--denssvissalaslgtviensktl-nlkidknhaltlikllratnewqqtyilnalm-sytpqnedealnlieavlpslqhenssvvmnaikvviyycnyarnpelrlpvlpkrlgtslvsllsk-paetqflvlrnvillllgr-kefvh-fdvemfycrfddpiyvkdtkleiiyllanesnvgsvlreleeyatevdvsmarkairafgnlavklen--aaeqcvevicdlvsngisyivqesaiviknilrkypgqfefaiselikhyklidepdaktafvwilgqycqnikesksile-dfitsfkddpldvqyatltavakyylkfpe-qgesvilrvlkwateevdnpdirdrgyiywrllssehasgpngefq-lntkkiilnd-npvitsend-ninpvileelelnigtlasiylkpvqtvfrlskhkelpyspalqrrns--------------------------------f------hs---------------------------------------------------g--------------va---tpqp----------------qs--------rns----------------kehspga-gagvsrrmsyrr--------------------------------------tn-----------------------------------------------------------------------------------------sdngsq--------rsth--fdettntqqh--mpre-nlaqkfsrk------------asfi----------------------------------------tn-----riks
'apl1_debaryomyces'                    -----------------------------------------------------------------------------msd-------gklf---vktksvel----rtelera-lkksk-pqarikvvlkkvlaniilnn-neiikffpdii-slmkf-ddfeirkmcfqylitfassspkdahdalpflvrfede-pdplmkalalktlssipnkdyvsvtfnkvisalhspdp---hvrkaaafavsrlfqhdq--eratqshlledlnelly--dsnetvvanalaslsyitekvktl-sltidkkhslallsylgktnewchiyilnslm-ayvpqtteealdlieatipslqhensavilnaikiivyfshyvknpelviptlskklgsslvsllsk-ppetqflalrnvillllgr-kells-fdiemffcryddpiyikdtkleiiylaaneqnvhvvlreleeyatevdvamarkairafgnlavkltg--asdecvdvicdlisngisyivqestiviknilrkypgrynfaikelmkhykvidepeaktamiwilgqycehiekvefimg-dfistfkddpievqyailtaatklylklpe-rgeslilkvlkwateevdnpdirdrgfiywrllsaedangadgefq-antkkvilns-npvistdsd-nidptileelelnigtlasiylkpishvfrlakpkslpyspalqmrqq--------------------------------p------na---------------------------------------------------p--------------vs---tnas----------------nd---------------------------nvhlths-taasaeyisprris--------------------------------spsvsh-----------------------------------------------------------------------------------------ssrpsrhlp----lprqe--s--dlssnedntpkks-sfakrltrq------------asil----------------------------------------tg-----rknk
'apl1_neurospora'                      -----------------------------------------------------------------------------msaaqgg-gdsklf---argkva----elrlelnsg-skkdk-nftqkkialkkivanmtmsn-ndmvglfpdiv-acmai-qsleikkmcflylvnyarmkpeiavkaipvlehdmed-pnplvralalrtmsyihvrefveatvplvkhllrdidp---yvrktaafcvaklydhdr--hmveasdlidrlnnllr--ddnptvvasalaslmdiwersdai-kltidysnaskmvailadcsewgqtyilealm-syipqesgealllaeriaprlshsnssvvltcirvilylmnyisdq-kqisalcrklspplvtllak-gpevqylalrnallilqrr-pevlr-ndirvffckyndpiyvkvtklelifmlaneknidevltelreyateidvhfvrkavraigklaikiep--aakrcinlllelvstkvtyivqeatvvirnifrkypnqyesiigtlcehldsldepeakaamvwvigqyasriensdalle-dflysfaeepvevqlalltatvklfiqrpt-kgqdlvprvlkwateetdnpdlrdraymywrllstdme----------sakrivmge-kpaitaese-rldpvtleemclnvgtlatvylkpvqtvfrnarprklpdspclqrpdy--------------------------------l------dyst-------------------------ahqlpnpksls-------------q--------------fg---qghq----------------ps------dfdpr-vpgsrpapptsssntqs--------qqggnla-----------------------qavhdadayftqqan-------------------------------------------------------qq-aavndadayfaq------------------------------qmr----qmqiq-----------------q-pgdsfggdaghygygqgyvvsqssayqpgmggmngmg----------------------------gmngaqgdlll
'apl1_aspergillus'                     -----------------------------------------------------------------------------mfiapyvqsslppwvrtsqgkva----elrqelnsg-gkkdk-nysakkialkkivanmtmsn-ndmialfpdvi-dcmnl-psleikkmcflflvnysrmkpdialkalpilindmea-tnplvralalrtiayihvreyveatvqplkrlmgdmdp---yvrktaafcvaklyehdr--kmveasdlidrlnamlk--denptvvssvlaslvdiwgrseti-sltidyasasklvsilpdcsewgqsyilealm-syvpqdsaealllaeriaprlshqnsavvltsirvilylmnyiaee-rhltslskklspplvtllsk-ppevqylvlrnaililqkr-pevlr-ndirvffcnyndpiyvkvtklelifmlttkenisvvlaelreyateidvhfvrkavraigklaikies--aakqcidclldlvnakipyivqeatvvirnifrkypnqyesiigqviqniddldepeakaaviwiigqyadriensadllq-dylatfhdetievqlslltatvklfiqrpt-kaqqlvpqvlkwcteetddpdlrdrgymywrllssdpt----------tarqvvmgq-kppisaese-kldnrtleelclnvgtlatvylkpvqqvfrsartrrlqyspalqkrve--------------------------------e------ygsn-------------------------swqfpap--pl-------------s--------------ln---pvts----------------p-----------------taatatsangsas--------tptgnts-----------------------aaisaadnyf-------------------------------------------------------------------nsvavgtq------------------------------qma----aldlg-----------------g-redggfggggapqtqyvvnqsqqqayqph------la----------------------------ggaatgellll
'apl1_cryptococcus'                    -----------------------------------------------------------------------------mad-------akff---trtkiq----elkdelrgsndkrdk-gflrkktalkkivanmtmgn--dvsplfpdmi-qcmai-qvleikkmvylylvnygrlrpeelkgaipsfltdcad-rnplirglairtmssiplpiivqalvdplrhalqdqdp---yvrktaaiavaklyaseagrrvieregfvgmlrdlla--dhnptvvancvaalveisergddi-vlklnvnvagkliaalgecsewgqiyildsll-sfvpqshmeaeqlaerisvrlqhansavvlttikvilylmnymede-glimalerkmgpplvtllss-gsevqyvglrnilliiqrr-pailq-ndvkvffckyndpiyvklakleimyrltreenvsevlaelkeyasevdvdfvrkavrsigrlaikiap--aadecintllglmhtkisyvvqeaivvikdifrrypnqyesiigtlcenldvldepeakaamiwivgqyadrinnseelle-dfaftfkeepaevqlalltavvklfirrpt-vaqellpkvlklateeaenpdlrdrgfmywrlltadpa----------aardivlae-kppistetd-rmdkgmldqlllhtgtlgsiyhknphtfirtakpkylpespalnassk--------------------------------r------hlit-------------------------syglps---------------------------------ls---rsia----------------pslstrptsyvsq-tsptsalanavpgag-a--------mqpt--q-----------------------hraenddpyg---------------------------------------------------------------------------------------------------------------------------------------------------qlgdlefghggaggyqtd------ip----------------------------rprgaeedllf
'apl1_ustilago'                        -----------------------------------------------------------------------------madsg---kdakff---qrgkvd----elrtelna--dkkdk-gwvrkkavlkkiianatmgn--dmsalfpdvv-qcmni-qvleikkmvylylinyarakpdlvsnavpgflsdcnd-rnpliralairtmsyihvptvlaalidplrhslkdadp---yvrktaaicvaklymhdk--rlmekhsfigmlrdlla--danptvvanavaalveisersdni-qlklnltiasklvsalaecsewgqtyilealm-ffvpsdfadaeilaeriavrlqhansavvltatkvilylmnyiasa-efkeslcrklspplvtllss-gpevqyvalrnillviqrr-plvlq-nevkvffckyndpiyvkmakleiiyrlanernveqvlaelreyasevdvdfarkavrsigrlaikies--sadrciqalltliqtkvnyvvqeaivvikdifrkypnryesvigtlcdnldnldeseakaamiwiigqyadriensdelle-dflytfleepvdvqlalltatvklflkrpt-aggelvpkvlkwateevenpdlrdrgfmywrllstdpe----------aargvvlga-kpaistetd-rmdrqlldqlllhgaslasifhrqpqtfirnakaryipdssaldesar--------------------------------r------yasahlyskplarapvlnttletkpdeklplydha---------------------------------st---sral----------------aerdkshgpdhdh-lpdhqpnhlssskss-y--------tplg--v-----------------------ddtqdadpya---------------------------------------------------------------------------------------------------------------------------------------------------mlad---nfgsss-ntty------lp----------------------------dpptpkpsfld
;
END; [Characters]

BEGIN Distances;
DIMENSIONS ntax=22;
FORMAT labels=left diagonal triangle=both;
MATRIX
[1] 'apl1_candida_g'                        0.0 0.5331412 0.71748877 0.72168285 0.71748877 0.71898353 0.71748877 0.71794873 0.7219731 0.43615496 0.4332855 0.4332855 0.45652175 0.715994 0.6571429 0.6574225 0.6551724 0.6508172 0.6697531 0.6645866 0.6905901 0.69391024
[2] 'apl1_kluyveromyces'                    0.5331412 0.0 0.6950673 0.710356 0.6950673 0.6980568 0.6950673 0.6968326 0.6995516 0.51152736 0.51729107 0.5129683 0.5276968 0.6950673 0.6310241 0.62153345 0.6546547 0.6339286 0.66049385 0.6521061 0.672524 0.67628205
[3] 'apl1_bos'                              0.71748877 0.6950673 0.0 0.6 0.0021344717 0.011739595 0.0010672358 0.001150748 0.034151547 0.6860119 0.6875 0.6875 0.69578314 0.055496264 0.6506024 0.58915836 0.6576577 0.64688426 0.53741497 0.5694051 0.49339208 0.48153618
[4] 'apl1_spombe'                           0.72168285 0.710356 0.6 0.0 0.5985185 0.5985185 0.5985185 0.5985185 0.602963 0.6930533 0.6833603 0.6914378 0.697411 0.597037 0.66237944 0.6133942 0.6462036 0.6489533 0.57345974 0.5661882 0.5646481 0.55921054
[5] 'apl1_mus'                              0.71748877 0.6950673 0.0021344717 0.5985185 0.0 0.009605123 0.0010672358 0.001150748 0.03308431 0.6860119 0.6875 0.6875 0.69578314 0.055496264 0.6506024 0.58915836 0.6576577 0.64688426 0.53741497 0.5708215 0.4948605 0.48153618
[6] 'apl1_gallus'                           0.71898353 0.6980568 0.011739595 0.5985185 0.009605123 0.0 0.010672359 0.010356732 0.032597266 0.6875 0.6889881 0.6889881 0.6987952 0.05573081 0.6511976 0.58915836 0.6576577 0.64688426 0.53741497 0.5694051 0.49632892 0.48153618
[7] 'apl1_homo'                             0.71748877 0.6950673 0.0010672358 0.5985185 0.0010672358 0.010672359 0.0 -2.220446E-16 0.03308431 0.6860119 0.6875 0.6875 0.69578314 0.05442903 0.6506024 0.58915836 0.6576577 0.64688426 0.53741497 0.5708215 0.4948605 0.48153618
[8] 'apl1_rattus'                           0.71794873 0.6968326 0.001150748 0.5985185 0.001150748 0.010356732 -2.220446E-16 0.0 0.029919447 0.6861862 0.6876877 0.6876877 0.6960486 0.047180668 0.6493902 0.5900439 0.65813255 0.6426426 0.53333336 0.56609195 0.48733234 0.4737631
[9] 'apl1_xenopus'                          0.7219731 0.6995516 0.034151547 0.602963 0.03308431 0.032597266 0.03308431 0.029919447 0.0 0.6889881 0.6904762 0.6904762 0.70030123 0.059936907 0.65568864 0.5905849 0.6576577 0.64836794 0.53741497 0.5679887 0.49779737 0.48153618
[10] 'apl1_SGD_Scerevisiae'                  0.43615496 0.51152736 0.6860119 0.6930533 0.6860119 0.6875 0.6860119 0.6861862 0.6889881 0.0 0.08857143 0.04 0.39306358 0.6860119 0.6261261 0.6188925 0.63432837 0.6213018 0.6436252 0.6459627 0.67142856 0.6666667
[11] 'apl1_MIT_Sbay_c342_13303_700_bp'       0.4332855 0.51729107 0.6875 0.6833603 0.6875 0.6889881 0.6875 0.6876877 0.6904762 0.08857143 0.0 0.087142855 0.39884394 0.6889881 0.6231231 0.6123778 0.63432837 0.6168639 0.6436252 0.64285713 0.6603175 0.661882
[12] 'apl1_MIT_Spar_c301_12320_727_bp'       0.4332855 0.5129683 0.6875 0.6914378 0.6875 0.6889881 0.6875 0.6876877 0.6904762 0.04 0.087142855 0.0 0.4017341 0.6875 0.6276276 0.6237785 0.6456241 0.6168639 0.6436252 0.6459627 0.6698413 0.6682616
[13] 'apl1_WashU_Scas_Contig590_14_693_bp'   0.45652175 0.5276968 0.69578314 0.697411 0.69578314 0.6987952 0.69578314 0.6960486 0.70030123 0.39306358 0.39884394 0.4017341 0.0 0.69728917 0.6450151 0.6313214 0.64457834 0.62985075 0.65426356 0.6677067 0.67788464 0.68115944
[14] 'apl1_danio'                            0.715994 0.6950673 0.055496264 0.597037 0.055496264 0.05573081 0.05442903 0.047180668 0.059936907 0.6860119 0.6889881 0.6875 0.69728917 0.0 0.6526946 0.5920114 0.6561562 0.6454006 0.53741497 0.5694051 0.4948605 0.4800591
[15] 'apl1_pichia'                           0.6571429 0.6310241 0.6506024 0.66237944 0.6506024 0.6511976 0.6506024 0.6493902 0.65568864 0.6261261 0.6231231 0.6276276 0.6450151 0.6526946 0.0 0.5535714 0.40296295 0.35328466 0.576507 0.572093 0.599359 0.5948553
[16] 'apl1_yarrowia'                         0.6574225 0.62153345 0.58915836 0.6133942 0.58915836 0.58915836 0.58915836 0.5900439 0.5905849 0.6188925 0.6123778 0.6237785 0.6313214 0.5920114 0.5535714 0.0 0.5537459 0.5349594 0.45608628 0.4851794 0.5080386 0.5072698
[17] 'apl1_candida_a'                        0.6551724 0.6546547 0.6576577 0.6462036 0.6576577 0.6576577 0.6576577 0.65813255 0.6576577 0.63432837 0.63432837 0.6456241 0.64457834 0.6561562 0.40296295 0.5537459 0.0 0.39124086 0.5595054 0.58320373 0.6003185 0.5974441
[18] 'apl1_debaryomyces'                     0.6508172 0.6339286 0.64688426 0.6489533 0.64688426 0.64688426 0.64688426 0.6426426 0.64836794 0.6213018 0.6168639 0.6168639 0.62985075 0.6454006 0.35328466 0.5349594 0.39124086 0.0 0.5676923 0.56790125 0.5830671 0.5833333
[19] 'apl1_neurospora'                       0.6697531 0.66049385 0.53741497 0.57345974 0.53741497 0.53741497 0.53741497 0.53333336 0.53741497 0.6436252 0.6436252 0.6436252 0.65426356 0.53741497 0.576507 0.45608628 0.5595054 0.5676923 0.0 0.32545203 0.4585153 0.42857143
[20] 'apl1_aspergillus'                      0.6645866 0.6521061 0.5694051 0.5661882 0.5708215 0.5694051 0.5708215 0.56609195 0.5679887 0.6459627 0.64285713 0.6459627 0.6677067 0.5694051 0.572093 0.4851794 0.58320373 0.56790125 0.32545203 0.0 0.49187592 0.46005917
[21] 'apl1_cryptococcus'                     0.6905901 0.672524 0.49339208 0.5646481 0.4948605 0.49632892 0.4948605 0.48733234 0.49779737 0.67142856 0.6603175 0.6698413 0.67788464 0.4948605 0.599359 0.5080386 0.6003185 0.5830671 0.4585153 0.49187592 0.0 0.3619186
[22] 'apl1_ustilago'                         0.69391024 0.67628205 0.48153618 0.55921054 0.48153618 0.48153618 0.48153618 0.4737631 0.48153618 0.6666667 0.661882 0.6682616 0.68115944 0.4800591 0.5948553 0.5072698 0.5974441 0.5833333 0.42857143 0.46005917 0.3619186 0.0
;
END; [Distances]

BEGIN Splits;
DIMENSIONS ntax=22 nsplits=79;
FORMAT labels=no weights=yes confidences=no intervals=no;
PROPERTIES fit=99.48 cyclic;
CYCLE 1 2 15 18 17 16 20 19 22 21 9 6 5 7 3 8 14 4 13 10 12 11;
MATRIX
[1, size=1] 	 0.25241163 	  1 3 4 5 6 7 8 9 10 11 12 13 14 15 16 17 18 19 20 21 22,
[2, size=2] 	 0.0033729542 	  1 3 4 5 6 7 8 9 10 11 12 13 14 16 17 18 19 20 21 22,
[3, size=7] 	 1.9226976E-4 	  1 4 10 11 12 13 14,
[4, size=5] 	 0.044584226 	  1 10 11 12 13,
[5, size=4] 	 0.0028871922 	  1 10 11 12,
[6, size=3] 	 0.0018175441 	  1 11 12,
[7, size=1] 	 0.22491321 	  1,
[8, size=1] 	 0.17671277 	  1 2 3 4 5 6 7 8 9 10 11 12 13 14 16 17 18 19 20 21 22,
[9, size=2] 	 0.014792182 	  1 2 3 4 5 6 7 8 9 10 11 12 13 14 16 17 19 20 21 22,
[10, size=3] 	 0.08508667 	  1 2 3 4 5 6 7 8 9 10 11 12 13 14 16 19 20 21 22,
[11, size=6] 	 6.3518535E-5 	  1 2 3 4 5 6 7 8 9 10 11 12 13 14 21 22,
[12, size=8] 	 0.0144637 	  1 2 3 4 5 6 7 8 9 10 11 12 13 14,
[13, size=10] 	 6.058967E-4 	  1 2 3 4 5 7 8 10 11 12 13 14,
[14, size=6] 	 0.07970876 	  1 2 10 11 12 13,
[15, size=2] 	 0.005873488 	  1 2,
[16, size=1] 	 0.17149241 	  1 2 3 4 5 6 7 8 9 10 11 12 13 14 15 16 17 19 20 21 22,
[17, size=7] 	 0.0012396933 	  1 2 3 4 5 6 7 8 9 10 11 12 13 14 15,
[18, size=8] 	 2.2039504E-4 	  1 2 3 4 5 6 7 8 10 11 12 13 14 15,
[19, size=6] 	 6.690878E-4 	  1 2 10 11 12 15,
[20, size=1] 	 0.19832018 	  1 2 3 4 5 6 7 8 9 10 11 12 13 14 15 16 18 19 20 21 22,
[21, size=4] 	 0.0024843903 	  1 2 3 4 5 6 7 8 9 10 11 12 13 14 15 18 21 22,
[22, size=8] 	 0.003958061 	  1 2 10 11 12 13 15 18,
[23, size=1] 	 0.22286338 	  1 2 3 4 5 6 7 8 9 10 11 12 13 14 15 17 18 19 20 21 22,
[24, size=3] 	 0.00689247 	  1 2 3 4 5 6 7 8 9 10 11 12 13 14 15 17 18 21 22,
[25, size=5] 	 0.010576661 	  1 2 3 4 5 6 7 8 9 10 11 12 13 14 15 17 18,
[26, size=6] 	 1.2315347E-4 	  1 2 3 4 5 6 7 8 10 11 12 13 14 15 17 18,
[27, size=7] 	 2.9943453E-4 	  1 2 3 4 5 7 8 10 11 12 13 14 15 17 18,
[28, size=11] 	 5.7176955E-4 	  1 2 4 10 11 12 13 14 15 17 18,
[29, size=10] 	 0.00634723 	  1 2 4 10 11 12 13 15 17 18,
[30, size=9] 	 0.01453441 	  1 2 10 11 12 13 15 17 18,
[31, size=1] 	 0.16828863 	  1 2 3 4 5 6 7 8 9 10 11 12 13 14 15 16 17 18 19 21 22,
[32, size=2] 	 0.04343285 	  1 2 3 4 5 6 7 8 9 10 11 12 13 14 15 16 17 18 21 22,
[33, size=3] 	 0.013436964 	  1 2 3 4 5 6 7 8 9 10 11 12 13 14 15 16 17 18 21,
[34, size=10] 	 0.026747147 	  1 2 10 11 12 13 15 16 17 18,
[35, size=1] 	 0.15052287 	  1 2 3 4 5 6 7 8 9 10 11 12 13 14 15 16 17 18 20 21 22,
[36, size=3] 	 9.715473E-6 	  1 2 3 4 5 6 7 8 9 10 11 12 13 14 15 16 17 18 20,
[37, size=10] 	 0.0113825975 	  1 2 4 10 11 12 13 15 16 17 18 20,
[38, size=10] 	 0.0010033704 	  1 2 10 11 12 15 16 17 18 20,
[39, size=1] 	 0.16666596 	  1 2 3 4 5 6 7 8 9 10 11 12 13 14 15 16 17 18 19 20 21,
[40, size=2] 	 0.019864192 	  1 2 3 4 5 6 7 8 9 10 11 12 13 14 15 16 17 18 19 20,
[41, size=8] 	 0.0022851138 	  1 2 4 10 11 12 13 14 15 16 17 18 19 20,
[42, size=9] 	 0.020605983 	  1 2 4 10 11 12 13 15 16 17 18 19 20,
[43, size=10] 	 0.013476557 	  1 2 10 11 12 13 15 16 17 18 19 20,
[44, size=1] 	 0.186381 	  1 2 3 4 5 6 7 8 9 10 11 12 13 14 15 16 17 18 19 20 22,
[45, size=1] 	 0.016812459 	  1 2 3 4 5 6 7 8 10 11 12 13 14 15 16 17 18 19 20 21 22,
[46, size=2] 	 3.605367E-4 	  1 2 3 4 5 7 8 10 11 12 13 14 15 16 17 18 19 20 21 22,
[47, size=4] 	 7.856768E-4 	  1 2 3 4 8 10 11 12 13 14 15 16 17 18 19 20 21 22,
[48, size=6] 	 0.009573116 	  1 2 4 10 11 12 13 14 15 16 17 18 19 20 21 22,
[49, size=7] 	 0.22979501 	  1 2 4 10 11 12 13 15 16 17 18 19 20 21 22,
[50, size=11] 	 0.001083955 	  1 2 11 15 16 17 18 19 20 21 22,
[51, size=1] 	 0.00425393 	  1 2 3 4 5 7 8 9 10 11 12 13 14 15 16 17 18 19 20 21 22,
[52, size=2] 	 5.5863673E-4 	  1 2 3 4 7 8 9 10 11 12 13 14 15 16 17 18 19 20 21 22,
[53, size=3] 	 5.229144E-5 	  1 2 3 4 8 9 10 11 12 13 14 15 16 17 18 19 20 21 22,
[54, size=4] 	 0.0015154968 	  1 2 4 8 9 10 11 12 13 14 15 16 17 18 19 20 21 22,
[55, size=5] 	 0.008257229 	  1 2 4 9 10 11 12 13 14 15 16 17 18 19 20 21 22,
[56, size=6] 	 3.868843E-4 	  1 2 4 9 10 11 12 13 15 16 17 18 19 20 21 22,
[57, size=1] 	 1.21693076E-4 	  1 2 3 4 6 7 8 9 10 11 12 13 14 15 16 17 18 19 20 21 22,
[58, size=2] 	 3.6899022E-5 	  1 2 3 4 6 8 9 10 11 12 13 14 15 16 17 18 19 20 21 22,
[59, size=3] 	 1.6031312E-4 	  1 2 4 6 8 9 10 11 12 13 14 15 16 17 18 19 20 21 22,
[60, size=4] 	 0.003410814 	  1 2 4 6 9 10 11 12 13 14 15 16 17 18 19 20 21 22,
[61, size=1] 	 7.992325E-6 	  1 2 3 4 5 6 8 9 10 11 12 13 14 15 16 17 18 19 20 21 22,
[62, size=2] 	 9.672249E-6 	  1 2 4 5 6 8 9 10 11 12 13 14 15 16 17 18 19 20 21 22,
[63, size=4] 	 7.174667E-4 	  1 2 4 5 6 9 10 11 12 13 15 16 17 18 19 20 21 22,
[64, size=1] 	 0.001166817 	  1 2 4 5 6 7 8 9 10 11 12 13 14 15 16 17 18 19 20 21 22,
[65, size=2] 	 0.0014536761 	  1 2 3 4 5 6 7 9 10 11 12 13 15 16 17 18 19 20 21 22,
[66, size=1] 	 0.0243956 	  1 2 3 4 5 6 7 8 9 10 11 12 13 15 16 17 18 19 20 21 22,
[67, size=2] 	 4.2297473E-4 	  1 2 3 5 6 7 8 9 10 11 12 13 15 16 17 18 19 20 21 22,
[68, size=1] 	 0.2965688 	  1 2 3 5 6 7 8 9 10 11 12 13 14 15 16 17 18 19 20 21 22,
[69, size=2] 	 0.0013220948 	  1 2 3 5 6 7 8 9 10 11 12 14 15 16 17 18 19 20 21 22,
[70, size=5] 	 7.046683E-4 	  1 2 3 5 6 7 8 9 14 15 16 17 18 19 20 21 22,
[71, size=1] 	 0.19989282 	  1 2 3 4 5 6 7 8 9 10 11 12 14 15 16 17 18 19 20 21 22,
[72, size=2] 	 0.0044324202 	  1 2 3 4 5 6 7 8 9 11 12 14 15 16 17 18 19 20 21 22,
[73, size=3] 	 9.410926E-4 	  1 2 3 4 5 6 7 8 9 11 14 15 16 17 18 19 20 21 22,
[74, size=4] 	 0.011939519 	  1 2 3 4 5 6 7 8 9 14 15 16 17 18 19 20 21 22,
[75, size=1] 	 0.015183633 	  1 2 3 4 5 6 7 8 9 11 12 13 14 15 16 17 18 19 20 21 22,
[76, size=2] 	 0.02490911 	  1 2 3 4 5 6 7 8 9 11 13 14 15 16 17 18 19 20 21 22,
[77, size=3] 	 0.14542823 	  1 2 3 4 5 6 7 8 9 13 14 15 16 17 18 19 20 21 22,
[78, size=1] 	 0.019139452 	  1 2 3 4 5 6 7 8 9 10 11 13 14 15 16 17 18 19 20 21 22,
[79, size=1] 	 0.04219297 	  1 2 3 4 5 6 7 8 9 10 12 13 14 15 16 17 18 19 20 21 22,
;
END; [Splits]

BEGIN Network;
DIMENSIONS ntax=22 nvertices=369 nedges=657;
DRAW to_scale;
TRANSLATE
2 'apl1_candida_g',
3 'apl1_kluyveromyces',
4 'apl1_pichia',
5 'apl1_debaryomyces',
6 'apl1_candida_a',
7 'apl1_yarrowia',
8 'apl1_aspergillus',
9 'apl1_neurospora',
10 'apl1_ustilago',
11 'apl1_cryptococcus',
12 'apl1_xenopus',
13 'apl1_gallus',
14 'apl1_mus',
15 'apl1_homo',
16 'apl1_bos',
17 'apl1_danio',
18 'apl1_spombe',
19 'apl1_WashU_Scas_Contig590_14_693_bp',
20 'apl1_SGD_Scerevisiae',
21 'apl1_MIT_Spar_c301_12320_727_bp',
22 'apl1_MIT_Sbay_c342_13303_700_bp',
335 'apl1_rattus',
;
VERTICES
1 -0.22491321 0.0 w=2 h=2 s=n c=255 102 102 b=255 102 102,
2 0.0 0.0 w=2 h=2 c=255 102 102 b=255 102 102,
3 -0.021660624 0.098474555 w=2 h=2 c=255 102 102 b=255 102 102,
4 -0.12676062 0.24427348 w=2 h=2 c=255 102 102 b=255 102 102,
5 -0.16708615 0.27847326 w=2 h=2 c=255 102 102 b=255 102 102,
6 -0.21210158 0.3226272 w=2 h=2 c=255 102 102 b=255 102 102,
7 -0.34549284 0.31635702 w=2 h=2 c=255 102 102 b=255 102 102,
8 -0.44545284 0.31242743 w=2 h=2 c=255 102 102 b=255 102 102,
9 -0.49621812 0.2807428 w=2 h=2 c=255 102 102 b=255 102 102,
10 -0.5789364 0.22001825 w=2 h=2 c=255 102 102 b=255 102 102,
11 -0.6210052 0.18260302 w=2 h=2 c=255 102 102 b=255 102 102,
12 -0.6643628 -0.081012696 w=2 h=2 c=153 0 51 b=153 0 51,
13 -0.6615771 -0.09150573 w=2 h=2 c=153 0 51 b=153 0 51,
14 -0.65946245 -0.09473458 w=2 h=2 c=153 0 51 b=153 0 51,
15 -0.65919465 -0.09523502 w=2 h=2 c=153 0 51 b=153 0 51,
16 -0.6590906 -0.095970646 w=2 h=2 c=153 0 51 b=153 0 51,
17 -0.6395187 -0.10963788 w=2 h=2 c=153 0 51 b=153 0 51,
18 -0.36128038 -0.2478316 w=2 h=2 c=255 102 102 b=255 102 102,
19 -0.14121406 -0.19632077 w=2 h=2 c=255 102 102 b=255 102 102,
20 -0.069313526 -0.120512575 w=2 h=2 c=255 102 102 b=255 102 102,
21 -0.06380799 -0.116168395 w=2 h=2 c=255 102 102 b=255 102 102,
22 -0.058416303 -0.09969873 w=2 h=2 c=255 102 102 b=255 102 102,
23 -0.23072691 -8.358845E-4 w=2 h=2 s=n c=255 102 102 b=255 102 102,
24 -0.22665714 5.1206135E-4 w=2 h=2 s=n c=255 102 102 b=255 102 102,
25 -0.23247084 -3.2382313E-4 w=2 h=2 s=n c=255 102 102 b=255 102 102,
26 -0.2292834 0.0017114443 w=2 h=2 s=n c=255 102 102 b=255 102 102,
27 -0.23509711 8.7555987E-4 w=2 h=2 s=n c=255 102 102 b=255 102 102,
28 -0.26679006 0.025815496 w=2 h=2 s=n c=255 102 102 b=255 102 102,
29 -0.27260375 0.024979612 w=2 h=2 s=n c=255 102 102 b=255 102 102,
30 -0.3451094 0.05809183 w=2 h=2 s=n,
31 -0.34577167 0.05818705 w=2 h=2 s=n,
32 -0.27326602 0.025074834 w=2 h=2 s=n c=255 102 102 b=255 102 102,
33 -0.23575939 9.7078097E-4 w=2 h=2 s=n c=255 102 102 b=255 102 102,
34 -0.26691595 0.025960805 w=2 h=2 s=n c=255 102 102 b=255 102 102,
35 -0.27272967 0.02512492 w=2 h=2 s=n c=255 102 102 b=255 102 102,
36 -0.34523532 0.058237135 w=2 h=2 s=n,
37 -0.3458976 0.058332358 w=2 h=2 s=n,
38 -0.34981537 0.058895648 w=2 h=2 s=n,
39 -0.34968945 0.05875034 w=2 h=2 s=n,
40 -0.36434975 0.058895648 w=2 h=2 s=n,
41 -0.36422387 0.05875034 w=2 h=2 s=n,
42 -0.37063238 0.059798952 w=2 h=2 s=n,
43 -0.3705065 0.059653647 w=2 h=2 s=n,
44 -0.3971073 0.05599244 w=2 h=2 s=n,
45 -0.3969814 0.05584713 w=2 h=2 s=n,
46 -0.39069876 0.054943826 w=2 h=2 s=n,
47 -0.39802 0.055575624 w=2 h=2 s=n,
48 -0.39789408 0.055430315 w=2 h=2 s=n,
49 -0.39161146 0.05452701 w=2 h=2 s=n,
50 -0.36513656 0.058333527 w=2 h=2 s=n,
51 -0.35060215 0.058333527 w=2 h=2 s=n,
52 -0.34668437 0.057770234 w=2 h=2 s=n,
53 -0.27417874 0.024658019 w=2 h=2 s=n c=255 102 102 b=255 102 102,
54 -0.23667209 5.5396586E-4 w=2 h=2 s=n c=255 102 102 b=255 102 102,
55 -0.371181 0.05996004 w=2 h=2 s=n,
56 -0.3976559 0.056153525 w=2 h=2 s=n,
57 -0.3985686 0.05573671 w=2 h=2 s=n,
58 -0.39901888 0.054750707 w=2 h=2 s=n,
59 -0.39847028 0.05458962 w=2 h=2 s=n,
60 -0.39834437 0.054444313 w=2 h=2 s=n,
61 -0.39206174 0.05354101 w=2 h=2 s=n,
62 -0.36558685 0.057347525 w=2 h=2 s=n,
63 -0.35105243 0.057347525 w=2 h=2 s=n,
64 -0.34713465 0.056784235 w=2 h=2 s=n,
65 -0.27462903 0.023672018 w=2 h=2 s=n c=255 102 102 b=255 102 102,
66 -0.23712239 -4.3203434E-4 w=2 h=2 s=n c=255 102 102 b=255 102 102,
67 -0.23620969 -1.5219213E-5 w=2 h=2 s=n c=255 102 102 b=255 102 102,
68 -0.23554741 -1.10440335E-4 w=2 h=2 s=n c=255 102 102 b=255 102 102,
69 -0.23292112 -0.0013098234 w=2 h=2 s=n c=255 102 102 b=255 102 102,
70 -0.23117721 -0.0018218847 w=2 h=2 s=n c=255 102 102 b=255 102 102,
71 -0.345406 0.05881849 w=2 h=2 s=n,
72 -0.3460683 0.05891371 w=2 h=2 s=n,
73 -0.34998605 0.059477 w=2 h=2 s=n,
74 -0.36452046 0.059477 w=2 h=2 s=n,
75 -0.3708031 0.060380306 w=2 h=2 s=n,
76 -0.3713517 0.06054139 w=2 h=2 s=n,
77 -0.3978266 0.05673488 w=2 h=2 s=n,
78 -0.3987393 0.056318063 w=2 h=2 s=n,
79 -0.3991896 0.05533206 w=2 h=2 s=n,
80 -0.41000605 0.05469815 w=2 h=2 s=n,
81 -0.41045633 0.05371215 w=2 h=2 s=n,
82 -0.41028562 0.053130794 w=2 h=2 s=n,
83 -0.40973702 0.05296971 w=2 h=2 s=n,
84 -0.4096111 0.0528244 w=2 h=2 s=n,
85 -0.42226475 0.049099784 w=2 h=2 s=n,
86 -0.42271504 0.048113786 w=2 h=2 s=n,
87 -0.42254433 0.04753243 w=2 h=2 s=n,
88 -0.42199573 0.047371347 w=2 h=2 s=n,
89 -0.4218698 0.047226038 w=2 h=2 s=n,
90 -0.41060308 0.04884595 w=2 h=2 s=n,
91 -0.40432045 0.047942646 w=2 h=2 s=n,
92 -0.44203603 0.043294407 w=2 h=2 s=n,
93 -0.44248635 0.04230841 w=2 h=2 s=n,
94 -0.44231564 0.041727055 w=2 h=2 s=n,
95 -0.441767 0.04156597 w=2 h=2 s=n,
96 -0.44164112 0.04142066 w=2 h=2 s=n,
97 -0.345406 0.07328219 w=2 h=2 s=n,
98 -0.3460683 0.07337741 w=2 h=2 s=n,
99 -0.34998605 0.0739407 w=2 h=2 s=n,
100 -0.36452046 0.0739407 w=2 h=2 s=n,
101 -0.3708031 0.07484401 w=2 h=2 s=n,
102 -0.3713517 0.07500509 w=2 h=2 s=n,
103 -0.3978266 0.071198575 w=2 h=2 s=n,
104 -0.3987393 0.07078176 w=2 h=2 s=n,
105 -0.41000605 0.06916185 w=2 h=2 s=n,
106 -0.42226475 0.06356349 w=2 h=2 s=n,
107 -0.44203603 0.057758108 w=2 h=2 s=n c=255 102 102 b=255 102 102,
108 -0.34613037 0.07358888 w=2 h=2 s=n,
109 -0.35004815 0.07415217 w=2 h=2 s=n,
110 -0.36458257 0.07415217 w=2 h=2 s=n,
111 -0.3708652 0.07505547 w=2 h=2 s=n,
112 -0.3714138 0.07521656 w=2 h=2 s=n,
113 -0.3978887 0.071410045 w=2 h=2 s=n,
114 -0.3988014 0.07099323 w=2 h=2 s=n,
115 -0.41006812 0.06937332 w=2 h=2 s=n,
116 -0.42232683 0.06377495 w=2 h=2 s=n,
117 -0.44209814 0.057969578 w=2 h=2 s=n c=255 102 102 b=255 102 102,
118 -0.44209814 0.043505877 w=2 h=2 s=n c=255 102 102 b=255 102 102,
119 -0.44254842 0.042519875 w=2 h=2 s=n,
120 -0.44436 0.05764437 w=2 h=2 s=n c=255 102 102 b=255 102 102,
121 -0.44436 0.04318067 w=2 h=2 s=n,
122 -0.44481027 0.042194672 w=2 h=2 s=n,
123 -0.4447482 0.041983202 w=2 h=2 s=n,
124 -0.4445775 0.04140185 w=2 h=2 s=n,
125 -0.3463068 0.07481595 w=2 h=2 s=n,
126 -0.35022458 0.075379245 w=2 h=2 s=n,
127 -0.364759 0.075379245 w=2 h=2 s=n,
128 -0.3710416 0.07628255 w=2 h=2 s=n,
129 -0.37159023 0.076443635 w=2 h=2 s=n,
130 -0.39806512 0.07263712 w=2 h=2 s=n,
131 -0.39897782 0.0722203 w=2 h=2 s=n,
132 -0.41024455 0.07060039 w=2 h=2 s=n,
133 -0.42250326 0.06500203 w=2 h=2 s=n,
134 -0.44227457 0.05919665 w=2 h=2 s=n c=255 102 102 b=255 102 102,
135 -0.44453642 0.058871448 w=2 h=2 s=n c=255 102 102 b=255 102 102,
136 -0.3717863 0.07666993 w=2 h=2 s=n,
137 -0.39826122 0.072863415 w=2 h=2 s=n,
138 -0.39917392 0.0724466 w=2 h=2 s=n,
139 -0.41044065 0.07082669 w=2 h=2 s=n,
140 -0.42269936 0.06522833 w=2 h=2 s=n,
141 -0.44247064 0.05942295 w=2 h=2 s=n c=255 102 102 b=255 102 102,
142 -0.4447325 0.059097745 w=2 h=2 s=n c=255 102 102 b=255 102 102,
143 -0.4445561 0.057870667 w=2 h=2 s=n c=255 102 102 b=255 102 102,
144 -0.4445561 0.043406967 w=2 h=2 s=n c=255 102 102 b=255 102 102,
145 -0.44500637 0.04242097 w=2 h=2 s=n,
146 -0.44494426 0.042209502 w=2 h=2 s=n,
147 -0.63832223 -0.08181559 w=2 h=2 s=n c=153 0 51 b=153 0 51,
148 -0.6382601 -0.08202706 w=2 h=2 s=n c=153 0 51 b=153 0 51,
149 -0.638064 -0.08225336 w=2 h=2 s=n c=153 0 51 b=153 0 51,
150 -0.6378933 -0.08283471 w=2 h=2 s=n c=153 0 51 b=153 0 51,
151 -0.6356315 -0.0825095 w=2 h=2 s=n c=153 0 51 b=153 0 51,
152 -0.6350829 -0.08267059 w=2 h=2 s=n c=153 0 51 b=153 0 51,
153 -0.63495696 -0.0828159 w=2 h=2 s=n c=153 0 51 b=153 0 51,
154 -0.3453881 0.073343135 w=2 h=2 s=n,
155 -0.34605038 0.073438354 w=2 h=2 s=n,
156 -0.3461125 0.07364982 w=2 h=2 s=n,
157 -0.34628892 0.0748769 w=2 h=2 s=n,
158 -0.35020667 0.07544019 w=2 h=2 s=n,
159 -0.3647411 0.07544019 w=2 h=2 s=n,
160 -0.3710237 0.0763435 w=2 h=2 s=n,
161 -0.37157232 0.07650458 w=2 h=2 s=n,
162 -0.37176841 0.07673088 w=2 h=2 s=n,
163 -0.3982433 0.07292436 w=2 h=2 s=n,
164 -0.399156 0.072507545 w=2 h=2 s=n,
165 -0.41042274 0.07088763 w=2 h=2 s=n,
166 -0.371835 0.076834485 w=2 h=2 s=n,
167 -0.3983099 0.07302797 w=2 h=2 s=n,
168 -0.39922258 0.07261115 w=2 h=2 s=n,
169 -0.41048932 0.07099124 w=2 h=2 s=n,
170 -0.41050723 0.070930295 w=2 h=2 s=n,
171 -0.42276594 0.06533193 w=2 h=2 s=n,
172 -0.44253722 0.05952655 w=2 h=2 s=n c=255 102 102 b=255 102 102,
173 -0.4447991 0.05920135 w=2 h=2 s=n c=255 102 102 b=255 102 102,
174 -0.44462267 0.05797427 w=2 h=2 s=n c=255 102 102 b=255 102 102,
175 -0.44462267 0.04351057 w=2 h=2 s=n c=255 102 102 b=255 102 102,
176 -0.44507295 0.042524572 w=2 h=2 s=n,
177 -0.6383888 -0.08171199 w=2 h=2 s=n c=153 0 51 b=153 0 51,
178 -0.6470968 -0.08568881 w=2 h=2 s=n c=153 0 51 b=153 0 51,
179 -0.64703023 -0.08579241 w=2 h=2 s=n c=153 0 51 b=153 0 51,
180 -0.6469681 -0.08600388 w=2 h=2 s=n c=153 0 51 b=153 0 51,
181 -0.6467721 -0.08623017 w=2 h=2 s=n c=153 0 51 b=153 0 51,
182 -0.6466014 -0.08681153 w=2 h=2 s=n c=153 0 51 b=153 0 51,
183 -0.64726055 -0.086257234 w=2 h=2 s=n c=153 0 51 b=153 0 51,
184 -0.64706445 -0.08648353 w=2 h=2 s=n c=153 0 51 b=153 0 51,
185 -0.64689374 -0.087064885 w=2 h=2 s=n c=153 0 51 b=153 0 51,
186 -0.63818574 -0.08308807 w=2 h=2 s=n c=153 0 51 b=153 0 51,
187 -0.63592386 -0.08276286 w=2 h=2 s=n c=153 0 51 b=153 0 51,
188 -0.63537526 -0.08292395 w=2 h=2 s=n c=153 0 51 b=153 0 51,
189 -0.6352494 -0.08306926 w=2 h=2 s=n c=153 0 51 b=153 0 51,
190 -0.3762287 0.08645535 w=2 h=2 s=n,
191 -0.40270358 0.082648836 w=2 h=2 s=n,
192 -0.4036163 0.08223202 w=2 h=2 s=n,
193 -0.41488305 0.08061211 w=2 h=2 s=n,
194 -0.41490093 0.08055116 w=2 h=2 s=n,
195 -0.42715964 0.074952796 w=2 h=2 s=n c=255 102 102 b=255 102 102,
196 -0.44693094 0.06914742 w=2 h=2 s=n c=255 102 102 b=255 102 102,
197 -0.4491928 0.06882222 w=2 h=2 s=n c=255 102 102 b=255 102 102,
198 -0.65420693 -0.09072143 w=2 h=2 s=n c=153 0 51 b=153 0 51,
199 -0.6540109 -0.090947725 w=2 h=2 s=n c=153 0 51 b=153 0 51,
200 -0.6538402 -0.09152908 w=2 h=2 s=n c=153 0 51 b=153 0 51,
201 -0.403859 0.047410093 w=2 h=2 s=n,
202 -0.39160028 0.053008456 w=2 h=2 s=n,
203 -0.3651254 0.056814972 w=2 h=2 s=n,
204 -0.35059097 0.056814972 w=2 h=2 s=n,
205 -0.3466732 0.056251682 w=2 h=2 s=n,
206 -0.27416757 0.023139466 w=2 h=2 s=n c=255 102 102 b=255 102 102,
207 -0.23666093 -9.645871E-4 w=2 h=2 s=n c=255 102 102 b=255 102 102,
208 -0.23574823 -5.47772E-4 w=2 h=2 s=n c=255 102 102 b=255 102 102,
209 -0.23508595 -6.429931E-4 w=2 h=2 s=n c=255 102 102 b=255 102 102,
210 -0.23245966 -0.0018423761 w=2 h=2 s=n c=255 102 102 b=255 102 102,
211 -0.23071575 -0.0023544375 w=2 h=2 s=n c=255 102 102 b=255 102 102,
212 -0.23026545 -0.0013684372 w=2 h=2 s=n c=255 102 102 b=255 102 102,
213 -0.35020667 0.07792458 w=2 h=2 s=n,
214 -0.3647411 0.07792458 w=2 h=2 s=n,
215 -0.3710237 0.07882789 w=2 h=2 s=n,
216 -0.37157232 0.07898897 w=2 h=2 s=n,
217 -0.37176841 0.079215266 w=2 h=2 s=n,
218 -0.371835 0.07931887 w=2 h=2 s=n,
219 -0.3762287 0.08893974 w=2 h=2 s=n c=255 102 102 b=255 102 102,
220 -0.40270358 0.085133225 w=2 h=2 s=n,
221 -0.4036163 0.08471641 w=2 h=2 s=n,
222 -0.41488305 0.0830965 w=2 h=2 s=n,
223 -0.6478745 -0.08580062 w=2 h=2 s=n c=153 0 51 b=153 0 51,
224 -0.6478079 -0.085904226 w=2 h=2 s=n c=153 0 51 b=153 0 51,
225 -0.64774585 -0.08611569 w=2 h=2 s=n c=153 0 51 b=153 0 51,
226 -0.6480382 -0.086369045 w=2 h=2 s=n c=153 0 51 b=153 0 51,
227 -0.65498465 -0.09083324 w=2 h=2 s=n c=153 0 51 b=153 0 51,
228 -0.65478855 -0.091059536 w=2 h=2 s=n c=153 0 51 b=153 0 51,
229 -0.65461785 -0.09164089 w=2 h=2 s=n c=153 0 51 b=153 0 51,
230 -0.6563632 -0.0914628 w=2 h=2 s=n c=153 0 51 b=153 0 51,
231 -0.6561671 -0.091689095 w=2 h=2 s=n c=153 0 51 b=153 0 51,
232 -0.6559964 -0.09227045 w=2 h=2 s=n c=153 0 51 b=153 0 51,
233 -0.6552187 -0.09215864 w=2 h=2 s=n c=153 0 51 b=153 0 51,
234 -0.6585741 -0.09450406 w=2 h=2 s=n c=153 0 51 b=153 0 51,
235 -0.65779644 -0.09439225 w=2 h=2 s=n c=153 0 51 b=153 0 51,
236 -0.6564179 -0.09376269 w=2 h=2 s=n c=153 0 51 b=153 0 51,
237 -0.658962 -0.09510763 w=2 h=2 s=n c=153 0 51 b=153 0 51,
238 -0.65818435 -0.09499582 w=2 h=2 s=n c=153 0 51 b=153 0 51,
239 -0.6568058 -0.09436626 w=2 h=2 s=n c=153 0 51 b=153 0 51,
240 -0.6542281 -0.09213265 w=2 h=2 s=n c=153 0 51 b=153 0 51,
241 -0.64728165 -0.087668456 w=2 h=2 s=n c=153 0 51 b=153 0 51,
242 -0.63857365 -0.08369164 w=2 h=2 s=n c=153 0 51 b=153 0 51,
243 -0.63631177 -0.08336643 w=2 h=2 s=n c=153 0 51 b=153 0 51,
244 -0.63576317 -0.08352752 w=2 h=2 s=n c=153 0 51 b=153 0 51,
245 -0.6356373 -0.08367283 w=2 h=2 s=n c=153 0 51 b=153 0 51,
246 -0.22763763 -0.00878331 w=2 h=2 s=n c=255 102 102 b=255 102 102,
247 -0.22672494 -0.008366494 w=2 h=2 s=n c=255 102 102 b=255 102 102,
248 -0.22606266 -0.008461716 w=2 h=2 s=n c=255 102 102 b=255 102 102,
249 -0.22343639 -0.009661098 w=2 h=2 s=n c=255 102 102 b=255 102 102,
250 -0.22169246 -0.01017316 w=2 h=2 s=n c=255 102 102 b=255 102 102,
251 -0.22124217 -0.009187159 w=2 h=2 s=n c=255 102 102 b=255 102 102,
252 -0.2896682 0.13764736 w=2 h=2 s=n c=255 102 102 b=255 102 102,
253 -0.29033047 0.13774258 w=2 h=2 s=n c=255 102 102 b=255 102 102,
254 -0.29039255 0.13795404 w=2 h=2 s=n c=255 102 102 b=255 102 102,
255 -0.29056898 0.13918112 w=2 h=2 s=n c=255 102 102 b=255 102 102,
256 -0.29448676 0.1397444 w=2 h=2 s=n c=255 102 102 b=255 102 102,
257 -0.29448676 0.1422288 w=2 h=2 s=n c=255 102 102 b=255 102 102,
258 -0.3772096 0.09576206 w=2 h=2 s=n c=255 102 102 b=255 102 102,
259 -0.4036845 0.09195554 w=2 h=2 s=n c=255 102 102 b=255 102 102,
260 -0.4045972 0.09153873 w=2 h=2 s=n c=255 102 102 b=255 102 102,
261 -0.41586393 0.089918815 w=2 h=2 s=n c=255 102 102 b=255 102 102,
262 -0.4092664 0.104178235 w=2 h=2 s=n c=255 102 102 b=255 102 102,
263 -0.4101791 0.10376142 w=2 h=2 s=n c=255 102 102 b=255 102 102,
264 -0.42144585 0.10214151 w=2 h=2 s=n c=255 102 102 b=255 102 102,
265 -0.42046496 0.09531919 w=2 h=2 s=n c=255 102 102 b=255 102 102,
266 -0.42046496 0.0928348 w=2 h=2 s=n c=255 102 102 b=255 102 102,
267 -0.42048284 0.092773855 w=2 h=2 s=n c=255 102 102 b=255 102 102,
268 -0.43274155 0.08717549 w=2 h=2 s=n c=255 102 102 b=255 102 102,
269 -0.45251286 0.081370115 w=2 h=2 s=n c=255 102 102 b=255 102 102,
270 -0.4547747 0.081044905 w=2 h=2 s=n c=255 102 102 b=255 102 102,
271 -0.42145222 0.102148846 w=2 h=2 s=n c=255 102 102 b=255 102 102,
272 -0.4204713 0.095326535 w=2 h=2 s=n c=255 102 102 b=255 102 102,
273 -0.4204713 0.09284214 w=2 h=2 s=n c=255 102 102 b=255 102 102,
274 -0.42048922 0.09278119 w=2 h=2 s=n c=255 102 102 b=255 102 102,
275 -0.4327479 0.087182835 w=2 h=2 s=n c=255 102 102 b=255 102 102,
276 -0.4525192 0.081377454 w=2 h=2 s=n c=255 102 102 b=255 102 102,
277 -0.45478106 0.08105225 w=2 h=2 s=n c=255 102 102 b=255 102 102,
278 -0.44919914 0.06882956 w=2 h=2 s=n c=255 102 102 b=255 102 102,
279 -0.6564134 -0.091477536 w=2 h=2 s=n c=153 0 51 b=153 0 51,
280 -0.6562173 -0.09170383 w=2 h=2 s=n c=153 0 51 b=153 0 51,
281 -0.65604657 -0.092285186 w=2 h=2 s=n c=153 0 51 b=153 0 51,
282 -0.6586243 -0.094518796 w=2 h=2 s=n c=153 0 51 b=153 0 51,
283 -0.6590122 -0.09512236 w=2 h=2 s=n c=153 0 51 b=153 0 51,
284 -0.6587592 -0.09460546 w=2 h=2 s=n c=153 0 51 b=153 0 51,
285 -0.659147 -0.09520903 w=2 h=2 s=n c=153 0 51 b=153 0 51,
286 -0.6590969 -0.0951943 w=2 h=2 s=n c=153 0 51 b=153 0 51,
287 -0.6583192 -0.09508249 w=2 h=2 s=n c=153 0 51 b=153 0 51,
288 -0.22702135 -0.009494539 w=2 h=2 s=n c=255 102 102 b=255 102 102,
289 -0.22610866 -0.009077725 w=2 h=2 s=n c=255 102 102 b=255 102 102,
290 -0.22544637 -0.009172945 w=2 h=2 s=n c=255 102 102 b=255 102 102,
291 -0.22282009 -0.010372329 w=2 h=2 s=n c=255 102 102 b=255 102 102,
292 -0.22107618 -0.01088439 w=2 h=2 s=n c=255 102 102 b=255 102 102,
293 -0.10047809 -0.08899676 w=2 h=2 s=n c=255 102 102 b=255 102 102,
294 -0.09873416 -0.089508824 w=2 h=2 s=n c=255 102 102 b=255 102 102,
295 -0.09935045 -0.08879759 w=2 h=2 s=n c=255 102 102 b=255 102 102,
296 -0.09890016 -0.0878116 w=2 h=2 s=n c=255 102 102 b=255 102 102,
297 -0.26384783 0.02736198 w=2 h=2 s=n c=255 102 102 b=255 102 102,
298 -0.26966152 0.026526095 w=2 h=2 s=n c=255 102 102 b=255 102 102,
299 -0.34216717 0.059638314 w=2 h=2 s=n,
300 -0.34233785 0.060219668 w=2 h=2 s=n,
301 -0.34233785 0.07468337 w=2 h=2 s=n,
302 -0.34231997 0.074744314 w=2 h=2 s=n,
303 -0.28660005 0.13904853 w=2 h=2 s=n c=255 102 102 b=255 102 102,
304 -0.27542084 0.14873534 w=2 h=2 s=n c=255 102 102 b=255 102 102,
305 -0.278489 0.14733417 w=2 h=2 s=n c=255 102 102 b=255 102 102,
306 -0.2791513 0.14742939 w=2 h=2 s=n c=255 102 102 b=255 102 102,
307 -0.27921337 0.14764085 w=2 h=2 s=n c=255 102 102 b=255 102 102,
308 -0.2793898 0.14886793 w=2 h=2 s=n c=255 102 102 b=255 102 102,
309 -0.42150286 0.14585175 w=2 h=2 s=n c=255 102 102 b=255 102 102,
310 -0.42241555 0.14543493 w=2 h=2 s=n c=255 102 102 b=255 102 102,
311 -0.4336823 0.14381503 w=2 h=2 s=n c=255 102 102 b=255 102 102,
312 -0.43368867 0.14382236 w=2 h=2 s=n c=255 102 102 b=255 102 102,
313 -0.4697934 0.09406053 w=2 h=2 s=n c=255 102 102 b=255 102 102,
314 -0.4642115 0.08183784 w=2 h=2 s=n c=255 102 102 b=255 102 102,
315 -0.6482314 -0.08574931 w=2 h=2 s=n c=153 0 51 b=153 0 51,
316 -0.6481648 -0.08585291 w=2 h=2 s=n c=153 0 51 b=153 0 51,
317 -0.6481027 -0.08606438 w=2 h=2 s=n c=153 0 51 b=153 0 51,
318 -0.64839506 -0.08631773 w=2 h=2 s=n c=153 0 51 b=153 0 51,
319 -0.6553415 -0.09078193 w=2 h=2 s=n c=153 0 51 b=153 0 51,
320 -0.65672004 -0.09141149 w=2 h=2 s=n c=153 0 51 b=153 0 51,
321 -0.6567702 -0.09142622 w=2 h=2 s=n c=153 0 51 b=153 0 51,
322 -0.6573232 -0.09150573 w=2 h=2 s=n c=153 0 51 b=153 0 51,
323 -0.6569663 -0.09155703 w=2 h=2 s=n c=153 0 51 b=153 0 51,
324 -0.6567702 -0.09178333 w=2 h=2 s=n c=153 0 51 b=153 0 51,
325 -0.6565995 -0.092364684 w=2 h=2 s=n c=153 0 51 b=153 0 51,
326 -0.65917724 -0.09459829 w=2 h=2 s=n c=153 0 51 b=153 0 51,
327 -0.6593121 -0.094684966 w=2 h=2 s=n c=153 0 51 b=153 0 51,
328 -0.6593457 -0.09470029 w=2 h=2 s=n c=153 0 51 b=153 0 51,
329 -0.65879273 -0.094620794 w=2 h=2 s=n c=153 0 51 b=153 0 51,
330 -0.6591806 -0.095224366 w=2 h=2 s=n c=153 0 51 b=153 0 51,
331 -0.6591879 -0.0952307 w=2 h=2 s=n c=153 0 51 b=153 0 51,
332 -0.65915436 -0.09521537 w=2 h=2 s=n c=153 0 51 b=153 0 51,
333 -0.65910417 -0.095200635 w=2 h=2 s=n c=153 0 51 b=153 0 51,
334 -0.6583265 -0.095088825 w=2 h=2 s=n c=153 0 51 b=153 0 51,
335 -0.65721536 -0.09576105 w=2 h=2 c=153 0 51 b=153 0 51,
336 -0.65463763 -0.09352744 w=2 h=2 s=n c=153 0 51 b=153 0 51,
337 -0.6476912 -0.08906325 w=2 h=2 s=n c=153 0 51 b=153 0 51,
338 -0.6389832 -0.08508643 w=2 h=2 s=n c=153 0 51 b=153 0 51,
339 -0.6367213 -0.084761225 w=2 h=2 s=n c=153 0 51 b=153 0 51,
340 -0.6361727 -0.08492231 w=2 h=2 s=n c=153 0 51 b=153 0 51,
341 -0.6360468 -0.08506762 w=2 h=2 s=n c=153 0 51 b=153 0 51,
342 -0.6360468 -0.08549059 w=2 h=2 s=n c=153 0 51 b=153 0 51,
343 -0.6356373 -0.0840958 w=2 h=2 s=n c=153 0 51 b=153 0 51,
344 -0.6352494 -0.08349223 w=2 h=2 s=n c=153 0 51 b=153 0 51,
345 -0.63495696 -0.08323888 w=2 h=2 s=n c=153 0 51 b=153 0 51,
346 -0.44164112 0.040997688 w=2 h=2 s=n,
347 -0.4218698 0.046803065 w=2 h=2 s=n,
348 -0.41060308 0.048422977 w=2 h=2 s=n,
349 -0.40432045 0.04751967 w=2 h=2 s=n,
350 -0.403859 0.046987116 w=2 h=2 s=n,
351 -0.40348652 0.045718577 w=2 h=2 s=n,
352 -0.40348652 0.046141554 w=2 h=2 s=n,
353 -0.3912278 0.051739916 w=2 h=2 s=n,
354 -0.36475292 0.055546433 w=2 h=2 s=n,
355 -0.3502185 0.055546433 w=2 h=2 s=n,
356 -0.34630072 0.054983143 w=2 h=2 s=n,
357 -0.2737951 0.021870924 w=2 h=2 s=n c=255 102 102 b=255 102 102,
358 -0.23628844 -0.0022331278 w=2 h=2 s=n c=255 102 102 b=255 102 102,
359 -0.22726516 -0.01005185 w=2 h=2 s=n c=255 102 102 b=255 102 102,
360 -0.22664888 -0.010763081 w=2 h=2 s=n c=255 102 102 b=255 102 102,
361 -0.22425252 -0.014491869 w=2 h=2 s=n c=255 102 102 b=255 102 102,
362 -0.224625 -0.013223329 w=2 h=2 s=n c=255 102 102 b=255 102 102,
363 -0.22371231 -0.012806513 w=2 h=2 s=n c=255 102 102 b=255 102 102,
364 -0.22305003 -0.012901735 w=2 h=2 s=n c=255 102 102 b=255 102 102,
365 -0.22042374 -0.014101118 w=2 h=2 s=n c=255 102 102 b=255 102 102,
366 -0.09808174 -0.09272555 w=2 h=2 s=n c=255 102 102 b=255 102 102,
367 -0.07925669 -0.10903755 w=2 h=2 s=n c=255 102 102 b=255 102 102,
368 -0.081653036 -0.10530876 w=2 h=2 s=n c=255 102 102 b=255 102 102,
369 -0.079909116 -0.10582082 w=2 h=2 s=n c=255 102 102 b=255 102 102,
;
VLABELS
2 'apl1_candida_g' x=12 y=3 f='Dialog-PLAIN-10',
3 'apl1_kluyveromyces' x=12 y=6 f='Dialog-PLAIN-10',
4 'apl1_pichia' x=10 y=9 f='Dialog-PLAIN-10',
5 'apl1_debaryomyces' x=-39 y=12 f='Dialog-PLAIN-10',
6 'apl1_candida_a' x=-32 y=14 f='Dialog-PLAIN-10',
7 'apl1_yarrowia' x=-32 y=15 f='Dialog-PLAIN-10',
8 'apl1_aspergillus' x=-41 y=5 f='Dialog-PLAIN-10',
9 'apl1_neurospora' x=-45 y=14 f='Dialog-PLAIN-10',
10 'apl1_ustilago' x=-40 y=12 f='Dialog-PLAIN-10',
11 'apl1_cryptococcus' x=-98 y=10 f='Dialog-PLAIN-10',
12 'apl1_xenopus' x=-78 y=6 f='Dialog-PLAIN-10',
13 'apl1_gallus' x=-67 y=-2 f='Dialog-PLAIN-10',
14 'apl1_mus' x=12 y=3 f='Dialog-PLAIN-10',
15 'apl1_homo' x=12 y=-7 f='Dialog-PLAIN-10',
16 'apl1_bos' x=-55 y=-12 f='Dialog-PLAIN-10',
17 'apl1_danio' x=-27 y=-14 f='Dialog-PLAIN-10',
18 'apl1_spombe' x=-30 y=-9 f='Dialog-PLAIN-10',
19 'apl1_WashU_Scas' x=-37 y=-8 f='Dialog-PLAIN-10',
20 'apl1_SGD_Scerevisiae' x=-44 y=-6 f='Dialog-PLAIN-10',
21 'apl1_MIT_Spar' x=10 y=1 f='Dialog-PLAIN-10',
22 'apl1_MIT_Sbay' x=12 y=0 f='Dialog-PLAIN-10',
335 'apl1_rattus' x=-32 y=-33 f='Dialog-PLAIN-10',
;
EDGES
1 1 2 s=7 w=0.22491321,
2 23 1 s=15 w=0.005873488,
3 24 1 s=6 w=0.0018175441,
4 25 23 s=6 w=0.0018175441,
5 25 24 s=15 w=0.005873488,
6 26 24 s=5 w=0.0028871922,
7 27 25 s=5 w=0.0028871922,
8 27 26 s=15 w=0.005873488,
9 28 26 s=4 w=0.044584226,
10 29 27 s=4 w=0.044584226,
11 29 28 s=15 w=0.005873488,
12 30 29 s=14 w=0.07970876,
13 31 30 s=19 w=6.690878E-4,
14 32 29 s=19 w=6.690878E-4,
15 32 31 s=14 w=0.07970876,
16 33 27 s=19 w=6.690878E-4,
17 33 32 s=4 w=0.044584226,
18 34 28 s=3 w=1.9226976E-4,
19 35 29 s=3 w=1.9226976E-4,
20 35 34 s=15 w=0.005873488,
21 36 30 s=3 w=1.9226976E-4,
22 36 35 s=14 w=0.07970876,
23 37 31 s=3 w=1.9226976E-4,
24 37 36 s=19 w=6.690878E-4,
25 38 37 s=22 w=0.003958061,
26 39 31 s=22 w=0.003958061,
27 39 38 s=3 w=1.9226976E-4,
28 40 38 s=30 w=0.01453441,
29 41 39 s=30 w=0.01453441,
30 41 40 s=3 w=1.9226976E-4,
31 42 40 s=29 w=0.00634723,
32 43 41 s=29 w=0.00634723,
33 43 42 s=3 w=1.9226976E-4,
34 44 42 s=34 w=0.026747147,
35 45 43 s=34 w=0.026747147,
36 45 44 s=3 w=1.9226976E-4,
37 46 41 s=34 w=0.026747147,
38 46 45 s=29 w=0.00634723,
39 47 44 s=38 w=0.0010033704,
40 48 45 s=38 w=0.0010033704,
41 48 47 s=3 w=1.9226976E-4,
42 49 46 s=38 w=0.0010033704,
43 49 48 s=29 w=0.00634723,
44 50 41 s=38 w=0.0010033704,
45 50 49 s=34 w=0.026747147,
46 51 39 s=38 w=0.0010033704,
47 51 50 s=30 w=0.01453441,
48 52 31 s=38 w=0.0010033704,
49 52 51 s=22 w=0.003958061,
50 53 32 s=38 w=0.0010033704,
51 53 52 s=14 w=0.07970876,
52 54 33 s=38 w=0.0010033704,
53 54 53 s=4 w=0.044584226,
54 55 42 s=28 w=5.7176955E-4,
55 56 44 s=28 w=5.7176955E-4,
56 56 55 s=34 w=0.026747147,
57 57 47 s=28 w=5.7176955E-4,
58 57 56 s=38 w=0.0010033704,
59 58 57 s=50 w=0.001083955,
60 59 47 s=50 w=0.001083955,
61 59 58 s=28 w=5.7176955E-4,
62 60 48 s=50 w=0.001083955,
63 60 59 s=3 w=1.9226976E-4,
64 61 49 s=50 w=0.001083955,
65 61 60 s=29 w=0.00634723,
66 62 50 s=50 w=0.001083955,
67 62 61 s=34 w=0.026747147,
68 63 51 s=50 w=0.001083955,
69 63 62 s=30 w=0.01453441,
70 64 52 s=50 w=0.001083955,
71 64 63 s=22 w=0.003958061,
72 65 53 s=50 w=0.001083955,
73 65 64 s=14 w=0.07970876,
74 66 54 s=50 w=0.001083955,
75 66 65 s=4 w=0.044584226,
76 67 33 s=50 w=0.001083955,
77 67 66 s=38 w=0.0010033704,
78 68 27 s=50 w=0.001083955,
79 68 67 s=19 w=6.690878E-4,
80 69 25 s=50 w=0.001083955,
81 69 68 s=5 w=0.0028871922,
82 70 23 s=50 w=0.001083955,
83 70 69 s=6 w=0.0018175441,
84 71 36 s=13 w=6.058967E-4,
85 72 37 s=13 w=6.058967E-4,
86 72 71 s=19 w=6.690878E-4,
87 73 38 s=13 w=6.058967E-4,
88 73 72 s=22 w=0.003958061,
89 74 40 s=13 w=6.058967E-4,
90 74 73 s=30 w=0.01453441,
91 75 42 s=13 w=6.058967E-4,
92 75 74 s=29 w=0.00634723,
93 76 55 s=13 w=6.058967E-4,
94 76 75 s=28 w=5.7176955E-4,
95 77 56 s=13 w=6.058967E-4,
96 77 76 s=34 w=0.026747147,
97 78 57 s=13 w=6.058967E-4,
98 78 77 s=38 w=0.0010033704,
99 79 58 s=13 w=6.058967E-4,
100 79 78 s=50 w=0.001083955,
101 80 78 s=37 w=0.0113825975,
102 81 79 s=37 w=0.0113825975,
103 81 80 s=50 w=0.001083955,
104 82 58 s=37 w=0.0113825975,
105 82 81 s=13 w=6.058967E-4,
106 83 59 s=37 w=0.0113825975,
107 83 82 s=28 w=5.7176955E-4,
108 84 60 s=37 w=0.0113825975,
109 84 83 s=3 w=1.9226976E-4,
110 85 80 s=43 w=0.013476557,
111 86 81 s=43 w=0.013476557,
112 86 85 s=50 w=0.001083955,
113 87 82 s=43 w=0.013476557,
114 87 86 s=13 w=6.058967E-4,
115 88 83 s=43 w=0.013476557,
116 88 87 s=28 w=5.7176955E-4,
117 89 84 s=43 w=0.013476557,
118 89 88 s=3 w=1.9226976E-4,
119 90 60 s=43 w=0.013476557,
120 90 89 s=37 w=0.0113825975,
121 91 61 s=43 w=0.013476557,
122 91 90 s=29 w=0.00634723,
123 92 85 s=42 w=0.020605983,
124 93 86 s=42 w=0.020605983,
125 93 92 s=50 w=0.001083955,
126 94 87 s=42 w=0.020605983,
127 94 93 s=13 w=6.058967E-4,
128 95 88 s=42 w=0.020605983,
129 95 94 s=28 w=5.7176955E-4,
130 96 89 s=42 w=0.020605983,
131 96 95 s=3 w=1.9226976E-4,
132 97 71 s=12 w=0.0144637,
133 98 72 s=12 w=0.0144637,
134 98 97 s=19 w=6.690878E-4,
135 99 73 s=12 w=0.0144637,
136 99 98 s=22 w=0.003958061,
137 100 74 s=12 w=0.0144637,
138 100 99 s=30 w=0.01453441,
139 101 75 s=12 w=0.0144637,
140 101 100 s=29 w=0.00634723,
141 102 76 s=12 w=0.0144637,
142 102 101 s=28 w=5.7176955E-4,
143 103 77 s=12 w=0.0144637,
144 103 102 s=34 w=0.026747147,
145 104 78 s=12 w=0.0144637,
146 104 103 s=38 w=0.0010033704,
147 105 80 s=12 w=0.0144637,
148 105 104 s=37 w=0.0113825975,
149 106 85 s=12 w=0.0144637,
150 106 105 s=43 w=0.013476557,
151 107 92 s=12 w=0.0144637,
152 107 106 s=42 w=0.020605983,
153 108 98 s=18 w=2.2039504E-4,
154 109 99 s=18 w=2.2039504E-4,
155 109 108 s=22 w=0.003958061,
156 110 100 s=18 w=2.2039504E-4,
157 110 109 s=30 w=0.01453441,
158 111 101 s=18 w=2.2039504E-4,
159 111 110 s=29 w=0.00634723,
160 112 102 s=18 w=2.2039504E-4,
161 112 111 s=28 w=5.7176955E-4,
162 113 103 s=18 w=2.2039504E-4,
163 113 112 s=34 w=0.026747147,
164 114 104 s=18 w=2.2039504E-4,
165 114 113 s=38 w=0.0010033704,
166 115 105 s=18 w=2.2039504E-4,
167 115 114 s=37 w=0.0113825975,
168 116 106 s=18 w=2.2039504E-4,
169 116 115 s=43 w=0.013476557,
170 117 107 s=18 w=2.2039504E-4,
171 117 116 s=42 w=0.020605983,
172 118 92 s=18 w=2.2039504E-4,
173 118 117 s=12 w=0.0144637,
174 119 93 s=18 w=2.2039504E-4,
175 119 118 s=50 w=0.001083955,
176 120 117 s=41 w=0.0022851138,
177 121 118 s=41 w=0.0022851138,
178 121 120 s=12 w=0.0144637,
179 122 119 s=41 w=0.0022851138,
180 122 121 s=50 w=0.001083955,
181 123 93 s=41 w=0.0022851138,
182 123 122 s=18 w=2.2039504E-4,
183 124 94 s=41 w=0.0022851138,
184 124 123 s=13 w=6.058967E-4,
185 125 108 s=17 w=0.0012396933,
186 126 109 s=17 w=0.0012396933,
187 126 125 s=22 w=0.003958061,
188 127 110 s=17 w=0.0012396933,
189 127 126 s=30 w=0.01453441,
190 128 111 s=17 w=0.0012396933,
191 128 127 s=29 w=0.00634723,
192 129 112 s=17 w=0.0012396933,
193 129 128 s=28 w=5.7176955E-4,
194 130 113 s=17 w=0.0012396933,
195 130 129 s=34 w=0.026747147,
196 131 114 s=17 w=0.0012396933,
197 131 130 s=38 w=0.0010033704,
198 132 115 s=17 w=0.0012396933,
199 132 131 s=37 w=0.0113825975,
200 133 116 s=17 w=0.0012396933,
201 133 132 s=43 w=0.013476557,
202 134 117 s=17 w=0.0012396933,
203 134 133 s=42 w=0.020605983,
204 135 120 s=17 w=0.0012396933,
205 135 134 s=41 w=0.0022851138,
206 136 129 s=27 w=2.9943453E-4,
207 137 130 s=27 w=2.9943453E-4,
208 137 136 s=34 w=0.026747147,
209 138 131 s=27 w=2.9943453E-4,
210 138 137 s=38 w=0.0010033704,
211 139 132 s=27 w=2.9943453E-4,
212 139 138 s=37 w=0.0113825975,
213 140 133 s=27 w=2.9943453E-4,
214 140 139 s=43 w=0.013476557,
215 141 134 s=27 w=2.9943453E-4,
216 141 140 s=42 w=0.020605983,
217 142 135 s=27 w=2.9943453E-4,
218 142 141 s=41 w=0.0022851138,
219 143 120 s=27 w=2.9943453E-4,
220 143 142 s=17 w=0.0012396933,
221 144 121 s=27 w=2.9943453E-4,
222 144 143 s=12 w=0.0144637,
223 145 122 s=27 w=2.9943453E-4,
224 145 144 s=50 w=0.001083955,
225 146 123 s=27 w=2.9943453E-4,
226 146 145 s=18 w=2.2039504E-4,
227 147 145 s=49 w=0.22979501,
228 148 146 s=49 w=0.22979501,
229 148 147 s=18 w=2.2039504E-4,
230 149 123 s=49 w=0.22979501,
231 149 148 s=27 w=2.9943453E-4,
232 150 124 s=49 w=0.22979501,
233 150 149 s=13 w=6.058967E-4,
234 151 94 s=49 w=0.22979501,
235 151 150 s=41 w=0.0022851138,
236 152 95 s=49 w=0.22979501,
237 152 151 s=28 w=5.7176955E-4,
238 153 96 s=49 w=0.22979501,
239 153 152 s=3 w=1.9226976E-4,
240 154 97 s=11 w=6.3518535E-5,
241 155 98 s=11 w=6.3518535E-5,
242 155 154 s=19 w=6.690878E-4,
243 156 108 s=11 w=6.3518535E-5,
244 156 155 s=18 w=2.2039504E-4,
245 157 125 s=11 w=6.3518535E-5,
246 157 156 s=17 w=0.0012396933,
247 158 126 s=11 w=6.3518535E-5,
248 158 157 s=22 w=0.003958061,
249 159 127 s=11 w=6.3518535E-5,
250 159 158 s=30 w=0.01453441,
251 160 128 s=11 w=6.3518535E-5,
252 160 159 s=29 w=0.00634723,
253 161 129 s=11 w=6.3518535E-5,
254 161 160 s=28 w=5.7176955E-4,
255 162 136 s=11 w=6.3518535E-5,
256 162 161 s=27 w=2.9943453E-4,
257 163 137 s=11 w=6.3518535E-5,
258 163 162 s=34 w=0.026747147,
259 164 138 s=11 w=6.3518535E-5,
260 164 163 s=38 w=0.0010033704,
261 165 139 s=11 w=6.3518535E-5,
262 165 164 s=37 w=0.0113825975,
263 166 162 s=26 w=1.2315347E-4,
264 167 163 s=26 w=1.2315347E-4,
265 167 166 s=34 w=0.026747147,
266 168 164 s=26 w=1.2315347E-4,
267 168 167 s=38 w=0.0010033704,
268 169 165 s=26 w=1.2315347E-4,
269 169 168 s=37 w=0.0113825975,
270 170 139 s=26 w=1.2315347E-4,
271 170 169 s=11 w=6.3518535E-5,
272 171 140 s=26 w=1.2315347E-4,
273 171 170 s=43 w=0.013476557,
274 172 141 s=26 w=1.2315347E-4,
275 172 171 s=42 w=0.020605983,
276 173 142 s=26 w=1.2315347E-4,
277 173 172 s=41 w=0.0022851138,
278 174 143 s=26 w=1.2315347E-4,
279 174 173 s=17 w=0.0012396933,
280 175 144 s=26 w=1.2315347E-4,
281 175 174 s=12 w=0.0144637,
282 176 145 s=26 w=1.2315347E-4,
283 176 175 s=50 w=0.001083955,
284 177 147 s=26 w=1.2315347E-4,
285 177 176 s=49 w=0.22979501,
286 178 177 s=48 w=0.009573116,
287 179 147 s=48 w=0.009573116,
288 179 178 s=26 w=1.2315347E-4,
289 180 148 s=48 w=0.009573116,
290 180 179 s=18 w=2.2039504E-4,
291 181 149 s=48 w=0.009573116,
292 181 180 s=27 w=2.9943453E-4,
293 182 150 s=48 w=0.009573116,
294 182 181 s=13 w=6.058967E-4,
295 183 180 s=56 w=3.868843E-4,
296 184 181 s=56 w=3.868843E-4,
297 184 183 s=27 w=2.9943453E-4,
298 185 182 s=56 w=3.868843E-4,
299 185 184 s=13 w=6.058967E-4,
300 186 150 s=56 w=3.868843E-4,
301 186 185 s=48 w=0.009573116,
302 187 151 s=56 w=3.868843E-4,
303 187 186 s=41 w=0.0022851138,
304 188 152 s=56 w=3.868843E-4,
305 188 187 s=28 w=5.7176955E-4,
306 189 153 s=56 w=3.868843E-4,
307 189 188 s=3 w=1.9226976E-4,
308 190 166 s=25 w=0.010576661,
309 191 167 s=25 w=0.010576661,
310 191 190 s=34 w=0.026747147,
311 192 168 s=25 w=0.010576661,
312 192 191 s=38 w=0.0010033704,
313 193 169 s=25 w=0.010576661,
314 193 192 s=37 w=0.0113825975,
315 194 170 s=25 w=0.010576661,
316 194 193 s=11 w=6.3518535E-5,
317 195 171 s=25 w=0.010576661,
318 195 194 s=43 w=0.013476557,
319 196 172 s=25 w=0.010576661,
320 196 195 s=42 w=0.020605983,
321 197 173 s=25 w=0.010576661,
322 197 196 s=41 w=0.0022851138,
323 198 183 s=55 w=0.008257229,
324 199 184 s=55 w=0.008257229,
325 199 198 s=27 w=2.9943453E-4,
326 200 185 s=55 w=0.008257229,
327 200 199 s=13 w=6.058967E-4,
328 201 91 s=70 w=7.046683E-4,
329 202 61 s=70 w=7.046683E-4,
330 202 201 s=43 w=0.013476557,
331 203 62 s=70 w=7.046683E-4,
332 203 202 s=34 w=0.026747147,
333 204 63 s=70 w=7.046683E-4,
334 204 203 s=30 w=0.01453441,
335 205 64 s=70 w=7.046683E-4,
336 205 204 s=22 w=0.003958061,
337 206 65 s=70 w=7.046683E-4,
338 206 205 s=14 w=0.07970876,
339 207 66 s=70 w=7.046683E-4,
340 207 206 s=4 w=0.044584226,
341 208 67 s=70 w=7.046683E-4,
342 208 207 s=38 w=0.0010033704,
343 209 68 s=70 w=7.046683E-4,
344 209 208 s=19 w=6.690878E-4,
345 210 69 s=70 w=7.046683E-4,
346 210 209 s=5 w=0.0028871922,
347 211 70 s=70 w=7.046683E-4,
348 211 210 s=6 w=0.0018175441,
349 212 23 s=70 w=7.046683E-4,
350 212 211 s=50 w=0.001083955,
351 213 158 s=21 w=0.0024843903,
352 214 159 s=21 w=0.0024843903,
353 214 213 s=30 w=0.01453441,
354 215 160 s=21 w=0.0024843903,
355 215 214 s=29 w=0.00634723,
356 216 161 s=21 w=0.0024843903,
357 216 215 s=28 w=5.7176955E-4,
358 217 162 s=21 w=0.0024843903,
359 217 216 s=27 w=2.9943453E-4,
360 218 166 s=21 w=0.0024843903,
361 218 217 s=26 w=1.2315347E-4,
362 219 190 s=21 w=0.0024843903,
363 219 218 s=25 w=0.010576661,
364 220 191 s=21 w=0.0024843903,
365 220 219 s=34 w=0.026747147,
366 221 192 s=21 w=0.0024843903,
367 221 220 s=38 w=0.0010033704,
368 222 193 s=21 w=0.0024843903,
369 222 221 s=37 w=0.0113825975,
370 223 178 s=47 w=7.856768E-4,
371 224 179 s=47 w=7.856768E-4,
372 224 223 s=26 w=1.2315347E-4,
373 225 180 s=47 w=7.856768E-4,
374 225 224 s=18 w=2.2039504E-4,
375 226 183 s=47 w=7.856768E-4,
376 226 225 s=56 w=3.868843E-4,
377 227 198 s=47 w=7.856768E-4,
378 227 226 s=55 w=0.008257229,
379 228 199 s=47 w=7.856768E-4,
380 228 227 s=27 w=2.9943453E-4,
381 229 200 s=47 w=7.856768E-4,
382 229 228 s=13 w=6.058967E-4,
383 230 227 s=54 w=0.0015154968,
384 231 228 s=54 w=0.0015154968,
385 231 230 s=27 w=2.9943453E-4,
386 232 229 s=54 w=0.0015154968,
387 232 231 s=13 w=6.058967E-4,
388 233 200 s=54 w=0.0015154968,
389 233 232 s=47 w=7.856768E-4,
390 234 232 s=60 w=0.003410814,
391 235 233 s=60 w=0.003410814,
392 235 234 s=47 w=7.856768E-4,
393 236 200 s=60 w=0.003410814,
394 236 235 s=54 w=0.0015154968,
395 237 234 s=63 w=7.174667E-4,
396 238 235 s=63 w=7.174667E-4,
397 238 237 s=47 w=7.856768E-4,
398 239 236 s=63 w=7.174667E-4,
399 239 238 s=54 w=0.0015154968,
400 240 200 s=63 w=7.174667E-4,
401 240 239 s=60 w=0.003410814,
402 241 185 s=63 w=7.174667E-4,
403 241 240 s=55 w=0.008257229,
404 242 186 s=63 w=7.174667E-4,
405 242 241 s=48 w=0.009573116,
406 243 187 s=63 w=7.174667E-4,
407 243 242 s=41 w=0.0022851138,
408 244 188 s=63 w=7.174667E-4,
409 244 243 s=28 w=5.7176955E-4,
410 245 189 s=63 w=7.174667E-4,
411 245 244 s=3 w=1.9226976E-4,
412 246 207 s=74 w=0.011939519,
413 247 208 s=74 w=0.011939519,
414 247 246 s=38 w=0.0010033704,
415 248 209 s=74 w=0.011939519,
416 248 247 s=19 w=6.690878E-4,
417 249 210 s=74 w=0.011939519,
418 249 248 s=5 w=0.0028871922,
419 250 211 s=74 w=0.011939519,
420 250 249 s=6 w=0.0018175441,
421 251 212 s=74 w=0.011939519,
422 251 250 s=50 w=0.001083955,
423 252 154 s=10 w=0.08508667,
424 253 155 s=10 w=0.08508667,
425 253 252 s=19 w=6.690878E-4,
426 254 156 s=10 w=0.08508667,
427 254 253 s=18 w=2.2039504E-4,
428 255 157 s=10 w=0.08508667,
429 255 254 s=17 w=0.0012396933,
430 256 158 s=10 w=0.08508667,
431 256 255 s=22 w=0.003958061,
432 257 213 s=10 w=0.08508667,
433 257 256 s=21 w=0.0024843903,
434 257 6 s=20 w=0.19832018,
435 258 219 s=24 w=0.00689247,
436 258 7 s=23 w=0.22286338,
437 259 220 s=24 w=0.00689247,
438 259 258 s=34 w=0.026747147,
439 260 221 s=24 w=0.00689247,
440 260 259 s=38 w=0.0010033704,
441 261 222 s=24 w=0.00689247,
442 261 260 s=37 w=0.0113825975,
443 262 259 s=33 w=0.013436964,
444 263 260 s=33 w=0.013436964,
445 263 262 s=38 w=0.0010033704,
446 264 261 s=33 w=0.013436964,
447 264 263 s=37 w=0.0113825975,
448 265 222 s=33 w=0.013436964,
449 265 264 s=24 w=0.00689247,
450 266 193 s=33 w=0.013436964,
451 266 265 s=21 w=0.0024843903,
452 267 194 s=33 w=0.013436964,
453 267 266 s=11 w=6.3518535E-5,
454 268 195 s=33 w=0.013436964,
455 268 267 s=43 w=0.013476557,
456 269 196 s=33 w=0.013436964,
457 269 268 s=42 w=0.020605983,
458 270 197 s=33 w=0.013436964,
459 270 269 s=41 w=0.0022851138,
460 271 264 s=36 w=9.715473E-6,
461 272 265 s=36 w=9.715473E-6,
462 272 271 s=24 w=0.00689247,
463 273 266 s=36 w=9.715473E-6,
464 273 272 s=21 w=0.0024843903,
465 274 267 s=36 w=9.715473E-6,
466 274 273 s=11 w=6.3518535E-5,
467 275 268 s=36 w=9.715473E-6,
468 275 274 s=43 w=0.013476557,
469 276 269 s=36 w=9.715473E-6,
470 276 275 s=42 w=0.020605983,
471 277 270 s=36 w=9.715473E-6,
472 277 276 s=41 w=0.0022851138,
473 278 197 s=36 w=9.715473E-6,
474 278 277 s=33 w=0.013436964,
475 279 230 s=53 w=5.229144E-5,
476 280 231 s=53 w=5.229144E-5,
477 280 279 s=27 w=2.9943453E-4,
478 281 232 s=53 w=5.229144E-5,
479 281 280 s=13 w=6.058967E-4,
480 282 234 s=53 w=5.229144E-5,
481 282 281 s=60 w=0.003410814,
482 283 237 s=53 w=5.229144E-5,
483 283 282 s=63 w=7.174667E-4,
484 284 282 s=59 w=1.6031312E-4,
485 285 283 s=59 w=1.6031312E-4,
486 285 284 s=63 w=7.174667E-4,
487 286 237 s=59 w=1.6031312E-4,
488 286 285 s=53 w=5.229144E-5,
489 287 238 s=59 w=1.6031312E-4,
490 287 286 s=47 w=7.856768E-4,
491 288 246 s=73 w=9.410926E-4,
492 289 247 s=73 w=9.410926E-4,
493 289 288 s=38 w=0.0010033704,
494 290 248 s=73 w=9.410926E-4,
495 290 289 s=19 w=6.690878E-4,
496 291 249 s=73 w=9.410926E-4,
497 291 290 s=5 w=0.0028871922,
498 292 250 s=73 w=9.410926E-4,
499 292 291 s=6 w=0.0018175441,
500 293 291 s=77 w=0.14542823,
501 294 292 s=77 w=0.14542823,
502 294 293 s=6 w=0.0018175441,
503 295 250 s=77 w=0.14542823,
504 295 294 s=73 w=9.410926E-4,
505 296 251 s=77 w=0.14542823,
506 296 295 s=50 w=0.001083955,
507 296 22 s=79 w=0.04219297,
508 297 34 s=2 w=0.0033729542,
509 297 3 s=1 w=0.25241163,
510 298 35 s=2 w=0.0033729542,
511 298 297 s=15 w=0.005873488,
512 299 36 s=2 w=0.0033729542,
513 299 298 s=14 w=0.07970876,
514 300 71 s=2 w=0.0033729542,
515 300 299 s=13 w=6.058967E-4,
516 301 97 s=2 w=0.0033729542,
517 301 300 s=12 w=0.0144637,
518 302 154 s=2 w=0.0033729542,
519 302 301 s=11 w=6.3518535E-5,
520 303 252 s=2 w=0.0033729542,
521 303 302 s=10 w=0.08508667,
522 304 303 s=9 w=0.014792182,
523 304 4 s=8 w=0.17671277,
524 305 252 s=9 w=0.014792182,
525 305 304 s=2 w=0.0033729542,
526 306 253 s=9 w=0.014792182,
527 306 305 s=19 w=6.690878E-4,
528 307 254 s=9 w=0.014792182,
529 307 306 s=18 w=2.2039504E-4,
530 308 255 s=9 w=0.014792182,
531 308 307 s=17 w=0.0012396933,
532 308 5 s=16 w=0.17149241,
533 309 262 s=32 w=0.04343285,
534 309 8 s=31 w=0.16828863,
535 310 263 s=32 w=0.04343285,
536 310 309 s=38 w=0.0010033704,
537 311 264 s=32 w=0.04343285,
538 311 310 s=37 w=0.0113825975,
539 312 271 s=32 w=0.04343285,
540 312 311 s=36 w=9.715473E-6,
541 312 9 s=35 w=0.15052287,
542 313 277 s=40 w=0.019864192,
543 313 10 s=39 w=0.16666596,
544 314 278 s=40 w=0.019864192,
545 314 313 s=33 w=0.013436964,
546 314 11 s=44 w=0.186381,
547 315 223 s=46 w=3.605367E-4,
548 315 12 s=45 w=0.016812459,
549 316 224 s=46 w=3.605367E-4,
550 316 315 s=26 w=1.2315347E-4,
551 317 225 s=46 w=3.605367E-4,
552 317 316 s=18 w=2.2039504E-4,
553 318 226 s=46 w=3.605367E-4,
554 318 317 s=56 w=3.868843E-4,
555 319 227 s=46 w=3.605367E-4,
556 319 318 s=55 w=0.008257229,
557 320 230 s=46 w=3.605367E-4,
558 320 319 s=54 w=0.0015154968,
559 321 279 s=46 w=3.605367E-4,
560 321 320 s=53 w=5.229144E-5,
561 322 321 s=52 w=5.5863673E-4,
562 322 13 s=51 w=0.00425393,
563 323 279 s=52 w=5.5863673E-4,
564 323 322 s=46 w=3.605367E-4,
565 324 280 s=52 w=5.5863673E-4,
566 324 323 s=27 w=2.9943453E-4,
567 325 281 s=52 w=5.5863673E-4,
568 325 324 s=13 w=6.058967E-4,
569 326 282 s=52 w=5.5863673E-4,
570 326 325 s=60 w=0.003410814,
571 327 284 s=52 w=5.5863673E-4,
572 327 326 s=59 w=1.6031312E-4,
573 328 327 s=58 w=3.6899022E-5,
574 328 14 s=57 w=1.21693076E-4,
575 329 284 s=58 w=3.6899022E-5,
576 329 328 s=52 w=5.5863673E-4,
577 330 285 s=58 w=3.6899022E-5,
578 330 329 s=63 w=7.174667E-4,
579 331 330 s=62 w=9.672249E-6,
580 331 15 s=61 w=7.992325E-6,
581 332 285 s=62 w=9.672249E-6,
582 332 331 s=58 w=3.6899022E-5,
583 333 286 s=62 w=9.672249E-6,
584 333 332 s=53 w=5.229144E-5,
585 334 287 s=62 w=9.672249E-6,
586 334 333 s=47 w=7.856768E-4,
587 334 16 s=64 w=0.001166817,
588 335 239 s=65 w=0.0014536761,
589 336 240 s=65 w=0.0014536761,
590 336 335 s=60 w=0.003410814,
591 337 241 s=65 w=0.0014536761,
592 337 336 s=55 w=0.008257229,
593 338 242 s=65 w=0.0014536761,
594 338 337 s=48 w=0.009573116,
595 339 243 s=65 w=0.0014536761,
596 339 338 s=41 w=0.0022851138,
597 340 244 s=65 w=0.0014536761,
598 340 339 s=28 w=5.7176955E-4,
599 341 245 s=65 w=0.0014536761,
600 341 340 s=3 w=1.9226976E-4,
601 342 341 s=67 w=4.2297473E-4,
602 342 17 s=66 w=0.0243956,
603 343 245 s=67 w=4.2297473E-4,
604 343 342 s=65 w=0.0014536761,
605 344 189 s=67 w=4.2297473E-4,
606 344 343 s=63 w=7.174667E-4,
607 345 153 s=67 w=4.2297473E-4,
608 345 344 s=56 w=3.868843E-4,
609 346 96 s=67 w=4.2297473E-4,
610 346 345 s=49 w=0.22979501,
611 347 89 s=67 w=4.2297473E-4,
612 347 346 s=42 w=0.020605983,
613 348 90 s=67 w=4.2297473E-4,
614 348 347 s=37 w=0.0113825975,
615 349 91 s=67 w=4.2297473E-4,
616 349 348 s=29 w=0.00634723,
617 350 201 s=67 w=4.2297473E-4,
618 350 349 s=70 w=7.046683E-4,
619 351 350 s=69 w=0.0013220948,
620 351 18 s=68 w=0.2965688,
621 352 201 s=69 w=0.0013220948,
622 352 351 s=67 w=4.2297473E-4,
623 353 202 s=69 w=0.0013220948,
624 353 352 s=43 w=0.013476557,
625 354 203 s=69 w=0.0013220948,
626 354 353 s=34 w=0.026747147,
627 355 204 s=69 w=0.0013220948,
628 355 354 s=30 w=0.01453441,
629 356 205 s=69 w=0.0013220948,
630 356 355 s=22 w=0.003958061,
631 357 206 s=69 w=0.0013220948,
632 357 356 s=14 w=0.07970876,
633 358 207 s=69 w=0.0013220948,
634 358 357 s=4 w=0.044584226,
635 359 246 s=69 w=0.0013220948,
636 359 358 s=74 w=0.011939519,
637 360 288 s=69 w=0.0013220948,
638 360 359 s=73 w=9.410926E-4,
639 361 360 s=72 w=0.0044324202,
640 361 19 s=71 w=0.19989282,
641 362 288 s=72 w=0.0044324202,
642 362 361 s=69 w=0.0013220948,
643 363 289 s=72 w=0.0044324202,
644 363 362 s=38 w=0.0010033704,
645 364 290 s=72 w=0.0044324202,
646 364 363 s=19 w=6.690878E-4,
647 365 291 s=72 w=0.0044324202,
648 365 364 s=5 w=0.0028871922,
649 366 293 s=72 w=0.0044324202,
650 366 365 s=77 w=0.14542823,
651 367 366 s=76 w=0.02490911,
652 367 20 s=75 w=0.015183633,
653 368 293 s=76 w=0.02490911,
654 368 367 s=72 w=0.0044324202,
655 369 294 s=76 w=0.02490911,
656 369 368 s=6 w=0.0018175441,
657 369 21 s=78 w=0.019139452,
;
END; [Network]
BEGIN st_Assumptions;
	uptodate;
	chartransform=Uncorrected_P;
	disttransform=NeighborNet;
	splitstransform=EqualAngle;
	SplitsPostProcess filter=dimension value=4;
	autolayoutnodelabels;
END; [st_Assumptions]
