# Supplementary material for: Comparative Genomic Evidence for a Complete Nuclear Pore Complex in the Last Eukaryotic Common Ancestor
Source: PLoS One. 2010 Oct 8;5(10):e13241. doi: 10.1371/journal.pone.0013241 (PMC2951903; doi:10.1371/journal.pone.0013241)
Supplement: File S1 — Alignments and phylogenies. (2.39 MB ZIP) [file pone.0013241.s007.zip › Neumann_SI4/Neumann_coatomer_splitstree/apl2.splitstree]

#nexus

BEGIN Taxa;
DIMENSIONS ntax=47;
TAXLABELS
[1] 'apl2_SGD_Scer_APL2/YKL135C_726_bp'
[2] 'apl2_candida_g'
[3] 'apl2_kluyveromyces'
[4] 'apl2_candida_a'
[5] 'apl2_yarrowia'
[6] 'apl2_neurospora'
[7] 'apl2_aspergillus'
[8] 'apl2_pichia'
[9] 'apl2_tetrahymena'
[10] 'apl2_cmerolae'
[11] 'apl2_homo'
[12] 'apl2_plasmodium_f'
[13] 'apl2_plasmodium_b'
[14] 'apl2_theileria'
[15] 'apl2_leishmania'
[16] 'apl2_naegleria'
[17] 'apl2_phytophthora'
[18] 'apl2_trichomonas'
[19] 'apl2_monosiga'
[20] 'apl2_giardia'
[21] 'apl2_athaliana'
[22] 'apl2_Toxoplasma_g'
[23] 'apl2_drosophila'
[24] 'apl2_c_hominis'
[25] 'apl2_physcomitrella'
[26] 'apl2_ciona'
[27] 'apl2_populus'
[28] 'apl2_oryza'
[29] 'apl2_ehisto'
[30] 'apl2_MIT_Sbay_c257_14221_726_bp'
[31] 'apl2_MIT_Smik_c702_13185_726_bp'
[32] 'apl2_MIT_Spar_c320_13987_726_bp'
[33] 'apl2_WashU_Sbay_Contig559_11_726_bp'
[34] 'apl2_WashU_Scas_Contig721_114_722_bp'
[35] 'apl2_WashU_Skud_Contig1823_2_726_bp'
[36] 'apl2_dictyostelium'
[37] 'apl2_ostreococcus'
[38] 'apl2_thalassiosira'
[39] 'apl2_rat'
[40] 'apl2_mus'
[41] 'apl2_gallus'
[42] 'apl2_xenopus'
[43] 'apl2_bos'
[44] 'apl2_phaeodactylum'
[45] 'apl2_ecuni'
[46] 'apl2_celegans'
[47] 'apl2_danio1'
;
END; [Taxa]

BEGIN Characters;
DIMENSIONS nchar=2181;
FORMAT
	datatype=PROTEIN
	missing=x
	gap=-
	symbols="a r n d c q e g h i l k m f p s t w y v z"
	labels=left
	transpose=no
	interleave=no
;
MATRIX
'apl2_SGD_Scer_APL2/YKL135C_726_bp'     mppl-----------------------------------------------------------------------------------------------------------------------------------------dk-------------r----ikkf----lk-----ds-----iriapk-i-sgkgelselrtglv-sq----ypqtrkdaikktiqqmtlgkdvsslfpdvlkniatidveqkklvylyvmnyaethpelcilavntfitdaqdp-nplircmairtmsmirvdkileyietplrrtlhddnayvrktavicvaklfq-----lnkdlcvelgvvedlvnalddsnplvianataalieihnmd------mdav--d-----------------------l----------ss-liqshvsqfllalnectewariiilgtlseys--akdsleaqdi------------------------------------------------------------------------------------idrvtahlqhvnpavvlatikvivrnlpqie---y-----------ssnslimkrlssafvslm-st-----ppemqyvalkniriil-----ekypelltkelrifyvkfndplyvklekidilvrlvdpsn-lkqc-tllltelkeyameyepefvsraiqalsqlgikyaqes------fvskvldilleller-----------------qdtikddccislcdllrhcpg------------nd---kmak----qvca--------------v------------fnt---wsnpevllqsdiakcnyvwllgqhpnnfs---------dleskin-i-----f------------------ienfv-qeeal-------------------tqmsllmtivrlhatl-------------------------tgsmlqsvlelatqqtheldvrdmammywrclsmpnne--s--lv-ndlc-qnkl--pmis----------nt-----------------------------------------------------lekfspevlekllmelgtissiyfkpdsn--rrkgkky---------------------------------------------------------vq---------n-i-----------------------------------------------------vkg-------k--------------------------------------------------------------------------------------------------------------------hiee-lesma---kne--issk---------------and----------------dvlldfd-----------------------------------------------------------------------------------------e-r--dd---v-------t--------------------ntn--------agmlntltt-----------------------------------------------------lgdlddlfd------------fgp-----------s--------------------------------------------------------------------------------------------edatqintndtkavq--------------------glkelklggd------------------------------s--ngissggknn--p--------------------------------------------------------------------------------------------------------------------------------------------------------------------------------------------------------------------------------------------------------d--vs--ggn----i----v-sqd-ll-d--lf
'apl2_candida_g'                        mppl-----------------------------------------------------------------------------------------------------------------------------------------dk-------------r----ikkf----lk-----ds-----vrvapk-i-sskgelaelraglv-sp----ysqtrkdaikktiqqmtlgkdvsslfpdvlkniatndveqkklvylyvmnyaethpelcilavntfiqdaqdp-nplircmairtmslirvekileyietplrktlqddnpyvrktavicvaklfq-----lnkqlcvelgvledlqsalddsnpmvvanataalveinnmd------ptav--k-----------------------l----------pq-liqshvsqfllalnectewaritiltalaeys--ardgveaqdi------------------------------------------------------------------------------------idrvtahlqhvnpavvlatikviiqnlplii---a----dns----skrasimkklssalvslm-st-----ppemqyvalknirivl-----ekypelltkelrifyikfndplyvkvekidilvrlvdpsn-lkqc-nlllaelkeyamdfepefvsrvilalsqlaikysdlp------fiqkvmdilvellev-----------------rekskddccsaaidllrhtnn------------na---elak----qlcs--------------v------------lns---wespeielttdaakckyiwimgqyprlfs---------sleskmk-g-----f------------------vdnfv-nents-------------------tqmsilittvrlhnml-------------------------psdllqsvldtstketkeldvrdmamvywrtlslpnvd--e--li-nslc-ssqv--pqin----------st-----------------------------------------------------idqfspellekllrqlgnissinfkldsg--nkrvk-y---------------------------------------------------------vq---------n-i-----------------------------------------------------vnn-------k--------------------------------------------------------------------------------------------------------------------qlee-lqdia---kne--lenk---------------and----------------dvlldfg-----------------------------------------------------------------------------------------d-e--dd---d----mmst--------------------snn--------nnstpqpsa-----------------------------------------------------lselddlfg------------fss-----------t------------------------------------------------------------------------------------------natv--------gsvsq--------------------kvenlni------------------------------------------------------------------------------------------------------------------------------------------------------------------------------------------------------------------------------------------------------------------------------------------------------------ne--kks----t----t-tqd-ll-d--lf
'apl2_kluyveromyces'                    mgv------------------------------------------------------------------------------------------------------------------------------------------dk-------------k----ikkf----lr-----da-----irvapk-i-snkgelfelrnglv-sq----ypqtrkdairkiiqqmtsgkdvsslfpdvlkniatqdieqkklvylyvanyaethpelcilvvntfvsdaadp-nplirsmairtmsmirvdkileyieiplrktlvddnpyvrrtavlcvaklfq-----lnpdlcrelgvlndlqdalsddnpmvvanalaalheineld------pgsi--d-----------------------i----------kk-lvsqnvkrflnvlnectewaritileslsehk--pidpmesqei------------------------------------------------------------------------------------idrvvphlqhvnpsvvlisvkcilihlpnln---t------------vhdsiynklstalvslm-st-----pveiqyvalrniriil-----dafpnllrkelrifyvkfndplyvkiekldillrlvpvdn-lkhc-qmlfnelkeyakdfdhefvtkaiqsisqlaikvsnggedtnnkflnmvmeefvsivqe-----------------reefrdilmrcvcdmlrydsd------------nn---liketsknelga--------------i------------iss---wqdidtiftsdlgscnyiwfitnytn--e---------nletkle-p-----l------------------vevfd-elgsl-------------------tqmsllmgvvkchnav-------------------------ssaflqkilelcttdvhdldvrdmammywrclsidngd--q--ii-nqlfdkhei--pklh----------st-----------------------------------------------------ldhfsketlqsllqelstlssvyfkpisq--mqrrp-n---------------------------------------------------------ev---------h-i-----------------------------------------------------ikd-------k--------------------------------------------------------------------------------------------------------------------dide-lkgma---tne--ilkn---------------mnd----------------dvlldmg-----------------------------------------------------------------------------------------d-s------------------------------------------------satrstgv-----------------------------------------------------ldelndlfd------------itg-----------d--------------------------------------------------------------------------------------------mg--------kvnis--------------------qktnnnn------------------------------------------------------------------------------------------------------------------------------------------------------------------------------------------------------------------------------------------------------------------------------------------------------------nn--tsn----s----h-atd-ll-d--lm
'apl2_candida_a'                        msss-----------------------------------------------------------------------------------------------------------------------------------------ykqtinknfnkvnsil----er-------k-----lr-----k--ylv-g-pkkgetfelknglv-sq----ykherkdaiqrviqamtvgkdvsslfpdvlkniatydleqkklvylylmnyaktnpelcilavntfvqdtedp-npliralairtmgcirvakmveyleiplqrtladenpyvrktaaicvaklfd-----lnpemcvefgfldelkkllsdpnpmvvanainalseirdmn------tnenl-e-----------------------i----------la-fnrevinslllclnectewgritilntlaeyd--tdnseeanhi------------------------------------------------------------------------------------mgrvipqlqhvnpsvvlssikailhhlnaip---v------t----aqrsnilkklsaplvslv-st----sipeaqyvglkniriil-----ekypnvlskelrvffikysdplylklekleimirlaseqn-sal----llgelkeyamefepalvtkaiksigsvaiklqes--------avkainllheiiderg---------------gdliinesvtvlvnilrrypg-----------kndlatliip----visn--------------h------------vne---lnkte-------alsgyiwllgeypkyfs---------glhkkls-d-----l------------------vdgfl-eddsv-------------------lqlnilstivkinlelssnggsgnsq---------------ysnllqkvlelatkecenadvrdkayiywrllsss--ssed--qq-kkil-ltkl--ppie----------tt-----------------------------------------------------issfspglletllhelstlssvyykpaks--fidpnay---------------------------------------------------------sr---------v-p-----------------------------------------------------vek----knkt--------------------------------------------------------------------------------------------------------------------kied-lknma---kee--iitn---------------arn----------------dnlldfd-----------------------------------------------------------------------------------------d-d--de---e----gdgv-------------------sgsn--------gdsgnvgnl-----------------------------------------------------ldelndlfs------------tp---------------------------------------------------------------------------------------------------------------------------------------------------------------------------------------------------------------------------------------------------pppp---------------------------s------------sssqnsqsqiaggq--ts--------tndil--slfdt---inttt---tttt--t--pq--qstqssttygienlsvs--------------------------------------------------gnastm--tknknn---------------------------------v-nnd-ll-d--lf
'apl2_yarrowia'                         msle-----------------------------------------------------------------------------------------------------------------------------------------k----------------------------r-----ir-----s--vfq-a-pkkgetyelrsglv-sq----yaserkeaiqrtiqamtlgkdvsalfpdimknlathdieqkklvylylmnyakshpelcilavntfvgdsgdp-nplvralairtmgcirvdkmvdymdgplrktlgddnpyvrktaaicvaklfd-----lapetcveegflqtlqglmsdsnpmvvanavsalaeiqdrd------pst---n-----------------------c----------fv-inshilgkllsalnectewgrvtlltsladyt--a-dgdegthi------------------------------------------------------------------------------------vdrvvpqfqhanpsvvlaavkcvlahlhtq----t------e----enreillrkispplvslv-gs---ssppevqyvslrnirlil-----qkypqllsrdlrvffvkyndpaylkmekleilvrvandnn-asq----llaelkeyalevdidfvrravraigqlaikipss--------aekcvslllelldtk----------------inyilqevvivfrdilrrylpggvadkaisnqvfa---pvip----llce--------------n------------mde---idepe-------akaaiiwilgeyvdqvp---------nvaeilg-s-----i------------------tpqfl-eestp-------------------vqlqlltavvklyvkkpd-------q---------------gqrliqetlntatsssdnadirdrayiywrllssd--t--a--fa-qsvv-gadk--ppia----------si-----------------------------------------------------ipevqpalldellselgtlasvyhrpast--fmgkgkf---------------------------------------------------------ga---------d-a-----------------------------------------------------iqk-------r--------------------------------------------------------------------------------------------------------------------aiee-qrala---qdg--aaaa-------avgaasggvni----------------enlldid-----------------------------------------------------------------------------------------f-d--g---------------------------------aap--------asaaantdn-----------------------------------------------------lndldglfs------------h-------------------------------------------td-gnt-----daaaaasgasgat--------ga---------ssmndimslfgns-s-smgggmsgmggmggmggsmgsp-ap-m-aapadp--------------------------------------------------------------------------------------------------------------------------------------------------------------------------------------------------------------------------------------------------------------------------------fa---slsavntadafaslnign---gsekpkeqpaqqqqqq--gqg----k----a-ndd-ll-g--lf
'apl2_neurospora'                       msai-----------------------------------------------------------------------------------------------------------------------------------------n----------------------------r-----ir-----g--afa-p-prkgetfelraglv-sq----yayerkeaiqktimamtlgkdvsalfpdvlkniatsdldqkklvylylmnyakshpdlcilavntfvqdsedp-npliralairtmgcirvdkmidymeeplrktlrdespyvrktaaicvaklfd-----lnptmciengfletlqemigdpnpmvvansvqalseiheta------pet---r-----------------------a----------lv-ltpatlkkllmalnectewgrvtilttlaeyt--ahdvkesehi------------------------------------------------------------------------------------cervapqfqhvnpsvvlaavkvvfthmkaln---p-----------ktvsaylkkmapplvtli-as-----apevqyvalrnidlll-----qanpdilskelrvffckyndppyvklqkleimvriandkn-fdq----llselkeyalevdmdfvrravkaigqvaikieaa--------sekcvnalldlistk----------------vnyvvqevivvikdilrkypg------------ye---gvip----tlck--------------y------------ide---ldepn-------argaliwivgeyaekin---------nadeile-g-----f------------------vegfl-eeftq-------------------tqlqiltavvklflkkps-------n---------------tqglvqkvlqqatadndnpdirdrayiywrllsg--dl--d--va-ksii-lsqk--pait----------tt-----------------------------------------------------vtslppvlleqllselstlasvyhkppes--fvgkgrf---------------------------------------------------------ga---------d-e-----------------------------------------------------iqr-------a--------------------------------------------------------------------------------------------------------------------aiqeqrqnaa---enp--iaas-----vaaaakggqqnnv----------------enlldid-----------------------------------------------------------------------------------------f-dggap---a-------saehgggvgtpdrfgspanvgglp--------gappqpsgg-----------------------------------------------------madimglfd------------app-------pmpsa------------------------------------------------------------------------------------------saatspaaaggmgdmms--------------------sfagmdlsgt--------------------------sappp--pgqqlghpas--q--------------------------------------------------------------------------------------------------------------------------------------------------------------------------------------------------------------------------------------------------------t--pp--ksg----g----g-sed-ll-g--lf
'apl2_aspergillus'                      mamn-----------------------------------------------------------------------------------------------------------------------------------------r----------------------------------ir-----g--afa-v-prkgetfelraglv-sq----yayerkeaiqktimamtlgkdvsalfpdvlkniatsdleqkklvylylmnyakshpdlcilavntfvqdsedp-npliralairtmgcirvdkmidymeeplrktlrdespyvrktaaicvaklfd-----lgpamclengflemlqemigdpnpmvvansvtalseihhaa------pet---q-----------------------a----------lq-vtpntlrkllmalnectewgrvtilttlseyr--tsavneaeqi------------------------------------------------------------------------------------cervapqfqhanpsvvlaavktvflhmkiin---a-----------elsknylkkmapplvtlv-ss-----apevqyvalrnidlll-----qkqpdilnkelrvffckyndppyvkfqkleimvriandrn-fdq----llaelreyalevdmdfvrravkaigqvaikiesa--------cekcvntlldlintk----------------vnyvvqeaivvikdifrkypg------------ye---giip----tlck--------------c------------ide---ldepn-------araaliwivgeyaekis---------nagdila-g-----f------------------vegfn-eefsqvcsihilrkpsshingqwqtqlqiltavvklflkrpd-------k---------------aqglvqkvlqaataendnpdvrdrayvywrllsntsdp--d--aa-rniv-lskk--ppiv----------tt-----------------------------------------------------ihslppalleqlltelstlasvyhmppeq--fvgqgrf---------------------------------------------------------ga---------d-a-----------------------------------------------------vqk-------a--------------------------------------------------------------------------------------------------------------------aieeqlqnar---enp--laaa-aaaavdgtaapqqqnnv----------------enlldid-----------------------------------------------------------------------------------------f-dgtapasah-------kepgggvsgldglagtpvrvdspa--------ggapsgsnn-----------------------------------------------------lddllgvf--------------gd-------nvqss------------------------------------------------------------------------------------------tgahapptggagadlln--------------------gfsgldlsgn------------------------------------msspppa--s--------------------------------------------------------------------------------------------------------------------------------------------------------------------------------------------------------------------------------------------------------q--ss--qpk----k----t-ned-il-s--lf
'apl2_pichia'                           msle--------------------------------------------------------------------------------------------------------------------------------------------------------------r-------k-----ir-----s--flt-g-prkgetfelksglv-sq----ykherkdaiqrviqamtvgkdvsslfpdvlkniatydleqkklvylylmnyakthpelcilavntfvqdtedp-nplvralairtmgcirvnkmvdymeiplqrtlqdenpyvrktaalcvaklfd-----lnpemcvefgfldqlkglikdsnpmvvanslnalyeirdmn------sdanl-e-----------------------i----------ft-adtetvknllmclnectewgritilttlneyh--tddaeeanhi------------------------------------------------------------------------------------iervtpqlqhvnpsvvlssiraiihhidaip---v------t----aqraailkklsaplvslv-ss----sipeaqyvglkniriil-----ekypqilskelrvffikysdplylklekleimvrlandsn-sal----llgelkeyamefepslvakaiksigsvaiklsgs--------tvkainllnslidhrg---------------gdlvinesivvltnilrrypg-----------kndlitliip----visn--------------h------------ise---lersd-------amsgyiwllgeypkyfs---------nlhdklq-v-----l------------------iddfl-sfesv-------------------lqlniltaivkinlsasgs------k---------------yssllqkvlesstkdcenadvrdkayiywrllsss--st-e--sq-keii-ltkl--ppit----------tt-----------------------------------------------------iasfnpvvleslveelstlssvyhkpaft--fidpnaa---------------------------------------------------------hshvaqgnksrs-s-----------------------------------------------------skk-------d--------------------------------------------------------------------------------------------------------------------nied-ltnla---kqe--iinn---------------akn----------------enlldfd-----------------------------------------------------------------------------------------d-d--dd---a-------l-------------------tgdn--------gaaegsgsl-----------------------------------------------------ldelndlfs------------ap---------------------------------------------------------------------------------------------------------------------------------------------------------------------------------------------------------------------------------------------------------------------------------------------------------vpvs--qg--------qqtqp--ssnnd---ilslf---gaip--q--na--ptpvsnvtqglnnfnig--------------------------------------------------s--naa--psntsk---------------------------------l-nnd-ll-d--lm
'apl2_tetrahymena'                      mhdditevfeslkevntlivaikskllnhkpnnrknsiqeigssgigigigqclnleylsldfelniigdsgvkglalglsecinlnqlilcldgnkigdsgakslgegistlknlkflnifmikglvrerkkyikpatsmss-------------t----sssk----ss-----ss-----k--gpa-n-vkkneiqelqddli-nn----nenikkeavrkiidamtrgkdvsmlfphvlrnmmtknmelkkliylyiinyaktkpdlvilainsfksdasdpsnpmlrslavrtmgcirvkeiieylldalkkavkdenpyvrktaavciakiye-----typelvveqgflqqleyllndsnamvianavcaqmqiqdik------gg----n-----------------------v----------le-lnkfkvqklrtamnecnewgviyildalavyr--pddtkeaeetlyiqfkifganptaghfniafrkqnkinsrktlikfilnipafnqqfgisnlflnqvseinlpfnkqinnqqskfmnkdnknrqikrviprlshqnpgvilsatrvimkyldylt---d------p----emvinyckkltsplisll-nm-----epeivfialkninlil-----qkrpiiiekeikfffcnfndpiyikvmkieilirlanidn-ipq----ilhqlkeysaevdieiakksiraigrcaikleka--------aqkcvqvlrdclrsk----------------ddyvtqetiivirdifrkypk-----------dye---gllk----eice--------------n------------lkt---ldnpe-------akaamiwiigeyvdtie---------nsgslle-e-----f------------------vksfi-eepai-------------------vqhqiltscvklflmrpq-------d---------------gydlvhkllqqatnncenpdirdrgyiywrllgqs--p--e--la-kkiv-yser--peis----------dn-----------------------------------------------------tyvletalldklienigtlssvyykppeq--fvkhlrd---------------------------------------------------------ii---------n-q-----------------------------------------------------kem-------eeneaeeagdeffikgennvadkdyyggevtinddqaqqqqsniqynmnsniqntqmqlnqsnisstpstaatvnqsqaknlldddddimappiqqqqynqpppqvyqqppqqqqlqpaps-qaknllddddd--iigg---------------ast--------------a----pqpq---------------------------------------------------------------qinqmqynqspqavnsnqqasfssngs-n----------------------------------------------------snnn-----------------------------------------------------tdffgggs-----------------qlrapnikipf--------------------secvnenkfsm-kni-----vng-lniacafqr--------eg---------aqmfleiqvsnrfgn-ntfsdfaiklapnkfkinpttidlnkl--gqvapgqtssckieidcngq--i------------------d--ngplssp--flvntmiktn--f--dvyqmaipc---------------------------sl-svlivpgapl---------------------------q------------iqqygefssrmvkk----------------adkipm-i---idrda---lvkk--m--an--nniyf----------vnsqt---npqgignfinrllqiinlfiylknqeminfscklane---mpllldviid--kingal---niqyhaphd--t--il--plf----y----q-aim-fv-l--kf
'apl2_cmerolae'                         masl-----------------------------------------------------------------------------------------------------------------------------------------ss-------------l----kk-------r-----al-----h--fft-g-gkrgevseiredlh-as----sstvrkhalrqtiasmtvgkdmaplftdvvncgqtsnlqmkklvylyimyyaknqpdlailavnsfvkdaqdp-npliraiairtmscirleriaeylvpplrqaltdpdpyvrktaalavaklyd-----vnptvaieggfldalrnllqdgnavvlsnaiaawldirrraaqrddaar----s-----------------------h----------ls-leathirrllvalpdcgewgqltllealslyd--pqhaaeakii------------------------------------------------------------------------------------verltsrlqhancavvlmtirilwrllerfp---t------alsesssgdfktrkmlpalvslv-ss---aqppevayvalrilhifm-----htnsaylekhyqsffcdfnepsyvkqekigllmyvlnaan-ana----ilaelqryandveqnlatravdaigfaglrceaa--------apaaveallslarrg----------------apqmtervlvavtvllrqygn-----------rfq---aaae----kfvq--------------latapddehgqvalvr---feder-------arvallwlvgayaplif----------cdvlrg-siwaaeq------------------eagfl-seths-------------------vqsqilsslarlygrarq-------raaskstpeavselraaaaalehtcqvaiaqsgrpevraralfyrwlldqe--ap-s--attssit-lsev--erlaheekppaiplha-----------------------------------------------------vfnedpallqefqdelgsiasvlglsshrlawvrstr-------------------------------------------------------------------------------------------------------------------------------------------------------------------------------------------------------------------------------------------------------------------------------fet---------------qal----------------ahagsdm-----------------------------------------------------------------------------------------------h---p-------e--------------------rag--------gvqatarvp-----------------------------------------------------lpatatata------------tat-----------erstsasrsvpsgnevplpaapdhipprllls-tea-----ghg-lritgglvr--------srtssssfdethgmqlrllleniaaa-qgvgdfaiqlnknifgvvappr-ft-teppilqrgdsavvvlpltiqke--a------------------f--a--dqra--nlvqiaikctp-l--gvlyfsdti---------------------------pvmeaihatprsl---------------------------d------------raafldqwnrlgsa--ae--------erfnw--eraas---qtvsd---vrtr--l--raltqtlsi----------maerw---l-----------------qptdasvwqvfwaaqmgls---apmlgemvve--stpprv---alvvrsqap--k--lvisrl-----vemlqhhltg-nv-a--la
'apl2_homo'                             mt------------------------------------------------------------------------------------------------------------------------------------------------------------------------------ds-----k--yft-t-tkkgeifelkaeln-sd----kkekkkeavkkviasmtvgkdvsalfpdvvncmqtdnlelkklvylylmnyaksqpdmaimavntfvkdcedp-npliralavrtmgcirvdkiteylceplrkclkdedpyvrktaavcvaklhd-----inaqlvedqgfldtlkdlisdsnpmvvanavaalseiaesh------pss---n-----------------------l----------ld-lnpqsinklltalnectewgqifildclanym--pkddreaqsi------------------------------------------------------------------------------------cervtprlshansavvlsavkvlmkfmemls---k----d-l----dyygtllkklapplvtll-sa-----epelqyvalrninliv-----qkrpeilkhemkvffvkyndpiyvklekldimirlasqan-iaq----vlaelkeyatevdvdfvrkavraigrcaikveqs--------aercvstlldliqtk----------------vnyvvqeaivvikdifrkypn-----------kye---svia----tlce--------------n------------lds---ldepe-------araamiwivgeyaerid---------nadelle-s-----f------------------legfh-destq-------------------vqlqlltaivklflkkpt-------e---------------tqelvqqvlslatqdsdnpdlrdrgyiywrllstd--p--v--aa-kevv-laek--plis----------ee-----------------------------------------------------tdlieptlldelicyigtlasvyhkppsa--fveggrg---------------------------------------------------------vv---------h-k-----------------------------------------------------slp-------p--------------------------------------------------------------------------------------------------------------------rtas-sesae---spe--taptgappgeqpdvip---aqg----------------dllgdll-----------------------------------------------------------------------------------------n-l--dl---g-------p--------------------pvsgpp-latssvqmgavdllgggldslmg-------------depegiggtnfvap---ptaavpanlgapigsglsdlfd------------lts-----------g--------------vgtlsgsyvapkavwlp-amk-----akg-leisgtftr--------qv---------gsismdlqltnka-l-qvmtdfaiqfnrnsfglapatp-lq-v-haplspnqtveislplstvgs--v------------------m--k--mepl--nnlqvavknn--i--dvfyfstly---------------------------pl-hilfvedgkm---------------------------d------------rqmflatwkdipne--ne--------aqfqi--rdc-p---lnaea---assk--l--qs--snift----------vakrn---v---------------------egqdmlyqslkltng---iwvlaelriq--pgnpsctdlelslkcrap--e--vs--qhv----y----q-aye-ti-l--kn
'apl2_plasmodium_f'                     ms------------------------------------------------------------------------------------------------------------------------------------------------------------------------------dl-----r--yfq-t-tkkgeihelkeelh-ss----hkekkkeaikkiiaamtvgkdvstlfsdvvncmqtsnielkklvylyvinyakvqpelailavntfrkdssdp-npliralairtmgcirleqiteylieplrrclkdedpyvrktaviciaklyd-----ispklveeegfidtlldilddnnamvvanavisltdicens------nksilkd-----------------------v----------in-kdennvnkllnainecvewgqvfildalvlye--pktskdaerv------------------------------------------------------------------------------------lerilprlshansavvlssikvilclldkin--------d-k----efiknvhkklspslvtll-sa-----epeiqyialrninlit-----qklpnmlsdkinmffckynepayvkmekldiiirlvsdkn-vdl----vlyelkeystevdvefvkksvraigscaiklpqs--------sekcinilldlidtk----------------inyviqecivvikdifrkypn-----------kye---siit----ilce--------------n------------les---ldesn-------akasliwiigeyverid---------nadelid-s-----f------------------lenfs-depyn-------------------vqlqiltasvklflkcsk-------n---------------tkdiitkvlklsteesdnpdlrdrayiywrllskn--i--d--va-kkiv-ladk--ppiq----------ee-----------------------------------------------------nkitdtkvlnkliknismlssvyhklpet--fiskkns---------------------------------------------------------ys---------l-nsdnnndhmqddhyddddydkdnhvlkikkqmdkqkydsyssdnkksnhsksssd-------------------------------------------------------------------------------------------------------------------------------------------syn--nssdefnndiddadds---kks---------------mdli-g----------------------------------------------------------------------------------------------------------------------------------------------------------------------------------------------------------------lndd------------esk-----------p-----------------qktippvkmvqvls-sedaglkgqtg-lsifasinr--------id---------rkiqlkisvtnqt-q-neivvsgvqinknsfglsspnn-ld-v--qnigfgetkemliylipntl--n------------------s--n--tppatplflqvairtn--l--difyfnvpy---------------------------di-fvvfvenfhm---------------------------e------------kdifkkkwqiieea--ke--------------------------------------------------------------------------------------------elyyfacittnn---lvilsevtiq--pekknv---klcirtdss--s--vi--plykllfv----k-afslsv-t--qt
'apl2_plasmodium_b'                     ms------------------------------------------------------------------------------------------------------------------------------------------------------------------------------dl-----r--yfq-t-tkkgeihelkeelh-ss----hkekkkeaikkiiaamtvgkdvsmlfsdvvncmqtsnielkklvylyvinyakvqpelailavntfrkdssdp-npliralairtmgcirleqiteylieplrrclkdedpyvrktaviciaklyd-----ispklveeegfidtllnilddnnamvvanaiisltdicens------nknilkd-----------------------i----------in-kdennvnkllnainecvewgqvfildalvlye--pknskdaera------------------------------------------------------------------------------------lerilprlshansavvlssikvilslldkin--------d-k----efvknvhkklspslvtll-ss-----epeiqyialrninfit-----qkfphmlsdkinmffckynepayvkmekldiiirlvtdkn-vdl----vlyelkeystevdvefvkksvraigncaiklpqs--------sekcinilldlidtk----------------isyitqecvivikdifrkypn-----------kye---siit----ilce--------------n------------lel---lddsn-------akasliwiigeyierid---------nahelie-s-----f------------------lenfl-depyn-------------------vqlqiltssvklflkssk-------n---------------tkdiitkvlk-steesdnpdlrdrayiywrllskd--v--e--aa-kkii-ltek--ppih----------ed-----------------------------------------------------nvitdtkflnkliknismlssiyhklpet--fivkrnn---------------------------------------------------------nd----nddnsi-ydenyetndenlysfdnfnikikkkmvithdtssspnrksnhsrssspsynnssa-------------------------------------------------------------------------------------------------------------------------------------------sdd--ykydaydnkqnidlie---lne---------------hgnt-n----------------------------------------------------------------------------------------------------------------------------------------------------------------------------------------------------------------nnid------------dsk-----------q-----------------kktsppvkltqvls-pedagvkgqrg-lsimasinr--------ld---------gkiclkiavsnet-p-nplivsgvqinknsfglsspnp-id-n--ynifmeetkeilvllapnil--n------------------s--n--tpptfplflqvairtn--i--difyfnvpy---------------------------di-fivfvenfnm---------------------------e------------kdifkkkwklieds--ke--------------------------------------------------------------------------------------------emyyfaclttnn---lvilseviiq--eetrav---klcvrtdsi--s--vi--plykmlfi----k-afsltv-s--hs
'apl2_theileria'                        mcik-----------------------------------------------------------------------------------------------------------------------------------------tt--------------------sf----lm-----dk-----k--yfk-g-nrrselqelrhelq-tt----dkdkqkeaikkvicamttgkdvstlfpdvvnciqtnnielkklvylyvinyakvqpelailavntfckdstdr-npliralairtmgyirltaiteylieplkrskndpdpyvrktaaicisklygniykcisptmvhqegllevlqgmlsdqnpmvisnavatlmeisels------ndnlfvt-----------------------i----------ln-kdralldrllsvlneciewgqvyildalvyyn--ppdseharkv------------------------------------------------------------------------------------idavcprfshinpavvmsaikvvvkmmnmvt--------d-k----eylrvvgsklsaplvtls-sl-----dpeiqyvslrsilvvi-----skyprlledqvrsffckctdplyvniekldimvklanssn-ysl----ilnelreyatdvdlefvrrsiraistlcirlela--------lnscvnaltdllrlk----------------inyvteectialrdilrtypk-----------vfs---yelf----qlcs--------------d------------ved---iyrse-------akaalvwivgqyaseie---------dsseyis-n-----l------------------setfh-deshs-------------------vqlslltaamkvhlsse--------d---------------kndlishvihrcgiesrnpdvrdraymylrlldsg--t--k--va-skvv-lspl--ppvg----------eg-----------------------------------------------------t--ldknilddllenlgrvssvyhlpswa--vafkdsl---------------------------------------------------------ss---------s----------------------------------------------------------------------------------------------------------------------------------------------------------------------------------------------------------------qpklkyvp---kqd---------------ssdd-dlt-----------------------------------------------------------------------------------------qnn--------------------------------------------------------------------------------------------------dyflnsrdkpyvpdvddqet------------fsn-----------r-----------------lpgyfctpqv-vlsssqr-gvngqlg-leitaflcr--------qe---------drislqmrllnns-s-slyellamqfnknsfglapspl-rs---pltvqpgktaecqvplvpnhi--p------------------s--n--tapddpitiqvaiktn--l--dvfyffvsy---------------------------dl-pvvfkheakv---------------------------s------------rsdfeslwvrlqpkdfnh--------nyyyk--ysn-pr---ntdanrgivka--l--qs--yglyh----------vgvgl-cgd---------------------rgsdsdffyalttns---lailtkftrd-----------tftvkcess--t--vl--mlf----a----k-ave-km----ls
'apl2_leishmania'                       menf-----------------------------------------------------------------------------------------------------------------------------------------lr-------------kareriqrkleetkt-----gs-----k--yfa-q-trrgeaaelqndln-gt----dsyrkkaavkriianmtmgrdvsylfvdvvklapstdlelkklvylyvlstarlqpekallavntflqdttns-spvvralavrtmmcirvssvleytleplrravadpdpyvrktaamglgklfh-----ddmnlfyqqdfkkdlvellndnnpivasnaaaivcevndyg------sek--------------------------------------ie-ssnewvnrlvyhlpecnewgqqyildllaaqr--psdkesaetl------------------------------------------------------------------------------------ltrvlprmnhqnpavvmgaikvvanlasrcs---q-----------elierctvrvntalltla-kr-----daetqyivcknihall-----vifpnllrtnldafyvrysdppfvkleklrlllklatpsv-ape----iakelaeyasgvdmvfvvevvraiaslaikvdsm--------apdcanllmqlvdrr----------------pe-llphvvtaakdivrkype-----------llm---ldal----vtdy--------------g------------ade---vveee-------akvsllwmlgeycdfie---------ngkdiiq-r-----f------------------idtim-eheqr-------------------vqlailsaavkmflrdpq-------t---------------mepqlnrvletvtthsddadvrdrafaywrllskgitv--e--qm-kkvv-hgqm--vpvn----------vd-----------------------------------------------------htfsdamtmadlkkslntaaivfarpyqs--flppygl---------------------------------------------------------ad---------v-e---------------------------------------------------------------l--------------------------------------------------------------------------------------------------------------------deedteddda---vkl--patp-smgtqdgasapdaarar----------------ydife-------------------------------------------------------------------------------------------------------------------------flgdgtgarhpv--------asgsngaqh-----------------------------------------------------adpfgdlfsaspstvgasspafqa-------asgsq------------------------------------------------------------------------------------------apaspptaasamedlf---------------------------------------------------------gngmg--sgsqtvpapi--s--------------------------------------------------------------------------------------------------------------------------------------------------------------------------------------------------------------------------------------------------------a--ap--qsa----g----r-dtq-lndl--fs
'apl2_naegleria'                        mqne-----------------------------------------------------------------------------------------------------------------------------------------gk-------------e----qq-------k-----ag-----g--ffssq-nkrseinewrlglg-ne----kesvrkdtvkkviaamtvgkdvsmlftdvikcvatnnielkklvylyimnyaktqpdlaimavnqferdsnhp-nplirglavrtmgcirvnkiveylaepirktikdkdpyvrktaavaiaklfd-----inaemaieqgfvealeelltddnpmvvanavkaldeissts------se----v-----------------------i----------ld-ftektvktllaalnqctewgqvfildalsnyq--pksdkettei------------------------------------------------------------------------------------aervaprlqhansavvlsavrvinkmidlis---n------e----nekneliqkisaplvtll-sg-----npeiqyvalrnidliv-----qsrpgilannikmffckyndpiyvklekldimvklasern-vdt----vlmefkeyatevdvefvrrsvraigrcaiklera--------aqrcvdvlldliqtk----------------vnyvvqeaiivikdifrrypn-----------kye---giig----klce--------------n------------ldt---ldepe-------akasmiwiigeysnkie---------nadellq-i-----f------------------idtfh-detsl-------------------vqlqaltavmklflrrpn-------d---------------trdlikkvlhlsteesdnpdlrdrgyiywrllned--p--e--aa-kavv-lsek--pvir----------dd-----------------------------------------------------stnipktllnelvkhigtlssvyhkppel--fvagykk---------------------------------------------------------kk---------ses-----------------------------------------------------ged-------k--------------------------------------------------------------------------------------------------------------------eved--ylre---qqhqdaadr---------------ttt----------------qdilgld-----------------------------------------------------------------------------------------------d---v-------l--------------------gmg--------tgapaqdsg-----------------------------------------------------dldlddvlg------------vgs-----------sqpqlqfsastsananvtslvrpapqkklllt-adk-----skg-lqiygainr--------na--------rggleflvtfenls-q-qpitgyackfntntfgfvp-gq-vq-a-n-gimpgqktdgivpilpgnn--e------------------s-----dkvs--pliqvaiktd--l--gvayfadsi---------------------------pf-salfiengsc---------------------------d------------rdtyltlfqsipde--te--------sttda--pnasa---gnasa---lisr--l--qa--hniff----------vadhq---d---------------------agltnyyfsakfnygteevialleivvs--anspqc---kintrcaet--q--fi--pfi----eqd----varivs-l--tf
'apl2_phytophthora'                     mam------------------------------------------------------------------------------------------------------------------------------------ptmaaiak-------------r----mtga----an-----ds-----k--ffs-t-tkkgethelrqela-np----srekkkdavkkvianmtvgkdvsmlftdvvnciqtadtqlkklvylylinyaksnpdltilavntfvkdaadp-npliralsvrtmgcirvdriteylceplrrclqdedpyvrktaaicvsklyd-----inpdmveeqgfldmlrdlisdsnptvvanaiaalseisens------gga---m-----------------------a----------fk-itksvlqkllaalnecnewgqvfvldalasyt--padsreaegi------------------------------------------------------------------------------------iervtprlqhansavvlsavkvimkfvekvs---d------a----dterslsrkmapplvtll-sa-----epeiqyvalrninliv-----qkrpgilaneikvffckyndpiyvkmekleiiirlvsern-ieq----vllefkeyatevdvefvrrsvraigrcavklera--------aekcinvlleliqtk----------------vnyivqeaiivikdifrkypn-----------qye---siia----tlce--------------n------------ldt---ldepe-------akasmiwiigeyaerid---------nadelle-s-----f------------------mdsfd-detaq-------------------vqlqlltatvklflkrpn-------e---------------tqemvqkvlhkateesdnpdlrdrgyvywrllsan--p--e--aa-havv-laek--pvis----------dd-----------------------------------------------------tfalessvlddligkistlasvyhkvpsa--fvvrstv---------------------------------------------------------se---------l-------------------------------------------------------------------------------------------------------------------------------------------------------------------------------------------------------------------------------------------r-----ehrq---------------------------------------------------------------dddhsnedddegssdqpeegssglqse-g----------------------------------------------------aidl-----------------------------------------------------ldmgglsm-----------------ggsgpaptapa--------------------pasaslkllms-aqq-----gkg-lqmtgaftr--------rd---------gnfvldvdfenqa-s-apiagvsiqfnkstfgvvpmqatvtfp--qpltqgqkvnqivpmsvspq--f------------------v--naavapn--lnmqvaiknn--ssgevvyfqsel---------------------------el-aaifteaggm---------------------------a------------stefismwqsiaea--ne--------hyftl--atg-g---rgvda---vser--l--gr--snvfy----------vakrp---i---------------------dgkevayfsvktmtn---vvalfeltfd--ns-gtt---kvclkleqk--v--fs--all----q----q-tme-rl----la
'apl2_trichomonas'                      mssa-----------------------------------------------------------------------------------------------------------------------------------------------------------------------------------a--lpeps-enqeeikdlqnkls-sn----ypkerkdaaknvialmragenvqelfsdmlrcvktddlelkklvylylvnysttepeqaimavntfvqdsehd-npliralavrtmcrinlesvaehmiqplkkclkdadpyvrktaafgvsklyd-----vlpeavensglfpdllslltdenplvvsnttaalfeinshr------nq----p-----------------------v----------lq-ltaetltpilaalsscsewcqvmlldalakyt--pissedasyl------------------------------------------------------------------------------------idrlipflknsnpsvvvgsfkcifmfmdhdt---r------------kphelfpqiippfitlvass-----epeiqyvvlrtlslfv-----hkfpkalakeirvffckyndpsyvkmekldiivtictqqt-aqi----vldelseycnavdvafvkkavrcigqiamkieaa--------aprcvdilvglvdgk----------------adyaieesvvvvsdilrrfpg-----------sfe---svia----avck--------------n------------fdq---ikdph-------skaaavwilgeychiie---------gvdllld-p-----f------------------ldsfh-deqpe-------------------vqlqiltslvkvfidrpn-------d---------------trdqlqfvlteatkgdvspdvrnrayiywrllsae--g--n--is-qlvv-kfdk--vkvs----------ss-----------------------------------------------------gehyedsvlselirnmgsvagvlhvvpgd--fvhrvcy---------------------------------------------------------e----------n-r-----------------------------------------------------hed-------e--------------------------------------------------------------------------------------------------------------------evde-------------------------------------------------------------------------------------------------------------------------------------------------------------------------------------------------------------------------------------------------------------------------------------------------------------------------------------------------er-dwiqaqitknenvidlfvd--------fepttmhikivnrs-q-qdisdlalalnvnpvglvipap-pv-f-prvipvgqscevdapivftse--k------------------q--g--qfnt--nlldlaiktn--a--gpvyarvel---------------------------pa-qcaamvdgrl---------------------------d------------qmmykdmwakipve--ds--------aei----ag-------aala---tdea--l--rd--rnvfv----------vgrke----------------------------nqtyislklqpg---vfflveave----dgpkl---tihfktsds--r--ls--vyl----kks----ayrlfa-t--kq
'apl2_monosiga'                         matk-----------------------------------------------------------------------------------------------------------------------------------------g--------------------------------------------y---e-nkrsevnelrtllr-npevqrdpqrycevvekvtlyqtlgldvsslfsdmvlacatrslvqkklvylylcnyaqsnsdltlltintlqkdcrdt-npmirglalrsmcglrvpnlveyvlvplkdgladkspyvrqtavmgcvklfy-----ldqsyvtdnnlaeslhamihdrdaqvvanavialeevlaar------gg---------------------------------------im-ltqevaymlfnrlreftewkqcavmnvllryk--pasddevfsi------------------------------------------------------------------------------------lnivderlkhsntgvvlgaarlflhftae-----m------e----diqediyerlktplitlm-ss----apaevsfsvlhhlhtlv-----kkrpdvlakdfkaffcrfsdpayvktkkldvlvdvamesn-fep----iveemtayvtdidverarhavrcvgriavkvpaa--------aehct-tllafleln----------------seyvtaetvivmrdylrhsps-----------dav---dllp----qlfe--------------l------------ispdlfddesd-------araafawllgefgelie---------dapylle-a-----m------------------vddveaeetaa-------------------vrlqllnstlklffkrpp-------e---------------cqkmlgrlletltsdeiqqdvhdrallyyrllrsn--p--d--ea-rrvi-natl--ppil----------dh-----------------------------------------------------d---rsamtdmelrefntlsviygqpsin--ftvqqp----------------------------------------------------------------------------------------------------------------------------------------------------------------------------------------------------------------------------------------------------------------------------------------------------------------------------------------------------------------------------------------------------------------------------------------------------------------------------------------------------------------------------------------------------------------------------------------------------------------------------------------------------------------------------------------------------------------------------------------------------------------------------------------------------------------------------------------------------------------------------------------------------------------------------------------------------------------------------------------------pyctfgtidpt---aalkqaqqandedede--eee----a----d-dtp-sf-t--qr
'apl2_giardia'                          msrs-----------------------------------------------------------------------------------------------------------------------------------------k--------------------------------------------akd-knaakeelefwseklqtsn----kvedhrevvgqilsalslgrdvssifplvcrfaatkdiklkkvvylfvlnyhkmnpdtpvqvgsvldmdsqdreqaviralairtmgnlctqetlqvftnaigralgdadpfvrktaatavakiyr-----ispemviqmnmllilkellsdgnqavvaaaasslvnvatql------spe---q-----------------------lygifgiqdigml-fnwqevqalltaltsstewsamhiltaianygqlplnyeeadat------------------------------------------------------------------------------------iqrlanflrhnnpavslvtinlvlkyiyadppiln------t----eqcykvqgmcvgpllsfv-gs---stspesqwialrclrlvasafinqeqenpfskqirlffvkyndplyiklekiemlalladsqn-cqe----vvmelseyardvdpqfvrasiralgtvairvpaa--------adlavhrfvklitgqsgeegeseretqyykfpdyaaqelmvatqlifrrype-----------rye---giig----ilce--------------t------------ivt---lddpd-------akaaliwiigeyanrie---------gseevis-d-----lvglspiltateedydpnfkgsfl-depav-------------------vqlqfitsctklflhvpti------d---------------tqrllqhtlqlateraespdvrqrasfywrllgvd--p--tlqta-kgvl-fsqkaapqit----------dg-----------------------------------------------------m---pdairatlvrelgsvscvmremitd--tvysgpdveeairildavgtniqevnydeivgaktdtlsstlpppltaettissiatseaaalpaa---------f-a-----------------------------------------------------sah-------t--------------------------------------------------------------------------------------------------------------------ipnv-tlpta---pvr--qvqp-------atnlpafgapv----------------tdllshgsatpaapitqppapdklasliggpiaasepvpaaapvaptappvtepapsfnaasfitpkvetpavpapehkpelvmppaasppvappts-t--q---------------------------------lla--------aslpyfssd-----------------------------------------------------ypfatvqna------------p-------------------------------------------ir-vvn-----dhgvmgvsiswtr--------en---------qkplllltvhnkg-s-apltnlligfapnglgispvsp-ql-s-iasvepgqksnggepvlvpvq--fkqdpntqfnqarlsqpdpq--c--tgnl--nlltfaikcdgap--gpcqfqcki---------------------------pi-hvlasetsnm---------------------------hgpdrnlinptqavqqfnknwglvqds--lahrdtssltyanlg--issid---evaav---ivrk--a--kr--anfnl----------ve------m-----------------qptnvsllmsiplaaypqn---lpvlirvgwrasangqgv---dlcalmkippigvmcm--ayv----a----q-slk-fs-i--lk
'apl2_athaliana'                        --------------------------------------------------------------------------------------------------------------------------------------------------------------------------h-----ds-----k--yfs-t-tkkgeipelkeeln-sq----ykdkrkdavkkviaamtvgkdvsslftdvvncmqtenlelkklvylylinyaksqpdlailavntfvkdsqdp-npliralavrtmgcirvdkiteylcdplqkclkdddpyvrktaaicvaklfd-----inaelvedrgflealkdlisdnnpmvvanavaalaeiqens------ts----p-----------------------i----------fe-instiltklltalnectewgqvfildalsryk--asdpreaeni------------------------------------------------------------------------------------vervtprlqhancavvlsavkmilqqmelit---s------t----dvirnlckkmapplvtll-sa-----epeiqyvalrninliv-----qkrptilaheikvffckyndpiyvkmekleimiklasdrn-idq----vllefkeyatevdvdfvrkavraigrcaiklera--------aercisvllelikik----------------vnyvvqeaiivikdifrrypn-----------tye---siia----tlce--------------s------------ldt---ldepe-------akasmiwiigeyaerid---------nadelle-s-----f------------------lenfp-eepaq-------------------vqlqlltatvklflkkpt-------eg--------------pqqmiqvvlnnatvetdnpdlrdrayiywrllstd--p--e--aa-kdvv-laek--pvit----------dd-----------------------------------------------------snqldpslldellanistlssvyhkppea--fvtrlkt---------------------------------------------------------tv---------q-k-----------------------------------------------------ted-------ed-------------------------------------------------------------------------------------------------------------------yveg-setgypea----------------------------sgnpvdgaaspsattgyvtkla-----------------------------------------------------------------------------------------a-a----------------------------------------------------papv-----------------------------------------------------pdllgdlmg------------sdn-aaivpvdeptt--------------------psgrplpvvlp-ask-----gqg-lqisaqltr--------qd---------gqvfysmllenns-q-slldgfmiqfnknsfglaavgs-lq-v--pplqpgasartmmpmvlsqn--m------------------s--t--gsts--svlqvavknn--qq-pvwyfedki---------------------------vl-nalfsedgrm---------------------------e------------rgtfletwkslpds--ne--------vqkef--pgiti---tsves---tldl--l--aa--snmff----------iakrk---n---------------------gnqdvlypsakvprg---ipflieltai--vgqpgl---kcavktptp--e--ia--pli----f----e-ave-il-f--ka
'apl2_Toxoplasma_g'                     mt------------------------------------------------------------------------------------------------------------------------------------------------------------------------------dg-----n--yfq-p-akrgelhelkeelh-ss----nkekkkeavkkviaamtvgkdvsslfpdvvncmqttnmelkklvylyvinyakaqpelailaintfrkdsldp-npliralavrtmgcirleeiteylveplrrsckdpdpyvrktaaicvaklfs-----irpdmvgeegfieelttmlsdsnpvvvanavaalseisens------grnymkn-----------------------i----------ln-akesnvnkllaalnectewgqvfildalaqfe--petpraaesv------------------------------------------------------------------------------------ldrvtarlshansavvlsaikvvmklldkvt--------n-p----dvvravhrklcpplvtll-sa-----epeiqyvalrnieliv-----qkrpsilasevkmffckyndpvyvkiekldilvrlvsekn-vdq----vlselkeyatevdvdfvrkavrcigrcaikldca--------aercvavlldliqtk----------------vnyvvqeaivaikdifrkypn-----------qye---smis----tlce--------------n------------let---ldepa-------akasmvwivgeyvdrid---------nadelle-t-----f------------------letfh-depsi-------------------vqlqlltatvklflkkpa-------h---------------tqdlvtkvlkmateetynpdlrdrayiywrmlarn--p--e--aa-kkvv-fapk--ppin----------ed-----------------------------------------------------adaldyntldrlignisllssvyhkapet--fvaramp---------------------------------------------------------p-------------------------------saalpkevgscssdgestdarveqakqsmqkqhyss-------------------------------------------------------------------------------------------------------------------------------------------dek--eeessptssedsdsds---dgp---------------tdll-g---------------------------------------------------------------------------------------------l--------------------------------------------------------------------------------------------------sdeatprkrsskessddlfd------------lss-----------p-----------------pedprgvgktlvla-adrpgnqgrtg-lqvsaaltr--------ah---------griqlhltlanks-s-mtlngwaiqfnrnsfglapaan-lq-v--adllsgqsaettvpvvpgql--m------------------s--n--aapeqplslqvavktn--l--difcftvpf---------------------------dl-svvlqenssa---------------------------d------------kdvfrqrwqnigea--rq--------sslma--sap-s--sqspqa---vtkq--m--qa--anisl----------vaqrs---a---------------------dtfdalyfsatttnn---lvvlaevslq--rngnav---klvtrseaa--a--ll--plftstvc----a-alr-lt-p--rs
'apl2_drosophila'                       mt------------------------------------------------------------------------------------------------------------------------------------------------------------------------------ds-----k--yft-t-tkkgeifelkseln-nd----kkekkkeavkkviasmtvgkdvsalfpdvvncmqtdnlelkklvylylmnyaksqpdmaimavntfvkdceds-npliralavrtmgcirvdkiteylceplrkclkdedpyvrktaavcvaklyd-----isatmvedqgfldqlkdllsdsnpmvvanavaalseineas------qsgq--p-----------------------l----------ve-mnsvtinklltalnectewgqvfildslanys--pkdereaqsi------------------------------------------------------------------------------------ceritprlahanaavvlsavkvlmkllemls---s----d-s----dfcatltkklapplvtll-ss-----epevqyvalrninliv-----qkrpdilkhemkvffvkyndpiyvklekldimirlanqsn-iaq----vlselkeyatevdvdfvrkavraigrcaikveps--------aercvstlldliqtk----------------vnyvvqeaivvikdifrkypn-----------kye---siis----tlce--------------n------------ldt---ldepe-------arasmvwiigeyaerid---------nadelld-s-----f------------------legfq-denaq-------------------vqlqlltavvklflkrps-------d---------------tqelvqhvlslatqdsdnpdlrdrgfiywrllstd--p--a--aa-kevv-ladk--plis----------ee-----------------------------------------------------tdlleptlldelichisslasvyhkppta--fvegrga---------------------------------------------------------gv---------r-k-----------------------------------------------------slp-------n--------------------------------------------------------------------------------------------------------------------raag-s--aa---gae--qaena--agseamvip---nqe----------------sligdll-----------------------------------------------------------------------------------------s-m--di---n-------a--------------------pam----psa-paatsnvdllgggldillg---------------g-----------------ppaeaapggatsllgdifg------------lgg---------------------------atlsvgvqipkvtwlp-aek-----gkg-leiqgtfsr--------rn---------gevfmdmtltnka-m-qpmtnfaiqlnknsfglvpasp-mq-a--aplppnqsievsmalgtngp--i------------------q--r--mepl--nnlqvavknn--i--difyfaclv---------------------------hg-nvlfaedgql---------------------------d------------krvflntwkeipaa--ne--------lqytl--sgv-i---gttdg---iask--m--tt--nnift----------iakrn---v---------------------egqdmlyqslkltnn---iwvllelklq--pgnpea---tlslksrsv--e--va--nii----f----a-aye-aiir--sp
'apl2_c_hominis'                        -------------------------------------------------------------------------------------------------------------------------------------------------------------------------------------------------------------------------------------------------------------------------------------------------------------------------------------------------------------meeqgffsllkdmlkdqsamvvantvaslleiyets------iskgh-rleslqsvkdekqdqgmtedqkfyk----------la-fnevekhqilqalnectewgqiyilnvvaewk--vstekeseqi------------------------------------------------------------------------------------idrltsrlshanpavvlstvravlnllknle---n------d----dyitgtlrklrppivtll-tt----sppevqyvvlrnvqliv-----qsypaffetemklfyckyndpayikieklnllyrmasidt-ann----llkelkeystdtniefsrnsikiialisikfket--------asncfqilaelitnsh---------------qdhiiqegiislrdilrsypq-----------lss---nvip----ilme--------------v------------ses---ivepe-------srsafvwiigevyefvqgtkpstknetlndflr-y-----f------------------vdifi-eesvs-------------------vqlqilttivkcflkapi-------h---------------nqqlvtdifrlattnaenpdvrdraliywrllstn--p--e--et-rkvv-lsqk--tvls----------sk-----------------------------------------------------sfdiepklleklmgdlgmissvyhkppsc--fidiskn---------------------------------------------------------ni-----------------------------------------------------------------vqn----q-----------------------------------------------------------------------------------------------------------------------lqas-sesqn---hsalisssd---------------sni----------------d-----------------------------------------------------------------------------------------------------t---l----pyni-------------------dsgf--------svsysntne-----------------------------------------------------liniddlis------------ys--------------------------------------------------------------------------------------------------------------------------------------------------------------------------------------------------------------------------------------------------------------------------------------------------tpvsninsnki--ss--------sqdms--ssnqv---qssel---ldfg--l--pa--snislfksntqgdnnqt--------------------------------------------------gdvnsq--psgsnv---------------------------------vtsvd-l--l--sl
'apl2_physcomitrella'                   msg-----------------------------------------------------------------------------------------------------------------------------------------------------------------------h-----da-----k--yft-t-tkkgeihelkeeln-sq----ykdkkkdavkkviaamtvgkdvsmlftdvvncmqtenlelkklvylylinyakshpdlailavntfvkdsqdp-npliralavrtmgcirvdkiteylcdplqrclkdddpyvrktaavcvaklyd-----inaelvedrgflealkdmisdsnpmvvanavaalaeiqegs------sk----t-----------------------i----------fe-itnhtlfkllaalnectewgqvfildalskyk--akdvrdaeni------------------------------------------------------------------------------------veritprlqhancavvlsavkvillqmelit---s------t----dvvrnlckkmapplvtll-sa-----eseiqyvalrninliv-----qrrpnilaheikvffckyndpiyvkmekleimiklasdrn-idq----vllefkeyatevdvdfvrkavraigrcaikldra--------aercinvlldlikik----------------vnyvvqeaivvikdifrrypn-----------mye---siia----tlce--------------n------------ldt---ldepe-------akasmiwiigeyaerid---------nadelle-s-----f------------------letfp-eepaq-------------------vqlqlltaavklflkkpt-------eg--------------pqqmiqvvlnnatqetdnpdlrdrayvywrllstd--p--e--aa-kdvv-laek--ptis----------dd-----------------------------------------------------snnldpsllddllaniatlasvyhkrpda--fvsrara---------------------------------------------------------va---------t-r-----------------------------------------------------eed-------de-------------------------------------------------------------------------------------------------------------------yaeg-qds-------g--agns---------------sapvpdmatpsavvpptsaaaaveat-----------------------------------------------------------------------------------------s-v----------------------------------------------------papv-----------------------------------------------------pdllgdlmg------------fesalvpvgsataaa--------------------ssdpplpillp-att-----gqg-lqisgqltr--------re---------gkiyynlkfenht-q-tpldkfmiqfnkntfglaaggp-lq-v--pliqpsgsastllpmvlfqn--v------------------s--e--gppn--svlqvavkns--qq-pvwyfsdki---------------------------pl-qtlfvedgrm---------------------------e------------rgtfletwkslpds--he--------vakdl--pnavi---tnvda---tlek--l--at--tnlfy----------iarrv---l-----------------k--dtnqevlylsgkvpps---iaflveltck--vgypsv---kcavktptp--e--ma--plf----f----e-aie-sl----lk
'apl2_ciona'                            ms------------------------------------------------------------------------------------------------------------------------------------------------------------------------------ds-----r--yft-t-tkkgeifelkadln-sd----kkekkkeavkkviasmtvgkdvsalfpdvincmqtdnlelkklvylylmnyaksqpdmaimavntfvkdcddp-npliralavrtmgcirvdkiteylceplrkclkdedpyvrktaavcvaklyd-----innqmveeqgfldalkdllsdsnpmvvanavaslseigess------traa--d-----------------------l----------vnfmntqtinklltalnectewgqifildalanyn--pedtreaqsi------------------------------------------------------------------------------------servtprlqhansavvlsavkvcmkllelmd---s----d-k----dyqgtllkklapplvtll-sa-----epeiqyvalrninliv-----qkrptvlkhemkvffvkyndpiyvklekldimirlasqsn-iaq----vlaelkeyaqevdvdfvrksvraigrcaikveqs--------sercvstlldliqtk----------------vnyvvqeaivvikdifrkypn-----------kye---siia----nlce--------------n------------ldt---ldepe-------arasmiwivgeyaerid---------nadelle-s-----f------------------legfh-dentq-------------------vqlqlltaivklflkkpt-------e---------------tqelvqsvlslatqdsdnpdlrdrgyiywrllstd--p--a--aa-kdvv-laek--plis----------ee-----------------------------------------------------tdlieptlldelichiaslasvyhkppss--fiegerg---------------------------------------------------------va---------a-m-----------------------------------------------------r-----kslhk--------------------------------------------------------------------------------------------------------------------amtp-e--gg---ave--advas--ptqapqvip---aqd----------------amvsdll-----------------------------------------------------------------------------------------g-l--dl---g-------p--------------------aivqtp-maa-piasnpmdql-ggldylmg---------------gptpmmggpapgapmanpmtnpmgappaqgmdnsllg------------ldf---------------------------sqpggsyaapkqiwla-ata-----akg-lelkgtfqr--------rq---------keifmdltftnra-m-qpmtgfaiqfnknryiaek---------------------------------------------------------------------------------------------------------------------------------------------------------------------------------------------------------------------------------------------------------------------------------------------------------------------------------------------------------ldi-plik--mp
'apl2_populus'                          msg-----------------------------------------------------------------------------------------------------------------------------------------------------------------------h-----ds-----k--yfs-t-tkkgeipelkeeln-sq----ykdkrkdavkkviaamtvgkdvsslftdvvncmqtenlelkklvylylinyaksqpdlailavntfvkdsqdp-npliralavrtmgcirvdkiteylcdplqrclkdddpyvrktaaicvaklyd-----inaelvedrgflesvkdlisdnnpmvvanavaalteiqdns------vr----p-----------------------v----------fe-itshtlsklltalnectewgqvfildalsryk--apdareaeni------------------------------------------------------------------------------------vervtprlqhancavvlsavkmilqqmelit---s------t----dvvrnlckkmapplvtll-sa-----epeiqyvalrninliv-----qrrptilaheikvffckyndpiyvkmekleimiklasdrn-idq----vllefkeyatevdvdfvrkavraigrcaiklera--------aercisvllelikik----------------vnyvvqeaiivikdifrrypn-----------tye---siia----tlce--------------s------------ldt---ldepe-------akasmiwiigeyaerid---------nadelle-s-----f------------------lesfp-eepaq-------------------vqlqlltatvklflkkpt-------eg--------------pqqmiqvvlnnatvetdnpdlrdrayiywrllstd--p--e--aa-kdvv-laek--pvis----------dd-----------------------------------------------------snlldpslldellaniatlssvyhkppet--fvtrvkt---------------------------------------------------------ta---------q-k-----------------------------------------------------ted-------de-------------------------------------------------------------------------------------------------------------------yaeg-seagypessah--padg---------------atspptsssnvayagatqpapapsss-----------------------------------------------------------------------------------------p-p----------------------------------------------------aapv-----------------------------------------------------pdlmgdllg------------mnn-ssivpvdqpst--------------------ppgpplpvlvp-ast-----gqg-lqisaqlig--------rd---------gqifysllfenns-q-ipldgfmiqfnknsfglaaagp-lq-v--pqlqpgtsaaillpmvlfqn--m------------------s--a--gpps--sllqvavknn--qq-pvwyfndki---------------------------sl-hvfftedgrm---------------------------e------------rgsfleswrslpds--ne--------vsrdl--pditv---ngves---tldr--l--aa--snmff----------iakrk---h---------------------snqdvfyfstkiprg---vaflielttv--vgtpgv---kcaiktpnp--e--ma--plf----f----e-aie-tl-l--ks
'apl2_oryza'                            --------------------------------------------------------------------------------------------------------------------------------------------------------------------------h-----ds-----k--yfs-t-tkkgeipelkeeln-sq----ykdkrkdavkkviaamtvgkdvsslftdvvncmqtenlelkklvylylinyaksqpdlailavntfvkdsqdp-npliralavrtmgcirvdkiteylcdplqrclkdddpyvrktaaicvaklyd-----inaelvedrgflealkdlisdnnpmvvanavaalaeiqdss------tr----p-----------------------i----------fe-itshtlsklltalnectewgqvfildslsryk--aadareaeni------------------------------------------------------------------------------------vervtprlqhancavvlsavkiillqmelit---s------t----dvvrnlckkmapplvtll-sa-----epeiqyvalrninliv-----qkrptilaheikvffckyndpiyvkmekleimiklasdrn-idq----vllefkeyatevdvdfvrkavraigrcaiklera--------aercisvllelikik----------------vnyvvqeaiivikdifrrypn-----------tye---siia----tlce--------------s------------ldt---ldepe-------akasmiwiigeyaerid---------nadelle-s-----f------------------letfp-eepal-------------------vqlqlltatvklflkkpt-------eg--------------pqqmiqavlnnatvetdnpdlrdrayiywrllstd--p--e--aa-kdvv-laek--pvis----------dd-----------------------------------------------------snqldssllddllanistlssvyhkppea--fvsrvkt---------------------------------------------------------a----------p-r-----------------------------------------------------add-------ee-------------------------------------------------------------------------------------------------------------------fadt-aetgy-----s--esps---------------qgvdgaspsssagtssnvpvkqpaap-----------------------------------------------------------------------------------------a-a----------------------------------------------------papm-----------------------------------------------------pdllgdlmg------------mdn--sivpvdepta--------------------psgpplpvllp-stt-----gqg-lqisaqlvr--------rd---------gqifydisfdngt-q-tvldgfmiqfnkntfglaagga-lq-v--splqpgtsartllpmvafqn--l------------------s--p--gaps--sllqvavknn--qq-pvwyfndki---------------------------pm-haffgedgkm---------------------------e------------rtsfleawkslpdd--ne--------fskef--pssvv---ssida---tveh--l--aa--snvff----------iakrk---n---------------------snkdvlymsakiprg---ipflieltaa--vgvpgv---kcavktpnk--e--mv--alf----f----e-ame-sl----lk
'apl2_ehisto'                           -------------------------------------------------------------------------------------------------------------------------------------------------------------------------------------------------------------------------------------------------------------------------------------------------------------------------------------------------------------------------mllddnqmvvsnviaalheignng------gk----e----------------------------------wi-ieekmvrpllsaldgsnewgqvyimdaiatyi--pkeskeaeni------------------------------------------------------------------------------------cervinklthnnpsvvmaaakivlkhlevis---p-----------qianiyckrlsaplvsiv-lsnsskhdyeiqyitlrcinlii-----qkyphlfsnqlrtfycsydepiyikiekleimlmlvnesn-vmd----ilvelkeyalsadiefvrksvqafgkcalklekv--------adrcvkqlvelielg----------------qnyivqeacivmkdlfrkypq-----------kyl---pvia----klcd--------------n------------lnt---lddpn-------akaamiwiigeynqlit---------nsfdlln-e-----f------------------mnsfa-depln-------------------vqlalltasvklfiqqpd-----------------------sqdlvqkalseasn-sasfdirdrahiywrilfdh--p--q--qt-hdim-lker--dvit----------fq-----------------------------------------------------tltlhpqilnsliselgelsavyqkvpas--fvvklkk---------------------------------------------------------ig---------v-s-----------------------------------------------------akl-------de---------------------------------------------------------------------------------------------------------------------------------ee--ggse---------------msdllcfdggssnligtasknvldfd-----------------------------------------------------------------------------------------e-d----------------------------------------------------tskr-----------------------------------------------------ndsmkdifs------------igk-----------q--------------------tvpinrlvalp-k-t-----ptd-mkvdasliy--------eg---------gslflqleitnns-p-ltmtnfqmqfnknvfglvpg-q-ln-i--daippnkrwgallpvglipp--e------------------i--t--tpvs--srlevaians--tq-qiyfyvlem---------------------------pi-gllmkeqsqv---------------------------d------------iancanlwnslpnt--ms--------keykg--sg--------lel---k-----l--qkl-stfil----------vatkk---a---------------------ndkellmytikflnd---idvmveitst----skgy---kilakcidk--q--yl--sfi----f----k-ffd-g-----lf
'apl2_MIT_Sbay_c257_14221_726_bp'       mppl-----------------------------------------------------------------------------------------------------------------------------------------dk-------------r----ikkf----lk-----ds-----iriapk-i-sskgelgelrtglv-sq----ypqtrkdaikktiqqmtlgkdvsslfpdvlkniatvdveqkklvylyvmnyaethpelcilavntfitdaqdp-nplirclairtmsmirvekileyietplrrtlhddnayvrktavicvaklfq-----lnkelcvelgvledlvnalddsnplvianataalieihnmd------mnav--k-----------------------l----------ss-liqshvsqfllalnectewaritilgtlseys--akdsleaqdi------------------------------------------------------------------------------------idrvtahlqhvnpavvlatikvivrnlpqie---y-----------ssnsmimkrlssalvslm-st-----ppemqyvalkniriil-----ekypelltkelrifyikftdplyvklekidilvrlvdpsn-lkqc-tllltelkeyameyepefvsraiqalsqlgikyaqes------fvnkvldilleller-----------------qdtikddccislcdllrhcpe------------nk---emak----qvca--------------v------------fnt---wsnpevllqsdvakcnfvwllgqhpnnfs---------dlkskin-i-----f------------------ienfv-qeeal-------------------tqmsllmtvvrlhstl-------------------------tgsalqsvlematqqtheldvrdmammywrclsmpnse--k--li-ndlc-qskl--pmis----------nt-----------------------------------------------------ldkfspevlekllmelgtissiyfkpnad--rrkgkky---------------------------------------------------------vq---------n-i-----------------------------------------------------vkg-------k--------------------------------------------------------------------------------------------------------------------hiee-lesma---kde--iank---------------and----------------dvlldfd-----------------------------------------------------------------------------------------d-r--nd---a-------a--------------------nmn--------tgmlntsst-----------------------------------------------------lgdlddlfd------------fgs-----------s--------------------------------------------------------------------------------------------edtpqinkndstavq--------------------glnnldlndn------------------------------l--ntistnnknn--v--------------------------------------------------------------------------------------------------------------------------------------------------------------------------------------------------------------------------------------------------------n--vs--nnn----g----v-sqd-ll-d--lf
'apl2_MIT_Smik_c702_13185_726_bp'       mppl-----------------------------------------------------------------------------------------------------------------------------------------dk-------------r----ikkf----lk-----ds-----iriapk-i-sskgelgelrtglv-sq----ypqtrkdaikktiqqmtlgkdvsslfpdilkniatidveqkklvylyvmnyaethpelcilavntfitdaqdp-nplircmairtmsmirvdkileyietplrrtlhddnayvrktavicvaklfq-----lnkdlcvelgvvedlvnalddsnplvianataalieihnmd------mdav--d-----------------------l----------ss-liqshvsqfllalnectewaritilgtlseys--akdsleaqdi------------------------------------------------------------------------------------idrvtahlqhvnpavvlatikvivrnlplie---y-----------ssnslimkrlssafvslm-st-----ppemqyvalkniriil-----ekypelltkelrifyikfndplyvklekidilvrlvdpsn-lkqc-tllltelkeyameyepefvsraiqalsqlgikyaqes------fvakvldiileller-----------------qdaikddccislcdllrhcpe------------nd---kmak----qvca--------------v------------fnt---wsnpeellqsdiakcnyvwllgqhptnfs---------dleskin-i-----f------------------idnfv-qeeal-------------------tqmsllmtvvrlhstl-------------------------tgsvlqsvlelatqqtheldvrdmammywrclsmpnse--n--lv-ndlc-qnkl--pmis----------nt-----------------------------------------------------lekfspevlekllmelgtissiyfkpnsn--rrkgkky---------------------------------------------------------vq---------n-i-----------------------------------------------------vkg-------k--------------------------------------------------------------------------------------------------------------------hiee-lesma---qne--isnk---------------ang----------------dvlldfd-----------------------------------------------------------------------------------------d-r--dd---a-------m--------------------nts--------tgmlnasat-----------------------------------------------------lgdlddlfd------------fgp-----------s--------------------------------------------------------------------------------------------edttktnmngsktvq--------------------glkelklghn------------------------------s--ddissngknn--p--------------------------------------------------------------------------------------------------------------------------------------------------------------------------------------------------------------------------------------------------------p--is--dnn----l----v-sqd-ll-d--lf
'apl2_MIT_Spar_c320_13987_726_bp'       mppl-----------------------------------------------------------------------------------------------------------------------------------------dk-------------r----ikkf----lk-----ds-----iriapk-i-sgkgelselrtglv-sq----ypqtrkdaikktiqqmtlgkdvsslfpdvlkniatidveqkklvylyvmnyaethpelcilavntfitdaqdp-nplircmairtmsmirvdkileyietplrrtlhddnayvrktavicvaklfq-----lnkdlcvelgvvedlvnalddsnplvianataalieiynmd------mdav--d-----------------------l----------ss-liqshvsqfllalnectewariiilgtlseys--akdsleaqdi------------------------------------------------------------------------------------idrvtahlqhvnpavvlatikvivrnlpqie---y-----------ssnslimkrlssalvslm-st-----ppemqyvalkniriil-----ekypelltkelrifyikfndplyvklekidilvrlvdpsn-lkqc-tllltelkeyameyepefvsraiqalsqlgikyaqes------fvgkvldilleller-----------------qdtikddccislcdllrhcpe------------nd---kmak----qvca--------------v------------fnt---wsnpevllqsdiakcnyvwllgqhpnnfs---------nleskin-i-----f------------------venfv-qeeal-------------------tqmsllmtvvrlhttl-------------------------tgsvlqsvlelatqqtheldvrdmammywrclsmpnne--s--li-snlc-qnkl--pmis----------nt-----------------------------------------------------lenfspevlekllkelgtissiyfkpnsn--rkkgkky---------------------------------------------------------vq---------n-i-----------------------------------------------------vkg-------k--------------------------------------------------------------------------------------------------------------------hiee-lesma---kne--issk---------------and----------------dvlldfd-----------------------------------------------------------------------------------------d-r--dd---v-------t--------------------ntn--------tgmlnastt-----------------------------------------------------lgdlddlfd------------fgp-----------s--------------------------------------------------------------------------------------------edatqtntngtktvq--------------------glkelklgdn------------------------------s--nnipssgknn--l--------------------------------------------------------------------------------------------------------------------------------------------------------------------------------------------------------------------------------------------------------d--as--gss----v----v-sqd-ll-d--lf
'apl2_WashU_Sbay_Contig559_11_726_bp'   mppl-----------------------------------------------------------------------------------------------------------------------------------------dk-------------r----ikkf----lk-----ds-----iriapk-i-sskgelgelrtglv-sq----ypqtrkdaikktiqqmtlgkdvsslfpdvlkniatvdveqkklvylyvmnyaethpelcilavntfitdaqdp-nplirclairtmsmirvekileyietplrrtlhddnayvrktavicvaklfq-----lnkelcvelgvledlvnalddsnplvianataalieihnmd------mnav--k-----------------------l----------ss-liqshvsqfllalnectewaritilgtlseys--akdsleaqdi------------------------------------------------------------------------------------idrvtahlqhvnpavvlatikvivrnlpqie---y-----------ssnsmimkrlssalvslm-st-----ppemqyvalkniriil-----ekypelltkelrifyikftdplyvklekidilvrlvdpsn-lkqc-tllltelkeyameyepefvsraiqalsqlgikyaqes------fvnkvldilleller-----------------qdtikddccislcdllrhcpe------------nk---emak----qvca--------------v------------fnt---wsnpevllqsdvakcnfvwllgqhpnnfs---------dlkskin-i-----f------------------ienfv-qeeal-------------------tqmsllmtvvrlhstl-------------------------tgsalqsvlematqqtheldvrdmammywrclsmpnse--k--li-ndlc-qskl--pmis----------nt-----------------------------------------------------ldkfspevlekllmelgtissiyfkpnad--rrkgkky---------------------------------------------------------vq---------n-i-----------------------------------------------------vkg-------k--------------------------------------------------------------------------------------------------------------------hiee-lesma---kde--iank---------------and----------------dvlldfd-----------------------------------------------------------------------------------------d-r--nd---a-------a--------------------nmn--------tgmlntsst-----------------------------------------------------lgdlddlfd------------fgs-----------s--------------------------------------------------------------------------------------------edtpqinkndstavq--------------------glnnldlndn------------------------------l--ntistnnknn--v--------------------------------------------------------------------------------------------------------------------------------------------------------------------------------------------------------------------------------------------------------n--vs--nnn----g----v-sqd-ll-d--lf
'apl2_WashU_Scas_Contig721_114_722_bp'  mppl-----------------------------------------------------------------------------------------------------------------------------------------dk-------------r----ikkf----lk-----ns-----irvapk-i-sdkgelaelraglv-sq----ypqtrkdaikktiqqmtlnkdvstlfpdilknmatndieqkklvylyvmnyaethpelcilavntfvtdaqdp-nplircmairtmsmirvdkileyietplrrtlqddnpyvrktavicvaklfq-----lnkdlcielgvledlqsalddsnpmvvanataslseindmd------pnvi--d-----------------------l----------kt-liqshvsqflmalnectewaritilgalseys--akdsleaqdi------------------------------------------------------------------------------------idrvtahlqhvnpavvlatikviiknlpeve---i-----------sangltmkklssalvslm-ss-----psemqyvalkniriil-----ekypeilskelrifyikfndplyvkvekidilvrlvdptn-lkqc-allltemkeysmefepefvsraiqglaqlgikysder------fvqkildtllelverd----------------qdsikddccismcnllrhsps------------ne---klae----qvcs--------------l------------lns---wsepdailrtdsakcnyvwlmgqypqffp---------slqakmd-i-----f------------------vklfk-qeesl-------------------tqmsilitvvklhskl-------------------------pgtmlqhvlelatqetneldvrdmammywrclsmdnse--q--lv-ndlc-ktip--pqie----------nt-----------------------------------------------------ldkfspelleklllelgtissiyfkpqsd--rrrrtit---------------------------------------------------------yq---------n-i-----------------------------------------------------vkg-------k--------------------------------------------------------------------------------------------------------------------hide-lqdla---kne--iesk---------------gnn----------------dvlldfd-----------------------------------------------------------------------------------------d-d--dd---ngegddddd--------------------iem--------nstsngnsh-----------------------------------------------------ladlddlfd------------fgt-----------a--------------------------------------------------------------------------------------------pttsein-------n--------------------gvsnlnir--------------------------------s--dssntqsqnn--p--------------------------------------------------------------------------------------------------------------------------------------------------------------------------------------------------------------------------------------------------------k--ls---------s----n-tqd-ll-e--lf
'apl2_WashU_Skud_Contig1823_2_726_bp'   mppl-----------------------------------------------------------------------------------------------------------------------------------------dk-------------r----ikkf----lk-----ds-----vriapk-i-snkgelgelrtglv-sq----ypqtrkdaikktiqqmtlgkdvsslfpdilkniatidveqkklvylyvmnyaethpelcilavntfitdaqdp-nplircmairtmsmirvdkileyietplrrtlhddnayvrktavicvaklfq-----lnkelcvefgvvedlinalddsnplvianataalieihnmd------vnav--e-----------------------l----------ss-liqshvsqfllalnectewaritilgtlseyt--akdsleaqdi------------------------------------------------------------------------------------idrvtahlqhvnpavvlatikvivrnlpqie---y-----------ssnslimkrlssafvslm-st-----ppemqyvalkniriil-----ekypelltkelrifyikfndplyvklekidilvrlvdpsn-lkqc-tllltelkeyameyepefvsraiqalsqlgikyaees------fvikvldilleller-----------------qdtikddccislcdllrhcpe------------nd---kmak----qvca--------------v------------fns---wqnpevllqsdiakcnfvwllgqhpnnfs---------nleskin-i-----f------------------ienfv-qeeal-------------------tqmsllmtvvrlhnsl-------------------------tgtllqnilelatqqtheldvrdmammywrclsmpnse--d--li-ndlc-qskl--pvis----------nt-----------------------------------------------------lekfspevlekllmemgtissiyfkpdsn--rrkgrky---------------------------------------------------------tq---------n-i-----------------------------------------------------vkg-------k--------------------------------------------------------------------------------------------------------------------hiee-lesma---kde--itnk---------------and----------------dvlldfd-----------------------------------------------------------------------------------------d-r--dd---a-------t--------------------ntn--------aamlnnsna-----------------------------------------------------lrdlddlfd------------fqs-----------s--------------------------------------------------------------------------------------------edttqintngfktvq--------------------glknlklgdk------------------------------s--ntissnakkg--s--------------------------------------------------------------------------------------------------------------------------------------------------------------------------------------------------------------------------------------------------------e--vs--nnn----t----v-sqd-ll-d--lf
'apl2_dictyostelium'                    m-------------------------------------------------------------------------------------------------------------------------------------------------------------------------s-----ds-----k--yfq-t-tkkgeihelkeell-sq----redkkkeavkkviaamtvgkdvsmlfthvlncmqthnlelkklvylyvmnyaknhpdrailavntfqkdasdp-npliralavrtmgcirvdnitehlceplrhalkdqdpyvrktaavcvaklyd-----vnpelvenqgflnilndllgdsnpmvvanavaslteidevs------kk----e-----------------------v----------fr-ihsgnlnkllaalnectewgqvfilnslckyt--prdsqeaenv------------------------------------------------------------------------------------cervaprlqhansavvlsavkvlmkymnsig---n------n----dvirlfckkmapplvtll-sk-----epeiqflglrninliv-----qkrpeilqyemkvffckyndpiyvkmekleimimlanekn-iee----vllefkeyateidvefvrkavraigrcaikidra--------serciqvlldliqtk----------------vnyvvqeaiivikdifrkypn-----------kye---giia----tlca--------------n------------les---ldepe-------akasmiwiigeyaerid---------nahelln-s-----f------------------legfk-densq-------------------vqlqlltsivklflkrpk-------d---------------aqqmvqtvlnlstqesdnpdlrdrgfvywrllstd--f--e--aa-kavv-lsek--plit----------dt-----------------------------------------------------tshldesllnelilnistlasvyhkppet--fvtklkg---------------------------------------------------------ln---------k-r-----------------------------------------------------g-----------------------------------------------------------------------------------------lrnkeeedeeepdyvdddnmnnqqggqqqqggyqqqqqqqq-qggyqqqqpqq--qqpk---------------sgnl------------------idld---------------------------------------------------------------lsdlggalpnnnnnnygnnnnnnmysp-q----------------------------------------------------pqqf-----------------------------------------------------ngnsndls-----------------flgggggggev--------------------qapvnkvvvfg-gdr-----sqa-iqisgaftr--------fq---------grinlelnllnts-q-qgmskfkiqfyqnsfgispadqils-c--gaievgqstdvtipiscngq--i------------------s--n-plnpv--idmammvlps--q--erfyfkmnf---------------------------pl-lclltetgrl---------------------------d------------resylsmwksipes--ne--------rsveiqvrlp-h---vdvds---ilrr--l--ns--knife----------ivrkk---a---------------------pnqeisflscktess---vyilielafn--istntc---rcsskttsp--d--im--alf----e----h-nln-ll-innqi
'apl2_ostreococcus'                     mssh-----------------------------------------------------------------------------------------------------------------------------------------d-----------------------------------s-----r--yfs-s-hkkgeiaewrqdlk-rn----drdllkttvkriiaamtvgkdvcslfpdvincmqtedielkkliylysinyarsnpdlailavntfvkdsqdp-npliralavrtmgcirvdriveylcdplhlalrdsdpyvrktaaicvaklys-----inrelvidrgflqqlnglllddnpmvmansiaalveiqkgs------caq---------------------------------------i-idssllsrvftsleactewgkvtildclaaye--stsateaehi------------------------------------------------------------------------------------lesilpklqhanyavvlacirvilsklhqvq---h------------lresllqrivpplitml-na-----epeiqyvaltsiseim-----dafvfpflhsykaffckyndpsyvkheklnilvkitnenn-vgd----illelkeysgevdiefarkairsigicalsvpey--------sqgcvsalmciidtk----------------vnyavqealvvlkdifrcypd-----------rye---svis----rlcq--------------s------------lvs---ldepe-------akksfiwilgeyadrie---------nvidllr-t-----f------------------idgvd-depvv-------------------vqlqlltstvklflkrps-------ee--------------skslvqqmlmfathesehpdlrdrayvywrllsh--gg--d--kv-asvv-tshm--papq----------cn---------------------------------------------------------------------------------------------------------------------------------------------------------------------------------------------------------------------------------------------------------------------------------------------------------------------------------------------------------------------------------------------------------------------------------------------------------------------------------------------------------------------------------------------------------------------------------------------------------------------------------------------------------------------------------------------------------------------------------------------------------------------------------------------------------------------------------------------------------------------------------------------------------------------------------------------------------------------------------------------------------------------------------------------------------------------------------------------------------------------------------------------p--ss
'apl2_thalassiosira'                    mapk-----------------------------------------------------------------------------------------------------------------------------------------dt-------------a----s-sg----gs-----ds-----r--ffn-t-pkkgemhelrmelq-st----drtikvdavkkviasmtvgkdvstlftdvlncaqtanielkklvylylinyaksqpeltllavntfvkdandt-npliralavrtmgcirvdriteylceplsralrdndpyvrktaavcvaklyd-----iapelvqergfietlhdlisdsnpsvvangvaalseisets------grd---------------------------v----------mk-isasvlqkllaalnectewgqvfildslakyt--padareaegi------------------------------------------------------------------------------------iervtprlqhansavvmsavkvilsymdvmg---gsggah-a----dsiraltrklapplvtll-ns-----epeiqyvalrninliv-----qkrsnileneikvffckyndpiyvkmekleiiiklvsekn-idq----vllelkeyatevdvdfvrksvsaigrcavklera--------aercigvlleliqtk----------------vnyvvqesvivikdifrrypn-----------rye---siia----tlcd--------------n------------ldt---ldepq-------akasmiwiigeyaerid---------nadelld-t-----f------------------letfe-eedpa-------------------vqlqlltatvkcflkdpe-------n---------------cqemvqrvldlateesdnpdlrdrgfiywrllstd--p--e--aa-klvv-lgdk--pvie----------dd-----------------------------------------------------tfrlepnllnvlvgqiatlssiyhkppea--fvvrakr---------------------------------------------------------st---------t-n---------------------------------------------gddlgvgdv-------------------------------------------------------------------------------------------------------------------------------------------gee--ieegeeedyedendvn---ggg---------------gdll-dmg-----------------------------------------------------------------------------------------gls--------------------------------------------------------------------------------------------------vndntspsysasgldndlfg------------aps-----------p-----------------vanepearmskvca-pek-----sgg-ielwagfrq--------vn---------gavkleldvrnis-stvpvstlaiqlnknsfglspatq-qi-vcnppvpiggsgknsvelvvnpnmlv------------------aapa--gqpas-pqiqvaiknm--atglvfyfaanf---------------------------af-ealftpdgal---------------------------e------------rttfieswksiddk--ke--------lygtv--sdl-ppastdidq---vaak--f--ka--hrifl----------iarrpvpna---------------------egqevayfsmktstg---mvfmaeltfk--kgvnaa---kvclkteni--a--yg--vqa----k----v-ale-sl-l-raq
'apl2_rat'                              mt------------------------------------------------------------------------------------------------------------------------------------------------------------------------------ds-----k--yft-t-tkkgeifelkaeln-sd----kkekkkeavkkviasmtvgkdvsalfpdvvncmqtdnlelkklvylylmnyaksqpdmaimavntfvkdcedp-npliralavrtmgcirvdkiteylceplrkclkdedpyvrktaavcvaklhd-----inaqlvedqgfldtlkdlisdsnpmvvanrvaalseiaesh------pss---n-----------------------l----------ld-lkaqsinklltalnectewaqifildclgnym--pkddreaqsi------------------------------------------------------------------------------------cervtprlshansavvlsavkvlmkfmemls---k----d-l----dyyatllkklapplvtll-sa-----epepqyvplrninliv-----qkrpeilkhemkvffvkyndpiyvklekldimirlasqan-iaq----vlaelkeyatevdvdfvrkavraigrcaikveqs--------aercvstlldliqtk----------------vnyvvqeaivvikdifrkypn-----------kye---svia----tlce--------------n------------lds---ldepe-------araamiwivgeyaerid---------nadelle-s-----f------------------ldgfh-destq-------------------vqlqlltaivklflkkpt-------e---------------tqelvqqvlslatqdsdnpdlrdrgyiywrllstd--p--v--aa-kevv-laek--plis----------ee-----------------------------------------------------tdlieptlldelicyigtlasvyhkppna--fveggrg---------------------------------------------------------vv---------h-k-----------------------------------------------------slp-------p--------------------------------------------------------------------------------------------------------------------rtas-seste---spe--aapagapasdqpdvip---aqg----------------dllgdll-----------------------------------------------------------------------------------------n-l--dl---g-------p--------------------pvsgpp-laassvqmgavdllgggldslmg-------------depegigdsnfgappasvaaaaparlgapvssglsdlfd------------lts-----------g--------------vgtlsgsyvapkavwlp-amk-----akg-leisgtftr--------qv---------gsismdlqltnka-l-qvmtdfaiqfnrnsfglapaap-lq-v-haplspnqtveislplntvgs--v------------------m--k--mepl--nnlqvavknn--i--dvfyfstly---------------------------pl-hvlfvedgkm---------------------------d------------rqmflatwkdipne--ne--------aqfqi--rdc-p---lntea---assk--l--qs--snift----------vakrt---v---------------------egqdmlyqslkltng---iwvlaelriq--pgnpsf---tlslkcrap--e--vs--qhd----i----q-aye-ti-l--kn
'apl2_mus'                              mt------------------------------------------------------------------------------------------------------------------------------------------------------------------------------ds-----k--yft-t-tkkgeifelkaeln-sd----kkekkkeavkkviasmtvgkdvsalfpdvvncmqtdnlelkklvylylmnyaksqpdmaimavntfvkdcedp-npliralavrtmgcirvdkiteylceplrkclkdedpyvrktaavcvaklhd-----inaqlvedqgfldtlkdlisdsnpmvvanavaalseiaesh------pss---n-----------------------l----------ld-lnpqsinklltalnectewgqifildclanym--pkddreaqsi------------------------------------------------------------------------------------cervtprlshansavvlsavkvlmkfmemls---k----d-l----dyyatllkklapplvtll-sa-----epelqyvalrninliv-----qkrpeilkhemkvffvkyndpiyvklekldimirlasqan-iaq----vlaelkeyatevdvdfvrkavraigrcaikveqs--------aercvstlldliqtk----------------vnyvvqeaivvikdifrkypn-----------kye---svia----tlce--------------n------------lds---ldepe-------araamiwivgeyaerid---------nadelle-s-----f------------------legfh-destq-------------------vqlqlltaivklflkkpt-------e---------------tqelvqqvlslatqdsdnpdlrdrgyiywrllstd--p--v--aa-kevv-laek--plis----------ee-----------------------------------------------------tdlieptlldelicyigtlasvyhkppna--fveggrg---------------------------------------------------------vv---------h-k-----------------------------------------------------slp-------p--------------------------------------------------------------------------------------------------------------------rtas-seste---spe--tapagapagdqpdvip---aqg----------------dllgdll-----------------------------------------------------------------------------------------n-l--dl---g-------p--------------------pvsgpp-laassvqmgavdllgggldslig----------------------dsnfgapsasvaaapaparlgfsglsdlfd------------lts-----------g--------------vgtlsgsyvapkavwlp-amk-----akg-leisgtftr--------qa---------gsismdlqltnka-l-qvmtdfaiqfnrnsfglapaap-lq-v-hvplspnqtveislplntvgs--v------------------l--k--mepl--nnlqvavknn--i--dvfyfstly---------------------------pl-hvlfvedgkm---------------------------d------------rqmflatwkdiane--ne--------aqfqi--rdc-p---lntea---asnk--l--qs--snift----------vakrn---v---------------------egqdmlyqslkltng---iwvlaelriq--pgnpsf---tlslkcrap--e--vs--qhv----y----q-aye-ti-l--kn
'apl2_gallus'                           ------------------------------------------------------------------------------------------------------------------------------------------------------------------------------------------------------------------------------------mtvgkdvsalfpdvvncmqtdnlelkklvylylmnyaksqpdmaimavntfvkdcedp-npliralavrtmgcirvdkiteylceplrkclkdedpyvrktaavcvaklhd-----inaqlvedqgfldtlkdlisdsnpmvvanavaalseiaesh------pss---n-----------------------l----------ld-lnpqsinklltalnectewgqifildclanym--pkddreaqsi------------------------------------------------------------------------------------cervtprlshansavvlsavkvlmkfmemls---k----d-l----dyygtllkklapplvtll-sa-----epelqyvalrninliv-----qkrpeilkhemkvffvkyndpiyvklekldimirlasqan-iaqvgvwvlaelkeyatevdvdfvrkavraigrcaikveqs--------aercvstlldliqtk----------------vnyvvqeaivvikdifrkypn-----------kye---svia----tlce--------------n------------lds---ldepe-------araamiwivgeyaerid---------nadelle-s-----f------------------legfh-destqv----------------qgvqlqlltaivklflkkpt-------e---------------tqelvqqvlslatqdsdnpdlrdrgyiywrllstd--p--v--aa-kevv-laek--plis----------ee-----------------------------------------------------tdlieptlldelicyigtsesa------------------------------------------------------------------------------------------------------------------------------------------------------------------------------------------------------------------------------------------------------------------------------------e---spd--aapsagqaaeqpavip---aqg----------------dllgdll-----------------------------------------------------------------------------------------n-l--dl---g-------p--------------------pvsgpp-laassvqmgavdllgggldslmg------------------------gsgftapgpaapaamgaplgsglgdlfd------------ltg-----------g--------------vgtlsgsyvapktvwlp-amk-----akg-leisgtfsr--------qv---------gsicmdlvltnka-l-qvmsdfaiqfnrnsfglapaap-lq-v-haplapnqsveislplntvgs--v------------------m--k--mdpl--nnlqvavknn--i--dvfyfstly---------------------------pl-hilfvedgkmapavqsmafpslftkaaeladskseqlk------------rqmflatwkdipne--ne--------aqfqi--kdc-s---lnadl---vvtfpqlwgag--sspyv----------cpvrn---v---------------------egqdmlyqslkltng---iwvlaelriq--psnpsf---tlslkcrap--e--vs--qyv----y----q-ayd-ai-l--kn
'apl2_xenopus'                          mt------------------------------------------------------------------------------------------------------------------------------------------------------------------------------ds-----k--yft-t-tkkgeifelkaeln-sd----kkekkkeavkkviasmtvgkdvsalfpdvvncmqtdnlelkklvylylmnyaksqpdmaimavntfvkdceda-npliralavrtmgcirvdkiteylceplrkclkdedpyvrktaavcvaklhd-----inaqlvedqgfldtlkdlisdsnpmvvanavaalseiaesh------pss---n-----------------------l----------ld-lnpqsinklltalnectewgqifildclanyi--pkddreaqsv------------------------------------------------------------------------------------cervtprlshanaavvlsavkvlmklmells---k----d-l----dyygtllkklapplvtll-sa-----epelqyvalrninliv-----qkraeilkhemkvffvkyndpiyvklekldimirlaspan-iaq----vlaelkeyatevdvdfvrkavraigrcaikveqs--------aercvstlldliqtk----------------vnyvvqeaivvikdifrkypn-----------kye---svis----tlce--------------n------------lds---ldepe-------araamiwivgeyaerid---------nadelle-s-----f------------------legfh-destq-------------------vqlqlltaivklflkkpt-------e---------------tqelvqqvlslatqdsdnpdlrdrgyiywrllstd--p--v--aa-kevv-laek--plis----------ee-----------------------------------------------------tdlieptlldelicyigtlasvyhkppna--fvegsrg---------------------------------------------------------vv---------p-k-----------------------------------------------------rlp-------p--------------------------------------------------------------------------------------------------------------------rtgs-nesae---spe--aapvgvpteahssvip---sqg----------------dllgdll-----------------------------------------------------------------------------------------n-l--dl---a-------p--------------------pitgpp-lptssvplggvdllgggldsllg----------------gdtsaglglptgfmappvapnplgpslggglgdlfd------------lgg-----------g--------------tgavsgpyvapkavwlh-amk-----gkg-leisgtfar--------rs---------gavfmdlvftnra-l-qvmsdfaiqfnrnsfgltpaaa-lq-i-ltplapnqstevslplntigs--v------------------m--k--mdpl--nnlqvavknn--i--dvfyfsvly---------------------------pl-hilfvedgkm---------------------------e------------rqmflatwkdiane--ne--------aqfqi--rdc-p---sssda---vink--l--qa--snift----------varrt---v---------------------egqdmlyqslkiang---iwvlaevrmq--pgspnc---alslkcgap--e--vs--qfi----f----q-aye-ti-v--kn
'apl2_bos'                              mt------------------------------------------------------------------------------------------------------------------------------------------------------------------------------ds-----k--yft-t-tkkgeifelkaeln-sd----kkekkkeavkkviasmtvgkdvsalfpdvvncmqtdnlelkklvylylmnyaksqpdmaimavntfvkdcedp-npliralavrtmgcirvdkiteylceplrkclkdedpyvrktaavcvaklhd-----inaqlvedqgfldtlkdlisdsnpmvvanavaalseiaesh------pss---n-----------------------l----------ld-lnpqsinklltalnectecgqifildclanyt--pkddreaqsi------------------------------------------------------------------------------------cervtprlshansavvlsavkvlmkfmemls---k----d-l----dyygtllkklapplvtll-sa-----epelqyvalrninliv-----qkrpevlkhemkvffvkyndpiyvklekldimirlasqan-iaq----vlaelkeyatevdvdfvrkavraigrcaikveqs--------aercvstlldliqtk----------------vnyvvqeaivvikdifrkypn-----------kye---svia----tlce--------------n------------lds---ldepe-------araamiwivgeyaerid---------nadelle-s-----f------------------legfh-destq-------------------vqlqlltaivklflkkpt-------e---------------tqelvqqvlslatqdsdnpdlrdrgyiywrllstd--p--v--aa-kevv-laek--plis----------ee-----------------------------------------------------tdlieptlldelicyigtlasvyhkppsa--fveggrg---------------------------------------------------------vv---------h-k-----------------------------------------------------slp-------p--------------------------------------------------------------------------------------------------------------------rtas-seste---spe--tapagappgeqldavp---tqg----------------dllgdll-----------------------------------------------------------------------------------------n-l--dl---g-------p--------------------pvsgpp-laasavqmgavdllgggldslmg-------------depegigapsfvap---paaavpanlgapmgsglsdlfd------------lts-----------g--------------vgtlsgsyvapkavwlp-amk-----akg-leisgtftr--------qa---------gtismdlqltnka-l-qvmtdfaiqfnrnsfglapaap-lq-v-haplsptqtveislplstags--v------------------m--k--tepl--nslqvavknn--i--dvfyfstly---------------------------pl-hilfvedgkm---------------------------d------------rqmflatwkdipne--ne--------aqfqi--rdc-p---lnaea---vssr--l--qs--snift----------varrn---v---------------------egqdmlyqslkltng---iwvlaelriq--pgnpsf---tlslkcrap--e--vs--qhv----y----q-aye-ti-l--kn
'apl2_phaeodactylum'                    malg-----------------------------------------------------------------------------------------------------------------------------------------ke---------------------------g-----da-----r--fft-t-qkkgemhelrmelh-ss----draikvdavkkviasmtvgkdvsmlftdvlkcvqtgnielkklvylylinyaktqpeltllavntfvkdasda-npliralavrtmgcirvdriteylceplsralrdddpyvrktaavcvaklyd-----iapdlvvergfletlhdlisdsnpsvvangvaalseiaets------gkd---------------------------v----------mr-isasvlqkllaalnectewgqvfildslskyt--padgreaegi------------------------------------------------------------------------------------iervtprlqhanaavvmsavkvilsymelmg---sq---n-s----dsiraltrklapplvtll-ns-----epeiqyvalrninliv-----qkrphileneikvffckyndpiyvkmekleiiiklvsekn-ieq----vllelkeyatevdvdfvrkavsaigrcavklera--------aercigvlldliqtk----------------vnyvvqesvivikdifrrypn-----------rye---siia----tlcd--------------n------------ldt---ldepl-------akasmiwiigeyaerid---------nadelld-t-----f------------------letfe-eedpv-------------------vqlqlltatvkcflkdpd-------d---------------tqdmvqrvldmateesdnpdlrdrgfiywrllstd--p--e--aa-kmvv-lgdk--pvie----------dd-----------------------------------------------------tfkldpallnvligqiatlssvyhkppea--fvirrga---------------------------------------------------------gt---------g------------------------------------------------------tt-------------------------------------------------------------------------------------------------------------------------------------------ned--ddeededdyedend-v---dgg---------------adll-dmg-------------------------------------------------------------------------------------------------------------------------------------------------------------------------------------------------------glsvndqsqdd------------aap-----------g-----------------srfeptapmnlvtg-pek-----sgg-levlagfrq--------yr---------ntirlemeinnvs-anhvvaglavqlnknafglspstq-qv-mceppagpggsgvavielvttpnmla------------------pvpa--gqpan-pqvqvaiknm--tsgnvfyfavnl---------------------------nf-eaifssdgam---------------------------e------------rssfienwksiddr--ne--------lyatv--gdl-psesvdidl---vqqk--f--qa--snvff----------iarrpvpna---------------------egqevvyfsmrtvtd---meflaeltfk--qgvnac---kiclktena--t--yg--lla----k----k-ale-dl-l--ra
'apl2_ecuni'                            mgik-----------------------------------------------------------------------------------------------------------------------------------------d----------------------------afgmdgirklfndd--sfv-a-nplgr-sqivkyis-ss----nikkqiqgarslvsrmqcgedlfelcndvikatdtrdvefkrmlnlylvrytqgwpakqlicintmlkdfgde-sseirhcaiqdsgllgdgaviknyinplkehgtsglaetrrkvadslrnyfr-----rdprlfhaeglcdllkdlvfdedadvcasalssvrvleeet-------r----------------------------------------v-lsteeihrllrvg---iesgnrevlgsllevm--knrae---d-----------------------------------------------------------------------------------------------------------------------------------------fpd-pspllqll-r----sccprifylassliisid-----psyrqtvfdhlqgffdssdeklylvldyaesliehvsydnscfa----iyhndkrynkvkklrllfrkldavsmeeikrqcr--------dgellgtilqe-slr----------------adylieepfkda--------q-----------rmd---evir----vlydadsiaekwngliref------------lag---argvq-------erqkyiylcgryvdkip---------sevvsiqdl-----n------------------ipslt-netir-------------------fylnlhrrgv-lcleetl-------e---------------ylrmlqktskdrvk-mvaselkargirvfgafc----d--tkkrd-lngt-cpee--padt----------ecsenvssildikpyyeleegkliandfekaqcepsageqplsrgcfsservgedvdrasp------vvedstassghpqpsgl--fl--------------------------------------------------------------------------------------------------------------------------------------------------------------------------------------------------------------------------------------------------------------------------------------------------------------------------------------------------------------------------------------------------------------------------------------------------------------------------------------------------------------------------------------------------------------------------------------------------------------------------------r--------re---------deenvwl-----------------------------------------------rfaesqrstgd--rraseeestrlidtgglkgi--l--siag--devvlqvdvlerp--lviyykckgrlnsiridaeetfplftvnlpvinskfrl-tigksvyeih---------------------------lgirslmrpcecqkdefekrfkelr----------------------------------------------------------------------------------------------------------dyil---lkefnmektyvvdsysfs---fsvlgsrfygkhldgq--vil----k----g-pkr-ll-g--lf
'apl2_celegans'                         mt------------------------------------------------------------------------------------------------------------------------------------------------------------------------------ds-----k--yft-t-tkkgeifelkneln-sd----kkekkkeavkkviasmtvgkdvsalfpdvvncmqtdnvelkklvylylmnyaksqpdlaimavntfvkdcedp-npliralavrtmgcirvekiteylcdplrrcmkdedpyvrktaavcvaklhd-----mnpalvkeqgfvellndllsdanpmvvanavaaltemneqq------------t-----------------------v----------ie-vnsqmvnklltalnectewgqvfildalagyt--prderetqni------------------------------------------------------------------------------------cerisprlahanaavvlstvkvlmklidmmp---a----d-s----dfitqltkklappmvtll-sa-----epeiqyvalrninliv-----qkrpdilkqemkvffvkyndpiyvkmekldimirlaqqnn-iaq----vlselkeyatevdvdfvrksvraigrcaikveas--------sercvqtlleliqtk----------------vnyvvqeavvvikdifrkypn-----------rye---siis----alce--------------n------------ldt---ldepe-------arasmiwiigeyaerid---------nadelle-s-----f------------------vegfh-dentq-------------------vqlqlltavvklflkrpg-------v---------------aqalvqrvlslatqdsdnpdlrdrgfiywrllsad--p--a--aa-knvv-ltek--plis----------ee-----------------------------------------------------tdllepslleqlvchigtlasvyhkppsa--fidpaka---------------------------------------------------------pl---------r-q-----------------------------------------------------inpipaakfgs--------------------------------------------------------------------------------------------------------------------slld-t--ss---tpn--aarng--saaaptvip---sqd----------------qviadll-----------------------------------------------------------------------------------------s-l--dl---n-------a--------------------paasantgaf-ggamsgttsm-gglddllglggdpmpaaptnsasynpfdglgglggaap---aappsqqpasigglaeifg------------sgg---------------------------fggssgitypkelwld-ask-----amg-mqvegtfvr--------rg---------gkifmemtitnra-m-qaisgfalqfnknsfglipveq-vn-p--apilpnqsqnytiacdttga--v------------------q--v--ttpl--tnlqvaiknd--i--nafyfattv---------------------------pl-layfredgqm---------------------------e------------krefleewksipeq--ne--------qqftl--qnthn---mnada---ictk--l--qq--nniht----------varrq---v---------------------dnqqllyhsvkytnn---lnvlselkvn--sqttsi---tlslksknl--m--ai--ani----n----e-vfq-al----ln
'apl2_danio1'                           mt------------------------------------------------------------------------------------------------------------------------------------------------------------------------------ds-----k--yft-t-tkkgeifelkaeln-sd----kkekkkeavkkviasmtvgkdvsalfpdvvncmqtdnlelkklvylylmnyaksqpdmaimavntfvkdcedp-npliralavrtmgcirvdkiteylceplrkclkdedpyvrktaavcvaklhd-----inaqlvedqgfldtlkdlisdsnpmvvanavaalseiaesh------pns---n-----------------------l----------ld-lnpqtinklltalnectewgqifildclanyt--prddresqsi------------------------------------------------------------------------------------cervtprlshansavvlsavkvlmkfmemlp---k----d-l----dyygtllkklapplvtll-sa-----epelqyvalrninliv-----qkrpeilkhemkvffvkyndpiyvklekldimirlasqan-iaq----vlaelkeyatevdvdfvrkavraigrcaikveqs--------aercvstlldliqtk----------------vnyvvqeaivvikdifrkypn-----------kye---svia----tlce--------------n------------lds---ldepe-------araamiwivgeyaerid---------nadelle-s-----f------------------legfh-destq-------------------vqlqlltaivklflkkpt-------e---------------tqelvqqvlslatqdsdnpdlrdrgyiywrllstd--p--v--aa-kevv-laek--plis----------ee-----------------------------------------------------tdlieptlldelichigtlasvyhkppsa--fvegsrg---------------------------------------------------------vq---------h-k-----------------------------------------------------rlp-------a--------------------------------------------------------------------------------------------------------------------rags-gesae---spe--vgqsgt-seappavip---sqg----------------dllgdll-----------------------------------------------------------------------------------------n-l--dl---a-------p--------------------atttvp-svqpsmqmgamdllgggldsllg--------------gdiggspsmgaalgapaampaalsnapavggglgdlfd------------lgg-----------g--------------vgmptgfyvapktlflp-amk-----akg-leisgtfar--------rg---------giiqmdlsltnka-m-svmtdfaiqfnrnsfglapagp-lq-v-ltpltpnqtidvslplgttgp--v------------------m--k--mepl--nnlqvavknn--i--dvfyfscqy---------------------------pl-sllfvedgkm---------------------------e------------rqvflatwkdipnd--ne--------aqfqi--kdv-h---lnsda---asnk--l--qg--snift----------iakrt---v---------------------daqdmlyqsikltng---iwvlaemrvq--tgnpny---tlsikcrap--e--vs--qfv----y----q-cye-lv-l--kn
;
END; [Characters]

BEGIN Distances;
DIMENSIONS ntax=47;
FORMAT labels=left diagonal triangle=both;
MATRIX
[1] 'apl2_SGD_Scer_APL2/YKL135C_726_bp'      0.0 0.28673324 0.44412193 0.50378215 0.57886904 0.5940171 0.58967 0.51902586 0.6748912 0.6976401 0.62034386 0.6409091 0.64036417 0.637594 0.7201166 0.64428574 0.62650603 0.6864275 0.7123288 0.74891144 0.62017804 0.6304676 0.6364943 0.67628866 0.6319648 0.6129518 0.62590975 0.62058824 0.6924603 0.09090909 0.06473829 0.046831954 0.09090909 0.2507003 0.08953168 0.64444447 0.6385321 0.6297935 0.6232092 0.6217765 0.6164818 0.6217765 0.6217765 0.6313433 0.81100917 0.633864 0.6174785
[2] 'apl2_candida_g'                         0.28673324 0.0 0.4383164 0.51506025 0.56390977 0.57584685 0.5707965 0.5175038 0.66266865 0.68140244 0.62186116 0.63223785 0.6316614 0.6319876 0.7072072 0.64454275 0.6168224 0.68122977 0.7186964 0.7316342 0.61349696 0.6168224 0.6385185 0.68237704 0.6287879 0.6130501 0.6270677 0.6261398 0.7110187 0.2767475 0.28673324 0.27960056 0.2767475 0.27833572 0.2810271 0.6385911 0.6183486 0.6255708 0.62186116 0.62038404 0.6121113 0.6277696 0.62481534 0.6255778 0.81474483 0.6238806 0.6233383
[3] 'apl2_kluyveromyces'                     0.44412193 0.4383164 0.0 0.52160496 0.5727412 0.57593983 0.5933735 0.5248447 0.68333334 0.711838 0.6268882 0.6455696 0.6418384 0.6540881 0.70731705 0.66114455 0.6352201 0.68189234 0.7110727 0.7419847 0.61919504 0.63464564 0.6378788 0.6983122 0.6345566 0.6273292 0.63884676 0.6257669 0.7184874 0.44702467 0.44702467 0.4383164 0.44702467 0.4208211 0.44121915 0.63678515 0.63468635 0.63174117 0.62990934 0.6268882 0.6191275 0.6329305 0.6283988 0.6271451 0.8136882 0.6213741 0.6268882
[4] 'apl2_candida_a'                         0.50378215 0.51506025 0.52160496 0.0 0.49177876 0.47878787 0.47416413 0.26272354 0.63532764 0.70412517 0.5910987 0.5810397 0.58499235 0.6390532 0.6595092 0.6260388 0.59237534 0.6585366 0.69983137 0.71089387 0.5761494 0.6087591 0.60027856 0.678508 0.59232956 0.5555556 0.583921 0.5811966 0.6776699 0.50075644 0.50680786 0.50075644 0.50075644 0.512782 0.49621785 0.599713 0.5774135 0.59770113 0.5938804 0.5897079 0.58243454 0.59805286 0.59248954 0.6049204 0.7876588 0.59414226 0.5883171
[5] 'apl2_yarrowia'                          0.57886904 0.56390977 0.5727412 0.49177876 0.0 0.3941606 0.39970717 0.478979 0.6395664 0.6964286 0.5509934 0.60027856 0.60111576 0.6179775 0.67407405 0.58981234 0.55898875 0.642029 0.6710098 0.7002618 0.5260989 0.5811373 0.5531915 0.62575454 0.54891306 0.5355114 0.53846157 0.53814715 0.64620936 0.57589287 0.57589287 0.57589287 0.57589287 0.561086 0.56845236 0.57045144 0.52102375 0.5669399 0.55496687 0.5509934 0.5357664 0.5615894 0.5483444 0.5521978 0.7972028 0.56149733 0.54966885
[6] 'apl2_neurospora'                        0.5940171 0.57584685 0.57593983 0.47878787 0.3941606 0.0 0.23170732 0.45068285 0.5942446 0.67155427 0.48246846 0.53857565 0.5468053 0.611276 0.67791843 0.53267044 0.48955223 0.6224961 0.6592845 0.6822695 0.48542273 0.5184638 0.49295774 0.625 0.48270893 0.47555557 0.49213162 0.4898844 0.62426615 0.58831906 0.5982906 0.5925926 0.58831906 0.57452965 0.5925926 0.50145346 0.52094716 0.5080058 0.4908836 0.48387095 0.466563 0.48527348 0.48387095 0.50073206 0.79710144 0.5028329 0.4740533
[7] 'apl2_aspergillus'                       0.58967 0.5707965 0.5933735 0.47416413 0.39970717 0.23170732 0.0 0.456621 0.5895197 0.66567606 0.48519042 0.5432836 0.5530643 0.6036036 0.6713881 0.5151079 0.48036253 0.61741835 0.6479592 0.6800574 0.47119644 0.52600294 0.48579547 0.63039017 0.47737226 0.4837278 0.48550725 0.4816984 0.61829025 0.58393115 0.58967 0.579627 0.58393115 0.56997085 0.5882353 0.4970588 0.52641165 0.5102639 0.48942173 0.48377997 0.47040498 0.48942173 0.48660085 0.5 0.8125 0.48714286 0.4858757
[8] 'apl2_pichia'                            0.51902586 0.5175038 0.5248447 0.26272354 0.478979 0.45068285 0.456621 0.0 0.64023495 0.70674485 0.5840456 0.577708 0.5834633 0.6347032 0.6712963 0.596291 0.5960666 0.6604069 0.7077703 0.7120344 0.5714286 0.6122754 0.5820257 0.69454545 0.57787484 0.5642202 0.57947975 0.5737226 0.67670685 0.5129376 0.51902586 0.5175038 0.5129376 0.51975685 0.5129376 0.59117645 0.5894161 0.5925926 0.5826211 0.5840456 0.5727848 0.5911681 0.58831906 0.5952381 0.78236395 0.58967 0.5826211
[9] 'apl2_tetrahymena'                       0.6748912 0.66266865 0.68333334 0.63532764 0.6395664 0.5942446 0.5895197 0.64023495 0.0 0.74139977 0.5759346 0.5877193 0.5834379 0.65048546 0.704246 0.5985998 0.6038375 0.6885246 0.68421054 0.7083812 0.5860465 0.578125 0.58147717 0.65834934 0.5940023 0.5352518 0.58533794 0.5881671 0.6822289 0.6690856 0.6777939 0.67198837 0.6690856 0.6696165 0.67343974 0.5959271 0.54379565 0.5896226 0.5817757 0.5759346 0.57251906 0.5794392 0.5817757 0.5857143 0.8428571 0.5905882 0.5759346
[10] 'apl2_cmerolae'                          0.6976401 0.68140244 0.711838 0.70412517 0.6964286 0.67155427 0.66567606 0.70674485 0.74139977 0.0 0.670151 0.6867168 0.685069 0.69036144 0.7443946 0.6919592 0.66706586 0.70812184 0.7446458 0.7624703 0.66587114 0.67899764 0.67132866 0.7638095 0.6639151 0.6427547 0.66469896 0.66548043 0.79003024 0.6932153 0.70501477 0.68879056 0.6932153 0.69011974 0.70058995 0.6997608 0.629562 0.6902238 0.6736353 0.67131245 0.66831684 0.670151 0.670151 0.6729634 0.82725835 0.6869159 0.6666667
[11] 'apl2_homo'                              0.62034386 0.62186116 0.6268882 0.5910987 0.5509934 0.48246846 0.48519042 0.5840456 0.5759346 0.670151 0.0 0.4830097 0.4945322 0.587822 0.6700288 0.49204546 0.4050179 0.6060226 0.6512397 0.6956019 0.37106183 0.44215348 0.2437432 0.6058932 0.38194445 0.22957198 0.38550058 0.39049825 0.642963 0.6232092 0.63037246 0.62034386 0.6232092 0.62154293 0.6260745 0.42307693 0.45604396 0.45 0.036997885 0.039487727 0.06705202 0.118769884 0.029598309 0.44175318 0.80990416 0.34301075 0.12817797
[12] 'apl2_plasmodium_f'                      0.6409091 0.63223785 0.6455696 0.5810397 0.60027856 0.53857565 0.5432836 0.577708 0.5877193 0.6867168 0.4830097 0.0 0.19730942 0.538937 0.6616541 0.527881 0.47013977 0.6304063 0.69536424 0.70314467 0.4723618 0.4305396 0.47931874 0.6185567 0.46583852 0.43453237 0.46782178 0.46882793 0.6507937 0.6409091 0.6515151 0.6363636 0.6409091 0.6302003 0.6469697 0.47434294 0.48623854 0.4969988 0.4866505 0.48179612 0.4888889 0.4854369 0.4830097 0.48786408 0.8226837 0.47980416 0.48116645
[13] 'apl2_plasmodium_b'                      0.64036417 0.6316614 0.6418384 0.58499235 0.60111576 0.5468053 0.5530643 0.5834633 0.5834379 0.685069 0.4945322 0.19730942 0.0 0.5482673 0.66114455 0.53598017 0.48218828 0.6391076 0.694859 0.69395465 0.47672957 0.45632184 0.49208283 0.642562 0.46890548 0.4481268 0.47211897 0.4781523 0.64705884 0.63581187 0.6509863 0.64036417 0.63581187 0.63117284 0.64339906 0.4849624 0.4908088 0.5108173 0.49939248 0.49574727 0.4986911 0.5030377 0.49574727 0.4981774 0.824 0.49387255 0.50243306
[14] 'apl2_theileria'                         0.637594 0.6319876 0.6540881 0.6390532 0.6179775 0.611276 0.6036036 0.6347032 0.65048546 0.69036144 0.587822 0.538937 0.5482673 0.0 0.6636501 0.6057692 0.59854895 0.67522466 0.69616026 0.7186358 0.5811138 0.54428905 0.59624416 0.69539076 0.58774036 0.57081544 0.59134614 0.5809179 0.7 0.6255639 0.6466165 0.6360902 0.6255639 0.6513761 0.6406015 0.6021898 0.5787546 0.61361015 0.587822 0.5854801 0.59222084 0.59836066 0.58430916 0.60517037 0.82419354 0.6143868 0.59601873
[15] 'apl2_leishmania'                        0.7201166 0.7072072 0.70731705 0.6595092 0.67407405 0.67791843 0.6713881 0.6712963 0.704246 0.7443946 0.6700288 0.6616541 0.66114455 0.6636501 0.0 0.6729651 0.6686838 0.6971609 0.71428573 0.7591241 0.6596702 0.65067464 0.657971 0.73596674 0.65037036 0.65817094 0.6602941 0.6612184 0.7423935 0.712828 0.7244898 0.7172012 0.712828 0.71639585 0.72303206 0.66915053 0.63205826 0.66079295 0.6729107 0.6700288 0.6682616 0.667147 0.6700288 0.6632047 0.8357934 0.6554744 0.6695527
[16] 'apl2_naegleria'                         0.64428574 0.64454275 0.66114455 0.6260388 0.58981234 0.53267044 0.5151079 0.596291 0.5985998 0.6919592 0.49204546 0.527881 0.53598017 0.6057692 0.6729651 0.0 0.4647551 0.619226 0.66556835 0.6885246 0.4600939 0.48635826 0.496 0.65745854 0.46860465 0.43636364 0.4647399 0.46969697 0.6337818 0.64 0.64285713 0.6342857 0.64 0.6458636 0.64285713 0.4976526 0.4890511 0.50116825 0.49545455 0.49545455 0.49321824 0.49545455 0.49204546 0.50058615 0.8375796 0.49026346 0.4965909
[17] 'apl2_phytophthora'                      0.62650603 0.6168224 0.6352201 0.59237534 0.55898875 0.48955223 0.48036253 0.5960666 0.6038375 0.66706586 0.4050179 0.47013977 0.48218828 0.59854895 0.6686838 0.4647551 0.0 0.61323154 0.63305783 0.7092199 0.39197168 0.43825665 0.41626793 0.63095236 0.3882353 0.33925927 0.38705882 0.37278107 0.6381679 0.6295181 0.6310241 0.62349397 0.6295181 0.618683 0.6310241 0.4473684 0.44424132 0.37529692 0.41099164 0.40621266 0.41666666 0.4097969 0.40621266 0.3748503 0.8181818 0.41896757 0.40621266
[18] 'apl2_trichomonas'                       0.6864275 0.68122977 0.68189234 0.6585366 0.642029 0.6224961 0.61741835 0.6604069 0.6885246 0.70812184 0.6060226 0.6304063 0.6391076 0.67522466 0.6971609 0.619226 0.61323154 0.0 0.71594685 0.71843433 0.6095718 0.6335878 0.6080402 0.7014315 0.6080402 0.5885093 0.6072773 0.6078184 0.71590906 0.6879875 0.6895476 0.6895476 0.6879875 0.6857143 0.6864275 0.6287879 0.5915751 0.62073326 0.6035132 0.6060226 0.59673023 0.6097867 0.60225844 0.61518985 0.85393256 0.61916775 0.61355084
[19] 'apl2_monosiga'                          0.7123288 0.7186964 0.7110727 0.69983137 0.6710098 0.6592845 0.6479592 0.7077703 0.68421054 0.7446458 0.6512397 0.69536424 0.694859 0.69616026 0.71428573 0.66556835 0.63305783 0.71594685 0.0 0.75772357 0.64179105 0.6589404 0.6528926 0.7312073 0.6528926 0.65284973 0.64356434 0.63621265 0.74828374 0.7106164 0.7140411 0.7123288 0.7106164 0.7079038 0.7106164 0.6705298 0.6691312 0.6480263 0.6512397 0.6512397 0.6481149 0.6545454 0.6512397 0.65296054 0.839779 0.66445184 0.6512397
[20] 'apl2_giardia'                           0.74891144 0.7316342 0.7419847 0.71089387 0.7002618 0.6822695 0.6800574 0.7120344 0.7083812 0.7624703 0.6956019 0.70314467 0.69395465 0.7186358 0.7591241 0.6885246 0.7092199 0.71843433 0.75772357 0.0 0.7001195 0.68554217 0.68989545 0.7458256 0.70011806 0.66571426 0.7 0.6975089 0.7207891 0.74310595 0.75181425 0.74746007 0.74310595 0.74483776 0.74746007 0.7132948 0.6416819 0.7095238 0.7002315 0.6956019 0.69008785 0.7060185 0.6956019 0.7117225 0.85413533 0.6911422 0.7025463
[21] 'apl2_athaliana'                         0.62017804 0.61349696 0.61919504 0.5761494 0.5260989 0.48542273 0.47119644 0.5714286 0.5860465 0.66587114 0.37106183 0.4723618 0.47672957 0.5811138 0.6596702 0.4600939 0.39197168 0.6095718 0.64179105 0.7001195 0.0 0.4292566 0.37822014 0.61877394 0.20588236 0.33188406 0.14044943 0.14705883 0.63543195 0.6172107 0.6231454 0.61869437 0.6172107 0.61538464 0.62017804 0.4076655 0.42463234 0.39667457 0.37689614 0.3722287 0.3776933 0.3745624 0.3745624 0.3897497 0.8176 0.41666666 0.37689614
[22] 'apl2_Toxoplasma_g'                      0.6304676 0.6168224 0.63464564 0.6087591 0.5811373 0.5184638 0.52600294 0.6122754 0.578125 0.67899764 0.44215348 0.4305396 0.45632184 0.54428905 0.65067464 0.48635826 0.43825665 0.6335878 0.6589404 0.68554217 0.4292566 0.0 0.45172414 0.6054159 0.4436536 0.40338504 0.4397163 0.4351962 0.6505295 0.627451 0.6380091 0.6259427 0.627451 0.61809814 0.6334842 0.46594983 0.4678899 0.4688562 0.44444445 0.43986255 0.4528764 0.44444445 0.44100803 0.4647399 0.81789136 0.4716763 0.44151375
[23] 'apl2_drosophila'                        0.6364943 0.6385185 0.6378788 0.60027856 0.5531915 0.49295774 0.48579547 0.5820257 0.58147717 0.67132866 0.2437432 0.47931874 0.49208283 0.59624416 0.657971 0.496 0.41626793 0.6080402 0.6528926 0.68989545 0.37822014 0.45172414 0.0 0.6273063 0.3960511 0.24206349 0.40300232 0.40465117 0.63353115 0.63074714 0.6479885 0.63505745 0.63074714 0.63065696 0.63793105 0.43040934 0.45238096 0.43771428 0.24700762 0.23856209 0.25764707 0.25599128 0.25244832 0.43568945 0.81629395 0.30415756 0.25571272
[24] 'apl2_c_hominis'                         0.67628866 0.68237704 0.6983122 0.678508 0.62575454 0.625 0.63039017 0.69454545 0.65834934 0.7638095 0.6058932 0.6185567 0.642562 0.69539076 0.73596674 0.65745854 0.63095236 0.7014315 0.7312073 0.7458256 0.61877394 0.6054159 0.6273063 0.0 0.65275145 0.6036961 0.6334587 0.63257575 0.6854839 0.68659794 0.68247426 0.67628866 0.68659794 0.6830266 0.6680412 0.6419048 0.6377551 0.622093 0.61141807 0.6077348 0.6104651 0.6040516 0.6095764 0.6375969 0.8515625 0.63265306 0.6058932
[25] 'apl2_physcomitrella'                    0.6319648 0.6287879 0.6345566 0.59232956 0.54891306 0.48270893 0.47737226 0.57787484 0.5940023 0.6639151 0.38194445 0.46583852 0.46890548 0.58774036 0.65037036 0.46860465 0.3882353 0.6080402 0.6528926 0.70011806 0.20588236 0.4436536 0.3960511 0.65275145 0.0 0.32855093 0.20200893 0.2020202 0.64884394 0.62463343 0.63489735 0.62903225 0.62463343 0.62444115 0.6319648 0.40346822 0.43406594 0.40492958 0.38541666 0.38310185 0.38742137 0.38657406 0.38425925 0.40047115 0.8229665 0.41511628 0.3784722
[26] 'apl2_ciona'                             0.6129518 0.6130501 0.6273292 0.5555556 0.5355114 0.47555557 0.4837278 0.5642202 0.5352518 0.6427547 0.22957198 0.43453237 0.4481268 0.57081544 0.65817094 0.43636364 0.33925927 0.5885093 0.65284973 0.66571426 0.33188406 0.40338504 0.24206349 0.6036961 0.32855093 0.0 0.33760685 0.33764368 0.60384613 0.6189759 0.625 0.6159639 0.6189759 0.61702126 0.62801206 0.36219338 0.44871795 0.39635855 0.24031007 0.22164276 0.22317597 0.23415264 0.23216602 0.3951498 0.78707224 0.29961088 0.22868218
[27] 'apl2_populus'                           0.62590975 0.6270677 0.63884676 0.583921 0.53846157 0.49213162 0.48550725 0.57947975 0.58533794 0.66469896 0.38550058 0.46782178 0.47211897 0.59134614 0.6602941 0.4647399 0.38705882 0.6072773 0.64356434 0.7 0.14044943 0.4397163 0.40300232 0.6334587 0.20200893 0.33760685 0.0 0.15117581 0.64069265 0.62154293 0.62882096 0.62299854 0.62154293 0.62278104 0.62445414 0.41580757 0.41864717 0.3988304 0.38895282 0.38550058 0.39048812 0.39240506 0.38895282 0.39788732 0.82165605 0.43287036 0.38895282
[28] 'apl2_oryza'                             0.62058824 0.6261398 0.6257669 0.5811966 0.53814715 0.4898844 0.4816984 0.5737226 0.5881671 0.66548043 0.39049825 0.46882793 0.4781523 0.5809179 0.6612184 0.46969697 0.37278107 0.6078184 0.63621265 0.6975089 0.14705883 0.4351962 0.40465117 0.63257575 0.2020202 0.33764368 0.15117581 0.0 0.642547 0.6191176 0.625 0.6191176 0.6191176 0.612855 0.62352943 0.4212963 0.41804788 0.3985849 0.39513326 0.39165702 0.39070353 0.38354576 0.3939745 0.39053255 0.81891024 0.42840514 0.38470453
[29] 'apl2_ehisto'                            0.6924603 0.7110187 0.7184874 0.6776699 0.64620936 0.62426615 0.61829025 0.67670685 0.6822289 0.79003024 0.642963 0.6507937 0.64705884 0.7 0.7423935 0.6337818 0.6381679 0.71590906 0.74828374 0.7207891 0.63543195 0.6505295 0.63353115 0.6854839 0.64884394 0.60384613 0.64069265 0.642547 0.0 0.6904762 0.70238096 0.6924603 0.6904762 0.70182556 0.6944444 0.6486486 0.59574467 0.6497006 0.64592594 0.64444447 0.6493109 0.642963 0.64592594 0.6421053 0.86652076 0.64136904 0.64148146
[30] 'apl2_MIT_Sbay_c257_14221_726_bp'        0.09090909 0.2767475 0.44702467 0.50075644 0.57589287 0.58831906 0.58393115 0.5129376 0.6690856 0.6932153 0.6232092 0.6409091 0.63581187 0.6255639 0.712828 0.64 0.6295181 0.6879875 0.7106164 0.74310595 0.6172107 0.627451 0.63074714 0.68659794 0.62463343 0.6189759 0.62154293 0.6191176 0.6904762 0.0 0.08815427 0.09641873 -5.551115E-17 0.25350142 0.09504132 0.6474074 0.6311927 0.6283186 0.6260745 0.6232092 0.6196513 0.6232092 0.6260745 0.6328358 0.81834865 0.6324168 0.6217765
[31] 'apl2_MIT_Smik_c702_13185_726_bp'        0.06473829 0.28673324 0.44702467 0.50680786 0.57589287 0.5982906 0.58967 0.51902586 0.6777939 0.70501477 0.63037246 0.6515151 0.6509863 0.6466165 0.7244898 0.64285713 0.6310241 0.6895476 0.7140411 0.75181425 0.6231454 0.6380091 0.6479885 0.68247426 0.63489735 0.625 0.62882096 0.625 0.70238096 0.08815427 0.0 0.06473829 0.08815427 0.24509804 0.09090909 0.6533333 0.640367 0.6356932 0.6318052 0.6318052 0.6275753 0.6318052 0.63323784 0.6358209 0.8165138 0.6439942 0.62750715
[32] 'apl2_MIT_Spar_c320_13987_726_bp'        0.046831954 0.27960056 0.4383164 0.50075644 0.57589287 0.5925926 0.579627 0.5175038 0.67198837 0.68879056 0.62034386 0.6363636 0.64036417 0.6360902 0.7172012 0.6342857 0.62349397 0.6895476 0.7123288 0.74746007 0.61869437 0.6259427 0.63505745 0.67628866 0.62903225 0.6159639 0.62299854 0.6191176 0.6924603 0.09641873 0.06473829 0.0 0.09641873 0.25490198 0.09504132 0.64592594 0.6385321 0.62684363 0.62464184 0.6217765 0.6164818 0.6232092 0.62464184 0.62985075 0.8146789 0.62807524 0.6174785
[33] 'apl2_WashU_Sbay_Contig559_11_726_bp'    0.09090909 0.2767475 0.44702467 0.50075644 0.57589287 0.58831906 0.58393115 0.5129376 0.6690856 0.6932153 0.6232092 0.6409091 0.63581187 0.6255639 0.712828 0.64 0.6295181 0.6879875 0.7106164 0.74310595 0.6172107 0.627451 0.63074714 0.68659794 0.62463343 0.6189759 0.62154293 0.6191176 0.6904762 -5.551115E-17 0.08815427 0.09641873 0.0 0.25350142 0.09504132 0.6474074 0.6311927 0.6283186 0.6260745 0.6232092 0.6196513 0.6232092 0.6260745 0.6328358 0.81834865 0.6324168 0.6217765
[34] 'apl2_WashU_Scas_Contig721_114_722_bp'   0.2507003 0.27833572 0.4208211 0.512782 0.561086 0.57452965 0.56997085 0.51975685 0.6696165 0.69011974 0.62154293 0.6302003 0.63117284 0.6513761 0.71639585 0.6458636 0.618683 0.6857143 0.7079038 0.74483776 0.61538464 0.61809814 0.63065696 0.6830266 0.62444115 0.61702126 0.62278104 0.612855 0.70182556 0.25350142 0.24509804 0.25490198 0.25350142 0.0 0.25910366 0.6325301 0.6282051 0.62068963 0.62445414 0.62299854 0.60967743 0.62154293 0.62299854 0.6221548 0.818854 0.6308824 0.6186317
[35] 'apl2_WashU_Skud_Contig1823_2_726_bp'    0.08953168 0.2810271 0.44121915 0.49621785 0.56845236 0.5925926 0.5882353 0.5129376 0.67343974 0.70058995 0.6260745 0.6469697 0.64339906 0.6406015 0.72303206 0.64285713 0.6310241 0.6864275 0.7106164 0.74746007 0.62017804 0.6334842 0.63793105 0.6680412 0.6319648 0.62801206 0.62445414 0.62352943 0.6944444 0.09504132 0.09090909 0.09504132 0.09504132 0.25910366 0.0 0.64444447 0.62752295 0.63274336 0.63037246 0.62750715 0.6228209 0.63037246 0.6260745 0.6373134 0.8238532 0.6410999 0.6232092
[36] 'apl2_dictyostelium'                     0.64444447 0.6385911 0.63678515 0.599713 0.57045144 0.50145346 0.4970588 0.59117645 0.5959271 0.6997608 0.42307693 0.47434294 0.4849624 0.6021898 0.66915053 0.4976526 0.4473684 0.6287879 0.6705298 0.7132948 0.4076655 0.46594983 0.43040934 0.6419048 0.40346822 0.36219338 0.41580757 0.4212963 0.6486486 0.6474074 0.6533333 0.64592594 0.6474074 0.6325301 0.64444447 0.0 0.46139705 0.43195266 0.4289044 0.42657343 0.43308082 0.42657343 0.42307693 0.43043995 0.82428116 0.42840376 0.42424244
[37] 'apl2_ostreococcus'                      0.6385321 0.6183486 0.63468635 0.5774135 0.52102375 0.52094716 0.52641165 0.5894161 0.54379565 0.629562 0.45604396 0.48623854 0.4908088 0.5787546 0.63205826 0.4890511 0.44424132 0.5915751 0.6691312 0.6416819 0.42463234 0.4678899 0.45238096 0.6377551 0.43406594 0.44871795 0.41864717 0.41804788 0.59574467 0.6311927 0.640367 0.6385321 0.6311927 0.6282051 0.62752295 0.46139705 0.0 0.4553734 0.45970696 0.45604396 0.44575936 0.45787546 0.45787546 0.4626594 0.8217213 0.4594096 0.45787546
[38] 'apl2_thalassiosira'                     0.6297935 0.6255708 0.63174117 0.59770113 0.5669399 0.5080058 0.5102639 0.5925926 0.5896226 0.6902238 0.45 0.4969988 0.5108173 0.61361015 0.66079295 0.50116825 0.37529692 0.62073326 0.6480263 0.7095238 0.39667457 0.4688562 0.43771428 0.622093 0.40492958 0.39635855 0.3988304 0.3985849 0.6497006 0.6283186 0.6356932 0.62684363 0.6283186 0.62068963 0.63274336 0.43195266 0.4553734 0.0 0.45454547 0.45 0.45676005 0.4465909 0.45 0.1977528 0.8111111 0.45464984 0.45392492
[39] 'apl2_rat'                               0.6232092 0.62186116 0.62990934 0.5938804 0.55496687 0.4908836 0.48942173 0.5826211 0.5817757 0.6736353 0.036997885 0.4866505 0.49939248 0.587822 0.6729107 0.49545455 0.41099164 0.6035132 0.6512397 0.7002315 0.37689614 0.44444445 0.24700762 0.61141807 0.38541666 0.24031007 0.38895282 0.39513326 0.64592594 0.6260745 0.6318052 0.62464184 0.6260745 0.62445414 0.63037246 0.4289044 0.45970696 0.45454547 0.0 0.04042553 0.07949309 0.13002114 0.048625793 0.4463668 0.81629395 0.3504823 0.13833158
[40] 'apl2_mus'                               0.6217765 0.62038404 0.6268882 0.5897079 0.5509934 0.48387095 0.48377997 0.5840456 0.5759346 0.67131245 0.039487727 0.48179612 0.49574727 0.5854801 0.6700288 0.49545455 0.40621266 0.6060226 0.6512397 0.6956019 0.3722287 0.43986255 0.23856209 0.6077348 0.38310185 0.22164276 0.38550058 0.39165702 0.64444447 0.6232092 0.6318052 0.6217765 0.6232092 0.62299854 0.62750715 0.42657343 0.45604396 0.45 0.04042553 0.0 0.078341015 0.11914894 0.049092848 0.44521338 0.8115016 0.33982685 0.1256656
[41] 'apl2_gallus'                            0.6164818 0.6121113 0.6191275 0.58243454 0.5357664 0.466563 0.47040498 0.5727848 0.57251906 0.66831684 0.06705202 0.4888889 0.4986911 0.59222084 0.6682616 0.49321824 0.41666666 0.59673023 0.6481149 0.69008785 0.3776933 0.4528764 0.25764707 0.6104651 0.38742137 0.22317597 0.39048812 0.39070353 0.6493109 0.6196513 0.6275753 0.6164818 0.6196513 0.60967743 0.6228209 0.43308082 0.44575936 0.45676005 0.07949309 0.078341015 0.0 0.12672812 0.077456646 0.44746602 0.80449826 0.34309134 0.1384083
[42] 'apl2_xenopus'                           0.6217765 0.6277696 0.6329305 0.59805286 0.5615894 0.48527348 0.48942173 0.5911681 0.5794392 0.670151 0.118769884 0.4854369 0.5030377 0.59836066 0.667147 0.49545455 0.4097969 0.6097867 0.6545454 0.7060185 0.3745624 0.44444445 0.25599128 0.6040516 0.38657406 0.23415264 0.39240506 0.38354576 0.642963 0.6232092 0.6318052 0.6232092 0.6232092 0.62154293 0.63037246 0.42657343 0.45787546 0.4465909 0.13002114 0.11914894 0.12672812 0.0 0.12725344 0.43829295 0.8115016 0.33978495 0.13968255
[43] 'apl2_bos'                               0.6217765 0.62481534 0.6283988 0.59248954 0.5483444 0.48387095 0.48660085 0.58831906 0.5817757 0.670151 0.029598309 0.4830097 0.49574727 0.58430916 0.6700288 0.49204546 0.40621266 0.60225844 0.6512397 0.6956019 0.3745624 0.44100803 0.25244832 0.6095764 0.38425925 0.23216602 0.38895282 0.3939745 0.64592594 0.6260745 0.63323784 0.62464184 0.6260745 0.62299854 0.6260745 0.42307693 0.45787546 0.45 0.048625793 0.049092848 0.077456646 0.12725344 0.0 0.4429066 0.8115016 0.3483871 0.13877119
[44] 'apl2_phaeodactylum'                     0.6313433 0.6255778 0.6271451 0.6049204 0.5521978 0.50073206 0.5 0.5952381 0.5857143 0.6729634 0.44175318 0.48786408 0.4981774 0.60517037 0.6632047 0.50058615 0.3748503 0.61518985 0.65296054 0.7117225 0.3897497 0.4647399 0.43568945 0.6375969 0.40047115 0.3951498 0.39788732 0.39053255 0.6421053 0.6328358 0.6358209 0.62985075 0.6328358 0.6221548 0.6373134 0.43043995 0.4626594 0.1977528 0.4463668 0.44521338 0.44746602 0.43829295 0.4429066 0.0 0.81904763 0.44470313 0.4457275
[45] 'apl2_ecuni'                             0.81100917 0.81474483 0.8136882 0.7876588 0.7972028 0.79710144 0.8125 0.78236395 0.8428571 0.82725835 0.80990416 0.8226837 0.824 0.82419354 0.8357934 0.8375796 0.8181818 0.85393256 0.839779 0.85413533 0.8176 0.81789136 0.81629395 0.8515625 0.8229665 0.78707224 0.82165605 0.81891024 0.86652076 0.81834865 0.8165138 0.8146789 0.81834865 0.818854 0.8238532 0.82428116 0.8217213 0.8111111 0.81629395 0.8115016 0.80449826 0.8115016 0.8115016 0.81904763 0.0 0.8076923 0.8083067
[46] 'apl2_celegans'                          0.633864 0.6238806 0.6213741 0.59414226 0.56149733 0.5028329 0.48714286 0.58967 0.5905882 0.6869159 0.34301075 0.47980416 0.49387255 0.6143868 0.6554744 0.49026346 0.41896757 0.61916775 0.66445184 0.6911422 0.41666666 0.4716763 0.30415756 0.63265306 0.41511628 0.29961088 0.43287036 0.42840514 0.64136904 0.6324168 0.6439942 0.62807524 0.6324168 0.6308824 0.6410999 0.42840376 0.4594096 0.45464984 0.3504823 0.33982685 0.34309134 0.33978495 0.3483871 0.44470313 0.8076923 0.0 0.33154505
[47] 'apl2_danio1'                            0.6174785 0.6233383 0.6268882 0.5883171 0.54966885 0.4740533 0.4858757 0.5826211 0.5759346 0.6666667 0.12817797 0.48116645 0.50243306 0.59601873 0.6695527 0.4965909 0.40621266 0.61355084 0.6512397 0.7025463 0.37689614 0.44151375 0.25571272 0.6058932 0.3784722 0.22868218 0.38895282 0.38470453 0.64148146 0.6217765 0.62750715 0.6174785 0.6217765 0.6186317 0.6232092 0.42424244 0.45787546 0.45392492 0.13833158 0.1256656 0.1384083 0.13968255 0.13877119 0.4457275 0.8083067 0.33154505 0.0
;
END; [Distances]

BEGIN Splits;
DIMENSIONS ntax=47 nsplits=162;
FORMAT labels=no weights=yes confidences=no intervals=no;
PROPERTIES fit=98.54 cyclic;
CYCLE 1 32 34 3 14 15 19 45 10 18 20 29 24 9 13 12 22 46 23 41 43 11 39 40 42 47 26 36 21 27 28 25 17 38 44 37 16 7 6 5 8 4 2 33 30 35 31;
MATRIX
[1, size=1] 	 0.024354301 	  1 2 3 4 5 6 7 8 9 10 11 12 13 14 15 16 17 18 19 20 21 22 23 24 25 26 27 28 29 30 31 33 34 35 36 37 38 39 40 41 42 43 44 45 46 47,
[2, size=8] 	 2.8378313E-4 	  1 2 4 8 30 31 33 35,
[3, size=5] 	 0.0043344577 	  1 30 31 33 35,
[4, size=1] 	 0.021056432 	  1,
[5, size=1] 	 0.11145366 	  1 2 3 4 5 6 7 8 9 10 11 12 13 14 15 16 17 18 19 20 21 22 23 24 25 26 27 28 29 30 31 32 33 35 36 37 38 39 40 41 42 43 44 45 46 47,
[6, size=2] 	 0.010926884 	  1 2 4 5 6 7 8 9 10 11 12 13 14 15 16 17 18 19 20 21 22 23 24 25 26 27 28 29 30 31 32 33 35 36 37 38 39 40 41 42 43 44 45 46 47,
[7, size=9] 	 0.0036107812 	  1 2 4 8 30 31 32 33 35,
[8, size=8] 	 0.0011805116 	  1 2 4 30 31 32 33 35,
[9, size=6] 	 0.07764377 	  1 30 31 32 33 35,
[10, size=3] 	 0.009300191 	  1 31 32,
[11, size=2] 	 0.0090999305 	  1 32,
[12, size=1] 	 0.2115653 	  1 2 4 5 6 7 8 9 10 11 12 13 14 15 16 17 18 19 20 21 22 23 24 25 26 27 28 29 30 31 32 33 34 35 36 37 38 39 40 41 42 43 44 45 46 47,
[13, size=3] 	 4.1760728E-4 	  1 2 4 5 6 7 8 9 10 11 12 13 16 17 18 19 20 21 22 23 24 25 26 27 28 29 30 31 32 33 34 35 36 37 38 39 40 41 42 43 44 45 46 47,
[14, size=11] 	 1.2029239E-4 	  1 2 4 5 8 30 31 32 33 34 35,
[15, size=9] 	 4.501484E-4 	  1 2 4 30 31 32 33 34 35,
[16, size=8] 	 0.07357145 	  1 2 30 31 32 33 34 35,
[17, size=7] 	 0.015791247 	  1 30 31 32 33 34 35,
[18, size=4] 	 0.003489473 	  1 31 32 34,
[19, size=1] 	 0.2933247 	  1 2 3 4 5 6 7 8 9 10 11 12 13 15 16 17 18 19 20 21 22 23 24 25 26 27 28 29 30 31 32 33 34 35 36 37 38 39 40 41 42 43 44 45 46 47,
[20, size=2] 	 0.0077460734 	  1 2 3 4 5 6 7 8 9 10 11 12 13 16 17 18 19 20 21 22 23 24 25 26 27 28 29 30 31 32 33 34 35 36 37 38 39 40 41 42 43 44 45 46 47,
[21, size=14] 	 0.024002526 	  1 2 3 4 5 6 7 8 30 31 32 33 34 35,
[22, size=13] 	 0.0014533025 	  1 2 3 4 5 6 8 30 31 32 33 34 35,
[23, size=12] 	 0.0077880104 	  1 2 3 4 5 8 30 31 32 33 34 35,
[24, size=11] 	 0.030826163 	  1 2 3 4 8 30 31 32 33 34 35,
[25, size=10] 	 0.0051661665 	  1 2 3 4 30 31 32 33 34 35,
[26, size=9] 	 0.03898354 	  1 2 3 30 31 32 33 34 35,
[27, size=7] 	 0.0014137822 	  1 3 30 31 32 34 35,
[28, size=6] 	 0.0024843817 	  1 3 31 32 34 35,
[29, size=1] 	 0.3461089 	  1 2 3 4 5 6 7 8 9 10 11 12 13 14 16 17 18 19 20 21 22 23 24 25 26 27 28 29 30 31 32 33 34 35 36 37 38 39 40 41 42 43 44 45 46 47,
[30, size=3] 	 0.010498389 	  1 2 3 4 5 6 7 8 9 10 11 12 13 14 16 17 18 20 21 22 23 24 25 26 27 28 29 30 31 32 33 34 35 36 37 38 39 40 41 42 43 44 46 47,
[31, size=6] 	 0.004886332 	  1 2 3 4 5 6 7 8 9 11 12 13 14 16 17 21 22 23 24 25 26 27 28 29 30 31 32 33 34 35 36 37 38 39 40 41 42 43 44 46 47,
[32, size=10] 	 0.0012013401 	  1 2 3 14 30 31 32 33 34 35,
[33, size=1] 	 0.35281774 	  1 2 3 4 5 6 7 8 9 10 11 12 13 14 15 16 17 18 20 21 22 23 24 25 26 27 28 29 30 31 32 33 34 35 36 37 38 39 40 41 42 43 44 45 46 47,
[34, size=1] 	 0.46065974 	  1 2 3 4 5 6 7 8 9 10 11 12 13 14 15 16 17 18 19 20 21 22 23 24 25 26 27 28 29 30 31 32 33 34 35 36 37 38 39 40 41 42 43 44 46 47,
[35, size=2] 	 0.021209955 	  1 2 3 4 5 6 7 8 9 11 12 13 14 15 16 17 18 19 20 21 22 23 24 25 26 27 28 29 30 31 32 33 34 35 36 37 38 39 40 41 42 43 44 46 47,
[36, size=4] 	 0.008860868 	  1 2 3 4 5 6 7 8 9 11 12 13 14 15 16 17 19 21 22 23 24 25 26 27 28 29 30 31 32 33 34 35 36 37 38 39 40 41 42 43 44 46 47,
[37, size=1] 	 0.3379377 	  1 2 3 4 5 6 7 8 9 11 12 13 14 15 16 17 18 19 20 21 22 23 24 25 26 27 28 29 30 31 32 33 34 35 36 37 38 39 40 41 42 43 44 45 46 47,
[38, size=2] 	 0.004392527 	  1 2 3 4 5 6 7 8 9 11 12 13 14 15 16 17 19 20 21 22 23 24 25 26 27 28 29 30 31 32 33 34 35 36 37 38 39 40 41 42 43 44 45 46 47,
[39, size=1] 	 0.31853122 	  1 2 3 4 5 6 7 8 9 10 11 12 13 14 15 16 17 19 20 21 22 23 24 25 26 27 28 29 30 31 32 33 34 35 36 37 38 39 40 41 42 43 44 45 46 47,
[40, size=16] 	 0.003161396 	  1 2 3 4 8 10 14 15 19 30 31 32 33 34 35 45,
[41, size=14] 	 0.0075630927 	  1 2 3 10 14 15 19 30 31 32 33 34 35 45,
[42, size=1] 	 0.36471596 	  1 2 3 4 5 6 7 8 9 10 11 12 13 14 15 16 17 18 19 21 22 23 24 25 26 27 28 29 30 31 32 33 34 35 36 37 38 39 40 41 42 43 44 45 46 47,
[43, size=2] 	 0.019463325 	  1 2 3 4 5 6 7 8 9 10 11 12 13 14 15 16 17 18 19 21 22 23 24 25 26 27 28 30 31 32 33 34 35 36 37 38 39 40 41 42 43 44 45 46 47,
[44, size=4] 	 0.0056854887 	  1 2 3 4 5 6 7 8 10 11 12 13 14 15 16 17 18 19 21 22 23 25 26 27 28 30 31 32 33 34 35 36 37 38 39 40 41 42 43 44 45 46 47,
[45, size=9] 	 3.1000018E-5 	  1 2 3 4 5 6 7 8 10 11 14 15 16 17 18 19 21 25 26 27 28 30 31 32 33 34 35 36 37 38 39 40 41 42 43 44 45 47,
[46, size=1] 	 0.32650575 	  1 2 3 4 5 6 7 8 9 10 11 12 13 14 15 16 17 18 19 20 21 22 23 24 25 26 27 28 30 31 32 33 34 35 36 37 38 39 40 41 42 43 44 45 46 47,
[47, size=2] 	 0.0066626687 	  1 2 3 4 5 6 7 8 9 10 11 12 13 14 15 16 17 18 19 20 21 22 23 25 26 27 28 30 31 32 33 34 35 36 37 38 39 40 41 42 43 44 45 46 47,
[48, size=19] 	 0.0039093834 	  1 2 3 4 5 8 10 14 15 18 19 20 30 31 32 33 34 35 45,
[49, size=1] 	 0.3287131 	  1 2 3 4 5 6 7 8 9 10 11 12 13 14 15 16 17 18 19 20 21 22 23 25 26 27 28 29 30 31 32 33 34 35 36 37 38 39 40 41 42 43 44 45 46 47,
[50, size=2] 	 4.7750238E-4 	  1 2 3 4 5 6 7 8 10 11 12 13 14 15 16 17 18 19 20 21 22 23 25 26 27 28 29 30 31 32 33 34 35 36 37 38 39 40 41 42 43 44 45 46 47,
[51, size=5] 	 0.003062483 	  1 2 3 4 5 6 7 8 10 11 14 15 16 17 18 19 20 21 23 25 26 27 28 29 30 31 32 33 34 35 36 37 38 39 40 41 42 43 44 45 46 47,
[52, size=1] 	 0.29825363 	  1 2 3 4 5 6 7 8 10 11 12 13 14 15 16 17 18 19 20 21 22 23 24 25 26 27 28 29 30 31 32 33 34 35 36 37 38 39 40 41 42 43 44 45 46 47,
[53, size=2] 	 0.006137496 	  1 2 3 4 5 6 7 8 10 11 12 14 15 16 17 18 19 20 21 22 23 24 25 26 27 28 29 30 31 32 33 34 35 36 37 38 39 40 41 42 43 44 45 46 47,
[54, size=23] 	 0.004546437 	  1 2 3 4 5 6 7 8 10 14 15 16 18 19 20 24 29 30 31 32 33 34 35 45,
[55, size=21] 	 0.008579131 	  1 2 3 4 5 8 10 14 15 18 19 20 24 29 30 31 32 33 34 35 45,
[56, size=1] 	 0.09337692 	  1 2 3 4 5 6 7 8 9 10 11 12 14 15 16 17 18 19 20 21 22 23 24 25 26 27 28 29 30 31 32 33 34 35 36 37 38 39 40 41 42 43 44 45 46 47,
[57, size=2] 	 0.13418938 	  1 2 3 4 5 6 7 8 9 10 11 14 15 16 17 18 19 20 21 22 23 24 25 26 27 28 29 30 31 32 33 34 35 36 37 38 39 40 41 42 43 44 45 46 47,
[58, size=3] 	 0.010781962 	  1 2 3 4 5 6 7 8 9 10 11 14 15 16 17 18 19 20 21 23 24 25 26 27 28 29 30 31 32 33 34 35 36 37 38 39 40 41 42 43 44 45 46 47,
[59, size=19] 	 0.0075313607 	  1 2 3 4 5 6 7 8 9 10 14 15 16 18 19 20 24 29 30 31 32 33 34 35 37 38 44 45,
[60, size=21] 	 0.00599606 	  1 2 3 4 5 6 7 8 9 10 14 15 16 18 19 20 24 29 30 31 32 33 34 35 37 45,
[61, size=23] 	 0.009119764 	  1 2 3 4 5 6 7 8 9 10 14 15 18 19 20 24 29 30 31 32 33 34 35 45,
[62, size=22] 	 0.0027815467 	  1 2 3 4 5 8 9 10 14 15 18 19 20 24 29 30 31 32 33 34 35 45,
[63, size=19] 	 0.0013862564 	  1 2 3 9 10 14 15 18 19 20 24 29 30 31 32 33 34 35 45,
[64, size=1] 	 0.08848085 	  1 2 3 4 5 6 7 8 9 10 11 13 14 15 16 17 18 19 20 21 22 23 24 25 26 27 28 29 30 31 32 33 34 35 36 37 38 39 40 41 42 43 44 45 46 47,
[65, size=2] 	 0.005196631 	  1 2 3 4 5 6 7 8 9 10 11 13 14 15 16 17 18 19 20 21 23 24 25 26 27 28 29 30 31 32 33 34 35 36 37 38 39 40 41 42 43 44 45 46 47,
[66, size=20] 	 0.0011992746 	  1 2 3 4 5 6 7 8 9 10 13 14 15 16 18 19 20 24 29 30 31 32 33 34 35 37 45,
[67, size=21] 	 3.4868168E-5 	  1 2 3 4 5 6 7 8 9 10 13 14 15 16 18 19 20 24 29 30 31 32 33 34 35 45,
[68, size=23] 	 0.00554015 	  1 2 3 4 5 8 9 10 13 14 15 18 19 20 24 29 30 31 32 33 34 35 45,
[69, size=1] 	 0.20219824 	  1 2 3 4 5 6 7 8 9 10 11 12 13 14 15 16 17 18 19 20 21 23 24 25 26 27 28 29 30 31 32 33 34 35 36 37 38 39 40 41 42 43 44 45 46 47,
[70, size=11] 	 0.0025526066 	  1 2 3 4 5 6 7 8 9 10 12 13 14 15 16 17 18 19 20 21 24 25 27 28 29 30 31 32 33 34 35 36 37 38 44 45,
[71, size=19] 	 2.0805965E-4 	  1 2 3 4 5 6 7 8 9 10 12 13 14 15 16 18 19 20 24 29 30 31 32 33 34 35 37 45,
[72, size=23] 	 0.0013303506 	  1 2 3 4 5 8 9 10 12 13 14 15 18 19 20 24 29 30 31 32 33 34 35 45,
[73, size=23] 	 0.008686743 	  1 2 3 4 8 9 10 12 13 14 15 18 19 20 24 29 30 31 32 33 34 35 45,
[74, size=1] 	 0.15705015 	  1 2 3 4 5 6 7 8 9 10 11 12 13 14 15 16 17 18 19 20 21 22 23 24 25 26 27 28 29 30 31 32 33 34 35 36 37 38 39 40 41 42 43 44 45 47,
[75, size=2] 	 0.015890878 	  1 2 3 4 5 6 7 8 9 10 11 12 13 14 15 16 17 18 19 20 21 22 24 25 26 27 28 29 30 31 32 33 34 35 36 37 38 39 40 41 42 43 44 45 47,
[76, size=9] 	 0.0012367062 	  1 2 3 4 5 6 7 8 9 10 12 13 14 15 16 17 18 19 20 21 22 24 25 26 27 28 29 30 31 32 33 34 35 36 37 38 44 45,
[77, size=10] 	 0.037302077 	  1 2 3 4 5 6 7 8 9 10 12 13 14 15 16 17 18 19 20 21 22 24 25 27 28 29 30 31 32 33 34 35 36 37 38 44 45,
[78, size=15] 	 0.002746458 	  1 2 3 4 5 6 7 8 9 10 12 13 14 15 16 17 18 19 20 22 24 29 30 31 32 33 34 35 37 38 44 45,
[79, size=16] 	 0.002267894 	  1 2 3 4 5 6 7 8 9 10 12 13 14 15 16 18 19 20 22 24 29 30 31 32 33 34 35 37 38 44 45,
[80, size=18] 	 0.0038601272 	  1 2 3 4 5 6 7 8 9 10 12 13 14 15 16 18 19 20 22 24 29 30 31 32 33 34 35 37 45,
[81, size=23] 	 0.0032510667 	  1 2 3 4 9 10 12 13 14 15 18 19 20 22 24 29 30 31 32 33 34 35 45,
[82, size=22] 	 0.0019315141 	  1 2 3 9 10 12 13 14 15 18 19 20 22 24 29 30 31 32 33 34 35 45,
[83, size=1] 	 0.10762571 	  1 2 3 4 5 6 7 8 9 10 11 12 13 14 15 16 17 18 19 20 21 22 24 25 26 27 28 29 30 31 32 33 34 35 36 37 38 39 40 41 42 43 44 45 46 47,
[84, size=6] 	 0.0064287675 	  1 2 3 4 5 6 7 8 9 10 12 13 14 15 16 17 18 19 20 21 22 24 25 26 27 28 29 30 31 32 33 34 35 36 37 38 42 44 45 46 47,
[85, size=7] 	 0.0019037764 	  1 2 3 4 5 6 7 8 9 10 12 13 14 15 16 17 18 19 20 21 22 24 25 26 27 28 29 30 31 32 33 34 35 36 37 38 44 45 46 47,
[86, size=8] 	 0.005250705 	  1 2 3 4 5 6 7 8 9 10 12 13 14 15 16 17 18 19 20 21 22 24 25 26 27 28 29 30 31 32 33 34 35 36 37 38 44 45 46,
[87, size=9] 	 0.024289703 	  1 2 3 4 5 6 7 8 9 10 12 13 14 15 16 17 18 19 20 21 22 24 25 27 28 29 30 31 32 33 34 35 36 37 38 44 45 46,
[88, size=14] 	 0.0066554034 	  1 2 3 4 5 6 7 8 9 10 12 13 14 15 16 17 18 19 20 22 24 29 30 31 32 33 34 35 37 38 44 45 46,
[89, size=23] 	 0.0012106623 	  1 2 3 4 9 10 12 13 14 15 18 19 20 22 24 29 30 31 32 33 34 35 45 46,
[90, size=1] 	 0.03607164 	  1 2 3 4 5 6 7 8 9 10 11 12 13 14 15 16 17 18 19 20 21 22 23 24 25 26 27 28 29 30 31 32 33 34 35 36 37 38 39 40 42 43 44 45 46 47,
[91, size=3] 	 0.0029789829 	  1 2 3 4 5 6 7 8 9 10 12 13 14 15 16 17 18 19 20 21 22 23 24 25 26 27 28 29 30 31 32 33 34 35 36 37 38 39 40 42 44 45 46 47,
[92, size=4] 	 0.0022017227 	  1 2 3 4 5 6 7 8 9 10 12 13 14 15 16 17 18 19 20 21 22 23 24 25 26 27 28 29 30 31 32 33 34 35 36 37 38 40 42 44 45 46 47,
[93, size=5] 	 0.01598939 	  1 2 3 4 5 6 7 8 9 10 12 13 14 15 16 17 18 19 20 21 22 23 24 25 26 27 28 29 30 31 32 33 34 35 36 37 38 42 44 45 46 47,
[94, size=6] 	 0.0060535683 	  1 2 3 4 5 6 7 8 9 10 12 13 14 15 16 17 18 19 20 21 22 23 24 25 26 27 28 29 30 31 32 33 34 35 36 37 38 44 45 46 47,
[95, size=7] 	 0.04809303 	  1 2 3 4 5 6 7 8 9 10 12 13 14 15 16 17 18 19 20 21 22 23 24 25 26 27 28 29 30 31 32 33 34 35 36 37 38 44 45 46,
[96, size=8] 	 0.0058469693 	  1 2 3 4 5 6 7 8 9 10 12 13 14 15 16 17 18 19 20 21 22 23 24 25 27 28 29 30 31 32 33 34 35 36 37 38 44 45 46,
[97, size=1] 	 0.018530317 	  1 2 3 4 5 6 7 8 9 10 11 12 13 14 15 16 17 18 19 20 21 22 23 24 25 26 27 28 29 30 31 32 33 34 35 36 37 38 39 40 41 42 44 45 46 47,
[98, size=2] 	 0.0036835594 	  1 2 3 4 5 6 7 8 9 10 12 13 14 15 16 17 18 19 20 21 22 23 24 25 26 27 28 29 30 31 32 33 34 35 36 37 38 39 40 41 42 44 45 46 47,
[99, size=3] 	 7.6154116E-5 	  1 2 3 4 5 6 7 8 9 10 12 13 14 15 16 17 18 19 20 21 22 23 24 25 26 27 28 29 30 31 32 33 34 35 36 37 38 40 41 42 44 45 46 47,
[100, size=4] 	 0.014725096 	  1 2 3 4 5 6 7 8 9 10 12 13 14 15 16 17 18 19 20 21 22 23 24 25 26 27 28 29 30 31 32 33 34 35 36 37 38 41 42 44 45 46 47,
[101, size=6] 	 3.3329695E-4 	  1 2 3 4 5 6 7 8 9 10 12 13 14 15 16 17 18 19 20 21 22 23 24 25 26 27 28 29 30 31 32 33 34 35 36 37 38 41 44 45 46,
[102, size=15] 	 0.0029851387 	  1 2 3 4 5 6 7 8 9 10 12 13 14 15 16 18 19 20 22 23 24 29 30 31 32 33 34 35 37 41 45 46,
[103, size=1] 	 0.010571648 	  1 2 3 4 5 6 7 8 9 10 12 13 14 15 16 17 18 19 20 21 22 23 24 25 26 27 28 29 30 31 32 33 34 35 36 37 38 39 40 41 42 43 44 45 46 47,
[104, size=2] 	 0.0014254467 	  1 2 3 4 5 6 7 8 9 10 12 13 14 15 16 17 18 19 20 21 22 23 24 25 26 27 28 29 30 31 32 33 34 35 36 37 38 40 41 42 43 44 45 46 47,
[105, size=3] 	 0.0015687991 	  1 2 3 4 5 6 7 8 9 10 12 13 14 15 16 17 18 19 20 21 22 23 24 25 26 27 28 29 30 31 32 33 34 35 36 37 38 41 42 43 44 45 46 47,
[106, size=5] 	 0.0020694938 	  1 2 3 4 5 6 7 8 9 10 12 13 14 15 16 17 18 19 20 21 22 23 24 25 26 27 28 29 30 31 32 33 34 35 36 37 38 41 43 44 45 46,
[107, size=11] 	 1.7782344E-4 	  1 2 3 4 5 6 7 8 9 10 12 13 14 15 16 17 18 19 20 22 23 24 29 30 31 32 33 34 35 37 38 41 43 44 45 46,
[108, size=1] 	 0.017710218 	  1 2 3 4 5 6 7 8 9 10 11 12 13 14 15 16 17 18 19 20 21 22 23 24 25 26 27 28 29 30 31 32 33 34 35 36 37 38 40 41 42 43 44 45 46 47,
[109, size=2] 	 0.004193335 	  1 2 3 4 5 6 7 8 9 10 11 12 13 14 15 16 17 18 19 20 21 22 23 24 25 26 27 28 29 30 31 32 33 34 35 36 37 38 41 42 43 44 45 46 47,
[110, size=1] 	 0.014952344 	  1 2 3 4 5 6 7 8 9 10 11 12 13 14 15 16 17 18 19 20 21 22 23 24 25 26 27 28 29 30 31 32 33 34 35 36 37 38 39 41 42 43 44 45 46 47,
[111, size=4] 	 0.0024636644 	  1 2 3 4 5 6 7 8 9 10 11 12 13 14 15 16 17 18 19 20 21 22 23 24 25 27 28 29 30 31 32 33 34 35 36 37 38 39 41 43 44 45 46,
[112, size=1] 	 0.06081679 	  1 2 3 4 5 6 7 8 9 10 11 12 13 14 15 16 17 18 19 20 21 22 23 24 25 26 27 28 29 30 31 32 33 34 35 36 37 38 39 40 41 43 44 45 46 47,
[113, size=11] 	 5.8477296E-4 	  1 2 3 4 5 6 7 8 9 10 11 12 13 14 15 16 18 19 20 22 23 24 29 30 31 32 33 34 35 37 39 40 41 43 45 46,
[114, size=1] 	 0.0655677 	  1 2 3 4 5 6 7 8 9 10 11 12 13 14 15 16 17 18 19 20 21 22 23 24 25 26 27 28 29 30 31 32 33 34 35 36 37 38 39 40 41 42 43 44 45 46,
[115, size=1] 	 0.088295706 	  1 2 3 4 5 6 7 8 9 10 11 12 13 14 15 16 17 18 19 20 21 22 23 24 25 27 28 29 30 31 32 33 34 35 36 37 38 39 40 41 42 43 44 45 46 47,
[116, size=2] 	 0.003097956 	  1 2 3 4 5 6 7 8 9 10 11 12 13 14 15 16 17 18 19 20 21 22 23 24 25 27 28 29 30 31 32 33 34 35 37 38 39 40 41 42 43 44 45 46 47,
[117, size=9] 	 0.003987684 	  1 2 3 4 5 6 7 8 9 10 11 12 13 14 15 16 18 19 20 22 23 24 29 30 31 32 33 34 35 37 39 40 41 42 43 45 46 47,
[118, size=11] 	 0.005981799 	  1 2 3 4 5 6 7 8 9 10 11 12 13 14 15 18 19 20 22 23 24 29 30 31 32 33 34 35 39 40 41 42 43 45 46 47,
[119, size=1] 	 0.2042667 	  1 2 3 4 5 6 7 8 9 10 11 12 13 14 15 16 17 18 19 20 21 22 23 24 25 26 27 28 29 30 31 32 33 34 35 37 38 39 40 41 42 43 44 45 46 47,
[120, size=1] 	 0.06745378 	  1 2 3 4 5 6 7 8 9 10 11 12 13 14 15 16 17 18 19 20 22 23 24 25 26 27 28 29 30 31 32 33 34 35 36 37 38 39 40 41 42 43 44 45 46 47,
[121, size=2] 	 0.0023007663 	  1 2 3 4 5 6 7 8 9 10 11 12 13 14 15 16 17 18 19 20 22 23 24 25 26 28 29 30 31 32 33 34 35 36 37 38 39 40 41 42 43 44 45 46 47,
[122, size=3] 	 0.032795183 	  1 2 3 4 5 6 7 8 9 10 11 12 13 14 15 16 17 18 19 20 22 23 24 25 26 29 30 31 32 33 34 35 36 37 38 39 40 41 42 43 44 45 46 47,
[123, size=4] 	 0.07176774 	  1 2 3 4 5 6 7 8 9 10 11 12 13 14 15 16 17 18 19 20 22 23 24 26 29 30 31 32 33 34 35 36 37 38 39 40 41 42 43 44 45 46 47,
[124, size=7] 	 0.0013544987 	  1 2 3 4 5 6 7 8 9 10 11 12 13 14 15 16 18 19 20 22 23 24 26 29 30 31 32 33 34 35 36 37 39 40 41 42 43 45 46 47,
[125, size=9] 	 5.4243463E-4 	  1 2 3 4 5 6 7 8 9 10 11 12 13 14 15 18 19 20 22 23 24 26 29 30 31 32 33 34 35 36 39 40 41 42 43 45 46 47,
[126, size=1] 	 0.07158694 	  1 2 3 4 5 6 7 8 9 10 11 12 13 14 15 16 17 18 19 20 21 22 23 24 25 26 28 29 30 31 32 33 34 35 36 37 38 39 40 41 42 43 44 45 46 47,
[127, size=5] 	 2.6151197E-4 	  1 2 3 4 5 6 7 8 9 10 11 12 13 14 15 16 18 19 20 21 22 23 24 26 29 30 31 32 33 34 35 36 37 39 40 41 42 43 44 45 46 47,
[128, size=7] 	 0.0032095364 	  1 2 3 4 5 6 7 8 9 10 11 12 13 14 15 16 18 19 20 21 22 23 24 26 29 30 31 32 33 34 35 36 39 40 41 42 43 45 46 47,
[129, size=1] 	 0.07093012 	  1 2 3 4 5 6 7 8 9 10 11 12 13 14 15 16 17 18 19 20 21 22 23 24 25 26 27 29 30 31 32 33 34 35 36 37 38 39 40 41 42 43 44 45 46 47,
[130, size=5] 	 0.0012598821 	  1 2 3 4 5 6 7 8 9 10 11 12 13 14 15 16 18 19 20 21 22 23 24 26 27 29 30 31 32 33 34 35 36 37 39 40 41 42 43 45 46 47,
[131, size=1] 	 0.10609734 	  1 2 3 4 5 6 7 8 9 10 11 12 13 14 15 16 17 18 19 20 21 22 23 24 26 27 28 29 30 31 32 33 34 35 36 37 38 39 40 41 42 43 44 45 46 47,
[132, size=1] 	 0.17430581 	  1 2 3 4 5 6 7 8 9 10 11 12 13 14 15 16 18 19 20 21 22 23 24 25 26 27 28 29 30 31 32 33 34 35 36 37 38 39 40 41 42 43 44 45 46 47,
[133, size=2] 	 0.0012305848 	  1 2 3 4 5 6 7 8 9 10 11 12 13 14 15 16 18 19 20 21 22 23 24 25 26 27 28 29 30 31 32 33 34 35 36 37 39 40 41 42 43 44 45 46 47,
[134, size=3] 	 0.014969874 	  1 2 3 4 5 6 7 8 9 10 11 12 13 14 15 16 18 19 20 21 22 23 24 25 26 27 28 29 30 31 32 33 34 35 36 37 39 40 41 42 43 45 46 47,
[135, size=1] 	 0.10023271 	  1 2 3 4 5 6 7 8 9 10 11 12 13 14 15 16 17 18 19 20 21 22 23 24 25 26 27 28 29 30 31 32 33 34 35 36 37 39 40 41 42 43 44 45 46 47,
[136, size=2] 	 0.09151524 	  1 2 3 4 5 6 7 8 9 10 11 12 13 14 15 16 17 18 19 20 21 22 23 24 25 26 27 28 29 30 31 32 33 34 35 36 37 39 40 41 42 43 45 46 47,
[137, size=1] 	 0.09948694 	  1 2 3 4 5 6 7 8 9 10 11 12 13 14 15 16 17 18 19 20 21 22 23 24 25 26 27 28 29 30 31 32 33 34 35 36 37 38 39 40 41 42 43 45 46 47,
[138, size=1] 	 0.2142427 	  1 2 3 4 5 6 7 8 9 10 11 12 13 14 15 16 17 18 19 20 21 22 23 24 25 26 27 28 29 30 31 32 33 34 35 36 38 39 40 41 42 43 44 45 46 47,
[139, size=2] 	 0.0023287395 	  1 2 3 4 5 6 7 8 9 10 11 12 13 14 15 17 18 19 20 21 22 23 24 25 26 27 28 29 30 31 32 33 34 35 36 38 39 40 41 42 43 44 45 46 47,
[140, size=1] 	 0.23844501 	  1 2 3 4 5 6 7 8 9 10 11 12 13 14 15 17 18 19 20 21 22 23 24 25 26 27 28 29 30 31 32 33 34 35 36 37 38 39 40 41 42 43 44 45 46 47,
[141, size=2] 	 0.004700652 	  1 2 3 4 5 6 8 9 10 11 12 13 14 15 17 18 19 20 21 22 23 24 25 26 27 28 29 30 31 32 33 34 35 36 37 38 39 40 41 42 43 44 45 46 47,
[142, size=3] 	 0.0017795492 	  1 2 3 4 5 8 9 10 11 12 13 14 15 17 18 19 20 21 22 23 24 25 26 27 28 29 30 31 32 33 34 35 36 37 38 39 40 41 42 43 44 45 46 47,
[143, size=1] 	 0.11017466 	  1 2 3 4 5 6 8 9 10 11 12 13 14 15 16 17 18 19 20 21 22 23 24 25 26 27 28 29 30 31 32 33 34 35 36 37 38 39 40 41 42 43 44 45 46 47,
[144, size=2] 	 0.05438636 	  1 2 3 4 5 8 9 10 11 12 13 14 15 16 17 18 19 20 21 22 23 24 25 26 27 28 29 30 31 32 33 34 35 36 37 38 39 40 41 42 43 44 45 46 47,
[145, size=3] 	 0.018066583 	  1 2 3 4 8 9 10 11 12 13 14 15 16 17 18 19 20 21 22 23 24 25 26 27 28 29 30 31 32 33 34 35 36 37 38 39 40 41 42 43 44 45 46 47,
[146, size=5] 	 0.032594245 	  1 2 3 9 10 11 12 13 14 15 16 17 18 19 20 21 22 23 24 25 26 27 28 29 30 31 32 33 34 35 36 37 38 39 40 41 42 43 44 45 46 47,
[147, size=6] 	 6.1497325E-4 	  1 3 9 10 11 12 13 14 15 16 17 18 19 20 21 22 23 24 25 26 27 28 29 30 31 32 33 34 35 36 37 38 39 40 41 42 43 44 45 46 47,
[148, size=1] 	 0.11415328 	  1 2 3 4 5 7 8 9 10 11 12 13 14 15 16 17 18 19 20 21 22 23 24 25 26 27 28 29 30 31 32 33 34 35 36 37 38 39 40 41 42 43 44 45 46 47,
[149, size=3] 	 0.0017534276 	  1 2 3 4 7 9 10 11 12 13 14 15 16 17 18 19 20 21 22 23 24 25 26 27 28 29 30 31 32 33 34 35 36 37 38 39 40 41 42 43 44 45 46 47,
[150, size=1] 	 0.19721693 	  1 2 3 4 6 7 8 9 10 11 12 13 14 15 16 17 18 19 20 21 22 23 24 25 26 27 28 29 30 31 32 33 34 35 36 37 38 39 40 41 42 43 44 45 46 47,
[151, size=1] 	 0.12245724 	  1 2 3 4 5 6 7 9 10 11 12 13 14 15 16 17 18 19 20 21 22 23 24 25 26 27 28 29 30 31 32 33 34 35 36 37 38 39 40 41 42 43 44 45 46 47,
[152, size=2] 	 0.07813785 	  1 2 3 5 6 7 9 10 11 12 13 14 15 16 17 18 19 20 21 22 23 24 25 26 27 28 29 30 31 32 33 34 35 36 37 38 39 40 41 42 43 44 45 46 47,
[153, size=7] 	 3.1331152E-4 	  1 3 5 6 7 9 10 11 12 13 14 15 16 17 18 19 20 21 22 23 24 25 26 27 28 29 32 34 36 37 38 39 40 41 42 43 44 45 46 47,
[154, size=1] 	 0.1213715 	  1 2 3 5 6 7 8 9 10 11 12 13 14 15 16 17 18 19 20 21 22 23 24 25 26 27 28 29 30 31 32 33 34 35 36 37 38 39 40 41 42 43 44 45 46 47,
[155, size=1] 	 0.13825384 	  1 3 4 5 6 7 8 9 10 11 12 13 14 15 16 17 18 19 20 21 22 23 24 25 26 27 28 29 30 31 32 33 34 35 36 37 38 39 40 41 42 43 44 45 46 47,
[156, size=3] 	 7.777139E-4 	  1 3 4 5 6 7 8 9 10 11 12 13 14 15 16 17 18 19 20 21 22 23 24 25 26 27 28 29 31 32 34 35 36 37 38 39 40 41 42 43 44 45 46 47,
[157, size=5] 	 3.1264062E-4 	  1 3 4 5 6 7 8 9 10 11 12 13 14 15 16 17 18 19 20 21 22 23 24 25 26 27 28 29 32 34 36 37 38 39 40 41 42 43 44 45 46 47,
[158, size=1] 	 3.6283318E-4 	  1 2 3 4 5 6 7 8 9 10 11 12 13 14 15 16 17 18 19 20 21 22 23 24 25 26 27 28 29 30 31 32 34 35 36 37 38 39 40 41 42 43 44 45 46 47,
[159, size=2] 	 0.0431932 	  1 2 3 4 5 6 7 8 9 10 11 12 13 14 15 16 17 18 19 20 21 22 23 24 25 26 27 28 29 31 32 34 35 36 37 38 39 40 41 42 43 44 45 46 47,
[160, size=4] 	 7.7610806E-5 	  1 2 3 4 5 6 7 8 9 10 11 12 13 14 15 16 17 18 19 20 21 22 23 24 25 26 27 28 29 32 34 36 37 38 39 40 41 42 43 44 45 46 47,
[161, size=1] 	 0.0441579 	  1 2 3 4 5 6 7 8 9 10 11 12 13 14 15 16 17 18 19 20 21 22 23 24 25 26 27 28 29 30 31 32 33 34 36 37 38 39 40 41 42 43 44 45 46 47,
[162, size=1] 	 0.034245327 	  1 2 3 4 5 6 7 8 9 10 11 12 13 14 15 16 17 18 19 20 21 22 23 24 25 26 27 28 29 30 32 33 34 35 36 37 38 39 40 41 42 43 44 45 46 47,
;
END; [Splits]

BEGIN Network;
DIMENSIONS ntax=47 nvertices=807 nedges=1450;
DRAW to_scale;
TRANSLATE
2 'apl2_SGD_Scer_APL2/YKL135C_726_bp',
3 'apl2_MIT_Spar_c320_13987_726_bp',
4 'apl2_WashU_Scas_Contig721_114_722_bp',
5 'apl2_kluyveromyces',
6 'apl2_theileria',
7 'apl2_leishmania',
8 'apl2_monosiga',
9 'apl2_ecuni',
10 'apl2_cmerolae',
11 'apl2_trichomonas',
12 'apl2_giardia',
13 'apl2_ehisto',
14 'apl2_c_hominis',
15 'apl2_tetrahymena',
16 'apl2_plasmodium_b',
17 'apl2_plasmodium_f',
18 'apl2_Toxoplasma_g',
19 'apl2_celegans',
20 'apl2_drosophila',
21 'apl2_gallus',
22 'apl2_bos',
23 'apl2_homo',
24 'apl2_rat',
25 'apl2_mus',
26 'apl2_xenopus',
27 'apl2_danio1',
28 'apl2_ciona',
29 'apl2_dictyostelium',
30 'apl2_athaliana',
31 'apl2_populus',
32 'apl2_oryza',
33 'apl2_physcomitrella',
34 'apl2_phytophthora',
35 'apl2_thalassiosira',
36 'apl2_phaeodactylum',
37 'apl2_ostreococcus',
38 'apl2_naegleria',
39 'apl2_aspergillus',
40 'apl2_neurospora',
41 'apl2_yarrowia',
42 'apl2_pichia',
43 'apl2_candida_a',
44 'apl2_candida_g',
45 'apl2_WashU_Sbay_Contig559_11_726_bp',
46 'apl2_WashU_Skud_Contig1823_2_726_bp',
47 'apl2_MIT_Smik_c702_13185_726_bp',
807 'apl2_MIT_Sbay_c257_14221_726_bp',
;
VERTICES
1 -0.021056432 0.0 w=2 h=2 s=n c=255 51 51 b=255 51 51,
2 0.0 0.0 w=2 h=2 c=255 51 51 b=255 51 51,
3 -0.001353165 0.0045192437 w=2 h=2 c=255 51 51 b=255 51 51,
4 -0.0065814327 0.050957557 w=2 h=2 c=255 0 0 b=255 0 0,
5 -0.010712308 0.12100964 w=2 h=2 c=255 51 51 b=255 51 51,
6 -0.064488575 0.21685016 w=2 h=2 c=51 51 255 b=51 51 255,
7 -0.03651056 0.29361334 w=2 h=2 c=204 204 0 b=204 204 0,
8 -0.069605894 0.32812944 w=2 h=2,
9 -0.026485542 0.4712944 w=2 h=2 c=255 51 51 b=255 51 51,
10 -0.1427823 0.3932234 w=2 h=2 c=51 153 0 b=51 153 0,
11 -0.21268499 0.37452078 w=2 h=2 c=204 204 0 b=204 204 0,
12 -0.24104992 0.45297396 w=2 h=2 c=204 204 0 b=204 204 0,
13 -0.30292758 0.4170409 w=2 h=2 c=204 0 204 b=204 0 204,
14 -0.3507858 0.40491235 w=2 h=2 c=0 0 255 b=0 0 255,
15 -0.4038662 0.36722296 w=2 h=2 c=0 0 255 b=0 0 255,
16 -0.46108717 0.28782135 w=2 h=2 c=51 51 255 b=51 51 255,
17 -0.47806445 0.27515426 w=2 h=2 c=51 51 255 b=51 51 255,
18 -0.51266706 0.23587146 w=2 h=2 c=51 51 255 b=51 51 255,
19 -0.5582076 0.18497685 w=2 h=2 c=153 0 0 b=153 0 0,
20 -0.5807106 0.14489926 w=2 h=2 c=153 0 0 b=153 0 0,
21 -0.5981254 0.10107397 w=2 h=2 c=153 0 0 b=153 0 0,
22 -0.6055848 0.09306809 w=2 h=2 c=153 0 0 b=153 0 0,
23 -0.6041779 0.088947475 w=2 h=2 c=153 0 0 b=153 0 0,
24 -0.6096524 0.08678468 w=2 h=2 c=153 0 0 b=153 0 0,
25 -0.60618395 0.08266628 w=2 h=2 c=153 0 0 b=153 0 0,
26 -0.61146116 0.06469686 w=2 h=2 c=153 0 0 b=153 0 0,
27 -0.6073971 0.053475 w=2 h=2 c=153 0 0 b=153 0 0,
28 -0.5794419 0.016720364 w=2 h=2 c=153 0 0 b=153 0 0,
29 -0.60791606 -0.062424272 w=2 h=2 c=204 0 204 b=204 0 204,
30 -0.55534154 -0.08391028 w=2 h=2 c=51 153 0 b=51 153 0,
31 -0.55431414 -0.0968862 w=2 h=2 c=51 153 0 b=51 153 0,
32 -0.5457407 -0.102749646 w=2 h=2 c=51 153 0 b=51 153 0,
33 -0.53271276 -0.116013825 w=2 h=2 c=51 153 0 b=51 153 0,
34 -0.49447578 -0.14742534 w=2 h=2 c=51 51 255 b=51 51 255,
35 -0.46225378 -0.17426963 w=2 h=2 c=51 51 255 b=51 51 255,
36 -0.44852188 -0.17526944 w=2 h=2 c=51 51 255 b=51 51 255,
37 -0.39537528 -0.1816089 w=2 h=2 c=0 153 51 b=0 153 51,
38 -0.3572332 -0.20787764 w=2 h=2 c=204 204 0 b=204 204 0,
39 -0.28322914 -0.17685667 w=2 h=2 c=255 51 51 b=255 51 51,
40 -0.26634347 -0.17367879 w=2 h=2 c=255 51 51 b=255 51 51,
41 -0.20058589 -0.18256566 w=2 h=2 c=255 51 51 b=255 51 51,
42 -0.13456444 -0.15621704 w=2 h=2 c=255 51 51 b=255 51 51,
43 -0.113608405 -0.14204566 w=2 h=2 c=255 51 51 b=255 51 51,
44 -0.032670263 -0.06917057 w=2 h=2 c=255 51 51 b=255 51 51,
45 -0.006647734 -0.021375807 w=2 h=2 c=255 51 51 b=255 51 51,
46 3.0174313E-4 -0.012814372 w=2 h=2 c=255 51 51 b=255 51 51,
47 0.0044344543 -0.0054794424 w=2 h=2 c=255 51 51 b=255 51 51,
48 -0.030136041 -6.0780835E-4 w=2 h=2 s=n c=255 51 51 b=255 51 51,
49 -0.039436232 -6.0780835E-4 w=2 h=2 s=n c=255 51 51 b=255 51 51,
50 -0.042917915 -8.408794E-4 w=2 h=2 s=n c=255 51 51 b=255 51 51,
51 -0.025236882 0.0011451438 w=2 h=2 s=n c=255 51 51 b=255 51 51,
52 -0.03431649 5.3733547E-4 w=2 h=2 s=n c=255 51 51 b=255 51 51,
53 -0.043616682 5.3733547E-4 w=2 h=2 s=n c=255 51 51 b=255 51 51,
54 -0.047098365 3.0426437E-4 w=2 h=2 s=n c=255 51 51 b=255 51 51,
55 -0.119704604 0.016002886 w=2 h=2 s=n c=255 51 51 b=255 51 51,
56 -0.12318628 0.015769815 w=2 h=2 s=n c=255 51 51 b=255 51 51,
57 -0.12566511 0.015603876 w=2 h=2 s=n c=255 51 51 b=255 51 51,
58 -0.0495772 1.3832598E-4 w=2 h=2 s=n c=255 51 51 b=255 51 51,
59 -0.045396745 -0.0010068178 w=2 h=2 s=n c=255 51 51 b=255 51 51,
60 -0.13883664 0.017874582 w=2 h=2 s=n c=255 51 51 b=255 51 51,
61 -0.14131546 0.017708644 w=2 h=2 s=n c=255 51 51 b=255 51 51,
62 -0.14272925 0.017708644 w=2 h=2 s=n c=255 51 51 b=255 51 51,
63 -0.12707889 0.015603876 w=2 h=2 s=n c=255 51 51 b=255 51 51,
64 -0.05099098 1.3832598E-4 w=2 h=2 s=n c=255 51 51 b=255 51 51,
65 -0.04681053 -0.0010068178 w=2 h=2 s=n c=255 51 51 b=255 51 51,
66 -0.025490165 0.0012731329 w=2 h=2 s=n c=255 51 51 b=255 51 51,
67 -0.034569774 6.653245E-4 w=2 h=2 s=n c=255 51 51 b=255 51 51,
68 -0.043869965 6.653245E-4 w=2 h=2 s=n c=255 51 51 b=255 51 51,
69 -0.11995789 0.016130874 w=2 h=2 s=n c=255 51 51 b=255 51 51,
70 -0.123439565 0.015897803 w=2 h=2 s=n c=255 51 51 b=255 51 51,
71 -0.13908991 0.018002572 w=2 h=2 s=n c=255 51 51 b=255 51 51,
72 -0.14156875 0.017836632 w=2 h=2 s=n c=255 51 51 b=255 51 51,
73 -0.14298253 0.017836632 w=2 h=2 s=n c=255 51 51 b=255 51 51,
74 -0.121073075 0.016518112 w=2 h=2 s=n c=255 51 51 b=255 51 51,
75 -0.12455475 0.016285041 w=2 h=2 s=n c=255 51 51 b=255 51 51,
76 -0.1402051 0.018389808 w=2 h=2 s=n c=255 51 51 b=255 51 51,
77 -0.14268394 0.018223869 w=2 h=2 s=n c=255 51 51 b=255 51 51,
78 -0.14409772 0.018223869 w=2 h=2 s=n c=255 51 51 b=255 51 51,
79 -0.14384444 0.01809588 w=2 h=2 s=n c=255 51 51 b=255 51 51,
80 -0.21230231 0.03304421 w=2 h=2 s=n c=255 51 51 b=255 51 51,
81 -0.21478115 0.032878272 w=2 h=2 s=n c=255 51 51 b=255 51 51,
82 -0.21619493 0.032878272 w=2 h=2 s=n c=255 51 51 b=255 51 51,
83 -0.21594164 0.032750282 w=2 h=2 s=n c=255 51 51 b=255 51 51,
84 -0.21482645 0.032363046 w=2 h=2 s=n c=255 51 51 b=255 51 51,
85 -0.124397345 0.017927723 w=2 h=2 s=n c=255 51 51 b=255 51 51,
86 -0.12787902 0.01769465 w=2 h=2 s=n c=255 51 51 b=255 51 51,
87 -0.14352937 0.019799419 w=2 h=2 s=n c=255 51 51 b=255 51 51,
88 -0.21562658 0.03445382 w=2 h=2 s=n c=255 51 51 b=255 51 51,
89 -0.2181054 0.03428788 w=2 h=2 s=n c=255 51 51 b=255 51 51,
90 -0.2195192 0.03428788 w=2 h=2 s=n c=255 51 51 b=255 51 51,
91 -0.21606073 0.034572747 w=2 h=2 s=n c=255 51 51 b=255 51 51,
92 -0.21853957 0.034406807 w=2 h=2 s=n c=255 51 51 b=255 51 51,
93 -0.21995334 0.034406807 w=2 h=2 s=n c=255 51 51 b=255 51 51,
94 -0.21662909 0.0329972 w=2 h=2 s=n c=255 51 51 b=255 51 51,
95 -0.2163758 0.03286921 w=2 h=2 s=n c=255 51 51 b=255 51 51,
96 -0.25858906 0.039602805 w=2 h=2 s=n c=255 51 51 b=255 51 51,
97 -0.2552648 0.038193196 w=2 h=2 s=n c=255 51 51 b=255 51 51,
98 -0.2550115 0.038065206 w=2 h=2 s=n c=255 51 51 b=255 51 51,
99 -0.25457734 0.03794628 w=2 h=2 s=n c=255 51 51 b=255 51 51,
100 -0.25346217 0.037559044 w=2 h=2 s=n c=255 51 51 b=255 51 51,
101 -0.2636517 0.040631834 w=2 h=2 s=n c=255 51 51 b=255 51 51,
102 -0.26032743 0.039222226 w=2 h=2 s=n c=255 51 51 b=255 51 51,
103 -0.26007414 0.039094236 w=2 h=2 s=n c=255 51 51 b=255 51 51,
104 -0.26485035 0.040712073 w=2 h=2 s=n c=255 51 51 b=255 51 51,
105 -0.26152608 0.039302465 w=2 h=2 s=n c=255 51 51 b=255 51 51,
106 -0.26127282 0.039174475 w=2 h=2 s=n c=255 51 51 b=255 51 51,
107 -0.25621018 0.03814545 w=2 h=2 s=n c=255 51 51 b=255 51 51,
108 -0.25577602 0.03802652 w=2 h=2 s=n c=255 51 51 b=255 51 51,
109 -0.25466082 0.037639283 w=2 h=2 s=n c=255 51 51 b=255 51 51,
110 -0.21617147 0.034619708 w=2 h=2 s=n c=255 51 51 b=255 51 51,
111 -0.21865031 0.03445377 w=2 h=2 s=n c=255 51 51 b=255 51 51,
112 -0.22006409 0.03445377 w=2 h=2 s=n c=255 51 51 b=255 51 51,
113 -0.2586998 0.039649766 w=2 h=2 s=n c=255 51 51 b=255 51 51,
114 -0.26376244 0.040678795 w=2 h=2 s=n c=255 51 51 b=255 51 51,
115 -0.2649611 0.040759034 w=2 h=2 s=n c=255 51 51 b=255 51 51,
116 -0.29349333 0.048822924 w=2 h=2 s=n c=255 51 51 b=255 51 51,
117 -0.29469198 0.048903167 w=2 h=2 s=n c=255 51 51 b=255 51 51,
118 -0.29458123 0.048856206 w=2 h=2 s=n c=255 51 51 b=255 51 51,
119 -0.30085042 0.051377587 w=2 h=2 s=n c=255 51 51 b=255 51 51,
120 -0.30204907 0.051457826 w=2 h=2 s=n c=255 51 51 b=255 51 51,
121 -0.3021884 0.05194494 w=2 h=2 s=n c=255 51 51 b=255 51 51,
122 -0.30338708 0.05202518 w=2 h=2 s=n c=255 51 51 b=255 51 51,
123 -0.3236111 0.06277032 w=2 h=2 s=n c=255 51 51 b=255 51 51,
124 -0.32480976 0.062850565 w=2 h=2 s=n c=255 51 51 b=255 51 51,
125 -0.3322213 0.061344102 w=2 h=2 s=n,
126 -0.31079862 0.050518718 w=2 h=2 s=n c=255 51 51 b=255 51 51,
127 -0.3094606 0.049951363 w=2 h=2 s=n c=255 51 51 b=255 51 51,
128 -0.30210352 0.047396705 w=2 h=2 s=n c=255 51 51 b=255 51 51,
129 -0.30199277 0.047349744 w=2 h=2 s=n c=255 51 51 b=255 51 51,
130 -0.2722619 0.039205614 w=2 h=2 s=n c=255 51 51 b=255 51 51,
131 -0.26893762 0.037796002 w=2 h=2 s=n c=255 51 51 b=255 51 51,
132 -0.26868436 0.037668012 w=2 h=2 s=n c=255 51 51 b=255 51 51,
133 -0.26362172 0.036638986 w=2 h=2 s=n c=255 51 51 b=255 51 51,
134 -0.26318756 0.036520056 w=2 h=2 s=n c=255 51 51 b=255 51 51,
135 -0.26207235 0.03613282 w=2 h=2 s=n c=255 51 51 b=255 51 51,
136 -0.33537564 0.06113294 w=2 h=2 s=n,
137 -0.31395295 0.05030756 w=2 h=2 s=n c=255 51 51 b=255 51 51,
138 -0.31261495 0.049740206 w=2 h=2 s=n c=255 51 51 b=255 51 51,
139 -0.30525786 0.047185548 w=2 h=2 s=n c=255 51 51 b=255 51 51,
140 -0.3051471 0.047138587 w=2 h=2 s=n c=255 51 51 b=255 51 51,
141 -0.33925015 0.060611874 w=2 h=2 s=n,
142 -0.31782743 0.04978649 w=2 h=2 s=n c=255 51 51 b=255 51 51,
143 -0.31648946 0.04921914 w=2 h=2 s=n c=255 51 51 b=255 51 51,
144 -0.3404429 0.059905414 w=2 h=2 s=n,
145 -0.31902018 0.049080033 w=2 h=2 s=n c=255 51 51 b=255 51 51,
146 -0.3176822 0.04851268 w=2 h=2 s=n c=255 51 51 b=255 51 51,
147 -0.3138077 0.049033746 w=2 h=2 s=n c=255 51 51 b=255 51 51,
148 -0.3064506 0.046479087 w=2 h=2 s=n c=255 51 51 b=255 51 51,
149 -0.30633986 0.046432126 w=2 h=2 s=n c=255 51 51 b=255 51 51,
150 -0.30318552 0.046643283 w=2 h=2 s=n c=255 51 51 b=255 51 51,
151 -0.27345464 0.038499154 w=2 h=2 s=n c=255 51 51 b=255 51 51,
152 -0.27013037 0.03708954 w=2 h=2 s=n c=255 51 51 b=255 51 51,
153 -0.26987708 0.036961555 w=2 h=2 s=n c=255 51 51 b=255 51 51,
154 -0.26481444 0.035932526 w=2 h=2 s=n c=255 51 51 b=255 51 51,
155 -0.26438028 0.0358136 w=2 h=2 s=n c=255 51 51 b=255 51 51,
156 -0.2632651 0.035426363 w=2 h=2 s=n c=255 51 51 b=255 51 51,
157 -0.34752446 0.058345307 w=2 h=2 s=n,
158 -0.34871718 0.057638846 w=2 h=2 s=n,
159 -0.3272945 0.046813466 w=2 h=2 s=n,
160 -0.3259565 0.04624611 w=2 h=2 s=n,
161 -0.35134482 0.05672643 w=2 h=2 s=n,
162 -0.32992214 0.04590105 w=2 h=2 s=n,
163 -0.32858413 0.045333695 w=2 h=2 s=n,
164 -0.35277733 0.0554308 w=2 h=2 s=n,
165 -0.33135465 0.04460542 w=2 h=2 s=n,
166 -0.33001664 0.044038065 w=2 h=2 s=n,
167 -0.327389 0.04495048 w=2 h=2 s=n,
168 -0.3191147 0.04721705 w=2 h=2 s=n c=255 51 51 b=255 51 51,
169 -0.3152402 0.047738116 w=2 h=2 s=n c=255 51 51 b=255 51 51,
170 -0.3078831 0.045183457 w=2 h=2 s=n c=255 51 51 b=255 51 51,
171 -0.30777237 0.045136496 w=2 h=2 s=n c=255 51 51 b=255 51 51,
172 -0.30461803 0.045347653 w=2 h=2 s=n c=255 51 51 b=255 51 51,
173 -0.27488714 0.037203524 w=2 h=2 s=n c=255 51 51 b=255 51 51,
174 -0.27156287 0.03579391 w=2 h=2 s=n c=255 51 51 b=255 51 51,
175 -0.27130958 0.035665926 w=2 h=2 s=n c=255 51 51 b=255 51 51,
176 -0.26624694 0.034636896 w=2 h=2 s=n c=255 51 51 b=255 51 51,
177 -0.2658128 0.03451797 w=2 h=2 s=n c=255 51 51 b=255 51 51,
178 -0.2646976 0.03413073 w=2 h=2 s=n c=255 51 51 b=255 51 51,
179 -0.35644537 0.054563615 w=2 h=2 s=n,
180 -0.35787788 0.053267986 w=2 h=2 s=n,
181 -0.33645517 0.0424426 w=2 h=2 s=n,
182 -0.3351172 0.04187525 w=2 h=2 s=n,
183 -0.36391947 0.050136708 w=2 h=2 s=n,
184 -0.36535197 0.048841078 w=2 h=2 s=n,
185 -0.34392926 0.038015693 w=2 h=2 s=n,
186 -0.3425913 0.03744834 w=2 h=2 s=n,
187 -0.33749074 0.039611157 w=2 h=2 s=n,
188 -0.3348631 0.040523574 w=2 h=2 s=n,
189 -0.3265888 0.042790137 w=2 h=2 s=n,
190 -0.3227143 0.04331121 w=2 h=2 s=n c=255 51 51 b=255 51 51,
191 -0.3153572 0.040756546 w=2 h=2 s=n c=255 51 51 b=255 51 51,
192 -0.31524646 0.04070959 w=2 h=2 s=n c=255 51 51 b=255 51 51,
193 -0.3679034 0.04682623 w=2 h=2 s=n,
194 -0.3464807 0.036000844 w=2 h=2 s=n,
195 -0.34514272 0.035433494 w=2 h=2 s=n,
196 -0.34004217 0.037596308 w=2 h=2 s=n,
197 -0.33741453 0.038508724 w=2 h=2 s=n,
198 -0.32914022 0.04077529 w=2 h=2 s=n,
199 -0.32526574 0.04129636 w=2 h=2 s=n,
200 -0.31790864 0.0387417 w=2 h=2 s=n c=255 51 51 b=255 51 51,
201 -0.3177979 0.03869474 w=2 h=2 s=n c=255 51 51 b=255 51 51,
202 -0.3103238 0.043121647 w=2 h=2 s=n c=255 51 51 b=255 51 51,
203 -0.30716947 0.043332804 w=2 h=2 s=n c=255 51 51 b=255 51 51,
204 -0.27743858 0.035188675 w=2 h=2 s=n c=255 51 51 b=255 51 51,
205 -0.2741143 0.033779066 w=2 h=2 s=n c=255 51 51 b=255 51 51,
206 -0.27386102 0.033651076 w=2 h=2 s=n c=255 51 51 b=255 51 51,
207 -0.35206074 0.058041636 w=2 h=2 s=n,
208 -0.35325348 0.05733518 w=2 h=2 s=n,
209 -0.35588112 0.056422763 w=2 h=2 s=n,
210 -0.36098164 0.054259945 w=2 h=2 s=n,
211 -0.36845574 0.049833037 w=2 h=2 s=n,
212 -0.36988825 0.048537407 w=2 h=2 s=n,
213 -0.37243968 0.046522558 w=2 h=2 s=n,
214 -0.36481813 0.054606233 w=2 h=2 s=n,
215 -0.36991867 0.05244342 w=2 h=2 s=n,
216 -0.37739277 0.048016507 w=2 h=2 s=n,
217 -0.37882528 0.046720877 w=2 h=2 s=n,
218 -0.3813767 0.04470603 w=2 h=2 s=n,
219 -0.3768404 0.0450097 w=2 h=2 s=n,
220 -0.37858012 0.04741651 w=2 h=2 s=n,
221 -0.38001263 0.04612088 w=2 h=2 s=n,
222 -0.38256407 0.04410603 w=2 h=2 s=n,
223 -0.3780278 0.044409696 w=2 h=2 s=n,
224 -0.36909077 0.046226226 w=2 h=2 s=n,
225 -0.34766805 0.035400845 w=2 h=2 s=n,
226 -0.34633008 0.03483349 w=2 h=2 s=n,
227 -0.38346195 0.043293934 w=2 h=2 s=n,
228 -0.37892568 0.043597605 w=2 h=2 s=n,
229 -0.36998865 0.04541413 w=2 h=2 s=n,
230 -0.34856597 0.03458875 w=2 h=2 s=n,
231 -0.34722796 0.034021396 w=2 h=2 s=n,
232 -0.3460406 0.0346214 w=2 h=2 s=n,
233 -0.34094006 0.036784213 w=2 h=2 s=n,
234 -0.33831242 0.03769663 w=2 h=2 s=n,
235 -0.33003813 0.039963197 w=2 h=2 s=n,
236 -0.32616362 0.04048427 w=2 h=2 s=n,
237 -0.31880653 0.037929606 w=2 h=2 s=n c=255 51 51 b=255 51 51,
238 -0.31869578 0.037882645 w=2 h=2 s=n c=255 51 51 b=255 51 51,
239 -0.3112217 0.042309552 w=2 h=2 s=n c=255 51 51 b=255 51 51,
240 -0.30806735 0.042520713 w=2 h=2 s=n c=255 51 51 b=255 51 51,
241 -0.27833647 0.03437658 w=2 h=2 s=n c=255 51 51 b=255 51 51,
242 -0.2750122 0.03296697 w=2 h=2 s=n c=255 51 51 b=255 51 51,
243 -0.27475893 0.03283898 w=2 h=2 s=n c=255 51 51 b=255 51 51,
244 -0.3708008 0.054205738 w=2 h=2 s=n,
245 -0.37590134 0.052042924 w=2 h=2 s=n,
246 -0.38337544 0.047616016 w=2 h=2 s=n,
247 -0.3845628 0.047016013 w=2 h=2 s=n,
248 -0.3859953 0.045720384 w=2 h=2 s=n,
249 -0.38854674 0.043705534 w=2 h=2 s=n,
250 -0.38944462 0.042893443 w=2 h=2 s=n,
251 -0.37593552 0.05203598 w=2 h=2 s=n,
252 -0.3834096 0.047609072 w=2 h=2 s=n,
253 -0.38459697 0.04700907 w=2 h=2 s=n,
254 -0.38602948 0.04571344 w=2 h=2 s=n,
255 -0.38858092 0.04369859 w=2 h=2 s=n,
256 -0.3894788 0.042886496 w=2 h=2 s=n,
257 -0.38349614 0.04328699 w=2 h=2 s=n,
258 -0.3771241 0.05187613 w=2 h=2 s=n,
259 -0.38459817 0.047449224 w=2 h=2 s=n,
260 -0.38578555 0.04684922 w=2 h=2 s=n,
261 -0.38721806 0.04555359 w=2 h=2 s=n,
262 -0.3897695 0.04353874 w=2 h=2 s=n,
263 -0.39066738 0.04272665 w=2 h=2 s=n,
264 -0.37831536 0.05470878 w=2 h=2 s=n,
265 -0.38341588 0.052545965 w=2 h=2 s=n,
266 -0.38345006 0.052539017 w=2 h=2 s=n,
267 -0.38463864 0.052379172 w=2 h=2 s=n,
268 -0.39211273 0.04795226 w=2 h=2 s=n,
269 -0.3933001 0.04735226 w=2 h=2 s=n,
270 -0.3947326 0.046056632 w=2 h=2 s=n,
271 -0.39728403 0.044041783 w=2 h=2 s=n,
272 -0.39818192 0.043229688 w=2 h=2 s=n,
273 -0.39350396 0.047310818 w=2 h=2 s=n,
274 -0.39493647 0.046015188 w=2 h=2 s=n,
275 -0.3974879 0.04400034 w=2 h=2 s=n,
276 -0.39838582 0.043188248 w=2 h=2 s=n,
277 -0.39087126 0.042685207 w=2 h=2 s=n,
278 -0.4012109 0.04298051 w=2 h=2 s=n,
279 -0.4021088 0.04216842 w=2 h=2 s=n,
280 -0.39459425 0.04166538 w=2 h=2 s=n,
281 -0.40345857 0.04267823 w=2 h=2 s=n,
282 -0.40435645 0.04186614 w=2 h=2 s=n,
283 -0.4061989 0.04249479 w=2 h=2 s=n,
284 -0.40709677 0.041682694 w=2 h=2 s=n,
285 -0.40976107 0.040336367 w=2 h=2 s=n,
286 -0.40702075 0.04051981 w=2 h=2 s=n,
287 -0.4047731 0.04082209 w=2 h=2 s=n,
288 -0.39725852 0.04031905 w=2 h=2 s=n,
289 -0.4136928 0.040795617 w=2 h=2 s=n,
290 -0.41635707 0.03944929 w=2 h=2 s=n,
291 -0.39591533 0.048148137 w=2 h=2 s=n,
292 -0.39734787 0.046852507 w=2 h=2 s=n,
293 -0.39989927 0.044837657 w=2 h=2 s=n,
294 -0.40362227 0.04381783 w=2 h=2 s=n,
295 -0.40586993 0.043515548 w=2 h=2 s=n,
296 -0.40861025 0.043332107 w=2 h=2 s=n,
297 -0.40950814 0.042520013 w=2 h=2 s=n,
298 -0.41610417 0.041632935 w=2 h=2 s=n,
299 -0.41876844 0.040286608 w=2 h=2 s=n,
300 -0.41893643 0.040228277 w=2 h=2 s=n,
301 -0.41652507 0.03939096 w=2 h=2 s=n,
302 -0.41937014 0.03983602 w=2 h=2 s=n,
303 -0.41695875 0.0389987 w=2 h=2 s=n,
304 -0.41679078 0.03905703 w=2 h=2 s=n,
305 -0.41019475 0.03994411 w=2 h=2 s=n,
306 -0.40745443 0.040127553 w=2 h=2 s=n,
307 -0.40520677 0.040429834 w=2 h=2 s=n,
308 -0.39769223 0.039926793 w=2 h=2 s=n,
309 -0.42258883 0.034794006 w=2 h=2 s=n,
310 -0.42017746 0.033956688 w=2 h=2 s=n,
311 -0.42000946 0.03401502 w=2 h=2 s=n,
312 -0.41341347 0.034902096 w=2 h=2 s=n,
313 -0.41067314 0.03508554 w=2 h=2 s=n,
314 -0.40842548 0.03538782 w=2 h=2 s=n,
315 -0.40091094 0.03488478 w=2 h=2 s=n,
316 -0.40047723 0.03527704 w=2 h=2 s=n,
317 -0.39781293 0.036623366 w=2 h=2 s=n,
318 -0.39408997 0.037643194 w=2 h=2 s=n,
319 -0.3938861 0.037684638 w=2 h=2 s=n,
320 -0.3926975 0.037844483 w=2 h=2 s=n,
321 -0.38671485 0.038244978 w=2 h=2 s=n,
322 -0.38668066 0.03825192 w=2 h=2 s=n,
323 -0.3821444 0.038555592 w=2 h=2 s=n,
324 -0.44458696 0.053187143 w=2 h=2 s=n,
325 -0.44548485 0.05237505 w=2 h=2 s=n,
326 -0.45208085 0.05148797 w=2 h=2 s=n,
327 -0.45474514 0.050141644 w=2 h=2 s=n,
328 -0.45491314 0.050083313 w=2 h=2 s=n,
329 -0.45534682 0.049691055 w=2 h=2 s=n,
330 -0.45856553 0.044649046 w=2 h=2 s=n,
331 -0.33538482 0.06116255 w=2 h=2 s=n,
332 -0.33925933 0.060641482 w=2 h=2 s=n,
333 -0.34753364 0.058374915 w=2 h=2 s=n,
334 -0.3520699 0.058071245 w=2 h=2 s=n,
335 -0.35326266 0.057364788 w=2 h=2 s=n,
336 -0.3558903 0.05645237 w=2 h=2 s=n,
337 -0.36482733 0.05463584 w=2 h=2 s=n,
338 -0.37081 0.054235347 w=2 h=2 s=n,
339 -0.37832454 0.054738387 w=2 h=2 s=n,
340 -0.3834251 0.052575573 w=2 h=2 s=n,
341 -0.38345924 0.052568626 w=2 h=2 s=n,
342 -0.38464782 0.05240878 w=2 h=2 s=n,
343 -0.3921219 0.04798187 w=2 h=2 s=n,
344 -0.39330927 0.04738187 w=2 h=2 s=n,
345 -0.39351314 0.047340427 w=2 h=2 s=n,
346 -0.39592454 0.048177745 w=2 h=2 s=n,
347 -0.39735705 0.046882115 w=2 h=2 s=n,
348 -0.39990848 0.044867266 w=2 h=2 s=n,
349 -0.40363145 0.043847438 w=2 h=2 s=n,
350 -0.4058791 0.043545157 w=2 h=2 s=n,
351 -0.40861943 0.043361716 w=2 h=2 s=n,
352 -0.44459614 0.05321675 w=2 h=2 s=n,
353 -0.44549403 0.052404657 w=2 h=2 s=n,
354 -0.45209005 0.05151758 w=2 h=2 s=n,
355 -0.44576442 0.05362242 w=2 h=2 s=n,
356 -0.4466623 0.05281033 w=2 h=2 s=n,
357 -0.45325834 0.05192325 w=2 h=2 s=n,
358 -0.45324913 0.05189364 w=2 h=2 s=n,
359 -0.45591342 0.050547313 w=2 h=2 s=n,
360 -0.45608142 0.050488982 w=2 h=2 s=n,
361 -0.4565151 0.050096728 w=2 h=2 s=n,
362 -0.4770613 0.056761418 w=2 h=2 s=n,
363 -0.47705212 0.05673181 w=2 h=2 s=n,
364 -0.47971642 0.05538548 w=2 h=2 s=n,
365 -0.4798844 0.05532715 w=2 h=2 s=n,
366 -0.4803181 0.054934897 w=2 h=2 s=n,
367 -0.47914982 0.054529224 w=2 h=2 s=n,
368 -0.4823685 0.04948721 w=2 h=2 s=n,
369 -0.48494306 0.04644201 w=2 h=2 s=n,
370 -0.4611401 0.04160384 w=2 h=2 s=n,
371 -0.4251634 0.031748805 w=2 h=2 s=n,
372 -0.42275202 0.030911485 w=2 h=2 s=n,
373 -0.42258403 0.030969815 w=2 h=2 s=n,
374 -0.41598803 0.031856894 w=2 h=2 s=n,
375 -0.4132477 0.032040335 w=2 h=2 s=n,
376 -0.41100004 0.032342616 w=2 h=2 s=n,
377 -0.4034855 0.03183958 w=2 h=2 s=n,
378 -0.42298034 0.030419447 w=2 h=2 s=n,
379 -0.42281237 0.030477777 w=2 h=2 s=n,
380 -0.41621634 0.03136486 w=2 h=2 s=n,
381 -0.41347602 0.0315483 w=2 h=2 s=n,
382 -0.41122836 0.03185058 w=2 h=2 s=n,
383 -0.40371382 0.03134754 w=2 h=2 s=n,
384 -0.40113926 0.034392744 w=2 h=2 s=n,
385 -0.40070558 0.034785002 w=2 h=2 s=n,
386 -0.39804128 0.03613133 w=2 h=2 s=n,
387 -0.3943183 0.037151158 w=2 h=2 s=n,
388 -0.3941144 0.037192598 w=2 h=2 s=n,
389 -0.39292583 0.037352446 w=2 h=2 s=n,
390 -0.38694316 0.03775294 w=2 h=2 s=n,
391 -0.386909 0.037759885 w=2 h=2 s=n,
392 -0.3823727 0.038063552 w=2 h=2 s=n,
393 -0.48212543 0.05814863 w=2 h=2 s=n,
394 -0.48211625 0.05811902 w=2 h=2 s=n,
395 -0.48478055 0.056772694 w=2 h=2 s=n,
396 -0.48494855 0.056714363 w=2 h=2 s=n,
397 -0.48538223 0.05632211 w=2 h=2 s=n,
398 -0.48791105 0.05889835 w=2 h=2 s=n,
399 -0.49057534 0.05755202 w=2 h=2 s=n c=153 0 0 b=153 0 0,
400 -0.49074334 0.05749369 w=2 h=2 s=n c=153 0 0 b=153 0 0,
401 -0.49117702 0.057101432 w=2 h=2 s=n c=153 0 0 b=153 0 0,
402 -0.4861129 0.05571422 w=2 h=2 s=n,
403 -0.4849446 0.05530855 w=2 h=2 s=n,
404 -0.48816332 0.050266538 w=2 h=2 s=n,
405 -0.4907379 0.047221333 w=2 h=2 s=n c=153 0 0 b=153 0 0,
406 -0.48392388 0.058773115 w=2 h=2 s=n,
407 -0.4839147 0.058743507 w=2 h=2 s=n,
408 -0.4897095 0.059522834 w=2 h=2 s=n,
409 -0.4923738 0.058176506 w=2 h=2 s=n c=153 0 0 b=153 0 0,
410 -0.49254176 0.058118176 w=2 h=2 s=n c=153 0 0 b=153 0 0,
411 -0.49297547 0.057725918 w=2 h=2 s=n c=153 0 0 b=153 0 0,
412 -0.5368388 0.06910229 w=2 h=2 s=n c=153 0 0 b=153 0 0,
413 -0.5395031 0.06775596 w=2 h=2 s=n c=153 0 0 b=153 0 0,
414 -0.5396711 0.06769763 w=2 h=2 s=n c=153 0 0 b=153 0 0,
415 -0.5401048 0.06730538 w=2 h=2 s=n c=153 0 0 b=153 0 0,
416 -0.53830636 0.066680886 w=2 h=2 s=n c=153 0 0 b=153 0 0,
417 -0.42370918 0.029277751 w=2 h=2 s=n,
418 -0.4235412 0.029336082 w=2 h=2 s=n,
419 -0.4169452 0.03022316 w=2 h=2 s=n,
420 -0.41420487 0.030406604 w=2 h=2 s=n,
421 -0.4119572 0.030708883 w=2 h=2 s=n,
422 -0.40444267 0.030205844 w=2 h=2 s=n,
423 -0.42506018 0.026366409 w=2 h=2 s=n,
424 -0.42489222 0.02642474 w=2 h=2 s=n,
425 -0.4182962 0.027311819 w=2 h=2 s=n,
426 -0.41555586 0.027495261 w=2 h=2 s=n,
427 -0.4133082 0.027797543 w=2 h=2 s=n,
428 -0.40579367 0.027294504 w=2 h=2 s=n,
429 -0.40506482 0.028436199 w=2 h=2 s=n,
430 -0.40249026 0.031481404 w=2 h=2 s=n,
431 -0.40205657 0.03187366 w=2 h=2 s=n,
432 -0.39939228 0.03321999 w=2 h=2 s=n,
433 -0.3956693 0.034239814 w=2 h=2 s=n,
434 -0.3954654 0.034281258 w=2 h=2 s=n,
435 -0.39427683 0.034441106 w=2 h=2 s=n,
436 -0.38829416 0.034841597 w=2 h=2 s=n,
437 -0.27448934 0.032679312 w=2 h=2 s=n c=255 51 51 b=255 51 51,
438 -0.27359146 0.033491407 w=2 h=2 s=n c=255 51 51 b=255 51 51,
439 -0.27104002 0.035506256 w=2 h=2 s=n c=255 51 51 b=255 51 51,
440 -0.26597738 0.034477226 w=2 h=2 s=n c=255 51 51 b=255 51 51,
441 -0.26554322 0.0343583 w=2 h=2 s=n c=255 51 51 b=255 51 51,
442 -0.26442802 0.033971064 w=2 h=2 s=n c=255 51 51 b=255 51 51,
443 -0.2629955 0.035266694 w=2 h=2 s=n c=255 51 51 b=255 51 51,
444 -0.2618028 0.035973154 w=2 h=2 s=n c=255 51 51 b=255 51 51,
445 -0.25439125 0.037479613 w=2 h=2 s=n c=255 51 51 b=255 51 51,
446 -0.25319257 0.037399374 w=2 h=2 s=n c=255 51 51 b=255 51 51,
447 -0.21455687 0.032203376 w=2 h=2 s=n c=255 51 51 b=255 51 51,
448 -0.14245968 0.017548975 w=2 h=2 s=n c=255 51 51 b=255 51 51,
449 -0.12680933 0.015444207 w=2 h=2 s=n c=255 51 51 b=255 51 51,
450 -0.050721407 -2.1342785E-5 w=2 h=2 s=n c=255 51 51 b=255 51 51,
451 -0.046540957 -0.0011664865 w=2 h=2 s=n c=255 51 51 b=255 51 51,
452 -0.045127172 -0.0011664865 w=2 h=2 s=n c=255 51 51 b=255 51 51,
453 -0.042648338 -0.0010005481 w=2 h=2 s=n c=255 51 51 b=255 51 51,
454 -0.03916666 -7.674771E-4 w=2 h=2 s=n c=255 51 51 b=255 51 51,
455 -0.029866468 -7.674771E-4 w=2 h=2 s=n c=255 51 51 b=255 51 51,
456 -0.3221805 0.066969216 w=2 h=2 s=n c=255 51 51 b=255 51 51,
457 -0.32959205 0.06546275 w=2 h=2 s=n,
458 -0.3327464 0.065251596 w=2 h=2 s=n,
459 -0.3327556 0.065281205 w=2 h=2 s=n,
460 -0.48984253 0.06128284 w=2 h=2 s=n,
461 -0.48983335 0.06125323 w=2 h=2 s=n,
462 -0.49562815 0.062032554 w=2 h=2 s=n c=153 0 0 b=153 0 0,
463 -0.54275745 0.071612015 w=2 h=2 s=n c=153 0 0 b=153 0 0,
464 -0.5454218 0.07026569 w=2 h=2 s=n c=153 0 0 b=153 0 0,
465 -0.54558975 0.07020736 w=2 h=2 s=n c=153 0 0 b=153 0 0,
466 -0.54859596 0.073211335 w=2 h=2 s=n c=153 0 0 b=153 0 0,
467 -0.55126023 0.07186501 w=2 h=2 s=n c=153 0 0 b=153 0 0,
468 -0.5514282 0.07180668 w=2 h=2 s=n c=153 0 0 b=153 0 0,
469 -0.5455096 0.069296956 w=2 h=2 s=n c=153 0 0 b=153 0 0,
470 -0.54594326 0.0689047 w=2 h=2 s=n c=153 0 0 b=153 0 0,
471 -0.55159056 0.071909435 w=2 h=2 s=n c=153 0 0 b=153 0 0,
472 -0.5517585 0.071851104 w=2 h=2 s=n c=153 0 0 b=153 0 0,
473 -0.5458399 0.069341384 w=2 h=2 s=n c=153 0 0 b=153 0 0,
474 -0.5462736 0.068949126 w=2 h=2 s=n c=153 0 0 b=153 0 0,
475 -0.54043514 0.0673498 w=2 h=2 s=n c=153 0 0 b=153 0 0,
476 -0.5386367 0.06672531 w=2 h=2 s=n c=153 0 0 b=153 0 0,
477 -0.34823504 0.034070395 w=2 h=2 s=n,
478 -0.34689707 0.03350304 w=2 h=2 s=n,
479 -0.3457097 0.034103043 w=2 h=2 s=n,
480 -0.34060916 0.036265858 w=2 h=2 s=n,
481 -0.33798152 0.037178274 w=2 h=2 s=n,
482 -0.3297072 0.03944484 w=2 h=2 s=n,
483 -0.32583272 0.03996591 w=2 h=2 s=n,
484 -0.31847563 0.03741125 w=2 h=2 s=n c=255 51 51 b=255 51 51,
485 -0.31836486 0.03736429 w=2 h=2 s=n c=255 51 51 b=255 51 51,
486 -0.3108908 0.041791197 w=2 h=2 s=n c=255 51 51 b=255 51 51,
487 -0.30773646 0.042002354 w=2 h=2 s=n c=255 51 51 b=255 51 51,
488 -0.27800557 0.033858225 w=2 h=2 s=n c=255 51 51 b=255 51 51,
489 -0.2746813 0.032448616 w=2 h=2 s=n c=255 51 51 b=255 51 51,
490 -0.274428 0.032320626 w=2 h=2 s=n c=255 51 51 b=255 51 51,
491 -0.27415845 0.032160956 w=2 h=2 s=n c=255 51 51 b=255 51 51,
492 -0.27326056 0.03297305 w=2 h=2 s=n c=255 51 51 b=255 51 51,
493 -0.27070913 0.0349879 w=2 h=2 s=n c=255 51 51 b=255 51 51,
494 -0.2656465 0.03395887 w=2 h=2 s=n c=255 51 51 b=255 51 51,
495 -0.26521233 0.033839945 w=2 h=2 s=n c=255 51 51 b=255 51 51,
496 -0.26409712 0.03345271 w=2 h=2 s=n c=255 51 51 b=255 51 51,
497 -0.26266462 0.03474834 w=2 h=2 s=n c=255 51 51 b=255 51 51,
498 -0.26147187 0.035454795 w=2 h=2 s=n c=255 51 51 b=255 51 51,
499 -0.25406033 0.036961257 w=2 h=2 s=n c=255 51 51 b=255 51 51,
500 -0.25286168 0.03688102 w=2 h=2 s=n c=255 51 51 b=255 51 51,
501 -0.21422598 0.03168502 w=2 h=2 s=n c=255 51 51 b=255 51 51,
502 -0.14212877 0.01703062 w=2 h=2 s=n c=255 51 51 b=255 51 51,
503 -0.34016666 0.06356647 w=2 h=2 s=n,
504 -0.34844097 0.061299898 w=2 h=2 s=n,
505 -0.35297728 0.06099623 w=2 h=2 s=n,
506 -0.35417 0.06028977 w=2 h=2 s=n,
507 -0.35679764 0.059377354 w=2 h=2 s=n,
508 -0.36573467 0.057560824 w=2 h=2 s=n,
509 -0.37171733 0.057160333 w=2 h=2 s=n,
510 -0.37923187 0.057663374 w=2 h=2 s=n,
511 -0.38433242 0.055500556 w=2 h=2 s=n,
512 -0.38436657 0.05549361 w=2 h=2 s=n,
513 -0.38555515 0.055333763 w=2 h=2 s=n,
514 -0.39302924 0.050906856 w=2 h=2 s=n,
515 -0.3942166 0.050306853 w=2 h=2 s=n,
516 -0.3944205 0.050265413 w=2 h=2 s=n,
517 -0.39683187 0.05110273 w=2 h=2 s=n,
518 -0.5637006 0.07845625 w=2 h=2 s=n c=153 0 0 b=153 0 0,
519 -0.56636494 0.077109925 w=2 h=2 s=n c=153 0 0 b=153 0 0,
520 -0.5666953 0.07715435 w=2 h=2 s=n c=153 0 0 b=153 0 0,
521 -0.56686324 0.07709602 w=2 h=2 s=n c=153 0 0 b=153 0 0,
522 -0.5689281 0.077234246 w=2 h=2 s=n c=153 0 0 b=153 0 0,
523 -0.5538234 0.07198933 w=2 h=2 s=n c=153 0 0 b=153 0 0,
524 -0.5479048 0.06947961 w=2 h=2 s=n c=153 0 0 b=153 0 0,
525 -0.5483385 0.06908735 w=2 h=2 s=n c=153 0 0 b=153 0 0,
526 -0.5425 0.06748803 w=2 h=2 s=n c=153 0 0 b=153 0 0,
527 -0.54070157 0.06686354 w=2 h=2 s=n c=153 0 0 b=153 0 0,
528 -0.4252009 0.026145983 w=2 h=2 s=n,
529 -0.4250329 0.026204314 w=2 h=2 s=n,
530 -0.4184369 0.027091391 w=2 h=2 s=n,
531 -0.41569656 0.027274836 w=2 h=2 s=n,
532 -0.41344893 0.027577115 w=2 h=2 s=n,
533 -0.40593436 0.027074076 w=2 h=2 s=n,
534 -0.42573124 0.025003156 w=2 h=2 s=n,
535 -0.42556325 0.025061486 w=2 h=2 s=n,
536 -0.41896722 0.025948565 w=2 h=2 s=n,
537 -0.4162269 0.026132008 w=2 h=2 s=n,
538 -0.41397923 0.02643429 w=2 h=2 s=n,
539 -0.4064647 0.025931248 w=2 h=2 s=n,
540 -0.406324 0.026151676 w=2 h=2 s=n,
541 -0.33257085 0.0054868734 w=2 h=2 s=n,
542 -0.33123288 0.0049195196 w=2 h=2 s=n,
543 -0.3300455 0.0055195214 w=2 h=2 s=n,
544 -0.32494497 0.0076823365 w=2 h=2 s=n c=255 51 51 b=255 51 51,
545 -0.32231733 0.008594753 w=2 h=2 s=n c=255 51 51 b=255 51 51,
546 -0.31404302 0.01086132 w=2 h=2 s=n c=255 51 51 b=255 51 51,
547 -0.3101685 0.01138239 w=2 h=2 s=n c=255 51 51 b=255 51 51,
548 -0.3028114 0.008827729 w=2 h=2 s=n c=255 51 51 b=255 51 51,
549 -0.30270067 0.008780768 w=2 h=2 s=n c=255 51 51 b=255 51 51,
550 -0.29522657 0.013207677 w=2 h=2 s=n c=255 51 51 b=255 51 51,
551 -0.29207224 0.013418835 w=2 h=2 s=n c=255 51 51 b=255 51 51,
552 -0.26234138 0.005274704 w=2 h=2 s=n c=255 51 51 b=255 51 51,
553 -0.2590171 0.003865094 w=2 h=2 s=n c=255 51 51 b=255 51 51,
554 -0.25876382 0.0037371048 w=2 h=2 s=n c=255 51 51 b=255 51 51,
555 -0.25849426 0.003577436 w=2 h=2 s=n c=255 51 51 b=255 51 51,
556 -0.25759634 0.00438953 w=2 h=2 s=n c=255 51 51 b=255 51 51,
557 -0.2550449 0.006404378 w=2 h=2 s=n c=255 51 51 b=255 51 51,
558 -0.24998227 0.0053753504 w=2 h=2 s=n c=255 51 51 b=255 51 51,
559 -0.24954812 0.005256423 w=2 h=2 s=n c=255 51 51 b=255 51 51,
560 -0.24843293 0.004869186 w=2 h=2 s=n c=255 51 51 b=255 51 51,
561 -0.14184093 0.016908567 w=2 h=2 s=n c=255 51 51 b=255 51 51,
562 -0.14217184 0.017426923 w=2 h=2 s=n c=255 51 51 b=255 51 51,
563 -0.1265215 0.015322156 w=2 h=2 s=n c=255 51 51 b=255 51 51,
564 -0.050433572 -1.4339433E-4 w=2 h=2 s=n c=255 51 51 b=255 51 51,
565 -0.046253122 -0.0012885381 w=2 h=2 s=n c=255 51 51 b=255 51 51,
566 -0.04483934 -0.0012885381 w=2 h=2 s=n c=255 51 51 b=255 51 51,
567 -0.042360507 -0.0011225997 w=2 h=2 s=n c=255 51 51 b=255 51 51,
568 -0.038878825 -8.8952866E-4 w=2 h=2 s=n c=255 51 51 b=255 51 51,
569 -0.029578635 -8.8952866E-4 w=2 h=2 s=n c=255 51 51 b=255 51 51,
570 -0.31845066 0.07500683 w=2 h=2 s=n c=255 51 51 b=255 51 51,
571 -0.3258622 0.073500365 w=2 h=2 s=n,
572 -0.32901654 0.07328921 w=2 h=2 s=n,
573 -0.32902575 0.07331882 w=2 h=2 s=n,
574 -0.32883576 0.07900113 w=2 h=2 s=n,
575 -0.3325656 0.07096352 w=2 h=2 s=n,
576 -0.33519486 0.066844866 w=2 h=2 s=n,
577 -0.33906937 0.066323794 w=2 h=2 s=n,
578 -0.3399767 0.06924878 w=2 h=2 s=n,
579 -0.348251 0.06698221 w=2 h=2 s=n,
580 -0.3527873 0.06667855 w=2 h=2 s=n,
581 -0.56572765 0.07931578 w=2 h=2 s=n c=153 0 0 b=153 0 0,
582 -0.5683919 0.077969454 w=2 h=2 s=n c=153 0 0 b=153 0 0,
583 -0.56872225 0.07801388 w=2 h=2 s=n c=153 0 0 b=153 0 0,
584 -0.5688903 0.07795555 w=2 h=2 s=n c=153 0 0 b=153 0 0,
585 -0.5709551 0.078093775 w=2 h=2 s=n c=153 0 0 b=153 0 0,
586 -0.5829242 0.08190418 w=2 h=2 s=n c=153 0 0 b=153 0 0,
587 -0.58309215 0.08184585 w=2 h=2 s=n c=153 0 0 b=153 0 0,
588 -0.58515704 0.08198408 w=2 h=2 s=n c=153 0 0 b=153 0 0,
589 -0.58313 0.08112455 w=2 h=2 s=n c=153 0 0 b=153 0 0,
590 -0.5855717 0.080796175 w=2 h=2 s=n c=153 0 0 b=153 0 0,
591 -0.57136977 0.07690588 w=2 h=2 s=n c=153 0 0 b=153 0 0,
592 -0.5562651 0.07166096 w=2 h=2 s=n c=153 0 0 b=153 0 0,
593 -0.55034643 0.06915123 w=2 h=2 s=n c=153 0 0 b=153 0 0,
594 -0.5507802 0.06875898 w=2 h=2 s=n c=153 0 0 b=153 0 0,
595 -0.54494166 0.06715965 w=2 h=2 s=n c=153 0 0 b=153 0 0,
596 -0.5431432 0.06653517 w=2 h=2 s=n c=153 0 0 b=153 0 0,
597 -0.5410784 0.06639694 w=2 h=2 s=n c=153 0 0 b=153 0 0,
598 -0.54074806 0.06635252 w=2 h=2 s=n c=153 0 0 b=153 0 0,
599 -0.49361873 0.05677306 w=2 h=2 s=n c=153 0 0 b=153 0 0,
600 -0.48855457 0.055385847 w=2 h=2 s=n,
601 -0.4873863 0.054980174 w=2 h=2 s=n,
602 -0.490605 0.049938165 w=2 h=2 s=n c=153 0 0 b=153 0 0,
603 -0.49317956 0.04689296 w=2 h=2 s=n c=153 0 0 b=153 0 0,
604 -0.47360158 -0.0223106 w=2 h=2 s=n,
605 -0.47495258 -0.025221942 w=2 h=2 s=n,
606 -0.4750933 -0.025442367 w=2 h=2 s=n,
607 -0.4756236 -0.026585195 w=2 h=2 s=n,
608 -0.046179805 -0.0013139964 w=2 h=2 s=n c=255 51 51 b=255 51 51,
609 -0.044766024 -0.0013139964 w=2 h=2 s=n c=255 51 51 b=255 51 51,
610 -0.04228719 -0.001148058 w=2 h=2 s=n c=255 51 51 b=255 51 51,
611 -0.03880551 -9.149869E-4 w=2 h=2 s=n c=255 51 51 b=255 51 51,
612 -0.029505318 -9.149869E-4 w=2 h=2 s=n c=255 51 51 b=255 51 51,
613 -0.21581216 0.034832526 w=2 h=2 s=n c=255 51 51 b=255 51 51,
614 -0.218291 0.03466659 w=2 h=2 s=n c=255 51 51 b=255 51 51,
615 -0.21970478 0.03466659 w=2 h=2 s=n c=255 51 51 b=255 51 51,
616 -0.25834048 0.039862588 w=2 h=2 s=n c=255 51 51 b=255 51 51,
617 -0.26340315 0.040891614 w=2 h=2 s=n c=255 51 51 b=255 51 51,
618 -0.29313403 0.049035747 w=2 h=2 s=n c=255 51 51 b=255 51 51,
619 -0.30049112 0.051590405 w=2 h=2 s=n c=255 51 51 b=255 51 51,
620 -0.3018291 0.05215776 w=2 h=2 s=n c=255 51 51 b=255 51 51,
621 -0.3232518 0.06298314 w=2 h=2 s=n c=255 51 51 b=255 51 51,
622 -0.32445046 0.06306338 w=2 h=2 s=n c=255 51 51 b=255 51 51,
623 -0.3218212 0.067182034 w=2 h=2 s=n c=255 51 51 b=255 51 51,
624 -0.3145228 0.074728526 w=2 h=2 s=n c=255 51 51 b=255 51 51,
625 -0.31488213 0.07451571 w=2 h=2 s=n c=255 51 51 b=255 51 51,
626 -0.31115228 0.08255332 w=2 h=2 s=n c=255 51 51 b=255 51 51,
627 -0.38377038 0.067443594 w=2 h=2 s=n,
628 -0.38887092 0.06528078 w=2 h=2 s=n,
629 -0.38890508 0.06527383 w=2 h=2 s=n,
630 -0.39009365 0.065113984 w=2 h=2 s=n,
631 -0.39756775 0.060687076 w=2 h=2 s=n,
632 -0.3987551 0.060087074 w=2 h=2 s=n,
633 -0.398959 0.060045633 w=2 h=2 s=n,
634 -0.40137038 0.06088295 w=2 h=2 s=n,
635 -0.56838644 0.08065934 w=2 h=2 s=n c=153 0 0 b=153 0 0,
636 -0.57105076 0.07931301 w=2 h=2 s=n c=153 0 0 b=153 0 0,
637 -0.57138103 0.07935743 w=2 h=2 s=n c=153 0 0 b=153 0 0,
638 -0.585583 0.083247736 w=2 h=2 s=n c=153 0 0 b=153 0 0,
639 -0.58575094 0.083189406 w=2 h=2 s=n c=153 0 0 b=153 0 0,
640 -0.5878158 0.08332763 w=2 h=2 s=n c=153 0 0 b=153 0 0,
641 -0.5856549 0.08327271 w=2 h=2 s=n c=153 0 0 b=153 0 0,
642 -0.5858229 0.08321438 w=2 h=2 s=n c=153 0 0 b=153 0 0,
643 -0.58788776 0.08335261 w=2 h=2 s=n c=153 0 0 b=153 0 0,
644 -0.585229 0.08200906 w=2 h=2 s=n c=153 0 0 b=153 0 0,
645 -0.58942515 0.083665095 w=2 h=2 s=n c=153 0 0 b=153 0 0,
646 -0.5867663 0.08232154 w=2 h=2 s=n c=153 0 0 b=153 0 0,
647 -0.58669436 0.08229656 w=2 h=2 s=n c=153 0 0 b=153 0 0,
648 -0.5846674 0.08143703 w=2 h=2 s=n c=153 0 0 b=153 0 0,
649 -0.587109 0.08110866 w=2 h=2 s=n c=153 0 0 b=153 0 0,
650 -0.49792418 -0.04430911 w=2 h=2 s=n,
651 -0.4992752 -0.04722045 w=2 h=2 s=n,
652 -0.4994159 -0.047440875 w=2 h=2 s=n,
653 -0.49994624 -0.048583705 w=2 h=2 s=n,
654 -0.4206621 0.011834243 w=2 h=2 s=n,
655 -0.41841444 0.012136525 w=2 h=2 s=n,
656 -0.4108999 0.011633485 w=2 h=2 s=n,
657 -0.41075918 0.011853911 w=2 h=2 s=n,
658 -0.38196018 0.03633248 w=2 h=2 s=n,
659 -0.38173184 0.03682452 w=2 h=2 s=n,
660 -0.37851316 0.04186653 w=2 h=2 s=n,
661 -0.36957613 0.04368306 w=2 h=2 s=n,
662 -0.3481534 0.03285768 w=2 h=2 s=n,
663 -0.34782252 0.032339323 w=2 h=2 s=n,
664 -0.33215833 0.0037558016 w=2 h=2 s=n,
665 -0.33082032 0.0031884478 w=2 h=2 s=n,
666 -0.32566506 -0.013103584 w=2 h=2 s=n,
667 -0.32432705 -0.013670937 w=2 h=2 s=n c=255 51 51 b=255 51 51,
668 -0.3247396 -0.011939866 w=2 h=2 s=n c=255 51 51 b=255 51 51,
669 -0.32355222 -0.011339864 w=2 h=2 s=n c=255 51 51 b=255 51 51,
670 -0.3184517 -0.009177049 w=2 h=2 s=n c=255 51 51 b=255 51 51,
671 -0.31582406 -0.008264632 w=2 h=2 s=n c=255 51 51 b=255 51 51,
672 -0.30754974 -0.005998065 w=2 h=2 s=n c=255 51 51 b=255 51 51,
673 -0.30367523 -0.0054769954 w=2 h=2 s=n c=255 51 51 b=255 51 51,
674 -0.29631814 -0.008031656 w=2 h=2 s=n c=255 51 51 b=255 51 51,
675 -0.2962074 -0.008078617 w=2 h=2 s=n c=255 51 51 b=255 51 51,
676 -0.3234844 -0.015208606 w=2 h=2 s=n c=255 51 51 b=255 51 51,
677 -0.3238969 -0.013477534 w=2 h=2 s=n c=255 51 51 b=255 51 51,
678 -0.32270956 -0.012877532 w=2 h=2 s=n c=255 51 51 b=255 51 51,
679 -0.31760904 -0.010714717 w=2 h=2 s=n c=255 51 51 b=255 51 51,
680 -0.3149814 -0.0098023005 w=2 h=2 s=n c=255 51 51 b=255 51 51,
681 -0.30670708 -0.0075357333 w=2 h=2 s=n c=255 51 51 b=255 51 51,
682 -0.30283257 -0.0070146634 w=2 h=2 s=n c=255 51 51 b=255 51 51,
683 -0.29547548 -0.009569325 w=2 h=2 s=n c=255 51 51 b=255 51 51,
684 -0.29536474 -0.009616286 w=2 h=2 s=n c=255 51 51 b=255 51 51,
685 -0.301858 0.0072430996 w=2 h=2 s=n c=255 51 51 b=255 51 51,
686 -0.2943839 0.011670008 w=2 h=2 s=n c=255 51 51 b=255 51 51,
687 -0.29122958 0.011881166 w=2 h=2 s=n c=255 51 51 b=255 51 51,
688 -0.2614987 0.003737036 w=2 h=2 s=n c=255 51 51 b=255 51 51,
689 -0.25817445 0.0023274259 w=2 h=2 s=n c=255 51 51 b=255 51 51,
690 -0.25792116 0.0021994368 w=2 h=2 s=n c=255 51 51 b=255 51 51,
691 -0.25765157 0.002039768 w=2 h=2 s=n c=255 51 51 b=255 51 51,
692 -0.14117178 0.01651223 w=2 h=2 s=n c=255 51 51 b=255 51 51,
693 -0.1415027 0.017030587 w=2 h=2 s=n c=255 51 51 b=255 51 51,
694 -0.12585235 0.01492582 w=2 h=2 s=n c=255 51 51 b=255 51 51,
695 -0.04976443 -5.397303E-4 w=2 h=2 s=n c=255 51 51 b=255 51 51,
696 -0.045583975 -0.0016848741 w=2 h=2 s=n c=255 51 51 b=255 51 51,
697 -0.04551066 -0.0017103323 w=2 h=2 s=n c=255 51 51 b=255 51 51,
698 -0.044096876 -0.0017103323 w=2 h=2 s=n c=255 51 51 b=255 51 51,
699 -0.11407505 0.021512011 w=2 h=2 s=n c=255 51 51 b=255 51 51,
700 -0.117556736 0.02127894 w=2 h=2 s=n c=255 51 51 b=255 51 51,
701 -0.13320708 0.023383707 w=2 h=2 s=n c=255 51 51 b=255 51 51,
702 -0.20530428 0.03803811 w=2 h=2 s=n c=255 51 51 b=255 51 51,
703 -0.20573844 0.03815704 w=2 h=2 s=n c=255 51 51 b=255 51 51,
704 -0.20584919 0.038204 w=2 h=2 s=n c=255 51 51 b=255 51 51,
705 -0.20548987 0.038416818 w=2 h=2 s=n c=255 51 51 b=255 51 51,
706 -0.31686562 0.06736701 w=2 h=2 s=n c=255 51 51 b=255 51 51,
707 -0.31806427 0.06744725 w=2 h=2 s=n c=255 51 51 b=255 51 51,
708 -0.31543502 0.0715659 w=2 h=2 s=n c=255 51 51 b=255 51 51,
709 -0.3081366 0.079112396 w=2 h=2 s=n c=255 51 51 b=255 51 51,
710 -0.29973957 0.100431025 w=2 h=2 s=n,
711 -0.30703798 0.09288453 w=2 h=2 s=n,
712 -0.305189 0.096868955 w=2 h=2 s=n,
713 -0.3166017 0.07899125 w=2 h=2 s=n c=255 51 51 b=255 51 51,
714 -0.32401323 0.07748479 w=2 h=2 s=n c=255 51 51 b=255 51 51,
715 -0.32716757 0.07727363 w=2 h=2 s=n,
716 -0.32559842 0.09819333 w=2 h=2 s=n,
717 -0.32932827 0.09015572 w=2 h=2 s=n,
718 -0.33195752 0.08603707 w=2 h=2 s=n,
719 -0.33583203 0.085516 w=2 h=2 s=n,
720 -0.3356094 0.09217495 w=2 h=2 s=n,
721 -0.3388467 0.07298274 w=2 h=2 s=n,
722 -0.33975405 0.07590773 w=2 h=2 s=n,
723 -0.33980185 0.07638283 w=2 h=2 s=n,
724 -0.3400245 0.06972388 w=2 h=2 s=n,
725 -0.3482988 0.06745732 w=2 h=2 s=n,
726 -0.3528351 0.06715365 w=2 h=2 s=n,
727 -0.35425788 0.073123954 w=2 h=2 s=n,
728 -0.35421008 0.072648846 w=2 h=2 s=n,
729 -0.35440007 0.06696653 w=2 h=2 s=n,
730 -0.3555928 0.06626008 w=2 h=2 s=n,
731 -0.35822043 0.06534766 w=2 h=2 s=n,
732 -0.36715746 0.06353113 w=2 h=2 s=n,
733 -0.37314013 0.06313063 w=2 h=2 s=n,
734 -0.38065466 0.06363367 w=2 h=2 s=n,
735 -0.38519317 0.07341389 w=2 h=2 s=n,
736 -0.43342188 0.19863683 w=2 h=2 s=n,
737 -0.4319991 0.19266652 w=2 h=2 s=n,
738 -0.43709964 0.1905037 w=2 h=2 s=n,
739 -0.4371338 0.19049676 w=2 h=2 s=n,
740 -0.43832237 0.19033691 w=2 h=2 s=n,
741 -0.44081977 0.1948941 w=2 h=2 s=n,
742 -0.39259106 0.06967117 w=2 h=2 s=n,
743 -0.40006515 0.06524426 w=2 h=2 s=n,
744 -0.4012525 0.06464426 w=2 h=2 s=n,
745 -0.40145642 0.064602815 w=2 h=2 s=n,
746 -0.40386778 0.06544013 w=2 h=2 s=n,
747 -0.45681164 0.06504516 w=2 h=2 s=n,
748 -0.45770952 0.064233065 w=2 h=2 s=n,
749 -0.46430555 0.06334599 w=2 h=2 s=n,
750 -0.48810852 0.06818416 w=2 h=2 s=n,
751 -0.49317268 0.06957137 w=2 h=2 s=n c=153 0 0 b=153 0 0,
752 -0.4949711 0.07019585 w=2 h=2 s=n c=153 0 0 b=153 0 0,
753 -0.5008897 0.072705574 w=2 h=2 s=n c=153 0 0 b=153 0 0,
754 -0.5890462 0.08471074 w=2 h=2 s=n c=153 0 0 b=153 0 0,
755 -0.58921415 0.08465241 w=2 h=2 s=n c=153 0 0 b=153 0 0,
756 -0.59127903 0.08479063 w=2 h=2 s=n c=153 0 0 b=153 0 0,
757 -0.5928164 0.08510312 w=2 h=2 s=n c=153 0 0 b=153 0 0,
758 -0.5941912 0.085479714 w=2 h=2 s=n c=153 0 0 b=153 0 0,
759 -0.5907999 0.08404169 w=2 h=2 s=n c=153 0 0 b=153 0 0,
760 -0.58814114 0.08269814 w=2 h=2 s=n c=153 0 0 b=153 0 0,
761 -0.592297 0.08325706 w=2 h=2 s=n c=153 0 0 b=153 0 0,
762 -0.59092224 0.08288046 w=2 h=2 s=n c=153 0 0 b=153 0 0,
763 -0.5908503 0.08285548 w=2 h=2 s=n c=153 0 0 b=153 0 0,
764 -0.58882326 0.08199595 w=2 h=2 s=n c=153 0 0 b=153 0 0,
765 -0.59126496 0.08166757 w=2 h=2 s=n c=153 0 0 b=153 0 0,
766 -0.4960317 0.04568355 w=2 h=2 s=n c=153 0 0 b=153 0 0,
767 -0.49359 0.046011925 w=2 h=2 s=n c=153 0 0 b=153 0 0,
768 -0.4877952 0.0452326 w=2 h=2 s=n,
769 -0.46399224 0.040394433 w=2 h=2 s=n,
770 -0.42801553 0.030539395 w=2 h=2 s=n,
771 -0.42560416 0.029702077 w=2 h=2 s=n,
772 -0.49972984 -0.04573501 w=2 h=2 s=n,
773 -0.5010808 -0.04864635 w=2 h=2 s=n,
774 -0.50122154 -0.048866775 w=2 h=2 s=n,
775 -0.4211044 0.010685885 w=2 h=2 s=n,
776 -0.41885674 0.010988167 w=2 h=2 s=n,
777 -0.4113422 0.010485127 w=2 h=2 s=n,
778 -0.43255726 -0.07853712 w=2 h=2 s=n,
779 -0.432115 -0.07738876 w=2 h=2 s=n,
780 -0.43197426 -0.07716834 w=2 h=2 s=n,
781 -0.38821635 0.03251416 w=2 h=2 s=n,
782 -0.38686535 0.0354255 w=2 h=2 s=n,
783 -0.38683116 0.035432447 w=2 h=2 s=n,
784 -0.3822949 0.035736114 w=2 h=2 s=n,
785 -0.38188237 0.034005042 w=2 h=2 s=n,
786 -0.3811005 0.02936987 w=2 h=2 s=n,
787 -0.38117832 0.031697307 w=2 h=2 s=n,
788 -0.38094997 0.032189347 w=2 h=2 s=n,
789 -0.3777313 0.03723136 w=2 h=2 s=n,
790 -0.36879426 0.03904789 w=2 h=2 s=n,
791 -0.34737155 0.028222505 w=2 h=2 s=n,
792 -0.34704065 0.02770415 w=2 h=2 s=n,
793 -0.33137646 -8.793715E-4 w=2 h=2 s=n,
794 -0.3248832 -0.017738756 w=2 h=2 s=n c=255 51 51 b=255 51 51,
795 -0.30876982 -0.069683306 w=2 h=2 s=n c=255 51 51 b=255 51 51,
796 -0.3095517 -0.06504813 w=2 h=2 s=n c=255 51 51 b=255 51 51,
797 -0.3082137 -0.06561548 w=2 h=2 s=n c=255 51 51 b=255 51 51,
798 -0.30737105 -0.067153156 w=2 h=2 s=n c=255 51 51 b=255 51 51,
799 -0.20720361 -0.057630375 w=2 h=2 s=n c=255 51 51 b=255 51 51,
800 -0.20804627 -0.056092706 w=2 h=2 s=n c=255 51 51 b=255 51 51,
801 -0.20714839 -0.05528061 w=2 h=2 s=n c=255 51 51 b=255 51 51,
802 -0.20459695 -0.053265765 w=2 h=2 s=n c=255 51 51 b=255 51 51,
803 -0.1995343 -0.05429479 w=2 h=2 s=n c=255 51 51 b=255 51 51,
804 -0.19910015 -0.05441372 w=2 h=2 s=n c=255 51 51 b=255 51 51,
805 -0.19798495 -0.054800957 w=2 h=2 s=n c=255 51 51 b=255 51 51,
806 -0.0069599166 -0.021190902 w=2 h=2 s=n c=255 51 51 b=255 51 51,
807 -0.005546134 -0.021190902 w=2 h=2 c=255 51 51 b=255 51 51,
;
VLABELS
2 'apl2_SGD_Scerevisiae' x=12 y=3 f='Dialog-PLAIN-10',
3 'apl2_MIT_Spar' x=12 y=10 f='Dialog-PLAIN-10',
4 'apl2_WashU_Scas' x=12 y=6 f='Dialog-PLAIN-10',
5 'apl2_kluyveromyces' x=11 y=8 f='Dialog-PLAIN-10',
6 'apl2_theileria' x=10 y=9 f='Dialog-PLAIN-10',
7 'apl2_leishmania' x=9 y=10 f='Dialog-PLAIN-10',
8 'apl2_monosiga' x=-28 y=12 f='Dialog-PLAIN-10',
9 'apl2_ecuni' x=-19 y=13 f='Dialog-PLAIN-10',
10 'apl2_cmerolae' x=-29 y=14 f='Dialog-PLAIN-10',
11 'apl2_trichomonas' x=-39 y=14 f='Dialog-PLAIN-10',
12 'apl2_giardia' x=-27 y=15 f='Dialog-PLAIN-10',
13 'apl2_ehisto' x=-27 y=15 f='Dialog-PLAIN-10',
14 'apl2_c_hominis' x=-37 y=10 f='Dialog-PLAIN-10',
15 'apl2_tetrahymena' x=-46 y=15 f='Dialog-PLAIN-10',
16 'apl2_plasmodium_b' x=-51 y=15 f='Dialog-PLAIN-10',
17 'apl2_plasmodium_f' x=-52 y=9 f='Dialog-PLAIN-10',
18 'apl2_Toxoplasma_g' x=-54 y=13 f='Dialog-PLAIN-10',
19 'apl2_celegans' x=-42 y=12 f='Dialog-PLAIN-10',
20 'apl2_drosophila' x=-86 y=11 f='Dialog-PLAIN-10',
21 'apl2_gallus' x=-65 y=10 f='Dialog-PLAIN-10',
22 'apl2_bos' x=-54 y=3 f='Dialog-PLAIN-10',
23 'apl2_homo' x=-64 y=-8 f='Dialog-PLAIN-10',
24 'apl2_rat' x=-52 y=-19 f='Dialog-PLAIN-10',
25 'apl2_mus' x=-58 y=34 f='Dialog-PLAIN-10',
26 'apl2_xenopus' x=-79 y=-18 f='Dialog-PLAIN-10',
27 'apl2_danio1' x=-71 y=-24 f='Dialog-PLAIN-10',
28 'apl2_ciona' x=-63 y=-16 f='Dialog-PLAIN-10',
29 'apl2_dictyostelium' x=-102 y=-2 f='Dialog-PLAIN-10',
30 'apl2_athaliana' x=-82 y=-4 f='Dialog-PLAIN-10',
31 'apl2_populus' x=-73 y=-10 f='Dialog-PLAIN-10',
32 'apl2_oryza' x=-34 y=-21 f='Dialog-PLAIN-10',
33 'apl2_physcomitrella' x=-55 y=-27 f='Dialog-PLAIN-10',
34 'apl2_phytophthora' x=-50 y=-23 f='Dialog-PLAIN-10',
35 'apl2_thalassiosira' x=-48 y=-23 f='Dialog-PLAIN-10',
36 'apl2_phaeodactylum' x=-52 y=-34 f='Dialog-PLAIN-10',
37 'apl2_ostreococcus' x=-44 y=21 f='Dialog-PLAIN-10',
38 'apl2_naegleria' l=9 x=2 y=-38 f='Dialog-PLAIN-10',
39 'apl2_aspergillus' x=-36 y=-9 f='Dialog-PLAIN-10',
40 'apl2_neurospora' x=-36 y=2 f='Dialog-PLAIN-10',
41 'apl2_yarrowia' x=-28 y=-17 f='Dialog-PLAIN-10',
42 'apl2_pichia' x=-20 y=-7 f='Dialog-PLAIN-10',
43 'apl2_candida_a' x=-29 y=-1 f='Dialog-PLAIN-10',
44 'apl2_candida_g' x=9 y=-4 f='Dialog-PLAIN-10',
45 'apl2_WashU_Sbay' x=12 y=3 f='Dialog-PLAIN-10',
46 'apl2_WashU_Skud' x=12 y=-15 f='Dialog-PLAIN-10',
47 'apl2_MIT_Smik' x=12 y=26 f='Dialog-PLAIN-10',
807 'apl2_MIT_Sbay' x=11 y=-42 f='Dialog-PLAIN-10',
;
EDGES
1 1 2 s=4 w=0.021056432,
2 48 1 s=11 w=0.0090999305,
3 49 48 s=10 w=0.009300191,
4 50 49 s=18 w=0.003489473,
5 51 1 s=3 w=0.0043344577,
6 52 48 s=3 w=0.0043344577,
7 52 51 s=11 w=0.0090999305,
8 53 49 s=3 w=0.0043344577,
9 53 52 s=10 w=0.009300191,
10 54 50 s=3 w=0.0043344577,
11 54 53 s=18 w=0.003489473,
12 55 53 s=9 w=0.07764377,
13 56 54 s=9 w=0.07764377,
14 56 55 s=18 w=0.003489473,
15 57 56 s=28 w=0.0024843817,
16 58 54 s=28 w=0.0024843817,
17 58 57 s=9 w=0.07764377,
18 59 50 s=28 w=0.0024843817,
19 59 58 s=3 w=0.0043344577,
20 60 56 s=17 w=0.015791247,
21 61 57 s=17 w=0.015791247,
22 61 60 s=28 w=0.0024843817,
23 62 61 s=27 w=0.0014137822,
24 63 57 s=27 w=0.0014137822,
25 63 62 s=17 w=0.015791247,
26 64 58 s=27 w=0.0014137822,
27 64 63 s=9 w=0.07764377,
28 65 59 s=27 w=0.0014137822,
29 65 64 s=3 w=0.0043344577,
30 66 51 s=2 w=2.8378313E-4,
31 66 3 s=1 w=0.024354301,
32 67 52 s=2 w=2.8378313E-4,
33 67 66 s=11 w=0.0090999305,
34 68 53 s=2 w=2.8378313E-4,
35 68 67 s=10 w=0.009300191,
36 69 55 s=2 w=2.8378313E-4,
37 69 68 s=9 w=0.07764377,
38 70 56 s=2 w=2.8378313E-4,
39 70 69 s=18 w=0.003489473,
40 71 60 s=2 w=2.8378313E-4,
41 71 70 s=17 w=0.015791247,
42 72 61 s=2 w=2.8378313E-4,
43 72 71 s=28 w=0.0024843817,
44 73 62 s=2 w=2.8378313E-4,
45 73 72 s=27 w=0.0014137822,
46 74 69 s=8 w=0.0011805116,
47 75 70 s=8 w=0.0011805116,
48 75 74 s=18 w=0.003489473,
49 76 71 s=8 w=0.0011805116,
50 76 75 s=17 w=0.015791247,
51 77 72 s=8 w=0.0011805116,
52 77 76 s=28 w=0.0024843817,
53 78 73 s=8 w=0.0011805116,
54 78 77 s=27 w=0.0014137822,
55 79 62 s=8 w=0.0011805116,
56 79 78 s=2 w=2.8378313E-4,
57 80 76 s=16 w=0.07357145,
58 81 77 s=16 w=0.07357145,
59 81 80 s=28 w=0.0024843817,
60 82 78 s=16 w=0.07357145,
61 82 81 s=27 w=0.0014137822,
62 83 79 s=16 w=0.07357145,
63 83 82 s=2 w=2.8378313E-4,
64 84 62 s=16 w=0.07357145,
65 84 83 s=8 w=0.0011805116,
66 85 74 s=7 w=0.0036107812,
67 86 75 s=7 w=0.0036107812,
68 86 85 s=18 w=0.003489473,
69 87 76 s=7 w=0.0036107812,
70 87 86 s=17 w=0.015791247,
71 88 80 s=7 w=0.0036107812,
72 88 87 s=16 w=0.07357145,
73 89 81 s=7 w=0.0036107812,
74 89 88 s=28 w=0.0024843817,
75 90 82 s=7 w=0.0036107812,
76 90 89 s=27 w=0.0014137822,
77 91 88 s=15 w=4.501484E-4,
78 92 89 s=15 w=4.501484E-4,
79 92 91 s=28 w=0.0024843817,
80 93 90 s=15 w=4.501484E-4,
81 93 92 s=27 w=0.0014137822,
82 94 82 s=15 w=4.501484E-4,
83 94 93 s=7 w=0.0036107812,
84 95 83 s=15 w=4.501484E-4,
85 95 94 s=2 w=2.8378313E-4,
86 96 93 s=26 w=0.03898354,
87 97 94 s=26 w=0.03898354,
88 97 96 s=7 w=0.0036107812,
89 98 95 s=26 w=0.03898354,
90 98 97 s=2 w=2.8378313E-4,
91 99 83 s=26 w=0.03898354,
92 99 98 s=15 w=4.501484E-4,
93 100 84 s=26 w=0.03898354,
94 100 99 s=8 w=0.0011805116,
95 101 96 s=25 w=0.0051661665,
96 102 97 s=25 w=0.0051661665,
97 102 101 s=7 w=0.0036107812,
98 103 98 s=25 w=0.0051661665,
99 103 102 s=2 w=2.8378313E-4,
100 104 101 s=32 w=0.0012013401,
101 105 102 s=32 w=0.0012013401,
102 105 104 s=7 w=0.0036107812,
103 106 103 s=32 w=0.0012013401,
104 106 105 s=2 w=2.8378313E-4,
105 107 98 s=32 w=0.0012013401,
106 107 106 s=25 w=0.0051661665,
107 108 99 s=32 w=0.0012013401,
108 108 107 s=15 w=4.501484E-4,
109 109 100 s=32 w=0.0012013401,
110 109 108 s=8 w=0.0011805116,
111 110 91 s=14 w=1.2029239E-4,
112 111 92 s=14 w=1.2029239E-4,
113 111 110 s=28 w=0.0024843817,
114 112 93 s=14 w=1.2029239E-4,
115 112 111 s=27 w=0.0014137822,
116 113 96 s=14 w=1.2029239E-4,
117 113 112 s=26 w=0.03898354,
118 114 101 s=14 w=1.2029239E-4,
119 114 113 s=25 w=0.0051661665,
120 115 104 s=14 w=1.2029239E-4,
121 115 114 s=32 w=0.0012013401,
122 116 114 s=24 w=0.030826163,
123 117 115 s=24 w=0.030826163,
124 117 116 s=32 w=0.0012013401,
125 118 104 s=24 w=0.030826163,
126 118 117 s=14 w=1.2029239E-4,
127 119 116 s=23 w=0.0077880104,
128 120 117 s=23 w=0.0077880104,
129 120 119 s=32 w=0.0012013401,
130 121 119 s=22 w=0.0014533025,
131 122 120 s=22 w=0.0014533025,
132 122 121 s=32 w=0.0012013401,
133 123 121 s=21 w=0.024002526,
134 124 122 s=21 w=0.024002526,
135 124 123 s=32 w=0.0012013401,
136 125 124 s=41 w=0.0075630927,
137 126 122 s=41 w=0.0075630927,
138 126 125 s=21 w=0.024002526,
139 127 120 s=41 w=0.0075630927,
140 127 126 s=22 w=0.0014533025,
141 128 117 s=41 w=0.0075630927,
142 128 127 s=23 w=0.0077880104,
143 129 118 s=41 w=0.0075630927,
144 129 128 s=14 w=1.2029239E-4,
145 130 104 s=41 w=0.0075630927,
146 130 129 s=24 w=0.030826163,
147 131 105 s=41 w=0.0075630927,
148 131 130 s=7 w=0.0036107812,
149 132 106 s=41 w=0.0075630927,
150 132 131 s=2 w=2.8378313E-4,
151 133 107 s=41 w=0.0075630927,
152 133 132 s=25 w=0.0051661665,
153 134 108 s=41 w=0.0075630927,
154 134 133 s=15 w=4.501484E-4,
155 135 109 s=41 w=0.0075630927,
156 135 134 s=8 w=0.0011805116,
157 136 125 s=40 w=0.003161396,
158 137 126 s=40 w=0.003161396,
159 137 136 s=21 w=0.024002526,
160 138 127 s=40 w=0.003161396,
161 138 137 s=22 w=0.0014533025,
162 139 128 s=40 w=0.003161396,
163 139 138 s=23 w=0.0077880104,
164 140 129 s=40 w=0.003161396,
165 140 139 s=14 w=1.2029239E-4,
166 141 136 s=48 w=0.0039093834,
167 142 137 s=48 w=0.0039093834,
168 142 141 s=21 w=0.024002526,
169 143 138 s=48 w=0.0039093834,
170 143 142 s=22 w=0.0014533025,
171 144 141 s=63 w=0.0013862564,
172 145 142 s=63 w=0.0013862564,
173 145 144 s=21 w=0.024002526,
174 146 143 s=63 w=0.0013862564,
175 146 145 s=22 w=0.0014533025,
176 147 138 s=63 w=0.0013862564,
177 147 146 s=48 w=0.0039093834,
178 148 139 s=63 w=0.0013862564,
179 148 147 s=23 w=0.0077880104,
180 149 140 s=63 w=0.0013862564,
181 149 148 s=14 w=1.2029239E-4,
182 150 129 s=63 w=0.0013862564,
183 150 149 s=40 w=0.003161396,
184 151 130 s=63 w=0.0013862564,
185 151 150 s=24 w=0.030826163,
186 152 131 s=63 w=0.0013862564,
187 152 151 s=7 w=0.0036107812,
188 153 132 s=63 w=0.0013862564,
189 153 152 s=2 w=2.8378313E-4,
190 154 133 s=63 w=0.0013862564,
191 154 153 s=25 w=0.0051661665,
192 155 134 s=63 w=0.0013862564,
193 155 154 s=15 w=4.501484E-4,
194 156 135 s=63 w=0.0013862564,
195 156 155 s=8 w=0.0011805116,
196 157 141 s=55 w=0.008579131,
197 158 144 s=55 w=0.008579131,
198 158 157 s=63 w=0.0013862564,
199 159 145 s=55 w=0.008579131,
200 159 158 s=21 w=0.024002526,
201 160 146 s=55 w=0.008579131,
202 160 159 s=22 w=0.0014533025,
203 161 158 s=62 w=0.0027815467,
204 162 159 s=62 w=0.0027815467,
205 162 161 s=21 w=0.024002526,
206 163 160 s=62 w=0.0027815467,
207 163 162 s=22 w=0.0014533025,
208 164 161 s=82 w=0.0019315141,
209 165 162 s=82 w=0.0019315141,
210 165 164 s=21 w=0.024002526,
211 166 163 s=82 w=0.0019315141,
212 166 165 s=22 w=0.0014533025,
213 167 160 s=82 w=0.0019315141,
214 167 166 s=62 w=0.0027815467,
215 168 146 s=82 w=0.0019315141,
216 168 167 s=55 w=0.008579131,
217 169 147 s=82 w=0.0019315141,
218 169 168 s=48 w=0.0039093834,
219 170 148 s=82 w=0.0019315141,
220 170 169 s=23 w=0.0077880104,
221 171 149 s=82 w=0.0019315141,
222 171 170 s=14 w=1.2029239E-4,
223 172 150 s=82 w=0.0019315141,
224 172 171 s=40 w=0.003161396,
225 173 151 s=82 w=0.0019315141,
226 173 172 s=24 w=0.030826163,
227 174 152 s=82 w=0.0019315141,
228 174 173 s=7 w=0.0036107812,
229 175 153 s=82 w=0.0019315141,
230 175 174 s=2 w=2.8378313E-4,
231 176 154 s=82 w=0.0019315141,
232 176 175 s=25 w=0.0051661665,
233 177 155 s=82 w=0.0019315141,
234 177 176 s=15 w=4.501484E-4,
235 178 156 s=82 w=0.0019315141,
236 178 177 s=8 w=0.0011805116,
237 179 161 s=68 w=0.00554015,
238 180 164 s=68 w=0.00554015,
239 180 179 s=82 w=0.0019315141,
240 181 165 s=68 w=0.00554015,
241 181 180 s=21 w=0.024002526,
242 182 166 s=68 w=0.00554015,
243 182 181 s=22 w=0.0014533025,
244 183 179 s=73 w=0.008686743,
245 184 180 s=73 w=0.008686743,
246 184 183 s=82 w=0.0019315141,
247 185 181 s=73 w=0.008686743,
248 185 184 s=21 w=0.024002526,
249 186 182 s=73 w=0.008686743,
250 186 185 s=22 w=0.0014533025,
251 187 166 s=73 w=0.008686743,
252 187 186 s=68 w=0.00554015,
253 188 167 s=73 w=0.008686743,
254 188 187 s=62 w=0.0027815467,
255 189 168 s=73 w=0.008686743,
256 189 188 s=55 w=0.008579131,
257 190 169 s=73 w=0.008686743,
258 190 189 s=48 w=0.0039093834,
259 191 170 s=73 w=0.008686743,
260 191 190 s=23 w=0.0077880104,
261 192 171 s=73 w=0.008686743,
262 192 191 s=14 w=1.2029239E-4,
263 193 184 s=81 w=0.0032510667,
264 194 185 s=81 w=0.0032510667,
265 194 193 s=21 w=0.024002526,
266 195 186 s=81 w=0.0032510667,
267 195 194 s=22 w=0.0014533025,
268 196 187 s=81 w=0.0032510667,
269 196 195 s=68 w=0.00554015,
270 197 188 s=81 w=0.0032510667,
271 197 196 s=62 w=0.0027815467,
272 198 189 s=81 w=0.0032510667,
273 198 197 s=55 w=0.008579131,
274 199 190 s=81 w=0.0032510667,
275 199 198 s=48 w=0.0039093834,
276 200 191 s=81 w=0.0032510667,
277 200 199 s=23 w=0.0077880104,
278 201 192 s=81 w=0.0032510667,
279 201 200 s=14 w=1.2029239E-4,
280 202 171 s=81 w=0.0032510667,
281 202 201 s=73 w=0.008686743,
282 203 172 s=81 w=0.0032510667,
283 203 202 s=40 w=0.003161396,
284 204 173 s=81 w=0.0032510667,
285 204 203 s=24 w=0.030826163,
286 205 174 s=81 w=0.0032510667,
287 205 204 s=7 w=0.0036107812,
288 206 175 s=81 w=0.0032510667,
289 206 205 s=2 w=2.8378313E-4,
290 207 157 s=54 w=0.004546437,
291 208 158 s=54 w=0.004546437,
292 208 207 s=63 w=0.0013862564,
293 209 161 s=54 w=0.004546437,
294 209 208 s=62 w=0.0027815467,
295 210 179 s=54 w=0.004546437,
296 210 209 s=68 w=0.00554015,
297 211 183 s=54 w=0.004546437,
298 211 210 s=73 w=0.008686743,
299 212 184 s=54 w=0.004546437,
300 212 211 s=82 w=0.0019315141,
301 213 193 s=54 w=0.004546437,
302 213 212 s=81 w=0.0032510667,
303 214 209 s=61 w=0.009119764,
304 215 210 s=61 w=0.009119764,
305 215 214 s=68 w=0.00554015,
306 216 211 s=61 w=0.009119764,
307 216 215 s=73 w=0.008686743,
308 217 212 s=61 w=0.009119764,
309 217 216 s=82 w=0.0019315141,
310 218 213 s=61 w=0.009119764,
311 218 217 s=81 w=0.0032510667,
312 219 193 s=61 w=0.009119764,
313 219 218 s=54 w=0.004546437,
314 220 216 s=72 w=0.0013303506,
315 221 217 s=72 w=0.0013303506,
316 221 220 s=82 w=0.0019315141,
317 222 218 s=72 w=0.0013303506,
318 222 221 s=81 w=0.0032510667,
319 223 219 s=72 w=0.0013303506,
320 223 222 s=54 w=0.004546437,
321 224 193 s=72 w=0.0013303506,
322 224 223 s=61 w=0.009119764,
323 225 194 s=72 w=0.0013303506,
324 225 224 s=21 w=0.024002526,
325 226 195 s=72 w=0.0013303506,
326 226 225 s=22 w=0.0014533025,
327 227 222 s=89 w=0.0012106623,
328 228 223 s=89 w=0.0012106623,
329 228 227 s=54 w=0.004546437,
330 229 224 s=89 w=0.0012106623,
331 229 228 s=61 w=0.009119764,
332 230 225 s=89 w=0.0012106623,
333 230 229 s=21 w=0.024002526,
334 231 226 s=89 w=0.0012106623,
335 231 230 s=22 w=0.0014533025,
336 232 195 s=89 w=0.0012106623,
337 232 231 s=72 w=0.0013303506,
338 233 196 s=89 w=0.0012106623,
339 233 232 s=68 w=0.00554015,
340 234 197 s=89 w=0.0012106623,
341 234 233 s=62 w=0.0027815467,
342 235 198 s=89 w=0.0012106623,
343 235 234 s=55 w=0.008579131,
344 236 199 s=89 w=0.0012106623,
345 236 235 s=48 w=0.0039093834,
346 237 200 s=89 w=0.0012106623,
347 237 236 s=23 w=0.0077880104,
348 238 201 s=89 w=0.0012106623,
349 238 237 s=14 w=1.2029239E-4,
350 239 202 s=89 w=0.0012106623,
351 239 238 s=73 w=0.008686743,
352 240 203 s=89 w=0.0012106623,
353 240 239 s=40 w=0.003161396,
354 241 204 s=89 w=0.0012106623,
355 241 240 s=24 w=0.030826163,
356 242 205 s=89 w=0.0012106623,
357 242 241 s=7 w=0.0036107812,
358 243 206 s=89 w=0.0012106623,
359 243 242 s=2 w=2.8378313E-4,
360 244 214 s=60 w=0.00599606,
361 245 215 s=60 w=0.00599606,
362 245 244 s=68 w=0.00554015,
363 246 216 s=60 w=0.00599606,
364 246 245 s=73 w=0.008686743,
365 247 220 s=60 w=0.00599606,
366 247 246 s=72 w=0.0013303506,
367 248 221 s=60 w=0.00599606,
368 248 247 s=82 w=0.0019315141,
369 249 222 s=60 w=0.00599606,
370 249 248 s=81 w=0.0032510667,
371 250 227 s=60 w=0.00599606,
372 250 249 s=89 w=0.0012106623,
373 251 245 s=67 w=3.4868168E-5,
374 252 246 s=67 w=3.4868168E-5,
375 252 251 s=73 w=0.008686743,
376 253 247 s=67 w=3.4868168E-5,
377 253 252 s=72 w=0.0013303506,
378 254 248 s=67 w=3.4868168E-5,
379 254 253 s=82 w=0.0019315141,
380 255 249 s=67 w=3.4868168E-5,
381 255 254 s=81 w=0.0032510667,
382 256 250 s=67 w=3.4868168E-5,
383 256 255 s=89 w=0.0012106623,
384 257 227 s=67 w=3.4868168E-5,
385 257 256 s=60 w=0.00599606,
386 258 251 s=66 w=0.0011992746,
387 259 252 s=66 w=0.0011992746,
388 259 258 s=73 w=0.008686743,
389 260 253 s=66 w=0.0011992746,
390 260 259 s=72 w=0.0013303506,
391 261 254 s=66 w=0.0011992746,
392 261 260 s=82 w=0.0019315141,
393 262 255 s=66 w=0.0011992746,
394 262 261 s=81 w=0.0032510667,
395 263 256 s=66 w=0.0011992746,
396 263 262 s=89 w=0.0012106623,
397 264 244 s=59 w=0.0075313607,
398 265 245 s=59 w=0.0075313607,
399 265 264 s=68 w=0.00554015,
400 266 251 s=59 w=0.0075313607,
401 266 265 s=67 w=3.4868168E-5,
402 267 258 s=59 w=0.0075313607,
403 267 266 s=66 w=0.0011992746,
404 268 259 s=59 w=0.0075313607,
405 268 267 s=73 w=0.008686743,
406 269 260 s=59 w=0.0075313607,
407 269 268 s=72 w=0.0013303506,
408 270 261 s=59 w=0.0075313607,
409 270 269 s=82 w=0.0019315141,
410 271 262 s=59 w=0.0075313607,
411 271 270 s=81 w=0.0032510667,
412 272 263 s=59 w=0.0075313607,
413 272 271 s=89 w=0.0012106623,
414 273 269 s=71 w=2.0805965E-4,
415 274 270 s=71 w=2.0805965E-4,
416 274 273 s=82 w=0.0019315141,
417 275 271 s=71 w=2.0805965E-4,
418 275 274 s=81 w=0.0032510667,
419 276 272 s=71 w=2.0805965E-4,
420 276 275 s=89 w=0.0012106623,
421 277 263 s=71 w=2.0805965E-4,
422 277 276 s=59 w=0.0075313607,
423 278 275 s=80 w=0.0038601272,
424 279 276 s=80 w=0.0038601272,
425 279 278 s=89 w=0.0012106623,
426 280 277 s=80 w=0.0038601272,
427 280 279 s=59 w=0.0075313607,
428 281 278 s=79 w=0.002267894,
429 282 279 s=79 w=0.002267894,
430 282 281 s=89 w=0.0012106623,
431 283 281 s=78 w=0.002746458,
432 284 282 s=78 w=0.002746458,
433 284 283 s=89 w=0.0012106623,
434 285 284 s=102 w=0.0029851387,
435 286 282 s=102 w=0.0029851387,
436 286 285 s=78 w=0.002746458,
437 287 279 s=102 w=0.0029851387,
438 287 286 s=79 w=0.002267894,
439 288 280 s=102 w=0.0029851387,
440 288 287 s=59 w=0.0075313607,
441 289 284 s=88 w=0.0066554034,
442 290 285 s=88 w=0.0066554034,
443 290 289 s=102 w=0.0029851387,
444 291 273 s=70 w=0.0025526066,
445 292 274 s=70 w=0.0025526066,
446 292 291 s=82 w=0.0019315141,
447 293 275 s=70 w=0.0025526066,
448 293 292 s=81 w=0.0032510667,
449 294 278 s=70 w=0.0025526066,
450 294 293 s=80 w=0.0038601272,
451 295 281 s=70 w=0.0025526066,
452 295 294 s=79 w=0.002267894,
453 296 283 s=70 w=0.0025526066,
454 296 295 s=78 w=0.002746458,
455 297 284 s=70 w=0.0025526066,
456 297 296 s=89 w=0.0012106623,
457 298 289 s=70 w=0.0025526066,
458 298 297 s=88 w=0.0066554034,
459 299 290 s=70 w=0.0025526066,
460 299 298 s=102 w=0.0029851387,
461 300 299 s=107 w=1.7782344E-4,
462 301 290 s=107 w=1.7782344E-4,
463 301 300 s=70 w=0.0025526066,
464 302 300 s=113 w=5.8477296E-4,
465 303 301 s=113 w=5.8477296E-4,
466 303 302 s=70 w=0.0025526066,
467 304 290 s=113 w=5.8477296E-4,
468 304 303 s=107 w=1.7782344E-4,
469 305 285 s=113 w=5.8477296E-4,
470 305 304 s=88 w=0.0066554034,
471 306 286 s=113 w=5.8477296E-4,
472 306 305 s=78 w=0.002746458,
473 307 287 s=113 w=5.8477296E-4,
474 307 306 s=79 w=0.002267894,
475 308 288 s=113 w=5.8477296E-4,
476 308 307 s=59 w=0.0075313607,
477 309 302 s=118 w=0.005981799,
478 310 303 s=118 w=0.005981799,
479 310 309 s=70 w=0.0025526066,
480 311 304 s=118 w=0.005981799,
481 311 310 s=107 w=1.7782344E-4,
482 312 305 s=118 w=0.005981799,
483 312 311 s=88 w=0.0066554034,
484 313 306 s=118 w=0.005981799,
485 313 312 s=78 w=0.002746458,
486 314 307 s=118 w=0.005981799,
487 314 313 s=79 w=0.002267894,
488 315 308 s=118 w=0.005981799,
489 315 314 s=59 w=0.0075313607,
490 316 288 s=118 w=0.005981799,
491 316 315 s=113 w=5.8477296E-4,
492 317 280 s=118 w=0.005981799,
493 317 316 s=102 w=0.0029851387,
494 318 277 s=118 w=0.005981799,
495 318 317 s=80 w=0.0038601272,
496 319 263 s=118 w=0.005981799,
497 319 318 s=71 w=2.0805965E-4,
498 320 256 s=118 w=0.005981799,
499 320 319 s=66 w=0.0011992746,
500 321 257 s=118 w=0.005981799,
501 321 320 s=60 w=0.00599606,
502 322 227 s=118 w=0.005981799,
503 322 321 s=67 w=3.4868168E-5,
504 323 228 s=118 w=0.005981799,
505 323 322 s=54 w=0.004546437,
506 324 296 s=77 w=0.037302077,
507 325 297 s=77 w=0.037302077,
508 325 324 s=89 w=0.0012106623,
509 326 298 s=77 w=0.037302077,
510 326 325 s=88 w=0.0066554034,
511 327 299 s=77 w=0.037302077,
512 327 326 s=102 w=0.0029851387,
513 328 300 s=77 w=0.037302077,
514 328 327 s=107 w=1.7782344E-4,
515 329 302 s=77 w=0.037302077,
516 329 328 s=113 w=5.8477296E-4,
517 330 309 s=77 w=0.037302077,
518 330 329 s=118 w=0.005981799,
519 331 136 s=45 w=3.1000018E-5,
520 332 141 s=45 w=3.1000018E-5,
521 332 331 s=48 w=0.0039093834,
522 333 157 s=45 w=3.1000018E-5,
523 333 332 s=55 w=0.008579131,
524 334 207 s=45 w=3.1000018E-5,
525 334 333 s=54 w=0.004546437,
526 335 208 s=45 w=3.1000018E-5,
527 335 334 s=63 w=0.0013862564,
528 336 209 s=45 w=3.1000018E-5,
529 336 335 s=62 w=0.0027815467,
530 337 214 s=45 w=3.1000018E-5,
531 337 336 s=61 w=0.009119764,
532 338 244 s=45 w=3.1000018E-5,
533 338 337 s=60 w=0.00599606,
534 339 264 s=45 w=3.1000018E-5,
535 339 338 s=59 w=0.0075313607,
536 340 265 s=45 w=3.1000018E-5,
537 340 339 s=68 w=0.00554015,
538 341 266 s=45 w=3.1000018E-5,
539 341 340 s=67 w=3.4868168E-5,
540 342 267 s=45 w=3.1000018E-5,
541 342 341 s=66 w=0.0011992746,
542 343 268 s=45 w=3.1000018E-5,
543 343 342 s=73 w=0.008686743,
544 344 269 s=45 w=3.1000018E-5,
545 344 343 s=72 w=0.0013303506,
546 345 273 s=45 w=3.1000018E-5,
547 345 344 s=71 w=2.0805965E-4,
548 346 291 s=45 w=3.1000018E-5,
549 346 345 s=70 w=0.0025526066,
550 347 292 s=45 w=3.1000018E-5,
551 347 346 s=82 w=0.0019315141,
552 348 293 s=45 w=3.1000018E-5,
553 348 347 s=81 w=0.0032510667,
554 349 294 s=45 w=3.1000018E-5,
555 349 348 s=80 w=0.0038601272,
556 350 295 s=45 w=3.1000018E-5,
557 350 349 s=79 w=0.002267894,
558 351 296 s=45 w=3.1000018E-5,
559 351 350 s=78 w=0.002746458,
560 352 324 s=45 w=3.1000018E-5,
561 352 351 s=77 w=0.037302077,
562 353 325 s=45 w=3.1000018E-5,
563 353 352 s=89 w=0.0012106623,
564 354 326 s=45 w=3.1000018E-5,
565 354 353 s=88 w=0.0066554034,
566 355 352 s=76 w=0.0012367062,
567 356 353 s=76 w=0.0012367062,
568 356 355 s=89 w=0.0012106623,
569 357 354 s=76 w=0.0012367062,
570 357 356 s=88 w=0.0066554034,
571 358 326 s=76 w=0.0012367062,
572 358 357 s=45 w=3.1000018E-5,
573 359 327 s=76 w=0.0012367062,
574 359 358 s=102 w=0.0029851387,
575 360 328 s=76 w=0.0012367062,
576 360 359 s=107 w=1.7782344E-4,
577 361 329 s=76 w=0.0012367062,
578 361 360 s=113 w=5.8477296E-4,
579 362 357 s=87 w=0.024289703,
580 363 358 s=87 w=0.024289703,
581 363 362 s=45 w=3.1000018E-5,
582 364 359 s=87 w=0.024289703,
583 364 363 s=102 w=0.0029851387,
584 365 360 s=87 w=0.024289703,
585 365 364 s=107 w=1.7782344E-4,
586 366 361 s=87 w=0.024289703,
587 366 365 s=113 w=5.8477296E-4,
588 367 329 s=87 w=0.024289703,
589 367 366 s=76 w=0.0012367062,
590 368 330 s=87 w=0.024289703,
591 368 367 s=118 w=0.005981799,
592 369 368 s=117 w=0.003987684,
593 370 330 s=117 w=0.003987684,
594 370 369 s=87 w=0.024289703,
595 371 309 s=117 w=0.003987684,
596 371 370 s=77 w=0.037302077,
597 372 310 s=117 w=0.003987684,
598 372 371 s=70 w=0.0025526066,
599 373 311 s=117 w=0.003987684,
600 373 372 s=107 w=1.7782344E-4,
601 374 312 s=117 w=0.003987684,
602 374 373 s=88 w=0.0066554034,
603 375 313 s=117 w=0.003987684,
604 375 374 s=78 w=0.002746458,
605 376 314 s=117 w=0.003987684,
606 376 375 s=79 w=0.002267894,
607 377 315 s=117 w=0.003987684,
608 377 376 s=59 w=0.0075313607,
609 378 372 s=125 w=5.4243463E-4,
610 379 373 s=125 w=5.4243463E-4,
611 379 378 s=107 w=1.7782344E-4,
612 380 374 s=125 w=5.4243463E-4,
613 380 379 s=88 w=0.0066554034,
614 381 375 s=125 w=5.4243463E-4,
615 381 380 s=78 w=0.002746458,
616 382 376 s=125 w=5.4243463E-4,
617 382 381 s=79 w=0.002267894,
618 383 377 s=125 w=5.4243463E-4,
619 383 382 s=59 w=0.0075313607,
620 384 315 s=125 w=5.4243463E-4,
621 384 383 s=117 w=0.003987684,
622 385 316 s=125 w=5.4243463E-4,
623 385 384 s=113 w=5.8477296E-4,
624 386 317 s=125 w=5.4243463E-4,
625 386 385 s=102 w=0.0029851387,
626 387 318 s=125 w=5.4243463E-4,
627 387 386 s=80 w=0.0038601272,
628 388 319 s=125 w=5.4243463E-4,
629 388 387 s=71 w=2.0805965E-4,
630 389 320 s=125 w=5.4243463E-4,
631 389 388 s=66 w=0.0011992746,
632 390 321 s=125 w=5.4243463E-4,
633 390 389 s=60 w=0.00599606,
634 391 322 s=125 w=5.4243463E-4,
635 391 390 s=67 w=3.4868168E-5,
636 392 323 s=125 w=5.4243463E-4,
637 392 391 s=54 w=0.004546437,
638 393 362 s=86 w=0.005250705,
639 394 363 s=86 w=0.005250705,
640 394 393 s=45 w=3.1000018E-5,
641 395 364 s=86 w=0.005250705,
642 395 394 s=102 w=0.0029851387,
643 396 365 s=86 w=0.005250705,
644 396 395 s=107 w=1.7782344E-4,
645 397 366 s=86 w=0.005250705,
646 397 396 s=113 w=5.8477296E-4,
647 398 394 s=96 w=0.0058469693,
648 399 395 s=96 w=0.0058469693,
649 399 398 s=102 w=0.0029851387,
650 400 396 s=96 w=0.0058469693,
651 400 399 s=107 w=1.7782344E-4,
652 401 397 s=96 w=0.0058469693,
653 401 400 s=113 w=5.8477296E-4,
654 402 366 s=96 w=0.0058469693,
655 402 401 s=86 w=0.005250705,
656 403 367 s=96 w=0.0058469693,
657 403 402 s=76 w=0.0012367062,
658 404 368 s=96 w=0.0058469693,
659 404 403 s=118 w=0.005981799,
660 405 369 s=96 w=0.0058469693,
661 405 404 s=117 w=0.003987684,
662 406 393 s=85 w=0.0019037764,
663 407 394 s=85 w=0.0019037764,
664 407 406 s=45 w=3.1000018E-5,
665 408 398 s=85 w=0.0019037764,
666 408 407 s=96 w=0.0058469693,
667 409 399 s=85 w=0.0019037764,
668 409 408 s=102 w=0.0029851387,
669 410 400 s=85 w=0.0019037764,
670 410 409 s=107 w=1.7782344E-4,
671 411 401 s=85 w=0.0019037764,
672 411 410 s=113 w=5.8477296E-4,
673 412 408 s=95 w=0.04809303,
674 413 409 s=95 w=0.04809303,
675 413 412 s=102 w=0.0029851387,
676 414 410 s=95 w=0.04809303,
677 414 413 s=107 w=1.7782344E-4,
678 415 411 s=95 w=0.04809303,
679 415 414 s=113 w=5.8477296E-4,
680 416 401 s=95 w=0.04809303,
681 416 415 s=85 w=0.0019037764,
682 417 378 s=124 w=0.0013544987,
683 418 379 s=124 w=0.0013544987,
684 418 417 s=107 w=1.7782344E-4,
685 419 380 s=124 w=0.0013544987,
686 419 418 s=88 w=0.0066554034,
687 420 381 s=124 w=0.0013544987,
688 420 419 s=78 w=0.002746458,
689 421 382 s=124 w=0.0013544987,
690 421 420 s=79 w=0.002267894,
691 422 383 s=124 w=0.0013544987,
692 422 421 s=59 w=0.0075313607,
693 423 417 s=128 w=0.0032095364,
694 424 418 s=128 w=0.0032095364,
695 424 423 s=107 w=1.7782344E-4,
696 425 419 s=128 w=0.0032095364,
697 425 424 s=88 w=0.0066554034,
698 426 420 s=128 w=0.0032095364,
699 426 425 s=78 w=0.002746458,
700 427 421 s=128 w=0.0032095364,
701 427 426 s=79 w=0.002267894,
702 428 422 s=128 w=0.0032095364,
703 428 427 s=59 w=0.0075313607,
704 429 383 s=128 w=0.0032095364,
705 429 428 s=124 w=0.0013544987,
706 430 384 s=128 w=0.0032095364,
707 430 429 s=117 w=0.003987684,
708 431 385 s=128 w=0.0032095364,
709 431 430 s=113 w=5.8477296E-4,
710 432 386 s=128 w=0.0032095364,
711 432 431 s=102 w=0.0029851387,
712 433 387 s=128 w=0.0032095364,
713 433 432 s=80 w=0.0038601272,
714 434 388 s=128 w=0.0032095364,
715 434 433 s=71 w=2.0805965E-4,
716 435 389 s=128 w=0.0032095364,
717 435 434 s=66 w=0.0011992746,
718 436 390 s=128 w=0.0032095364,
719 436 435 s=60 w=0.00599606,
720 437 243 s=153 w=3.1331152E-4,
721 438 206 s=153 w=3.1331152E-4,
722 438 437 s=89 w=0.0012106623,
723 439 175 s=153 w=3.1331152E-4,
724 439 438 s=81 w=0.0032510667,
725 440 176 s=153 w=3.1331152E-4,
726 440 439 s=25 w=0.0051661665,
727 441 177 s=153 w=3.1331152E-4,
728 441 440 s=15 w=4.501484E-4,
729 442 178 s=153 w=3.1331152E-4,
730 442 441 s=8 w=0.0011805116,
731 443 156 s=153 w=3.1331152E-4,
732 443 442 s=82 w=0.0019315141,
733 444 135 s=153 w=3.1331152E-4,
734 444 443 s=63 w=0.0013862564,
735 445 109 s=153 w=3.1331152E-4,
736 445 444 s=41 w=0.0075630927,
737 446 100 s=153 w=3.1331152E-4,
738 446 445 s=32 w=0.0012013401,
739 447 84 s=153 w=3.1331152E-4,
740 447 446 s=26 w=0.03898354,
741 448 62 s=153 w=3.1331152E-4,
742 448 447 s=16 w=0.07357145,
743 449 63 s=153 w=3.1331152E-4,
744 449 448 s=17 w=0.015791247,
745 450 64 s=153 w=3.1331152E-4,
746 450 449 s=9 w=0.07764377,
747 451 65 s=153 w=3.1331152E-4,
748 451 450 s=3 w=0.0043344577,
749 452 59 s=153 w=3.1331152E-4,
750 452 451 s=27 w=0.0014137822,
751 453 50 s=153 w=3.1331152E-4,
752 453 452 s=28 w=0.0024843817,
753 454 49 s=153 w=3.1331152E-4,
754 454 453 s=18 w=0.003489473,
755 455 48 s=153 w=3.1331152E-4,
756 455 454 s=10 w=0.009300191,
757 456 124 s=31 w=0.004886332,
758 457 125 s=31 w=0.004886332,
759 457 456 s=41 w=0.0075630927,
760 458 136 s=31 w=0.004886332,
761 458 457 s=40 w=0.003161396,
762 459 331 s=31 w=0.004886332,
763 459 458 s=45 w=3.1000018E-5,
764 460 406 s=84 w=0.0064287675,
765 461 407 s=84 w=0.0064287675,
766 461 460 s=45 w=3.1000018E-5,
767 462 408 s=84 w=0.0064287675,
768 462 461 s=96 w=0.0058469693,
769 463 412 s=84 w=0.0064287675,
770 463 462 s=95 w=0.04809303,
771 464 413 s=84 w=0.0064287675,
772 464 463 s=102 w=0.0029851387,
773 465 414 s=84 w=0.0064287675,
774 465 464 s=107 w=1.7782344E-4,
775 466 463 s=94 w=0.0060535683,
776 467 464 s=94 w=0.0060535683,
777 467 466 s=102 w=0.0029851387,
778 468 465 s=94 w=0.0060535683,
779 468 467 s=107 w=1.7782344E-4,
780 469 414 s=94 w=0.0060535683,
781 469 468 s=84 w=0.0064287675,
782 470 415 s=94 w=0.0060535683,
783 470 469 s=113 w=5.8477296E-4,
784 471 467 s=101 w=3.3329695E-4,
785 472 468 s=101 w=3.3329695E-4,
786 472 471 s=107 w=1.7782344E-4,
787 473 469 s=101 w=3.3329695E-4,
788 473 472 s=84 w=0.0064287675,
789 474 470 s=101 w=3.3329695E-4,
790 474 473 s=113 w=5.8477296E-4,
791 475 415 s=101 w=3.3329695E-4,
792 475 474 s=94 w=0.0060535683,
793 476 416 s=101 w=3.3329695E-4,
794 476 475 s=85 w=0.0019037764,
795 477 230 s=147 w=6.1497325E-4,
796 478 231 s=147 w=6.1497325E-4,
797 478 477 s=22 w=0.0014533025,
798 479 232 s=147 w=6.1497325E-4,
799 479 478 s=72 w=0.0013303506,
800 480 233 s=147 w=6.1497325E-4,
801 480 479 s=68 w=0.00554015,
802 481 234 s=147 w=6.1497325E-4,
803 481 480 s=62 w=0.0027815467,
804 482 235 s=147 w=6.1497325E-4,
805 482 481 s=55 w=0.008579131,
806 483 236 s=147 w=6.1497325E-4,
807 483 482 s=48 w=0.0039093834,
808 484 237 s=147 w=6.1497325E-4,
809 484 483 s=23 w=0.0077880104,
810 485 238 s=147 w=6.1497325E-4,
811 485 484 s=14 w=1.2029239E-4,
812 486 239 s=147 w=6.1497325E-4,
813 486 485 s=73 w=0.008686743,
814 487 240 s=147 w=6.1497325E-4,
815 487 486 s=40 w=0.003161396,
816 488 241 s=147 w=6.1497325E-4,
817 488 487 s=24 w=0.030826163,
818 489 242 s=147 w=6.1497325E-4,
819 489 488 s=7 w=0.0036107812,
820 490 243 s=147 w=6.1497325E-4,
821 490 489 s=2 w=2.8378313E-4,
822 491 437 s=147 w=6.1497325E-4,
823 491 490 s=153 w=3.1331152E-4,
824 492 438 s=147 w=6.1497325E-4,
825 492 491 s=89 w=0.0012106623,
826 493 439 s=147 w=6.1497325E-4,
827 493 492 s=81 w=0.0032510667,
828 494 440 s=147 w=6.1497325E-4,
829 494 493 s=25 w=0.0051661665,
830 495 441 s=147 w=6.1497325E-4,
831 495 494 s=15 w=4.501484E-4,
832 496 442 s=147 w=6.1497325E-4,
833 496 495 s=8 w=0.0011805116,
834 497 443 s=147 w=6.1497325E-4,
835 497 496 s=82 w=0.0019315141,
836 498 444 s=147 w=6.1497325E-4,
837 498 497 s=63 w=0.0013862564,
838 499 445 s=147 w=6.1497325E-4,
839 499 498 s=41 w=0.0075630927,
840 500 446 s=147 w=6.1497325E-4,
841 500 499 s=32 w=0.0012013401,
842 501 447 s=147 w=6.1497325E-4,
843 501 500 s=26 w=0.03898354,
844 502 448 s=147 w=6.1497325E-4,
845 502 501 s=16 w=0.07357145,
846 503 332 s=51 w=0.003062483,
847 504 333 s=51 w=0.003062483,
848 504 503 s=55 w=0.008579131,
849 505 334 s=51 w=0.003062483,
850 505 504 s=54 w=0.004546437,
851 506 335 s=51 w=0.003062483,
852 506 505 s=63 w=0.0013862564,
853 507 336 s=51 w=0.003062483,
854 507 506 s=62 w=0.0027815467,
855 508 337 s=51 w=0.003062483,
856 508 507 s=61 w=0.009119764,
857 509 338 s=51 w=0.003062483,
858 509 508 s=60 w=0.00599606,
859 510 339 s=51 w=0.003062483,
860 510 509 s=59 w=0.0075313607,
861 511 340 s=51 w=0.003062483,
862 511 510 s=68 w=0.00554015,
863 512 341 s=51 w=0.003062483,
864 512 511 s=67 w=3.4868168E-5,
865 513 342 s=51 w=0.003062483,
866 513 512 s=66 w=0.0011992746,
867 514 343 s=51 w=0.003062483,
868 514 513 s=73 w=0.008686743,
869 515 344 s=51 w=0.003062483,
870 515 514 s=72 w=0.0013303506,
871 516 345 s=51 w=0.003062483,
872 516 515 s=71 w=2.0805965E-4,
873 517 346 s=51 w=0.003062483,
874 517 516 s=70 w=0.0025526066,
875 518 466 s=93 w=0.01598939,
876 519 467 s=93 w=0.01598939,
877 519 518 s=102 w=0.0029851387,
878 520 471 s=93 w=0.01598939,
879 520 519 s=101 w=3.3329695E-4,
880 521 472 s=93 w=0.01598939,
881 521 520 s=107 w=1.7782344E-4,
882 522 521 s=106 w=0.0020694938,
883 523 472 s=106 w=0.0020694938,
884 523 522 s=93 w=0.01598939,
885 524 473 s=106 w=0.0020694938,
886 524 523 s=84 w=0.0064287675,
887 525 474 s=106 w=0.0020694938,
888 525 524 s=113 w=5.8477296E-4,
889 526 475 s=106 w=0.0020694938,
890 526 525 s=94 w=0.0060535683,
891 527 476 s=106 w=0.0020694938,
892 527 526 s=85 w=0.0019037764,
893 528 423 s=127 w=2.6151197E-4,
894 529 424 s=127 w=2.6151197E-4,
895 529 528 s=107 w=1.7782344E-4,
896 530 425 s=127 w=2.6151197E-4,
897 530 529 s=88 w=0.0066554034,
898 531 426 s=127 w=2.6151197E-4,
899 531 530 s=78 w=0.002746458,
900 532 427 s=127 w=2.6151197E-4,
901 532 531 s=79 w=0.002267894,
902 533 428 s=127 w=2.6151197E-4,
903 533 532 s=59 w=0.0075313607,
904 534 528 s=130 w=0.0012598821,
905 535 529 s=130 w=0.0012598821,
906 535 534 s=107 w=1.7782344E-4,
907 536 530 s=130 w=0.0012598821,
908 536 535 s=88 w=0.0066554034,
909 537 531 s=130 w=0.0012598821,
910 537 536 s=78 w=0.002746458,
911 538 532 s=130 w=0.0012598821,
912 538 537 s=79 w=0.002267894,
913 539 533 s=130 w=0.0012598821,
914 539 538 s=59 w=0.0075313607,
915 540 428 s=130 w=0.0012598821,
916 540 539 s=127 w=2.6151197E-4,
917 541 477 s=146 w=0.032594245,
918 542 478 s=146 w=0.032594245,
919 542 541 s=22 w=0.0014533025,
920 543 479 s=146 w=0.032594245,
921 543 542 s=72 w=0.0013303506,
922 544 480 s=146 w=0.032594245,
923 544 543 s=68 w=0.00554015,
924 545 481 s=146 w=0.032594245,
925 545 544 s=62 w=0.0027815467,
926 546 482 s=146 w=0.032594245,
927 546 545 s=55 w=0.008579131,
928 547 483 s=146 w=0.032594245,
929 547 546 s=48 w=0.0039093834,
930 548 484 s=146 w=0.032594245,
931 548 547 s=23 w=0.0077880104,
932 549 485 s=146 w=0.032594245,
933 549 548 s=14 w=1.2029239E-4,
934 550 486 s=146 w=0.032594245,
935 550 549 s=73 w=0.008686743,
936 551 487 s=146 w=0.032594245,
937 551 550 s=40 w=0.003161396,
938 552 488 s=146 w=0.032594245,
939 552 551 s=24 w=0.030826163,
940 553 489 s=146 w=0.032594245,
941 553 552 s=7 w=0.0036107812,
942 554 490 s=146 w=0.032594245,
943 554 553 s=2 w=2.8378313E-4,
944 555 491 s=146 w=0.032594245,
945 555 554 s=153 w=3.1331152E-4,
946 556 492 s=146 w=0.032594245,
947 556 555 s=89 w=0.0012106623,
948 557 493 s=146 w=0.032594245,
949 557 556 s=81 w=0.0032510667,
950 558 494 s=146 w=0.032594245,
951 558 557 s=25 w=0.0051661665,
952 559 495 s=146 w=0.032594245,
953 559 558 s=15 w=4.501484E-4,
954 560 496 s=146 w=0.032594245,
955 560 559 s=8 w=0.0011805116,
956 561 502 s=157 w=3.1264062E-4,
957 562 448 s=157 w=3.1264062E-4,
958 562 561 s=147 w=6.1497325E-4,
959 563 449 s=157 w=3.1264062E-4,
960 563 562 s=17 w=0.015791247,
961 564 450 s=157 w=3.1264062E-4,
962 564 563 s=9 w=0.07764377,
963 565 451 s=157 w=3.1264062E-4,
964 565 564 s=3 w=0.0043344577,
965 566 452 s=157 w=3.1264062E-4,
966 566 565 s=27 w=0.0014137822,
967 567 453 s=157 w=3.1264062E-4,
968 567 566 s=28 w=0.0024843817,
969 568 454 s=157 w=3.1264062E-4,
970 568 567 s=18 w=0.003489473,
971 569 455 s=157 w=3.1264062E-4,
972 569 568 s=10 w=0.009300191,
973 570 456 s=36 w=0.008860868,
974 571 457 s=36 w=0.008860868,
975 571 570 s=41 w=0.0075630927,
976 572 458 s=36 w=0.008860868,
977 572 571 s=40 w=0.003161396,
978 573 459 s=36 w=0.008860868,
979 573 572 s=45 w=3.1000018E-5,
980 574 573 s=44 w=0.0056854887,
981 575 459 s=44 w=0.0056854887,
982 575 574 s=36 w=0.008860868,
983 576 331 s=44 w=0.0056854887,
984 576 575 s=31 w=0.004886332,
985 577 332 s=44 w=0.0056854887,
986 577 576 s=48 w=0.0039093834,
987 578 503 s=44 w=0.0056854887,
988 578 577 s=51 w=0.003062483,
989 579 504 s=44 w=0.0056854887,
990 579 578 s=55 w=0.008579131,
991 580 505 s=44 w=0.0056854887,
992 580 579 s=54 w=0.004546437,
993 581 518 s=92 w=0.0022017227,
994 582 519 s=92 w=0.0022017227,
995 582 581 s=102 w=0.0029851387,
996 583 520 s=92 w=0.0022017227,
997 583 582 s=101 w=3.3329695E-4,
998 584 521 s=92 w=0.0022017227,
999 584 583 s=107 w=1.7782344E-4,
1000 585 522 s=92 w=0.0022017227,
1001 585 584 s=106 w=0.0020694938,
1002 586 583 s=100 w=0.014725096,
1003 587 584 s=100 w=0.014725096,
1004 587 586 s=107 w=1.7782344E-4,
1005 588 585 s=100 w=0.014725096,
1006 588 587 s=106 w=0.0020694938,
1007 589 522 s=100 w=0.014725096,
1008 589 588 s=92 w=0.0022017227,
1009 590 589 s=111 w=0.0024636644,
1010 591 522 s=111 w=0.0024636644,
1011 591 590 s=100 w=0.014725096,
1012 592 523 s=111 w=0.0024636644,
1013 592 591 s=93 w=0.01598939,
1014 593 524 s=111 w=0.0024636644,
1015 593 592 s=84 w=0.0064287675,
1016 594 525 s=111 w=0.0024636644,
1017 594 593 s=113 w=5.8477296E-4,
1018 594 26 s=112 w=0.06081679,
1019 595 526 s=111 w=0.0024636644,
1020 595 594 s=94 w=0.0060535683,
1021 596 527 s=111 w=0.0024636644,
1022 596 595 s=85 w=0.0019037764,
1023 596 27 s=114 w=0.0655677,
1024 597 476 s=111 w=0.0024636644,
1025 597 596 s=106 w=0.0020694938,
1026 598 416 s=111 w=0.0024636644,
1027 598 597 s=101 w=3.3329695E-4,
1028 599 401 s=111 w=0.0024636644,
1029 599 598 s=95 w=0.04809303,
1030 600 402 s=111 w=0.0024636644,
1031 600 599 s=86 w=0.005250705,
1032 601 403 s=111 w=0.0024636644,
1033 601 600 s=76 w=0.0012367062,
1034 602 404 s=111 w=0.0024636644,
1035 602 601 s=118 w=0.005981799,
1036 603 405 s=111 w=0.0024636644,
1037 603 602 s=117 w=0.003987684,
1038 604 417 s=123 w=0.07176774,
1039 605 423 s=123 w=0.07176774,
1040 605 604 s=128 w=0.0032095364,
1041 606 528 s=123 w=0.07176774,
1042 606 605 s=127 w=2.6151197E-4,
1043 607 534 s=123 w=0.07176774,
1044 607 606 s=130 w=0.0012598821,
1045 607 33 s=131 w=0.10609734,
1046 608 565 s=160 w=7.7610806E-5,
1047 609 566 s=160 w=7.7610806E-5,
1048 609 608 s=27 w=0.0014137822,
1049 610 567 s=160 w=7.7610806E-5,
1050 610 609 s=28 w=0.0024843817,
1051 610 46 s=161 w=0.0441579,
1052 611 568 s=160 w=7.7610806E-5,
1053 611 610 s=18 w=0.003489473,
1054 612 569 s=160 w=7.7610806E-5,
1055 612 611 s=10 w=0.009300191,
1056 612 47 s=162 w=0.034245327,
1057 613 110 s=13 w=4.1760728E-4,
1058 614 111 s=13 w=4.1760728E-4,
1059 614 613 s=28 w=0.0024843817,
1060 615 112 s=13 w=4.1760728E-4,
1061 615 614 s=27 w=0.0014137822,
1062 616 113 s=13 w=4.1760728E-4,
1063 616 615 s=26 w=0.03898354,
1064 617 114 s=13 w=4.1760728E-4,
1065 617 616 s=25 w=0.0051661665,
1066 618 116 s=13 w=4.1760728E-4,
1067 618 617 s=24 w=0.030826163,
1068 619 119 s=13 w=4.1760728E-4,
1069 619 618 s=23 w=0.0077880104,
1070 620 121 s=13 w=4.1760728E-4,
1071 620 619 s=22 w=0.0014533025,
1072 621 123 s=13 w=4.1760728E-4,
1073 621 620 s=21 w=0.024002526,
1074 622 124 s=13 w=4.1760728E-4,
1075 622 621 s=32 w=0.0012013401,
1076 623 456 s=13 w=4.1760728E-4,
1077 623 622 s=31 w=0.004886332,
1078 624 623 s=30 w=0.010498389,
1079 625 456 s=30 w=0.010498389,
1080 625 624 s=13 w=4.1760728E-4,
1081 625 8 s=33 w=0.35281774,
1082 626 570 s=30 w=0.010498389,
1083 626 625 s=36 w=0.008860868,
1084 627 510 s=58 w=0.010781962,
1085 628 511 s=58 w=0.010781962,
1086 628 627 s=68 w=0.00554015,
1087 629 512 s=58 w=0.010781962,
1088 629 628 s=67 w=3.4868168E-5,
1089 630 513 s=58 w=0.010781962,
1090 630 629 s=66 w=0.0011992746,
1091 631 514 s=58 w=0.010781962,
1092 631 630 s=73 w=0.008686743,
1093 632 515 s=58 w=0.010781962,
1094 632 631 s=72 w=0.0013303506,
1095 633 516 s=58 w=0.010781962,
1096 633 632 s=71 w=2.0805965E-4,
1097 634 517 s=58 w=0.010781962,
1098 634 633 s=70 w=0.0025526066,
1099 635 581 s=91 w=0.0029789829,
1100 635 21 s=90 w=0.03607164,
1101 636 582 s=91 w=0.0029789829,
1102 636 635 s=102 w=0.0029851387,
1103 637 583 s=91 w=0.0029789829,
1104 637 636 s=101 w=3.3329695E-4,
1105 638 586 s=91 w=0.0029789829,
1106 638 637 s=100 w=0.014725096,
1107 639 587 s=91 w=0.0029789829,
1108 639 638 s=107 w=1.7782344E-4,
1109 640 588 s=91 w=0.0029789829,
1110 640 639 s=106 w=0.0020694938,
1111 641 638 s=99 w=7.6154116E-5,
1112 642 639 s=99 w=7.6154116E-5,
1113 642 641 s=107 w=1.7782344E-4,
1114 643 640 s=99 w=7.6154116E-5,
1115 643 642 s=106 w=0.0020694938,
1116 644 588 s=99 w=7.6154116E-5,
1117 644 643 s=91 w=0.0029789829,
1118 645 643 s=105 w=0.0015687991,
1119 646 644 s=105 w=0.0015687991,
1120 646 645 s=91 w=0.0029789829,
1121 647 588 s=105 w=0.0015687991,
1122 647 646 s=99 w=7.6154116E-5,
1123 648 589 s=105 w=0.0015687991,
1124 648 647 s=92 w=0.0022017227,
1125 649 590 s=105 w=0.0015687991,
1126 649 648 s=111 w=0.0024636644,
1127 650 604 s=122 w=0.032795183,
1128 651 605 s=122 w=0.032795183,
1129 651 650 s=128 w=0.0032095364,
1130 652 606 s=122 w=0.032795183,
1131 652 651 s=127 w=2.6151197E-4,
1132 653 607 s=122 w=0.032795183,
1133 653 652 s=130 w=0.0012598821,
1134 653 32 s=129 w=0.07093012,
1135 654 537 s=134 w=0.014969874,
1136 655 538 s=134 w=0.014969874,
1137 655 654 s=79 w=0.002267894,
1138 656 539 s=134 w=0.014969874,
1139 656 655 s=59 w=0.0075313607,
1140 657 540 s=134 w=0.014969874,
1141 657 656 s=127 w=2.6151197E-4,
1142 658 392 s=142 w=0.0017795492,
1143 659 323 s=142 w=0.0017795492,
1144 659 658 s=125 w=5.4243463E-4,
1145 660 228 s=142 w=0.0017795492,
1146 660 659 s=118 w=0.005981799,
1147 661 229 s=142 w=0.0017795492,
1148 661 660 s=61 w=0.009119764,
1149 662 230 s=142 w=0.0017795492,
1150 662 661 s=21 w=0.024002526,
1151 663 477 s=142 w=0.0017795492,
1152 663 662 s=147 w=6.1497325E-4,
1153 664 541 s=142 w=0.0017795492,
1154 664 663 s=146 w=0.032594245,
1155 665 542 s=142 w=0.0017795492,
1156 665 664 s=22 w=0.0014533025,
1157 666 664 s=145 w=0.018066583,
1158 667 665 s=145 w=0.018066583,
1159 667 666 s=22 w=0.0014533025,
1160 668 542 s=145 w=0.018066583,
1161 668 667 s=142 w=0.0017795492,
1162 669 543 s=145 w=0.018066583,
1163 669 668 s=72 w=0.0013303506,
1164 670 544 s=145 w=0.018066583,
1165 670 669 s=68 w=0.00554015,
1166 671 545 s=145 w=0.018066583,
1167 671 670 s=62 w=0.0027815467,
1168 672 546 s=145 w=0.018066583,
1169 672 671 s=55 w=0.008579131,
1170 673 547 s=145 w=0.018066583,
1171 673 672 s=48 w=0.0039093834,
1172 674 548 s=145 w=0.018066583,
1173 674 673 s=23 w=0.0077880104,
1174 675 549 s=145 w=0.018066583,
1175 675 674 s=14 w=1.2029239E-4,
1176 676 667 s=149 w=0.0017534276,
1177 677 668 s=149 w=0.0017534276,
1178 677 676 s=142 w=0.0017795492,
1179 678 669 s=149 w=0.0017534276,
1180 678 677 s=72 w=0.0013303506,
1181 679 670 s=149 w=0.0017534276,
1182 679 678 s=68 w=0.00554015,
1183 680 671 s=149 w=0.0017534276,
1184 680 679 s=62 w=0.0027815467,
1185 681 672 s=149 w=0.0017534276,
1186 681 680 s=55 w=0.008579131,
1187 682 673 s=149 w=0.0017534276,
1188 682 681 s=48 w=0.0039093834,
1189 683 674 s=149 w=0.0017534276,
1190 683 682 s=23 w=0.0077880104,
1191 684 675 s=149 w=0.0017534276,
1192 684 683 s=14 w=1.2029239E-4,
1193 684 41 s=150 w=0.19721693,
1194 685 549 s=149 w=0.0017534276,
1195 685 684 s=145 w=0.018066583,
1196 686 550 s=149 w=0.0017534276,
1197 686 685 s=73 w=0.008686743,
1198 687 551 s=149 w=0.0017534276,
1199 687 686 s=40 w=0.003161396,
1200 688 552 s=149 w=0.0017534276,
1201 688 687 s=24 w=0.030826163,
1202 689 553 s=149 w=0.0017534276,
1203 689 688 s=7 w=0.0036107812,
1204 690 554 s=149 w=0.0017534276,
1205 690 689 s=2 w=2.8378313E-4,
1206 691 555 s=149 w=0.0017534276,
1207 691 690 s=153 w=3.1331152E-4,
1208 692 561 s=156 w=7.777139E-4,
1209 692 44 s=155 w=0.13825384,
1210 693 562 s=156 w=7.777139E-4,
1211 693 692 s=147 w=6.1497325E-4,
1212 694 563 s=156 w=7.777139E-4,
1213 694 693 s=17 w=0.015791247,
1214 695 564 s=156 w=7.777139E-4,
1215 695 694 s=9 w=0.07764377,
1216 696 565 s=156 w=7.777139E-4,
1217 696 695 s=3 w=0.0043344577,
1218 697 608 s=156 w=7.777139E-4,
1219 697 696 s=160 w=7.7610806E-5,
1220 698 609 s=156 w=7.777139E-4,
1221 698 697 s=27 w=0.0014137822,
1222 699 85 s=6 w=0.010926884,
1223 699 4 s=5 w=0.11145366,
1224 700 86 s=6 w=0.010926884,
1225 700 699 s=18 w=0.003489473,
1226 701 87 s=6 w=0.010926884,
1227 701 700 s=17 w=0.015791247,
1228 702 88 s=6 w=0.010926884,
1229 702 701 s=16 w=0.07357145,
1230 703 91 s=6 w=0.010926884,
1231 703 702 s=15 w=4.501484E-4,
1232 704 110 s=6 w=0.010926884,
1233 704 703 s=14 w=1.2029239E-4,
1234 705 613 s=6 w=0.010926884,
1235 705 704 s=13 w=4.1760728E-4,
1236 705 5 s=12 w=0.2115653,
1237 706 621 s=20 w=0.0077460734,
1238 706 6 s=19 w=0.2933247,
1239 707 622 s=20 w=0.0077460734,
1240 707 706 s=32 w=0.0012013401,
1241 708 623 s=20 w=0.0077460734,
1242 708 707 s=31 w=0.004886332,
1243 709 624 s=20 w=0.0077460734,
1244 709 708 s=30 w=0.010498389,
1245 709 7 s=29 w=0.3461089,
1246 710 626 s=35 w=0.021209955,
1247 710 9 s=34 w=0.46065974,
1248 711 570 s=35 w=0.021209955,
1249 711 710 s=30 w=0.010498389,
1250 712 711 s=38 w=0.004392527,
1251 712 10 s=37 w=0.3379377,
1252 713 570 s=38 w=0.004392527,
1253 713 712 s=35 w=0.021209955,
1254 714 571 s=38 w=0.004392527,
1255 714 713 s=41 w=0.0075630927,
1256 715 572 s=38 w=0.004392527,
1257 715 714 s=40 w=0.003161396,
1258 715 11 s=39 w=0.31853122,
1259 716 574 s=43 w=0.019463325,
1260 716 12 s=42 w=0.36471596,
1261 717 575 s=43 w=0.019463325,
1262 717 716 s=36 w=0.008860868,
1263 718 576 s=43 w=0.019463325,
1264 718 717 s=31 w=0.004886332,
1265 719 577 s=43 w=0.019463325,
1266 719 718 s=48 w=0.0039093834,
1267 720 719 s=47 w=0.0066626687,
1268 720 13 s=46 w=0.32650575,
1269 721 577 s=47 w=0.0066626687,
1270 721 720 s=43 w=0.019463325,
1271 722 578 s=47 w=0.0066626687,
1272 722 721 s=51 w=0.003062483,
1273 723 722 s=50 w=4.7750238E-4,
1274 723 14 s=49 w=0.3287131,
1275 724 578 s=50 w=4.7750238E-4,
1276 724 723 s=47 w=0.0066626687,
1277 725 579 s=50 w=4.7750238E-4,
1278 725 724 s=55 w=0.008579131,
1279 726 580 s=50 w=4.7750238E-4,
1280 726 725 s=54 w=0.004546437,
1281 727 726 s=53 w=0.006137496,
1282 727 15 s=52 w=0.29825363,
1283 728 580 s=53 w=0.006137496,
1284 728 727 s=50 w=4.7750238E-4,
1285 729 505 s=53 w=0.006137496,
1286 729 728 s=44 w=0.0056854887,
1287 730 506 s=53 w=0.006137496,
1288 730 729 s=63 w=0.0013862564,
1289 731 507 s=53 w=0.006137496,
1290 731 730 s=62 w=0.0027815467,
1291 732 508 s=53 w=0.006137496,
1292 732 731 s=61 w=0.009119764,
1293 733 509 s=53 w=0.006137496,
1294 733 732 s=60 w=0.00599606,
1295 734 510 s=53 w=0.006137496,
1296 734 733 s=59 w=0.0075313607,
1297 735 627 s=53 w=0.006137496,
1298 735 734 s=58 w=0.010781962,
1299 736 735 s=57 w=0.13418938,
1300 736 16 s=56 w=0.09337692,
1301 737 627 s=57 w=0.13418938,
1302 737 736 s=53 w=0.006137496,
1303 738 628 s=57 w=0.13418938,
1304 738 737 s=68 w=0.00554015,
1305 739 629 s=57 w=0.13418938,
1306 739 738 s=67 w=3.4868168E-5,
1307 740 630 s=57 w=0.13418938,
1308 740 739 s=66 w=0.0011992746,
1309 741 740 s=65 w=0.005196631,
1310 741 17 s=64 w=0.08848085,
1311 742 630 s=65 w=0.005196631,
1312 742 741 s=57 w=0.13418938,
1313 743 631 s=65 w=0.005196631,
1314 743 742 s=73 w=0.008686743,
1315 744 632 s=65 w=0.005196631,
1316 744 743 s=72 w=0.0013303506,
1317 745 633 s=65 w=0.005196631,
1318 745 744 s=71 w=2.0805965E-4,
1319 746 634 s=65 w=0.005196631,
1320 746 745 s=70 w=0.0025526066,
1321 746 18 s=69 w=0.20219824,
1322 747 355 s=75 w=0.015890878,
1323 747 19 s=74 w=0.15705015,
1324 748 356 s=75 w=0.015890878,
1325 748 747 s=89 w=0.0012106623,
1326 749 357 s=75 w=0.015890878,
1327 749 748 s=88 w=0.0066554034,
1328 750 362 s=75 w=0.015890878,
1329 750 749 s=87 w=0.024289703,
1330 751 393 s=75 w=0.015890878,
1331 751 750 s=86 w=0.005250705,
1332 752 406 s=75 w=0.015890878,
1333 752 751 s=85 w=0.0019037764,
1334 753 460 s=75 w=0.015890878,
1335 753 752 s=84 w=0.0064287675,
1336 753 20 s=83 w=0.10762571,
1337 754 641 s=98 w=0.0036835594,
1338 754 22 s=97 w=0.018530317,
1339 755 642 s=98 w=0.0036835594,
1340 755 754 s=107 w=1.7782344E-4,
1341 756 643 s=98 w=0.0036835594,
1342 756 755 s=106 w=0.0020694938,
1343 757 645 s=98 w=0.0036835594,
1344 757 756 s=105 w=0.0015687991,
1345 758 757 s=104 w=0.0014254467,
1346 758 23 s=103 w=0.010571648,
1347 759 645 s=104 w=0.0014254467,
1348 759 758 s=98 w=0.0036835594,
1349 760 646 s=104 w=0.0014254467,
1350 760 759 s=91 w=0.0029789829,
1351 761 760 s=109 w=0.004193335,
1352 761 24 s=108 w=0.017710218,
1353 762 646 s=109 w=0.004193335,
1354 762 761 s=104 w=0.0014254467,
1355 763 647 s=109 w=0.004193335,
1356 763 762 s=99 w=7.6154116E-5,
1357 764 648 s=109 w=0.004193335,
1358 764 763 s=92 w=0.0022017227,
1359 765 649 s=109 w=0.004193335,
1360 765 764 s=111 w=0.0024636644,
1361 765 25 s=110 w=0.014952344,
1362 766 603 s=116 w=0.003097956,
1363 766 28 s=115 w=0.088295706,
1364 767 405 s=116 w=0.003097956,
1365 767 766 s=111 w=0.0024636644,
1366 768 369 s=116 w=0.003097956,
1367 768 767 s=96 w=0.0058469693,
1368 769 370 s=116 w=0.003097956,
1369 769 768 s=87 w=0.024289703,
1370 770 371 s=116 w=0.003097956,
1371 770 769 s=77 w=0.037302077,
1372 771 372 s=116 w=0.003097956,
1373 771 770 s=70 w=0.0025526066,
1374 771 29 s=119 w=0.2042667,
1375 772 650 s=121 w=0.0023007663,
1376 772 30 s=120 w=0.06745378,
1377 773 651 s=121 w=0.0023007663,
1378 773 772 s=128 w=0.0032095364,
1379 774 652 s=121 w=0.0023007663,
1380 774 773 s=127 w=2.6151197E-4,
1381 774 31 s=126 w=0.07158694,
1382 775 654 s=133 w=0.0012305848,
1383 775 34 s=132 w=0.17430581,
1384 776 655 s=133 w=0.0012305848,
1385 776 775 s=79 w=0.002267894,
1386 777 656 s=133 w=0.0012305848,
1387 777 776 s=59 w=0.0075313607,
1388 778 777 s=136 w=0.09151524,
1389 778 35 s=135 w=0.10023271,
1390 779 656 s=136 w=0.09151524,
1391 779 778 s=133 w=0.0012305848,
1392 780 657 s=136 w=0.09151524,
1393 780 779 s=127 w=2.6151197E-4,
1394 780 36 s=137 w=0.09948694,
1395 781 436 s=139 w=0.0023287395,
1396 781 37 s=138 w=0.2142427,
1397 782 390 s=139 w=0.0023287395,
1398 782 781 s=128 w=0.0032095364,
1399 783 391 s=139 w=0.0023287395,
1400 783 782 s=67 w=3.4868168E-5,
1401 784 392 s=139 w=0.0023287395,
1402 784 783 s=54 w=0.004546437,
1403 785 658 s=139 w=0.0023287395,
1404 785 784 s=142 w=0.0017795492,
1405 786 785 s=141 w=0.004700652,
1406 786 38 s=140 w=0.23844501,
1407 787 658 s=141 w=0.004700652,
1408 787 786 s=139 w=0.0023287395,
1409 788 659 s=141 w=0.004700652,
1410 788 787 s=125 w=5.4243463E-4,
1411 789 660 s=141 w=0.004700652,
1412 789 788 s=118 w=0.005981799,
1413 790 661 s=141 w=0.004700652,
1414 790 789 s=61 w=0.009119764,
1415 791 662 s=141 w=0.004700652,
1416 791 790 s=21 w=0.024002526,
1417 792 663 s=141 w=0.004700652,
1418 792 791 s=147 w=6.1497325E-4,
1419 793 664 s=141 w=0.004700652,
1420 793 792 s=146 w=0.032594245,
1421 794 666 s=141 w=0.004700652,
1422 794 793 s=145 w=0.018066583,
1423 795 794 s=144 w=0.05438636,
1424 795 39 s=143 w=0.11017466,
1425 796 666 s=144 w=0.05438636,
1426 796 795 s=141 w=0.004700652,
1427 797 667 s=144 w=0.05438636,
1428 797 796 s=22 w=0.0014533025,
1429 798 676 s=144 w=0.05438636,
1430 798 797 s=149 w=0.0017534276,
1431 798 40 s=148 w=0.11415328,
1432 799 691 s=152 w=0.07813785,
1433 799 42 s=151 w=0.12245724,
1434 800 555 s=152 w=0.07813785,
1435 800 799 s=149 w=0.0017534276,
1436 801 556 s=152 w=0.07813785,
1437 801 800 s=89 w=0.0012106623,
1438 802 557 s=152 w=0.07813785,
1439 802 801 s=81 w=0.0032510667,
1440 803 558 s=152 w=0.07813785,
1441 803 802 s=25 w=0.0051661665,
1442 804 559 s=152 w=0.07813785,
1443 804 803 s=15 w=4.501484E-4,
1444 805 560 s=152 w=0.07813785,
1445 805 804 s=8 w=0.0011805116,
1446 805 43 s=154 w=0.1213715,
1447 806 697 s=159 w=0.0431932,
1448 806 45 s=158 w=3.6283318E-4,
1449 807 698 s=159 w=0.0431932,
1450 807 806 s=27 w=0.0014137822,
;
END; [Network]
BEGIN st_Assumptions;
	uptodate;
	chartransform=Uncorrected_P;
	disttransform=NeighborNet;
	splitstransform=EqualAngle;
	SplitsPostProcess filter=dimension value=4;
	autolayoutnodelabels;
END; [st_Assumptions]
