# Supplementary material for: Comparative Genomic Evidence for a Complete Nuclear Pore Complex in the Last Eukaryotic Common Ancestor
Source: PLoS One. 2010 Oct 8;5(10):e13241. doi: 10.1371/journal.pone.0013241 (PMC2951903; doi:10.1371/journal.pone.0013241)
Supplement: File S1 — Alignments and phylogenies. (2.39 MB ZIP) [file pone.0013241.s007.zip › Neumann_SI4/Neumann_coatomer_splitstree/apl3.splitstree]

#nexus

BEGIN Taxa;
DIMENSIONS ntax=48;
TAXLABELS
[1] 'apl3_girdia_gi|71077853|ref|XP_771438_1|_alpha_adaptin_'
[2] 'apl3_phaao_jgi|Phatr2|258|gw1_7_12_1'
[3] 'apl3_pfalci_gi|86171157|ref|XP_966157_1|_alpha_adaptin_like_protein_'
[4] 'apl3_volvox_jgi|Volca1|120602|estExt_fgenesh5_synt_C_90098'
[5] 'apl3_creinhardtii_jgi|Chlre4|195447|SAN_fgenesh2_pg_C_scaffold_11000320'
[6] 'apl3_entamoeba_287_m00047_|||alpha_adaptin_putative|Entamoeba_histolytica|chr_unknown|||Auto'
[7] 'apl3_dicty_DDB0217164_|Protein|_gene__JC2V2_0_01203_on_chromosome__2_position_3013593_to_3017275'
[8] 'apl3_tetrahymena_159_m00086_|||Adaptin_N_terminal_region_family_protein|T__thermophilia|chr_0|8254707|159'
[9] 'apl3_theileria_530_m03018_|TP03_0146|TP03_0146|hypothetical_protein|Theileria_parva|chr_3|c3m530|530'
[10] 'apl3_leish_LinJ07_V3_0060_|||alpha_adaptin_like_protein|Leishmania_infantum|chr_7|||Auto'
[11] 'apl3_naegleria_estExt_fgeneshNG_pg_C_650033'
[12] 'apl3_phytoph_PITG_04335_|_PITT_04335_|_Phytophthora_infestans_conserved_hypothetical_protein_translation_987_aa'
[13] 'apl3_tricho_118085_m00003'
[14] 'apl3_athali_gi|10178251|dbj|BAB11683_1|_alpha_adaptin_'
[15] 'apl3_celegans_gi|17569875|ref|NP_509572_1|_AdaPtin_Alpha_chain_clathrin_associated_complex_family_member_apa_2_'
[16] 'apl3_spombe_gi|19112387|ref|NP_595595_1|_AP_2_adaptor_complex_subunit_Alp3_predicted_'
[17] 'apl3_ecuni_gi|19173437|ref|NP_597240_1|_COATOMER_COMPLEX_BETA_SUBUNIT_'
[18] 'apl3_ostreo_gi|145357194|ref|XP_001422806_1|_predicted_protein_'
[19] 'apl3_monosiga_gi|167516738|ref|XP_001742710_1|_hypothetical_protein_'
[20] 'apl3_physco_gi|168008992|ref|XP_001757190_1|_predicted_protein_'
[21] 'apl3_oryza_gi|222624064|gb|EEE58196_1|_hypothetical_protein_OsJ_09142_'
[22] 'apl3_tpseudo_gi|224008795|ref|XP_002293356_1|_predicted_protein_'
[23] 'apl3_populus_gi|224132092|ref|XP_002328183_1|_predicted_protein_'
[24] 'apl3_candiG_|50287465|ref|XP_446162_1|_unnamed_protein_product_'
[25] 'apl3_kluiyver_|50304251|ref|XP_452075_1|_unnamed_protein_product_'
[26] 'apl3_pichia_|150865937|ref|XP_001385355_2|_hypothetical_protein_PICST_32574_'
[27] 'apl3_candiA_|68488807|ref|XP_711750_1|_potential_clathrin_associated_protein_AP_2_complex_component_'
[28] 'apl3_debaro_|202953624|emb|CAG89869_2|_DEHA2F25586p_'
[29] 'apl3_yarrow_|50549025|ref|XP_501983_1|_YALI0C18623p_'
[30] 'apl3_neurosp_|85081461|ref|XP_956726_1|_hypothetical_protein_NCU03440_'
[31] 'apl3_asper_|67541705|ref|XP_664620_1|_hypothetical_protein_AN7016_2_'
[32] 'apl3_bos_|115496658|ref|NP_001069170_1|_adaptor_related_protein_complex_2_alpha_2_subunit_'
[33] 'apl3_rat_|162138932|ref|NP_112270_2|_adaptor_related_protein_complex_2_alpha_2_subunit_'
[34] 'apl3_crypto_|58269254|ref|XP_571783_1|_vesicle_mediated_transport_related_protein_'
[35] 'apl3_ustil_|71005696|ref|XP_757514_1|_hypothetical_protein_UM01367_1_'
[36] 'apl3_gallus_|61097989|ref|NP_001012914_1|_adaptor_related_protein_complex_2_alpha_2_subunit_'
[37] 'apl3_homo_|62898848|dbj|BAD97278_1|_adaptor_related_protein_complex_2_alpha_2_subunit_variant_'
[38] 'apl3_droso_|2104816|emb|CAA73533_1|_alpha_adaptin_'
[39] 'apl3_xenopus_|147899113|ref|NP_001089303_1|_hypothetical_protein_LOC734352_'
[40] 'apl3_danio_|189517144|ref|XP_001922436_1|_PREDICTED__similar_to_adaptor_related_protein_complex_2_alpha_1_subunit_isoform_1_'
[41] 'apl3_mus_|113336|sp|P17427_1|AP2A2_MOUSE_RecName__FullAP_2_complex_subunit_alpha_2_AltName__FullAdapter_related_protein_complex_2_alpha_2_subunit_AltName__FullAdaptor_protein_complex_AP_2_subunit_alpha_2_AltName__FullAlpha2_adaptin_AltName__FullPlasma_membrane_adaptor_HA2AP2_adaptin_alpha_C_subunit_AltName__FullAlpha_adaptin_C_AltName__FullClathrin_assembly_protein_complex_2_alpha_C_large_chain_AltName__Full100_kDa_coated_vesicle_protein_C'
[42] 'apl3_physco_|168008992|ref|XP_001757190_1|_predicted_protein_'
[43] 'apl3_SGD_Scer_APL3YBL037W'
[44] 'apl3_MIT_Sbay_c115_1010'
[45] 'apl3_MIT_Smik_c134_1458'
[46] 'apl3_MIT_Spar_c365_916'
[47] 'apl3_WashU_Skud_Contig1851_8'
[48] 'apl3_WashU_Smik_Contig2267_1'
;
END; [Taxa]

BEGIN Characters;
DIMENSIONS nchar=2384;
FORMAT
	datatype=PROTEIN
	missing=x
	gap=-
	symbols="a r n d c q e g h i l k m f p s t w y v z"
	labels=left
	transpose=no
	interleave=no
;
MATRIX
'apl3_girdia_gi|71077853|ref|XP_771438_1|_alpha_adaptin_'                                                                                                                                                                                                                                                                                                                                                                                                      m---------------------------stmrglknfiadvrati-apedelkivneekakirqcfas-------------------pkadsydrrkyclklmymhilgh-----n--idfgllqasqlmtskvrdekivgyivlgellh----dn-k---------------------dflrlv----tqtimydlqq----------vnefatplaltfvanvanaem----------------ae---vvapacmqlvaaq--ktqvnsyirkkaalallhcy------rvnpa----sv-dt-e-----ninsmlitlme-a----knvg-flsclthllygisd---v------------------------------------------------------------------------------------------------------ns----------------kvfevikt-raiyllskiil-------kk--ev-svdhqyhgcpcpwliislmrflrrlap-rl---------------ee--------------------a-qdkdhg----l----inqrtmlesvineifkmcsg---is-----------------------------------------------------------------------------------s----------------sapi-dkqqifwalayetg------------------vlsnyyae------yf---ee---------------tikv-dfm-ik-tvtakdtkpnvrfaalstlaemsrmv--------n-----v-------niair-anirsiveivsyemdfslrgkgqvllfnsadvetaegivlcl-lggak----a-trfp----------kdyred-----sllraailcerygl-ystievdgvdtvkeslwtlraminllptas-------e--lhlrfiwan-lanaimlkiv-----------------------------------------------------------------ga-d--ey--------------------------------------------pdlkaqvlfqiisa-c----------------------fnqe---------------------qiqqgnllvvddplilttacyiitesvfesfgkgfegifygientrlfaeygplfsa-----------------eaifqivsqaiimlsngsfkeeqpvavsamialcym-----------s--v----cpmenlqml--iespvadvqqraaeam-a------imqipd------rel--vatllqqtp-llknirg-l---eamikkg--------------------------------------------------------------------------------------------------------------------------------------------------------------------------------------------------------------------------------------------------------------------------------------------------------------------------------------------------------------------------------------------------------------------------------------------------------------------------------------------------------------------------------------------------------------------------------------------gdd----kpyrdedipdsd-----dtgtnp--st----y-v-e-----dtpdstqp--vqs-----iqpv----------qpatmqpaq--yvqqapqq---tmppqtlasmi----p----g--g-----mp--a--av---papvtm---------------------------------------------------------------------------------------------------------------------------------------------------------------------------------------------ptaapvpiaqtmpapqa-t----mapgl-n---------------------------------------d-llsl
'apl3_phaao_jgi|Phatr2|258|gw1_7_12_1'                                                                                                                                                                                                                                                                                                                                                                                                                         -------------------------------rglqnfisdlrnak-gkddekkrvdielanirkqfspkggkvaedgsn--------pnlssyqrkkyvwklvyihvlgy-----e--vdfghaevlvlvrspkysekvvgyaalsllir----sd-d---------------------pvinsi----rstiskdltqptitggknsappdaaqalalcaaanisglel----------------vq---slhteiqqtlvaq--s--sspcvkkkaalcllrli------rtspr----ll-sg-r-----efasqmaqllq-d----rhlg-vltsamnllyglalq---------------------------------------------------------------------------------------------------------vp----------------heyeslip-yavhilgmlvl-------kk--ac-ardylyyrtpspwlqikllkflqlyph-a----------------ltkasqngqaqetsp-a---snd-a--------------------hisql----tsiis---kilte--------------td----------------------------------------------------------------v----------------sdsi-nksnadhailfeav------------------nlivcw-g-----s-s-gptq---------------lrdg-amkllgkfisv--repnirylglmtmaklaqle--------g-----s-------aesik-khqatvlvslk-dadisvrrraldllfvmcdtdnaelivdel-ighla----l-ada------------airee-----mvlkiailaekyat-dl-------------rwyvdsilklisisg-------d--nvsdaiwhr-vvqiv----t-----------------------------------------------------------------nh-pqgdl--------------------------------------------qaytaatllvavsp-r----------------------rche---------------------t-------------avrvasy-------------------------ilgefgfliaerpgm-----------sgedqfrilhqhwatsdhvt---------rgilistyaklanly----ee--c--rplvapvfarc--tnsvdveiqqraaeys-s------mreaf-----t-pea--vedllremppfed---nkt---saleerlre------------------------------------------------------------------------------------------------kege------------------------------------esa----------------------------------------------------------------ay-------------kktarpsaaqrqraaqsaaa--------------------------aq----ave----------------evaqq-aqttd--------------------------p----deedpvspmsgkxtivfllrk--h------------------------------------------------------------------------------------------------------------qilphip-sfviad---as-----------pggsrp----------------------n-fdrskkvgipkevipamrkafsnlctspsgvlfensllqvgvkqsyvgfq----gqisiffgnlskk----pltnfr--ai----ied-vd------hlrmqk--q-gt-e-gilddeedggctvairtqaklllkvevtap--fd---dap-amricfq----tg--dg--e--c--he--y--pl---rlpivatcfme--pv------tle-snaflqr-------------wkslegqdr----ec-qeivka---p---p--------------ts--p----pideay-me--------rivhivtdglkfgrcpg-cdpti---wt--vs-gaatfr-t---g--ardmngnh-invg------clvrie-anpe-a-gafrvttrtlhp--lcska----vk----------------------------------------------nval
'apl3_pfalci_gi|86171157|ref|XP_966157_1|_alpha_adaptin_like_protein_'                                                                                                                                                                                                                                                                                                                                                                                         mik-------------------------hsikglycfidevrncr-ckedeekkvlqeiikikkkfne-------------------knitnykrkkyiwkliychilgy-----g--islsyldiiklissnnfsdkycgytalsllvd----en-n---------------------emlnim----vstikadikn----------ndekinflafhfashkingll----------------ie---nlyedilhivtsny-i--ykpnirkkaflclaniy------kkrhd----ll-lr-g-----kndfeifkfld-qnlneinmf-nifaylnllyviilifqkyesmyyyikkeekkknsleeknddilkreelkfdnsssssgssnhsrrislhiknelkkkrsksniylneqnflyndlkkvdkileiesectfnieeidfyeik----------------kyinkyih-filnvlylil--------denlki-degfyyshvrypfllikclqmiqlydv-h----------------nl--------------------sqt--------------------tinni----ndimy---kiiskp-----y------rklqgrlgnennplnnnipnnnrhtianhfnstnnnnnnnnnnnnndynnnnkssnnnnssnifkksfsknsiyshskknkdilrnek-saiyieygiiyecs------------------nlynfl-d-----d-k---ie---------------drnrdiiiclitsfdt--kksninyvilnslsklkmni--------k-----i-------ynmle-thimhlinlln-sdditiklqtfnilfnmcnynnwkllinvf-lhhlp----f-idp------------yiqne-----viikisilaenfsp-dl-------------swyidvifkmieith-------k--sifqevwfr-lvqii----t--gfvegdgknssklskgennalnninnnsnesnnsnnnsnnnnnnnnnnnnnnnnnnnnnnknkdd-q--kv--------------------------------------------qtyaamkcyrylsd-h---------------------ftrie---------------------l-------------lvdlcty-------------------------iigsfgylikdk--v-----------pmkeqlkilekyfafassnt---------kcvilmaimkmvfyd----nk--l--mnsvkkilntc--inhsdlelqtracefl-n------lcnmn-----n-msm--lnyllknmplynm---k-kvhenflikrlle------------------------------------------------------------------------------------------------tnk-------------------------------------------------------------------------------------------------------------------------------------------------------------------------------------------------------------------------------------------------------------------------------------------------havidfnekdnslkfdkkhdnkksgkhnkhndedyndtnsdyshnkvsshsscnssssedededededeeeeneeky--skk-rsrnls-d-ss-----------hnskkssssvsshksknssdnsddneklf------kilcl-qkannindlwfnaclldkclffknnmvsilmkqkyqenk----gilifyikniska----alnlss--in----iee-ce------qinikeqki-vn-n-ekids----------dgmyvhkiiltvsdi--fy---nip-siyfnimt---pn---a--a--n--as--f--ss---klpllltrfik--en------kmn-ettfkny-------------wkaltqvhn----edvimg------vpkfs-------------kky--------flnyl-in--------afnfyi--------lki---------gm--licasgyih-f---p--d---lnme-nkil------ilakir-he----vkgcqisvvssik--hlnny----lnkif-eiy-------------------------------------l-iknn
'apl3_volvox_jgi|Volca1|120602|estExt_fgenesh5_synt_C_90098'                                                                                                                                                                                                                                                                                                                                                                                                   m--------------------------------rqafisdiracq-nkeqeqkrvekelakirakfge----------d--------kalsgydrrkyiwkllyiymlgf-----d--idfghkqacdlipmpkysdkqvgymacslllq----en-d---------------------eflrla----inaihmdlts----------rneafqalalsfvgniggaem----------------ae---altvdvlklltsg--a--trplikkraslcllrll------rktppdaplmv-sa-d-----tfspamgalle-e----rdlg-lllcavtllhgvvqq---------------------------------------------------------------------------------------------------------sgt---------------sgyetcqg-rvikilerlvr-------er-eri-ppeylyygipspwlqarclralqlfpp-p----------------ds--------------------t-s--------------------erktl----hdvlq---niiavts-geaa-------------------------------------------------------------------------k----------------nanp-nkanalnailfeal------------------alalhh-a-----a-a---ssatv---ggdsasdkatlds-clillgkylag--kdanakylaldslarlsstm--------p----ev-------lqaar-gyretvmaslk-dpdvsirrraldllfamcdahsatqvvsel-lkylv----t-adf------------svreq-----lvlkiailaekyap-sm-------------qwymdvvlqllersg-------d--fvsdeiwhr-avqmv----t-----------------------------------------------------------------nn-p--vm--------------------------------------------qeyaarnvaealkr-g----------------------aahe---------------------s-------------mvctaay-------------------------ilgeygrlirae--v-----------ppaeqfrllfaafpaalppt---------kgllmtallkiylld-psnat--l--srevrdlfery--krfmdaelqqrateyl-q------alasn-----p--aa--aanyilpmpawti---r-e---sslmkrlqg------------------------------------------------------------------------------------------------evga------------------------------------gg-----------------------------------------------------------------------------------------------------agdpggsaadlpstnaganpapllsvpmpsgpga-----------tpaaadlls---ldsgsaaaaaaatapangvaaaaappppppk----apvdllsdl-----------f--gdvissssaptpavmtatapppaaaqpapspalpfpsvpsapvgvtggpvptapgiypgampgfpgmvpsaaaafpsmpyaavgtanpfaanpfaaaaaappppahlpaav--lpa-aaplaa-p-va-----------agadpfgdshfapppppppvavtmppqpp------pvdpp-rpvgdveawysalilkergilyedqylqvglqsqytrgr----gtvvlylgnkhas---aqltgva--la----vaapsp------gvqviv--a-pv-p-mvlet----------kqqvqvpltltclap--fa---epp-vlslsy--------------------------al---rmptamhkfmv--pe------phvpketffeh-------------wrsapph-c----ka-qemvdr-gmg---g-------------pls--p----esvqsl-mr--------lfhlgv--------ehgyldpsp---hn--ea-gaaywg-cgpqea-q--------rsvi------cccrve-anpq-nraqfrvtvvseqp--elaka----vhsll-vaqih-----------------------------------gapasq
'apl3_creinhardtii_jgi|Chlre4|195447|SAN_fgenesh2_pg_C_scaffold_11000320'                                                                                                                                                                                                                                                                                                                                                                                      msk------------------------taymrglqvfisdiracq-nkeqeqrrvekelakirakfge----------d--------kslsgydrrkyiwkllyiymlgf-----d--idfghkqacdlipmpkysdkqvgymacslllq----en-d---------------------eflrla----inaihldlts----------rneafqalalsfvgniggqem----------------ae---altldviklltsg--a--srplikkraslcllrml------rktpadaplvv-aa-d-----tfsptmaalle-e----rdlg-lllcsvtllhglvar---------------------------------------------------------------------------------------------------------sgtaltcnvwflaagptiggyetcqg-rvikilerlvr-------er-eri-ppeylyygipspwlqarclralqlfpp-p----------------ds--------------------a-t--------------------erkal----hdvlq---niiatts-aeaa-------------------------------------------------------------------------k----------------nanp-nktnalnailfeal------------------avalhh-a-----s-a---tnnamaatgpdaandratlgs-clslmgrylag--kdpnakylaldslarlagam--------p----ev-------legvr-hhqatvmaslk-dpdvsirrraldllfamcdaasapevvgel-lkhlv----v-adf------------gvree-----lvlkiailaekfap-sm-------------qwymdvvlqllersg-------d--fvsdeiwhr-avqlv----t-----------------------------------------------------------------nn-p--sm--------------------------------------------qeyaar-----------------------------------n---------------------s-------------lvctaay-------------------------ilgeygrlirae--v-----------ppaeqyrllhgafpaasqpt---------kgllmtallkiylle-ptnat--l--srdvrelfdry--krfmdaelqqrateyl-q------alaan-----p-qaa--ttsfilpmpawqi---r-e---sslikrlqp------------------------------------------------------------------------------------------------egse--------------------------------------------------------------------------------------------------------------------------------------------------------------------------------------------------------------------------------------------------------------------------------------------------------------------------------------------------atgegglaaagslaaadapstlagant--spl-lsvpmp-g-sg-----------lspalqpvaatadpfgdshfgappapapa------pvppp-vptgdvnawysalllkergilyedqylqiglqsqytrgr----gnivlyfgnkhag---aqltnvs--lv----qtvqsp------gvamtp--g-pm-p-avlep----------kqqlqvsigltclgp--ft---eap-alalnyg----va---g--apal--na--m--ql---rlpvamhkfmp--an------k-------------------------------------a-qemvdr-aaa---g-------------pis--p----etvqgl-mr--------llhlgv--------ehgyldpsp---hn--ea-gaaywa-cgpadp-q--------rvvl------cccrve-anpq-nraqfrvtvvadqp--elaqg----vhall-vaqlk-----------------------------------a-apss
'apl3_entamoeba_287_m00047_|||alpha_adaptin_putative|Entamoeba_histolytica|chr_unknown|||Auto'                                                                                                                                                                                                                                                                                                                                                                 mela-----------------------rttlrglhnfiqeihrsq-npeeerksvdkelahirmefkt----------g--------kklkghgrrkyilkmlyiyilgy-----d--vdfgipiitelltspkfsdkqvgylaisilly----ee-h---------------------eatrlv----intlraelid----------snplnqccafnviscignkem----------------ve---tlgpdilnilfsn--t--iptvvrkkaaltlkhly------lknpt----ii-ql-d----tefhdkllklln-n----pdlc-lvscavmvllvivek---------------------------------------------------------------------------------------------------------dp----------------tpwedats-kllnilsklm--------nk--dy-sseynyhsvpspwlqvrilrtlryitp------------------kk--------------------g-a--------------------eenyl----sdcvk---slidtc-----d-------------------------------------------------------------------------a----------------klse-ntrnamfsilfeii------------------elapfv-e-----f-p---en---------------tksk-ivnmlgtylna--tetnlrylaldamcsmcavg--------c-------------dkevq-kylsrmidslr-eidisvkrralqvlfdvcdndccnkiltel-lrflp----v-sdl------------airee-----vivkicliaekfak-tp-------------qwyvdimlqltavsg-------d--yigdqilnr-ilrii----i-----------------------------------------------------------------nn-d--sv--------------------------------------------qvfaakatykylqe-v----------------------awkd---------------------a-------------fikissy-------------------------ilgeygslvvkdnmk-----------iaqnifdmlkdkyplvsyqt---------qltmlsafaklhatf-pc-----l--rdqikslfiky--ssssdaeisdrcqdyl-f------mtsie--------el--epivfeaippweg---a-q---egedgkivd------------------------------------------------------------------------------------------------ge-----------------------------------------------------------------------------------------------------------------------------------------------------------------------------------------------------------------------------------------------------------------------------------------------------vtvtensadvvsrntketnrdddlfmllgvvdpnkkeevqknndlfnilttpvssnqqptssplnqptqqqpsn--qsn-dvfdfg-g-sd-----------mnqiqqqpkeeevnikpsentekydgcic------hnike-qmenvminnhnklilafegvlyqddtiqiglksalespm----ckfalffgnrite----ev-eln--yi----iec-pn------gltcns--g-ey-n-gkiga----------ksqiqsiaqftisgf--yy---qsp-iinityk----ss---s--f--k--nk--i--af---slpltvnaflv--qe------ple-pnifmqy-------------wntigna-t----ek-ksiiqm-kqn---n-------------pid--l----pt--v--lg--------gmrfi-----------c-ldvkp---eq--iv-acssf--p---s--f--------qniy------vllrie-invt-s-nkaciyvraqdp--slakv----ihnll-cy----------------------------------------eiaa
'apl3_dicty_DDB0217164_|Protein|_gene__JC2V2_0_01203_on_chromosome__2_position_3013593_to_3017275'                                                                                                                                                                                                                                                                                                                                                             msmn--------------vtnpn--iaktsmrgltnfisdlrnsp-skeneekrvtkemahirkefke----------n--------knidgyqrrkyvcklvymymlgy-----e--ldfghmeavtllsstkfsekqigyialgilln----eq-h---------------------emlpli----insfkedlla----------rsdyfqslalaaicniggkev----------------ae---flspliqkllian--t--sspmvkkrcalailrmn------rkhig----lv-tp-d-----swverlvsvld-e----pdfg-vltslmsllielase---------------------------------------------------------------------------------------------------------np----------------igwepaip-kvihllkkiii-------nk--ef-pkeyvyyhvtcpwlqvkllkflryfpa-p----------------dd--------------------s-q--------------------ggkvl----geilt---avfaqs--e-sa-------------------------------------------------------------------------k----------------agtv-nhknslnavlfeai------------------nliihl-d-----n-d---pv---------------llkq-tslllgrfitv--ketnirylgleamshfasls--------n---e-t-------simik-kyqdtvllslk-dsdisirrraldllygmcdkntckhivael-lsylq----t-ady------------airee-----lvikianlaekfas-ny-------------swyvdvilqlittag-------d--fvsddiwfr-vvkiv----t-----------------------------------------------------------------nh-e--di--------------------------------------------qayaastvfnalqs-r----------------------nche---------------------t-------------likvggy-------------------------ilgefghliadnpqs-----------splvqfnilhskfntcgapt---------kalllstyakfvnlf----pe--l--tqqtqevfkqh--qsyidaeiqqraceyl-n------ltsln-------edl--mqtvldvipafid---a-k---dnsnstsgsannsnminsqdskissggfnqspqpsqqqqqqqppqqqqaqlqqnvssngldlldpfglglgnqqqqqqqpvqqaqpvyqqqqqaesfspvqsdtvs-----------------------------------------------------------------------------------------------------------------------------------------------------------------------------------------------------------------------------------------------------------------------------------------------------------------------------------------------------------------------------------------sfg-q-qqqqqqggfssptiqasss--------------------pis------s-ggsdpmqikilasykrlclvsegvlyedsmlqvglkseyqsgq----grlmlyygnssaf----pltnfn--vt----lns--i---a--gltlqp--q-si-a-pviqp----------kaqlqqpvtfsctse--ft---esp-vitinfl----tp---g--k--p--it--i--tl---rlpiviskffe--pl------rls-sgdffar-------------wktisgkpl----ei-qeifks----------------tk---pid--i----qsynrviqe--------glnitv--------lkq-vdpnp---nn--iv-asclfp-f---g--s------ngqpin------syirie-tnpq-a-nmcrltirsqsa--tltnt----iknll-i-----------------------------------------shlq
'apl3_tetrahymena_159_m00086_|||Adaptin_N_terminal_region_family_protein|T__thermophilia|chr_0|8254707|159'                                                                                                                                                                                                                                                                                                                                                    ms-------------------------qesmngllqfikdirqck-nkeqeysrvakelakirnkfen-------------------kgisgyqrkkyvwkmlyiyilgy-----e--idfghfqaanlinsskfsekytgyiatgilvn----enns---------------------eiykti----aqsikqdiqs----------mneinqslaismigslapkel----------------te---qldqeiirivlge--r-ncqpqvrkkailcllrmy------rkyne----ry-dp-t-----kwvsqtikmfe-g----sfl----sasasfllgvaql--s------------------------------------------------------------------------------------------------------sp----------------elfsdvvp-kivkilsklvl-------nk--ec-sndylyyqtpnpwlqvkllkilqlypi-p----------------td--------------------e-nv----------------kkvllevl----rtlin---id-----------------------------------------------------------------------------------v----------------tksv-nrnnvnhgilfeat------------------sllihygd-----gip---kk---------------rmde-vikrlgvfisf--repnfkylgletmcklvhnn----------------------edlie-khlstilkslk-sndisikrralellylmcnqntskriveel-lgyaee---k-adl------------vikee-----lvlkiailaekfad-nl-------------twyidcviklisssg-------d--fvtddiwfr-iiqmi----v--gf----------------------------------------------------------gkesn-p--el--------------------------------------------qryaalklftsini-p----------------------hahe---------------------n-------------lvciaaf-------------------------viseyspllvds-gk-----------dpqkifdvlnrhyslcsekg---------rqmllnayaklaary----sd--l--rgivqsifevs--sehfdpdlqqrgveyn-a------llnep-------qqv--qqiifskqppfsldiqg-d---nplikriyk------------------------------------------------------------------------------------------------lkmgskqemkdptvalenqrraqesvefltksavgvqalsntp-----------------------------------------------------------------------------------------------------------------------------------------q--------------akiplsnhi--------------------------enlknnvlyeinqn-----------s--v-----------------------------------------------------------------------------------------------------------vvsgsnii-sppp-n-m-ns-----------l--------------------------------------------sninqiknllsssigqvyesneltvqfksdyqqhm----gkiamqfeskig-----rmenvs--fv----i-a-n-----sdqngldf--nis-----piky----------dehpqimmq--vmstdprq---qmp-igllayd----vn---g--q--n--kr--i--ei---plpiftnkfiq--rvdm------p-qdafdkf-------------wieyssgsn----st-shkl-----------------day---ipn--paqinvsindi-lkraggllnnvlglkv--------mai-pdmn----ninvly-gvgqft-y---k--dv-eknav-knlp------vmiqme-gsevyk-ehlrlslrgaghgfpia-n----lyqiivs---------------------------------------f-mgvd
'apl3_theileria_530_m03018_|TP03_0146|TP03_0146|hypothetical_protein|Theileria_parva|chr_3|c3m530|530'                                                                                                                                                                                                                                                                                                                                                         mkg-------------------------qyvrglvkfitdirnlk-tdedketrikeevakirvsfss-------------------prltdydkkkhllkllyvqmlgy-----d--idlgylesvqlmaspkladkatgymgceillr----ey-e---------------------evmrlc----inttledmnn----------pcehvcslaliflanthslei----------------ne---rlsgevvrlsmnss-s--dndylrkklymcllrty------klnpq----ly-ni-n-----ewysmvyqile-s---estvs-cllpicnllhpilsq---------------------------------------------------------------------------------------------------------kp----------------knwelsvd-rlasflsels--------kd--ev-pvehcyftisapwltvkilsifasvep-h----------------pn--------------------y-d--------------------flpml----snslk---tlldkt-----s-------------------------------------------------------------------------nlvltrlgnkhsnrakklmnl-siymtktgilreti------------------ravvnw-f-----p-y--lsn---------------isaqfvcncirhlyts--vmsqirlvaleiiedvikik--------e-----t-------yeyik-ndaeyilhfln-dsdptikkrsclilcglcdvtnwelivpel-istlr----y-sei------------siqey-----mvplicktidkhlp-kn-------------tlyidlifkiitha-----------plvsnisistl-llt----tlyk-------------------------------------------------------------ens-v--kf--------------------------------------------qekfvdkclyylqd-e---------------------teitegllrfelkrsfyllfiyshiiy-------------vfricah-------------------------vlgdyghlstev--------------gmkdqlklfekyfviaspec---------kcvivttlgkfasrd----ns--l--vdkvgdfletq--vnstdvnlqirscell-k------mlrtn-----v--sl--fnrvmtii---sd---k-k-----------------------------------------------------------------------------------------------------------------------------------------------------------------------------------------------------------------------------------------------------------------------------------------------------------------------------------------------------------------------------------------------------------------------------------------pssrlkhsdrsptkesyressrevyrnshrvsdgsslkdsfdkpvprdsfdr--nls-rdsfdr-n-vs-----------rdsfdrtsqrvssertslkesarsdnlas------ardrd-vrrtsaregssglfsnescvlllneyftveleqayrnqh----skllvrlknvsne----dlyvhk--ca----lks-pp------elhgqehnq-lr-d-vklkp----------gqvanhklsfmlmdy--al---elp-nyfldlgl--esk---i--e--p--ln--h--tl---nlpvcvhkfmk--pl------eld-ppsftkl-------------wntltqtqp----fm-fkf------k---n-------------nis--------vlans-lt--------alnfdv--------vkt-gd------nv--yvsasglvs-t---e--s--------seff------clgm-------------------------------------------------------------------------------f-tadr
'apl3_leish_LinJ07_V3_0060_|||alpha_adaptin_like_protein|Leishmania_infantum|chr_7|||Auto'                                                                                                                                                                                                                                                                                                                                                                     m----------------------------dmrglahfirdirratgnkkeeesrvdeelakirakfie----------t--------stmttydrkkyvcklmfismlgy-----p--itfghieglklmsqespsakligylstsvlln----en-s---------------------dlltlt----thtvyrdlls----------asdlsrslaltavantgsrdf----------------ve---vmhegvfsiimdd--s--vnqhvhkkalltllhiy------rkype----iv-dl-n-----tvipkaaelll-s----kqdg-vsmcavtflngcisk---------------------------------------------------------------------------------------------------------es----------------rhlyrgipdkliqvlariil-------ek--qt-epgyvyygvpapwlqakllrllqyfpl-p----------------se--------------------a-d--------------------qrhri----ilvlr---kvvkat--e--kvlkdaqaqq----------------------------------------------------------------k----------------qrgtqsrvsamnavlfevv------------------slciqw-d-----v-g---sk---------------lile-cvalissflsd-kresnlryiglsllarlsfvd--------vpgfd-f-------hmhcr-qhqqqiivglh-dsdasirkkaldvlvamcnrstaddiikel-isylp----iaadp------------nfkts-----lvlsiallsekyck-dy-------------nvyvdimltvvseag-------d--lcppdivhr-vvqvv----v-----------------------------------------------------------------nd-p--sv--------------------------------------------qkraanivfqelrkkt----------------------nvpe---------------------v-------------mlrvaaf-------------------------vlgefgyqialnaes-----------tpmvqlnlltqklsftsvvt---------qsiiistffkfytly----dd--vavrerivktlqay--tnsphpelqqratefi-a------lvefa-----r-sel--lekvfepmppfrd---d-v---ntvmdqvkr------------------------------------------------------------------------------------------------lqss------------------------------------vqd-----------------------------------------------------------------------------------------------------------------------------------------iwalkilergvedvnhtgkrksks--------------------------esaekqkvqakqgi--------------t-----------------------------------------------------------------------------------------------------------lhdlstvs-taapvq-g-dstdqayaeldalldvsls--------------------sqd------v-drvrsvyeehrrrlfelsraekgvlfsnesielqctkstygad----trmtvvvrdktgk----glvqva--ve----vir-ae---a--glilqs--r-tk-dgttvaa----------wgtiaiefaarscfa--fr---spp-svrvqya----pa---sg-s--arvct--d--vl---slpilpmtfft--py------qvd-sdanfsrlyettrrastfagwrkeaspsa----rv-da---------------------------n--a----l-mqllelq--------gyr------------t--kvtgl---ga--iv-gaaafa-v---qpke------rveyvp------vvceiq-ts---a-semqvfvytess--vlqhg----aldti-k-----------------------------------------falq
'apl3_naegleria_estExt_fgeneshNG_pg_C_650033'                                                                                                                                                                                                                                                                                                                                                                                                                  m----------------------------dmrglsvfisdirkst-tkeeeqskvekelakirgkfkn----------g--------galkgydrkkyickllyiymlgy-----e--iefghieavnllaspnysekhmgylacsllln----en-h---------------------emvtli----tqcmkndlns----------knpndqclaltaianiggkeq----------------ae---alahdvqkllisn--e--tkltvrkkaaltllnlh------rkype----sl-pp-d-----swsekvialin-g----rdlg-vitsvmslilglaek---------------------------------------------------------------------------------------------------------np----------------eayqdavs-ktarllmklvl-------nr--ey-stsylyykiaapwlqvkafqllqyypv-p----------------ed--------------------k-a--------------------iydsi----iqaie---kviqiakksket-------------------------------------------------------------------------t----------------sksv-sqinaahsvlfeam------------------nlaihy-d-----s-s---kt---------------ilvt-acsmltkylkd--retnlrylaldtlsrmaysq--------f---dev-------latir-keqdtillalk-dpdisirrraldllysmcnrdnageivgel-lnylp----l-sdy------------airee-----lvlkiailaekfsv-dl-------------twyvdvvlnlisqag-------d--fvaddiwhr-viqiv----t-----------------------------------------------------------------nkge--el--------------------------------------------qkytaqtvfsavss-p----------------------aahe---------------------t-------------cvkisgy-------------------------ifgefgdliadnpqt-----------dafsqyelilskfnlcsttt---------kchlfnslmklynly-pdnqg--l--rdnikdvfekh--tnsfdaelqqrsaeyl-a------lintg-----d-edl--iqavmdnmpmype---r-d---sqvikrlme------------------------------------------------------------------------------------------------keaa------------------------------------k-----------------------------------------------------------------------------------------------------------------------------------------------------------------------------------------------------------------------------krgatgtgrennedeeeenpdldvqvpetkqggndlldmldmggssnnnnaggysmddilggfggpvsqpqptnnggglsmddilggfggpvtqppvqqppqnnvgd--ffg-ggvnia-a-qa-----------anmgkqkkeqrdttgfnfddvvvanrdna------leqne-qvhqdaavkhqvllksnegvaiedehlqvkikteyhgck----grlillygnkttn----pltqfk--vh----ilv-pk------eleaqi--s-kv-p-pmisp----------ktqvqqyvdlvakgp--fs---qlt-dldlyfe----an---r--r--y--yr--f--ni---klpivphkfve--pl------viqgaenffkq-------------whaigke-q----ev-qkifpc-tpv---y---s---------dvn-ac----ak--vl-se--------gfrlai--------ltg-id-np---sn--iv-aagsff-y---dp-v--------gkvn------vllrle-ynap-k-qayrltvkaqda--tiaqq----vfnyi-lqe---------------------------------------ltsq
'apl3_phytoph_PITG_04335_|_PITT_04335_|_Phytophthora_infestans_conserved_hypothetical_protein_translation_987_aa'                                                                                                                                                                                                                                                                                                                                              mam-------------------------fsarglnnfiselract-sreeeqkrvdkelgkirqkftqtasnsglgsgg--------palqsydrkkyawkliyiymlgy-----d--vdfghvqiislvsgskysekclgylgcsillk----as-d---------------------elmtlv----insirndlks----------reassqclalccvanlggadl----------------se---tmgpdvaglltss--a--siahvrkkaalcarrll------pdnpe----ll-pv-e-----dmenrlndlvg-e----thlg-vvtsaagllqtslsl---------------------------------------------------------------------------------------------------------hp----------------tafrslie-pcihrlnalvt-------hk--nc-prdymyyntpcpwlqvkllrilqqfha-n----------------gald---------ad-s---adg-r--------------------lnnml----netlh---rvlar--------------tp----------------------------------------------------------------p----------------g-ks-aknnaaysvlieav------------------nlviar-gkpggdt-espayk---------------lreq-avallarfisv--tepniryvgldsmyrmvrld--------g-----d-------gtsvk-qhqetvlfslk-dadpsvrrraldllfamcdatnaqeivgel-vnyla----v-aertvstvpttgpvsgiree-----ivlkaailaekyar-dl-------------rwyvdtvlqlltiag-------s--evpdavwhr-vvqiv----t-----------------------------------------------------------------nr-e--el--------------------------------------------qryaaeqmfkamep-r----------------------yvde---------------------t-------------ttkfgay-------------------------vlgefgyllcddasm-----------sgtrqfevlhqhyvdasvpt---------kgvlltafvkmdnly----ee--l--rptvhgvlaka--asnmnleiqqraceyl-a------lrqlcqsapng-eev--lravlepmpvfpe---nre---sglivrlrn------------------------------------------------------------------------------------------------qqka------------------------------------aa----------------------------------------------------------------------------------------ggdgavlpeega--------------------------vs----pra----------------qaras-eqpai--------------------------d----gavdllsldepivpkissvfg--m------------------------------------------------------------------------------------------------------------agqdair-gpnpas---td-----------lgdifg----------------------g-ssggksvgldasltpqvavwarnlmlnpqgvlvetdvlqvgakheyrgsq----grinlfygnktad----tlsgfs--vq----lat-gn------ffrvqa--e-el-p-sqleg----------kqqakqqimieamap--ft---epp-tmtvnfs----rn---g--t--s--ys--y--rv---alpcqatsfme--pv------avn-edaflqr-------------wnalegqdr----eq-qevvpa---a---s-------------kld--m----tqapewlgt--------nlkfam--------idg-ldsqa---sg-svs-gaatfr-t---g--amgpngdk-lsvg------clvrle-asd--g-nayrirvravhr--dvsia----tkncl-k---------------------------------------m-llqv
'apl3_tricho_118085_m00003'                                                                                                                                                                                                                                                                                                                                                                                                                                    -----------------------------------------------------------------------------------------------------------------------------mvelvasnvfsekqigyitlgvyln----gn-y---------------------dlvtmf----iehfrkeirn---------qenepgqclaiaaaaniggrei----------------ae---alsgpilqalinp--k--nsdfvkktaclalcrly------retps----vi-ql-e----ptfieglnqllf-s----mnyg-vqlsaaslilillqr---------------------------------------------------------------------------------------------------------ys----------------dkmalvlp-talmqlgkiff-------dg--tv-spdylygrnpapwlilkymrilqyktn-w----------------d---------------------e-s--------------------etdri----trild---nclqkt--d--v------------------------------------------------------------------------------------------slaa-kevhsnlillfeai------------------nfiiar-q-----f-s---nq---------------lmqr-sasilggflna--klsnvrylalesltrlvqan--------p---s-i-------ipsld-qhrqtlylalr-dpdnsirrrtlsllfavctkesaeeivhel-lnylr----f-adi------------tmrep-----lclkiavmaeqfae-dp-------------awfvdvvlqlitmag-------d--ecsdgvwhr-viqvv----s-----------------------------------------------------------------nv-q--sl--------------------------------------------qryatmtsfgsmca-n----------------------nphd---------------------r-------------lialtaq-------------------------lvgeyiqitdi---------------rpeeviqeliakykiasdis---------kgiiitalakigaky----pp--g--kqtvlefiqtl--tsstnidiqqraieyi-t------ilnap-------pqv--mqavfkpippfen---k-k---ssllrkvml------------------------------------------------------------------------------------------------eqae------------------------egleeedeedkneed-----------------------------------------------------------------------------------------------------------------------------------------pskfvtqlptkaapaapaaapape--------------------------pknnadamdllglg--------------s-----------------------------------------------------------------------------------------------------------papapaqp-kpvakp-t-dfglgapatpqnavtdlls--------------------aap------v-tnvpaplndkeaikkhflandqglcfedaniavnlsiqvnhpn----ailsfniqnktgg----iltnvg--vh----ipp--v---p--flavqs--k-pg-a-tqinr----------gemtvfqfalrvrqp--fi---dpp-sytlryt----ws---e--q--s--hn--e--vl---dlpfnifkfta--pf------nmd-ynnffar-------------wgqltspaq----qa-tasfnp----------------vg---dpt--n----q-mkqvmts--------vfkvpv--------lp--lqvpp---gn--vc-gagiin-a---e--g--------gvlg------ilcrff-ie---n-gkcnv------------------------------------------------------------------qikg
'apl3_athali_gi|10178251|dbj|BAB11683_1|_alpha_adaptin_'                                                                                                                                                                                                                                                                                                                                                                                                       m---------------------------tgmrglsvfisdvrncq-nkeaerlrvdkelgnirtcfkn----------e--------kvltpykkkkyvwkmlyihmlgy-----d--vdfghmeavslisapkypekqvgyivtsclln----en-h---------------------dflkla----intvrndiig----------rnetfqclaltlvgniggrdf----------------ae---slapdvqklliss--s--crplvrkkaalcllrlf------rknpd----av-nv-d-----gwadrmaqlld-e----rdlg-vltsstsllvalvsn---------------------------------------------------------------------------------------------------------nh----------------eayssclp-kcvkilerlar-------nq--dv-pqeytyygipspwlqvkamralqyfpt-i----------------ed--------------------p-s--------------------trkal----fevlqvlqrilmgt-----d-------------------------------------------------------------------------v----------------vknv-nknnashavlfeal------------------slvmhl-d-----a-e---ke---------------mmsq-cvallgkfisv--repnirylglenmtrmlmvt--------d-----v-------qdiik-khqsqiitslkvelscsirrraldllygmcdvsnakdiveel-lqyls----t-aef------------smree-----lslkaailaekfap-dl-------------swyvdvilqlidkag-------d--fvsddiwfr-vvqfv----t-----------------------------------------------------------------nn-e--dl--------------------------------------------qpyaaskareyldk-i----------------------aihe---------------------t-------------mvkvsay-------------------------ilgeyghllarqpgc-----------saselfsilheklptistpt---------ipillstyakllmhaqppdpe--l--qkkvwavfkky--escidveiqqraveyf-e------lskkg--------pa--fmdvlaempkfpe---r-q---sslikkaen------------------------------------------------------------------------------------------------vedt-------------------------------------ad----------------------------------------------------------------qs-----aiklr----aqqqpsnamvladqqpvng--------------------------ap----pp-------------------lk---vpilsgstdpesvarslshpngtlsnidpqt----pspdllsdl-----------l--g------------------------------------------------------------------------------------------------------------pl--aie-appgav------------------sneqhgpvgaegvpdevdgsaivpvee------qtntv-eligniaerfhalclkdsgvlyedphiqigikaewrghh----grlvlfmgnknts----pltsvq--al----ilp-pa------hlrldl--s-pv-p-dtipp----------raqvqsplevmnirp--sr---dva-vldfsyk----fg---a--n--v--vs--a--kl---ripatlnkflq--pl------qlt-seeffpq-------------wraisgppl----kl-qevvrg---v---r-------------pla--l----pemanl-fn--------sfhvti--------cpg-ldpnp---nn--lv-asttfy-s---es-t--------gail------clarie-tdpa-drtqlrmtvgtgdp--tltfe----lkefi-keqlitvpmgsralvpaagpappvaqppspaaladdpgaml-agll
'apl3_celegans_gi|17569875|ref|NP_509572_1|_AdaPtin_Alpha_chain_clathrin_associated_complex_family_member_apa_2_'                                                                                                                                                                                                                                                                                                                                              mpav----------------------kgdgmrglavfisdirnck-skeaelkrinkelanirskfkg----------d--------ktldgyqkkkyvckllfifllgn-----d--idfghmeavnllssnkytekqigylfisvlie----qq-s---------------------dlmkli----vqgirndlts----------rnpvhvnlalqcisnmgsrem----------------ve---afctdlpkllvsg--e--tidfvkqsaalcilklf------rnspd----sf-qp-g-----dyasrivhlln-d----shmg-vvtsaasliealskk---------------------------------------------------------------------------------------------------------wp----------------eeykgavp-laisrlsrivt-------at--ytdlqdytyyfvpapwlcvkllrllqnypp-p----------------dd--------------------p-s--------------------nkarl----lecle---gilnka--q--d-------ap----------------------------------------------------------------k----------------skkv-qhsnaknavlfeai------------------aliihm-d-----s-e---pq---------------llvr-acnqlgtflsh--retnlrylalesmcllatse--------f-----s-------hdavk-khqdtiinslkterdvsvrqravdllyamcdrsnanqivaem-layle----t-ady------------siree-----mvlkvailaekyat-dy-------------twyvdvilkliriag-------d--yvseevwyr-viqiv----v-----------------------------------------------------------------nr-e--dv--------------------------------------------qgyaaktvfealqr-p----------------------ache---------------------n-------------mvkvggy-------------------------ilgefgnfiagders-----------takiqfellhskfhlcsitt---------rclllttyikfcnlf----pe--i--kplvqqvfqtdhnlrnpdaelqqrsieyl-q------mtkla-----s-ndv--latilevmpafae---k-e---ssllaklkk------------------------------------------------------------------------------------------------skpq---------------------------------------------------------------------------------------------------------------------------------------------------------------------------le----------------eiere-ekekr--------------------------s----kptavmseg-----------s--t------------------------------------------------------------------------------------------------------------sl--vdf-dstndt-t-as-----------ladvfa----------------------nnsgtglgaqg-deveiankddylkfvtksnailweddyiqigckletrnnl----grlgmfygnktsq----pfnkft--pi----itc-pga-lav-qlqaqa--k-pv-e-pvvaa----------gtqvqqlinfvcvqe--fq---kmp-imnikft----ftdrag--a--v--qn--fdknf---ylplfiskffe--pt------nmt-seqfftr-------------wkslgaasq----ea-qkifna---l---s-------------pie--h----atiesr-lk--------gfganl--------ltd-vdpnp---dn--yv-cagiih-t---q--t--------qqig------tlirle-pnkq-a-kmyrltirsskd--tvvqt----lvdl------------------------------------------l-gnqf
'apl3_spombe_gi|19112387|ref|NP_595595_1|_AP_2_adaptor_complex_subunit_Alp3_predicted_'                                                                                                                                                                                                                                                                                                                                                                        mva------------------------snnmkglrafisdlrsle-h-ddeekrvnvelakirakfqs-------------------stlsaydrkkyvskllyiymlgy-----p--itfghmeaakllsgtkysekligylavallln----en-h---------------------elmklv----insikkdlls----------hdslqnslalhtianiggrel----------------ce---tvyydiykllmsa--s--nenivrqksalallhiy------rkfpd----li-np-------ewfepivmilg-d----ddln-vslavsnfvnlivir---------------------------------------------------------------------------------------------------------ep----------------kyqkfayg-kavgklknivf-------eh--gy-ssdylyysvpcpwlqvnlcrillacer-p----------------sd--------------------n-p--------------------tratl----irvld---rilslp-----n-------------------------------------------------------------------------d----------------nsnv-qqvnavnailfeai------------------klaflv-d-----e-s---hs---------------lyek-cmdrladmiad--kesnirylafettayliscg--------h-----s-------itslk-hykelilsslr-ykdvslrkkslellymmcdeenaklivadl-lqylp----h-lds------------vtqed-----liskvaiisetfat-dy-------------ewyvdvtiqllriag-------k--saddgvwhq-lvhvi----v-----------------------------------------------------------------nn-e--ei--------------------------------------------qeyatkrlfsllqs-e----------------------tihe---------------------c-------------lvkaggy-------------------------vlgefghlitdypds-----------qpvhqfstiyrklnvsspst---------rvlllttliklanlq----pe--l--ndriakvfqey--stiinpevqqraceyl-q------llkmp-------rdf--lqlvcdevppfld---g-n---rdgv---------------------------------------------------------------------------------------------------hpk-----------------------------------------------------------------------------------------------------------------------------------------------------------------------------------------------------------------------------------------------------------------------------------------------------------------------------------------------------------------------------------------srp-s-skvnlvdtypqtipnvskp--------------------stp------i-dvpeydisaclpgfyrlcwkdkgilyqdsqiqigvrseyhnse----gaiylyyenrqsn----tlksls--st----lir-tf---s--tfhlat--t-fq-d-tnlps----------gvqlqqkyvmsgvne--if---epp-iihvsyv----t----g--v--i--rs--i--dl---qlpvllskfmk--pt------ifd-sydffnh-------------wgqmgv-er----ea-qltfgl---n---s-k------dr---kld--a----krltki-vs--------gfhwgi--------cqn-vdsia---ln--iv-gagiir-f---g--t--------qnvg------cllrie-pnye-q-nlirlsirstnt--siantlakemqeil-------------------------------------------rnsf
'apl3_ecuni_gi|19173437|ref|NP_597240_1|_COATOMER_COMPLEX_BETA_SUBUNIT_'                                                                                                                                                                                                                                                                                                                                                                                       mqaslylntsmrmrkdeimqklrssseqdkiegmkqmiaqmsqge-dfsslthkitketlvvr--------------------------------------------------------------------s--nelkrlfyyylellpkargtqs-f---------------------eemlll----snqvrkdleh----------pneyvrgfvmrfvstlddqel----------------vg---nfyklik----dnfnh--pntyvrrnayfclgeiflkmdmykevpd----ll-yh--------------allr-d----ldpn-clrea--------------------------------------------------------------------------------------------------------------------------------------------------------------------------fvslhltdpelalkyagevslsi-----------------------------------------------------------------------------------------------------------------------------------------------------------------------pselstaivekikderller-flfsedsmtafeagmsihrmsndeqllkrstdtilrc----------------------------------------ledlprc--reyaidelllsty-------------------------------sfs-gyamsflslid-pydlsfcskcfdfvfkisetheflqisdflafrfmd----t-hda------------svqnqsfrvlllekmayfastyss-yn-------------eemvsealksiasd-------------------------------------------------------------------------------------------------n-p--emshaslmflsscfeimsrssescegdaaghgsylevlvnkinevkygkilrccfgilrr-h----------------------atke---------------------i-------------flrvvev-------------------------lessfgh------------------------------------------------------------------------------------------adrplylrntqtflgafmciel-----------------semcrrle---g---p-kdrviavmlrf---------------------------------------------------------------------------------------------------------------------------------------------------------------------------------------------------------------------------------------------------------------------------------------------------------------------------------------------------------------------------------------------------------------------------------------------------------------iehgkesntidmssqstivs--cir-slvscn-s-qg-----------evssdghkrcregvldpimlpgtrssder------glnkl-neflvdseggsaemrnvtqltglsdpiyveattsytrye----ivvdmlfinqtps----yl--qnilld----fvt-sq------glsatf--i-st-p-fslss----------rsvvtkrftfriida--sn---gfi-sgsitfrypdec----g--e--y--antvy--tinlsevktsvsefle--pr------kmd-pdgfret-------------wkelewent----yt-lkfit----k---k-------------tleeif----gevsra-ln--------getldi--------ecd-ed-----------y-avgnia-c---s--t--------lqnvcvlvnvcl---rrse----hvhfesrirsrke--givks----vsavv-gdvlr-----------------------------------s-lknk
'apl3_ostreo_gi|145357194|ref|XP_001422806_1|_predicted_protein_'                                                                                                                                                                                                                                                                                                                                                                                              mapf-----------------------lggmrgltvfvqdvrncs-nkeqerarvekelanirrkfnk---------th--------raltayerkkyvlkllyiymlgy-----n--vdfghtealklisassyaekqvgymttsviln----er-n---------------------eflrma----insirtdvis----------snetnqclglscianvggref----------------ad---slagdvetivmtp--t--irpvvrkkaalcllrlf------rknpe----il-la-e-----tfaskmtdlldae----rdlg-vlmgvlglllglvqh---------------------------------------------------------------------------------------------------------dy----------------rgyeacvp-kviallerltr-------nk--di-ppeylyygipspwlqvkcmkilqyfpt-p----------------dd--------------------q-a--------------------lldsq----liamr---niltkt-----d-------------------------------------------------------------------------t----------------vknf-nknnalhailfeai------------------nlvtsm-d-----y-a---he---------------lldp-cveilgnfldm--kepnirylalntlnalaama--------d-----l-------reaik-vyqeqvvaalh-dadisirrraltllfsmcdasnvhsvieel-ikyfv----t-adf------------diree-----lalktailaerysvndr-------------mwfieiamqmidkag-------d--finddlwhr-mvqia----t-----------------------------------------------------------------nd-a--sl--------------------------------------------hgrtaqlmfvklrdeg----------------------asne---------------------l-------------mlramsy-------------------------cigefgyllpi-p--------------asqyvdllvplfqdtdevt---------qgimltafvkvamhk-ncdqa--s--mgkivkvftdm--sssfdvelqqraneyl-k------llrlg--------pn--mrpilepmpeype---r-s---svlekhiqv------------------------------------------------------------------------------------------------env-------------------------------------as-------------------------------------------------------------------------dvaagvrklamsdllgnlmgdgssapa--------------------------al----pps-----------stgmnldel---lgnappalpaveerlalpsstsppagpvttt----ssadalddl-----------lglg------------------------------------------------------------------------------------------------------------al--aat-qpppat-h-gd-----------aldafgalgapapaapaptqpvapvqslt------ssdgi-qptvnvqdcakrfliadngllyedanvqigvksqwqgsq----grvmfyvgnksas---adlqnfr--mv----ips-ie------glrhsl--q-pf-p-asigp----------krqvqlmlqvaitsa--fa---sap-klefsyt----st---avaa--a--ca--r--sl---elpvrvtkfls--pm------tiaspqefiak-------------whqmasagq-----q-qkim-dvsqq---y-------------ats--i----esvsna-fs--------gmrlvv--------hkg-ldpnp---an--li-agsrfvge---r--c--------gevf------vgvrve-sdan-vrgryrftvasm----------------------------------------------------------------d
'apl3_monosiga_gi|167516738|ref|XP_001742710_1|_hypothetical_protein_'                                                                                                                                                                                                                                                                                                                                                                                         mv-------------------------kedmrglhnfitdvrack-sqeaevkrinkelanirskfgd----------k--------kslngyqkkkyvckllfifllgh-----e--iefghmeavnllsslqfsekqmgylfasvmmn----eh-h---------------------elmrlv----itaiktdltd----------rnelnvalalhcisniggket----------------aa---avhgevtrllvah--e--spksvqkkaalaalrly------reape----hm-al-d-----kasrqivqllt-s----sdyg-vvmsvasliisvaad---------------------------------------------------------------------------------------------------------hp----------------edfaecvp-laintlhrivf-------qp--dq-skkyayhgvnapwlsvkllrllqlfpf-p----------------ad--------------------t-a--------------------vaerl----vetlr---rilqsea-r--t-------pg----------------------------------------------------------------r----------------kpra-qflnsknaslieai------------------nliavh-d-----n-e---pe---------------lqir-acgilgnmlss--devnsrflalealtvmaqte--------f-----s-------hdavk-khqsavlralqtekdysvqrraadllyalcdqesvemivdql-ldflk----r-aay------------avree-----lvikiailaekyap-iy-------------swyvdvmlrlikqtg-------d--yvpqqvlyr-vvqvi----i-----------------------------------------------------------------nr-q--dv--------------------------------------------qdyaaktcyealld-p----------------------aahe---------------------a-------------mvniggy-------------------------vlgefghliandpns-----------tptkqldvlqmhypmmsast---------rglllstyaklanlf----pe--l--rttvlnllqsenllrnsnnelqqraneyv-q------llssg-----n-ael--vpsvfeemppfne---e-q---camlqkled------------------------------------------------------------------------------------------------ksaa------------------------------------sam-----------------------------------------------------------------------------------------------------------------------------------------------------------------------------------------------------dtkt-----------g--s------------------------------------------------------------------------------------------------------------iavarkr-kqaaplaavta-----------aghtgv----------------------s------gass--vatvgneqflpkfilqddgvlyenpvlqigvkseftasv----grlivfygnrgea----pmtnvs--ar----ayc-vgn-m-q-alklel--a-pl-e-stiaa----------gvqmqqqlqvecagc--ft---epp-vlevtlt----yq---s--r--p--vv--l--sl---klpiflnkfmsglps------pmt-adtffqk-------------wnqlggppr----et-qqilka---k---e-------------pvn--a----damksk-is--------qfklqt--------lpg-idpkp---ln--cv-aagilh-v---t--s--------aqvg------vllrae-psmd-a-qmyrftmrtsse--avtaa----lsgl------------------------------------------l-fgqf
'apl3_physco_gi|168008992|ref|XP_001757190_1|_predicted_protein_'                                                                                                                                                                                                                                                                                                                                                                                              ------------------------------mrglsvfisdvrncq-nkeqervrvdkelanirtrfkn----------e--------rglsvyekkkyvwkmlyiymlgy-----d--vdfghmetvqlisapkyaekqvgyivtsclln----en-h---------------------dflrlv----intvrndiig----------rnetfqclaltmvgnvggref----------------se---slapdvqkllisn--s--crplvrkkaalcllrly------rknpd----vv-nv-d-----gwsermvqlld-e----rdlg-vltavmsllvalvan---------------------------------------------------------------------------------------------------------tp----------------haywncvp-kcvrtlerltr-------gq--di-pqeytyygipspwlqvktmrvlqyfpk-i----------------dd--------------------p-t--------------------irksl----ldvlq---rillgt-----d-------------------------------------------------------------------------v----------------vknv-nknnashavlfeal------------------alvmhl-d-----a-d---ke---------------mmsq-cvvllgkfisv--repnirylglenmtrillva--------d-----v-------adsik-khqsqiitslk-dpdisirrrsldllygmcdvsnakdiveel-lqylt----t-adf------------giree-----lalkaailsekfap-dl-------------swyvdvilqliekag-------d--fvsddiwyr-vvqfv----t-----------------------------------------------------------------nn-d--dl--------------------------------------------qvhaaakaldyldk-p----------------------avhe---------------------t-------------mvkvsgy-------------------------ilgeyshllarrpgc-----------sprdifhilndkfpavttpt---------kalllsacvkimmhcqppdpe--l--vdqvvavfrry--essvdaevqqravefl-a------larkg--------ta--fvdimaempkfpe---r-q---spllkkaed------------------------------------------------------------------------------------------------tdgd------------------------------------ase----------------------------------------------------------------vs-----atkirqqqmqqeqnstalvvadpqpang--------------------------gl----hpv-----------seqavtset---pqdsksfppsqsqahsnggtpqqapghtpgs----asadllsdl-----------v--g------------------------------------------------------------------------------------------------------------pl--sle-apppva-s-ts-----------ssdllaleapptptaaaatpadslatnlc------etfyv-qplgnvsewfkeltlkdsgvlyedpyvqiglkaewrnaq----grivlfvgnkhtg----pltnvk--ss----vlp-pp------hlrmqs--a-vv-p-enipp----------raqvqvpvdvaclsa--sr---eta-vlefsfn----vg---h--a--p--vs--v--ql---klptslnkflq--va------pvs-anefvar-------------wralggpps----kl-qevr-g---v---r-------------pmp--l----aemanl-fi--------rlhigv--------ang-ldpnv---nn--vv-aattfy-s---g--t--------aatl------clvrve-tdps-drtqmrltvasedp--nttye----lkefi-keqvmd--------ipfpgqspqaatvtpatipltgpaaal-agli
'apl3_oryza_gi|222624064|gb|EEE58196_1|_hypothetical_protein_OsJ_09142_'                                                                                                                                                                                                                                                                                                                                                                                       mal-------------------------sgmrglsvfisdirnch-nkeqerlrvdkelgnirtrfkn----------e--------kglspyekkkyvwkmlyiymlgy-----d--vdfghmetvslisapkypekqvgyivtsclln----en-n---------------------dflrmv----intvrndiig----------rnetyqclaltmvgniggkef----------------se---slapdvqklliss--s--crpvvrkkaalcllrly------rknpd----vv-ni-d-----gwsdrmaqlld-e----rdlg-vltsvmslfvslvsn---------------------------------------------------------------------------------------------------------na----------------eaywnclp-kcvrilermar-------nq--di-pqeytyygipspwlqvktmralqyfpt-i----------------ed--------------------p-g--------------------arral----fevlq---rilmgt-----d-------------------------------------------------------------------------v----------------vknv-nknnashavlfeal------------------alvmhl-d-----a-e---ke---------------mmsq-cvallgkfiav--repnirylglenmsrmllvt--------d-----v-------qdiik-rhqaqiitslk-dpdisirrraldllygmcdvtnakeiveel-lqyln----t-aef------------amree-----lslkaailaekfap-dl-------------swyvdvilqlidkag-------d--fvsddiwyr-vvqfv----t-----------------------------------------------------------------nn-e--dl--------------------------------------------qpyaaakareyldk-p----------------------alhe---------------------t-------------mvkvsay-------------------------llgeyghllarrpgc-----------spkelfaiindklptvs------------------------------------------------y--esyidveiqqraveyf-e------lsrkg--------aa--ladvlaempkfpe---r-e---sallkkaed------------------------------------------------------------------------------------------------aevd------------------------------------tae----------------------------------------------------------------qs-----aiklr----sqqqtssaiviadqppvngsvpasnhltlvkmpsqniteesnvayeeppveip-------------------ke---ngapveveskvenipetnieskveppaahpa----sqadlladl-----------l--g------------------------------------------------------------------------------------------------------------pl--aie-gppaa--------------------veqnpvqgletnqspvgdlalatled------qsnsv-qpivnveekfhilcskdsgvlyedphiqiglkaewrahh----grlvlflgnknta----pllsvq--al----ilp-ps------hlktel--s-sv-p-dtipp----------raqvqiplevvnlra--sr---dva-vldfsyt----fg---t--s--l--vn--v--kl---rlpvvlnkflq--pi------tls-peeffpq-------------wkalnvqnl----kv-qevvkg---v---k-------------plp--l----peiasl-fm--------slhlav--------apg-ldnnp---nn--lv-acttff-s---et-t--------raml------clvrie-tdpq-drtqlrltvasgdq--yltfe----lkeyi-kehli--diprvqtasppvpvqpqlppaavpatyndpgaml-agll
'apl3_tpseudo_gi|224008795|ref|XP_002293356_1|_predicted_protein_'                                                                                                                                                                                                                                                                                                                                                                                             -------------------------------rglnnfisdlrnsk-skleesnrvevelakirkkfnpgdaklaadgsn--------palssyqrkkyvwklvyihvlgy-----d--vdfghaevlalvrskkysekvvgyvalslllr----gs-d---------------------pimstv----idtmksdltta-------pgnndatqclalcslanisglel----------------iq---amhvevqhilvsk--s--stdqvkkksalcllrlt------rtspn----li-sg-r-----efaphigqllq-e----thlg-vltsvmsllnglalq---------------------------------------------------------------------------------------------------------qt----------------ddyeilip-hvvhilsllvm-------kk--ac-ekeygyyntpspwlqikllkflqyypn-a----------------iesh----------digmaasgn-e--------------------hvnql----invvs---kilme--------------td----------------------------------------------------------------v----------------snsi-nksnadhailfeav------------------dlivaw-g-----t-t-cpvs---------------lreg-amkllgkfisv--repnirylglmtmaklaqie--------g-----s-------vegak-khqatvlvslk-dadisvrrraldllfvicdtdnaerivdel-vahlv----v-ada------------siree-----mvlkiailaekyat-dl-------------rwyvdtilklisisg-------d--yvsdpvwhr-vvqiv----t-----------------------------------------------------------------nh-pqgdl--------------------------------------------qgyaaatlfvaatp-q----------------------rche---------------------t-------------tvrvaay-------------------------ilgefgfliaerpgm-----------sgeeqfrvlhqhwftvntqt---------railisayaklanly----ee--c--rplvapvfars--knsvdvevqqrcaeya-s------mreaf-----s-pea--vedllremppfed---krr---salemrlle------------------------------------------------------------------------------------------------tege------------------------------------nsa----------------------------------------------------------------t-----------------------------------------------------------------------------------------v-akasv--------------------------p----seveqqralaasqmlqlrnkr--t------------------------------------------------------------------------------------------------------------sktylas-kvpdps---gd-----------addgdq----------------------n-gpsrvnvgipkelipamrkafsnlctspsgvlfensllqvgvkheyvgaq----grisvffgnlhst----slhnfk--vk----vdq-pd------hlrmqm--q-gt-q-dlldd----------geydslmilvevtap--fd---dap-smrisfd----te--eg--e--h--hd--y--pl---rlplvatcfme--pv------nld-pgafmqr-------------wkslegeer----ec-qevmkl---p---p--------------ts--s----gideey-md--------rvskii--------vdg-vdptp---wt--vs-gaatfr-t---g--atdmngnn-invg------clirve-anpk-a-nafrvtt-------------------------------------------------------------------r
'apl3_populus_gi|224132092|ref|XP_002328183_1|_predicted_protein_'                                                                                                                                                                                                                                                                                                                                                                                             mal-------------------------sgmrglsvfisdirncq-nkeqerlrvdkelgnirtrfks----------e--------kglthyekkkyvwkmlyihmlgy-----d--vdfghmeavslisapkypekqvgyivtsslln----en-h---------------------dflrla----intvrndiig----------rnetfqclaltmvgniggref----------------ae---slapdvqklliss--s--crplvrkkaalcllrly------rknpd----vv-ni-d-----gwadrmaqlld-e----rdlg-vltsstsllvalvsn---------------------------------------------------------------------------------------------------------nh----------------eaywsclp-kcvkilerlar-------nq--di-pqeytyygipspwlqvkamralqyfpt-i----------------ed--------------------p-n--------------------vrrsl----fevlq---rilmgt-----d-------------------------------------------------------------------------v----------------vknv-nknnashavlfeal------------------alvmhl-d-----a-e---ke---------------mmsq-cvallgkfiav--repnirylglenmsrmlmvt--------d-----v-------qdiik-rhqaqiitslk-dpdisirrraldllygmcdvsnakdiveel-lqyls----a-adf------------amree-----lslkaailaekfap-dl-------------swyvdvilqlidkag-------d--fvsddiwfr-vvqfv----t-----------------------------------------------------------------nn-e--dl--------------------------------------------qpyaaakareyldk-p----------------------aihe---------------------t-------------mvkvsay-------------------------llgeyshllarrpgc-----------spkeifsviheklptvsttt---------ipillstyakilmhtqpadpe--l--qkivwaifsky--escidveiqqraveyf-a------lsrkg--------aa--lmdilaempkfpe---r-q---sallkkaed------------------------------------------------------------------------------------------------aevd------------------------------------sae----------------------------------------------------------------qs-----aiklr----aqqqvsnalvvtdqrpang--------------------------apqivgel-------------------sl---vkipsmsddhtsadqglsqangtlttvdpqp----asgdllgdl-----------l--g------------------------------------------------------------------------------------------------------------pl--aie-gppgai------------------qsepnavsglegvpssadyaaivpvge------qtntv-qpigninerfyalclkdsgvlyedpniqigikaewrahq----grlvlflgnknts----plvsvq--al----ilp-pv------hlkiel--s-lv-p-etipp----------raqvqcplelmnlhp--sr---dva-vldfsyk----fg---t--n--m--vn--v--kl---rlpavlnkflq--pi------svs-aeeffpq-------------wrslsgppl----kl-qevvrg---v---r-------------plp--l----iemtnl-fn--------slrltv--------cpg-ldpnp---nn--lv-asttfy-s---es-t--------rpml------clirie-tdpa-dltqlrmtvasgdp--tltfe----lkefi-keqlvs-----iptasrppapappaaqptspaaltdpgall-agll
'apl3_candiG_|50287465|ref|XP_446162_1|_unnamed_protein_product_'                                                                                                                                                                                                                                                                                                                                                                                              mdrk-----------k-tfvgts-nngsssikglqlfiadlrsap-hlqdqerriqseitkikqnfdt----------qhqkqskgqdkqggyqrkkyiaklayiyitsntsklnd--iifgldqtmeliqssvysekfiaymtiellye----h--k---------------------tvmdkindalqyqilldlrs----------ndenfvslalncvgivgslsk---t-lsn--------de---divaevfqilrsp--t--ssmnlkkksslafltll------kknna----il-tn-epqrkqiwiqrilslld-n----rdnyrltlaslplieyiavh--v------------------------------------------------------------------------------------------------------dp----------------aactrlvp-qltqtlysclmnesssnid---np-qldfrfanmpnpwiitktvsllnmlii-ss---------------ne--------------------k-ss---a-qndhllhtstmnkeilntl----rtcis---qaiqlg--e--r-------------------------------------------------------------------------s----------------fsdp-merivqntilfsli------------------nfapkl-d-----p-s---dd---------------aitd-svtalckllss--sqinirylaldsliklcsvl--------g---tsa-------mnavrlqnldmisqllyderdasiirkladllyiftdssnvkktvddl-lqyitsskql-adp------------nlksd-----iavkiavlsekyat-ds-------------nwfvtvslkllsfts-------ltsinddeiwqr-lcqiv----v-----------------------------------------------------------------nn-p--al--------------------------------------------qrtaceqllyyfkn-s----------------------qtse---------------------p-------------liktgaf-------------------------lfgefidqitdl--i-----------svadlfnifttkyftvtnft---------kamilttvmklyrcs----ds--i--ytgavkiyqme--lssldielqsrsyeyl-n------ilriarme-nn-pnl--inilfhpippfns---s-t---npllkrlgl------------------------------------------------------------------------------------------------lqts------------------------------------dnd-----------------------------------------------------------------------------------------------------------------------------------------l--------------tiealtsnp--------------------------s---------------------------------------------------------------------------------------------------------------------------------------------sk-dssnpf-t-qp-----------tstdts-----------vtengknmvtqe------elynsqilaaswrdgfsrmlsfkrgilfsssllkilyrldypspeepyqqkisltfinesew----dmtnfs--tn----iip-frtdsnpeyvvqei--slls-a-ldiap----------rrrteqtldiiirrqfnae---ysp-iisiffk----cg---a--s--t--nt--i--nl---klgvglnstlr--ttea-pkqqlt-laqffsr-------------wkalgdalg----te-geciit---k---lrlksiknish-----s--qeesilqvsli-lk--------rmgfdi--------veq-snlp----ns--lf-fagiih-t---k--t------d-gnyg------clirvs-ced--e-eyftltcratigs-glatn----iasci-k---------------------------------------l-aafa
'apl3_kluiyver_|50304251|ref|XP_452075_1|_unnamed_protein_product_'                                                                                                                                                                                                                                                                                                                                                                                            malg--------------------qnqqnnmkglqlfiadlranq-ktkeharriqtelqnirtqftq----------k--------sglngyqrkkyvakmayiyittnagmvpe--llfgldqcfqllkssnfsekwigymtlellfn----h--a---------------------vvrnsvlektisclkldlss----------gdanavslalnfvgivgnrde---i---f--------ad---nlsetifgilrsp--v--ssailkrkaclafltli------rykpq----il-tnlednkrtlwierittllg-d----endhglllsllpllefiare--i------------------------------------------------------------------------------------------------------dv----------------npclrlip-qlaeilheclskkq----ns--an-dadyqfsgvsnpwivgncvsllqvlvs-dn---------------ge--------------------n-l------------igsnidqqtlgkl----rvcvs---havsfa--l--a-------------------------------------------------------------------------s----------------danp-vtknaqysvmftml------------------gfackl-d-----p-t---ne---------------aisn-svtglcelmts--ndlntrystfdllikickvn--------g---tta-------iktiqnehltrlvdmlkresdvtllrkiidllviltdvsnfkfvvqel-lsaleah-ks-mdf------------alred-----lsfqierlielhad-dl-------------nwfvlsslrllssnt---------sikndhvwkr-icqiv----v-----------------------------------------------------------------nn-e--pl--------------------------------------------hklacehlidylha-p----------------------nvae---------------------s-------------lvkagvf-------------------------llaeyaslvndk--v-----------sagdlfnlftekyfqvsnlt---------kamiltgmlklyhve----pq--l--ssvvvkffqle--lnsfdvilqtrsyeyl-k------iiqyskmn--d-mtf--idkllpgmppfass--k-d---tdimsklpk------------------------------------------------------------------------------------------------tqel-----------------------------------------------------------------------------------------------------------------------------------------------------------------------------------------------------------------------------------lsleqpftsgntv-----------d--s-----------------------------------------------------------------------------------------------------------nnkpaslp-tpprsr-k-n----------------------------------------n------klyhsqqltpgwesgfkrmlihtqgvfyqdtlvsvlfrvetkeeq-pstskitftyvnksdw----eitgls--ce----iip-lradnnppyvlqvl--qspd-s-klaps----------ngrtsytfeittrfpfpqe---has-llssqfk----cg---g--q--y--cs--h--rl---kigytilstls--pr----iseik-laqfvqr-------------wksigdslg----ka-gehvdv---v---ecqht-----------------nlqklmkt-ms--------kvgfdv--------vqq-ssip----ni--af-aggilh-t---k--s------d-gnyg------cllklr-llds-d-dkvqitckttssg-dlsrf----vinci-k---------------------------------------k-vvee
'apl3_pichia_|150865937|ref|XP_001385355_2|_hypothetical_protein_PICST_32574_'                                                                                                                                                                                                                                                                                                                                                                                 ------------------------------mkglnqfivdirnsk-dieeekkrinlelnniqskfns--------------------ninsyqkkkyvckliyiylsgy-----adsvdfglkesfqlvcssshsekqlgylalsvlin----nd-kstq-----------strdfldslldqv----hsylikdlqs----------snedtnclavqfiasnfnlpe---s-ttvrvneadesapkwlelidivysfvtsp--i--hksvikkkaaialysll------klypq----vlisn-n-----nwiprllslad-d----kdyg-vsiasipliqfvvks---------------------------------------------------------------------------------------------------------kp----------------qfvkaiip-aislklyniii-------en--kc-peeyyyykspapwlvvkllqlieyfff-l----------------sd--------------------t-nd---y----avlsiadldeqtlnnl----rsvva---qsiqna--s--q-------------------------------------------------------------------------p----------------ikgl-pnrnsqsstlfqav------------------slavfl-d-----a-s---sd---------------aing-ainalmmllts--netntrylaldalikltars--------t-----snn-l-saspsid-ekytkifklly-drdisvrrksldllytitnassysmvitkl-ldyfp----l-cdf------------tlkpe-----laikiavlaekfat-ds-------------twyvttmlkllsisggvnsngtn--yignevwer-ivqii----v-----------------------------------------------------------------nn-e--dl--------------------------------------------qkktskliinllkk-pfs-------------stdntpialse---------------------n-------------likvaaf-------------------------vlgeygdqvtymsel-----------stklqfhllydayfkvsltt---------ramllttflkffvky----pdedf--ipeimdlfeie--elsldleiqtraheyl-t------lathk-----ysqql--fkevlkpmpifvk---k-e---shlmdrigs------------------------------------------------------------------------------------------------vshi------------------------------------vg------------------------------------------------------------------------------------------------vnrs--------------------------ks----lvl----------------a---k-nissn--------------------------k----skaargids-----------s-pi------------------------------------------------------------------------------------------------------------ld--ensdgsnpfe---------------------------------------------------eeskpvvlspnwysgyhrmlhydagifyedqlikityrvikegca----ltlkltiinnsaktagtditglt--vlnlesltd-dh---dp-nyvlnl--k-qlpe-stfhd----------kanmeisvkirnvve--nh---esp-ilsitfm----cg---g--s--f--nt--l--nl---kfpvlllktlt--st------alngldefnrr-------------waqigellgp-qges-sqavnl---t---h-------------ryn--s----snivrl-ls--------rlgfav--------vha-tsdetdntil--vm-gagilh-t---q--k--------tnyg------vlatlk-stdqvg-kefevaircsgg--gvaev----vaitm-kei-------------------------------------l-egkf
'apl3_candiA_|68488807|ref|XP_711750_1|_potential_clathrin_associated_protein_AP_2_complex_component_'                                                                                                                                                                                                                                                                                                                                                         msks---------------------qpksqmkgltqfivdlrnsk-dqdeedkkinleinniktkfnn-------------------nnlngyqkkkyvckliyiylign-----pnlvdfglkesfqllqsnifsekklgyiavatlld----ne-kilingknqkskkftsskqrlnyileni----htdlvrdlqs----------nneefnclaiqfiasvftina---dsdntiikesdenshlwlelvdmvyasvtsp--i--sspivkskasialksll------klypq----viitn-n-----nwiprllklid-d----kdys-tiissipllqfilsl---------------------------------------------------------------------------------------------------------ep----------------qyvksvmp-siasqlsqivi-------eg--kc-pepyfyydspapwlivkllqlveqlfl-l----------------vd--------------------q-qg---s----qvltidklddntinql----rqvva---ksiqna--s--q-------------------------------------------------------------------------p----------------ikgl-pnrnsqssilfqav------------------slavfl-e-----a-s---pe---------------aisg-amnallmllts--netntrylsldalikltars--------n-----sny-lssskdnfd-kalniimkllr-dkdisvrrkaldllyticnfenyniiiskl-ldyfp----n-adf------------llkse-----laikiavmaekfat-ds-------------twyvttmlkllsigggsnsngvg--fmsnevwer-ivqiv----v-----------------------------------------------------------------nn-e--sl--------------------------------------------qkktckllinllrr-pfdqrnvaspsqhqqqqpppqalplse---------------------s-------------likvaaf-------------------------vlgefgdqindiedl-----------nvivqfqllfdayfkvsllt---------ramllstflkflvkf----pnesf--vpdivdlfeie--tqsidleiqtrayeyl-k------lvtlq-----sdfkl--aqnvikpfpafnn---kve---nplmnrlgs------------------------------------------------------------------------------------------------vsri------------------------------------vg-------------------------------------------------------------vnrsrslvmakn-------------ikskpvsraipeee--------------------------ee----vee----------------f---n-ttien--------------------------d----pfneesata-----------a-at------------------------------------------------------------------------------------------------------------tt--tttttttnnn---------------------------------------------------ngshslklspnwyagyhrmlhfdagifyedqlikityrimkntne----ltikftiinnarkninkditgft--ilnleslan-iq---dp-nytlhi--q-tlpe-stikd----------ktqmeiyikvrniie--nn---esp-vlsmtym----cg---g--s--f--nq--l--nl---kfpvlllktit--pt------tlstfeefnkr-------------wnqigqllgieqgqf-ihkvil---t---h-------------ryn--s----snisrl-ls--------rvglai--------ikt-tddalngpiy--va-sagilh-t---q--k--------snyg------vlitir-gtdeig-kelqivvrctgg--gvaev----icstl-kei-------------------------------------f-tgkf
'apl3_debaro_|202953624|emb|CAG89869_2|_DEHA2F25586p_'                                                                                                                                                                                                                                                                                                                                                                                                         mq--------------------------tqmkglsqffldlrntk-dleeenkrinlemnniqqkfrs----------p--------qslngyqrkkyicklmyiymlgf-----ndakelglgealqliesthfsekqvgylaisvlin----re-ag------------qsvkeymndllemm----hgalvrdlqs----------nnedvncaaiqfiaskfnvfydgdflsdpvvkesdemakewlelidivyslscsp--i--qsplikkkaalgllsll------klypq----vilsn-s-----nwiprlltlid-d----kdlg-vvtsciplvkfliti---------------------------------------------------------------------------------------------------------kp----------------qfvksvvp-tisqrlyglvi-------gn--tc-pdtyfyyntpapwliikllqvvehffl-l----------------tt--------------------e-dh---nnyqipvlqvtdldsetlnnl----rqvvs---rsihna--s--k-------------------------------------------------------------------------q----------------ikgl-pnrnsqsailfqav------------------slavfl-d-----a-s---pd---------------aiag-ainasilllds--netntrylaldaliklsara--------s-----pdntnhsitqrfd-qhllklfellt-dkdisvrrksldllytvcnpqtyetvikkl-lhyfp----y-sdf------------tlrse-----iaikiavlaerfat-ds-------------twyvttmlkllsigggn-sngts--yisnevwer-ivqii----v-----------------------------------------------------------------nn-e--sl--------------------------------------------qsksckliiellqd-plq--------anghtksqpvintise---------------------n-------------likvaaf-------------------------ilgefgqmagedeetdhdptgspeqylpsvqyqllyeayfrvslvv---------ramllttffkffvkf----pkedf--aadivdlfeae--tqsidielqtrayeyl-k------lttna-----dnrnl--alaavrplpifer---k-t---salmsrigs------------------------------------------------------------------------------------------------vqki------------------------------------asn-----------------------------------------------rnrstsfvsaskinngnngtvasnr-------------lslansssehlatr--------------------------ql----ynh----------------y---p-stssv--------------------------a----lpttkeedd-----------d-ls------------------------------------------------------------------------------------------------------------ed--gskeeanpfg---------------------------------------------------dddppivlspnwysgyhrmchydagifyesqfikiiyrivkdghq----lrlqftiinncakttgvditnlr--vlniesltk-pe---dp-nyilnl--k-qlpk-stvsd----------kttmeidikirnvve--nn---esp-ilsltfm----cg---g--s--f--nq--l--nl---kfpvillktvs--st------amadlddfkkr-------------wlqigellgveqges-tarvlt---s---h-------------ryn--s----snvvrl-ls--------rlgfav--------vyn-tsddsdqgil--vm-gagilh-t---q--k--------skyg------vlttik-sidaig-refevsvrctgg--gipei----itstm-kei-------------------------------------m-egkf
'apl3_yarrow_|50549025|ref|XP_501983_1|_YALI0C18623p_'                                                                                                                                                                                                                                                                                                                                                                                                         msvi-----------------------rhinpgltqfiadlrnar-aremeekrvnqelanirqkftd-------------------pnlsgyqkkkyvgkllyiyilgy-----k--vdfghlecvklinstklsekqmgyialsvlin----ed-h---------------------elvhmv----insvqkdldg----------mdemhnclalhlvatvgsemm----------------gs---elnhdvykllisp--t--sstfvrkkaslallrlf------rknpn----iv-e--p-----qwydriialid-d----pdlg-vatsvcslaialvqh---------------------------------------------------------------------------------------------------------dp----------------eacatshi-rvvrrlydlcv-------nn--qa-prdyiyygvqspwllvkmlkllqyypp-p----------------da--------------------a-n------------------etttdml----rqtvl---etvdkc--s--q-------------------------------------------------------------------------p----------------aqss-qqsnaqhavlfeai------------------nlcihm-d-----m-a---pd---------------a--k-llsilgdfiss--ketnlrylaltalarlaaryevssqmsen-----s-------alpvk-kflitvlgnlk-dkdisirrksldvlycvcdssnvktivael-lrylv----t-adf------------airee-----mvikiavlvekyat-ey-------------kwyvdislkliavag-------a--hvseevwqr-vvqiv----v-----------------------------------------------------------------nn-e--sl--------------------------------------------qqyasqtlntylaq-p----------------------qcqe---------------------c-------------mvktgay-------------------------vlgeygdllte---v-----------qpiqlfynlhshfrqvsapt---------kamllstyiklanmf----pd--i--kphisrvltay--tssadseiqqraieyv-s------iiqk--------pel--lkticdemppfeg---r-t---sallsrlha------------------------------------------------------------------------------------------------relt------------------------------------sqd-----------------------------------------------qr-------------swglgksgks-------------evdairsksimrkn--------------------------sq----iss----------------s---n-rsdsa--------------------------s----pfgdennv------------t-tg------------------------------------------------------------------------------------------------------------nk--ttp-ppppsr----------------------------------------------------gvshsglspnwdlgfydlcikdegtffkdpvmqvglkseyrknl----gcvilyfvnnsgt----kissls--ce----itn-ke---pd-nltvst--k-nfpd-ssiep----------nkqtqqviilnchkp--ft---ssp-tikitym----a----g--t--l--kv--l--hl---klpiviskfmt--as------qvs-tgdfqnr-------------wnqladk------es-rrifkp---q---d-i------sk---san--p----ahnlkv-mk--------gfgwsi--------daq-qs-tr---da--iy-gagvly-t---sv-s--------gnfg------llgclq-k-lq-g-nqfsitirgtna--vlpai----vgkcm-sdy-------------------------------------y-qdim
'apl3_neurosp_|85081461|ref|XP_956726_1|_hypothetical_protein_NCU03440_'                                                                                                                                                                                                                                                                                                                                                                                       msss-----------tgtgflgrssssnsnmrglvqfiadlrnar-areleekrinkelanirqkfkd-------------------gslsgyhkkkyvckllyiyilgw-----n--vdfghleavnlisatkysekqigylamtlflh----ek-h---------------------ellhlv----vnsirkdlmd----------hnelfnclalhaianvggkem----------------ge---alspevhrllisp--t--skafvkkkaaltllrly------rknpd----iv-q--a-----qwaeriisimd-d----tdlg-valsvtslvmalaqd---------------------------------------------------------------------------------------------------------nt----------------eqykgayv-kaaarlkrili-------dg--ef-sqdylyykvpcpwiqvkllrllqyfpp-s----------------ed--------------------s-h--------------------vrsmi----reslq---kilnla--v--e-------------------------------------------------------------------------s----------------qknv-qqnnaqnavlfeai------------------nliihl-d-----t-e---hd---------------lmkq-vsqrlgrfiqs--retnvrylgleamthlaart--------d-----t-------lepik-qhqdviigslk-drdisvrrkgldllysmcdtsnaqqivael-lhylq----n-adf------------airee-----mvlkiailtekyat-dv-------------qwyvdislrliamag-------d--hvsdevwqr-vtqiv----t-----------------------------------------------------------------nn-e--el--------------------------------------------qvyaaqnilqyckq-d----------------------hche---------------------t-------------lvkigay-------------------------ilgefghliaeergs-----------spieqflalqgklpacssst---------ramilscfikfvnlf----pe--i--kpqlvnvfhvy--shaldaelqqracefl-a------iaslp-----t-ddl--lrtvcdemppfpe---r-e---sallsrlhq------------------------------------------------------------------------------------------------khan------------------------------------tsd-----------------------------------------------krtwivggkdanadsaels-------------lakkaslrrtfstktgpang--------------------------ga----apa----------------a---g-atngs--------------------------s----sandlagld-----------m-nn------------------------------------------------------------------------------------------------------------ig--paeakvikap---------------------------------------------------nlasaahlspgwekgfnrlllradgilfedgqiqvgvraeyrgqm----aaiilyftnktpa----vigsft--tt----ldl-dps-era-nlswdv--k-smpe-ttiyq----------gaqtqqvvvfeakrv--fe---kap-tvrisyl----a----g--a--l--qa--l--tl---klpvvihkfmd--qa------els-addffkr-------------wkqiggapr----ea-qrifgl---s---g-p------kdgereit--e----sfirqv-le--------gfrwgl--------lyn-vdpns---kn--fv-gasvvh-t---se-g--------gkfg------clmrle-pnyg-t-qmvrltiratde--tvppv----llkmm-eerl------------sqgvsirperyepptasditesfrn-imvr
'apl3_asper_|67541705|ref|XP_664620_1|_hypothetical_protein_AN7016_2_'                                                                                                                                                                                                                                                                                                                                                                                         m---------------------------ssmrglvqfiadlrnar-areleekrvnkelanirqkfks-------------------gnldgyqkkkyvckllyvyiqgy-----d--vdfghleavnlissnkysekqigylavtlflh----ee-h---------------------ellhlv----vnsirkdlld----------qnelnnclalhavanvgsrem----------------ge---alstdvhrllisp--t--skafvkkkaaltllrly------rkyps----iv-q--n-----qwaeriislmd-d----pdmg-vtlsvtslvmalaqd---------------------------------------------------------------------------------------------------------rp----------------eeyrgsyv-kaaqrlkrivv-------dn--di-apdylyyrvpcpwlqvkllrllqyypp-s----------------gd--------------------s-h--------------------vrdii----reslq---qimqia--m--d-------------------------------------------------------------------------t----------------pknv-qqnnaqnavlfeai------------------nllihl-d-----t-e---ht---------------lmmq-issrlgkyiqs--retnvrylgleamthfaara--------e-----t-------ldpik-khqniilgslr-drdisvrrkgldlvysmcdstnaapivnel-mrylq----s-ady------------airee-----mvlkvailtekyat-da-------------qwyidvtlkllslag-------d--hvndevwqr-viqiv----t-----------------------------------------------------------------nn-e--el--------------------------------------------qayaaqtlltylks------------------------dche---------------------s-------------lvkigcy-------------------------vlgefghliadnqgs-----------spieqflalqakmmtstdnt---------ramilssfvkfvnlf----pe--i--kpqllhifrly--shspdpelqqrafeyl-s------latlp-----t-ddl--lrtkta----------------------------------------------------------------------------------------------------------------------------g------------------------------------ttd-----------------------------------------------kktwvvggkdan----sdg-------------aeilmaqntglkrsfttivh--------------------------gt----stg----------------t---n-gtats--------------------------s----atgdlagld-----------l-------------------------------------------------------------------------------------------------------------------saptppppst---------------------------------------------------nmasaanlspdweigynrlyfsdegvlfqdaqiqvglrsefrghl----gvlklyisnrssf----pigslt--tt----vdn-ps---ap-hlrids--k-slpe-psvpa----------sgqtqqtlffeakgp--fs---kap-tirisyl----a----g--a--l--qa--y--tl---qlpilmhryle--ps------tlt-pedffkr-------------wrqigggpl----ea-qntfgl---v---a-k------ag---gis--e----gftrrl-ve--------qfgwkl--------lsg-vdpis---tn--iv-gcavyh-s---a--q--------gktg------cllrle-pnye-r-kmyrvtiratqe--eipqa----larqm-eerls-------------qgslpdrshvrekpkginvddnf-tsgy
'apl3_bos_|115496658|ref|NP_001069170_1|_adaptor_related_protein_complex_2_alpha_2_subunit_'                                                                                                                                                                                                                                                                                                                                                                   mpav---------------------skgdgmrglavfisdirnck-skeaeikrinkelanirskfkg----------d--------kaldgyskkkyvckllfifllgh-----d--idfghmeavnllssnrytekqigylfisvlvn----sn-s---------------------elirli----nnaikndlas----------rnptfmglalhcianvgsrem----------------ae---afageipkilvag--d--tmdsvkqsaalcllrlh------raspd----lv-pv-g-----dwtsrvvhlln-d----qhlg-vvtaatslittlaqk---------------------------------------------------------------------------------------------------------np----------------eefktsvs-lavsrlsrivt-------sa--stdlqdytyyfvpapwlsvkllrllqcypp-p----------------ed--------------------p-a--------------------vrgrl----tecle---ailnka--q--e-------pp----------------------------------------------------------------k----------------skkv-qhsnaknavlfeai------------------slvthh-d-----s-e---pn---------------llvr-acnqlgqflqh--retnlrylalesmctlasse--------f-----s-------heavk-thietvinalkterdvsvrqravdllyamcdrsnaqqivaem-lsyle----t-ady------------siree-----ivlkvailaekyav-dy-------------twyvdtilnliriag-------d--yvseevwyr-viqiv----i-----------------------------------------------------------------nr-d--dv--------------------------------------------qgyaaktvfealqa-p----------------------ache---------------------n-------------lvkvggy-------------------------ilgefgnliagdprs-----------spltqfhllhskfhlcsvpt---------ralllstyikfvnlf----pe--v--kgtiqdvlrsdsqlknadvelqqraveyl-r------lstva-----s-tdi--latvleemppfpe---r-e---ssilaklkk------------------------------------------------------------------------------------------------kkgp------------------------------------stv----------------------------------------------------------------td-----l-------------eeakrers-advng--------------------------gp----epa----------------lasts-avstp--------------------------s----psadllglg-----------a--a------------------------------------------------------------------------------------------------------------pp--vpa-gpppssg--gl-----------lvdvfs----------------------d------spsaaaplapgsednfarfvcknngvlfenqllqiglksefrqnl----grmfifygnktst----qflnft--pt----lic-sdd-lqa-nlslqt--k-pv-d-ptvdg----------gaqvqqavniecvsd--ft---eap-vlniqfr----yg---g--t--f--qn--v--sv---klpitlnkffq--pt------ema-sqdffqr-------------wkqlsnpqq----ev-qsifka---k---h-------------pmd--t----evtkak-ii--------gfgsal--------lee-vdpnp---an--fv-gagiih-t---r--t--------aqig------cllrle-pnlq-a-qmyrltlrtsre--tvsqr----lcel------------------------------------------l-seqf
'apl3_rat_|162138932|ref|NP_112270_2|_adaptor_related_protein_complex_2_alpha_2_subunit_'                                                                                                                                                                                                                                                                                                                                                                      mpav---------------------skgegmrglavfisdirnck-skeaeikrinkelanirskfkg----------d--------kaldgyskkkyvckllfifllgh-----d--idfghmeavnllssnrytekqigylfisvlvn----sn-s---------------------elirli----nnaikndlas----------rnptfmglalhcianvgsrem----------------ae---afageipkilvag--d--tmdsvkqsaalcllrly------rtspd----lv-pm-g-----dwtsrvvhlln-d----qhlg-vvtaatslittlaqk---------------------------------------------------------------------------------------------------------np----------------eefktsvs-lavsrlsrivt-------sa--stdlqdytyyfvpapwlsvkllrllqcypp-p----------------ed--------------------p-a--------------------vrgrl----tecle---tilnka--q--e-------pp----------------------------------------------------------------k----------------skkv-qhsnaknavlfeai------------------sliihh-d-----s-e---pn---------------llvr-acnqlgqflqh--retnlrylalesmctlasse--------f-----s-------heavk-thietvinalkterdvsvrqravdllyamcdrsnaqqivaem-lsyle----t-ady------------siree-----ivlkvailaekyav-dy-------------twyvdtilnliriag-------d--yvseevwyr-viqiv----i-----------------------------------------------------------------nr-d--dv--------------------------------------------qgyaaktvfealqa-p----------------------ache---------------------n-------------lvkvggy-------------------------ilgefgnliagdprs-----------spliqfnllhskfhlcsvpt---------ralllstyikfvnlf----pe--v--katiqdvlrsdsqlknadvelqqraveyl-r------lstva-----s-tdi--latvleemppfpe---r-e---ssilaklkk------------------------------------------------------------------------------------------------kkgp------------------------------------stv----------------------------------------------------------------td-----l-------------eetkrers-idvng--------------------------gp----epv----------------pasts-aastp--------------------------s----psadllglg-----------a--v------------------------------------------------------------------------------------------------------------pp--apt-gppptsgg-gl-----------lvdvfs----------------------d------sasavaplapgsednfarfvcknngvlfenqllqiglksefrqnl----grmfifygnktst----qflnft--pt----lic-add-lqt-nlnlqt--k-pv-d-ptvdg----------gaqvqqvvniecisd--ft---eap-vlniqfr----yg---g--t--f--qn--v--sv---klpitlnkffq--pt------ema-sqdffqr-------------wkqlsnpqq----ev-qnifka---k---h-------------pmd--t----eitkak-ii--------gfgsal--------lee-vdpnp---an--fv-gagiih-t---k--t--------tqig------cllrle-pnlq-a-qmyrltlrtskd--tvsqr----lcel------------------------------------------l-seqf
'apl3_crypto_|58269254|ref|XP_571783_1|_vesicle_mediated_transport_related_protein_'                                                                                                                                                                                                                                                                                                                                                                           ma--------------------------tqmrgltqyisdlracr-vreleekrinremahirqkfkd-------------------gnldgyqkkkylakvvftyilgy-----k--vdvghmeainlissqkysekqigylaltllmh----en-s---------------------dlarlv----inslhkdled----------qnevnnclalhaiatlggkem----------------ae---alaesvyrsmisa--t--sstfvkkkaaltllrly------rkhps----vm-pi-k-----ewaarivsmmg-d----rdpg-vvltitalvttmaqa---------------------------------------------------------------------------------------------------------el----------------eafsgsyq-kavdildrivf-------eg--hy-paeyvyykvpnpwlqtkllrllqyypp-pgtyffspiqnpadnyldn--------------------p-q--------------------vvemv----nsiiq---aiidss--q--d-------------------------------------------------------------------------t----------------prnv-qhnnaqnavlfesi------------------nlaihi-d-----p-s---sq---------------vvqn-asvllgrfila--ketnvrylgldamahlaats--------n-----s-------lgavk-khqnviiqglk-drdisvrrraldllysmcdtsnakvivgel-vrylq----v-ady------------nlred-----mvlkiailterfat-ey-------------ewyvdtilqliaaag-------d--hvgaevwyr-vvqlv----v-----------------------------------------------------------------nn-e--gv--------------------------------------------qdyavravykhlqa-t----------------------ache---------------------n-------------mirvggy-------------------------imgefghliandpgs-----------spieqfqalhskvnlctapt---------ralllstyikwvnlf----pe--i--kehlinifery--thvldaelqqraceyl-a------larrse----s-ddl--laticdempvfpe---r-e---sallsrlhr------------------------------------------------------------------------------------------------kgem------------------------------------aqdkrtwviggreennlreaerfkafrkgtgdsggivsgspapastapspaatagtsavtpspapdsys-------------apqrhasvntetmmgvassg--------------------------ps----ediisslsdldltgshvqnqplltsaptga--------------------------ysqelaglqmqptg--------------a-----------------------------------------------------------------------------------------------------------ggapllng-qadgsn-g-ingmngdrglaysatlggv--------------------npa------l-lapltvadgvekwferlsfsnegvlyedtliqigvkaeyhghl----grialffgnkadq----pftsfs--al----idn--p---spsainihf--hdsp-v-gevra----------kaqiqemihvecrev--ffreggtp-llrlsfl----vg---e--e--r--ki--l--vl---klpvflskfae--gv------hle-sgpffer-------------wkiiggppr----ea-qqifpi---k---lta------ng---mvd--i----grnqrv-it--------gnklsv--------lpd-idhkp---en--iv-fagvlh-m---s--s------a-gkvg------ilgrve-pnkd-a-klcrltvrstne--hvsae----ilslt-skpl---------------------------------nadi-aasl
'apl3_ustil_|71005696|ref|XP_757514_1|_hypothetical_protein_UM01367_1_'                                                                                                                                                                                                                                                                                                                                                                                        mts----------------------nssssmrgltqyiadlracr-vreleerrinkemahirqkfkd-------------------gqldgyqkkkylskivftyilgy-----q--vdighmeavnliasnkysekqigylaitllmh----en-s---------------------divrlv----vnsirkdlde----------inevsnclalhaianiggkem----------------ae---alsgdvhrllisp--t--srsfvkkkaaltllrly------rkhpe----vi-pa-e-----dwalriiaimd-d----ddlg-valavtslvmamaqd---------------------------------------------------------------------------------------------------------hp----------------eafassyq-kavhrmhrivi-------es--df-tseyvyykvpipwlqvkllrllqyyps-p----------------dd--------------------p-t--------------------lrsti----etvld---aiiins--q--d-------------------------------------------------------------------------s----------------pknv-qhnnaqnailfeai------------------nlaiql-d-----t-e---sa---------------vvak-aavllgrfils--retnvrylgldtmahlaaca--------e-----s-------lepik-mhqntiilslr-dkdisvrrrgvdllysmcdvtnakvivsel-lkymq----v-ady------------alree-----mvlkiailtekfat-ey-------------swyvdtilqlissag-------d--hvseevwyr-viqiv----v-----------------------------------------------------------------nn-e--dv--------------------------------------------qeyaatkvlehlks-s----------------------tche---------------------n-------------mikvggy-------------------------ilgefghliannpga-----------spieqfhtlhsrshlcsqat---------ralllstyvkwlnlf----pe--i--reqilyvlnry--rhvldaelqqraceyv-a------laelp-----d-ddl--lqavcdemppfae---r-s---slllsrlhk------------------------------------------------------------------------------------------------khtd------------------------------------ted-----------------------------------------------krt---------wiiggkdtnrgre-------------tarleslkkgkang--------------------------ga----mptghagsvipaghrsevvtadtmrngpng--------------------------vnddadnvlagleg--------------l-----------------------------------------------------------------------------------------------------------dmsaptpa-ledtgm-l-seqpliggdtptstsaptt--------------------pst------s-lntkpltagadkffqrlcfapegvlyedsqiqiglkteyhahq----grlvlyfgnkisv----nfnaft--vs----vrs--q---epaslsvtv--pkiv-t-nmlga----------mtqtqtlvvleckdl--ft---qpp-mlevsyl----ag------s--l--qe--i--rl---rlpvlmtkfve--pv------qlg-andffer-------------wrqiggapr----ea-qkifsf---k---lsa------ag---qvd--v----arqrri-le--------garmqv--------leg-vdana---tn--sv-aagvlh-m---a--d------a-gkvg------cllrle-pnkd-a-klarltvrttnd--lasae----mlril-lavl----------------------------------aid-hgkl
'apl3_gallus_|61097989|ref|NP_001012914_1|_adaptor_related_protein_complex_2_alpha_2_subunit_'                                                                                                                                                                                                                                                                                                                                                                 mpav---------------------skgdgmrglavfisdirnck-skeaeikrinkelanirskfkg----------d--------kaldgyskkkyvckllfifllgh-----d--idfghmeavnllssnrytekqigylfisvlvn----sn-s---------------------elirli----nnaikndlas----------rnptfmglalhcianvcsrem----------------ae---afageipkilvag--d--tmdsvkqsaalcllrly------rtspd----lv-pm-g-----dwtsrvvhlln-d----qhlg-vvtaatslittlaqk---------------------------------------------------------------------------------------------------------np----------------eefktsvs-lavsrlsrivt-------sa--stdlqdytyyfvpapwlsvkllrllqcypp-p-----------------d--------------------p-a--------------------vrgrl----tecle---tilnka--q--e-------pp----------------------------------------------------------------k----------------skkv-qhsnaknavlfeai------------------sliihh-d-----s-e---pn---------------llvr-acnqlgqflqh--retnlrylalesmctlasse--------f-----s-------heavk-thietvinalkterdvsvrqravdllyamcdrsnaqqivaem-lnyle----t-ady------------siree-----ivlkvailaekyav-dy-------------twyvdtilnliriag-------d--yvseevwyr-viqiv----i-----------------------------------------------------------------nr-d--dv--------------------------------------------qgyaaktvfealqa-p----------------------ache---------------------n-------------lvkvggy-------------------------ilgefgnliagdprs-----------spliqfnllhskfhlcsvpt---------ralllstyikfvnlf----pe--i--kttiqdvlrsdsqlknadvelqqraveyl-r------lstia-----s-tdi--latvleemppfpe---r-e---ssilaklkk------------------------------------------------------------------------------------------------kkgp------------------------------------gtv----------------------------------------------------------------td-----l-------------eeikkers-sdmng--------------------------sa----epa----------------svnas-avstp--------------------------s----psadllglg-----------a--a------------------------------------------------------------------------------------------------------------pl--tns-apppsssg-sl-----------lvdvfs----------------------d------sasavaplapgsddnfarfvcknngvlfenqllqiglksefrqnl----grmfifygnktst----qflnft--pt----vic-sdd-lqp-slnlqt--k-pv-d-ptvdg----------gaqvqqvvniecvsd--fm---eap-ilniqfr----yg---g--t--f--qn--l--sv---klpitlnkffq--pt------ems-sqdffqr-------------wkqlsnpkq----ev-qnifka---k---h-------------pmd--a----eitkak-ii--------gfgsal--------lee-vdpnp---an--fv-gagiih-t---k--t--------tqig------cllrle-pnlq-a-qmyrltlrtske--avsqr----lcel------------------------------------------l-seqf
'apl3_homo_|62898848|dbj|BAD97278_1|_adaptor_related_protein_complex_2_alpha_2_subunit_variant_'                                                                                                                                                                                                                                                                                                                                                               mpav---------------------skgdgmrglavfisdirnck-skeaeikrinkelanirskfkg----------d--------kaldgyskkkyvckllfifllgh-----d--idfghmeavnllssnrytekqigylfisvlvn----sn-s---------------------elirli----nnaikndlas----------rnptfmglalhciasvgsrem----------------ae---afageipkvlvag--d--tmdsvkqsaalcllrly------rtspd----lv-pm-g-----dwtsrvvhlln-d----qhlg-vvtaatslittlaqk---------------------------------------------------------------------------------------------------------np----------------eefktsvs-lavsrlsrivt-------sa--stdlqdytyyfvpapwlsvkllrllqcypp-p----------------ed--------------------p-a--------------------vrgrl----tecle---tilnka--q--e-------pp----------------------------------------------------------------k----------------skkv-qhsnaknavlfeai------------------sliihh-d-----s-e---pn---------------llvr-acnqlgqflqh--retnlrylalesmctlasse--------f-----s-------heavk-thietvinalkterdvsvrqravdllyamcdrsnapqivaem-lsyle----t-ady------------siree-----ivlkvailaekyav-dy-------------twyvdtilnliriag-------d--yvseevwyr-viqiv----i-----------------------------------------------------------------nr-d--dv--------------------------------------------qgyaaktvfealqa-p----------------------ache---------------------n-------------lvkvggy-------------------------ilgefgnliagdprs-----------spliqfhllhskfhlcsvpt---------ralllstyikfvnlf----pe--v--kptiqdvlrsdsqlrnadvelqqraveyl-r------lstva-----s-tdi--latvleemppfpe---r-e---ssilaklkk------------------------------------------------------------------------------------------------kkgp------------------------------------stv----------------------------------------------------------------td-----l-------------edtkrdrs-vdvng--------------------------gp----epa----------------pasts-avstp--------------------------s----psadllglg-----------a--a------------------------------------------------------------------------------------------------------------pp--apa-gpppssggsgl-----------lvdvfs----------------------d------sasvvaplapgsednfarfvcknngvlfenqllqiglksefrqnl----grmfifygnktst----qflnft--pt----lic-sdd-lqp-nlnlqt--k-pv-d-ptveg----------gaqvqqvvniecvsd--ft---eap-vlniqfr----yg---g--t--f--qn--v--sv---qlpitlnkffq--pt------ema-sqdffqr-------------wkqlsnpqq----ev-qnifka---k---h-------------pmd--t----evtkak-ii--------gfgsal--------lee-vdpnp---an--fv-gagiih-t---k--t--------tqig------cllrle-pnlq-a-qmyrltlrtske--avsqr----lcel------------------------------------------l-saqf
'apl3_droso_|2104816|emb|CAA73533_1|_alpha_adaptin_'                                                                                                                                                                                                                                                                                                                                                                                                           mapv----------------------rgdgmrglavfisdirnck-skeaevkrinkelanirskfkg----------d--------ktldgyqkkkyvckllfifllgh-----d--idfghmeavnllssnkysekqigylfisvlvn----tn-s---------------------dlirli----iqsikndlqs----------rnpvhvnlalqcianigsrdm----------------ae---sfsneipkllvsg--d--tmdvvkqsaalcllrlf------rsspd----ii-pg-g-----ewtsriihlln-d----qhmg-vvtaatslidalvkr---------------------------------------------------------------------------------------------------------np----------------deykgcvn-lavsrlsrivt-------as--ytdlqdytyyfvpapwlsvkllrllqnynpvt----------------ee--------------------a-g--------------------vrarl----netle---tilnka--q--e-------pp----------------------------------------------------------------k----------------skkv-qhsnaknavlfeai------------------nliihs-d-----s-e---pe---------------llvr-acnqlgqflsn--retnlrylalesmchlatse--------f-----s-------heevk-khqevvilsmkmekdvsvrqmavdllyamcdrgnaeeivqem-lnyle----t-ady------------siree-----mvlkvailaekyat-dy-------------twyvdvilnliriag-------d--yvseevwyr-viqiv----i-----------------------------------------------------------------nr-e--ev--------------------------------------------qgyaaktvfealqp-p----------------------ache---------------------n-------------mvkvggy-------------------------ilgefgnliagdsrs-----------aplvqfkllhskyhlcspmt---------ralllstyikfinlf----pe--i--rtniqdvfrqhsnlrsadaelqqraseyl-q------lniva-----s-tdv--latvleempsfpe---r-e---ssilavlkk------------------------------------------------------------------------------------------------kkpg-------------------------------------rv----------------------------------------------------------------pe----------------neireskspapltsaaq--------------------------nn----alv----------------nnshs-klnns--------------------------n----antdllgls-----------t--p------------------------------------------------------------------------------------------------------------ps--nni-gsgsns-n-st-----------lidvlg----------------------d------mygs-nsnnnssavyntkfvsknngvlfengklqigvksefrqnl----grlgfsngnktqv----pltnfn--pv----lqw-sae-dal-klnvqm--k-vv-e-ptlea----------gaqiqqlltaecied--ya---dap-tieisfr----yn---g--t--q--qk--f--si---klplsvnkffe--pt------emn-aesffar-------------wknlsgeqq----rs-qkvfka---a---q-------------pld--l----pgarnk-lm--------gfgmpl--------ldq-vdpnp---dn--mv-cagiih-t---q--s--------qqvg------clmrle-pnkq-a-qmfrltvraske--tvtre----icdl------------------------------------------l-tdqf
'apl3_xenopus_|147899113|ref|NP_001089303_1|_hypothetical_protein_LOC734352_'                                                                                                                                                                                                                                                                                                                                                                                  mpav---------------------skgdgmrglavfisdirnck-skeaeikrinkelanirskfkg----------d--------kaldgyskkkyvckllfifllgh-----d--idfghmeavnllssnkytekqigylfisvlvn----sn-s---------------------elirli----nnaikndlss----------rnptfmglalhcianvgsrem----------------ae---afageiprilvag--d--tmdgvkqsaalcllrly------rtspd----lv-lt-n-----ewtsrvvhlln-d----qhlg-vvtaatslitslaqk---------------------------------------------------------------------------------------------------------np----------------eefktsvs-lavsrlsrivt-------sa--atdlqdytyyfvpapwlsvkllrllqcypp-p----------------ed--------------------p-a--------------------vrgrl----tecle---tilnka--q--e-------pp----------------------------------------------------------------k----------------skkv-qhsnaknavlfeai------------------sliiyh-d-----s-e---pn---------------llvr-acnqlgqflqh--retnlrylalesmctlasse--------f-----s-------heavk-thietvinalkterdvsvrqravdllyamcdrsnaqqivaem-lsyle----t-ady------------siree-----ivlkvailaekyav-dy-------------twyvdtilnliriag-------d--yvseevwyr-viqiv----i-----------------------------------------------------------------nr-d--dv--------------------------------------------qgyaaktvfealqa-p----------------------ache---------------------n-------------lvkvggy-------------------------ilgefgnliagdprs-----------spliqfnllhskfhlcsvpt---------ralllsayikfinlf----pe--i--kptiqdvlrsdsqlrnadvelqqraveyl-r------lssia-----s-ndi--latvleemppfpe---r-e---ssilaklkk------------------------------------------------------------------------------------------------kkgp------------------------------------stv----------------------------------------------------------------id-----l-------------edtkkeksnsdlng--------------------------it----eha----------------pvsts---stp--------------------------s----psadllglg-----------a--s------------------------------------------------------------------------------------------------------------sgsssta-kaapsa-g-nl-----------lvdvfa----------------------d------aslpvadvaseaedhfsrlicknngvlfenqllqigvksefrqnl----grmfiffgnkmss----qfqnft--st----vic-sde-lsa-slnvqs--k-pa-e-dtvdg----------gaqvqqvvnvecvqe--ft---dhp-llniqfr----yg---g--a--f--qn--v--sv---klpitlnkffq--pt------ems-sqdffqr-------------wkqlsspnq----ev-qkifea---k---n-------------pmd--t----ditkar-li--------gfgpav--------ldn-vdpnp---sn--yv-aagiiq-t---k--s--------rqvg------cllrle-pneq-a-qmyrltirtsre--dvsqs----lcdl------------------------------------------l-seqf
'apl3_danio_|189517144|ref|XP_001922436_1|_PREDICTED__similar_to_adaptor_related_protein_complex_2_alpha_1_subunit_isoform_1_'                                                                                                                                                                                                                                                                                                                                 mpav---------------------skgdgmrglavfisdirnck-skeaeikrinkelanirskfkg----------d--------kaldgyskkkyvckllfifllgh-----d--idfghmeavnllssnkytekqigylfisvlvn----sn-s---------------------elirli----nnaikndlss----------rnptfmclalhcianvgsrem----------------ae---afageiprilvag--d--tmdsvkqsaalcllrly------ktspd----lv-lm-g-----ewtsrvvhlln-d----qhmg-vvtaaislitclsqk---------------------------------------------------------------------------------------------------------np----------------defktcvs-lavsrlsrivs-------sa--stdlqdytyyfvpapwlsckllrllqcypp-p----------------ed--------------------g-a--------------------vkgrl----vecle---tilnka--q--e-------pp----------------------------------------------------------------k----------------skkv-qhsnaknailfeai------------------sliihy-d-----s-e---pn---------------llvr-acnqlgqflqh--retnlrylalesmctlasse--------f-----s-------heavk-thietvinalkterdvsvrqraadllyamcdrsnakqivaem-lsyle----t-ady------------siree-----mvlkvailaekyav-dy-------------swyvdtilnliriag-------d--yvseevwyr-viqiv----i-----------------------------------------------------------------nr-d--dv--------------------------------------------qgyaaktvfealqa-p----------------------ache---------------------n-------------mvkvggy-------------------------ilgefgnliagdprs-----------splvqfnllhskfhlcsvpt---------ralllsayikfinlf----pe--t--kstiqevlrsdsqirnsdvelqqraveyl-k------lssia-----s-tdv--latvleemppfpe---r-e---ssilaklkk------------------------------------------------------------------------------------------------kkgp------------------------------------gav--------------------------------------------------------------svne-----l-------------eegkreg--gelng--------------------------gg----ger----------------ggdns-tistp--------------------------s----psadllglr-----------t--g------------------------------------------------------------------------------------------------------------pq--vsa-ap-psa-g-sl-----------lvdvfs----------------------e--------------agvnddgflrfvcknngvlfenqllqigikseyrqnl----grmylfygnktsv----qfvtft--tt----vsc-pge-lhp-qlnvqa--k-pv-e-plieg----------gaqvqqvinieclgd--fc---eap-llnikfr----yg---g--a--l--qn--l--sl---klpvtinkffq--pt------ema-shdffqr-------------wkqlsqpqq----ea-qkifka---s---h-------------amd--t----evikak-ll--------glgmal--------len-vdpnp---en--fv-cagviq-t---k--a--------qqvg------sllrle-pnaq-a-qmyrltlrsskd--tvskr----lcel------------------------------------------l-aeqf
'apl3_mus_|113336|sp|P17427_1|AP2A2_MOUSE_RecName__FullAP_2_complex_subunit_alpha_2_AltName__FullAdapter_related_protein_complex_2_alpha_2_subunit_AltName__FullAdaptor_protein_complex_AP_2_subunit_alpha_2_AltName__FullAlpha2_adaptin_AltName__FullPlasma_membrane_adaptor_HA2AP2_adaptin_alpha_C_subunit_AltName__FullAlpha_adaptin_C_AltName__FullClathrin_assembly_protein_complex_2_alpha_C_large_chain_AltName__Full100_kDa_coated_vesicle_protein_C'  mpav---------------------skgdgmrglavfisdirnck-skeaeikrinkelanirskfkg----------d--------kaldgyskkkyvckllfifllgh-----d--idfghmeavnllssnrytekqigylfisvlvn----sn-s---------------------elirli----nnaikndlas----------rnptfmglalhcianvgsrem----------------ae---afageipkilvag--d--tmdsvkqsaalcllrly------rtspd----lv-pm-g-----dwtsrvvhlln-d----qhlg-vvtaatslittlaqk---------------------------------------------------------------------------------------------------------np----------------eefktsvs-lavsrlsrivt-------sa--stdlqdytyyfvpapwlsvkllrllqcypp-p-----------------d--------------------p-a--------------------vrgrl----tecle---tilnka--q--e-------pp----------------------------------------------------------------k----------------skkv-qhsnaknavlfeai------------------sliihh-d-----s-e---pn---------------llvr-acnqlgqflqh--retnlrylalesmctlasse--------f-----s-------heavk-thietvinalkterdvsvrqravdllyamcdrsnaqqivaem-lsyle----t-ady------------siree-----ivlkvailaekyav-dy-------------twyvdtilnliriag-------d--yvseevwyr-viqiv----i-----------------------------------------------------------------nr-d--dv--------------------------------------------qgyaaktvfealqa-p----------------------ache---------------------n-------------lvkvggy-------------------------ilgefgnliagdprs-----------spliqfnllhskfhlcsvpt---------ralllstyikfvnlf----pe--v--katiqdvlrsdsqlknadvelqqraveyl-r------lstva-----s-tdi--latvleemppfpe---r-e---ssilaklkk------------------------------------------------------------------------------------------------kkgp------------------------------------stv----------------------------------------------------------------td-----l-------------eetkrers-idvng--------------------------gp----epv----------------pasts-aastp--------------------------s----psadllglg-----------a--v------------------------------------------------------------------------------------------------------------pp--apt-gpppssgg-gl-----------lvdvfs----------------------d------sasavaplapgsednfarfvcknngvlfenqllqiglksefrqnl----grmfifygnktst----qflnft--pt----lic-add-lqt-nlnlqt--k-pv-d-ptvdg----------gaqvqqvvniecisd--ft---eap-vlniqfr----yg---g--t--f--qn--v--sv---klpitlnkffq--pt------ema-sqdffqr-------------wkqlsnpqq----ev-qnifka---k---h-------------pmd--t----eitkak-ii--------gfgsal--------lee-vdpnp---an--fv-vlgiih-t---k--t--------tqig------cllrle-pnlq-a-qmyrltlrtskd--tvsqr----lcel------------------------------------------l-seqf
'apl3_physco_|168008992|ref|XP_001757190_1|_predicted_protein_'                                                                                                                                                                                                                                                                                                                                                                                                ------------------------------mrglsvfisdvrncq-nkeqervrvdkelanirtrfkn----------e--------rglsvyekkkyvwkmlyiymlgy-----d--vdfghmetvqlisapkyaekqvgyivtsclln----en-h---------------------dflrlv----intvrndiig----------rnetfqclaltmvgnvggref----------------se---slapdvqkllisn--s--crplvrkkaalcllrly------rknpd----vv-nv-d-----gwsermvqlld-e----rdlg-vltavmsllvalvan---------------------------------------------------------------------------------------------------------tp----------------haywncvp-kcvrtlerltr-------gq--di-pqeytyygipspwlqvktmrvlqyfpk-i----------------dd--------------------p-t--------------------irksl----ldvlq---rillgt-----d-------------------------------------------------------------------------v----------------vknv-nknnashavlfeal------------------alvmhl-d-----a-d---ke---------------mmsq-cvvllgkfisv--repnirylglenmtrillva--------d-----v-------adsik-khqsqiitslk-dpdisirrrsldllygmcdvsnakdiveel-lqylt----t-adf------------giree-----lalkaailsekfap-dl-------------swyvdvilqliekag-------d--fvsddiwyr-vvqfv----t-----------------------------------------------------------------nn-d--dl--------------------------------------------qvhaaakaldyldk-p----------------------avhe---------------------t-------------mvkvsgy-------------------------ilgeyshllarrpgc-----------sprdifhilndkfpavttpt---------kalllsacvkimmhcqppdpe--l--vdqvvavfrry--essvdaevqqravefl-a------larkg--------ta--fvdimaempkfpe---r-q---spllkkaed------------------------------------------------------------------------------------------------tdgd------------------------------------ase----------------------------------------------------------------vs-----atkirqqqmqqeqnstalvvadpqpang--------------------------gl----hpv-----------seqavtset---pqdsksfppsqsqahsnggtpqqapghtpgs----asadllsdl-----------v--g------------------------------------------------------------------------------------------------------------pl--sle-apppva-s-ts-----------ssdllaleapptptaaaatpadslatnlc------etfyv-qplgnvsewfkeltlkdsgvlyedpyvqiglkaewrnaq----grivlfvgnkhtg----pltnvk--ss----vlp-pp------hlrmqs--a-vv-p-enipp----------raqvqvpvdvaclsa--sr---eta-vlefsfn----vg---h--a--p--vs--v--ql---klptslnkflq--va------pvs-anefvar-------------wralggpps----kl-qevr-g---v---r-------------pmp--l----aemanl-fi--------rlhigv--------ang-ldpnv---nn--vv-aattfy-s---g--t--------aatl------clvrve-tdps-drtqmrltvasedp--nttye----lkefi-keqvmd--------ipfpgqspqaatvtpatipltgpaaal-agli
'apl3_SGD_Scer_APL3YBL037W'                                                                                                                                                                                                                                                                                                                                                                                                                                    mdrk-----------k-tlinssvsnnnstikglqlfiadlrsaq-qaqeqekriqseivkikqhfda----------akkkq-gnhdrlggyqrkkyvaklayiyitsnttklne--ilfgleqtvellkssifsekfigymtlellye----r--s---------------------evvakvndevnyqlmkdlss----------sddnfvmlalnfvgvvgeltn---r-lay--------nd---dittgvfkilrsp--t--ssiylkkksalsflall------ksnhs----il-te-dlqrkqlwiqrilslld-d----tenyrltlatipliefiaky--i------------------------------------------------------------------------------------------------------dp----------------syctrllp-qlteilyncvvvgtsrssdn--qf-pleytfanmpnpwlitkvvsllsilia-sp---------------te--------------------r-ds---g----sllqtnnidnellnkl----rkcvs---vaielg--t--r-------------------------------------------------------------------------q----------------aqdp-merivqntvlfsli------------------nfaskl-d-----p-s---de---------------aisn-svtalcsllts--keiniryltldslvklcsss--------g---kpa-------idavryknldmifhllnterdssivrkvvdllytftdvenvkiivdgl-lqyilspknl-aep------------qiksd-----iavkiailtekyat-di-------------nwfviislqllslts-------nttinddeiwqr-lcqiv----v-----------------------------------------------------------------nn-p--sl--------------------------------------------hritcerlvdylck-k----------------------qase---------------------a-------------iikaaaf-------------------------llgeysslitdr--i-----------ssanlftlfaekyfsapnva---------kamilttmiklykts----pe--i--gsnvikffqle--lnsldielqtrsfeyl-n------iiqlakvn-gn-tdi--lqilfepmppfns---k-s---npllkrlgs------------------------------------------------------------------------------------------------lpas------------------------------------ags-----------------------------------------------------------------------------------------------------------------------------------------t--------------tl---intp--------------------------seassstpdllskr-----------a--n-----------------------------------------------------------------------------------------------------------ssrsimvp-mpppsr-r-nt-----------iddvns-----------kisssedfsgkd------syysrqilapnwregftrmishkqgvlftsslmkvfyrittpdaqqpyvfhislafinltew----eitgls--tq----iip-sktqgnpeylimni--ntps-t-atigp----------hkraeqsyevsirkpfdve---dsp-ilaihfk----cg---g--s--t--nt--i--nl---ktaigmtttli--ssdvnpsmhln-laqfisr-------------wktlsdalg----ke-geyqks---g---iklnkdfrkve---tis--ledglllltqt-vk--------rlgfdi--------vdq-tsvr----st--lf-vsgiih-t---k--s------e-gnfg------clmkiq-yqv--n-gtvnvtcktttag-plaky----iveci-k---------------------------------------n-vltk
'apl3_MIT_Sbay_c115_1010'                                                                                                                                                                                                                                                                                                                                                                                                                                      merk-----------k-tlinssvsnnnsaikglqlfiadlrssq-qaqeqekrihseivkikqhfdt----------akkkq-gnhdrlggyqrkkyvaklayiyitsnttklne--ilfgldqtvellksnsfsekfigymtlellye----h--k---------------------evvkrindkvnyqlvkdlss----------pddnfvalalnfvgvvgkvtn---r-lay--------nd---dittgvfkilrsp--t--sslyvkkksalsflall------ksnhs----il-te-dlqrkqlwiqrilslld-d----tenyrltlatvpliefiaky--i------------------------------------------------------------------------------------------------------dp----------------syctrllp-qlteilyncvvvgtsnssdn--qf-pleykfanmpnpwlitkivsllsilia-sp---------------te--------------------r-df---g----allqtnnidneilnkl----rkcvs---vaielg--t--r-------------------------------------------------------------------------q----------------gqdp-merivqntvlfsli------------------nfaskl-d-----p-s---de---------------aign-svsalcsllas--keiniryltldslvklcsss--------g---kpa-------idavryknldmifhllnterdssivrkvvdllytftdvenvkiivdgl-lqyilspknl-aep------------qiksd-----iavkiailtekyat-di-------------nwfviislkllslts-------nttinddeiwqr-lcqiv----v-----------------------------------------------------------------nn-p--sl--------------------------------------------hkltceqlvdylck-k----------------------qase---------------------a-------------iikaaaf-------------------------llgeysslvtdk--i-----------sgvnlfnlfaekyfsvpnva---------kamilttmiklykts----pe--i--gsnvikffqle--lnsldielqtrsfeyl-n------iiqlakvs-gn-vnm--lqilfepmppfns---k-s---npllkrlgs------------------------------------------------------------------------------------------------lpts------------------------------------ags-----------------------------------------------------------------------------------------------------------------------------------------a--------------tl---ints--------------------------saassstfdlapkr-----------a--s-----------------------------------------------------------------------------------------------------------stqsigvp-mpppsr-r-nt-----------vidvns-----------kidlsedlsgkd------syysrqilapnwregftrmishkqgvlytsslikvfyrittpdpqqpyafqvslafinltew----eitgls--tq----via-sktqgnpeyvitnv--nvps-a-atikp----------hkrveqsfevsirksfdve---dsp-ilaihfk----cg---g--s--t--nt--v--nl---ktaigvtttiv--sseinpsmhlt-laqfisr-------------wrtlsdalg----kd-geyqiy---g---iklnkdfkkve---tid--ledglvllrqi-fk--------rlgfdi--------veq-tsvh----st--lf-vsgiih-t---k--s------e-gnfg------clmkiq-yqe--n-glanvtcktttag-plaky----iveci-r---------------------------------------n-vltk
'apl3_MIT_Smik_c134_1458'                                                                                                                                                                                                                                                                                                                                                                                                                                      mdrk-----------k-tlinssvsnnnsaikglqlfiadlrsaq-qaqeqekriqfeivkikqhfda----------akkkq-gnhdrlggyqrkkyvaklayiyitsnttklnd--vlfgleqtvellksnsysekfigymtlellye----h--n---------------------evvakindevnyqlmkdlss----------sddnfvmlalnfvgvvgkltn---r-lay--------nd---dittgvfkilrsp--t--ssiylkkksalsflall------ksnha----il-te-dlqrkqlwiqrilslld-d----tenyrltlatipliefiaky--i------------------------------------------------------------------------------------------------------dp----------------syctrllp-qlteilyncvvvgtstsgdn--qf-pleytfanmpnpwlitklvsllsilia-sp---------------te--------------------r-dl---g----sllhtdniddellnkl----rkcvs---vaielg--t--r-------------------------------------------------------------------------q----------------aqdp-merivqntvlfsli------------------nfapkl-d-----p-s---de---------------aign-svsalcsllts--keiniryltldslvklcsss--------g---kpa-------idavryknldmifhllnterdssivrkvvdllytftdvenvkvivdgl-lqyilspknl-aep------------qiksd-----vgvkiailtekyat-di-------------dwfviislqllslts-------sttinddeiwqr-lcqiv----v-----------------------------------------------------------------nn-p--sl--------------------------------------------rrltcerlvdylck-k----------------------qtse---------------------a-------------ivkaaaf-------------------------ligeysslitnk--f-----------sgatlfglfaekyfsvpnla---------kamilttmiklykts----pe--i--gsnvikffqle--lnsldielqtrsfeyl-n------iiqlakvn-gn-idi--levlfepmppfnn---k-s---npllkrlgs------------------------------------------------------------------------------------------------lpts------------------------------------ags-----------------------------------------------------------------------------------------------------------------------------------------a--------------tl---intp--------------------------saassstpellpkr-----------a--n-----------------------------------------------------------------------------------------------------------ssrsimvp-mpppsr-r-nt-----------mddvns-----------kisssedlsgkd------syysrqilvpnwregftrmishkqgvlftsslikvfyrittpnpqqpfvfhislafinltew----eitgls--tq----via-sktqgnpeyvimni--nlpp-t-akikp----------hkrveesyevsirkpfdve---dsp-ilaihfk----cg---g--s--t--nt--i--nv---ktgigmtttlv--nsevnpsmhln-laqfisr-------------wktlsdalg----kd-geyqks---g---ikfnkdskkae---tig--ledglllltqi-vk--------rlgfdi--------vdq-tsvh----st--lf-vsgiih-t---k--t------e-gnfg------clmkiq-yqe--n-glanvtcktttsg-plary----ivdci-r---------------------------------------n-vlsk
'apl3_MIT_Spar_c365_916'                                                                                                                                                                                                                                                                                                                                                                                                                                       mdrk-----------k-tlinssvsnnnstikglqlfiadlrsaq-qaqeqekriqseivkikqhfda----------akkkq-gnhdrlggyqrkkyvaklayiyitsnttklne--ilfgleqtvellksnmfsekfigymtlellye----r--n---------------------eviakindevnyqlmkdlss----------sddnfvmlalnfvgvvgeltn---r-lay--------nd---dittgvfkilrsp--t--ssiylkkksalsflall------ksnhs----il-te-dlqrkqlwiqrilslld-d----tenyrltlatipliefiaky--i------------------------------------------------------------------------------------------------------dp----------------syctrllp-qlteilyncvvvgtstssdn--qf-pleytfanmpnpwlitkvvsllsilia-sp---------------te--------------------r-df---g----sllqtnnidneilnkl----rkcvs---vaielg--t--r-------------------------------------------------------------------------q----------------aqdp-merivqntvlfsli------------------nfaskl-d-----p-s---de---------------aisn-svsalcsllas--keiniryltldslvklcsss--------g---kpa-------idavryknldmifhllnterdssivrkvvdllytftdvenvkvivdgl-lqyilspknl-aep------------qiksd-----iavkiailtekyat-di-------------nwfviislqllslts-------nttinddeiwqr-lcqiv----v-----------------------------------------------------------------nn-p--sl--------------------------------------------hkltceqlvdylck-k----------------------qase---------------------a-------------ivkaaaf-------------------------llgeysslitdk--i-----------ssanlfslfaekyfsvpnva---------kamiltsmiklykts----pe--i--gsnvikffqle--lnsldielqtrsfeyl-n------iiqlakvn-gn-tdi--lqilfepmppfns---k-s---npllkrlgs------------------------------------------------------------------------------------------------lpas------------------------------------ags-----------------------------------------------------------------------------------------------------------------------------------------a--------------tl---inip--------------------------spassstpdllpkr-----------a--n-----------------------------------------------------------------------------------------------------------ssrsimvp-mpppsr-r-nt-----------tddvns-----------kvssfedfsgkd------syysrqilapnwregftrmishkqgvlftsslikvfyrittpdpqqpyvfhislafinltew----eitgls--te----via-sktqgnpeylimni--ntps-t-atvgp----------hkraeqsyevsirkpfdve---dsp-ilaihfk----cg---g--s--a--nt--i--nl---ktaigmtttlv--ssevnpsmhln-laqfisr-------------wktlsdalg----ke-geyqkp---g---iklnkdfrkve---tis--fedglllltqi-vk--------rlgfdi--------vdq-tsvr----st--lf-vsgiih-t---k--s------e-gnfg------clmkiq-yqe--n-glinvtcktttag-plary----iveci-r---------------------------------------n-vltk
'apl3_WashU_Skud_Contig1851_8'                                                                                                                                                                                                                                                                                                                                                                                                                                 mdrk-----------k-tiinssvsnnssaikglqlfiadlrsaq-qaqeqekriqseivkvkqhfda----------akkkq-gghdrlggyqrkkyvaklayiyitsnttklne--ilfgleqtvellksnsfsekfigymtlellye----h--k---------------------evvekindevnyqlvkdlss----------sddnfvmlalnfvgvvgkltn---r-lay--------nd---dittgvfkilrsp--t--ssiylkkksalsflall------ksnhs----il-te-dlqrkqlwiqrilslld-d----tenyrltlatipliefiaky--i------------------------------------------------------------------------------------------------------dp----------------syctrllp-qvteilyncvvigtstssdk--qf-pleytfanmpnpwlitkvvsllsilia-sp---------------te--------------------r-ds---s----sllqtnnidtellnkl----rkcvs---vaielg--t--r-------------------------------------------------------------------------q----------------gqdp-merivqntvlfsli------------------nfaskl-d-----p-s---de---------------aign-svsalcsllas--keiniryltldslvklcsss--------g---kpa-------idavryknldmifhllnterdssivrkvvdllytftdaenvkiivdgl-lqyilspknl-aep------------qiksd-----iavkiailtekyat-di-------------nwfviislkllslts-------sttinddeiwqr-lcqiv----v-----------------------------------------------------------------nn-p--sl--------------------------------------------hkltceqlvdylck-k----------------------qase---------------------a-------------ivkaaaf-------------------------llgeypslvadk--i-----------pgvslfglfaekyfsvsnva---------kamilttmiklykts----pe--i--gsnvikffqle--lnsldielqtrsfeyl-n------iiqlakas-g---nvexlqvlfepmppfns---k-s---npllkrlgs------------------------------------------------------------------------------------------------lpts------------------------------------ags-----------------------------------------------------------------------------------------------------------------------------------------a--------------tl---ints--------------------------saassstsvlvpkr-----------a--s-----------------------------------------------------------------------------------------------------------ssrsigvp-vppppr-r-st-----------tndins-----------nidlsedfsgkd------fyysrqilapnwregftrmishkqgvlftsslikvfyrittpnsqqsyafhislafinltew----eitgls--tq----via-sktqsnpeyvimnv--nlps-a-atikp----------hkrveqsyelsvrkpfdve---dgp-ilaihfk----cg---g--s--i--nt--i--nl---ktaigmtttlv--ssevnpsmhlt-laqfitr-------------wktlsealg----rd-geyqis---g---iklkkdfkkae---tig--ledgllllvqt-vk--------rlgfdi--------veq-tsvh----st--lf-vsgivh-t---k--s------e-gnfg------clmkiq-yqe--n-gvanvtcktttag-plaky----iaect-r---------------------------------------n-vlak
'apl3_WashU_Smik_Contig2267_1'                                                                                                                                                                                                                                                                                                                                                                                                                                 mdrk-----------k-tlinssvsnnnsaikglqlfiadlrfaq-qaqeqekriqfeivkikqhfda----------akkkq-gnhdrlggyqrkkyvaklayiyitsnttklnd--vlfgleqtvellksnsysekfigymtlellye----h--n---------------------evvakindevnyqlmkdlss----------sddnfvmlalnfvgvvgkltn---r-lay--------nd---dittgvfkilrsp--t--ssiylkkksalsflall------ksnha----il-te-dlqrkqlwiqrilslld-d----tenyrltlatipliefiaky--i------------------------------------------------------------------------------------------------------dp----------------syctrllp-qlteilyncvvvgtstsgdn--qf-pleytfanmpnpwlitklvsllsilia-sp---------------te--------------------r-dl---g----sllhtdniddellnkl----rkcvs---vaielg--t--r-------------------------------------------------------------------------q----------------aqdp-ierivqntvlfsli------------------nfapkl-d-----p-s---de---------------aign-svsalcsllts--keiniryltldslvklcsss--------g---kpa-------idavryknldmifhllnterdssivrkvvdllytftdvenvkvivdgl-lqyilspknl-aep------------qiksd-----vgvkiailtekyat-di-------------dwfviislqllslts-------sttinddeiwqr-lcqiv----v-----------------------------------------------------------------nn-p--sl--------------------------------------------rrltcerlvdylck-k----------------------qtse---------------------a-------------ivkaaaf-------------------------ligeysslitnk--f-----------sgatlfglfaekyfsvpnla---------kamilttmiklykts----pe--i--gsnvikffqle--lnsldielqtrsfeyl-n------iiqlakvn-gn-idi--levlfepmppfnn---k-s---npllkrlgs------------------------------------------------------------------------------------------------lpts------------------------------------ags-----------------------------------------------------------------------------------------------------------------------------------------a--------------tl---intp--------------------------saassstpellpkr-----------a--n-----------------------------------------------------------------------------------------------------------ssrsimvp-mpppsr-r-nt-----------mddvns-----------kisssedlsgkd------syysrqilvpnwregftrmishkqgvlftsslikvfyrittpnpqqpfvfhislafinltew----eitgls--tq----via-sktqgnpeyvimni--nlpp-t-akikp----------hkrveesyevsirkpfdve---dsp-ilaihfk----cg---g--s--t--nt--i--nv---ktgigmtttlv--nsevnpsmhln-laqfisr-------------wktlsdalg----kd-geyqks---g---ikfnkdskkae---tig--ledglllltqi-vk--------rlgfdi--------vdq-tsvh----st--lf-vsgiih-t---k--t------e-gnfg------clmkiq-yqe--n-glanvtcktttsg-plary----ivdci-r---------------------------------------n-vlsk
;
END; [Characters]

BEGIN Distances;
DIMENSIONS ntax=48;
FORMAT labels=left diagonal triangle=both;
MATRIX
[1] 'apl3_girdia_gi|71077853|ref|XP_771438_1|_alpha_adaptin_'                                                                                                                                                                                                                                                                                                                                                                                                       0.0 0.757079 0.8279412 0.75712144 0.752994 0.781575 0.76106197 0.7647908 0.80124223 0.76730484 0.7625369 0.77272725 0.8010204 0.76617646 0.78382355 0.7667162 0.8702128 0.7707391 0.7823529 0.7692308 0.7625571 0.7716895 0.76435935 0.7962697 0.8 0.7973761 0.8086957 0.7985507 0.7790869 0.73970586 0.7454819 0.7676471 0.76911765 0.7763158 0.7650514 0.7687776 0.76911765 0.775 0.7617647 0.7647059 0.7702504 0.7692308 0.79799426 0.8022923 0.7965616 0.8022923 0.79913914 0.7965616
[2] 'apl3_phaao_jgi|Phatr2|258|gw1_7_12_1'                                                                                                                                                                                                                                                                                                                                                                                                                          0.757079 0.0 0.7696827 0.6502857 0.6313253 0.73254436 0.59481746 0.6827262 0.76645964 0.72291905 0.6372093 0.5943098 0.7279597 0.61529934 0.63351953 0.68370986 0.81609195 0.6651685 0.66057146 0.62637365 0.6218391 0.30043384 0.61572534 0.7566321 0.76013905 0.73386186 0.73913044 0.73942095 0.6507937 0.6381798 0.6347032 0.62897915 0.6267837 0.6459016 0.6376652 0.62637365 0.62897915 0.6308872 0.61951756 0.6304107 0.62857145 0.62637365 0.7383918 0.74745184 0.7440544 0.74178934 0.7412032 0.7440544
[3] 'apl3_pfalci_gi|86171157|ref|XP_966157_1|_alpha_adaptin_like_protein_'                                                                                                                                                                                                                                                                                                                                                                                          0.8279412 0.7696827 0.0 0.80275714 0.77840906 0.80810237 0.76269186 0.75783134 0.7848518 0.80728555 0.7804622 0.78074247 0.80789477 0.7751142 0.7788126 0.761621 0.84705883 0.77093023 0.7878788 0.78018224 0.7857988 0.7751196 0.7756264 0.7875289 0.80611044 0.7827627 0.77491206 0.7793427 0.7693222 0.77882355 0.7669903 0.7799767 0.77790695 0.78447276 0.7821553 0.7764843 0.7813954 0.7788126 0.7790698 0.7664319 0.77764845 0.78018224 0.8029782 0.80183274 0.8006873 0.8029782 0.7967853 0.8006873
[4] 'apl3_volvox_jgi|Volca1|120602|estExt_fgenesh5_synt_C_90098'                                                                                                                                                                                                                                                                                                                                                                                                    0.75712144 0.6502857 0.80275714 0.0 0.22950819 0.72978723 0.63076925 0.7053892 0.7816092 0.72445464 0.67168677 0.6454545 0.721166 0.5944206 0.65945333 0.673445 0.8310292 0.61713666 0.66936415 0.58536583 0.60475165 0.6333725 0.5901814 0.7726751 0.7785548 0.7437071 0.7477169 0.74344355 0.6828704 0.66514283 0.66117644 0.64665914 0.6504525 0.65957445 0.656215 0.6500566 0.6447964 0.654195 0.6421291 0.6392694 0.65232164 0.58536583 0.76827896 0.7649044 0.7671541 0.76602924 0.7657658 0.7671541
[5] 'apl3_creinhardtii_jgi|Chlre4|195447|SAN_fgenesh2_pg_C_scaffold_11000320'                                                                                                                                                                                                                                                                                                                                                                                       0.752994 0.6313253 0.77840906 0.22950819 0.0 0.71022725 0.6242497 0.6824408 0.77858 0.71531963 0.64365256 0.6369048 0.70794076 0.5928489 0.66113746 0.68082523 0.855573 0.6086956 0.67772514 0.56632066 0.5834334 0.6233129 0.58112776 0.7635294 0.77125746 0.7391827 0.7437425 0.7315036 0.6670688 0.6420048 0.65270936 0.6516588 0.652071 0.6450472 0.63957596 0.6528436 0.6485207 0.6516588 0.64615387 0.6391876 0.6540284 0.56632066 0.7689615 0.7712952 0.7654609 0.7666278 0.7625731 0.7654609
[6] 'apl3_entamoeba_287_m00047_|||alpha_adaptin_putative|Entamoeba_histolytica|chr_unknown|||Auto'                                                                                                                                                                                                                                                                                                                                                                  0.781575 0.73254436 0.80810237 0.72978723 0.71022725 0.0 0.6694118 0.7209302 0.80504584 0.77251184 0.6981132 0.72248244 0.77807134 0.6921323 0.7097902 0.725327 0.85213417 0.7144509 0.69976634 0.6947608 0.69148934 0.72048193 0.69283277 0.78306264 0.78748524 0.7520759 0.7555817 0.75853944 0.70441 0.70200235 0.6958637 0.7214452 0.7206054 0.7031432 0.7046512 0.71794873 0.7217695 0.7121212 0.71012807 0.7027027 0.7202797 0.6947608 0.7721519 0.76869965 0.7744534 0.7756041 0.7767549 0.7744534
[7] 'apl3_dicty_DDB0217164_|Protein|_gene__JC2V2_0_01203_on_chromosome__2_position_3013593_to_3017275'                                                                                                                                                                                                                                                                                                                                                              0.76106197 0.59481746 0.76269186 0.63076925 0.6242497 0.6694118 0.0 0.6670717 0.75342464 0.712963 0.5774156 0.63096625 0.72143775 0.5660819 0.5717593 0.62873566 0.83870965 0.652019 0.61816067 0.5712617 0.5752427 0.60431653 0.56942827 0.76119405 0.76346606 0.72136956 0.705951 0.7256741 0.6030806 0.55452436 0.55595666 0.5618497 0.5600462 0.57061505 0.5584563 0.5653179 0.5635104 0.568287 0.5704388 0.56461 0.5595376 0.5712617 0.7402746 0.74485123 0.75171626 0.7459954 0.7491409 0.75171626
[8] 'apl3_tetrahymena_159_m00086_|||Adaptin_N_terminal_region_family_protein|T__thermophilia|chr_0|8254707|159'                                                                                                                                                                                                                                                                                                                                                     0.7647908 0.6827262 0.75783134 0.7053892 0.6824408 0.7209302 0.6670717 0.0 0.7904884 0.74793875 0.64087063 0.7162791 0.76319176 0.6690307 0.69953054 0.70602703 0.840678 0.6927711 0.7022539 0.6662736 0.6617647 0.68383235 0.6568396 0.7627907 0.7864644 0.74558306 0.7321637 0.7532164 0.6951364 0.6897767 0.68325245 0.6943794 0.69005847 0.70737326 0.69009215 0.69086653 0.69239765 0.69789225 0.6877193 0.69203746 0.69203746 0.6662736 0.77412033 0.7707151 0.7763905 0.7763905 0.77272725 0.7763905
[9] 'apl3_theileria_530_m03018_|TP03_0146|TP03_0146|hypothetical_protein|Theileria_parva|chr_3|c3m530|530'                                                                                                                                                                                                                                                                                                                                                          0.80124223 0.76645964 0.7848518 0.7816092 0.77858 0.80504584 0.75342464 0.7904884 0.0 0.79301745 0.7875 0.77955663 0.8201635 0.76960194 0.7837838 0.765586 0.8429238 0.7864897 0.78597784 0.7569194 0.7556391 0.7605985 0.7617329 0.8083028 0.81863356 0.81125 0.8101737 0.8074534 0.7773585 0.76463264 0.76641417 0.7751843 0.7754601 0.798773 0.7840491 0.7776413 0.7742331 0.7690418 0.7644172 0.7645601 0.7751843 0.7569194 0.8038741 0.80992734 0.8087167 0.807506 0.8109091 0.8087167
[10] 'apl3_leish_LinJ07_V3_0060_|||alpha_adaptin_like_protein|Leishmania_infantum|chr_7|||Auto'                                                                                                                                                                                                                                                                                                                                                                      0.76730484 0.72291905 0.80728555 0.72445464 0.71531963 0.77251184 0.712963 0.74793875 0.79301745 0.0 0.69186044 0.7225368 0.75941676 0.7087156 0.71022725 0.7090695 0.85996705 0.7137891 0.71972317 0.7097506 0.71309525 0.7121212 0.7079038 0.78390807 0.7976879 0.74711317 0.7548907 0.7428243 0.72897196 0.7134637 0.7081851 0.7010192 0.6945701 0.7230098 0.72270745 0.6953567 0.6979638 0.70181406 0.688914 0.70547944 0.6964892 0.7097506 0.7804054 0.7792793 0.7837838 0.7781532 0.7810384 0.7837838
[11] 'apl3_naegleria_estExt_fgeneshNG_pg_C_650033'                                                                                                                                                                                                                                                                                                                                                                                                                   0.7625369 0.6372093 0.7804622 0.67168677 0.64365256 0.6981132 0.5774156 0.64087063 0.7875 0.69186044 0.0 0.63510394 0.71761656 0.6038159 0.5864055 0.6662736 0.84042555 0.64187646 0.63908046 0.6069429 0.58878505 0.63786983 0.60201794 0.7645714 0.76367867 0.72125435 0.7199074 0.72254336 0.6455399 0.5916473 0.5866189 0.58573073 0.5862069 0.6132723 0.583047 0.589183 0.58965516 0.58064514 0.5873563 0.587007 0.58803225 0.6069429 0.7641723 0.7619048 0.76870745 0.760771 0.76022726 0.76870745
[12] 'apl3_phytoph_PITG_04335_|_PITT_04335_|_Phytophthora_infestans_conserved_hypothetical_protein_translation_987_aa'                                                                                                                                                                                                                                                                                                                                               0.77272725 0.5943098 0.78074247 0.6454545 0.6369048 0.72248244 0.63096625 0.7162791 0.77955663 0.7225368 0.63510394 0.0 0.72887766 0.62666667 0.650776 0.6760895 0.8451613 0.66854566 0.6572077 0.63495576 0.6275862 0.5728368 0.63787377 0.775 0.76685715 0.731982 0.74418604 0.7427938 0.669673 0.64 0.6494845 0.6258206 0.6269147 0.6695843 0.6516977 0.6297919 0.6258206 0.62322015 0.6349727 0.62942475 0.6286966 0.63495576 0.75473803 0.76477146 0.7591973 0.76254183 0.75977653 0.7591973
[13] 'apl3_tricho_118085_m00003'                                                                                                                                                                                                                                                                                                                                                                                                                                     0.8010204 0.7279597 0.80789477 0.721166 0.70794076 0.77807134 0.72143775 0.76319176 0.8201635 0.75941676 0.71761656 0.72887766 0.0 0.72611463 0.72005045 0.75 0.8703375 0.7316456 0.71153843 0.72772896 0.71580344 0.73443455 0.7150127 0.7821656 0.7917738 0.7816092 0.77650064 0.76403064 0.723871 0.7002551 0.7061924 0.71482414 0.7076537 0.74309725 0.72596157 0.71356785 0.7089084 0.7157233 0.7089084 0.71229404 0.709799 0.72772896 0.78012425 0.78136647 0.78881985 0.7826087 0.7835821 0.78881985
[14] 'apl3_athali_gi|10178251|dbj|BAB11683_1|_alpha_adaptin_'                                                                                                                                                                                                                                                                                                                                                                                                        0.76617646 0.61529934 0.7751142 0.5944206 0.5928489 0.6921323 0.5660819 0.6690307 0.76960194 0.7087156 0.6038159 0.62666667 0.72611463 0.0 0.6128668 0.6670602 0.8489097 0.58748674 0.63542855 0.33233234 0.24563207 0.6144019 0.17576961 0.7724687 0.75 0.738149 0.73754156 0.74585634 0.6487093 0.6030043 0.61546963 0.5936123 0.5947136 0.6296296 0.6096491 0.5997795 0.5969163 0.60659343 0.6079295 0.6028921 0.59536934 0.33233234 0.75223213 0.75558037 0.7566964 0.75558037 0.76227677 0.7566964
[15] 'apl3_celegans_gi|17569875|ref|NP_509572_1|_AdaPtin_Alpha_chain_clathrin_associated_complex_family_member_apa_2_'                                                                                                                                                                                                                                                                                                                                               0.78382355 0.63351953 0.7788126 0.65945333 0.66113746 0.7097902 0.5717593 0.69953054 0.7837838 0.71022725 0.5864055 0.650776 0.72005045 0.6128668 0.0 0.6381733 0.8199357 0.68114287 0.5539326 0.62204725 0.61943793 0.6258581 0.62006766 0.7485844 0.77840906 0.70554924 0.7118834 0.7154106 0.63242006 0.5616592 0.55930233 0.33515882 0.33260393 0.5768374 0.5655556 0.32968238 0.33150986 0.32822758 0.33114034 0.3222958 0.33187294 0.62204725 0.74832964 0.74944323 0.74387527 0.74721605 0.74553573 0.74387527
[16] 'apl3_spombe_gi|19112387|ref|NP_595595_1|_AP_2_adaptor_complex_subunit_Alp3_predicted_'                                                                                                                                                                                                                                                                                                                                                                         0.7667162 0.68370986 0.761621 0.673445 0.68082523 0.725327 0.62873566 0.70602703 0.765586 0.7090695 0.6662736 0.6760895 0.75 0.6670602 0.6381733 0.0 0.8308703 0.7146283 0.65804935 0.6639151 0.6666667 0.6731235 0.66548884 0.7502931 0.7586207 0.72467226 0.71631205 0.72748816 0.64994025 0.5884434 0.5927711 0.62763464 0.6280702 0.63176066 0.59885055 0.6252927 0.625731 0.63114756 0.6269006 0.6273585 0.6299766 0.6639151 0.75116825 0.75233644 0.75 0.7464953 0.748538 0.75116825
[17] 'apl3_ecuni_gi|19173437|ref|NP_597240_1|_COATOMER_COMPLEX_BETA_SUBUNIT_'                                                                                                                                                                                                                                                                                                                                                                                        0.8702128 0.81609195 0.84705883 0.8310292 0.855573 0.85213417 0.83870965 0.840678 0.8429238 0.85996705 0.84042555 0.8451613 0.8703375 0.8489097 0.8199357 0.8308703 0.0 0.8423567 0.85783523 0.8600311 0.84267914 0.8215488 0.84782606 0.84976524 0.8782467 0.8456486 0.8414239 0.8482871 0.83797055 0.83598727 0.8358459 0.8330658 0.83653843 0.832 0.84076434 0.8333333 0.8333333 0.8231511 0.82371795 0.82954544 0.8349359 0.8600311 0.85758513 0.84984523 0.85448915 0.85603714 0.85603714 0.85448915
[18] 'apl3_ostreo_gi|145357194|ref|XP_001422806_1|_predicted_protein_'                                                                                                                                                                                                                                                                                                                                                                                               0.7707391 0.6651685 0.77093023 0.61713666 0.6086956 0.7144509 0.652019 0.6927711 0.7864897 0.7137891 0.64187646 0.66854566 0.7316456 0.58748674 0.68114287 0.7146283 0.8423567 0.0 0.677532 0.56993735 0.5758242 0.66083914 0.5835095 0.7858796 0.77882355 0.74480367 0.7624434 0.7346939 0.67126435 0.66139954 0.6588785 0.6573348 0.6610738 0.6892342 0.6707589 0.66405374 0.66442955 0.67633927 0.65995526 0.65084743 0.6606943 0.56993735 0.7763905 0.7797957 0.78093076 0.7786606 0.7832009 0.78093076
[19] 'apl3_monosiga_gi|167516738|ref|XP_001742710_1|_hypothetical_protein_'                                                                                                                                                                                                                                                                                                                                                                                          0.7823529 0.66057146 0.7878788 0.66936415 0.67772514 0.69976634 0.61816067 0.7022539 0.78597784 0.71972317 0.63908046 0.6572077 0.71153843 0.63542855 0.5539326 0.65804935 0.85783523 0.677532 0.0 0.64041096 0.6310795 0.6627907 0.6335617 0.7775229 0.7821101 0.7200461 0.72540045 0.72571427 0.6511628 0.6102857 0.61938536 0.518477 0.5167785 0.5979615 0.6002265 0.51735723 0.5173184 0.5392377 0.51620114 0.523702 0.518477 0.64041096 0.7731377 0.7731377 0.7832957 0.77539504 0.77375567 0.7832957
[20] 'apl3_physco_gi|168008992|ref|XP_001757190_1|_predicted_protein_'                                                                                                                                                                                                                                                                                                                                                                                               0.7692308 0.62637365 0.78018224 0.58536583 0.56632066 0.6947608 0.5712617 0.6662736 0.7569194 0.7097506 0.6069429 0.63495576 0.72772896 0.33233234 0.62204725 0.6639151 0.8600311 0.56993735 0.64041096 0.0 0.31392932 0.6104046 0.313 0.75454545 0.7468208 0.731982 0.74611974 0.74446905 0.6456693 0.59183675 0.6110497 0.5949506 0.5975877 0.6200215 0.5954447 0.5993414 0.5997807 0.61445785 0.5986842 0.5957918 0.5982437 1.3877788E-17 0.7502787 0.75473803 0.75473803 0.75473803 0.76254183 0.75473803
[21] 'apl3_oryza_gi|222624064|gb|EEE58196_1|_hypothetical_protein_OsJ_09142_'                                                                                                                                                                                                                                                                                                                                                                                        0.7625571 0.6218391 0.7857988 0.60475165 0.5834334 0.69148934 0.5752427 0.6617647 0.7556391 0.71309525 0.58878505 0.6275862 0.71580344 0.24563207 0.61943793 0.6666667 0.84267914 0.5758242 0.6310795 0.31392932 0.0 0.6127865 0.20081967 0.7676887 0.75866187 0.7239766 0.7311213 0.74628574 0.6438515 0.59357697 0.6098398 0.59521097 0.5940707 0.621195 0.5997732 0.6004566 0.59521097 0.6059226 0.5986317 0.59792626 0.59474885 0.31392932 0.750289 0.75606936 0.75375724 0.7514451 0.7641618 0.75375724
[22] 'apl3_tpseudo_gi|224008795|ref|XP_002293356_1|_predicted_protein_'                                                                                                                                                                                                                                                                                                                                                                                              0.7716895 0.30043384 0.7751196 0.6333725 0.6233129 0.72048193 0.60431653 0.68383235 0.7605985 0.7121212 0.63786983 0.5728368 0.73443455 0.6144019 0.6258581 0.6731235 0.8215488 0.66083914 0.6627907 0.6104046 0.6127865 0.0 0.6136891 0.75764704 0.7641509 0.72610724 0.72473866 0.7262181 0.64066195 0.6169965 0.6270983 0.61970216 0.6162658 0.6333333 0.6271576 0.6146789 0.61970216 0.6130884 0.6093929 0.6145833 0.61811924 0.6104046 0.73672056 0.7482679 0.73325634 0.73672056 0.7384259 0.73325634
[23] 'apl3_populus_gi|224132092|ref|XP_002328183_1|_predicted_protein_'                                                                                                                                                                                                                                                                                                                                                                                              0.76435935 0.61572534 0.7756264 0.5901814 0.58112776 0.69283277 0.56942827 0.6568396 0.7617329 0.7079038 0.60201794 0.63787377 0.7150127 0.17576961 0.62006766 0.66548884 0.84782606 0.5835095 0.6335617 0.313 0.20081967 0.6136891 0.0 0.7763905 0.75258917 0.7384442 0.7450331 0.74641675 0.647651 0.5989305 0.6103753 0.5989011 0.5989011 0.61847824 0.6 0.60616064 0.6 0.6092206 0.6054945 0.60044396 0.59955996 0.313 0.75612473 0.75946546 0.75946546 0.7572383 0.7650334 0.75946546
[24] 'apl3_candiG_|50287465|ref|XP_446162_1|_unnamed_protein_product_'                                                                                                                                                                                                                                                                                                                                                                                               0.7962697 0.7566321 0.7875289 0.7726751 0.7635294 0.78306264 0.76119405 0.7627907 0.8083028 0.78390807 0.7645714 0.775 0.7821656 0.7724687 0.7485844 0.7502931 0.84976524 0.7858796 0.7775229 0.75454545 0.7676887 0.75764704 0.7763905 0.0 0.59978426 0.67954546 0.6719101 0.6876404 0.7086705 0.71299434 0.7178276 0.75648254 0.7545045 0.74215245 0.73460245 0.7497181 0.7556306 0.760452 0.7562077 0.74857795 0.7553551 0.75454545 0.43843845 0.44344345 0.44544545 0.44144145 0.442327 0.44744745
[25] 'apl3_kluiyver_|50304251|ref|XP_452075_1|_unnamed_protein_product_'                                                                                                                                                                                                                                                                                                                                                                                             0.8 0.76013905 0.80611044 0.7785548 0.77125746 0.78748524 0.76346606 0.7864644 0.81863356 0.7976879 0.76367867 0.76685715 0.7917738 0.75 0.77840906 0.7586207 0.8782467 0.77882355 0.7821101 0.7468208 0.75866187 0.7641509 0.75258917 0.59978426 0.0 0.70125425 0.7034949 0.7168743 0.7109827 0.74175197 0.73254436 0.7616345 0.760771 0.761851 0.7655017 0.7616345 0.7619048 0.77613634 0.7590498 0.7617411 0.75936437 0.7468208 0.573235 0.5763962 0.5816649 0.5753425 0.5828934 0.5816649
[26] 'apl3_pichia_|150865937|ref|XP_001385355_2|_hypothetical_protein_PICST_32574_'                                                                                                                                                                                                                                                                                                                                                                                  0.7973761 0.73386186 0.7827627 0.7437071 0.7391827 0.7520759 0.72136956 0.74558306 0.81125 0.74711317 0.72125435 0.731982 0.7816092 0.738149 0.70554924 0.72467226 0.8456486 0.74480367 0.7200461 0.731982 0.7239766 0.72610724 0.7384442 0.67954546 0.70125425 0.0 0.382263 0.3793456 0.6670429 0.6815145 0.6834862 0.699888 0.70100784 0.7069351 0.70212764 0.69730943 0.69652855 0.7115601 0.70819306 0.7058824 0.7029148 0.731982 0.67597765 0.67486036 0.6815643 0.67932963 0.67525196 0.6815643
[27] 'apl3_candiA_|68488807|ref|XP_711750_1|_potential_clathrin_associated_protein_AP_2_complex_component_'                                                                                                                                                                                                                                                                                                                                                          0.8086957 0.73913044 0.77491206 0.7477169 0.7437425 0.7555817 0.705951 0.7321637 0.8101737 0.7548907 0.7199074 0.74418604 0.77650064 0.73754156 0.7118834 0.71631205 0.8414239 0.7624434 0.72540045 0.74611974 0.7311213 0.72473866 0.7450331 0.6719101 0.7034949 0.382263 0.0 0.438856 0.6761488 0.6904762 0.67941505 0.7202186 0.71693987 0.7038251 0.70671 0.71881837 0.7180328 0.72039473 0.7242888 0.71775085 0.71772426 0.74611974 0.678453 0.67071825 0.678453 0.680663 0.6744186 0.678453
[28] 'apl3_debaro_|202953624|emb|CAG89869_2|_DEHA2F25586p_'                                                                                                                                                                                                                                                                                                                                                                                                          0.7985507 0.73942095 0.7793427 0.74344355 0.7315036 0.75853944 0.7256741 0.7532164 0.8074534 0.7428243 0.72254336 0.7427938 0.76403064 0.74585634 0.7154106 0.72748816 0.8482871 0.7346939 0.72571427 0.74446905 0.74628574 0.7262181 0.74641675 0.6876404 0.7168743 0.3793456 0.438856 0.0 0.6772429 0.6956056 0.7039911 0.71162283 0.71162283 0.7158235 0.7027027 0.7113063 0.7105263 0.71648353 0.7178924 0.7123894 0.71350163 0.74446905 0.691796 0.6851441 0.7006652 0.691796 0.6844444 0.7006652
[29] 'apl3_yarrow_|50549025|ref|XP_501983_1|_YALI0C18623p_'                                                                                                                                                                                                                                                                                                                                                                                                          0.7790869 0.6507937 0.7693222 0.6828704 0.6670688 0.70441 0.6030806 0.6951364 0.7773585 0.72897196 0.6455399 0.669673 0.723871 0.6487093 0.63242006 0.64994025 0.83797055 0.67126435 0.6511628 0.6456693 0.6438515 0.64066195 0.647651 0.7086705 0.7109827 0.6670429 0.6761488 0.6772429 0.0 0.5388828 0.5448354 0.62180203 0.6195773 0.59292036 0.59385294 0.6158129 0.61846495 0.62876254 0.6258352 0.6199552 0.6202673 0.6456693 0.6837315 0.68828213 0.6905575 0.68486917 0.69020504 0.6905575
[30] 'apl3_neurosp_|85081461|ref|XP_956726_1|_hypothetical_protein_NCU03440_'                                                                                                                                                                                                                                                                                                                                                                                        0.73970586 0.6381798 0.77882355 0.66514283 0.6420048 0.70200235 0.55452436 0.6897767 0.76463264 0.7134637 0.5916473 0.64 0.7002551 0.6030043 0.5616592 0.5884434 0.83598727 0.66139954 0.6102857 0.59183675 0.59357697 0.6169965 0.5989305 0.71299434 0.74175197 0.6815145 0.6904762 0.6956056 0.5388828 0.0 0.34475374 0.53661203 0.53770494 0.5053192 0.45091695 0.53829324 0.5387978 0.5524017 0.53501093 0.5358324 0.5404814 0.59183675 0.71032184 0.7158713 0.7147614 0.71143174 0.7141268 0.7147614
[31] 'apl3_asper_|67541705|ref|XP_664620_1|_hypothetical_protein_AN7016_2_'                                                                                                                                                                                                                                                                                                                                                                                          0.7454819 0.6347032 0.7669903 0.66117644 0.65270936 0.6958637 0.55595666 0.68325245 0.76641417 0.7081851 0.5866189 0.6494845 0.7061924 0.61546963 0.55930233 0.5927711 0.8358459 0.6588785 0.61938536 0.6110497 0.6098398 0.6270983 0.6103753 0.7178276 0.73254436 0.6834862 0.67941505 0.7039911 0.5448354 0.34475374 0.0 0.56122446 0.5600907 0.52747256 0.4680851 0.5584563 0.5555556 0.5678733 0.56072646 0.56930125 0.55959135 0.6110497 0.7043073 0.7043073 0.7031432 0.6984866 0.7024504 0.7031432
[32] 'apl3_bos_|115496658|ref|NP_001069170_1|_adaptor_related_protein_complex_2_alpha_2_subunit_'                                                                                                                                                                                                                                                                                                                                                                    0.7676471 0.62897915 0.7799767 0.64665914 0.6516588 0.7214452 0.5618497 0.6943794 0.7751843 0.7010192 0.58573073 0.6258206 0.71482414 0.5936123 0.33515882 0.62763464 0.8330658 0.6573348 0.518477 0.5949506 0.59521097 0.61970216 0.5989011 0.75648254 0.7616345 0.699888 0.7202186 0.71162283 0.62180203 0.53661203 0.56122446 0.0 0.03411514 0.56365615 0.5492958 0.05442903 0.03411514 0.3033226 0.12192513 0.15318231 0.034151547 0.5949506 0.7339246 0.73946786 0.7350333 0.73170733 0.74333334 0.7350333
[33] 'apl3_rat_|162138932|ref|NP_112270_2|_adaptor_related_protein_complex_2_alpha_2_subunit_'                                                                                                                                                                                                                                                                                                                                                                       0.76911765 0.6267837 0.77790695 0.6504525 0.652071 0.7206054 0.5600462 0.69005847 0.7754601 0.6945701 0.5862069 0.6269147 0.7076537 0.5947136 0.33260393 0.6280702 0.83653843 0.6610738 0.5167785 0.5975877 0.5940707 0.6162658 0.5989011 0.7545045 0.760771 0.70100784 0.71693987 0.71162283 0.6195773 0.53770494 0.5600907 0.03411514 0.0 0.5641304 0.5508658 0.04477612 0.026624069 0.29978585 0.11645299 0.14547414 0.0042643924 0.5975877 0.7353267 0.73975635 0.73754156 0.73311186 0.7436182 0.73754156
[34] 'apl3_crypto_|58269254|ref|XP_571783_1|_vesicle_mediated_transport_related_protein_'                                                                                                                                                                                                                                                                                                                                                                            0.7763158 0.6459016 0.78447276 0.65957445 0.6450472 0.7031432 0.57061505 0.70737326 0.798773 0.7230098 0.6132723 0.6695843 0.74309725 0.6296296 0.5768374 0.63176066 0.832 0.6892342 0.5979615 0.6200215 0.621195 0.6333333 0.61847824 0.74215245 0.761851 0.7069351 0.7038251 0.7158235 0.59292036 0.5053192 0.52747256 0.56365615 0.5641304 0.0 0.433095 0.55821544 0.5597826 0.5780911 0.5559175 0.56078863 0.56365615 0.6200215 0.74671054 0.7489035 0.7434211 0.74671054 0.75384617 0.7434211
[35] 'apl3_ustil_|71005696|ref|XP_757514_1|_hypothetical_protein_UM01367_1_'                                                                                                                                                                                                                                                                                                                                                                                         0.7650514 0.6376652 0.7821553 0.656215 0.63957596 0.7046512 0.5584563 0.69009215 0.7840491 0.72270745 0.583047 0.6516977 0.72596157 0.6096491 0.5655556 0.59885055 0.84076434 0.6707589 0.6002265 0.5954447 0.5997732 0.6271576 0.6 0.73460245 0.7655017 0.70212764 0.70671 0.7027027 0.59385294 0.45091695 0.4680851 0.5492958 0.5508658 0.433095 0.0 0.5492958 0.5497835 0.558089 0.55135137 0.5496183 0.55146265 0.5954447 0.7524644 0.7491785 0.74698794 0.7513691 0.75082326 0.74698794
[36] 'apl3_gallus_|61097989|ref|NP_001012914_1|_adaptor_related_protein_complex_2_alpha_2_subunit_'                                                                                                                                                                                                                                                                                                                                                                  0.7687776 0.62637365 0.7764843 0.6500566 0.6528436 0.71794873 0.5653179 0.69086653 0.7776413 0.6953567 0.589183 0.6297919 0.71356785 0.5997795 0.32968238 0.6252927 0.8333333 0.66405374 0.51735723 0.5993414 0.6004566 0.6146789 0.60616064 0.7497181 0.7616345 0.69730943 0.71881837 0.7113063 0.6158129 0.53829324 0.5584563 0.05442903 0.04477612 0.55821544 0.5492958 0.0 0.046908315 0.301179 0.11336898 0.14455232 0.04477612 0.5993414 0.7305987 0.7350333 0.73170733 0.72727275 0.73777777 0.73170733
[37] 'apl3_homo_|62898848|dbj|BAD97278_1|_adaptor_related_protein_complex_2_alpha_2_subunit_variant_'                                                                                                                                                                                                                                                                                                                                                                0.76911765 0.62897915 0.7813954 0.6447964 0.6485207 0.7217695 0.5635104 0.69239765 0.7742331 0.6979638 0.58965516 0.6258206 0.7089084 0.5969163 0.33150986 0.625731 0.8333333 0.66442955 0.5173184 0.5997807 0.59521097 0.61970216 0.6 0.7556306 0.7619048 0.69652855 0.7180328 0.7105263 0.61846495 0.5387978 0.5555556 0.03411514 0.026624069 0.5597826 0.5497835 0.046908315 0.0 0.30085653 0.115384616 0.1476293 0.026652452 0.5997807 0.73421925 0.73975635 0.7364341 0.7320044 0.7436182 0.7364341
[38] 'apl3_droso_|2104816|emb|CAA73533_1|_alpha_adaptin_'                                                                                                                                                                                                                                                                                                                                                                                                            0.775 0.6308872 0.7788126 0.654195 0.6516588 0.7121212 0.568287 0.69789225 0.7690418 0.70181406 0.58064514 0.62322015 0.7157233 0.60659343 0.32822758 0.63114756 0.8231511 0.67633927 0.5392377 0.61445785 0.6059226 0.6130884 0.6092206 0.760452 0.77613634 0.7115601 0.72039473 0.71648353 0.62876254 0.5524017 0.5678733 0.3033226 0.29978585 0.5780911 0.558089 0.301179 0.30085653 0.0 0.3118971 0.30054054 0.30010718 0.61445785 0.74 0.74444443 0.7411111 0.73777777 0.74387527 0.7411111
[39] 'apl3_xenopus_|147899113|ref|NP_001089303_1|_hypothetical_protein_LOC734352_'                                                                                                                                                                                                                                                                                                                                                                                   0.7617647 0.61951756 0.7790698 0.6421291 0.64615387 0.71012807 0.5704388 0.6877193 0.7644172 0.688914 0.5873563 0.6349727 0.7089084 0.6079295 0.33114034 0.6269006 0.82371795 0.65995526 0.51620114 0.5986842 0.5986317 0.6093929 0.6054945 0.7562077 0.7590498 0.70819306 0.7242888 0.7178924 0.6258352 0.53501093 0.56072646 0.12192513 0.11645299 0.5559175 0.55135137 0.11336898 0.115384616 0.3118971 0.0 0.15550756 0.11550802 0.5986842 0.7345133 0.7367257 0.7334071 0.7289823 0.74168515 0.7334071
[40] 'apl3_danio_|189517144|ref|XP_001922436_1|_PREDICTED__similar_to_adaptor_related_protein_complex_2_alpha_1_subunit_isoform_1_'                                                                                                                                                                                                                                                                                                                                  0.7647059 0.6304107 0.7664319 0.6392694 0.6391876 0.7027027 0.56461 0.69203746 0.7645601 0.70547944 0.587007 0.62942475 0.71229404 0.6028921 0.3222958 0.6273585 0.82954544 0.65084743 0.523702 0.5957918 0.59792626 0.6145833 0.60044396 0.74857795 0.7617411 0.7058824 0.71775085 0.7123894 0.6199552 0.5358324 0.56930125 0.15318231 0.14547414 0.56078863 0.5496183 0.14455232 0.1476293 0.30054054 0.15550756 0.0 0.14455232 0.5957918 0.738255 0.74161077 0.74161077 0.7371365 0.74215245 0.74161077
[41] 'apl3_mus_|113336|sp|P17427_1|AP2A2_MOUSE_RecName__FullAP_2_complex_subunit_alpha_2_AltName__FullAdapter_related_protein_complex_2_alpha_2_subunit_AltName__FullAdaptor_protein_complex_AP_2_subunit_alpha_2_AltName__FullAlpha2_adaptin_AltName__FullPlasma_membrane_adaptor_HA2AP2_adaptin_alpha_C_subunit_AltName__FullAlpha_adaptin_C_AltName__FullClathrin_assembly_protein_complex_2_alpha_C_large_chain_AltName__Full100_kDa_coated_vesicle_protein_C'   0.7702504 0.62857145 0.77764845 0.65232164 0.6540284 0.7202797 0.5595376 0.69203746 0.7751843 0.6964892 0.58803225 0.6286966 0.709799 0.59536934 0.33187294 0.6299766 0.8349359 0.6606943 0.518477 0.5982437 0.59474885 0.61811924 0.59955996 0.7553551 0.75936437 0.7029148 0.71772426 0.71350163 0.6202673 0.5404814 0.55959135 0.034151547 0.0042643924 0.56365615 0.55146265 0.04477612 0.026652452 0.30010718 0.11550802 0.14455232 0.0 0.5982437 0.732816 0.73725057 0.7350333 0.7305987 0.74222225 0.7350333
[42] 'apl3_physco_|168008992|ref|XP_001757190_1|_predicted_protein_'                                                                                                                                                                                                                                                                                                                                                                                                 0.7692308 0.62637365 0.78018224 0.58536583 0.56632066 0.6947608 0.5712617 0.6662736 0.7569194 0.7097506 0.6069429 0.63495576 0.72772896 0.33233234 0.62204725 0.6639151 0.8600311 0.56993735 0.64041096 1.3877788E-17 0.31392932 0.6104046 0.313 0.75454545 0.7468208 0.731982 0.74611974 0.74446905 0.6456693 0.59183675 0.6110497 0.5949506 0.5975877 0.6200215 0.5954447 0.5993414 0.5997807 0.61445785 0.5986842 0.5957918 0.5982437 0.0 0.7502787 0.75473803 0.75473803 0.75473803 0.76254183 0.75473803
[43] 'apl3_SGD_Scer_APL3YBL037W'                                                                                                                                                                                                                                                                                                                                                                                                                                     0.79799426 0.7383918 0.8029782 0.76827896 0.7689615 0.7721519 0.7402746 0.77412033 0.8038741 0.7804054 0.7641723 0.75473803 0.78012425 0.75223213 0.74832964 0.75116825 0.85758513 0.7763905 0.7731377 0.7502787 0.750289 0.73672056 0.75612473 0.43843845 0.573235 0.67597765 0.678453 0.691796 0.6837315 0.71032184 0.7043073 0.7339246 0.7353267 0.74671054 0.7524644 0.7305987 0.73421925 0.74 0.7345133 0.738255 0.732816 0.7502787 0.0 0.0995122 0.08487805 0.04195122 0.10459433 0.08682927
[44] 'apl3_MIT_Sbay_c115_1010'                                                                                                                                                                                                                                                                                                                                                                                                                                       0.8022923 0.74745184 0.80183274 0.7649044 0.7712952 0.76869965 0.74485123 0.7707151 0.80992734 0.7792793 0.7619048 0.76477146 0.78136647 0.75558037 0.74944323 0.75233644 0.84984523 0.7797957 0.7731377 0.75473803 0.75606936 0.7482679 0.75946546 0.44344345 0.5763962 0.67486036 0.67071825 0.6851441 0.68828213 0.7158713 0.7043073 0.73946786 0.73975635 0.7489035 0.7491785 0.7350333 0.73975635 0.74444443 0.7367257 0.74161077 0.73725057 0.75473803 0.0995122 0.0 0.10926829 0.088780485 0.088954054 0.11121951
[45] 'apl3_MIT_Smik_c134_1458'                                                                                                                                                                                                                                                                                                                                                                                                                                       0.7965616 0.7440544 0.8006873 0.7671541 0.7654609 0.7744534 0.75171626 0.7763905 0.8087167 0.7837838 0.76870745 0.7591973 0.78881985 0.7566964 0.74387527 0.75 0.85448915 0.78093076 0.7832957 0.75473803 0.75375724 0.73325634 0.75946546 0.44544545 0.5816649 0.6815643 0.678453 0.7006652 0.6905575 0.7147614 0.7031432 0.7350333 0.73754156 0.7434211 0.74698794 0.73170733 0.7364341 0.7411111 0.7334071 0.74161077 0.7350333 0.75473803 0.08487805 0.10926829 0.0 0.07609756 0.10459433 0.0019512195
[46] 'apl3_MIT_Spar_c365_916'                                                                                                                                                                                                                                                                                                                                                                                                                                        0.8022923 0.74178934 0.8029782 0.76602924 0.7666278 0.7756041 0.7459954 0.7763905 0.807506 0.7781532 0.760771 0.76254183 0.7826087 0.75558037 0.74721605 0.7464953 0.85603714 0.7786606 0.77539504 0.75473803 0.7514451 0.73672056 0.7572383 0.44144145 0.5753425 0.67932963 0.680663 0.691796 0.68486917 0.71143174 0.6984866 0.73170733 0.73311186 0.74671054 0.7513691 0.72727275 0.7320044 0.73777777 0.7289823 0.7371365 0.7305987 0.75473803 0.04195122 0.088780485 0.07609756 0.0 0.097751714 0.07804878
[47] 'apl3_WashU_Skud_Contig1851_8'                                                                                                                                                                                                                                                                                                                                                                                                                                  0.79913914 0.7412032 0.7967853 0.7657658 0.7625731 0.7767549 0.7491409 0.77272725 0.8109091 0.7810384 0.76022726 0.75977653 0.7835821 0.76227677 0.74553573 0.748538 0.85603714 0.7832009 0.77375567 0.76254183 0.7641618 0.7384259 0.7650334 0.442327 0.5828934 0.67525196 0.6744186 0.6844444 0.69020504 0.7141268 0.7024504 0.74333334 0.7436182 0.75384617 0.75082326 0.73777777 0.7436182 0.74387527 0.74168515 0.74215245 0.74222225 0.76254183 0.10459433 0.088954054 0.10459433 0.097751714 0.0 0.10654937
[48] 'apl3_WashU_Smik_Contig2267_1'                                                                                                                                                                                                                                                                                                                                                                                                                                  0.7965616 0.7440544 0.8006873 0.7671541 0.7654609 0.7744534 0.75171626 0.7763905 0.8087167 0.7837838 0.76870745 0.7591973 0.78881985 0.7566964 0.74387527 0.75116825 0.85448915 0.78093076 0.7832957 0.75473803 0.75375724 0.73325634 0.75946546 0.44744745 0.5816649 0.6815643 0.678453 0.7006652 0.6905575 0.7147614 0.7031432 0.7350333 0.73754156 0.7434211 0.74698794 0.73170733 0.7364341 0.7411111 0.7334071 0.74161077 0.7350333 0.75473803 0.08682927 0.11121951 0.0019512195 0.07804878 0.10654937 0.0
;
END; [Distances]
BEGIN Sets;
  TAXSET 'amoebozoa' = 'apl3_entamoeba_287_m00047_|||alpha_adaptin_putative|Entamoeba_histolytica|chr_unknown|||Auto' 'apl3_dicty_DDB0217164_|Protein|_gene__JC2V2_0_01203_on_chromosome__2_position_3013593_to_3017275';
  TAXSET 'basidiomycota' = 'apl3_ustil_|71005696|ref|XP_757514_1|_hypothetical_protein_UM01367_1_' 'apl3_crypto_|58269254|ref|XP_571783_1|_vesicle_mediated_transport_related_protein_';
  TAXSET 'choanoflagellata' = 'apl3_monosiga_gi|167516738|ref|XP_001742710_1|_hypothetical_protein_';
  TAXSET 'chromalveolata' = 'apl3_tpseudo_gi|224008795|ref|XP_002293356_1|_predicted_protein_' 'apl3_phaao_jgi|Phatr2|258|gw1_7_12_1' 'apl3_tetrahymena_159_m00086_|||Adaptin_N_terminal_region_family_protein|T__thermophilia|chr_0|8254707|159' 'apl3_theileria_530_m03018_|TP03_0146|TP03_0146|hypothetical_protein|Theileria_parva|chr_3|c3m530|530' 'apl3_phytoph_PITG_04335_|_PITT_04335_|_Phytophthora_infestans_conserved_hypothetical_protein_translation_987_aa' 'apl3_pfalci_gi|86171157|ref|XP_966157_1|_alpha_adaptin_like_protein_';
  TAXSET 'excavata' = 'apl3_leish_LinJ07_V3_0060_|||alpha_adaptin_like_protein|Leishmania_infantum|chr_7|||Auto' 'apl3_populus_gi|224132092|ref|XP_002328183_1|_predicted_protein_' 'apl3_tricho_118085_m00003' 'apl3_girdia_gi|71077853|ref|XP_771438_1|_alpha_adaptin_' 'apl3_naegleria_estExt_fgeneshNG_pg_C_650033';
  TAXSET 'fungi' = 'apl3_neurosp_|85081461|ref|XP_956726_1|_hypothetical_protein_NCU03440_' 'apl3_candiG_|50287465|ref|XP_446162_1|_unnamed_protein_product_' 'apl3_asper_|67541705|ref|XP_664620_1|_hypothetical_protein_AN7016_2_' 'apl3_SGD_Scer_APL3YBL037W' 'apl3_kluiyver_|50304251|ref|XP_452075_1|_unnamed_protein_product_' 'apl3_spombe_gi|19112387|ref|NP_595595_1|_AP_2_adaptor_complex_subunit_Alp3_predicted_' 'apl3_ustil_|71005696|ref|XP_757514_1|_hypothetical_protein_UM01367_1_' 'apl3_debaro_|202953624|emb|CAG89869_2|_DEHA2F25586p_' 'apl3_yarrow_|50549025|ref|XP_501983_1|_YALI0C18623p_' 'apl3_WashU_Smik_Contig2267_1' 'apl3_ecuni_gi|19173437|ref|NP_597240_1|_COATOMER_COMPLEX_BETA_SUBUNIT_' 'apl3_MIT_Sbay_c115_1010' 'apl3_pichia_|150865937|ref|XP_001385355_2|_hypothetical_protein_PICST_32574_' 'apl3_candiA_|68488807|ref|XP_711750_1|_potential_clathrin_associated_protein_AP_2_complex_component_' 'apl3_WashU_Skud_Contig1851_8' 'apl3_MIT_Spar_c365_916' 'apl3_MIT_Smik_c134_1458' 'apl3_crypto_|58269254|ref|XP_571783_1|_vesicle_mediated_transport_related_protein_';
  TAXSET 'metazoa' = 'apl3_xenopus_|147899113|ref|NP_001089303_1|_hypothetical_protein_LOC734352_' 'apl3_danio_|189517144|ref|XP_001922436_1|_PREDICTED__similar_to_adaptor_related_protein_complex_2_alpha_1_subunit_isoform_1_' 'apl3_celegans_gi|17569875|ref|NP_509572_1|_AdaPtin_Alpha_chain_clathrin_associated_complex_family_member_apa_2_' 'apl3_rat_|162138932|ref|NP_112270_2|_adaptor_related_protein_complex_2_alpha_2_subunit_' 'apl3_droso_|2104816|emb|CAA73533_1|_alpha_adaptin_' 'apl3_mus_|113336|sp|P17427_1|AP2A2_MOUSE_RecName__FullAP_2_complex_subunit_alpha_2_AltName__FullAdapter_related_protein_complex_2_alpha_2_subunit_AltName__FullAdaptor_protein_complex_AP_2_subunit_alpha_2_AltName__FullAlpha2_adaptin_AltName__FullPlasma_membrane_adaptor_HA2AP2_adaptin_alpha_C_subunit_AltName__FullAlpha_adaptin_C_AltName__FullClathrin_assembly_protein_complex_2_alpha_C_large_chain_AltName__Full100_kDa_coated_vesicle_protein_C' 'apl3_homo_|62898848|dbj|BAD97278_1|_adaptor_related_protein_complex_2_alpha_2_subunit_variant_' 'apl3_bos_|115496658|ref|NP_001069170_1|_adaptor_related_protein_complex_2_alpha_2_subunit_' 'apl3_gallus_|61097989|ref|NP_001012914_1|_adaptor_related_protein_complex_2_alpha_2_subunit_';
  TAXSET 'microsporidia' = 'apl3_ecuni_gi|19173437|ref|NP_597240_1|_COATOMER_COMPLEX_BETA_SUBUNIT_';
  TAXSET 'pezizomycetes' = 'apl3_neurosp_|85081461|ref|XP_956726_1|_hypothetical_protein_NCU03440_' 'apl3_asper_|67541705|ref|XP_664620_1|_hypothetical_protein_AN7016_2_' 'apl3_spombe_gi|19112387|ref|NP_595595_1|_AP_2_adaptor_complex_subunit_Alp3_predicted_';
  TAXSET 'plantae' = 'apl3_volvox_jgi|Volca1|120602|estExt_fgenesh5_synt_C_90098' 'apl3_physco_gi|168008992|ref|XP_001757190_1|_predicted_protein_' 'apl3_athali_gi|10178251|dbj|BAB11683_1|_alpha_adaptin_' 'apl3_oryza_gi|222624064|gb|EEE58196_1|_hypothetical_protein_OsJ_09142_' 'apl3_ostreo_gi|145357194|ref|XP_001422806_1|_predicted_protein_' 'apl3_creinhardtii_jgi|Chlre4|195447|SAN_fgenesh2_pg_C_scaffold_11000320' 'apl3_physco_|168008992|ref|XP_001757190_1|_predicted_protein_';
  TAXSET 'saccharomycotina' = 'apl3_yarrow_|50549025|ref|XP_501983_1|_YALI0C18623p_' 'apl3_WashU_Smik_Contig2267_1' 'apl3_candiG_|50287465|ref|XP_446162_1|_unnamed_protein_product_' 'apl3_MIT_Sbay_c115_1010' 'apl3_kluiyver_|50304251|ref|XP_452075_1|_unnamed_protein_product_' 'apl3_SGD_Scer_APL3YBL037W' 'apl3_pichia_|150865937|ref|XP_001385355_2|_hypothetical_protein_PICST_32574_' 'apl3_candiA_|68488807|ref|XP_711750_1|_potential_clathrin_associated_protein_AP_2_complex_component_' 'apl3_debaro_|202953624|emb|CAG89869_2|_DEHA2F25586p_' 'apl3_WashU_Skud_Contig1851_8' 'apl3_MIT_Smik_c134_1458' 'apl3_MIT_Spar_c365_916';
  TAXSET 'unikonta' = 'apl3_xenopus_|147899113|ref|NP_001089303_1|_hypothetical_protein_LOC734352_' 'apl3_danio_|189517144|ref|XP_001922436_1|_PREDICTED__similar_to_adaptor_related_protein_complex_2_alpha_1_subunit_isoform_1_' 'apl3_neurosp_|85081461|ref|XP_956726_1|_hypothetical_protein_NCU03440_' 'apl3_entamoeba_287_m00047_|||alpha_adaptin_putative|Entamoeba_histolytica|chr_unknown|||Auto' 'apl3_candiG_|50287465|ref|XP_446162_1|_unnamed_protein_product_' 'apl3_asper_|67541705|ref|XP_664620_1|_hypothetical_protein_AN7016_2_' 'apl3_ustil_|71005696|ref|XP_757514_1|_hypothetical_protein_UM01367_1_' 'apl3_debaro_|202953624|emb|CAG89869_2|_DEHA2F25586p_' 'apl3_yarrow_|50549025|ref|XP_501983_1|_YALI0C18623p_' 'apl3_WashU_Smik_Contig2267_1' 'apl3_MIT_Sbay_c115_1010' 'apl3_pichia_|150865937|ref|XP_001385355_2|_hypothetical_protein_PICST_32574_' 'apl3_homo_|62898848|dbj|BAD97278_1|_adaptor_related_protein_complex_2_alpha_2_subunit_variant_' 'apl3_candiA_|68488807|ref|XP_711750_1|_potential_clathrin_associated_protein_AP_2_complex_component_' 'apl3_crypto_|58269254|ref|XP_571783_1|_vesicle_mediated_transport_related_protein_' 'apl3_monosiga_gi|167516738|ref|XP_001742710_1|_hypothetical_protein_' 'apl3_celegans_gi|17569875|ref|NP_509572_1|_AdaPtin_Alpha_chain_clathrin_associated_complex_family_member_apa_2_' 'apl3_droso_|2104816|emb|CAA73533_1|_alpha_adaptin_' 'apl3_SGD_Scer_APL3YBL037W' 'apl3_kluiyver_|50304251|ref|XP_452075_1|_unnamed_protein_product_' 'apl3_mus_|113336|sp|P17427_1|AP2A2_MOUSE_RecName__FullAP_2_complex_subunit_alpha_2_AltName__FullAdapter_related_protein_complex_2_alpha_2_subunit_AltName__FullAdaptor_protein_complex_AP_2_subunit_alpha_2_AltName__FullAlpha2_adaptin_AltName__FullPlasma_membrane_adaptor_HA2AP2_adaptin_alpha_C_subunit_AltName__FullAlpha_adaptin_C_AltName__FullClathrin_assembly_protein_complex_2_alpha_C_large_chain_AltName__Full100_kDa_coated_vesicle_protein_C' 'apl3_spombe_gi|19112387|ref|NP_595595_1|_AP_2_adaptor_complex_subunit_Alp3_predicted_' 'apl3_dicty_DDB0217164_|Protein|_gene__JC2V2_0_01203_on_chromosome__2_position_3013593_to_3017275' 'apl3_bos_|115496658|ref|NP_001069170_1|_adaptor_related_protein_complex_2_alpha_2_subunit_' 'apl3_rat_|162138932|ref|NP_112270_2|_adaptor_related_protein_complex_2_alpha_2_subunit_' 'apl3_ecuni_gi|19173437|ref|NP_597240_1|_COATOMER_COMPLEX_BETA_SUBUNIT_' 'apl3_WashU_Skud_Contig1851_8' 'apl3_MIT_Spar_c365_916' 'apl3_gallus_|61097989|ref|NP_001012914_1|_adaptor_related_protein_complex_2_alpha_2_subunit_' 'apl3_MIT_Smik_c134_1458';
END; [Sets]

BEGIN Splits;
DIMENSIONS ntax=48 nsplits=167;
FORMAT labels=no weights=yes confidences=no intervals=no;
PROPERTIES fit=98.48 cyclic;
CYCLE 1 10 6 8 11 7 29 31 30 35 34 16 15 38 40 32 37 41 33 36 39 19 2 22 12 4 5 18 42 20 21 23 14 13 28 26 27 24 47 44 43 46 45 48 25 3 9 17;
MATRIX
[1, size=1] 	 0.44900388 	  1 2 3 4 5 6 7 8 9 10 11 12 13 14 15 16 18 19 20 21 22 23 24 25 26 27 28 29 30 31 32 33 34 35 36 37 38 39 40 41 42 43 44 45 46 47 48,
[2, size=3] 	 0.017398043 	  1 2 4 5 6 7 8 10 11 12 13 14 15 16 18 19 20 21 22 23 24 25 26 27 28 29 30 31 32 33 34 35 36 37 38 39 40 41 42 43 44 45 46 47 48,
[3, size=14] 	 0.0018307614 	  1 2 4 5 6 7 8 10 11 12 13 14 15 16 18 19 20 21 22 23 29 30 31 32 33 34 35 36 37 38 39 40 41 42,
[4, size=15] 	 0.002596405 	  1 2 4 5 6 7 8 10 11 12 14 15 16 18 19 20 21 22 23 29 30 31 32 33 34 35 36 37 38 39 40 41 42,
[5, size=2] 	 0.0058307378 	  1 10,
[6, size=1] 	 0.39524052 	  1,
[7, size=1] 	 0.38816288 	  1 2 3 4 5 6 7 8 10 11 12 13 14 15 16 17 18 19 20 21 22 23 24 25 26 27 28 29 30 31 32 33 34 35 36 37 38 39 40 41 42 43 44 45 46 47 48,
[8, size=2] 	 6.327173E-4 	  1 2 4 5 6 7 8 10 11 12 13 14 15 16 17 18 19 20 21 22 23 24 25 26 27 28 29 30 31 32 33 34 35 36 37 38 39 40 41 42 43 44 45 46 47 48,
[9, size=3] 	 0.0018859069 	  1 2 4 5 6 7 8 10 11 12 13 14 15 16 17 18 19 20 21 22 23 24 26 27 28 29 30 31 32 33 34 35 36 37 38 39 40 41 42 43 44 45 46 47 48,
[10, size=6] 	 6.498541E-4 	  1 6 8 10 11 17,
[11, size=1] 	 0.38812283 	  1 2 4 5 6 7 8 9 10 11 12 13 14 15 16 17 18 19 20 21 22 23 24 25 26 27 28 29 30 31 32 33 34 35 36 37 38 39 40 41 42 43 44 45 46 47 48,
[12, size=2] 	 7.980629E-4 	  1 2 4 5 6 7 8 9 10 11 12 13 14 15 16 17 18 19 20 21 22 23 24 26 27 28 29 30 31 32 33 34 35 36 37 38 39 40 41 42 43 44 45 46 47 48,
[13, size=12] 	 0.002636297 	  1 2 4 5 6 7 8 9 10 11 12 13 14 15 16 17 18 19 20 21 22 23 29 30 31 32 33 34 35 36 37 38 39 40 41 42,
[14, size=13] 	 0.003006046 	  1 2 4 5 6 7 8 9 10 11 12 14 15 16 17 18 19 20 21 22 23 29 30 31 32 33 34 35 36 37 38 39 40 41 42,
[15, size=5] 	 2.0692956E-4 	  1 6 9 10 17,
[16, size=3] 	 0.0045341454 	  1 9 17,
[17, size=1] 	 0.2913936 	  1 2 3 4 5 6 7 8 9 10 11 12 13 14 15 16 17 18 19 20 21 22 23 24 26 27 28 29 30 31 32 33 34 35 36 37 38 39 40 41 42 43 44 45 46 47 48,
[18, size=5] 	 4.7319813E-4 	  1 2 3 4 5 6 7 8 9 10 11 12 13 14 15 16 17 18 19 20 21 22 23 24 26 27 28 29 30 31 32 33 34 35 36 37 38 39 40 41 42 44 47,
[19, size=6] 	 1.0571869E-4 	  1 2 3 4 5 6 7 8 9 10 11 12 13 14 15 16 17 18 19 20 21 22 23 24 26 27 28 29 30 31 32 33 34 35 36 37 38 39 40 41 42 47,
[20, size=7] 	 0.008946137 	  1 2 3 4 5 6 7 8 9 10 11 12 13 14 15 16 17 18 19 20 21 22 23 24 26 27 28 29 30 31 32 33 34 35 36 37 38 39 40 41 42,
[21, size=8] 	 0.056847066 	  1 2 3 4 5 6 7 8 9 10 11 12 13 14 15 16 17 18 19 20 21 22 23 26 27 28 29 30 31 32 33 34 35 36 37 38 39 40 41 42,
[22, size=10] 	 0.006984391 	  1 2 3 4 5 6 7 8 9 10 11 12 13 14 15 16 17 18 19 20 21 22 23 28 29 30 31 32 33 34 35 36 37 38 39 40 41 42,
[23, size=11] 	 0.024973981 	  1 2 3 4 5 6 7 8 9 10 11 12 13 14 15 16 17 18 19 20 21 22 23 29 30 31 32 33 34 35 36 37 38 39 40 41 42,
[24, size=1] 	 0.0015567064 	  1 2 3 4 5 6 7 8 9 10 11 12 13 14 15 16 17 18 19 20 21 22 23 24 25 26 27 28 29 30 31 32 33 34 35 36 37 38 39 40 41 42 43 44 45 46 47,
[25, size=2] 	 0.037791662 	  1 2 3 4 5 6 7 8 9 10 11 12 13 14 15 16 17 18 19 20 21 22 23 24 25 26 27 28 29 30 31 32 33 34 35 36 37 38 39 40 41 42 43 44 46 47,
[26, size=3] 	 0.0047002556 	  1 2 3 4 5 6 7 8 9 10 11 12 13 14 15 16 17 18 19 20 21 22 23 24 25 26 27 28 29 30 31 32 33 34 35 36 37 38 39 40 41 42 43 44 47,
[27, size=4] 	 0.00931248 	  1 2 3 4 5 6 7 8 9 10 11 12 13 14 15 16 17 18 19 20 21 22 23 24 25 26 27 28 29 30 31 32 33 34 35 36 37 38 39 40 41 42 44 47,
[28, size=6] 	 0.15919591 	  1 2 3 4 5 6 7 8 9 10 11 12 13 14 15 16 17 18 19 20 21 22 23 24 25 26 27 28 29 30 31 32 33 34 35 36 37 38 39 40 41 42,
[29, size=7] 	 0.06267042 	  1 2 3 4 5 6 7 8 9 10 11 12 13 14 15 16 17 18 19 20 21 22 23 25 26 27 28 29 30 31 32 33 34 35 36 37 38 39 40 41 42,
[30, size=8] 	 0.0014268603 	  1 2 3 4 5 6 7 8 9 10 11 12 13 14 15 16 17 18 19 20 21 22 23 25 26 28 29 30 31 32 33 34 35 36 37 38 39 40 41 42,
[31, size=10] 	 0.0049456297 	  1 2 3 4 5 6 7 8 9 10 11 12 13 14 15 16 17 18 19 20 21 22 23 25 29 30 31 32 33 34 35 36 37 38 39 40 41 42,
[32, size=9] 	 9.860202E-4 	  1 3 6 8 9 10 11 17 25,
[33, size=6] 	 7.660689E-4 	  1 2 3 4 5 6 7 8 9 10 11 12 13 14 15 16 17 18 19 20 21 22 23 25 26 27 28 29 30 31 32 33 34 35 36 37 38 39 40 41 42 48,
[34, size=9] 	 7.5705664E-4 	  1 2 3 4 5 6 7 8 9 10 11 12 13 14 15 16 17 18 19 20 21 22 23 25 29 30 31 32 33 34 35 36 37 38 39 40 41 42 48,
[35, size=6] 	 2.6601765E-4 	  1 3 9 17 25 48,
[36, size=1] 	 0.018696778 	  1 2 3 4 5 6 7 8 9 10 11 12 13 14 15 16 17 18 19 20 21 22 23 24 25 26 27 28 29 30 31 32 33 34 35 36 37 38 39 40 41 42 43 44 45 47 48,
[37, size=2] 	 0.012380727 	  1 2 3 4 5 6 7 8 9 10 11 12 13 14 15 16 17 18 19 20 21 22 23 24 25 26 27 28 29 30 31 32 33 34 35 36 37 38 39 40 41 42 44 45 47 48,
[38, size=3] 	 0.004579502 	  1 2 3 4 5 6 7 8 9 10 11 12 13 14 15 16 17 18 19 20 21 22 23 24 25 26 27 28 29 30 31 32 33 34 35 36 37 38 39 40 41 42 45 47 48,
[39, size=5] 	 1.567397E-4 	  1 2 3 4 5 6 7 8 9 10 11 12 13 14 15 16 17 18 19 20 21 22 23 25 26 27 28 29 30 31 32 33 34 35 36 37 38 39 40 41 42 45 48,
[40, size=8] 	 2.0535074E-6 	  1 2 3 4 5 6 7 8 9 10 11 12 13 14 15 16 17 18 19 20 21 22 23 25 29 30 31 32 33 34 35 36 37 38 39 40 41 42 45 48,
[41, size=9] 	 4.415003E-4 	  1 2 3 4 5 6 7 8 9 10 11 12 14 15 16 17 18 19 20 21 22 23 25 29 30 31 32 33 34 35 36 37 38 39 40 41 42 45 48,
[42, size=10] 	 0.0017534032 	  1 3 6 8 9 10 17 25 45 48,
[43, size=1] 	 0.02380145 	  1 2 3 4 5 6 7 8 9 10 11 12 13 14 15 16 17 18 19 20 21 22 23 24 25 26 27 28 29 30 31 32 33 34 35 36 37 38 39 40 41 42 44 45 46 47 48,
[44, size=1] 	 0.03902205 	  1 2 3 4 5 6 7 8 9 10 11 12 13 14 15 16 17 18 19 20 21 22 23 24 25 26 27 28 29 30 31 32 33 34 35 36 37 38 39 40 41 42 43 45 46 47 48,
[45, size=2] 	 0.0062271757 	  1 2 3 4 5 6 7 8 9 10 11 12 13 14 15 16 17 18 19 20 21 22 23 24 25 26 27 28 29 30 31 32 33 34 35 36 37 38 39 40 41 42 43 45 46 48,
[46, size=6] 	 0.0036779311 	  1 2 3 4 5 6 7 8 9 10 11 12 13 14 15 16 17 18 19 20 21 22 23 25 29 30 31 32 33 34 35 36 37 38 39 40 41 42 43 45 46 48,
[47, size=1] 	 0.04323806 	  1 2 3 4 5 6 7 8 9 10 11 12 13 14 15 16 17 18 19 20 21 22 23 24 25 26 27 28 29 30 31 32 33 34 35 36 37 38 39 40 41 42 43 44 45 46 48,
[48, size=5] 	 0.0018882968 	  1 2 3 4 5 6 7 8 9 10 11 12 13 14 15 16 17 18 19 20 21 22 23 25 29 30 31 32 33 34 35 36 37 38 39 40 41 42 43 44 45 46 48,
[49, size=1] 	 0.21890074 	  1 2 3 4 5 6 7 8 9 10 11 12 13 14 15 16 17 18 19 20 21 22 23 25 26 27 28 29 30 31 32 33 34 35 36 37 38 39 40 41 42 43 44 45 46 47 48,
[50, size=2] 	 0.003151078 	  1 2 3 4 5 6 7 8 9 10 11 12 13 14 15 16 17 18 19 20 21 22 23 25 26 28 29 30 31 32 33 34 35 36 37 38 39 40 41 42 43 44 45 46 47 48,
[51, size=1] 	 0.18642943 	  1 2 3 4 5 6 7 8 9 10 11 12 13 14 15 16 17 18 19 20 21 22 23 24 25 26 28 29 30 31 32 33 34 35 36 37 38 39 40 41 42 43 44 45 46 47 48,
[52, size=2] 	 0.018909462 	  1 2 3 4 5 6 7 8 9 10 11 12 13 14 15 16 17 18 19 20 21 22 23 24 25 28 29 30 31 32 33 34 35 36 37 38 39 40 41 42 43 44 45 46 47 48,
[53, size=3] 	 0.114278056 	  1 2 3 4 5 6 7 8 9 10 11 12 13 14 15 16 17 18 19 20 21 22 23 24 25 29 30 31 32 33 34 35 36 37 38 39 40 41 42 43 44 45 46 47 48,
[54, size=15] 	 0.002486012 	  1 3 6 8 9 10 17 24 25 43 44 45 46 47 48,
[55, size=12] 	 0.008678783 	  1 3 9 17 24 25 43 44 45 46 47 48,
[56, size=1] 	 0.15782265 	  1 2 3 4 5 6 7 8 9 10 11 12 13 14 15 16 17 18 19 20 21 22 23 24 25 27 28 29 30 31 32 33 34 35 36 37 38 39 40 41 42 43 44 45 46 47 48,
[57, size=2] 	 0.028303403 	  1 2 3 4 5 6 7 8 9 10 11 12 13 14 15 16 17 18 19 20 21 22 23 24 25 27 29 30 31 32 33 34 35 36 37 38 39 40 41 42 43 44 45 46 47 48,
[58, size=16] 	 5.6852074E-4 	  1 3 6 8 9 10 17 24 25 27 43 44 45 46 47 48,
[59, size=1] 	 0.18290365 	  1 2 3 4 5 6 7 8 9 10 11 12 13 14 15 16 17 18 19 20 21 22 23 24 25 26 27 29 30 31 32 33 34 35 36 37 38 39 40 41 42 43 44 45 46 47 48,
[60, size=2] 	 0.005647811 	  1 2 3 4 5 6 7 8 9 10 11 12 14 15 16 17 18 19 20 21 22 23 24 25 26 27 29 30 31 32 33 34 35 36 37 38 39 40 41 42 43 44 45 46 47 48,
[61, size=1] 	 0.3666116 	  1 2 3 4 5 6 7 8 9 10 11 12 14 15 16 17 18 19 20 21 22 23 24 25 26 27 28 29 30 31 32 33 34 35 36 37 38 39 40 41 42 43 44 45 46 47 48,
[62, size=4] 	 5.996933E-4 	  1 2 3 4 5 6 7 8 9 10 11 12 15 16 17 18 19 20 22 24 25 26 27 28 29 30 31 32 33 34 35 36 37 38 39 40 41 42 43 44 45 46 47 48,
[63, size=9] 	 0.003768609 	  1 2 3 6 7 8 9 10 11 12 15 16 17 19 22 24 25 26 27 28 29 30 31 32 33 34 35 36 37 38 39 40 41 43 44 45 46 47 48,
[64, size=10] 	 0.0013980685 	  1 2 3 6 7 8 9 10 11 15 16 17 19 22 24 25 26 27 28 29 30 31 32 33 34 35 36 37 38 39 40 41 43 44 45 46 47 48,
[65, size=20] 	 0.0013274737 	  1 3 6 7 8 9 10 11 15 16 17 24 25 26 27 28 29 30 31 34 35 38 43 44 45 46 47 48,
[66, size=21] 	 0.0030301902 	  1 3 6 7 8 9 10 11 15 16 17 24 25 26 27 28 29 30 31 34 35 43 44 45 46 47 48,
[67, size=22] 	 0.002061242 	  1 3 6 7 8 9 10 11 16 17 24 25 26 27 28 29 30 31 34 35 43 44 45 46 47 48,
[68, size=18] 	 0.001721196 	  1 3 6 8 9 10 17 24 25 26 27 28 43 44 45 46 47 48,
[69, size=1] 	 0.09056148 	  1 2 3 4 5 6 7 8 9 10 11 12 13 15 16 17 18 19 20 21 22 23 24 25 26 27 28 29 30 31 32 33 34 35 36 37 38 39 40 41 42 43 44 45 46 47 48,
[70, size=2] 	 0.035433095 	  1 2 3 4 5 6 7 8 9 10 11 12 13 15 16 17 18 19 20 21 22 24 25 26 27 28 29 30 31 32 33 34 35 36 37 38 39 40 41 42 43 44 45 46 47 48,
[71, size=3] 	 0.038354017 	  1 2 3 4 5 6 7 8 9 10 11 12 13 15 16 17 18 19 20 22 24 25 26 27 28 29 30 31 32 33 34 35 36 37 38 39 40 41 42 43 44 45 46 47 48,
[72, size=4] 	 1.2600799E-4 	  1 2 3 4 5 6 7 8 9 10 11 12 13 15 16 17 18 19 22 24 25 26 27 28 29 30 31 32 33 34 35 36 37 38 39 40 41 42 43 44 45 46 47 48,
[73, size=5] 	 0.116497435 	  1 2 3 4 5 6 7 8 9 10 11 12 13 15 16 17 18 19 22 24 25 26 27 28 29 30 31 32 33 34 35 36 37 38 39 40 41 43 44 45 46 47 48,
[74, size=6] 	 0.008175462 	  1 2 3 4 5 6 7 8 9 10 11 12 13 15 16 17 19 22 24 25 26 27 28 29 30 31 32 33 34 35 36 37 38 39 40 41 43 44 45 46 47 48,
[75, size=8] 	 0.010561881 	  1 2 3 6 7 8 9 10 11 12 13 15 16 17 19 22 24 25 26 27 28 29 30 31 32 33 34 35 36 37 38 39 40 41 43 44 45 46 47 48,
[76, size=11] 	 8.916088E-4 	  1 3 6 7 8 9 10 11 13 15 16 17 19 24 25 26 27 28 29 30 31 32 33 34 35 36 37 38 39 40 41 43 44 45 46 47 48,
[77, size=21] 	 0.001837924 	  1 3 6 7 8 9 10 11 13 16 17 24 25 26 27 28 29 30 31 34 35 43 44 45 46 47 48,
[78, size=19] 	 0.009327948 	  1 3 6 8 9 10 13 17 24 25 26 27 28 43 44 45 46 47 48,
[79, size=18] 	 0.0059923367 	  1 3 6 9 10 13 17 24 25 26 27 28 43 44 45 46 47 48,
[80, size=17] 	 0.0038018462 	  1 3 9 10 13 17 24 25 26 27 28 43 44 45 46 47 48,
[81, size=16] 	 0.004724344 	  1 3 9 13 17 24 25 26 27 28 43 44 45 46 47 48,
[82, size=1] 	 0.06731748 	  1 2 3 4 5 6 7 8 9 10 11 12 13 14 15 16 17 18 19 20 21 22 24 25 26 27 28 29 30 31 32 33 34 35 36 37 38 39 40 41 42 43 44 45 46 47 48,
[83, size=2] 	 0.014086013 	  1 2 3 4 5 6 7 8 9 10 11 12 13 14 15 16 17 18 19 20 22 24 25 26 27 28 29 30 31 32 33 34 35 36 37 38 39 40 41 42 43 44 45 46 47 48,
[84, size=3] 	 1.5555022E-4 	  1 2 3 4 5 6 7 8 9 10 11 12 13 14 15 16 17 18 19 22 24 25 26 27 28 29 30 31 32 33 34 35 36 37 38 39 40 41 42 43 44 45 46 47 48,
[85, size=4] 	 0.0010826581 	  1 2 3 4 5 6 7 8 9 10 11 12 13 14 15 16 17 18 19 22 24 25 26 27 28 29 30 31 32 33 34 35 36 37 38 39 40 41 43 44 45 46 47 48,
[86, size=6] 	 0.0030710911 	  1 2 3 4 6 7 8 9 10 11 12 13 14 15 16 17 19 22 24 25 26 27 28 29 30 31 32 33 34 35 36 37 38 39 40 41 43 44 45 46 47 48,
[87, size=7] 	 0.0047090333 	  1 2 3 6 7 8 9 10 11 12 13 14 15 16 17 19 22 24 25 26 27 28 29 30 31 32 33 34 35 36 37 38 39 40 41 43 44 45 46 47 48,
[88, size=1] 	 0.10014203 	  1 2 3 4 5 6 7 8 9 10 11 12 13 14 15 16 17 18 19 20 22 23 24 25 26 27 28 29 30 31 32 33 34 35 36 37 38 39 40 41 42 43 44 45 46 47 48,
[89, size=5] 	 5.043379E-4 	  1 2 3 4 6 7 8 9 10 11 12 13 14 15 16 17 19 22 23 24 25 26 27 28 29 30 31 32 33 34 35 36 37 38 39 40 41 43 44 45 46 47 48,
[90, size=2] 	 0.1484459 	  1 2 3 4 5 6 7 8 9 10 11 12 13 14 15 16 17 18 19 21 22 23 24 25 26 27 28 29 30 31 32 33 34 35 36 37 38 39 40 41 43 44 45 46 47 48,
[91, size=5] 	 0.007054277 	  1 2 3 6 7 8 9 10 11 12 13 14 15 16 17 19 21 22 23 24 25 26 27 28 29 30 31 32 33 34 35 36 37 38 39 40 41 43 44 45 46 47 48,
[92, size=6] 	 7.194215E-5 	  1 2 3 6 7 8 9 10 11 13 14 15 16 17 19 20 21 23 24 25 26 27 28 29 30 31 32 33 34 35 36 37 38 39 40 41 43 44 45 46 47 48,
[93, size=1] 	 0.30178174 	  1 2 3 4 5 6 7 8 9 10 11 12 13 14 15 16 17 19 20 21 22 23 24 25 26 27 28 29 30 31 32 33 34 35 36 37 38 39 40 41 42 43 44 45 46 47 48,
[94, size=4] 	 9.475117E-4 	  1 2 3 6 7 8 9 10 11 13 14 15 16 17 19 20 21 22 23 24 25 26 27 28 29 30 31 32 33 34 35 36 37 38 39 40 41 42 43 44 45 46 47 48,
[95, size=1] 	 0.10985999 	  1 2 3 4 6 7 8 9 10 11 12 13 14 15 16 17 18 19 20 21 22 23 24 25 26 27 28 29 30 31 32 33 34 35 36 37 38 39 40 41 42 43 44 45 46 47 48,
[96, size=2] 	 0.17771266 	  1 2 3 6 7 8 9 10 11 12 13 14 15 16 17 18 19 20 21 22 23 24 25 26 27 28 29 30 31 32 33 34 35 36 37 38 39 40 41 42 43 44 45 46 47 48,
[97, size=4] 	 1.0088005E-4 	  1 2 3 6 7 8 9 10 11 13 14 15 16 17 18 19 20 21 23 24 25 26 27 28 29 30 31 32 33 34 35 36 37 38 39 40 41 42 43 44 45 46 47 48,
[98, size=5] 	 0.008184192 	  1 3 6 7 8 9 10 11 13 14 15 16 17 18 19 20 21 23 24 25 26 27 28 29 30 31 32 33 34 35 36 37 38 39 40 41 42 43 44 45 46 47 48,
[99, size=1] 	 0.118489385 	  1 2 3 5 6 7 8 9 10 11 12 13 14 15 16 17 18 19 20 21 22 23 24 25 26 27 28 29 30 31 32 33 34 35 36 37 38 39 40 41 42 43 44 45 46 47 48,
[100, size=3] 	 0.0014732463 	  1 2 3 5 6 7 8 9 10 11 13 14 15 16 17 18 19 20 21 23 24 25 26 27 28 29 30 31 32 33 34 35 36 37 38 39 40 41 42 43 44 45 46 47 48,
[101, size=1] 	 0.29306832 	  1 2 3 4 5 6 7 8 9 10 11 13 14 15 16 17 18 19 20 21 22 23 24 25 26 27 28 29 30 31 32 33 34 35 36 37 38 39 40 41 42 43 44 45 46 47 48,
[102, size=2] 	 0.0032804634 	  1 2 3 4 5 6 7 8 9 10 11 13 14 15 16 17 18 19 20 21 23 24 25 26 27 28 29 30 31 32 33 34 35 36 37 38 39 40 41 42 43 44 45 46 47 48,
[103, size=3] 	 0.017041018 	  1 3 4 5 6 7 8 9 10 11 13 14 15 16 17 18 19 20 21 23 24 25 26 27 28 29 30 31 32 33 34 35 36 37 38 39 40 41 42 43 44 45 46 47 48,
[104, size=13] 	 2.1684146E-4 	  1 3 4 5 6 7 8 9 10 11 13 14 16 17 18 20 21 23 24 25 26 27 28 29 30 31 34 35 42 43 44 45 46 47 48,
[105, size=1] 	 0.13757053 	  1 2 3 4 5 6 7 8 9 10 11 12 13 14 15 16 17 18 19 20 21 23 24 25 26 27 28 29 30 31 32 33 34 35 36 37 38 39 40 41 42 43 44 45 46 47 48,
[106, size=2] 	 0.1429591 	  1 3 4 5 6 7 8 9 10 11 12 13 14 15 16 17 18 19 20 21 23 24 25 26 27 28 29 30 31 32 33 34 35 36 37 38 39 40 41 42 43 44 45 46 47 48,
[107, size=1] 	 0.14922793 	  1 3 4 5 6 7 8 9 10 11 12 13 14 15 16 17 18 19 20 21 22 23 24 25 26 27 28 29 30 31 32 33 34 35 36 37 38 39 40 41 42 43 44 45 46 47 48,
[108, size=1] 	 0.272561 	  1 2 3 4 5 6 7 8 9 10 11 12 13 14 15 16 17 18 20 21 22 23 24 25 26 27 28 29 30 31 32 33 34 35 36 37 38 39 40 41 42 43 44 45 46 47 48,
[109, size=6] 	 0.0012956725 	  1 2 3 4 5 6 7 8 9 10 11 12 13 14 15 16 17 18 20 21 22 23 24 25 26 27 28 29 30 31 32 34 35 38 40 42 43 44 45 46 47 48,
[110, size=7] 	 0.002165085 	  1 2 3 4 5 6 7 8 9 10 11 12 13 14 15 16 17 18 20 21 22 23 24 25 26 27 28 29 30 31 34 35 38 40 42 43 44 45 46 47 48,
[111, size=8] 	 0.0062153926 	  1 2 3 4 5 6 7 8 9 10 11 12 13 14 15 16 17 18 20 21 22 23 24 25 26 27 28 29 30 31 34 35 38 42 43 44 45 46 47 48,
[112, size=9] 	 0.004727652 	  1 2 3 4 5 6 7 8 9 10 11 12 13 14 15 16 17 18 20 21 22 23 24 25 26 27 28 29 30 31 34 35 42 43 44 45 46 47 48,
[113, size=10] 	 0.027213024 	  1 2 3 4 5 6 7 8 9 10 11 12 13 14 16 17 18 20 21 22 23 24 25 26 27 28 29 30 31 34 35 42 43 44 45 46 47 48,
[114, size=14] 	 0.0039017538 	  1 2 3 4 5 6 7 8 9 10 11 12 13 14 17 18 20 21 22 23 24 25 26 27 28 29 31 42 43 44 45 46 47 48,
[115, size=15] 	 0.00815091 	  1 2 3 4 5 6 7 8 9 10 11 12 13 14 17 18 20 21 22 23 24 25 26 27 28 29 42 43 44 45 46 47 48,
[116, size=18] 	 0.003226937 	  1 2 3 4 5 6 8 9 10 12 13 14 17 18 20 21 22 23 24 25 26 27 28 42 43 44 45 46 47 48,
[117, size=1] 	 0.056875885 	  1 2 3 4 5 6 7 8 9 10 11 12 13 14 15 16 17 18 19 20 21 22 23 24 25 26 27 28 29 30 31 32 33 34 35 36 37 38 40 41 42 43 44 45 46 47 48,
[118, size=2] 	 0.002165477 	  1 2 3 4 5 6 7 8 9 10 11 12 13 14 15 16 17 18 19 20 21 22 23 24 25 26 27 28 29 30 31 32 33 34 35 37 38 40 41 42 43 44 45 46 47 48,
[119, size=4] 	 4.8326878E-4 	  1 2 3 4 5 6 7 8 9 10 11 12 13 14 15 16 17 18 19 20 21 22 23 24 25 26 27 28 29 30 31 32 34 35 37 38 40 42 43 44 45 46 47 48,
[120, size=5] 	 0.0029988675 	  1 2 3 4 5 6 7 8 9 10 11 12 13 14 15 16 17 18 19 20 21 22 23 24 25 26 27 28 29 30 31 32 34 35 38 40 42 43 44 45 46 47 48,
[121, size=6] 	 0.014040159 	  1 2 3 4 5 6 7 8 9 10 11 12 13 14 15 16 17 18 19 20 21 22 23 24 25 26 27 28 29 30 31 34 35 38 40 42 43 44 45 46 47 48,
[122, size=7] 	 0.068282746 	  1 2 3 4 5 6 7 8 9 10 11 12 13 14 15 16 17 18 19 20 21 22 23 24 25 26 27 28 29 30 31 34 35 38 42 43 44 45 46 47 48,
[123, size=9] 	 0.08929436 	  1 2 3 4 5 6 7 8 9 10 11 12 13 14 16 17 18 19 20 21 22 23 24 25 26 27 28 29 30 31 34 35 42 43 44 45 46 47 48,
[124, size=14] 	 0.0027124411 	  1 2 3 4 5 6 7 8 9 10 11 12 13 14 17 18 19 20 21 22 23 24 25 26 27 28 29 42 43 44 45 46 47 48,
[125, size=17] 	 0.007354433 	  1 2 3 4 5 6 8 9 10 12 13 14 17 18 19 20 21 22 23 24 25 26 27 28 42 43 44 45 46 47 48,
[126, size=1] 	 0.020693114 	  1 2 3 4 5 6 7 8 9 10 11 12 13 14 15 16 17 18 19 20 21 22 23 24 25 26 27 28 29 30 31 32 33 34 35 37 38 39 40 41 42 43 44 45 46 47 48,
[127, size=2] 	 1.2330445E-4 	  1 2 3 4 5 6 7 8 9 10 11 12 13 14 15 16 17 18 19 20 21 22 23 24 25 26 27 28 29 30 31 32 34 35 37 38 39 40 41 42 43 44 45 46 47 48,
[128, size=3] 	 0.0011211579 	  1 2 3 4 5 6 7 8 9 10 11 12 13 14 15 16 17 18 19 20 21 22 23 24 25 26 27 28 29 30 31 32 34 35 37 38 39 40 42 43 44 45 46 47 48,
[129, size=4] 	 9.096236E-4 	  1 2 3 4 5 6 7 8 9 10 11 12 13 14 15 16 17 18 19 20 21 22 23 24 25 26 27 28 29 30 31 32 34 35 38 39 40 42 43 44 45 46 47 48,
[130, size=5] 	 0.028833672 	  1 2 3 4 5 6 7 8 9 10 11 12 13 14 15 16 17 18 19 20 21 22 23 24 25 26 27 28 29 30 31 34 35 38 39 40 42 43 44 45 46 47 48,
[131, size=7] 	 0.004512282 	  1 2 3 4 5 6 7 8 9 10 11 12 13 14 15 16 17 18 19 20 21 22 23 24 25 26 27 28 29 30 31 34 35 39 42 43 44 45 46 47 48,
[132, size=16] 	 0.0015519938 	  1 2 3 4 5 6 8 9 10 12 13 14 17 18 19 20 21 22 23 24 25 26 27 28 39 42 43 44 45 46 47 48,
[133, size=1] 	 0.0019670774 	  1 2 3 4 5 6 7 8 9 10 11 12 13 14 15 16 17 18 19 20 21 22 23 24 25 26 27 28 29 30 31 32 34 35 36 37 38 39 40 41 42 43 44 45 46 47 48,
[134, size=2] 	 0.010024713 	  1 2 3 4 5 6 7 8 9 10 11 12 13 14 15 16 17 18 19 20 21 22 23 24 25 26 27 28 29 30 31 32 34 35 36 37 38 39 40 42 43 44 45 46 47 48,
[135, size=4] 	 0.010296357 	  1 2 3 4 5 6 7 8 9 10 11 12 13 14 15 16 17 18 19 20 21 22 23 24 25 26 27 28 29 30 31 34 35 36 38 39 40 42 43 44 45 46 47 48,
[136, size=6] 	 8.247483E-4 	  1 2 3 4 5 6 7 8 9 10 11 12 13 14 15 16 17 18 19 20 21 22 23 24 25 26 27 28 29 30 31 34 35 36 39 42 43 44 45 46 47 48,
[137, size=1] 	 0.0020997177 	  1 2 3 4 5 6 7 8 9 10 11 12 13 14 15 16 17 18 19 20 21 22 23 24 25 26 27 28 29 30 31 32 33 34 35 36 37 38 39 40 42 43 44 45 46 47 48,
[138, size=6] 	 1.4582452E-4 	  1 2 3 4 5 6 7 8 9 10 11 12 13 14 16 17 18 19 20 21 22 23 24 25 26 27 28 29 30 31 33 34 35 36 39 42 43 44 45 46 47 48,
[139, size=1] 	 0.013083262 	  1 2 3 4 5 6 7 8 9 10 11 12 13 14 15 16 17 18 19 20 21 22 23 24 25 26 27 28 29 30 31 32 33 34 35 36 38 39 40 41 42 43 44 45 46 47 48,
[140, size=2] 	 5.050572E-4 	  1 2 3 4 5 6 7 8 9 10 11 12 13 14 15 16 17 18 19 20 21 22 23 24 25 26 27 28 29 30 31 33 34 35 36 38 39 40 41 42 43 44 45 46 47 48,
[141, size=1] 	 0.018952653 	  1 2 3 4 5 6 7 8 9 10 11 12 13 14 15 16 17 18 19 20 21 22 23 24 25 26 27 28 29 30 31 33 34 35 36 37 38 39 40 41 42 43 44 45 46 47 48,
[142, size=1] 	 0.070888184 	  1 2 3 4 5 6 7 8 9 10 11 12 13 14 15 16 17 18 19 20 21 22 23 24 25 26 27 28 29 30 31 32 33 34 35 36 37 38 39 41 42 43 44 45 46 47 48,
[143, size=3] 	 0.0029808588 	  1 2 3 4 5 6 7 8 9 10 11 12 13 14 16 17 18 19 20 21 22 23 24 25 26 27 28 29 30 31 32 33 34 35 36 37 39 41 42 43 44 45 46 47 48,
[144, size=1] 	 0.15169375 	  1 2 3 4 5 6 7 8 9 10 11 12 13 14 15 16 17 18 19 20 21 22 23 24 25 26 27 28 29 30 31 32 33 34 35 36 37 39 40 41 42 43 44 45 46 47 48,
[145, size=1] 	 0.168023 	  1 2 3 4 5 6 7 8 9 10 11 12 13 14 16 17 18 19 20 21 22 23 24 25 26 27 28 29 30 31 32 33 34 35 36 37 38 39 40 41 42 43 44 45 46 47 48,
[146, size=1] 	 0.31834692 	  1 2 3 4 5 6 7 8 9 10 11 12 13 14 15 17 18 19 20 21 22 23 24 25 26 27 28 29 30 31 32 33 34 35 36 37 38 39 40 41 42 43 44 45 46 47 48,
[147, size=1] 	 0.22794268 	  1 2 3 4 5 6 7 8 9 10 11 12 13 14 15 16 17 18 19 20 21 22 23 24 25 26 27 28 29 30 31 32 33 35 36 37 38 39 40 41 42 43 44 45 46 47 48,
[148, size=2] 	 0.04017265 	  1 2 3 4 5 6 7 8 9 10 11 12 13 14 15 16 17 18 19 20 21 22 23 24 25 26 27 28 29 30 31 32 33 36 37 38 39 40 41 42 43 44 45 46 47 48,
[149, size=3] 	 0.007210421 	  1 2 3 4 5 6 7 8 9 10 11 12 13 14 15 16 17 18 19 20 21 22 23 24 25 26 27 28 29 31 32 33 36 37 38 39 40 41 42 43 44 45 46 47 48,
[150, size=4] 	 0.009376123 	  1 2 3 4 5 6 7 8 9 10 11 12 13 14 15 16 17 18 19 20 21 22 23 24 25 26 27 28 29 32 33 36 37 38 39 40 41 42 43 44 45 46 47 48,
[151, size=6] 	 0.0036329292 	  1 2 3 4 5 6 8 9 10 11 12 13 14 15 16 17 18 19 20 21 22 23 24 25 26 27 28 32 33 36 37 38 39 40 41 42 43 44 45 46 47 48,
[152, size=1] 	 0.18864298 	  1 2 3 4 5 6 7 8 9 10 11 12 13 14 15 16 17 18 19 20 21 22 23 24 25 26 27 28 29 30 31 32 33 34 36 37 38 39 40 41 42 43 44 45 46 47 48,
[153, size=3] 	 0.030264094 	  1 2 3 4 5 6 7 8 9 10 11 12 13 14 15 16 17 18 19 20 21 22 23 24 25 26 27 28 29 32 33 34 36 37 38 39 40 41 42 43 44 45 46 47 48,
[154, size=1] 	 0.16279337 	  1 2 3 4 5 6 7 8 9 10 11 12 13 14 15 16 17 18 19 20 21 22 23 24 25 26 27 28 29 31 32 33 34 35 36 37 38 39 40 41 42 43 44 45 46 47 48,
[155, size=2] 	 0.03584755 	  1 2 3 4 5 6 7 8 9 10 11 12 13 14 15 16 17 18 19 20 21 22 23 24 25 26 27 28 29 32 33 34 35 36 37 38 39 40 41 42 43 44 45 46 47 48,
[156, size=3] 	 0.017058533 	  1 2 3 4 5 6 7 8 9 10 11 12 13 14 15 16 17 18 19 20 21 22 23 24 25 26 27 28 32 33 34 35 36 37 38 39 40 41 42 43 44 45 46 47 48,
[157, size=1] 	 0.17701387 	  1 2 3 4 5 6 7 8 9 10 11 12 13 14 15 16 17 18 19 20 21 22 23 24 25 26 27 28 29 30 32 33 34 35 36 37 38 39 40 41 42 43 44 45 46 47 48,
[158, size=1] 	 0.28131732 	  1 2 3 4 5 6 7 8 9 10 11 12 13 14 15 16 17 18 19 20 21 22 23 24 25 26 27 28 30 31 32 33 34 35 36 37 38 39 40 41 42 43 44 45 46 47 48,
[159, size=1] 	 0.26821545 	  1 2 3 4 5 6 8 9 10 11 12 13 14 15 16 17 18 19 20 21 22 23 24 25 26 27 28 29 30 31 32 33 34 35 36 37 38 39 40 41 42 43 44 45 46 47 48,
[160, size=2] 	 0.0073788557 	  1 2 3 4 5 6 8 9 10 12 13 14 15 16 17 18 19 20 21 22 23 24 25 26 27 28 29 30 31 32 33 34 35 36 37 38 39 40 41 42 43 44 45 46 47 48,
[161, size=4] 	 0.0032671837 	  1 2 3 4 5 9 10 12 13 14 15 16 17 18 19 20 21 22 23 24 25 26 27 28 29 30 31 32 33 34 35 36 37 38 39 40 41 42 43 44 45 46 47 48,
[162, size=1] 	 0.2678779 	  1 2 3 4 5 6 7 8 9 10 12 13 14 15 16 17 18 19 20 21 22 23 24 25 26 27 28 29 30 31 32 33 34 35 36 37 38 39 40 41 42 43 44 45 46 47 48,
[163, size=2] 	 0.020639835 	  1 2 3 4 5 6 7 9 10 12 13 14 15 16 17 18 19 20 21 22 23 24 25 26 27 28 29 30 31 32 33 34 35 36 37 38 39 40 41 42 43 44 45 46 47 48,
[164, size=1] 	 0.32824504 	  1 2 3 4 5 6 7 9 10 11 12 13 14 15 16 17 18 19 20 21 22 23 24 25 26 27 28 29 30 31 32 33 34 35 36 37 38 39 40 41 42 43 44 45 46 47 48,
[165, size=2] 	 1.1269081E-4 	  1 2 3 4 5 7 9 10 11 12 13 14 15 16 17 18 19 20 21 22 23 24 25 26 27 28 29 30 31 32 33 34 35 36 37 38 39 40 41 42 43 44 45 46 47 48,
[166, size=1] 	 0.36362493 	  1 2 3 4 5 7 8 9 10 11 12 13 14 15 16 17 18 19 20 21 22 23 24 25 26 27 28 29 30 31 32 33 34 35 36 37 38 39 40 41 42 43 44 45 46 47 48,
[167, size=1] 	 0.36188483 	  1 2 3 4 5 6 7 8 9 11 12 13 14 15 16 17 18 19 20 21 22 23 24 25 26 27 28 29 30 31 32 33 34 35 36 37 38 39 40 41 42 43 44 45 46 47 48,
;
END; [Splits]

BEGIN Network;
DIMENSIONS ntax=48 nvertices=790 nedges=1411;
DRAW to_scale;
TRANSLATE
2 'apl3_girdia_gi|71077853|ref|XP_771438_1|_alpha_adaptin_',
3 'apl3_leish_LinJ07_V3_0060_|||alpha_adaptin_like_protein|Leishmania_infantum|chr_7|||Auto',
4 'apl3_entamoeba_287_m00047_|||alpha_adaptin_putative|Entamoeba_histolytica|chr_unknown|||Auto',
5 'apl3_tetrahymena_159_m00086_|||Adaptin_N_terminal_region_family_protein|T__thermophilia|chr_0|8254707|159',
6 'apl3_naegleria_estExt_fgeneshNG_pg_C_650033',
7 'apl3_dicty_DDB0217164_|Protein|_gene__JC2V2_0_01203_on_chromosome__2_position_3013593_to_3017275',
8 'apl3_yarrow_|50549025|ref|XP_501983_1|_YALI0C18623p_',
9 'apl3_asper_|67541705|ref|XP_664620_1|_hypothetical_protein_AN7016_2_',
10 'apl3_neurosp_|85081461|ref|XP_956726_1|_hypothetical_protein_NCU03440_',
11 'apl3_ustil_|71005696|ref|XP_757514_1|_hypothetical_protein_UM01367_1_',
12 'apl3_crypto_|58269254|ref|XP_571783_1|_vesicle_mediated_transport_related_protein_',
13 'apl3_spombe_gi|19112387|ref|NP_595595_1|_AP_2_adaptor_complex_subunit_Alp3_predicted_',
14 'apl3_celegans_gi|17569875|ref|NP_509572_1|_AdaPtin_Alpha_chain_clathrin_associated_complex_family_member_apa_2_',
15 'apl3_droso_|2104816|emb|CAA73533_1|_alpha_adaptin_',
16 'apl3_danio_|189517144|ref|XP_001922436_1|_PREDICTED__similar_to_adaptor_related_protein_complex_2_alpha_1_subunit_isoform_1_',
17 'apl3_bos_|115496658|ref|NP_001069170_1|_adaptor_related_protein_complex_2_alpha_2_subunit_',
18 'apl3_homo_|62898848|dbj|BAD97278_1|_adaptor_related_protein_complex_2_alpha_2_subunit_variant_',
19 'apl3_mus_|113336|sp|P17427_1|AP2A2_MOUSE_RecName__FullAP_2_complex_subunit_alpha_2_AltName__FullAdapter_related_protein_complex_2_alpha_2_subunit_AltName__FullAdaptor_protein_complex_AP_2_subunit_alpha_2_AltName__FullAlpha2_adaptin_AltName__FullPlasma_membrane_adaptor_HA2AP2_adaptin_alpha_C_subunit_AltName__FullAlpha_adaptin_C_AltName__FullClathrin_assembly_protein_complex_2_alpha_C_large_chain_AltName__Full100_kDa_coated_vesicle_protein_C',
20 'apl3_rat_|162138932|ref|NP_112270_2|_adaptor_related_protein_complex_2_alpha_2_subunit_',
21 'apl3_gallus_|61097989|ref|NP_001012914_1|_adaptor_related_protein_complex_2_alpha_2_subunit_',
22 'apl3_xenopus_|147899113|ref|NP_001089303_1|_hypothetical_protein_LOC734352_',
23 'apl3_monosiga_gi|167516738|ref|XP_001742710_1|_hypothetical_protein_',
24 'apl3_phaao_jgi|Phatr2|258|gw1_7_12_1',
25 'apl3_tpseudo_gi|224008795|ref|XP_002293356_1|_predicted_protein_',
26 'apl3_phytoph_PITG_04335_|_PITT_04335_|_Phytophthora_infestans_conserved_hypothetical_protein_translation_987_aa',
27 'apl3_volvox_jgi|Volca1|120602|estExt_fgenesh5_synt_C_90098',
28 'apl3_creinhardtii_jgi|Chlre4|195447|SAN_fgenesh2_pg_C_scaffold_11000320',
29 'apl3_ostreo_gi|145357194|ref|XP_001422806_1|_predicted_protein_',
30 'apl3_oryza_gi|222624064|gb|EEE58196_1|_hypothetical_protein_OsJ_09142_',
31 'apl3_populus_gi|224132092|ref|XP_002328183_1|_predicted_protein_',
32 'apl3_athali_gi|10178251|dbj|BAB11683_1|_alpha_adaptin_',
33 'apl3_tricho_118085_m00003',
34 'apl3_debaro_|202953624|emb|CAG89869_2|_DEHA2F25586p_',
35 'apl3_pichia_|150865937|ref|XP_001385355_2|_hypothetical_protein_PICST_32574_',
36 'apl3_candiA_|68488807|ref|XP_711750_1|_potential_clathrin_associated_protein_AP_2_complex_component_',
37 'apl3_candiG_|50287465|ref|XP_446162_1|_unnamed_protein_product_',
38 'apl3_WashU_Skud_Contig1851_8',
39 'apl3_MIT_Sbay_c115_1010',
40 'apl3_SGD_Scer_APL3YBL037W',
41 'apl3_MIT_Spar_c365_916',
42 'apl3_WashU_Smik_Contig2267_1',
43 'apl3_kluiyver_|50304251|ref|XP_452075_1|_unnamed_protein_product_',
44 'apl3_pfalci_gi|86171157|ref|XP_966157_1|_alpha_adaptin_like_protein_',
45 'apl3_theileria_530_m03018_|TP03_0146|TP03_0146|hypothetical_protein|Theileria_parva|chr_3|c3m530|530',
46 'apl3_ecuni_gi|19173437|ref|NP_597240_1|_COATOMER_COMPLEX_BETA_SUBUNIT_',
684 'apl3_MIT_Smik_c134_1458',
735 'apl3_physco_|168008992|ref|XP_001757190_1|_predicted_protein_',
738 'apl3_physco_gi|168008992|ref|XP_001757190_1|_predicted_protein_',
;
VERTICES
1 -0.39524052 0.0 w=2 h=2 s=n,
2 0.0 0.0 w=2 h=2 c=153 153 0 b=153 153 0,
3 -0.050348673 0.05756325 w=2 h=2 c=153 153 0 b=153 153 0,
4 -0.06299853 0.10855698 w=2 h=2 c=153 0 153 b=153 0 153,
5 -0.096621014 0.1536919 w=2 h=2 c=0 0 255 b=0 0 255,
6 -0.17420706 0.18783495 w=2 h=2 c=153 153 0 b=153 153 0,
7 -0.21152286 0.21094035 w=2 h=2 c=153 0 153 b=153 0 153,
8 -0.22407207 0.25457144 w=2 h=2 c=255 0 102 b=255 0 102,
9 -0.27867818 0.2710429 w=2 h=2 c=255 0 102 b=255 0 102,
10 -0.30353558 0.2819478 w=2 h=2 c=255 0 102 b=255 0 102,
11 -0.33012906 0.3099491 w=2 h=2 c=255 0 102 b=255 0 102,
12 -0.35845575 0.32963195 w=2 h=2 c=255 0 102 b=255 0 102,
13 -0.39773673 0.36894754 w=2 h=2 c=255 0 102 b=255 0 102,
14 -0.50344145 0.3254297 w=2 h=2 c=102 0 0 b=102 0 0,
15 -0.53174466 0.31659636 w=2 h=2 c=102 0 0 b=102 0 0,
16 -0.5772825 0.29360524 w=2 h=2 c=102 0 0 b=102 0 0,
17 -0.6000839 0.2836634 w=2 h=2 c=102 0 0 b=102 0 0,
18 -0.6030671 0.28114256 w=2 h=2 c=102 0 0 b=102 0 0,
19 -0.6053462 0.27967337 w=2 h=2 c=102 0 0 b=102 0 0,
20 -0.6055047 0.2793417 w=2 h=2 c=102 0 0 b=102 0 0,
21 -0.60963637 0.27491322 w=2 h=2 c=102 0 0 b=102 0 0,
22 -0.6212827 0.26086432 w=2 h=2 c=102 0 0 b=102 0 0,
23 -0.7235543 0.1810145 w=2 h=2,
24 -0.7538245 0.09688236 w=2 h=2 c=0 0 255 b=0 0 255,
25 -0.75099283 0.0764098 w=2 h=2 c=0 0 255 b=0 0 255,
26 -0.76954716 0.029601734 w=2 h=2 c=0 0 255 b=0 0 255,
27 -0.77029765 -0.036342558 w=2 h=2 c=0 153 51 b=0 153 51,
28 -0.7604556 -0.051268823 w=2 h=2 c=0 153 51 b=0 153 51,
29 -0.7567128 -0.10903568 w=2 h=2 c=0 153 51 b=0 153 51,
30 -0.6575491 -0.18627352 w=2 h=2 c=0 153 51 b=0 153 51,
31 -0.6469671 -0.19807832 w=2 h=2 c=0 153 51 b=0 153 51,
32 -0.6344243 -0.20762533 w=2 h=2 c=0 153 51 b=0 153 51,
33 -0.5702422 -0.3432743 w=2 h=2 c=153 153 0 b=153 153 0,
34 -0.47182608 -0.35868484 w=2 h=2 c=255 0 102 b=255 0 102,
35 -0.44141933 -0.35827094 w=2 h=2 c=255 0 102 b=255 0 102,
36 -0.41398773 -0.36520824 w=2 h=2 c=255 0 102 b=255 0 102,
37 -0.29726788 -0.37297544 w=2 h=2 c=255 0 102 b=255 0 102,
38 -0.21896318 -0.33992857 w=2 h=2 c=255 0 102 b=255 0 102,
39 -0.21286146 -0.33637264 w=2 h=2 c=255 0 102 b=255 0 102,
40 -0.20478293 -0.32899716 w=2 h=2 c=255 0 102 b=255 0 102,
41 -0.20197819 -0.32654122 w=2 h=2 c=255 0 102 b=255 0 102,
42 -0.19156106 -0.32173806 w=2 h=2 c=255 0 102 b=255 0 102,
43 -0.096875206 -0.23971541 w=2 h=2 c=255 0 102 b=255 0 102,
44 -0.023325529 -0.16313791 w=2 h=2 c=0 0 255 b=0 0 255,
45 -0.005297557 -0.11017088 w=2 h=2 c=0 0 255 b=0 0 255,
46 0.06322435 -0.06726184 w=2 h=2 c=255 0 102 b=255 0 102,
47 -0.40105876 -3.813485E-4 w=2 h=2 s=n,
48 -0.39973587 5.918247E-4 w=2 h=2 s=n,
49 -0.40555412 2.1047624E-4 w=2 h=2 s=n,
50 -0.40576106 2.1047624E-4 w=2 h=2 s=n,
51 -0.40639842 8.369599E-5 w=2 h=2 s=n,
52 -0.4061915 8.369599E-5 w=2 h=2 s=n,
53 -0.40169615 -5.081287E-4 w=2 h=2 s=n,
54 -0.39998776 6.773333E-4 w=2 h=2 s=n,
55 -0.40580603 2.959848E-4 w=2 h=2 s=n,
56 -0.40601295 2.959848E-4 w=2 h=2 s=n,
57 -0.40665033 1.6920456E-4 w=2 h=2 s=n,
58 -0.40763634 1.6920456E-4 w=2 h=2 s=n,
59 -0.40738446 8.369599E-5 w=2 h=2 s=n,
60 -0.40773267 6.380568E-4 w=2 h=2 s=n,
61 -0.40837005 5.1127654E-4 w=2 h=2 s=n,
62 -0.40935606 5.1127654E-4 w=2 h=2 s=n,
63 -0.40651283 0.0063996525 w=2 h=2 s=n,
64 -0.41233107 0.006018304 w=2 h=2 s=n,
65 -0.41253802 0.006018304 w=2 h=2 s=n,
66 -0.41425774 0.006360376 w=2 h=2 s=n,
67 -0.4148951 0.006233596 w=2 h=2 s=n,
68 -0.4158811 0.006233596 w=2 h=2 s=n,
69 -0.41641068 0.0076033818 w=2 h=2 s=n,
70 -0.41704804 0.0074766017 w=2 h=2 s=n,
71 -0.41803405 0.0074766017 w=2 h=2 s=n,
72 -0.41688338 0.007919235 w=2 h=2 s=n,
73 -0.41752073 0.0077924547 w=2 h=2 s=n,
74 -0.41850677 0.0077924547 w=2 h=2 s=n,
75 -0.40913752 0.010327801 w=2 h=2 s=n,
76 -0.4149558 0.009946452 w=2 h=2 s=n,
77 -0.4151627 0.009946452 w=2 h=2 s=n,
78 -0.41688243 0.010288524 w=2 h=2 s=n,
79 -0.41903538 0.01153153 w=2 h=2 s=n,
80 -0.41950807 0.011847383 w=2 h=2 s=n,
81 -0.42014545 0.011720603 w=2 h=2 s=n,
82 -0.42113146 0.011720603 w=2 h=2 s=n,
83 -0.4172702 0.01296266 w=2 h=2 s=n,
84 -0.41747713 0.01296266 w=2 h=2 s=n,
85 -0.41919684 0.013304732 w=2 h=2 s=n,
86 -0.4213498 0.014547737 w=2 h=2 s=n,
87 -0.4218225 0.014863591 w=2 h=2 s=n,
88 -0.42245987 0.014736811 w=2 h=2 s=n,
89 -0.42344588 0.014736811 w=2 h=2 s=n,
90 -0.42311656 0.015998455 w=2 h=2 s=n,
91 -0.42375392 0.015871674 w=2 h=2 s=n,
92 -0.42473996 0.015871674 w=2 h=2 s=n,
93 -0.42242554 0.012855466 w=2 h=2 s=n,
94 -0.41980082 0.008927318 w=2 h=2 s=n,
95 -0.42142814 0.017467937 w=2 h=2 s=n,
96 -0.42314786 0.01781001 w=2 h=2 s=n,
97 -0.4253008 0.019053014 w=2 h=2 s=n,
98 -0.42577353 0.019368868 w=2 h=2 s=n,
99 -0.42706758 0.020503731 w=2 h=2 s=n,
100 -0.42770496 0.02037695 w=2 h=2 s=n,
101 -0.42869097 0.02037695 w=2 h=2 s=n,
102 -0.43366343 0.027099587 w=2 h=2 s=n,
103 -0.4343008 0.026972806 w=2 h=2 s=n,
104 -0.43528682 0.026972806 w=2 h=2 s=n,
105 -0.43730846 0.027374934 w=2 h=2 s=n,
106 -0.4307126 0.020779079 w=2 h=2 s=n,
107 -0.4267616 0.016273802 w=2 h=2 s=n,
108 -0.42444718 0.013257595 w=2 h=2 s=n,
109 -0.42182246 0.009329447 w=2 h=2 s=n,
110 -0.44031274 0.027770454 w=2 h=2 s=n,
111 -0.43371686 0.021174598 w=2 h=2 s=n,
112 -0.42976585 0.016669322 w=2 h=2 s=n,
113 -0.42745143 0.013653114 w=2 h=2 s=n,
114 -0.42482674 0.009724965 w=2 h=2 s=n,
115 -0.43908376 0.027850624 w=2 h=2 s=n,
116 -0.44208804 0.028246144 w=2 h=2 s=n,
117 -0.44341266 0.028332965 w=2 h=2 s=n,
118 -0.44163737 0.027857276 w=2 h=2 s=n,
119 -0.43504152 0.02126142 w=2 h=2 s=n,
120 -0.43109047 0.016756142 w=2 h=2 s=n,
121 -0.42877606 0.013739935 w=2 h=2 s=n,
122 -0.42615137 0.009811787 w=2 h=2 s=n,
123 -0.4338745 0.030319614 w=2 h=2 s=n,
124 -0.43451187 0.030192835 w=2 h=2 s=n,
125 -0.43549788 0.030192835 w=2 h=2 s=n,
126 -0.43751952 0.030594964 w=2 h=2 s=n,
127 -0.43929482 0.031070653 w=2 h=2 s=n,
128 -0.44229907 0.03146617 w=2 h=2 s=n,
129 -0.44362372 0.031552993 w=2 h=2 s=n,
130 -0.4338745 0.037674047 w=2 h=2 s=n,
131 -0.43451187 0.037547268 w=2 h=2 s=n,
132 -0.43549788 0.037547268 w=2 h=2 s=n,
133 -0.43751952 0.037949394 w=2 h=2 s=n,
134 -0.43929482 0.038425084 w=2 h=2 s=n,
135 -0.44229907 0.038820606 w=2 h=2 s=n,
136 -0.44362372 0.038907427 w=2 h=2 s=n,
137 -0.43377298 0.039222717 w=2 h=2 s=n,
138 -0.43441036 0.03909594 w=2 h=2 s=n,
139 -0.43539637 0.03909594 w=2 h=2 s=n,
140 -0.437418 0.03949807 w=2 h=2 s=n,
141 -0.4391933 0.03997376 w=2 h=2 s=n,
142 -0.44219756 0.040369276 w=2 h=2 s=n,
143 -0.4435222 0.040456098 w=2 h=2 s=n,
144 -0.42485315 0.007563234 w=2 h=2 s=n,
145 -0.42352852 0.007476413 w=2 h=2 s=n,
146 -0.42052427 0.007080894 w=2 h=2 s=n,
147 -0.41850263 0.0066787656 w=2 h=2 s=n,
148 -0.41720855 0.005543902 w=2 h=2 s=n,
149 -0.41673586 0.0052280487 w=2 h=2 s=n,
150 -0.4145829 0.0039850427 w=2 h=2 s=n,
151 -0.40805784 -0.0017372762 w=2 h=2 s=n,
152 -0.40633813 -0.0020793483 w=2 h=2 s=n,
153 -0.40608624 -0.0021648568 w=2 h=2 s=n,
154 -0.40510023 -0.0021648568 w=2 h=2 s=n,
155 -0.40489328 -0.0021648568 w=2 h=2 s=n,
156 -0.40039793 -0.0027566815 w=2 h=2 s=n,
157 -0.39976057 -0.0026299013 w=2 h=2 s=n,
158 -0.437506 0.046969112 w=2 h=2 s=n,
159 -0.43952763 0.047371242 w=2 h=2 s=n,
160 -0.44130293 0.047846932 w=2 h=2 s=n,
161 -0.44430718 0.04824245 w=2 h=2 s=n,
162 -0.44563183 0.04832927 w=2 h=2 s=n,
163 -0.4457333 0.0467806 w=2 h=2 s=n,
164 -0.4457333 0.039426167 w=2 h=2 s=n,
165 -0.41619146 0.0040216795 w=2 h=2 s=n,
166 -0.41571873 0.0037058264 w=2 h=2 s=n,
167 -0.41356578 0.0024628204 w=2 h=2 s=n,
168 -0.40704075 -0.0032594986 w=2 h=2 s=n,
169 -0.40532103 -0.0036015706 w=2 h=2 s=n,
170 -0.4050691 -0.0036870793 w=2 h=2 s=n,
171 -0.4040831 -0.0036870793 w=2 h=2 s=n,
172 -0.4038762 -0.0036870793 w=2 h=2 s=n,
173 -0.3993808 -0.004278904 w=2 h=2 s=n,
174 -0.39874345 -0.004152124 w=2 h=2 s=n,
175 -0.43876016 0.050663803 w=2 h=2 s=n,
176 -0.4407818 0.05106593 w=2 h=2 s=n,
177 -0.4425571 0.05154162 w=2 h=2 s=n,
178 -0.44556135 0.051937137 w=2 h=2 s=n,
179 -0.446886 0.05202396 w=2 h=2 s=n,
180 -0.4469875 0.05047529 w=2 h=2 s=n,
181 -0.4469875 0.043120854 w=2 h=2 s=n,
182 -0.43803516 0.049629435 w=2 h=2 s=n,
183 -0.43928933 0.053324122 w=2 h=2 s=n,
184 -0.44131097 0.053726252 w=2 h=2 s=n,
185 -0.44308627 0.054201942 w=2 h=2 s=n,
186 -0.44609055 0.05459746 w=2 h=2 s=n,
187 -0.44741517 0.05468428 w=2 h=2 s=n,
188 -0.44751668 0.05313561 w=2 h=2 s=n,
189 -0.4237028 0.0047860094 w=2 h=2 s=n,
190 -0.42237815 0.0046991888 w=2 h=2 s=n,
191 -0.4193739 0.0043036696 w=2 h=2 s=n,
192 -0.41735226 0.003901541 w=2 h=2 s=n,
193 -0.4160582 0.0027666776 w=2 h=2 s=n,
194 -0.4150411 0.0012444552 w=2 h=2 s=n,
195 -0.41456836 9.28602E-4 w=2 h=2 s=n,
196 -0.41241542 -3.1440397E-4 w=2 h=2 s=n,
197 -0.40589038 -0.006036723 w=2 h=2 s=n,
198 -0.40417066 -0.006378795 w=2 h=2 s=n,
199 -0.40391877 -0.0064643035 w=2 h=2 s=n,
200 -0.40293273 -0.0064643035 w=2 h=2 s=n,
201 -0.4432396 0.05435527 w=2 h=2 s=n,
202 -0.44624385 0.05475079 w=2 h=2 s=n,
203 -0.4475685 0.05483761 w=2 h=2 s=n,
204 -0.44767 0.05328894 w=2 h=2 s=n,
205 -0.44714084 0.050628617 w=2 h=2 s=n,
206 -0.44714084 0.043274187 w=2 h=2 s=n,
207 -0.44588664 0.039579496 w=2 h=2 s=n,
208 -0.44377705 0.031706322 w=2 h=2 s=n,
209 -0.443566 0.028486295 w=2 h=2 s=n,
210 -0.41387507 -0.0011199677 w=2 h=2 s=n,
211 -0.41340238 -0.0014358208 w=2 h=2 s=n,
212 -0.41124943 -0.0026788267 w=2 h=2 s=n,
213 -0.40472436 -0.008401146 w=2 h=2 s=n,
214 -0.40300465 -0.008743218 w=2 h=2 s=n,
215 -0.40275276 -0.008828727 w=2 h=2 s=n,
216 -0.40176675 -0.008828727 w=2 h=2 s=n,
217 -0.40431795 -0.024192918 w=2 h=2 s=n,
218 -0.40384525 -0.02450877 w=2 h=2 s=n,
219 -0.4016923 -0.025751777 w=2 h=2 s=n,
220 -0.39516723 -0.031474095 w=2 h=2 s=n,
221 -0.39344752 -0.03181617 w=2 h=2 s=n,
222 -0.39319563 -0.031901676 w=2 h=2 s=n,
223 -0.39220962 -0.031901676 w=2 h=2 s=n,
224 -0.44438973 0.028145092 w=2 h=2 s=n,
225 -0.4442364 0.02799176 w=2 h=2 s=n,
226 -0.40122885 -0.030457027 w=2 h=2 s=n,
227 -0.40075612 -0.03077288 w=2 h=2 s=n,
228 -0.39860317 -0.032015886 w=2 h=2 s=n,
229 -0.39207813 -0.037738204 w=2 h=2 s=n,
230 -0.39035842 -0.03808028 w=2 h=2 s=n,
231 -0.3901065 -0.038165785 w=2 h=2 s=n,
232 -0.3891205 -0.038165785 w=2 h=2 s=n,
233 -0.40272823 -0.028876083 w=2 h=2 s=n,
234 -0.3996391 -0.035140194 w=2 h=2 s=n,
235 -0.3991664 -0.035456046 w=2 h=2 s=n,
236 -0.39701346 -0.036699053 w=2 h=2 s=n,
237 -0.3904884 -0.04242137 w=2 h=2 s=n,
238 -0.38876867 -0.04276344 w=2 h=2 s=n,
239 -0.38851678 -0.042848952 w=2 h=2 s=n,
240 -0.44555217 0.027368365 w=2 h=2 s=n,
241 -0.44539884 0.027215036 w=2 h=2 s=n,
242 -0.4445751 0.027556239 w=2 h=2 s=n,
243 -0.4427998 0.027080549 w=2 h=2 s=n,
244 -0.43620396 0.020484695 w=2 h=2 s=n,
245 -0.43225294 0.015979417 w=2 h=2 s=n,
246 -0.42993852 0.012963209 w=2 h=2 s=n,
247 -0.4273138 0.009035061 w=2 h=2 s=n,
248 -0.42601562 0.0067865085 w=2 h=2 s=n,
249 -0.42486525 0.0040092845 w=2 h=2 s=n,
250 -0.45835835 0.07698207 w=2 h=2 s=n,
251 -0.4613626 0.077377595 w=2 h=2 s=n,
252 -0.46268725 0.07746442 w=2 h=2 s=n,
253 -0.46278876 0.07591575 w=2 h=2 s=n,
254 -0.4622596 0.07325542 w=2 h=2 s=n,
255 -0.4622596 0.06590099 w=2 h=2 s=n,
256 -0.40253228 -0.029607344 w=2 h=2 s=n,
257 -0.39944318 -0.035871454 w=2 h=2 s=n,
258 -0.39897045 -0.036187306 w=2 h=2 s=n,
259 -0.3968175 -0.037430312 w=2 h=2 s=n,
260 -0.39029247 -0.04315263 w=2 h=2 s=n,
261 -0.38857275 -0.043494705 w=2 h=2 s=n,
262 -0.4248076 0.003571561 w=2 h=2 s=n,
263 -0.42364517 0.0043482864 w=2 h=2 s=n,
264 -0.42232054 0.0042614653 w=2 h=2 s=n,
265 -0.41931626 0.0038659463 w=2 h=2 s=n,
266 -0.41729462 0.003463818 w=2 h=2 s=n,
267 -0.41600057 0.0023289544 w=2 h=2 s=n,
268 -0.41498345 8.06732E-4 w=2 h=2 s=n,
269 -0.41381744 -0.0015576908 w=2 h=2 s=n,
270 -0.4042603 -0.024630642 w=2 h=2 s=n,
271 -0.4026706 -0.029313806 w=2 h=2 s=n,
272 -0.40247467 -0.030045068 w=2 h=2 s=n,
273 -0.39938554 -0.036309175 w=2 h=2 s=n,
274 -0.39891285 -0.03662503 w=2 h=2 s=n,
275 -0.3967599 -0.037868038 w=2 h=2 s=n,
276 -0.39023483 -0.043590356 w=2 h=2 s=n,
277 -0.4483887 0.024920851 w=2 h=2 s=n,
278 -0.44756496 0.025262056 w=2 h=2 s=n,
279 -0.44578966 0.024786366 w=2 h=2 s=n,
280 -0.4391938 0.01819051 w=2 h=2 s=n,
281 -0.43524277 0.013685233 w=2 h=2 s=n,
282 -0.43292835 0.010669026 w=2 h=2 s=n,
283 -0.43030366 0.006740878 w=2 h=2 s=n,
284 -0.42900544 0.004492325 w=2 h=2 s=n,
285 -0.42785507 0.0017151006 w=2 h=2 s=n,
286 -0.42779747 0.0012773774 w=2 h=2 s=n,
287 -0.4642406 0.08112829 w=2 h=2 s=n,
288 -0.46556526 0.08121511 w=2 h=2 s=n,
289 -0.46566677 0.07966644 w=2 h=2 s=n,
290 -0.4651376 0.07700612 w=2 h=2 s=n,
291 -0.4651376 0.069651686 w=2 h=2 s=n,
292 -0.5030055 0.15431325 w=2 h=2 s=n,
293 -0.5060098 0.15470877 w=2 h=2 s=n,
294 -0.5088878 0.15845947 w=2 h=2 s=n,
295 -0.5102124 0.1585463 w=2 h=2 s=n,
296 -0.5103139 0.15699762 w=2 h=2 s=n,
297 -0.3586523 -0.09085696 w=2 h=2 s=n,
298 -0.35870993 -0.09041924 w=2 h=2 s=n,
299 -0.35699022 -0.09076131 w=2 h=2 s=n,
300 -0.35718614 -0.09003005 w=2 h=2 s=n,
301 -0.35693425 -0.09011556 w=2 h=2 s=n,
302 -0.35852396 -0.085432395 w=2 h=2 s=n,
303 -0.35753796 -0.085432395 w=2 h=2 s=n,
304 -0.39828175 -0.037904743 w=2 h=2 s=n,
305 -0.3961288 -0.03914775 w=2 h=2 s=n,
306 -0.38960373 -0.044870067 w=2 h=2 s=n,
307 -0.3580212 -0.09213667 w=2 h=2 s=n,
308 -0.35807884 -0.09169895 w=2 h=2 s=n,
309 -0.35635912 -0.09204102 w=2 h=2 s=n,
310 -0.35655507 -0.09130976 w=2 h=2 s=n,
311 -0.35630316 -0.091395274 w=2 h=2 s=n,
312 -0.40247425 -0.030047081 w=2 h=2 s=n,
313 -0.39938515 -0.03631119 w=2 h=2 s=n,
314 -0.39891243 -0.036627043 w=2 h=2 s=n,
315 -0.39828134 -0.037906755 w=2 h=2 s=n,
316 -0.39612842 -0.03914976 w=2 h=2 s=n,
317 -0.38960335 -0.044872083 w=2 h=2 s=n,
318 -0.3580208 -0.092138685 w=2 h=2 s=n,
319 -0.45717058 0.019052986 w=2 h=2 s=n,
320 -0.51431054 0.16321927 w=2 h=2 s=n,
321 -0.51441205 0.16167061 w=2 h=2 s=n,
322 -0.46976486 0.084339425 w=2 h=2 s=n,
323 -0.4692357 0.0816791 w=2 h=2 s=n,
324 -0.4692357 0.07432467 w=2 h=2 s=n,
325 -0.35257474 -0.09923614 w=2 h=2 s=n,
326 -0.35257515 -0.09923412 w=2 h=2 s=n,
327 -0.35263276 -0.0987964 w=2 h=2 s=n,
328 -0.35091305 -0.09913847 w=2 h=2 s=n,
329 -0.351109 -0.09840721 w=2 h=2 s=n,
330 -0.3508571 -0.09849272 w=2 h=2 s=n,
331 -0.35148817 -0.09721301 w=2 h=2 s=n,
332 -0.35307792 -0.09252984 w=2 h=2 s=n,
333 -0.35209188 -0.09252984 w=2 h=2 s=n,
334 -0.3266856 -0.14641286 w=2 h=2 s=n,
335 -0.32123953 -0.1535103 w=2 h=2 s=n,
336 -0.32123995 -0.15350829 w=2 h=2 s=n,
337 -0.32129756 -0.15307057 w=2 h=2 s=n,
338 -0.31957784 -0.15341264 w=2 h=2 s=n,
339 -0.3197738 -0.15268138 w=2 h=2 s=n,
340 -0.3195219 -0.1527669 w=2 h=2 s=n,
341 -0.46124873 0.016698468 w=2 h=2 s=n,
342 -0.5158415 0.16475022 w=2 h=2 s=n,
343 -0.515943 0.16320156 w=2 h=2 s=n,
344 -0.4712958 0.08587037 w=2 h=2 s=n,
345 -0.47076663 0.08321004 w=2 h=2 s=n,
346 -0.47076663 0.07585561 w=2 h=2 s=n,
347 -0.5558784 0.21739163 w=2 h=2 s=n,
348 -0.55740935 0.21892257 w=2 h=2 s=n,
349 -0.55751085 0.2173739 w=2 h=2 s=n,
350 -0.5111439 0.16236722 w=2 h=2 s=n,
351 -0.5124686 0.16245405 w=2 h=2 s=n,
352 -0.5165667 0.16712703 w=2 h=2 s=n,
353 -0.55813456 0.22129937 w=2 h=2 s=n,
354 -0.5596655 0.22283031 w=2 h=2 s=n,
355 -0.32116982 -0.1535898 w=2 h=2 s=n,
356 -0.32117024 -0.15358777 w=2 h=2 s=n,
357 -0.32122785 -0.15315005 w=2 h=2 s=n,
358 -0.31950814 -0.15349212 w=2 h=2 s=n,
359 -0.3197041 -0.15276086 w=2 h=2 s=n,
360 -0.3194522 -0.15284638 w=2 h=2 s=n,
361 -0.3507874 -0.0985722 w=2 h=2 s=n,
362 -0.3514185 -0.09729249 w=2 h=2 s=n,
363 -0.3530082 -0.09260932 w=2 h=2 s=n,
364 -0.35202217 -0.09260932 w=2 h=2 s=n,
365 -0.23279503 -0.28587687 w=2 h=2 s=n,
366 -0.23272532 -0.28595635 w=2 h=2 s=n,
367 -0.23272572 -0.28595436 w=2 h=2 s=n,
368 -0.23278335 -0.28551662 w=2 h=2 s=n,
369 -0.23106363 -0.2858587 w=2 h=2 s=n,
370 -0.23125958 -0.28512743 w=2 h=2 s=n,
371 -0.23100768 -0.28521293 w=2 h=2 s=n,
372 -0.32634678 -0.14709993 w=2 h=2 s=n,
373 -0.3209007 -0.15419738 w=2 h=2 s=n,
374 -0.2324562 -0.28656393 w=2 h=2 s=n,
375 -0.2323865 -0.28664342 w=2 h=2 s=n,
376 -0.2323869 -0.28664142 w=2 h=2 s=n,
377 -0.23244452 -0.28620368 w=2 h=2 s=n,
378 -0.23072481 -0.28654575 w=2 h=2 s=n,
379 -0.40223372 -0.033717137 w=2 h=2 s=n,
380 -0.3991446 -0.039981246 w=2 h=2 s=n,
381 -0.3986719 -0.040297102 w=2 h=2 s=n,
382 -0.3980408 -0.041576814 w=2 h=2 s=n,
383 -0.39588785 -0.04281982 w=2 h=2 s=n,
384 -0.3893628 -0.04854214 w=2 h=2 s=n,
385 -0.35778025 -0.095808744 w=2 h=2 s=n,
386 -0.32644504 -0.15008292 w=2 h=2 s=n,
387 -0.32610622 -0.15076998 w=2 h=2 s=n,
388 -0.32066017 -0.15786743 w=2 h=2 s=n,
389 -0.23221566 -0.290234 w=2 h=2 s=n,
390 -0.23214595 -0.29031348 w=2 h=2 s=n,
391 -0.46739537 0.0113080125 w=2 h=2 s=n,
392 -0.46331722 0.013662529 w=2 h=2 s=n,
393 -0.46380225 0.014992262 w=2 h=2 s=n,
394 -0.46994886 0.009601805 w=2 h=2 s=n,
395 -0.4444603 0.028131055 w=2 h=2 s=n,
396 -0.44562274 0.02735433 w=2 h=2 s=n,
397 -0.4454694 0.027201 w=2 h=2 s=n,
398 -0.44845924 0.024906816 w=2 h=2 s=n,
399 -0.45724112 0.01903895 w=2 h=2 s=n,
400 -0.46131927 0.016684433 w=2 h=2 s=n,
401 -0.4638728 0.014978226 w=2 h=2 s=n,
402 -0.47001943 0.00958777 w=2 h=2 s=n,
403 -0.5606397 0.22368461 w=2 h=2 s=n,
404 -0.5583835 0.21977687 w=2 h=2 s=n,
405 -0.55848503 0.21822819 w=2 h=2 s=n,
406 -0.5169171 0.16405585 w=2 h=2 s=n,
407 -0.47226992 0.08672466 w=2 h=2 s=n,
408 -0.47174075 0.08406434 w=2 h=2 s=n,
409 -0.47174075 0.07670991 w=2 h=2 s=n,
410 -0.5689228 0.23338626 w=2 h=2 s=n,
411 -0.569897 0.23424056 w=2 h=2 s=n,
412 -0.56764084 0.2303328 w=2 h=2 s=n,
413 -0.56774235 0.22878414 w=2 h=2 s=n,
414 -0.5115087 0.16310692 w=2 h=2 s=n,
415 -0.51283336 0.16319375 w=2 h=2 s=n,
416 -0.5169315 0.16786672 w=2 h=2 s=n,
417 -0.55849934 0.22203906 w=2 h=2 s=n,
418 -0.5600303 0.22357 w=2 h=2 s=n,
419 -0.5692876 0.23412596 w=2 h=2 s=n,
420 -0.5702618 0.23498026 w=2 h=2 s=n,
421 -0.5030524 0.15445134 w=2 h=2 s=n,
422 -0.50605667 0.15484686 w=2 h=2 s=n,
423 -0.5089347 0.15859756 w=2 h=2 s=n,
424 -0.51119083 0.16250531 w=2 h=2 s=n,
425 -0.5115556 0.163245 w=2 h=2 s=n,
426 -0.5128802 0.16333182 w=2 h=2 s=n,
427 -0.5169783 0.16800481 w=2 h=2 s=n,
428 -0.55854625 0.22217715 w=2 h=2 s=n,
429 -0.5600772 0.2237081 w=2 h=2 s=n,
430 -0.5693345 0.23426405 w=2 h=2 s=n,
431 -0.5703086 0.23511834 w=2 h=2 s=n,
432 -0.43337804 0.04211661 w=2 h=2 s=n,
433 -0.43548763 0.049989782 w=2 h=2 s=n,
434 -0.4360168 0.052650105 w=2 h=2 s=n,
435 -0.437271 0.056344792 w=2 h=2 s=n,
436 -0.2320519 -0.28697804 w=2 h=2 s=n,
437 -0.2320523 -0.286976 w=2 h=2 s=n,
438 -0.23210992 -0.2865383 w=2 h=2 s=n,
439 -0.2303902 -0.28688037 w=2 h=2 s=n,
440 -0.23072903 -0.28619328 w=2 h=2 s=n,
441 -0.23092498 -0.28546202 w=2 h=2 s=n,
442 -0.23067307 -0.28554755 w=2 h=2 s=n,
443 -0.31911758 -0.15318097 w=2 h=2 s=n,
444 -0.3504528 -0.09890681 w=2 h=2 s=n,
445 -0.35108387 -0.09762709 w=2 h=2 s=n,
446 -0.3526736 -0.09294393 w=2 h=2 s=n,
447 -0.35168758 -0.09294393 w=2 h=2 s=n,
448 -0.32604626 -0.15091479 w=2 h=2 s=n,
449 -0.32060018 -0.15801224 w=2 h=2 s=n,
450 -0.23215567 -0.2903788 w=2 h=2 s=n,
451 -0.23208597 -0.2904583 w=2 h=2 s=n,
452 -0.23232652 -0.28678823 w=2 h=2 s=n,
453 -0.23199192 -0.28712285 w=2 h=2 s=n,
454 -0.40223372 -0.035605434 w=2 h=2 s=n,
455 -0.3991446 -0.041869543 w=2 h=2 s=n,
456 -0.3986719 -0.042185396 w=2 h=2 s=n,
457 -0.3980408 -0.043465108 w=2 h=2 s=n,
458 -0.39588785 -0.044708114 w=2 h=2 s=n,
459 -0.3893628 -0.050430436 w=2 h=2 s=n,
460 -0.35778025 -0.09769704 w=2 h=2 s=n,
461 -0.32644504 -0.15197122 w=2 h=2 s=n,
462 -0.32610622 -0.15265828 w=2 h=2 s=n,
463 -0.32604626 -0.1528031 w=2 h=2 s=n,
464 -0.32060018 -0.15990053 w=2 h=2 s=n,
465 -0.23215567 -0.2922671 w=2 h=2 s=n,
466 -0.5523956 -0.07278836 w=2 h=2 s=n,
467 -0.552325 -0.07277432 w=2 h=2 s=n,
468 -0.5497715 -0.071068116 w=2 h=2 s=n,
469 -0.54569334 -0.0687136 w=2 h=2 s=n,
470 -0.46430957 0.014726058 w=2 h=2 s=n,
471 -0.4704562 0.009335602 w=2 h=2 s=n,
472 -0.5528323 -0.07304052 w=2 h=2 s=n,
473 -0.5527618 -0.07302649 w=2 h=2 s=n,
474 -0.4678366 0.013984879 w=2 h=2 s=n,
475 -0.47039008 0.012278671 w=2 h=2 s=n,
476 -0.47082686 0.012026503 w=2 h=2 s=n,
477 -0.4769735 0.0066360463 w=2 h=2 s=n,
478 -0.55934966 -0.07574008 w=2 h=2 s=n,
479 -0.5592791 -0.07572605 w=2 h=2 s=n,
480 -0.45257393 0.028145092 w=2 h=2 s=n,
481 -0.45264447 0.028131055 w=2 h=2 s=n,
482 -0.45380694 0.02735433 w=2 h=2 s=n,
483 -0.4536536 0.027201 w=2 h=2 s=n,
484 -0.45664343 0.024906816 w=2 h=2 s=n,
485 -0.4654253 0.01903895 w=2 h=2 s=n,
486 -0.46950346 0.016684433 w=2 h=2 s=n,
487 -0.47602078 0.013984879 w=2 h=2 s=n,
488 -0.47857428 0.012278671 w=2 h=2 s=n,
489 -0.47901106 0.012026503 w=2 h=2 s=n,
490 -0.5724291 0.23723887 w=2 h=2 s=n,
491 -0.5723823 0.23710078 w=2 h=2 s=n,
492 -0.5720175 0.23636109 w=2 h=2 s=n,
493 -0.56976134 0.23245333 w=2 h=2 s=n,
494 -0.56986284 0.23090467 w=2 h=2 s=n,
495 -0.5868873 0.25713933 w=2 h=2 s=n,
496 -0.5878615 0.25799364 w=2 h=2 s=n,
497 -0.589982 0.26011416 w=2 h=2 s=n,
498 -0.5899351 0.25997606 w=2 h=2 s=n,
499 -0.58957034 0.25923637 w=2 h=2 s=n,
500 -0.22585177 -0.29412434 w=2 h=2 s=n,
501 -0.22591175 -0.29397953 w=2 h=2 s=n,
502 -0.22591215 -0.2939775 w=2 h=2 s=n,
503 -0.22596978 -0.2935398 w=2 h=2 s=n,
504 -0.22425006 -0.29388186 w=2 h=2 s=n,
505 -0.22458889 -0.2931948 w=2 h=2 s=n,
506 -0.22478484 -0.29246354 w=2 h=2 s=n,
507 -0.22453293 -0.29254904 w=2 h=2 s=n,
508 -0.5530949 -0.073525116 w=2 h=2 s=n,
509 -0.55265814 -0.07327295 w=2 h=2 s=n,
510 -0.5501047 -0.07156674 w=2 h=2 s=n,
511 -0.5460265 -0.06921222 w=2 h=2 s=n,
512 -0.46365038 0.013163902 w=2 h=2 s=n,
513 -0.45750374 0.018554358 w=2 h=2 s=n,
514 -0.44872186 0.024422225 w=2 h=2 s=n,
515 -0.44789812 0.02476343 w=2 h=2 s=n,
516 -0.44612283 0.02428774 w=2 h=2 s=n,
517 -0.43952698 0.017691884 w=2 h=2 s=n,
518 -0.43557593 0.013186607 w=2 h=2 s=n,
519 -0.43326154 0.010170399 w=2 h=2 s=n,
520 -0.43063682 0.006242251 w=2 h=2 s=n,
521 -0.42933863 0.0039936984 w=2 h=2 s=n,
522 -0.42818826 0.0012164739 w=2 h=2 s=n,
523 -0.42813063 7.7875063E-4 w=2 h=2 s=n,
524 -0.5593622 -0.07582078 w=2 h=2 s=n,
525 -0.5528448 -0.07312123 w=2 h=2 s=n,
526 -0.553178 -0.07361986 w=2 h=2 s=n,
527 -0.5527412 -0.073367685 w=2 h=2 s=n,
528 -0.5501877 -0.07166148 w=2 h=2 s=n,
529 -0.5461096 -0.06930696 w=2 h=2 s=n,
530 -0.5601636 -0.076453924 w=2 h=2 s=n,
531 -0.56009305 -0.07643989 w=2 h=2 s=n,
532 -0.56017613 -0.07653463 w=2 h=2 s=n,
533 -0.55365884 -0.073835075 w=2 h=2 s=n,
534 -0.55399203 -0.0743337 w=2 h=2 s=n,
535 -0.55355525 -0.07408153 w=2 h=2 s=n,
536 -0.45473623 0.027169479 w=2 h=2 s=n,
537 -0.4545829 0.02701615 w=2 h=2 s=n,
538 -0.45757276 0.024721967 w=2 h=2 s=n,
539 -0.46635464 0.0188541 w=2 h=2 s=n,
540 -0.47043276 0.016499583 w=2 h=2 s=n,
541 -0.47695008 0.013800028 w=2 h=2 s=n,
542 -0.4795036 0.012093822 w=2 h=2 s=n,
543 -0.47994035 0.011841652 w=2 h=2 s=n,
544 -0.47175616 0.011841652 w=2 h=2 s=n,
545 -0.4779028 0.006451196 w=2 h=2 s=n,
546 -0.45274514 0.028124457 w=2 h=2 s=n,
547 -0.4539076 0.027347732 w=2 h=2 s=n,
548 -0.4548369 0.027162882 w=2 h=2 s=n,
549 -0.45468357 0.027009552 w=2 h=2 s=n,
550 -0.4576734 0.024715368 w=2 h=2 s=n,
551 -0.46645528 0.0188475 w=2 h=2 s=n,
552 -0.47053343 0.016492985 w=2 h=2 s=n,
553 -0.47705075 0.01379343 w=2 h=2 s=n,
554 -0.47960424 0.012087223 w=2 h=2 s=n,
555 -0.48004103 0.0118350545 w=2 h=2 s=n,
556 -0.5903453 0.2604328 w=2 h=2 s=n,
557 -0.5902984 0.2602947 w=2 h=2 s=n,
558 -0.58993363 0.259555 w=2 h=2 s=n,
559 -0.57238084 0.23667972 w=2 h=2 s=n,
560 -0.5701247 0.23277198 w=2 h=2 s=n,
561 -0.5702262 0.2312233 w=2 h=2 s=n,
562 -0.5905817 0.26079804 w=2 h=2 s=n,
563 -0.59094507 0.26111668 w=2 h=2 s=n,
564 -0.5908982 0.2609786 w=2 h=2 s=n,
565 -0.59053344 0.26023892 w=2 h=2 s=n,
566 -0.5926077 0.26570046 w=2 h=2 s=n,
567 -0.5935818 0.26655474 w=2 h=2 s=n,
568 -0.59570235 0.26867527 w=2 h=2 s=n,
569 -0.5963021 0.26935914 w=2 h=2 s=n,
570 -0.59666544 0.2696778 w=2 h=2 s=n,
571 -0.59661853 0.2695397 w=2 h=2 s=n,
572 -0.43186986 0.061059292 w=2 h=2 s=n,
573 -0.43312404 0.06475398 w=2 h=2 s=n,
574 -0.41433996 0.014407698 w=2 h=2 s=n,
575 -0.41454688 0.014407698 w=2 h=2 s=n,
576 -0.4184979 0.018912975 w=2 h=2 s=n,
577 -0.4202176 0.019255048 w=2 h=2 s=n,
578 -0.42237055 0.020498052 w=2 h=2 s=n,
579 -0.42284328 0.020813907 w=2 h=2 s=n,
580 -0.42413732 0.02194877 w=2 h=2 s=n,
581 -0.4307332 0.028544625 w=2 h=2 s=n,
582 -0.43094423 0.031764653 w=2 h=2 s=n,
583 -0.43094423 0.039119087 w=2 h=2 s=n,
584 -0.43084273 0.040667757 w=2 h=2 s=n,
585 -0.4314801 0.04054098 w=2 h=2 s=n,
586 -0.43246612 0.04054098 w=2 h=2 s=n,
587 -0.4304478 0.04356165 w=2 h=2 s=n,
588 -0.38496152 -0.013331671 w=2 h=2 s=n,
589 -0.38612753 -0.010967248 w=2 h=2 s=n,
590 -0.38727787 -0.008190024 w=2 h=2 s=n,
591 -0.38707095 -0.008190024 w=2 h=2 s=n,
592 -0.3825756 -0.0087818485 w=2 h=2 s=n,
593 -0.38193822 -0.008655068 w=2 h=2 s=n,
594 -0.34994522 -0.09366563 w=2 h=2 s=n,
595 -0.35027984 -0.09333103 w=2 h=2 s=n,
596 -0.35034955 -0.09325155 w=2 h=2 s=n,
597 -0.3557956 -0.086154096 w=2 h=2 s=n,
598 -0.38737813 -0.03888749 w=2 h=2 s=n,
599 -0.39046726 -0.03262338 w=2 h=2 s=n,
600 -0.40002438 -0.009550432 w=2 h=2 s=n,
601 -0.38321915 -0.014053376 w=2 h=2 s=n,
602 -0.38438517 -0.011688953 w=2 h=2 s=n,
603 -0.38553554 -0.00891173 w=2 h=2 s=n,
604 -0.3853286 -0.00891173 w=2 h=2 s=n,
605 -0.38083324 -0.009503555 w=2 h=2 s=n,
606 -0.22252819 -0.29744792 w=2 h=2 s=n,
607 -0.22258817 -0.2973031 w=2 h=2 s=n,
608 -0.22258857 -0.29730108 w=2 h=2 s=n,
609 -0.22264619 -0.29686338 w=2 h=2 s=n,
610 -0.22092648 -0.29720545 w=2 h=2 s=n,
611 -0.2212653 -0.2965184 w=2 h=2 s=n,
612 -0.22146125 -0.2957871 w=2 h=2 s=n,
613 -0.22120935 -0.29587263 w=2 h=2 s=n,
614 -0.22979622 -0.29442427 w=2 h=2 s=n,
615 -0.23003677 -0.2907542 w=2 h=2 s=n,
616 -0.22970216 -0.2910888 w=2 h=2 s=n,
617 -0.22356202 -0.29809028 w=2 h=2 s=n,
618 -0.22023843 -0.30141386 w=2 h=2 s=n,
619 -0.41715 -0.14890583 w=2 h=2 s=n,
620 -0.41406086 -0.15516993 w=2 h=2 s=n,
621 -0.41358817 -0.1554858 w=2 h=2 s=n,
622 -0.41295707 -0.1567655 w=2 h=2 s=n,
623 -0.5773404 -0.10476199 w=2 h=2 s=n,
624 -0.5769037 -0.104509816 w=2 h=2 s=n,
625 -0.5760897 -0.103795975 w=2 h=2 s=n,
626 -0.57353616 -0.10208976 w=2 h=2 s=n,
627 -0.569458 -0.09973525 w=2 h=2 s=n,
628 -0.5602861 -0.07664462 w=2 h=2 s=n,
629 -0.5537688 -0.07394506 w=2 h=2 s=n,
630 -0.554102 -0.07444369 w=2 h=2 s=n,
631 -0.57745045 -0.10487198 w=2 h=2 s=n,
632 -0.5770137 -0.10461981 w=2 h=2 s=n,
633 -0.4542184 0.028124457 w=2 h=2 s=n,
634 -0.45538086 0.027347732 w=2 h=2 s=n,
635 -0.45631015 0.027162882 w=2 h=2 s=n,
636 -0.45615682 0.027009552 w=2 h=2 s=n,
637 -0.45914665 0.024715368 w=2 h=2 s=n,
638 -0.46792853 0.0188475 w=2 h=2 s=n,
639 -0.47200668 0.016492985 w=2 h=2 s=n,
640 -0.47852397 0.01379343 w=2 h=2 s=n,
641 -0.46946916 0.03036939 w=2 h=2 s=n,
642 -0.4695397 0.030355355 w=2 h=2 s=n,
643 -0.46964037 0.030348757 w=2 h=2 s=n,
644 -0.47111362 0.030348757 w=2 h=2 s=n,
645 -0.47227606 0.029572032 w=2 h=2 s=n,
646 -0.4732054 0.029387182 w=2 h=2 s=n,
647 -0.5974582 0.27047056 w=2 h=2 s=n,
648 -0.59741133 0.2703325 w=2 h=2 s=n,
649 -0.59169096 0.26177138 w=2 h=2 s=n,
650 -0.5913262 0.2610317 w=2 h=2 s=n,
651 -0.50344145 0.1574067 w=2 h=2 s=n,
652 -0.50644577 0.15780222 w=2 h=2 s=n,
653 -0.5093238 0.16155292 w=2 h=2 s=n,
654 -0.5115799 0.16546068 w=2 h=2 s=n,
655 -0.51194465 0.16620037 w=2 h=2 s=n,
656 -0.5132693 0.16628718 w=2 h=2 s=n,
657 -0.5173674 0.17096016 w=2 h=2 s=n,
658 -0.5589353 0.22513251 w=2 h=2 s=n,
659 -0.43036473 0.07141554 w=2 h=2 s=n,
660 -0.4167378 0.08726877 w=2 h=2 s=n,
661 -0.417992 0.09096346 w=2 h=2 s=n,
662 -0.4152327 0.09762502 w=2 h=2 s=n,
663 -0.42299345 0.05565005 w=2 h=2 s=n,
664 -0.42510307 0.063523225 w=2 h=2 s=n,
665 -0.42563224 0.06618355 w=2 h=2 s=n,
666 -0.42148528 0.07459274 w=2 h=2 s=n,
667 -0.40635324 0.10080221 w=2 h=2 s=n,
668 -0.4076074 0.1044969 w=2 h=2 s=n,
669 -0.4048481 0.11115846 w=2 h=2 s=n,
670 -0.38262004 -0.014256757 w=2 h=2 s=n,
671 -0.38378602 -0.011892334 w=2 h=2 s=n,
672 -0.3849364 -0.00911511 w=2 h=2 s=n,
673 -0.38472947 -0.00911511 w=2 h=2 s=n,
674 -0.38023412 -0.009706934 w=2 h=2 s=n,
675 -0.34922945 -0.09401861 w=2 h=2 s=n,
676 -0.34956408 -0.093684 w=2 h=2 s=n,
677 -0.34963378 -0.09360452 w=2 h=2 s=n,
678 -0.35507983 -0.086507075 w=2 h=2 s=n,
679 -0.38666236 -0.039240465 w=2 h=2 s=n,
680 -0.3897515 -0.032976355 w=2 h=2 s=n,
681 -0.39930862 -0.009903406 w=2 h=2 s=n,
682 -0.3825034 -0.01440635 w=2 h=2 s=n,
683 -0.38190427 -0.014609731 w=2 h=2 s=n,
684 -0.19251321 -0.3221232 w=2 h=2 c=255 0 102 b=255 0 102,
685 -0.19285204 -0.32143614 w=2 h=2 s=n,
686 -0.19304797 -0.32070488 w=2 h=2 s=n,
687 -0.19279607 -0.32079038 w=2 h=2 s=n,
688 -0.21668366 -0.30838448 w=2 h=2 s=n,
689 -0.21336007 -0.31170806 w=2 h=2 s=n,
690 -0.23015401 -0.2981638 w=2 h=2 s=n,
691 -0.23015401 -0.2962755 w=2 h=2 s=n,
692 -0.23008431 -0.29635498 w=2 h=2 s=n,
693 -0.22779456 -0.30032095 w=2 h=2 s=n,
694 -0.412751 -0.15990983 w=2 h=2 s=n,
695 -0.39783472 -0.04660944 w=2 h=2 s=n,
696 -0.39568177 -0.047852445 w=2 h=2 s=n,
697 -0.3891567 -0.053574767 w=2 h=2 s=n,
698 -0.35757416 -0.10084137 w=2 h=2 s=n,
699 -0.32623896 -0.15511554 w=2 h=2 s=n,
700 -0.32590014 -0.15580261 w=2 h=2 s=n,
701 -0.32584015 -0.15594742 w=2 h=2 s=n,
702 -0.4152976 -0.17403892 w=2 h=2 s=n,
703 -0.4148249 -0.17435476 w=2 h=2 s=n,
704 -0.4141938 -0.17563447 w=2 h=2 s=n,
705 -0.41398773 -0.17877881 w=2 h=2 s=n,
706 -0.4226717 -0.17666538 w=2 h=2 s=n,
707 -0.4195826 -0.1829295 w=2 h=2 s=n,
708 -0.42081934 -0.20179847 w=2 h=2 s=n,
709 -0.42994606 -0.0045693316 w=2 h=2 s=n,
710 -0.42961287 -0.0040707053 w=2 h=2 s=n,
711 -0.42662305 -0.0017765213 w=2 h=2 s=n,
712 -0.4254606 -9.997961E-4 w=2 h=2 s=n,
713 -0.42413595 -0.001086617 w=2 h=2 s=n,
714 -0.4211317 -0.0014821362 w=2 h=2 s=n,
715 -0.41911006 -0.0018842646 w=2 h=2 s=n,
716 -0.417816 -0.003019128 w=2 h=2 s=n,
717 -0.4167989 -0.0045413505 w=2 h=2 s=n,
718 -0.41563287 -0.006905773 w=2 h=2 s=n,
719 -0.40607575 -0.029978724 w=2 h=2 s=n,
720 -0.40448603 -0.03466189 w=2 h=2 s=n,
721 -0.40429008 -0.03539315 w=2 h=2 s=n,
722 -0.4042897 -0.035395164 w=2 h=2 s=n,
723 -0.40404913 -0.03906522 w=2 h=2 s=n,
724 -0.40404913 -0.040953517 w=2 h=2 s=n,
725 -0.41896543 -0.15425391 w=2 h=2 s=n,
726 -0.42448714 -0.18201347 w=2 h=2 s=n,
727 -0.59669924 -0.13408135 w=2 h=2 s=n,
728 -0.59658927 -0.13397136 w=2 h=2 s=n,
729 -0.59577525 -0.13325751 w=2 h=2 s=n,
730 -0.5932217 -0.13155131 w=2 h=2 s=n,
731 -0.58914363 -0.1291968 w=2 h=2 s=n,
732 -0.586738 -0.1154624 w=2 h=2 s=n,
733 -0.5863012 -0.115210235 w=2 h=2 s=n,
734 -0.6059868 -0.14467178 w=2 h=2 s=n,
735 -0.6835919 -0.15892605 w=2 h=2 c=0 153 51 b=0 153 51,
736 -0.68352133 -0.15891202 w=2 h=2 s=n,
737 -0.6836044 -0.15900676 w=2 h=2 s=n,
738 -0.6837144 -0.15911674 w=2 h=2 c=0 153 51 b=0 153 51,
739 -0.65282196 -0.02087659 w=2 h=2 s=n,
740 -0.6513487 -0.02087659 w=2 h=2 s=n,
741 -0.65390223 -0.022582797 w=2 h=2 s=n,
742 -0.654339 -0.022834966 w=2 h=2 s=n,
743 -0.47438705 0.03056331 w=2 h=2 s=n,
744 -0.47554952 0.029786585 w=2 h=2 s=n,
745 -0.47647882 0.029601734 w=2 h=2 s=n,
746 -0.6096813 0.058259327 w=2 h=2 s=n,
747 -0.6097519 0.058245294 w=2 h=2 s=n,
748 -0.60985255 0.058238693 w=2 h=2 s=n,
749 -0.6113258 0.058238693 w=2 h=2 s=n,
750 -0.6145992 0.058453247 w=2 h=2 s=n,
751 -0.5931267 0.26223475 w=2 h=2 s=n,
752 -0.592334 0.26144198 w=2 h=2 s=n,
753 -0.5917342 0.2607581 w=2 h=2 s=n,
754 -0.5741814 0.2378828 w=2 h=2 s=n,
755 -0.5719252 0.23397505 w=2 h=2 s=n,
756 -0.5720267 0.23242638 w=2 h=2 s=n,
757 -0.597504 0.2704138 w=2 h=2 s=n,
758 -0.5917837 0.26185268 w=2 h=2 s=n,
759 -0.5914189 0.261113 w=2 h=2 s=n,
760 -0.59321946 0.26231605 w=2 h=2 s=n,
761 -0.6040679 0.27800754 w=2 h=2 s=n,
762 -0.6040211 0.27786946 w=2 h=2 s=n,
763 -0.60411376 0.27795076 w=2 h=2 s=n,
764 -0.592831 0.26615342 w=2 h=2 s=n,
765 -0.5938052 0.2670077 w=2 h=2 s=n,
766 -0.5959257 0.26912823 w=2 h=2 s=n,
767 -0.59652543 0.26981214 w=2 h=2 s=n,
768 -0.4023196 0.13566571 w=2 h=2 s=n,
769 -0.41745165 0.10945623 w=2 h=2 s=n,
770 -0.38643742 0.13060836 w=2 h=2 s=n,
771 -0.3876916 0.13430305 w=2 h=2 s=n,
772 -0.38493228 0.14096461 w=2 h=2 s=n,
773 -0.42470744 0.04476723 w=2 h=2 s=n,
774 -0.42534482 0.044640448 w=2 h=2 s=n,
775 -0.42633083 0.044640448 w=2 h=2 s=n,
776 -0.42431247 0.04766112 w=2 h=2 s=n,
777 -0.3999866 0.02804174 w=2 h=2 s=n,
778 -0.4017063 0.028383812 w=2 h=2 s=n,
779 -0.40385926 0.029626818 w=2 h=2 s=n,
780 -0.40433198 0.029942673 w=2 h=2 s=n,
781 -0.40562603 0.031077536 w=2 h=2 s=n,
782 -0.41222188 0.03767339 w=2 h=2 s=n,
783 -0.41243294 0.040893417 w=2 h=2 s=n,
784 -0.41243294 0.04824785 w=2 h=2 s=n,
785 -0.41233143 0.04979652 w=2 h=2 s=n,
786 -0.40619615 0.053895995 w=2 h=2 s=n,
787 -0.41423324 0.014443921 w=2 h=2 s=n,
788 -0.41444018 0.014443921 w=2 h=2 s=n,
789 -0.4183912 0.018949198 w=2 h=2 s=n,
790 -0.3998799 0.028077964 w=2 h=2 s=n,
;
VLABELS
2 'apl3_giardia' x=12 y=3 f='Dialog-PLAIN-10',
3 'apl3_leishmania' x=12 y=5 f='Dialog-PLAIN-10',
4 'apl3_entamoeba' x=12 y=6 f='Dialog-PLAIN-10',
5 'apl3_tetrahymena' x=11 y=8 f='Dialog-PLAIN-10',
6 'apl3_naegleria' x=10 y=9 f='Dialog-PLAIN-10',
7 'apl3_dictyostelium' x=10 y=10 f='Dialog-PLAIN-10',
8 'apl3_yarrowia' x=8 y=11 f='Dialog-PLAIN-10',
9 'apl3_aspergillus' x=-32 y=13 f='Dialog-PLAIN-10',
10 'apl3_neurospora' x=-34 y=18 f='Dialog-PLAIN-10',
11 'apl3_ustilago' x=-27 y=14 f='Dialog-PLAIN-10',
12 'apl3_cryptococcus' x=-41 y=15 f='Dialog-PLAIN-10',
13 'apl3_spombe' x=-30 y=15 f='Dialog-PLAIN-10',
14 'apl3_celegans' x=-34 y=5 f='Dialog-PLAIN-10',
15 'apl3_drosophila' x=-40 y=20 f='Dialog-PLAIN-10',
16 'apl3_danio' x=-29 y=10 f='Dialog-PLAIN-10',
17 'apl3_bos' x=-25 y=4 f='Dialog-PLAIN-10',
18 'apl3_homo' x=-31 y=-6 f='Dialog-PLAIN-10',
19 'apl3_mus' x=-31 y=-19 f='Dialog-PLAIN-10',
20 'apl3_rat' x=-28 y=-29 f='Dialog-PLAIN-10',
21 'apl3_gallus' x=-65 y=30 f='Dialog-PLAIN-10',
22 'apl3_xenopus' x=-77 y=-31 f='Dialog-PLAIN-10',
23 'apl3_monosiga' x=-84 y=-2 f='Dialog-PLAIN-10',
24 'apl3_phaeodactylum' x=-112 y=6 f='Dialog-PLAIN-10',
25 'apl3_thalassiossira' x=-105 y=4 f='Dialog-PLAIN-10',
26 'apl3_phytophthora' x=-103 y=3 f='Dialog-PLAIN-10',
27 'apl3_volvox' x=-69 y=1 f='Dialog-PLAIN-10',
28 'apl3_creinhardtii' x=-94 y=-5 f='Dialog-PLAIN-10',
29 'apl3_ostreococcus' x=-100 y=-2 f='Dialog-PLAIN-10',
30 'apl3_oryza' x=-62 y=-5 f='Dialog-PLAIN-10',
31 'apl3_populus' x=-39 y=-12 f='Dialog-PLAIN-10',
32 'apl3_athaliana' x=-42 y=-17 f='Dialog-PLAIN-10',
33 'apl3_trichomonas' x=-48 y=-8 f='Dialog-PLAIN-10',
34 'apl3_debaryomyces' x=-50 y=-14 f='Dialog-PLAIN-10',
35 'apl3_pichia' x=-29 y=-24 f='Dialog-PLAIN-10',
36 'apl3_candida_a' x=-37 y=1 f='Dialog-PLAIN-10',
37 'apl3_candida_g' x=-35 y=-9 f='Dialog-PLAIN-10',
38 'apl3_WashU_Skud' x=-40 y=-9 f='Dialog-PLAIN-10',
39 'apl3_MIT_Sbay_c115_1010' x=-60 y=2 f='Dialog-PLAIN-10',
40 'apl3_SGD_Scer_APL3YBL037W' x=-66 y=12 f='Dialog-PLAIN-10',
41 'apl3_MIT_Spar_c365_916' x=-52 y=24 f='Dialog-PLAIN-10',
42 'apl3_WashU_Smik_Contig2267_1' x=-71 y=-45 f='Dialog-PLAIN-10',
43 'apl3_kluyveromyces' x=10 y=-3 f='Dialog-PLAIN-10',
44 'apl3_plasmodium_f' x=11 y=-2 f='Dialog-PLAIN-10',
45 'apl3_theileria' x=12 y=0 f='Dialog-PLAIN-10',
46 'apl3_ecuni' x=12 y=1 f='Dialog-PLAIN-10',
684 'apl3_MIT_Smik_c134_1458' x=9 y=-30 f='Dialog-PLAIN-10',
735 '_' x=-15 y=-4 f='Dialog-PLAIN-10',
738 'apl3_physcomitrella' x=-107 y=6 f='Dialog-PLAIN-10',
;
EDGES
1 1 2 s=6 w=0.39524052,
2 47 1 s=5 w=0.0058307378,
3 48 1 s=16 w=0.0045341454,
4 49 47 s=16 w=0.0045341454,
5 49 48 s=5 w=0.0058307378,
6 50 49 s=15 w=2.0692956E-4,
7 51 50 s=10 w=6.498541E-4,
8 52 49 s=10 w=6.498541E-4,
9 52 51 s=15 w=2.0692956E-4,
10 53 47 s=10 w=6.498541E-4,
11 53 52 s=16 w=0.0045341454,
12 54 48 s=35 w=2.6601765E-4,
13 55 49 s=35 w=2.6601765E-4,
14 55 54 s=5 w=0.0058307378,
15 56 50 s=35 w=2.6601765E-4,
16 56 55 s=15 w=2.0692956E-4,
17 57 51 s=35 w=2.6601765E-4,
18 57 56 s=10 w=6.498541E-4,
19 58 57 s=32 w=9.860202E-4,
20 59 51 s=32 w=9.860202E-4,
21 59 58 s=35 w=2.6601765E-4,
22 60 56 s=42 w=0.0017534032,
23 61 57 s=42 w=0.0017534032,
24 61 60 s=10 w=6.498541E-4,
25 62 58 s=42 w=0.0017534032,
26 62 61 s=32 w=9.860202E-4,
27 63 54 s=55 w=0.008678783,
28 64 55 s=55 w=0.008678783,
29 64 63 s=5 w=0.0058307378,
30 65 56 s=55 w=0.008678783,
31 65 64 s=15 w=2.0692956E-4,
32 66 60 s=55 w=0.008678783,
33 66 65 s=42 w=0.0017534032,
34 67 61 s=55 w=0.008678783,
35 67 66 s=10 w=6.498541E-4,
36 68 62 s=55 w=0.008678783,
37 68 67 s=32 w=9.860202E-4,
38 69 66 s=54 w=0.002486012,
39 70 67 s=54 w=0.002486012,
40 70 69 s=10 w=6.498541E-4,
41 71 68 s=54 w=0.002486012,
42 71 70 s=32 w=9.860202E-4,
43 72 69 s=58 w=5.6852074E-4,
44 73 70 s=58 w=5.6852074E-4,
45 73 72 s=10 w=6.498541E-4,
46 74 71 s=58 w=5.6852074E-4,
47 74 73 s=32 w=9.860202E-4,
48 75 63 s=81 w=0.004724344,
49 75 3 s=167 w=0.36188483,
50 76 64 s=81 w=0.004724344,
51 76 75 s=5 w=0.0058307378,
52 77 65 s=81 w=0.004724344,
53 77 76 s=15 w=2.0692956E-4,
54 78 66 s=81 w=0.004724344,
55 78 77 s=42 w=0.0017534032,
56 79 69 s=81 w=0.004724344,
57 79 78 s=54 w=0.002486012,
58 80 72 s=81 w=0.004724344,
59 80 79 s=58 w=5.6852074E-4,
60 81 73 s=81 w=0.004724344,
61 81 80 s=10 w=6.498541E-4,
62 82 74 s=81 w=0.004724344,
63 82 81 s=32 w=9.860202E-4,
64 83 76 s=80 w=0.0038018462,
65 84 77 s=80 w=0.0038018462,
66 84 83 s=15 w=2.0692956E-4,
67 85 78 s=80 w=0.0038018462,
68 85 84 s=42 w=0.0017534032,
69 86 79 s=80 w=0.0038018462,
70 86 85 s=54 w=0.002486012,
71 87 80 s=80 w=0.0038018462,
72 87 86 s=58 w=5.6852074E-4,
73 88 81 s=80 w=0.0038018462,
74 88 87 s=10 w=6.498541E-4,
75 89 82 s=80 w=0.0038018462,
76 89 88 s=32 w=9.860202E-4,
77 90 87 s=68 w=0.001721196,
78 91 88 s=68 w=0.001721196,
79 91 90 s=10 w=6.498541E-4,
80 92 89 s=68 w=0.001721196,
81 92 91 s=32 w=9.860202E-4,
82 93 82 s=68 w=0.001721196,
83 93 92 s=80 w=0.0038018462,
84 94 74 s=68 w=0.001721196,
85 94 93 s=81 w=0.004724344,
86 95 84 s=79 w=0.0059923367,
87 96 85 s=79 w=0.0059923367,
88 96 95 s=42 w=0.0017534032,
89 97 86 s=79 w=0.0059923367,
90 97 96 s=54 w=0.002486012,
91 98 87 s=79 w=0.0059923367,
92 98 97 s=58 w=5.6852074E-4,
93 99 90 s=79 w=0.0059923367,
94 99 98 s=68 w=0.001721196,
95 100 91 s=79 w=0.0059923367,
96 100 99 s=10 w=6.498541E-4,
97 101 92 s=79 w=0.0059923367,
98 101 100 s=32 w=9.860202E-4,
99 102 99 s=78 w=0.009327948,
100 103 100 s=78 w=0.009327948,
101 103 102 s=10 w=6.498541E-4,
102 104 101 s=78 w=0.009327948,
103 104 103 s=32 w=9.860202E-4,
104 105 104 s=67 w=0.002061242,
105 106 101 s=67 w=0.002061242,
106 106 105 s=78 w=0.009327948,
107 107 92 s=67 w=0.002061242,
108 107 106 s=79 w=0.0059923367,
109 108 93 s=67 w=0.002061242,
110 108 107 s=80 w=0.0038018462,
111 109 94 s=67 w=0.002061242,
112 109 108 s=81 w=0.004724344,
113 110 105 s=66 w=0.0030301902,
114 111 106 s=66 w=0.0030301902,
115 111 110 s=78 w=0.009327948,
116 112 107 s=66 w=0.0030301902,
117 112 111 s=79 w=0.0059923367,
118 113 108 s=66 w=0.0030301902,
119 113 112 s=80 w=0.0038018462,
120 114 109 s=66 w=0.0030301902,
121 114 113 s=81 w=0.004724344,
122 115 105 s=77 w=0.001837924,
123 116 110 s=77 w=0.001837924,
124 116 115 s=66 w=0.0030301902,
125 117 116 s=65 w=0.0013274737,
126 118 110 s=65 w=0.0013274737,
127 118 117 s=77 w=0.001837924,
128 119 111 s=65 w=0.0013274737,
129 119 118 s=78 w=0.009327948,
130 120 112 s=65 w=0.0013274737,
131 120 119 s=79 w=0.0059923367,
132 121 113 s=65 w=0.0013274737,
133 121 120 s=80 w=0.0038018462,
134 122 114 s=65 w=0.0013274737,
135 122 121 s=81 w=0.004724344,
136 123 102 s=116 w=0.003226937,
137 124 103 s=116 w=0.003226937,
138 124 123 s=10 w=6.498541E-4,
139 125 104 s=116 w=0.003226937,
140 125 124 s=32 w=9.860202E-4,
141 126 105 s=116 w=0.003226937,
142 126 125 s=67 w=0.002061242,
143 127 115 s=116 w=0.003226937,
144 127 126 s=77 w=0.001837924,
145 128 116 s=116 w=0.003226937,
146 128 127 s=66 w=0.0030301902,
147 129 117 s=116 w=0.003226937,
148 129 128 s=65 w=0.0013274737,
149 130 123 s=125 w=0.007354433,
150 131 124 s=125 w=0.007354433,
151 131 130 s=10 w=6.498541E-4,
152 132 125 s=125 w=0.007354433,
153 132 131 s=32 w=9.860202E-4,
154 133 126 s=125 w=0.007354433,
155 133 132 s=67 w=0.002061242,
156 134 127 s=125 w=0.007354433,
157 134 133 s=77 w=0.001837924,
158 135 128 s=125 w=0.007354433,
159 135 134 s=66 w=0.0030301902,
160 136 129 s=125 w=0.007354433,
161 136 135 s=65 w=0.0013274737,
162 137 130 s=132 w=0.0015519938,
163 138 131 s=132 w=0.0015519938,
164 138 137 s=10 w=6.498541E-4,
165 139 132 s=132 w=0.0015519938,
166 139 138 s=32 w=9.860202E-4,
167 140 133 s=132 w=0.0015519938,
168 140 139 s=67 w=0.002061242,
169 141 134 s=132 w=0.0015519938,
170 141 140 s=77 w=0.001837924,
171 142 135 s=132 w=0.0015519938,
172 142 141 s=66 w=0.0030301902,
173 143 136 s=132 w=0.0015519938,
174 143 142 s=65 w=0.0013274737,
175 144 122 s=4 w=0.002596405,
176 145 114 s=4 w=0.002596405,
177 145 144 s=65 w=0.0013274737,
178 146 109 s=4 w=0.002596405,
179 146 145 s=66 w=0.0030301902,
180 147 94 s=4 w=0.002596405,
181 147 146 s=67 w=0.002061242,
182 148 74 s=4 w=0.002596405,
183 148 147 s=68 w=0.001721196,
184 149 71 s=4 w=0.002596405,
185 149 148 s=58 w=5.6852074E-4,
186 150 68 s=4 w=0.002596405,
187 150 149 s=54 w=0.002486012,
188 151 62 s=4 w=0.002596405,
189 151 150 s=55 w=0.008678783,
190 152 58 s=4 w=0.002596405,
191 152 151 s=42 w=0.0017534032,
192 153 59 s=4 w=0.002596405,
193 153 152 s=35 w=2.6601765E-4,
194 154 51 s=4 w=0.002596405,
195 154 153 s=32 w=9.860202E-4,
196 155 52 s=4 w=0.002596405,
197 155 154 s=15 w=2.0692956E-4,
198 156 53 s=4 w=0.002596405,
199 156 155 s=16 w=0.0045341454,
200 157 47 s=4 w=0.002596405,
201 157 156 s=10 w=6.498541E-4,
202 158 139 s=115 w=0.00815091,
203 159 140 s=115 w=0.00815091,
204 159 158 s=67 w=0.002061242,
205 160 141 s=115 w=0.00815091,
206 160 159 s=77 w=0.001837924,
207 161 142 s=115 w=0.00815091,
208 161 160 s=66 w=0.0030301902,
209 162 143 s=115 w=0.00815091,
210 162 161 s=65 w=0.0013274737,
211 163 136 s=115 w=0.00815091,
212 163 162 s=132 w=0.0015519938,
213 164 129 s=115 w=0.00815091,
214 164 163 s=125 w=0.007354433,
215 165 148 s=3 w=0.0018307614,
216 166 149 s=3 w=0.0018307614,
217 166 165 s=58 w=5.6852074E-4,
218 167 150 s=3 w=0.0018307614,
219 167 166 s=54 w=0.002486012,
220 168 151 s=3 w=0.0018307614,
221 168 167 s=55 w=0.008678783,
222 169 152 s=3 w=0.0018307614,
223 169 168 s=42 w=0.0017534032,
224 170 153 s=3 w=0.0018307614,
225 170 169 s=35 w=2.6601765E-4,
226 171 154 s=3 w=0.0018307614,
227 171 170 s=32 w=9.860202E-4,
228 172 155 s=3 w=0.0018307614,
229 172 171 s=15 w=2.0692956E-4,
230 173 156 s=3 w=0.0018307614,
231 173 172 s=16 w=0.0045341454,
232 174 157 s=3 w=0.0018307614,
233 174 173 s=10 w=6.498541E-4,
234 175 158 s=114 w=0.0039017538,
235 176 159 s=114 w=0.0039017538,
236 176 175 s=67 w=0.002061242,
237 177 160 s=114 w=0.0039017538,
238 177 176 s=77 w=0.001837924,
239 178 161 s=114 w=0.0039017538,
240 178 177 s=66 w=0.0030301902,
241 179 162 s=114 w=0.0039017538,
242 179 178 s=65 w=0.0013274737,
243 180 163 s=114 w=0.0039017538,
244 180 179 s=132 w=0.0015519938,
245 181 164 s=114 w=0.0039017538,
246 181 180 s=125 w=0.007354433,
247 182 158 s=124 w=0.0027124411,
248 183 175 s=124 w=0.0027124411,
249 183 182 s=114 w=0.0039017538,
250 183 13 s=146 w=0.31834692,
251 184 176 s=124 w=0.0027124411,
252 184 183 s=67 w=0.002061242,
253 185 177 s=124 w=0.0027124411,
254 185 184 s=77 w=0.001837924,
255 186 178 s=124 w=0.0027124411,
256 186 185 s=66 w=0.0030301902,
257 187 179 s=124 w=0.0027124411,
258 187 186 s=65 w=0.0013274737,
259 188 180 s=124 w=0.0027124411,
260 188 187 s=132 w=0.0015519938,
261 189 144 s=14 w=0.003006046,
262 190 145 s=14 w=0.003006046,
263 190 189 s=65 w=0.0013274737,
264 191 146 s=14 w=0.003006046,
265 191 190 s=66 w=0.0030301902,
266 192 147 s=14 w=0.003006046,
267 192 191 s=67 w=0.002061242,
268 193 148 s=14 w=0.003006046,
269 193 192 s=68 w=0.001721196,
270 194 165 s=14 w=0.003006046,
271 194 193 s=3 w=0.0018307614,
272 195 166 s=14 w=0.003006046,
273 195 194 s=58 w=5.6852074E-4,
274 196 167 s=14 w=0.003006046,
275 196 195 s=54 w=0.002486012,
276 197 168 s=14 w=0.003006046,
277 197 196 s=55 w=0.008678783,
278 198 169 s=14 w=0.003006046,
279 198 197 s=42 w=0.0017534032,
280 199 170 s=14 w=0.003006046,
281 199 198 s=35 w=2.6601765E-4,
282 200 171 s=14 w=0.003006046,
283 200 199 s=32 w=9.860202E-4,
284 201 185 s=104 w=2.1684146E-4,
285 202 186 s=104 w=2.1684146E-4,
286 202 201 s=66 w=0.0030301902,
287 203 187 s=104 w=2.1684146E-4,
288 203 202 s=65 w=0.0013274737,
289 204 188 s=104 w=2.1684146E-4,
290 204 203 s=132 w=0.0015519938,
291 205 180 s=104 w=2.1684146E-4,
292 205 204 s=124 w=0.0027124411,
293 206 181 s=104 w=2.1684146E-4,
294 206 205 s=125 w=0.007354433,
295 207 164 s=104 w=2.1684146E-4,
296 207 206 s=114 w=0.0039017538,
297 208 129 s=104 w=2.1684146E-4,
298 208 207 s=115 w=0.00815091,
299 209 117 s=104 w=2.1684146E-4,
300 209 208 s=116 w=0.003226937,
301 210 194 s=13 w=0.002636297,
302 211 195 s=13 w=0.002636297,
303 211 210 s=58 w=5.6852074E-4,
304 212 196 s=13 w=0.002636297,
305 212 211 s=54 w=0.002486012,
306 213 197 s=13 w=0.002636297,
307 213 212 s=55 w=0.008678783,
308 214 198 s=13 w=0.002636297,
309 214 213 s=42 w=0.0017534032,
310 215 199 s=13 w=0.002636297,
311 215 214 s=35 w=2.6601765E-4,
312 216 200 s=13 w=0.002636297,
313 216 215 s=32 w=9.860202E-4,
314 217 210 s=23 w=0.024973981,
315 218 211 s=23 w=0.024973981,
316 218 217 s=58 w=5.6852074E-4,
317 219 212 s=23 w=0.024973981,
318 219 218 s=54 w=0.002486012,
319 220 213 s=23 w=0.024973981,
320 220 219 s=55 w=0.008678783,
321 221 214 s=23 w=0.024973981,
322 221 220 s=42 w=0.0017534032,
323 222 215 s=23 w=0.024973981,
324 222 221 s=35 w=2.6601765E-4,
325 223 216 s=23 w=0.024973981,
326 223 222 s=32 w=9.860202E-4,
327 224 209 s=76 w=8.916088E-4,
328 225 117 s=76 w=8.916088E-4,
329 225 224 s=104 w=2.1684146E-4,
330 226 217 s=22 w=0.006984391,
331 227 218 s=22 w=0.006984391,
332 227 226 s=58 w=5.6852074E-4,
333 228 219 s=22 w=0.006984391,
334 228 227 s=54 w=0.002486012,
335 229 220 s=22 w=0.006984391,
336 229 228 s=55 w=0.008678783,
337 230 221 s=22 w=0.006984391,
338 230 229 s=42 w=0.0017534032,
339 231 222 s=22 w=0.006984391,
340 231 230 s=35 w=2.6601765E-4,
341 232 223 s=22 w=0.006984391,
342 232 231 s=32 w=9.860202E-4,
343 233 217 s=31 w=0.0049456297,
344 234 226 s=31 w=0.0049456297,
345 234 233 s=22 w=0.006984391,
346 235 227 s=31 w=0.0049456297,
347 235 234 s=58 w=5.6852074E-4,
348 236 228 s=31 w=0.0049456297,
349 236 235 s=54 w=0.002486012,
350 237 229 s=31 w=0.0049456297,
351 237 236 s=55 w=0.008678783,
352 238 230 s=31 w=0.0049456297,
353 238 237 s=42 w=0.0017534032,
354 239 231 s=31 w=0.0049456297,
355 239 238 s=35 w=2.6601765E-4,
356 240 224 s=64 w=0.0013980685,
357 241 225 s=64 w=0.0013980685,
358 241 240 s=104 w=2.1684146E-4,
359 242 117 s=64 w=0.0013980685,
360 242 241 s=76 w=8.916088E-4,
361 243 118 s=64 w=0.0013980685,
362 243 242 s=77 w=0.001837924,
363 244 119 s=64 w=0.0013980685,
364 244 243 s=78 w=0.009327948,
365 245 120 s=64 w=0.0013980685,
366 245 244 s=79 w=0.0059923367,
367 246 121 s=64 w=0.0013980685,
368 246 245 s=80 w=0.0038018462,
369 247 122 s=64 w=0.0013980685,
370 247 246 s=81 w=0.004724344,
371 248 144 s=64 w=0.0013980685,
372 248 247 s=4 w=0.002596405,
373 249 189 s=64 w=0.0013980685,
374 249 248 s=14 w=0.003006046,
375 250 201 s=113 w=0.027213024,
376 251 202 s=113 w=0.027213024,
377 251 250 s=66 w=0.0030301902,
378 252 203 s=113 w=0.027213024,
379 252 251 s=65 w=0.0013274737,
380 253 204 s=113 w=0.027213024,
381 253 252 s=132 w=0.0015519938,
382 254 205 s=113 w=0.027213024,
383 254 253 s=124 w=0.0027124411,
384 255 206 s=113 w=0.027213024,
385 255 254 s=125 w=0.007354433,
386 256 233 s=34 w=7.5705664E-4,
387 257 234 s=34 w=7.5705664E-4,
388 257 256 s=22 w=0.006984391,
389 258 235 s=34 w=7.5705664E-4,
390 258 257 s=58 w=5.6852074E-4,
391 259 236 s=34 w=7.5705664E-4,
392 259 258 s=54 w=0.002486012,
393 260 237 s=34 w=7.5705664E-4,
394 260 259 s=55 w=0.008678783,
395 261 238 s=34 w=7.5705664E-4,
396 261 260 s=42 w=0.0017534032,
397 262 249 s=41 w=4.415003E-4,
398 263 189 s=41 w=4.415003E-4,
399 263 262 s=64 w=0.0013980685,
400 264 190 s=41 w=4.415003E-4,
401 264 263 s=65 w=0.0013274737,
402 265 191 s=41 w=4.415003E-4,
403 265 264 s=66 w=0.0030301902,
404 266 192 s=41 w=4.415003E-4,
405 266 265 s=67 w=0.002061242,
406 267 193 s=41 w=4.415003E-4,
407 267 266 s=68 w=0.001721196,
408 268 194 s=41 w=4.415003E-4,
409 268 267 s=3 w=0.0018307614,
410 269 210 s=41 w=4.415003E-4,
411 269 268 s=13 w=0.002636297,
412 270 217 s=41 w=4.415003E-4,
413 270 269 s=23 w=0.024973981,
414 271 233 s=41 w=4.415003E-4,
415 271 270 s=31 w=0.0049456297,
416 272 256 s=41 w=4.415003E-4,
417 272 271 s=34 w=7.5705664E-4,
418 273 257 s=41 w=4.415003E-4,
419 273 272 s=22 w=0.006984391,
420 274 258 s=41 w=4.415003E-4,
421 274 273 s=58 w=5.6852074E-4,
422 275 259 s=41 w=4.415003E-4,
423 275 274 s=54 w=0.002486012,
424 276 260 s=41 w=4.415003E-4,
425 276 275 s=55 w=0.008678783,
426 277 241 s=63 w=0.003768609,
427 278 242 s=63 w=0.003768609,
428 278 277 s=76 w=8.916088E-4,
429 279 243 s=63 w=0.003768609,
430 279 278 s=77 w=0.001837924,
431 280 244 s=63 w=0.003768609,
432 280 279 s=78 w=0.009327948,
433 281 245 s=63 w=0.003768609,
434 281 280 s=79 w=0.0059923367,
435 282 246 s=63 w=0.003768609,
436 282 281 s=80 w=0.0038018462,
437 283 247 s=63 w=0.003768609,
438 283 282 s=81 w=0.004724344,
439 284 248 s=63 w=0.003768609,
440 284 283 s=4 w=0.002596405,
441 285 249 s=63 w=0.003768609,
442 285 284 s=14 w=0.003006046,
443 286 262 s=63 w=0.003768609,
444 286 285 s=41 w=4.415003E-4,
445 287 251 s=112 w=0.004727652,
446 288 252 s=112 w=0.004727652,
447 288 287 s=65 w=0.0013274737,
448 289 253 s=112 w=0.004727652,
449 289 288 s=132 w=0.0015519938,
450 290 254 s=112 w=0.004727652,
451 290 289 s=124 w=0.0027124411,
452 291 255 s=112 w=0.004727652,
453 291 290 s=125 w=0.007354433,
454 292 250 s=123 w=0.08929436,
455 293 251 s=123 w=0.08929436,
456 293 292 s=66 w=0.0030301902,
457 294 287 s=123 w=0.08929436,
458 294 293 s=112 w=0.004727652,
459 295 288 s=123 w=0.08929436,
460 295 294 s=65 w=0.0013274737,
461 296 289 s=123 w=0.08929436,
462 296 295 s=132 w=0.0015519938,
463 297 276 s=21 w=0.056847066,
464 298 260 s=21 w=0.056847066,
465 298 297 s=41 w=4.415003E-4,
466 299 261 s=21 w=0.056847066,
467 299 298 s=42 w=0.0017534032,
468 300 238 s=21 w=0.056847066,
469 300 299 s=34 w=7.5705664E-4,
470 301 239 s=21 w=0.056847066,
471 301 300 s=35 w=2.6601765E-4,
472 302 231 s=21 w=0.056847066,
473 302 301 s=31 w=0.0049456297,
474 303 232 s=21 w=0.056847066,
475 303 302 s=32 w=9.860202E-4,
476 304 274 s=30 w=0.0014268603,
477 305 275 s=30 w=0.0014268603,
478 305 304 s=54 w=0.002486012,
479 306 276 s=30 w=0.0014268603,
480 306 305 s=55 w=0.008678783,
481 307 297 s=30 w=0.0014268603,
482 307 306 s=21 w=0.056847066,
483 308 298 s=30 w=0.0014268603,
484 308 307 s=41 w=4.415003E-4,
485 309 299 s=30 w=0.0014268603,
486 309 308 s=42 w=0.0017534032,
487 310 300 s=30 w=0.0014268603,
488 310 309 s=34 w=7.5705664E-4,
489 311 301 s=30 w=0.0014268603,
490 311 310 s=35 w=2.6601765E-4,
491 312 272 s=40 w=2.0535074E-6,
492 313 273 s=40 w=2.0535074E-6,
493 313 312 s=22 w=0.006984391,
494 314 274 s=40 w=2.0535074E-6,
495 314 313 s=58 w=5.6852074E-4,
496 315 304 s=40 w=2.0535074E-6,
497 315 314 s=30 w=0.0014268603,
498 316 305 s=40 w=2.0535074E-6,
499 316 315 s=54 w=0.002486012,
500 317 306 s=40 w=2.0535074E-6,
501 317 316 s=55 w=0.008678783,
502 318 307 s=40 w=2.0535074E-6,
503 318 317 s=21 w=0.056847066,
504 319 277 s=75 w=0.010561881,
505 320 295 s=111 w=0.0062153926,
506 321 296 s=111 w=0.0062153926,
507 321 320 s=132 w=0.0015519938,
508 322 289 s=111 w=0.0062153926,
509 322 321 s=123 w=0.08929436,
510 323 290 s=111 w=0.0062153926,
511 323 322 s=124 w=0.0027124411,
512 324 291 s=111 w=0.0062153926,
513 324 323 s=125 w=0.007354433,
514 325 318 s=20 w=0.008946137,
515 326 307 s=20 w=0.008946137,
516 326 325 s=40 w=2.0535074E-6,
517 327 308 s=20 w=0.008946137,
518 327 326 s=41 w=4.415003E-4,
519 328 309 s=20 w=0.008946137,
520 328 327 s=42 w=0.0017534032,
521 329 310 s=20 w=0.008946137,
522 329 328 s=34 w=7.5705664E-4,
523 330 311 s=20 w=0.008946137,
524 330 329 s=35 w=2.6601765E-4,
525 331 301 s=20 w=0.008946137,
526 331 330 s=30 w=0.0014268603,
527 332 302 s=20 w=0.008946137,
528 332 331 s=31 w=0.0049456297,
529 333 303 s=20 w=0.008946137,
530 333 332 s=32 w=9.860202E-4,
531 334 318 s=29 w=0.06267042,
532 335 325 s=29 w=0.06267042,
533 335 334 s=20 w=0.008946137,
534 336 326 s=29 w=0.06267042,
535 336 335 s=40 w=2.0535074E-6,
536 337 327 s=29 w=0.06267042,
537 337 336 s=41 w=4.415003E-4,
538 338 328 s=29 w=0.06267042,
539 338 337 s=42 w=0.0017534032,
540 339 329 s=29 w=0.06267042,
541 339 338 s=34 w=7.5705664E-4,
542 340 330 s=29 w=0.06267042,
543 340 339 s=35 w=2.6601765E-4,
544 341 319 s=87 w=0.0047090333,
545 342 320 s=110 w=0.002165085,
546 343 321 s=110 w=0.002165085,
547 343 342 s=132 w=0.0015519938,
548 344 322 s=110 w=0.002165085,
549 344 343 s=123 w=0.08929436,
550 345 323 s=110 w=0.002165085,
551 345 344 s=124 w=0.0027124411,
552 346 324 s=110 w=0.002165085,
553 346 345 s=125 w=0.007354433,
554 347 320 s=122 w=0.068282746,
555 348 342 s=122 w=0.068282746,
556 348 347 s=110 w=0.002165085,
557 349 343 s=122 w=0.068282746,
558 349 348 s=132 w=0.0015519938,
559 350 294 s=131 w=0.004512282,
560 351 295 s=131 w=0.004512282,
561 351 350 s=65 w=0.0013274737,
562 352 320 s=131 w=0.004512282,
563 352 351 s=111 w=0.0062153926,
564 353 347 s=131 w=0.004512282,
565 353 352 s=122 w=0.068282746,
566 354 348 s=131 w=0.004512282,
567 354 353 s=110 w=0.002165085,
568 355 335 s=19 w=1.0571869E-4,
569 356 336 s=19 w=1.0571869E-4,
570 356 355 s=40 w=2.0535074E-6,
571 357 337 s=19 w=1.0571869E-4,
572 357 356 s=41 w=4.415003E-4,
573 358 338 s=19 w=1.0571869E-4,
574 358 357 s=42 w=0.0017534032,
575 359 339 s=19 w=1.0571869E-4,
576 359 358 s=34 w=7.5705664E-4,
577 360 340 s=19 w=1.0571869E-4,
578 360 359 s=35 w=2.6601765E-4,
579 361 330 s=19 w=1.0571869E-4,
580 361 360 s=29 w=0.06267042,
581 362 331 s=19 w=1.0571869E-4,
582 362 361 s=30 w=0.0014268603,
583 363 332 s=19 w=1.0571869E-4,
584 363 362 s=31 w=0.0049456297,
585 364 333 s=19 w=1.0571869E-4,
586 364 363 s=32 w=9.860202E-4,
587 365 335 s=28 w=0.15919591,
588 366 355 s=28 w=0.15919591,
589 366 365 s=19 w=1.0571869E-4,
590 367 356 s=28 w=0.15919591,
591 367 366 s=40 w=2.0535074E-6,
592 368 357 s=28 w=0.15919591,
593 368 367 s=41 w=4.415003E-4,
594 369 358 s=28 w=0.15919591,
595 369 368 s=42 w=0.0017534032,
596 370 359 s=28 w=0.15919591,
597 370 369 s=34 w=7.5705664E-4,
598 371 360 s=28 w=0.15919591,
599 371 370 s=35 w=2.6601765E-4,
600 372 334 s=33 w=7.660689E-4,
601 373 335 s=33 w=7.660689E-4,
602 373 372 s=20 w=0.008946137,
603 374 365 s=33 w=7.660689E-4,
604 374 373 s=28 w=0.15919591,
605 375 366 s=33 w=7.660689E-4,
606 375 374 s=19 w=1.0571869E-4,
607 376 367 s=33 w=7.660689E-4,
608 376 375 s=40 w=2.0535074E-6,
609 377 368 s=33 w=7.660689E-4,
610 377 376 s=41 w=4.415003E-4,
611 378 369 s=33 w=7.660689E-4,
612 378 377 s=42 w=0.0017534032,
613 379 312 s=46 w=0.0036779311,
614 380 313 s=46 w=0.0036779311,
615 380 379 s=22 w=0.006984391,
616 381 314 s=46 w=0.0036779311,
617 381 380 s=58 w=5.6852074E-4,
618 382 315 s=46 w=0.0036779311,
619 382 381 s=30 w=0.0014268603,
620 383 316 s=46 w=0.0036779311,
621 383 382 s=54 w=0.002486012,
622 384 317 s=46 w=0.0036779311,
623 384 383 s=55 w=0.008678783,
624 385 318 s=46 w=0.0036779311,
625 385 384 s=21 w=0.056847066,
626 386 334 s=46 w=0.0036779311,
627 386 385 s=29 w=0.06267042,
628 387 372 s=46 w=0.0036779311,
629 387 386 s=33 w=7.660689E-4,
630 388 373 s=46 w=0.0036779311,
631 388 387 s=20 w=0.008946137,
632 389 374 s=46 w=0.0036779311,
633 389 388 s=28 w=0.15919591,
634 390 375 s=46 w=0.0036779311,
635 390 389 s=19 w=1.0571869E-4,
636 391 341 s=74 w=0.008175462,
637 392 319 s=74 w=0.008175462,
638 392 391 s=87 w=0.0047090333,
639 393 341 s=86 w=0.0030710911,
640 394 391 s=86 w=0.0030710911,
641 394 393 s=74 w=0.008175462,
642 395 224 s=92 w=7.194215E-5,
643 396 240 s=92 w=7.194215E-5,
644 396 395 s=64 w=0.0013980685,
645 397 241 s=92 w=7.194215E-5,
646 397 396 s=104 w=2.1684146E-4,
647 398 277 s=92 w=7.194215E-5,
648 398 397 s=63 w=0.003768609,
649 399 319 s=92 w=7.194215E-5,
650 399 398 s=75 w=0.010561881,
651 400 341 s=92 w=7.194215E-5,
652 400 399 s=87 w=0.0047090333,
653 401 393 s=92 w=7.194215E-5,
654 401 400 s=86 w=0.0030710911,
655 402 394 s=92 w=7.194215E-5,
656 402 401 s=74 w=0.008175462,
657 403 354 s=109 w=0.0012956725,
658 404 348 s=109 w=0.0012956725,
659 404 403 s=131 w=0.004512282,
660 405 349 s=109 w=0.0012956725,
661 405 404 s=132 w=0.0015519938,
662 406 343 s=109 w=0.0012956725,
663 406 405 s=122 w=0.068282746,
664 407 344 s=109 w=0.0012956725,
665 407 406 s=123 w=0.08929436,
666 408 345 s=109 w=0.0012956725,
667 408 407 s=124 w=0.0027124411,
668 409 346 s=109 w=0.0012956725,
669 409 408 s=125 w=0.007354433,
670 409 23 s=108 w=0.272561,
671 410 354 s=121 w=0.014040159,
672 411 403 s=121 w=0.014040159,
673 411 410 s=109 w=0.0012956725,
674 412 404 s=121 w=0.014040159,
675 412 411 s=131 w=0.004512282,
676 413 405 s=121 w=0.014040159,
677 413 412 s=132 w=0.0015519938,
678 414 350 s=136 w=8.247483E-4,
679 415 351 s=136 w=8.247483E-4,
680 415 414 s=65 w=0.0013274737,
681 416 352 s=136 w=8.247483E-4,
682 416 415 s=111 w=0.0062153926,
683 417 353 s=136 w=8.247483E-4,
684 417 416 s=122 w=0.068282746,
685 418 354 s=136 w=8.247483E-4,
686 418 417 s=110 w=0.002165085,
687 419 410 s=136 w=8.247483E-4,
688 419 418 s=121 w=0.014040159,
689 420 411 s=136 w=8.247483E-4,
690 420 419 s=109 w=0.0012956725,
691 421 292 s=138 w=1.4582452E-4,
692 422 293 s=138 w=1.4582452E-4,
693 422 421 s=66 w=0.0030301902,
694 423 294 s=138 w=1.4582452E-4,
695 423 422 s=112 w=0.004727652,
696 424 350 s=138 w=1.4582452E-4,
697 424 423 s=131 w=0.004512282,
698 425 414 s=138 w=1.4582452E-4,
699 425 424 s=136 w=8.247483E-4,
700 426 415 s=138 w=1.4582452E-4,
701 426 425 s=65 w=0.0013274737,
702 427 416 s=138 w=1.4582452E-4,
703 427 426 s=111 w=0.0062153926,
704 428 417 s=138 w=1.4582452E-4,
705 428 427 s=122 w=0.068282746,
706 429 418 s=138 w=1.4582452E-4,
707 429 428 s=110 w=0.002165085,
708 430 419 s=138 w=1.4582452E-4,
709 430 429 s=121 w=0.014040159,
710 431 420 s=138 w=1.4582452E-4,
711 431 430 s=109 w=0.0012956725,
712 432 139 s=151 w=0.0036329292,
713 433 158 s=151 w=0.0036329292,
714 433 432 s=115 w=0.00815091,
715 434 182 s=151 w=0.0036329292,
716 434 433 s=124 w=0.0027124411,
717 435 183 s=151 w=0.0036329292,
718 435 434 s=114 w=0.0039017538,
719 436 375 s=18 w=4.7319813E-4,
720 437 376 s=18 w=4.7319813E-4,
721 437 436 s=40 w=2.0535074E-6,
722 438 377 s=18 w=4.7319813E-4,
723 438 437 s=41 w=4.415003E-4,
724 439 378 s=18 w=4.7319813E-4,
725 439 438 s=42 w=0.0017534032,
726 440 369 s=18 w=4.7319813E-4,
727 440 439 s=33 w=7.660689E-4,
728 441 370 s=18 w=4.7319813E-4,
729 441 440 s=34 w=7.5705664E-4,
730 442 371 s=18 w=4.7319813E-4,
731 442 441 s=35 w=2.6601765E-4,
732 443 360 s=18 w=4.7319813E-4,
733 443 442 s=28 w=0.15919591,
734 444 361 s=18 w=4.7319813E-4,
735 444 443 s=29 w=0.06267042,
736 445 362 s=18 w=4.7319813E-4,
737 445 444 s=30 w=0.0014268603,
738 446 363 s=18 w=4.7319813E-4,
739 446 445 s=31 w=0.0049456297,
740 447 364 s=18 w=4.7319813E-4,
741 447 446 s=32 w=9.860202E-4,
742 448 387 s=39 w=1.567397E-4,
743 449 388 s=39 w=1.567397E-4,
744 449 448 s=20 w=0.008946137,
745 450 389 s=39 w=1.567397E-4,
746 450 449 s=28 w=0.15919591,
747 451 390 s=39 w=1.567397E-4,
748 451 450 s=19 w=1.0571869E-4,
749 452 375 s=39 w=1.567397E-4,
750 452 451 s=46 w=0.0036779311,
751 453 436 s=39 w=1.567397E-4,
752 453 452 s=18 w=4.7319813E-4,
753 454 379 s=48 w=0.0018882968,
754 455 380 s=48 w=0.0018882968,
755 455 454 s=22 w=0.006984391,
756 456 381 s=48 w=0.0018882968,
757 456 455 s=58 w=5.6852074E-4,
758 457 382 s=48 w=0.0018882968,
759 457 456 s=30 w=0.0014268603,
760 458 383 s=48 w=0.0018882968,
761 458 457 s=54 w=0.002486012,
762 459 384 s=48 w=0.0018882968,
763 459 458 s=55 w=0.008678783,
764 460 385 s=48 w=0.0018882968,
765 460 459 s=21 w=0.056847066,
766 461 386 s=48 w=0.0018882968,
767 461 460 s=29 w=0.06267042,
768 462 387 s=48 w=0.0018882968,
769 462 461 s=33 w=7.660689E-4,
770 463 448 s=48 w=0.0018882968,
771 463 462 s=39 w=1.567397E-4,
772 464 449 s=48 w=0.0018882968,
773 464 463 s=20 w=0.008946137,
774 465 450 s=48 w=0.0018882968,
775 465 464 s=28 w=0.15919591,
776 466 402 s=73 w=0.116497435,
777 467 394 s=73 w=0.116497435,
778 467 466 s=92 w=7.194215E-5,
779 468 391 s=73 w=0.116497435,
780 468 467 s=86 w=0.0030710911,
781 469 392 s=73 w=0.116497435,
782 469 468 s=87 w=0.0047090333,
783 470 401 s=89 w=5.043379E-4,
784 471 402 s=89 w=5.043379E-4,
785 471 470 s=74 w=0.008175462,
786 472 466 s=89 w=5.043379E-4,
787 472 471 s=73 w=0.116497435,
788 473 467 s=89 w=5.043379E-4,
789 473 472 s=92 w=7.194215E-5,
790 474 400 s=91 w=0.007054277,
791 475 401 s=91 w=0.007054277,
792 475 474 s=86 w=0.0030710911,
793 476 470 s=91 w=0.007054277,
794 476 475 s=89 w=5.043379E-4,
795 477 471 s=91 w=0.007054277,
796 477 476 s=74 w=0.008175462,
797 478 472 s=91 w=0.007054277,
798 478 477 s=73 w=0.116497435,
799 479 473 s=91 w=0.007054277,
800 479 478 s=92 w=7.194215E-5,
801 480 224 s=98 w=0.008184192,
802 481 395 s=98 w=0.008184192,
803 481 480 s=92 w=7.194215E-5,
804 482 396 s=98 w=0.008184192,
805 482 481 s=64 w=0.0013980685,
806 483 397 s=98 w=0.008184192,
807 483 482 s=104 w=2.1684146E-4,
808 484 398 s=98 w=0.008184192,
809 484 483 s=63 w=0.003768609,
810 485 399 s=98 w=0.008184192,
811 485 484 s=75 w=0.010561881,
812 486 400 s=98 w=0.008184192,
813 486 485 s=87 w=0.0047090333,
814 487 474 s=98 w=0.008184192,
815 487 486 s=91 w=0.007054277,
816 488 475 s=98 w=0.008184192,
817 488 487 s=86 w=0.0030710911,
818 489 476 s=98 w=0.008184192,
819 489 488 s=89 w=5.043379E-4,
820 490 431 s=120 w=0.0029988675,
821 491 420 s=120 w=0.0029988675,
822 491 490 s=138 w=1.4582452E-4,
823 492 411 s=120 w=0.0029988675,
824 492 491 s=136 w=8.247483E-4,
825 493 412 s=120 w=0.0029988675,
826 493 492 s=131 w=0.004512282,
827 494 413 s=120 w=0.0029988675,
828 494 493 s=132 w=0.0015519938,
829 495 430 s=130 w=0.028833672,
830 496 431 s=130 w=0.028833672,
831 496 495 s=109 w=0.0012956725,
832 497 490 s=130 w=0.028833672,
833 497 496 s=120 w=0.0029988675,
834 498 491 s=130 w=0.028833672,
835 498 497 s=138 w=1.4582452E-4,
836 499 492 s=130 w=0.028833672,
837 499 498 s=136 w=8.247483E-4,
838 500 453 s=27 w=0.00931248,
839 501 436 s=27 w=0.00931248,
840 501 500 s=39 w=1.567397E-4,
841 502 437 s=27 w=0.00931248,
842 502 501 s=40 w=2.0535074E-6,
843 503 438 s=27 w=0.00931248,
844 503 502 s=41 w=4.415003E-4,
845 504 439 s=27 w=0.00931248,
846 504 503 s=42 w=0.0017534032,
847 505 440 s=27 w=0.00931248,
848 505 504 s=33 w=7.660689E-4,
849 506 441 s=27 w=0.00931248,
850 506 505 s=34 w=7.5705664E-4,
851 507 442 s=27 w=0.00931248,
852 507 506 s=35 w=2.6601765E-4,
853 508 473 s=62 w=5.996933E-4,
854 509 467 s=62 w=5.996933E-4,
855 509 508 s=89 w=5.043379E-4,
856 510 468 s=62 w=5.996933E-4,
857 510 509 s=86 w=0.0030710911,
858 511 469 s=62 w=5.996933E-4,
859 511 510 s=87 w=0.0047090333,
860 512 392 s=62 w=5.996933E-4,
861 512 511 s=73 w=0.116497435,
862 513 319 s=62 w=5.996933E-4,
863 513 512 s=74 w=0.008175462,
864 514 277 s=62 w=5.996933E-4,
865 514 513 s=75 w=0.010561881,
866 515 278 s=62 w=5.996933E-4,
867 515 514 s=76 w=8.916088E-4,
868 516 279 s=62 w=5.996933E-4,
869 516 515 s=77 w=0.001837924,
870 517 280 s=62 w=5.996933E-4,
871 517 516 s=78 w=0.009327948,
872 518 281 s=62 w=5.996933E-4,
873 518 517 s=79 w=0.0059923367,
874 519 282 s=62 w=5.996933E-4,
875 519 518 s=80 w=0.0038018462,
876 520 283 s=62 w=5.996933E-4,
877 520 519 s=81 w=0.004724344,
878 521 284 s=62 w=5.996933E-4,
879 521 520 s=4 w=0.002596405,
880 522 285 s=62 w=5.996933E-4,
881 522 521 s=14 w=0.003006046,
882 523 286 s=62 w=5.996933E-4,
883 523 522 s=41 w=4.415003E-4,
884 524 479 s=72 w=1.2600799E-4,
885 525 473 s=72 w=1.2600799E-4,
886 525 524 s=91 w=0.007054277,
887 526 508 s=72 w=1.2600799E-4,
888 526 525 s=62 w=5.996933E-4,
889 527 509 s=72 w=1.2600799E-4,
890 527 526 s=89 w=5.043379E-4,
891 528 510 s=72 w=1.2600799E-4,
892 528 527 s=86 w=0.0030710911,
893 529 511 s=72 w=1.2600799E-4,
894 529 528 s=87 w=0.0047090333,
895 530 478 s=85 w=0.0010826581,
896 531 479 s=85 w=0.0010826581,
897 531 530 s=92 w=7.194215E-5,
898 532 524 s=85 w=0.0010826581,
899 532 531 s=72 w=1.2600799E-4,
900 533 525 s=85 w=0.0010826581,
901 533 532 s=91 w=0.007054277,
902 534 526 s=85 w=0.0010826581,
903 534 533 s=62 w=5.996933E-4,
904 535 527 s=85 w=0.0010826581,
905 535 534 s=89 w=5.043379E-4,
906 536 482 s=94 w=9.475117E-4,
907 537 483 s=94 w=9.475117E-4,
908 537 536 s=104 w=2.1684146E-4,
909 538 484 s=94 w=9.475117E-4,
910 538 537 s=63 w=0.003768609,
911 539 485 s=94 w=9.475117E-4,
912 539 538 s=75 w=0.010561881,
913 540 486 s=94 w=9.475117E-4,
914 540 539 s=87 w=0.0047090333,
915 541 487 s=94 w=9.475117E-4,
916 541 540 s=91 w=0.007054277,
917 542 488 s=94 w=9.475117E-4,
918 542 541 s=86 w=0.0030710911,
919 543 489 s=94 w=9.475117E-4,
920 543 542 s=89 w=5.043379E-4,
921 544 476 s=94 w=9.475117E-4,
922 544 543 s=98 w=0.008184192,
923 545 477 s=94 w=9.475117E-4,
924 545 544 s=74 w=0.008175462,
925 545 29 s=93 w=0.30178174,
926 546 481 s=97 w=1.0088005E-4,
927 547 482 s=97 w=1.0088005E-4,
928 547 546 s=64 w=0.0013980685,
929 548 536 s=97 w=1.0088005E-4,
930 548 547 s=94 w=9.475117E-4,
931 549 537 s=97 w=1.0088005E-4,
932 549 548 s=104 w=2.1684146E-4,
933 550 538 s=97 w=1.0088005E-4,
934 550 549 s=63 w=0.003768609,
935 551 539 s=97 w=1.0088005E-4,
936 551 550 s=75 w=0.010561881,
937 552 540 s=97 w=1.0088005E-4,
938 552 551 s=87 w=0.0047090333,
939 553 541 s=97 w=1.0088005E-4,
940 553 552 s=91 w=0.007054277,
941 554 542 s=97 w=1.0088005E-4,
942 554 553 s=86 w=0.0030710911,
943 555 543 s=97 w=1.0088005E-4,
944 555 554 s=89 w=5.043379E-4,
945 556 497 s=119 w=4.8326878E-4,
946 557 498 s=119 w=4.8326878E-4,
947 557 556 s=138 w=1.4582452E-4,
948 558 499 s=119 w=4.8326878E-4,
949 558 557 s=136 w=8.247483E-4,
950 559 492 s=119 w=4.8326878E-4,
951 559 558 s=130 w=0.028833672,
952 560 493 s=119 w=4.8326878E-4,
953 560 559 s=131 w=0.004512282,
954 561 494 s=119 w=4.8326878E-4,
955 561 560 s=132 w=0.0015519938,
956 562 497 s=129 w=9.096236E-4,
957 563 556 s=129 w=9.096236E-4,
958 563 562 s=119 w=4.8326878E-4,
959 564 557 s=129 w=9.096236E-4,
960 564 563 s=138 w=1.4582452E-4,
961 565 558 s=129 w=9.096236E-4,
962 565 564 s=136 w=8.247483E-4,
963 566 495 s=135 w=0.010296357,
964 567 496 s=135 w=0.010296357,
965 567 566 s=109 w=0.0012956725,
966 568 497 s=135 w=0.010296357,
967 568 567 s=120 w=0.0029988675,
968 569 562 s=135 w=0.010296357,
969 569 568 s=129 w=9.096236E-4,
970 570 563 s=135 w=0.010296357,
971 570 569 s=119 w=4.8326878E-4,
972 571 564 s=135 w=0.010296357,
973 571 570 s=138 w=1.4582452E-4,
974 572 434 s=150 w=0.009376123,
975 573 435 s=150 w=0.009376123,
976 573 572 s=114 w=0.0039017538,
977 574 83 s=161 w=0.0032671837,
978 575 84 s=161 w=0.0032671837,
979 575 574 s=15 w=2.0692956E-4,
980 576 95 s=161 w=0.0032671837,
981 576 575 s=79 w=0.0059923367,
982 577 96 s=161 w=0.0032671837,
983 577 576 s=42 w=0.0017534032,
984 578 97 s=161 w=0.0032671837,
985 578 577 s=54 w=0.002486012,
986 579 98 s=161 w=0.0032671837,
987 579 578 s=58 w=5.6852074E-4,
988 580 99 s=161 w=0.0032671837,
989 580 579 s=68 w=0.001721196,
990 581 102 s=161 w=0.0032671837,
991 581 580 s=78 w=0.009327948,
992 582 123 s=161 w=0.0032671837,
993 582 581 s=116 w=0.003226937,
994 583 130 s=161 w=0.0032671837,
995 583 582 s=125 w=0.007354433,
996 584 137 s=161 w=0.0032671837,
997 584 583 s=132 w=0.0015519938,
998 585 138 s=161 w=0.0032671837,
999 585 584 s=10 w=6.498541E-4,
1000 586 139 s=161 w=0.0032671837,
1001 586 585 s=32 w=9.860202E-4,
1002 587 432 s=161 w=0.0032671837,
1003 587 586 s=151 w=0.0036329292,
1004 588 216 s=2 w=0.017398043,
1005 589 200 s=2 w=0.017398043,
1006 589 588 s=13 w=0.002636297,
1007 590 171 s=2 w=0.017398043,
1008 590 589 s=14 w=0.003006046,
1009 591 172 s=2 w=0.017398043,
1010 591 590 s=15 w=2.0692956E-4,
1011 592 173 s=2 w=0.017398043,
1012 592 591 s=16 w=0.0045341454,
1013 593 174 s=2 w=0.017398043,
1014 593 592 s=10 w=6.498541E-4,
1015 593 46 s=1 w=0.44900388,
1016 594 447 s=9 w=0.0018859069,
1017 595 364 s=9 w=0.0018859069,
1018 595 594 s=18 w=4.7319813E-4,
1019 596 333 s=9 w=0.0018859069,
1020 596 595 s=19 w=1.0571869E-4,
1021 597 303 s=9 w=0.0018859069,
1022 597 596 s=20 w=0.008946137,
1023 598 232 s=9 w=0.0018859069,
1024 598 597 s=21 w=0.056847066,
1025 599 223 s=9 w=0.0018859069,
1026 599 598 s=22 w=0.006984391,
1027 600 216 s=9 w=0.0018859069,
1028 600 599 s=23 w=0.024973981,
1029 601 588 s=9 w=0.0018859069,
1030 601 600 s=2 w=0.017398043,
1031 602 589 s=9 w=0.0018859069,
1032 602 601 s=13 w=0.002636297,
1033 603 590 s=9 w=0.0018859069,
1034 603 602 s=14 w=0.003006046,
1035 604 591 s=9 w=0.0018859069,
1036 604 603 s=15 w=2.0692956E-4,
1037 605 592 s=9 w=0.0018859069,
1038 605 604 s=16 w=0.0045341454,
1039 606 500 s=26 w=0.0047002556,
1040 607 501 s=26 w=0.0047002556,
1041 607 606 s=39 w=1.567397E-4,
1042 608 502 s=26 w=0.0047002556,
1043 608 607 s=40 w=2.0535074E-6,
1044 609 503 s=26 w=0.0047002556,
1045 609 608 s=41 w=4.415003E-4,
1046 610 504 s=26 w=0.0047002556,
1047 610 609 s=42 w=0.0017534032,
1048 611 505 s=26 w=0.0047002556,
1049 611 610 s=33 w=7.660689E-4,
1050 612 506 s=26 w=0.0047002556,
1051 612 611 s=34 w=7.5705664E-4,
1052 613 507 s=26 w=0.0047002556,
1053 613 612 s=35 w=2.6601765E-4,
1054 614 451 s=38 w=0.004579502,
1055 615 452 s=38 w=0.004579502,
1056 615 614 s=46 w=0.0036779311,
1057 616 453 s=38 w=0.004579502,
1058 616 615 s=18 w=4.7319813E-4,
1059 617 500 s=38 w=0.004579502,
1060 617 616 s=27 w=0.00931248,
1061 618 606 s=38 w=0.004579502,
1062 618 617 s=26 w=0.0047002556,
1063 619 454 s=53 w=0.114278056,
1064 620 455 s=53 w=0.114278056,
1065 620 619 s=22 w=0.006984391,
1066 621 456 s=53 w=0.114278056,
1067 621 620 s=58 w=5.6852074E-4,
1068 622 457 s=53 w=0.114278056,
1069 622 621 s=30 w=0.0014268603,
1070 623 534 s=71 w=0.038354017,
1071 624 535 s=71 w=0.038354017,
1072 624 623 s=89 w=5.043379E-4,
1073 625 527 s=71 w=0.038354017,
1074 625 624 s=85 w=0.0010826581,
1075 626 528 s=71 w=0.038354017,
1076 626 625 s=86 w=0.0030710911,
1077 627 529 s=71 w=0.038354017,
1078 627 626 s=87 w=0.0047090333,
1079 628 532 s=84 w=1.5555022E-4,
1080 629 533 s=84 w=1.5555022E-4,
1081 629 628 s=91 w=0.007054277,
1082 630 534 s=84 w=1.5555022E-4,
1083 630 629 s=62 w=5.996933E-4,
1084 631 623 s=84 w=1.5555022E-4,
1085 631 630 s=71 w=0.038354017,
1086 632 624 s=84 w=1.5555022E-4,
1087 632 631 s=89 w=5.043379E-4,
1088 633 546 s=100 w=0.0014732463,
1089 634 547 s=100 w=0.0014732463,
1090 634 633 s=64 w=0.0013980685,
1091 635 548 s=100 w=0.0014732463,
1092 635 634 s=94 w=9.475117E-4,
1093 636 549 s=100 w=0.0014732463,
1094 636 635 s=104 w=2.1684146E-4,
1095 637 550 s=100 w=0.0014732463,
1096 637 636 s=63 w=0.003768609,
1097 638 551 s=100 w=0.0014732463,
1098 638 637 s=75 w=0.010561881,
1099 639 552 s=100 w=0.0014732463,
1100 639 638 s=87 w=0.0047090333,
1101 640 553 s=100 w=0.0014732463,
1102 640 639 s=91 w=0.007054277,
1103 641 480 s=103 w=0.017041018,
1104 642 481 s=103 w=0.017041018,
1105 642 641 s=92 w=7.194215E-5,
1106 643 546 s=103 w=0.017041018,
1107 643 642 s=97 w=1.0088005E-4,
1108 644 633 s=103 w=0.017041018,
1109 644 643 s=100 w=0.0014732463,
1110 645 634 s=103 w=0.017041018,
1111 645 644 s=64 w=0.0013980685,
1112 646 635 s=103 w=0.017041018,
1113 646 645 s=94 w=9.475117E-4,
1114 647 570 s=128 w=0.0011211579,
1115 648 571 s=128 w=0.0011211579,
1116 648 647 s=138 w=1.4582452E-4,
1117 649 564 s=128 w=0.0011211579,
1118 649 648 s=135 w=0.010296357,
1119 650 565 s=128 w=0.0011211579,
1120 650 649 s=136 w=8.247483E-4,
1121 651 421 s=143 w=0.0029808588,
1122 651 14 s=145 w=0.168023,
1123 652 422 s=143 w=0.0029808588,
1124 652 651 s=66 w=0.0030301902,
1125 653 423 s=143 w=0.0029808588,
1126 653 652 s=112 w=0.004727652,
1127 654 424 s=143 w=0.0029808588,
1128 654 653 s=131 w=0.004512282,
1129 655 425 s=143 w=0.0029808588,
1130 655 654 s=136 w=8.247483E-4,
1131 655 15 s=144 w=0.15169375,
1132 656 426 s=143 w=0.0029808588,
1133 656 655 s=65 w=0.0013274737,
1134 657 427 s=143 w=0.0029808588,
1135 657 656 s=111 w=0.0062153926,
1136 658 428 s=143 w=0.0029808588,
1137 658 657 s=122 w=0.068282746,
1138 658 16 s=142 w=0.070888184,
1139 659 573 s=149 w=0.007210421,
1140 660 572 s=153 w=0.030264094,
1141 661 573 s=153 w=0.030264094,
1142 661 660 s=114 w=0.0039017538,
1143 662 659 s=153 w=0.030264094,
1144 662 661 s=149 w=0.007210421,
1145 663 432 s=156 w=0.017058533,
1146 663 8 s=158 w=0.28131732,
1147 664 433 s=156 w=0.017058533,
1148 664 663 s=115 w=0.00815091,
1149 665 434 s=156 w=0.017058533,
1150 665 664 s=124 w=0.0027124411,
1151 666 572 s=156 w=0.017058533,
1152 666 665 s=150 w=0.009376123,
1153 667 660 s=156 w=0.017058533,
1154 667 666 s=153 w=0.030264094,
1155 668 661 s=156 w=0.017058533,
1156 668 667 s=114 w=0.0039017538,
1157 669 662 s=156 w=0.017058533,
1158 669 668 s=149 w=0.007210421,
1159 670 601 s=8 w=6.327173E-4,
1160 671 602 s=8 w=6.327173E-4,
1161 671 670 s=13 w=0.002636297,
1162 672 603 s=8 w=6.327173E-4,
1163 672 671 s=14 w=0.003006046,
1164 673 604 s=8 w=6.327173E-4,
1165 673 672 s=15 w=2.0692956E-4,
1166 674 605 s=8 w=6.327173E-4,
1167 674 673 s=16 w=0.0045341454,
1168 674 45 s=7 w=0.38816288,
1169 675 594 s=12 w=7.980629E-4,
1170 675 43 s=17 w=0.2913936,
1171 676 595 s=12 w=7.980629E-4,
1172 676 675 s=18 w=4.7319813E-4,
1173 677 596 s=12 w=7.980629E-4,
1174 677 676 s=19 w=1.0571869E-4,
1175 678 597 s=12 w=7.980629E-4,
1176 678 677 s=20 w=0.008946137,
1177 679 598 s=12 w=7.980629E-4,
1178 679 678 s=21 w=0.056847066,
1179 680 599 s=12 w=7.980629E-4,
1180 680 679 s=22 w=0.006984391,
1181 681 600 s=12 w=7.980629E-4,
1182 681 680 s=23 w=0.024973981,
1183 682 601 s=12 w=7.980629E-4,
1184 682 681 s=2 w=0.017398043,
1185 683 670 s=12 w=7.980629E-4,
1186 683 682 s=8 w=6.327173E-4,
1187 683 44 s=11 w=0.38812283,
1188 684 610 s=25 w=0.037791662,
1189 685 611 s=25 w=0.037791662,
1190 685 684 s=33 w=7.660689E-4,
1191 686 612 s=25 w=0.037791662,
1192 686 685 s=34 w=7.5705664E-4,
1193 687 613 s=25 w=0.037791662,
1194 687 686 s=35 w=2.6601765E-4,
1195 687 42 s=24 w=0.0015567064,
1196 688 617 s=37 w=0.012380727,
1197 688 40 s=43 w=0.02380145,
1198 689 618 s=37 w=0.012380727,
1199 689 688 s=26 w=0.0047002556,
1200 689 41 s=36 w=0.018696778,
1201 690 465 s=45 w=0.0062271757,
1202 690 38 s=47 w=0.04323806,
1203 691 450 s=45 w=0.0062271757,
1204 691 690 s=48 w=0.0018882968,
1205 692 451 s=45 w=0.0062271757,
1206 692 691 s=19 w=1.0571869E-4,
1207 693 614 s=45 w=0.0062271757,
1208 693 692 s=38 w=0.004579502,
1209 693 39 s=44 w=0.03902205,
1210 694 622 s=50 w=0.003151078,
1211 695 457 s=50 w=0.003151078,
1212 695 694 s=53 w=0.114278056,
1213 696 458 s=50 w=0.003151078,
1214 696 695 s=54 w=0.002486012,
1215 697 459 s=50 w=0.003151078,
1216 697 696 s=55 w=0.008678783,
1217 698 460 s=50 w=0.003151078,
1218 698 697 s=21 w=0.056847066,
1219 699 461 s=50 w=0.003151078,
1220 699 698 s=29 w=0.06267042,
1221 700 462 s=50 w=0.003151078,
1222 700 699 s=33 w=7.660689E-4,
1223 701 463 s=50 w=0.003151078,
1224 701 700 s=39 w=1.567397E-4,
1225 701 37 s=49 w=0.21890074,
1226 702 620 s=52 w=0.018909462,
1227 703 621 s=52 w=0.018909462,
1228 703 702 s=58 w=5.6852074E-4,
1229 704 622 s=52 w=0.018909462,
1230 704 703 s=30 w=0.0014268603,
1231 705 694 s=52 w=0.018909462,
1232 705 704 s=50 w=0.003151078,
1233 705 36 s=51 w=0.18642943,
1234 706 619 s=57 w=0.028303403,
1235 707 620 s=57 w=0.028303403,
1236 707 706 s=22 w=0.006984391,
1237 708 702 s=57 w=0.028303403,
1238 708 707 s=52 w=0.018909462,
1239 708 35 s=56 w=0.15782265,
1240 709 523 s=60 w=0.005647811,
1241 709 33 s=61 w=0.3666116,
1242 710 286 s=60 w=0.005647811,
1243 710 709 s=62 w=5.996933E-4,
1244 711 262 s=60 w=0.005647811,
1245 711 710 s=63 w=0.003768609,
1246 712 263 s=60 w=0.005647811,
1247 712 711 s=64 w=0.0013980685,
1248 713 264 s=60 w=0.005647811,
1249 713 712 s=65 w=0.0013274737,
1250 714 265 s=60 w=0.005647811,
1251 714 713 s=66 w=0.0030301902,
1252 715 266 s=60 w=0.005647811,
1253 715 714 s=67 w=0.002061242,
1254 716 267 s=60 w=0.005647811,
1255 716 715 s=68 w=0.001721196,
1256 717 268 s=60 w=0.005647811,
1257 717 716 s=3 w=0.0018307614,
1258 718 269 s=60 w=0.005647811,
1259 718 717 s=13 w=0.002636297,
1260 719 270 s=60 w=0.005647811,
1261 719 718 s=23 w=0.024973981,
1262 720 271 s=60 w=0.005647811,
1263 720 719 s=31 w=0.0049456297,
1264 721 272 s=60 w=0.005647811,
1265 721 720 s=34 w=7.5705664E-4,
1266 722 312 s=60 w=0.005647811,
1267 722 721 s=40 w=2.0535074E-6,
1268 723 379 s=60 w=0.005647811,
1269 723 722 s=46 w=0.0036779311,
1270 724 454 s=60 w=0.005647811,
1271 724 723 s=48 w=0.0018882968,
1272 725 619 s=60 w=0.005647811,
1273 725 724 s=53 w=0.114278056,
1274 726 706 s=60 w=0.005647811,
1275 726 725 s=57 w=0.028303403,
1276 726 34 s=59 w=0.18290365,
1277 727 632 s=70 w=0.035433095,
1278 728 624 s=70 w=0.035433095,
1279 728 727 s=84 w=1.5555022E-4,
1280 729 625 s=70 w=0.035433095,
1281 729 728 s=85 w=0.0010826581,
1282 730 626 s=70 w=0.035433095,
1283 730 729 s=86 w=0.0030710911,
1284 731 627 s=70 w=0.035433095,
1285 731 730 s=87 w=0.0047090333,
1286 731 32 s=69 w=0.09056148,
1287 732 631 s=83 w=0.014086013,
1288 732 30 s=88 w=0.10014203,
1289 733 632 s=83 w=0.014086013,
1290 733 732 s=89 w=5.043379E-4,
1291 734 727 s=83 w=0.014086013,
1292 734 733 s=70 w=0.035433095,
1293 734 31 s=82 w=0.06731748,
1294 735 530 s=90 w=0.1484459,
1295 736 531 s=90 w=0.1484459,
1296 736 735 s=92 w=7.194215E-5,
1297 737 532 s=90 w=0.1484459,
1298 737 736 s=72 w=1.2600799E-4,
1299 738 628 s=90 w=0.1484459,
1300 738 737 s=84 w=1.5555022E-4,
1301 739 640 s=96 w=0.17771266,
1302 739 27 s=99 w=0.118489385,
1303 740 553 s=96 w=0.17771266,
1304 740 739 s=100 w=0.0014732463,
1305 741 554 s=96 w=0.17771266,
1306 741 740 s=86 w=0.0030710911,
1307 742 555 s=96 w=0.17771266,
1308 742 741 s=89 w=5.043379E-4,
1309 742 28 s=95 w=0.10985999,
1310 743 644 s=102 w=0.0032804634,
1311 744 645 s=102 w=0.0032804634,
1312 744 743 s=64 w=0.0013980685,
1313 745 646 s=102 w=0.0032804634,
1314 745 744 s=94 w=9.475117E-4,
1315 745 26 s=101 w=0.29306832,
1316 746 641 s=106 w=0.1429591,
1317 746 24 s=107 w=0.14922793,
1318 747 642 s=106 w=0.1429591,
1319 747 746 s=92 w=7.194215E-5,
1320 748 643 s=106 w=0.1429591,
1321 748 747 s=97 w=1.0088005E-4,
1322 749 644 s=106 w=0.1429591,
1323 749 748 s=100 w=0.0014732463,
1324 750 743 s=106 w=0.1429591,
1325 750 749 s=102 w=0.0032804634,
1326 750 25 s=105 w=0.13757053,
1327 751 650 s=118 w=0.002165477,
1328 752 565 s=118 w=0.002165477,
1329 752 751 s=128 w=0.0011211579,
1330 753 558 s=118 w=0.002165477,
1331 753 752 s=129 w=9.096236E-4,
1332 754 559 s=118 w=0.002165477,
1333 754 753 s=130 w=0.028833672,
1334 755 560 s=118 w=0.002165477,
1335 755 754 s=131 w=0.004512282,
1336 756 561 s=118 w=0.002165477,
1337 756 755 s=132 w=0.0015519938,
1338 756 22 s=117 w=0.056875885,
1339 757 648 s=127 w=1.2330445E-4,
1340 758 649 s=127 w=1.2330445E-4,
1341 758 757 s=135 w=0.010296357,
1342 759 650 s=127 w=1.2330445E-4,
1343 759 758 s=136 w=8.247483E-4,
1344 760 751 s=127 w=1.2330445E-4,
1345 760 759 s=118 w=0.002165477,
1346 760 21 s=126 w=0.020693114,
1347 761 647 s=134 w=0.010024713,
1348 761 19 s=137 w=0.0020997177,
1349 762 648 s=134 w=0.010024713,
1350 762 761 s=138 w=1.4582452E-4,
1351 763 757 s=134 w=0.010024713,
1352 763 762 s=127 w=1.2330445E-4,
1353 763 20 s=133 w=0.0019670774,
1354 764 566 s=140 w=5.050572E-4,
1355 764 17 s=141 w=0.018952653,
1356 765 567 s=140 w=5.050572E-4,
1357 765 764 s=109 w=0.0012956725,
1358 766 568 s=140 w=5.050572E-4,
1359 766 765 s=120 w=0.0029988675,
1360 767 569 s=140 w=5.050572E-4,
1361 767 766 s=129 w=9.096236E-4,
1362 767 18 s=139 w=0.013083262,
1363 768 662 s=148 w=0.04017265,
1364 768 11 s=152 w=0.18864298,
1365 769 659 s=148 w=0.04017265,
1366 769 768 s=153 w=0.030264094,
1367 769 12 s=147 w=0.22794268,
1368 770 667 s=155 w=0.03584755,
1369 770 9 s=157 w=0.17701387,
1370 771 668 s=155 w=0.03584755,
1371 771 770 s=114 w=0.0039017538,
1372 772 669 s=155 w=0.03584755,
1373 772 771 s=149 w=0.007210421,
1374 772 10 s=154 w=0.16279337,
1375 773 584 s=160 w=0.0073788557,
1376 774 585 s=160 w=0.0073788557,
1377 774 773 s=10 w=6.498541E-4,
1378 775 586 s=160 w=0.0073788557,
1379 775 774 s=32 w=9.860202E-4,
1380 776 587 s=160 w=0.0073788557,
1381 776 775 s=151 w=0.0036329292,
1382 776 7 s=159 w=0.26821545,
1383 777 576 s=163 w=0.020639835,
1384 778 577 s=163 w=0.020639835,
1385 778 777 s=42 w=0.0017534032,
1386 779 578 s=163 w=0.020639835,
1387 779 778 s=54 w=0.002486012,
1388 780 579 s=163 w=0.020639835,
1389 780 779 s=58 w=5.6852074E-4,
1390 781 580 s=163 w=0.020639835,
1391 781 780 s=68 w=0.001721196,
1392 782 581 s=163 w=0.020639835,
1393 782 781 s=78 w=0.009327948,
1394 783 582 s=163 w=0.020639835,
1395 783 782 s=116 w=0.003226937,
1396 784 583 s=163 w=0.020639835,
1397 784 783 s=125 w=0.007354433,
1398 785 584 s=163 w=0.020639835,
1399 785 784 s=132 w=0.0015519938,
1400 786 773 s=163 w=0.020639835,
1401 786 785 s=160 w=0.0073788557,
1402 786 6 s=162 w=0.2678779,
1403 787 574 s=165 w=1.1269081E-4,
1404 787 4 s=166 w=0.36362493,
1405 788 575 s=165 w=1.1269081E-4,
1406 788 787 s=15 w=2.0692956E-4,
1407 789 576 s=165 w=1.1269081E-4,
1408 789 788 s=79 w=0.0059923367,
1409 790 777 s=165 w=1.1269081E-4,
1410 790 789 s=163 w=0.020639835,
1411 790 5 s=164 w=0.32824504,
;
END; [Network]
BEGIN st_Assumptions;
	uptodate;
	chartransform=Uncorrected_P;
	disttransform=NeighborNet;
	splitstransform=EqualAngle;
	SplitsPostProcess filter=dimension value=4;
	autolayoutnodelabels;
END; [st_Assumptions]
