# Supplementary material for: Comparative Genomic Evidence for a Complete Nuclear Pore Complex in the Last Eukaryotic Common Ancestor
Source: PLoS One. 2010 Oct 8;5(10):e13241. doi: 10.1371/journal.pone.0013241 (PMC2951903; doi:10.1371/journal.pone.0013241)
Supplement: File S1 — Alignments and phylogenies. (2.39 MB ZIP) [file pone.0013241.s007.zip › Neumann_SI4/Neumann_coatomer_splitstree/apl4.splitstree]

#nexus

BEGIN Taxa;
DIMENSIONS ntax=49;
TAXLABELS
[1] 'apl4_volvox_jgi|Volca1|101862|fgenesh4_pm_C_scaffold_14000007'
[2] 'apl4_giardia_gi|71068931|ref|XP_767081_1|_hypothetical_protein_GLP_173_13416_16094_'
[3] 'jgi|Chlre4|57580|estExt_GenewiseH_1_C_280015'
[4] 'apl4_ostreo_jgi|Ost9901_3|24457|estExt_fgenesh1_pg_C_Chr_40306'
[5] 'apl4_tpseudo_jgi|Thaps3|269744|estExt_thaps1_ua_kg_C_chr_140045'
[6] 'apl4_gallus_|57524938|ref|NP_001006132_1|_adaptor_related_protein_complex_1_gamma_1_subunit_'
[7] 'apl4_phaeo_jgi|Phatr2|28137|estExt_Genewise1_C_chr_110085'
[8] 'apl4_danio_|41054423|ref|NP_955976_1|_adaptor_related_protein_complex_1_gamma_1_subunit_'
[9] 'apl4_cmero_gnl|CMER|CMF083C_adaptor_related_protein_complex_1_gamma_subunit'
[10] 'apl4_ehisto_250_m00072_|||gamma_adaptin_putative|Entamoeba_histolytica|chr_unknown|||Auto'
[11] 'apl4_plasmoB_PB001025_02_0_|||gamma_adaptin_putative|Plasmodium_berghei|chr_|||Auto'
[12] 'apl4_toxo_Toxoplasma_gondii|XI|583_m05571|Annotation|Toxoplasma_gondii_TIGR|protein_coding_gamma_adaptin_putative'
[13] 'apl4_theiler_529_m04464_|TP04_0213|TP04_0213|adaptin_gamma_subunit_putative|Theileria_parva|chr_4|c4m529|529'
[14] 'apl4_leishLinJ34_V3_3800_|||adaptor_gamma_1_chain_putative|Leishmania_infantum|chr_34|||Auto'
[15] 'apl4_naegleria_estExt_fgeneshNG_pg_C_90153'
[16] 'apl4_phytoph_PITG_11143_|_PITT_11143_|_Phytophthora_infestans_AP_1_complex_subunit_gamma_1_translation_848_aa'
[17] 'apl4_tricho_93792_m00165'
[18] 'apl4_crypto_640326102_XP_666098_Chro_50468_adaptor_related_protein_complex_1_gamma_2_subunit_gamma2_adaptin_clathrin_associatedassemblyadaptor_protein_large_gamma_2_'
[19] 'apl4_plasmof_638272460_NP_702418_PF14_0529_gamma_adaptin_putative_'
[20] 'apl4_celeg_|25145450|ref|NP_740937_1|_AdaPtin_Gamma_chain_clathrin_associated_complex_family_member_apg_1_'
[21] 'apl4_athali_|110735839|dbj|BAE99896_1|_hypothetical_protein_'
[22] 'apl4_candiG_|50292039|ref|XP_448452_1|_unnamed_protein_product_'
[23] 'apl4_kluyver_|50308487|ref|XP_454245_1|_unnamed_protein_product_'
[24] 'apl4_pichia_|150864485|ref|XP_001383321_2|_hypothetical_protein_PICST_82880_'
[25] 'apl4_debaro_|199429862|emb|CAG85446_2|_DEHA2B11286p_'
[26] 'apl4_candiA_|238879749|gb|EEQ43387_1|_conserved_hypothetical_protein_'
[27] 'apl4_asper_|67527924|ref|XP_661811_1|_hypothetical_protein_AN4207_2_'
[28] 'apl4_yarrow_|50547415|ref|XP_501177_1|_YALI0B21340p_'
[29] 'apl4_neurospora_|16944429|emb|CAC28785_2|_probable_gamma_adaptin_precursor_'
[30] 'apl4_ustilago_|71004282|ref|XP_756807_1|_adaptin_gamma_subunit_'
[31] 'apl4_crypto_|58258289|ref|XP_566557_1|_gamma_adaptin_'
[32] 'apl4_oryza_|115466638|ref|NP_001056918_1|_Os06g0167100_'
[33] 'apl4_|schizo_19076059|ref|NP_588559_1|_AP_1_adaptor_complex_gamma_subunit_Apl4_predicted_'
[34] 'apl4_physcom_|168009052|ref|XP_001757220_1|_predicted_protein_'
[35] 'apl4_populus_|224090823|ref|XP_002309097_1|_predicted_protein_'
[36] 'apl4_xeno_|147904637|ref|NP_001083997_1|_similar_to_adaptor_protein_complex_AP_1_gamma_1_subunit_'
[37] 'apl4_dicty_|66812406|ref|XP_640382_1|_clathrin_adaptor_gamma_chain_'
[38] 'apl4_homo_|193785569|dbj|BAG54627_1|_unnamed_protein_product_'
[39] 'apl4_mus_|113349|sp|P22892_3|AP1G1_MOUSE_RecName__FullAP_1_complex_subunit_gamma_1_AltName__FullAdapter_related_protein_complex_1_subunit_gamma_1_AltName__FullAdaptor_protein_complex_AP_1_subunit_gamma_1_AltName__FullGolgi_adaptor_HA1AP1_adaptin_subunit_gamma_1_AltName__FullGamma1_adaptin_AltName__FullGamma_adaptin_AltName__FullClathrin_assembly_protein_complex_1_gamma_1_large_chain'
[40] 'apl4_rat_|189491695|ref|NP_604455_1|_adaptor_related_protein_complex_1_gamma_1_subunit_'
[41] 'apl4_ciona_|198414954|ref|XP_002131404_1|_PREDICTED__similar_to_adaptor_related_protein_complex_1_gamma_1_subunit_isoform_1_'
[42] 'apl4_bos_|119910239|ref|XP_584334_3|_PREDICTED__similar_to_adaptor_related_protein_complex_1_gamma_1_subunit_'
[43] 'apl4_SGD_Scer_APL4YPR029C'
[44] 'apl4_MIT_Sbay_c20_25659'
[45] 'apl4_MIT_Smik_c246_22405'
[46] 'apl4_MIT_Spar_c65_23298'
[47] 'apl4_WashU_Scas_Contig672_15'
[48] 'apl4_WashU_Skud_Contig1841_3'
[49] 'apl4_ecuni_gi|19172987|ref|NP_597538_1|_COATOMER_PROTEIN_GAMMA_SUBUNIT_'
;
END; [Taxa]

BEGIN Characters;
DIMENSIONS nchar=2502;
FORMAT
	datatype=PROTEIN
	missing=x
	gap=-
	symbols="a r n d c q e g h i l k m f p s t w y v z"
	labels=left
	transpose=no
	interleave=no
;
MATRIX
'apl4_volvox_jgi|Volca1|101862|fgenesh4_pm_C_scaffold_14000007'                                                                                                                                                                                                                                                                                                                                      -----------------------------m-----------------------s----------------------------------------------------------------------------------------------------irlrdlikavracktaaeereviakesaalreafreq--d--q-syrhrnvaklmyihmlgypthfgqmetlkliag-sgfpekrmgylglmillderqevlmlvtnslkmdl---------nn---tkn-myivglaltgdvltcghi-saemardlapdveklmdc-----papyirkkaalcalrvikkvp-----------el-leqfv-dktaelln-dr---------n----qavvlsgvtlml-------------------qilel----------------------------d-------------p----------sv----vdk--y--rp----------tvpslcrilrsll---qagv--s-----------peh--diggitnpflqvkllrllrllgrg-h--------a----------------------------------------------------------------------------------------------------------------essdamsdilaqvasniegsrnagnailyecvqtimg-----------------ie---s-------iggl--rvla---inilgrflsn-k--------------dnniryvalntlakvv----------sv----------------------------dtqavqr----hrativecvkdadvsirrralelvyslvneanirtltrelldylav-s-d----ae-----------------------fk---p--------dltakicm--liqrf----------a-pdrrwyfdqliavmmqag---ayvkde-v---------------------------------------------------a-ramlvhlt-n-t--p-dlqa--yatrafyra-lva---------nv-----dg--------------a-apt-----llh-----------------------------------------------------------------------tavwvigeygemllpsmggp-------------------------------ll------------e-g-------ep-------------------q--lavsdtevvsll---------etvv--rrh-r---------------------------------------------------------------------------s-------------------------epa--avehaltaa--mkltarlpa--------q-----vgrlktliarfttctqldvqtrrvgpgswsceygkvf----s-h--e------------------ri--r--------------------------------pql---lermpaldeaeyl-----------rsn----------------------------------------------------------------------------------------------------------------------------------------------------------------------------------------------------------------------------------------------------------------------------------------nlegpas----------------------------------------------------------------------------------------------------apgsasvss--ggarrtn-----------------------------------------------gvstggsat---aatgaapaakp-aatgtdllggld---------------vlge------------------------------s----------------------------------------------------p--------------vgm-vn-ag-----aaaspsivawqqhglvit----------------------fslakh--a----t-np-------------a---iteila--mtt-nnn-l-tevtdytlqvavpkfmqiklepa--sgtv-lp----prg---gggvsqkiyvnn----sq-hg--v-----k------------------------------------------------qlvmrlritfts-aggh-a-he----elaevanf-p----p--gf
'apl4_giardia_gi|71068931|ref|XP_767081_1|_hypothetical_protein_GLP_173_13416_16094_'                                                                                                                                                                                                                                                                                                                -----------------------------m-----------------------------------------------------------------------------------------------------------------------------elsnfirrvrtsrtstqmrevievelanvraelkkp--r--t-delaqlvakmtcaylwgfnvswgyvhmctlcsvakmhaekriaylaltlsyaeatqlfslttnalakdl---------vednvs-t-hykvslaltt----icticskeaapvfstrvyelisg-g---ssiylrkkaimaacailqacp-----------dl-sprfv-dvcsasls-dk---------a----hsvvlagcelgi-------------------iilsa----------------------------n-------------e----------el----ihk--l--ah----------kiyhllkvlnklc---avtt--f-----------pdh--nvggfcdpllqqailrflgraira-af-------s-------------y------------------------------------------------------------------------------------nctifldtlpslrryflsvfssilekc-ssttvsrniglsicaqvf-tlfseipdsfffektahlsetip---e-------eeal--pnlvmsfmrllleavtd-y--------------sdlisctaleslknfv----------lh----------------------------kkqtagldsdtkfkkfsqllkrqnpavrkraldlllllvhkkdirgyiadlfkyiek-d-p-----v-----------------------ikinri--------dfansirdivllsvl----------s-pcd--gfdyllrlillit---egcnna-l---------------------------------------------------a-qaiiatis-r-s--d-atva--d-kkhfida-f----------------------------------------------------------------------------------------------------------------------------aah----------------------------------------------------------------keam-------------------l--esvhngkitalv---------dtyllsisy-i---------------------------------------lqlenvgtntasqnsilsdidfdfsfklcqyifcmpd-------------------------tde--attlkltaa--rslafla-e--------l-----sesarkqvmeyydsik-----rt-------vsplilmtilql-k-hi------------------ll--h--------------------------------pslrytlasvpnlt----l-----------t------------------p------------------------------------------------------------p--------ni---------------------ks--------------tkr-ytn--------pslfmhiphsvqp--skssveqnpntdit-------------------------------------------lsalg---------------------------------------------------------------------------------------------------------------------------------------------------------------------------------------------------------------------------------------------------------------------------------------------------------------------------------------------------------------aeptlerivt------l---dha-------g----qaa-q-rs-sq----redsasispvfvnddlkvyimkivkgsdeavesrssrlstnddvhs-----------p-------------d---tgpvkl--qls-lya-v-snlltariqysvpktckvcmedp--sgdv-tg----pl----kppitqlleivs----gt-----e-----kegskshstsqlsesdtaelttpipirphnrgeshlealnpmsprgkanginlwvrvkyii-ph-s---ik----q---avef-k----v--cv
'jgi|Chlre4|57580|estExt_GenewiseH_1_C_280015'                                                                                                                                                                                                                                                                                                                                                       -----------------------------m-----------------------s----------------------------------------------------------------------------------------------------irlrdlikqvracktaaeereviakesaalreafrdq--d--q-syrhrnvaklmyihmlgypthfgqmetlkliag-sgfpekrmgylglmillderqevlmlvtnslkmdl---------nn---tkn-pyivglalva----lgnicsaemardlapdveklmds-----smayirkkaalcairvvkkvp-----------dl-leqfv-dkaaelln-dr---------s----qavvlcgatlml-------------------qivel----------------------------e-------------h----------sm----vvk--y--rp----------fvsgicrilrqll---qpgi--s-----------peh--diggitnpflqvkllrllrllgkg-d--------a----------------------------------------------------------------------------------------------------------------hssdvmsdilaqvasniegarnagnailyecvqtimg-----------------ie---s-------iggl--rvla---inilgrflan-k--------------dnniryvalntlakvv----------av----------------------------dtqavqr----hrativecvkdadvsirrralelvyslvneanirtltrelldylav-s-d----ae-----------------------fk---p--------dltakicm--liqrf----------a-pdrrwhldqllavmlqag---syvkde-v---------------------------------------------------a-rallvqlt-n-t--p-dlha--yaaramfrs-lsa---------ng-----ds--------------a-spi-----lvc-----------------------------------------------------------------------tavwvigeygemllpelggp-------------------------------ll------------p-g-------ea-------------------p--lpvseadvvsll---------evvl--rrh-r---------------------------------------------------------------------------a-------------------------eav--vtehvltaa--mkltarlps--------q-----larlkavigryktnvqleaqtrs-------ceygkif----q-h--d------------------ri--r--------------------------------psl---lermpaldeaewl-----------kann---------------p------------------------------------------------------------d--------aa---------------------aaaagasgggsapgsaaasagga--------k--------sangaaapaaa--sgsgvdl-------------------------------------------ldmlgg---w-------------------------------gs-----------------pa---paaaaapkal----------------------------------------------------------------------------------------------------vddldallg--gvpttap-----------------------------------------------apaaaaapt---aglapmaaaaa-apavsddllnll---------------gvga------------------------------t----------------------------------------------------p----------------l-vappp-----aaaaptivawqghglsvs----------------------ftltkp--qp---g-np-------------a---vtdiaa--ttt-nnd-a-levtdftlqaavpkfmqirlepa--sgsv-la----a-r---ggvvsqriainn----tq-hg--v-----k------------------------------------------------slvmrlritfti-ng-q-t-he----emgevtnf-p----p--gl
'apl4_ostreo_jgi|Ost9901_3|24457|estExt_fgenesh1_pg_C_Chr_40306'                                                                                                                                                                                                                                                                                                                                     -----------------------------m-----------------------st---------------------------------------------------------------------------------------------------lrlrdlirkvrecktaaeeraviaressairesfrnp--d--earfvprnvaklmfvhmlghathfgqmecvrltar-ngfpekrigylglmllldedqevtmlvtnsvkndl---------sh---k-n-hyvvglglcm----lgsicsaemardvageveqlmgh-----gnsyvrkkaaltatrvikkvp-----------el-tegfv-paaeklls-dr---------h----hgvllaactlat-------------------emced----------------------------d-------------d----------dv----rqr--m--ra----------qvpqlckvlksli---yagk--s-----------veh--diaghadpflqvailrllrvlgrg-d--------a----------------------------------------------------------------------------------------------------------------dasdamsdilaqiasntdgaknagnailyeavetiia-----------------ie---a-------vggl--rvla---vnilgrflqn-k--------------dnniryvalntlakvv----------ev----------------------------dmqaiqr----hraiivncvkdaditirrsalqlvyglvnaknvttlshelleylev-c-d----ee-----------------------fk---c--------elakkiss--lalkf----------s-pskqwyidtfiallirag---qyidel-e---------------------------------------------------c-ndfmglva-r-t--p-qlhg--yaarslyra-acd---------d-------y--------------a-pvr-----lca-----------------------------------------------------------------------vavwvcgeysdamvhap--s--------------------------------v--------------e-------de----v--------------l--tkvkhndvtklm---------iail--s-e-e---------------------------------------------------------------------------k-------------------------ylm--lrplvmtal--akiavreps--------e-----qaviipvlakyettleletqkra-------heyksmf----e-k-mp------------------dl--r--------------------------------dml---fehmpppeapkfv-----------aa-----------------d------------------------------------------------------------t-----------------------------------------------------------------metlaqkkaa--daarp--arsfgdll-nfd-----------------------egdssqaqtsgadllndllsp---ss----------------adaptsapvtpakqmp-t---------------td------------------------------------------------------------------------------------------------------------------------------------------------------------------------------------------------pfanmdaah-paavag---lmd---------------lm-----------------sddvpv----------------------------v------------------sss------s---tgs-------l-----id-a-lg-ap--taptpptapqpayakgslsif----------------------lsaskp--n----qldq-------------s---ktlvsa--ryv-nag-p-adienfslhaavpktmtlsmqaa--sgst-is----ss-----apvtqnmlvsa----aaghe--g-----k------------------------------------------------pialrlklswve-ng-q-v-mn----ematisr----------vd
'apl4_tpseudo_jgi|Thaps3|269744|estExt_thaps1_ua_kg_C_chr_140045'                                                                                                                                                                                                                                                                                                                                    -----------------------------m-----------------------s----------------------------------------------------------------------------------------------------lklrdlirqvracktaaeeraviakesamirtairee--q--e-qyrhrnvakllfmhmlgypthfgqlecmklvas-phfpekrigylgmmlllseqadvlmlatnslkndl---------ns---t-n-kfiaglalca----ignlatgdmsrdlapevdkhlgn-----akpylrkkaclamarcltkcp-----------dm-vedfv-drvvtlln-dk---------s----hgvlitvvqlmt-------------------rvlvi----------------------------drq-----------d----------pc----rta--f--lk----------lvpslvkllrnll---smgy--s-----------pdh--dvggisdpflqvqlltllrllgah-n--------v----------------------------------------------------------------------------------------------------------------kaseemndvlaqvatntetsknagnailyecvqtima-----------------ve---s-------ddgl--rvla---vnilgrflln-r--------------dnniryvalntlakci----------ad------------------------------qqtar----hrttvvdclkdpdisirqraleliyhlvnqenvealtaellnylvl-c-p----re-----------------------hr---s--------dictrvlr--vvdkf----------s-pddrwrvdtlitmltiag---resatn-v---------------------------------------------------q-sstvvyis-rss--e-dlra--ysthkllka-lrd---------dd------g--------------t-qrg-----lln-----------------------------------------------------------------------vgiwcigeygdlllspy--s--------------------------------y--------------n-------pplssde-------lapatvtf--malepsavveiv---------eqvm--nrp-s---------------------------------------------------------------------------c-------------------------sle--vkqrvltcf--tklqerfvd--------sgdaatldklqnlvkkhegshslelqlrs-------ceygali----n-a-ik------------------gv--alkra---------------------------------------------------------------------------------------------------------------------------------------------------------------------------------------------------------------------------------sgged-difgdifggggtpapatqngssslsviapakaepvqsdvdllsdifsa----paapiaapspsvvggfdifsqpaaqtttitndl-f---------------ap------------------------------------------------------------------------------------------------------------------------------------------------------------------------------------------------qpmaapaps-apigsp---mmd---------------pf-----------------g----s----------------------sapaptp--------tmqpqqtmtssvs------i---apt-------a-----tp-v-vs-av--ggptpsavtvqgfshqgltve----------------------fectkp--d----twnk-------------q---nsvlva--kfi-ntt-d-aplyglhlqvavpkyvtmemkpp--tstt-vp----vtggsstkhvtqtisvtn----tm-lg--t-----k------------------------------------------------nlmlklkasfts-kg-t-k-ve----hlatcsgf-pa---g--qy
'apl4_gallus_|57524938|ref|NP_001006132_1|_adaptor_related_protein_complex_1_gamma_1_subunit_'                                                                                                                                                                                                                                                                                                       -----------------------------m-----------------------pa--------------------------------------------------------------------------------------------------pirlrelirtirtartqaeeremiqkecaairssfree--d--n-tyrcrnvakllymhmlgypahfgqleclklias-qkftdkrigylgamlllderqdvhllmtncikndl---------nh---s-t-qyvqglalct----lgcmgssemcrdlagevekllkt-----snsylrkkaalcavhvirkvp-----------el-memfl-patknlln-ek---------n----hgvlhtsvvllt-------------------emcer----------------------------s-------------p----------dm----lah--f--rkn-------eklvpqlvrilknli---msgy--s-----------peh--dvsgisdpflqvrilrllrilgrn-d--------d----------------------------------------------------------------------------------------------------------------dsseamndilaqvatntetsknvgnailyetvltimd-----------------ik---s-------esgl--rvla---inilgrflln-n--------------dkniryvaltsllktv----------qt----------------------------dhnavqr----hrstivdclkdldvsikrramelsfalvngnnvrgmmkellyflds-c-e----pe-----------------------fk---a--------dcasgifl--aaeky----------a-pskrwhidtimrvlttag---syvrdd-a---------------------------------------------------v-pnliqlit-n-s--v-emha--ytvqrlyka-ilg---------d-------y--------------s-qqp-----lvq-----------------------------------------------------------------------vaswcigeygdllvsgq--c--------------------------------e--------------e-------ee-------------------p--iqvtedevldil---------esvl--isn-m---------------------------------------------------------------------------s-------------------------asv--trgyaltai--mklstrftc--------t-----vnrikkvvsiygssidvelqqra-------veynalf----k-k-yd------------------hm--r--------------------------------pal---lermpvmekvttn-----------g------------------p------------------------------------------------------------t--------ei---------------------vq--------------tng-ete--------t---avletkpph--sglqp--gsqandl-------------------------------------------ldllgg---n-------------------------------di-t---------------pv------------------------------------------------------------------------------------------------------------------------------------------------------------------------------------------------iptaptskp-asagge---lld---------------llgd-----------ln--l----t-------gspvs-------------apa------------pqisqppfll------d---gls-------s-----qp-l-fn-di-----aagipsitaynknglkid----------------------fsfers--n----t-yp-------------s---vtviti--qas-nst-e-ldmtdfvfqaavpktfqlqllsp--sssv-ip----afn---sgtitqvikvln----pq-----k-----q------------------------------------------------qlrmrikltynh-kg-s-a-mq----dlaevnnf-ppq--s--wq
'apl4_phaeo_jgi|Phatr2|28137|estExt_Genewise1_C_chr_110085'                                                                                                                                                                                                                                                                                                                                          -----------------------------m-----------------------s----------------------------------------------------------------------------------------------------lklrdlirkvrqcktaaeeraviakesamirtairee--q--a-hyrhrnvakllfmhmlgypthfgqlecmkltas-phfpekrigylgmmlllsedadvlmlstnalkndl---------ts---s-n-kfvaglalca----ignlatadmsrdlapevdkhlks-----pmpyirkkaclamsrclskcp-----------dm-vedfi-drvitllk-dk---------s----hgvlitvaqlmt-------------------qilmi----------------------------dfrnaeeegedpfat----------pc----rqa--f--lr----------lvptlvkmlrnll---stgy--s-----------peh--diggisdpflqvqlltllrllgan-n--------e----------------------------------------------------------------------------------------------------------------easeemndvlaqvatntetsknagnailyecvqtimg-----------------ie---s-------edgl--rila---vnilgrflln-r--------------dnniryvalntlarci----------ieqkr----------sgdmietgdgeetnsamsalqr----hrttvveclkdpdvsirqraleliyhlvnddnvesltaellnylvl-c-p----re-----------------------hr---g--------dicsrilr--vvdry----------s-pddrwrvdtlittltiag---reaard-v---------------------------------------------------q-ssavvyis-rgg--e-dihs--fathklika-ird---------dd------g--------------s-qhg-----lla-----------------------------------------------------------------------vgiwcigeygdlllkpy--t--------------------------------y--------------t-------hq----asdvanfssngglitf--haldsssvidti---------ehva--krh-a---------------------------------------------------------------------------c-------------------------pem--vkqraltay--vklsqrlan--------sgdqaaldrlrqllknqnmshslelqlrs-------ceysalv----n-a-sr------------------gv--t-asapapvtddifgmtndnaggsvsdgvinaakea---larmpvidmkvlq-----------k--------------------------------------------------------------------------------------------------------------------------------------------rlstsdwdddstpriprgaakk--dtsggdll-dlndif-----gaaptpettqngatsvsgagetgksdldllsdifav---qaatgsaaapvsngtfdlfaapvsqpapapvdpm-d---------------lf------------------------------------------------------------------------------------------------------------------------------------------------------------------------------------------------gappastni-pastnn---vmd---------------lf-----------------g----s-------------------------------------saqgqsipapphm------s---qpm-------d-----dl-f-gs-ap--alagpsgvkvsgpshaglsie----------------------fectkp--d----tfnq-------------q---ksvlta--hfk-nts-g-dtiygmnlqcavpkyvtmemepp--tstt-ip----vsg-gsseevtqkitvtn----sm-lg--t-----k------------------------------------------------nlmlklklsfta-tg-e-r-ie----hmatasgf-pa---g--qy
'apl4_danio_|41054423|ref|NP_955976_1|_adaptor_related_protein_complex_1_gamma_1_subunit_'                                                                                                                                                                                                                                                                                                           -----------------------------m-----------------------pa--------------------------------------------------------------------------------------------------pirlrelirtirtartqaeeremiqkecaairssfgee--d--n-tyrcrnvakllymhmlgypahfgqleclklias-qkftdkrigylgamlllderqdvhllmtncikndl---------nh---s-t-qyvqglalct----lgcmgssemcrdlagevekllkt-----snsylrkkaalcavhvirkvp-----------el-memfl-patknlls-ek---------n----hgvlhtsvvllt-------------------emcer----------------------------s-------------p----------dm----lsh--f--rk----------lvpqlvrilknli---msgy--s-----------peh--dvsgisdpflqvrilrllrilgkg-d--------d----------------------------------------------------------------------------------------------------------------dsseamndilaqvatntetsknvgnailyetvltimd-----------------ik---s-------esgl--rvla---vnilgrflln-n--------------dkniryvaltsllktv----------qa----------------------------dhnavqr----hrstivdclkdldvsikrramelsfalvngnnirgmmkellyflds-c-d----pe-----------------------fk---a--------dcasgifl--aaeky----------a-pskrwhidtimrvlttag---syvrdd-s---------------------------------------------------v-pnliqlit-n-s--v-emha--ytvqrlyka-lld---------d-------i--------------s-qqp-----lvq-----------------------------------------------------------------------vaswcigeygdllvsgq--c--------------------------------e--------------e-------ee-------------------p--iqvsedevldvl---------egll--vsn-l---------------------------------------------------------------------------s-------------------------apv--trgysltai--mklstrfss--------------vnrikkvvsiygssidvelqqra-------veynalf----k-k-yd------------------hm--r--------------------------------pal---lermpimeksatn-----------g------------------p------------------------------------------------------------a--------ei---------------------vq--------------tng-etd--------a---pildtkhpp--nipqp--isqandl-------------------------------------------ldllgg---n-------------------------------dv-v---------------pv------------------------------------------------------------------------------------------------------------------------------------------------------------------------------------------------iqttaptkp-asagge---lld---------------llgd-----------ls--l----t-------ggpap-------------tpap---------svp-msqppfll------d---glt-------s-----qp-l-fn-di-----gagippmtaynknglkie----------------------ftfers--n----p-np-------------n---iaviti--hat-ntt-e-vdmtefvfqaavpktfqlqllsp--ssnv-vp----aln---qgsvtqvirvln----pq-----k-----q------------------------------------------------qlrmrikltyth-kg-s-p-vq----dlaevnnf-ppq--s--wq
'apl4_cmero_gnl|CMER|CMF083C_adaptor_related_protein_complex_1_gamma_subunit'                                                                                                                                                                                                                                                                                                                        -----------------------------m-----------------------gc-----------------------lcpsmrrhrplshscalerdpvaaayrrfttcapqhhrpdlkrrllgvvhqmqkeldkavrsaknaistakkqyivyalrdtvklfrkqrtasaerefvkkqlaqirdlsrqe--d--r-yfrrrnvaklvffylngygvdfgimecvklcas-pkfkdkrigymalqvlldeqsevlllvvnvlkqdl---------qs---d-n-hqivalalhv----vanlasaeigqdlapdverllhs-----rnpfirkkaalaalrlcrrtp-----------ep-adsfr-aaalellkmph---------h----hgvlisglalle-------------------elltv----------------------------a-------------p----------ga----lyg--mlane----------yqallvqqlreta---tagf--n-----------pey--gfqgvcdpflqcsilkmlrrlgqh-d--------s----------------------------------------------------------------------------------------------------------------aateelhrtlidvarssers----hgvvlecvrtila-----------------le---s-------spsrn-lafa---iqilgdflrs-r--------------dpnlrlvalellpqaa----------er----------------------------smasvaa----hqetifeclrdadptiqrralsllfaigtaaslqrfckelvsylqs-vre----al-----------------------hr---y--------eilqrlwl--lleet----------e-pdvyrrldlfvevaqtlptgdddiddd-afrggagdpgsgasgdqrnriyeprvgggsdvagdayagpglsvvqeieaela-devvtaml-a-n--p-eagm--aifyrlmdi-vle---------q-------i--------------a-rrrsavtllmhiglafaaehdiphsarprtyakdadasaqigqaskrergtskapratnaaieqapdfelgtskaptatsaavlseragedseaaengv----------------------------------------------------------------------------------ssvnsadipsaa---------edsl--nwk-l---------------------------------------------------------------------------aelvlhlpgdrdlslrqrqrpaylhrtst--lgrlavdvlfrtalrtrlktse------v-----fgacarllseqskalsldvqqra-------reylvvl----e-n-apsetfeqlesafslpdsssll--a--------------------------------wrr---qgaarsrivsi-------------------------------------------------------------------------------------------------------------------------------------------------------------------rflgsq--hrsrm--nagaaql-------------------------------------------isfd-----d-------------------------------ee-esaetsg---------srapdeqpavqaprq----------------------------------------------------------------------------------------------------rtlladav-----------------------------------------------------------------p---vavssestnen-dsraaw---hld---------------ile---------------------------------------------------------------------------------------------svldqvnss-eeasa-----gsasasrviyddeklriq----------------------iqrtss--etvdgq-qr-------------q---vyhlea--qfm-nks-p-rtfteflfqisvpnyillemmpa--tsgs-lp----pst--qpqrvtqrfrlhk----dg-hd--t-----r------------------------------------------------pltfrfrftyvdpsg-q-r-iv----rqglvgdv-lda--l--ds
'apl4_ehisto_250_m00072_|||gamma_adaptin_putative|Entamoeba_histolytica|chr_unknown|||Auto'                                                                                                                                                                                                                                                                                                          -----------------------------m-----------------------a-----------------------------------------------------------------------------------------------------klrelilsvrsaktaaeereiitkecaiirssmssn--n--l-tirhrnvakliyiqllgyptqygqmeclaliss-hhysdkrigylalmllldetqevltlvtnhlhndl---------ls---q-n-qfivglsltt----isnigsegiaqdvaseveklmss-----pinyikkkaaaaalriirkcp-----------sy-sdiyv-qktkaliv-er---------q----lslqlsgvtlai-------------------elcky----------------------------l-------------p----------na----ige--f--rk----------lipnllnnlkllv---hssf--i-----------pdy--dvsgithpflqtkliqllgilghd-d--------k----------------------------------------------------------------------------------------------------------------ansslmysvlnfviantsnsrnvgnailfetvktils-----------------ie---a-------detl--lhna---vdvlikllng-k--------------dsnfkyvaleylqyll----------ef----------------------------vgtsiqk----hksviveclkdrdhairkraldlvyslvnesnvvglvkellsflql-s-d----iq-----------------------fk---q--------dvvikicw--ltdkf----------g-pdikwkfdsmletitlag---divpee-v---------------------------------------------------t-wnfilliq-q-n--i-elqg--yavhklfea-lkk---------d-------v--------------s-kla-----lnk-----------------------------------------------------------------------vaiwaigeygdllaiqe--g--------------------------------q-------------------------------------------f--agvqpstmldli---------isid--gtg-f---------------------------------------------------------------------------s-------------------------dst--ikgeilial--tklsarips--------q----fnqriqefiniyktnidvelqqra-------iefsqff----s---yd------------------dl--r--------------------------------lda---vnrmpipenlhqe-----------t------------------h-----------------------------------------------------------sn--------qm---------------------sq--------------tti-ptqslptvsteslkettlvsqpqpnqsfkke--epkkddl-------------------------------------------ldilgi---s-------------------------------st-----------------p--------------------------------------------------------------------------------------------------------------------------------------------------------------------------------------------------ikstpsss-sqqstn---lld---------------lltgplpinptpnptmn--t----i-------inptttpatqpstnlnnllqpt------------------sst------l---qtp-------q-----nd-i-pl-qq--qvnntnnliiqalnnngvivq----------------------fnikpe--e-------p-------------k----ylvha--tft-nts-n-sqltnfsmkvavpkwielqlmsp--tsnt-lq----pls---idqvtqdliltr----m--vt--d-----k------------------------------------------------pvvvkikvlfmr-dg-v-q-ae----enanv----y----i--cn
'apl4_plasmoB_PB001025_02_0_|||gamma_adaptin_putative|Plasmodium_berghei|chr_|||Auto'                                                                                                                                                                                                                                                                                                                -----------------------------m-----------------------s----------------------------------------------------------------------------------------------------iklrelirnirncktaaeersvvatecalirtafkee--d--n-iyrhrnvakllfinmlgypthfgqieclklias-nkfsykrigylgltilldentdilmlvtnsikndl---------rs---s-n-qyinglalca----lgniannemccslrqeildlmni-----nnpyikkkaamcairilkktn-----------di-eelfi-dkinnlle-dr---------n----hsvisagitlmi-------------------sliek----------------------------k-------------g----------ql----knv--l--kv----------htnkivkilksci---vsgy--s---------hgaey--diygindpflqvkilkllkylnsd-v--------s-------------si------------------inhsnksyntinnnsssinldnnanihdgisinernssfneanynsnlilgqesitenanssiegrekaygdkndsvnfydmeevnsvlaqvatntdtmknvgnailyecvktity-----------------is---t-------dpgl--lvla---vnvlgkflqn-a--------------dnniryvglctlqkll----------kk----------------------------dpktlhi----yrntiieclkdpdisirkkaldvafalitkdslkimikellnyllv-a-d----me-----------------------ik---s--------divsnicv--svnny----------a-pnmqylfdtyikifclag---nfiqdh-i---------------------------------------------------k-ddfiyyll-q-n--s-eyhs--yvifkiffs-ike---------n-------l--------------d-qya-----lvq-----------------------------------------------------------------------vgvwcigelgdllikek--h--------------------------------i---------g--p-d-------eq-------------------v--itvvhedvfdll---------ekiv--kty-ed--------nkikelhninikdpihnilynknsgsnrsfgvlgcsinnsvssrvigndnnaniccninennnnddn-------------------------nni--imqyvlmcl--nkltvrfpt--------h-----knkieklinkykqnkcveiqqra-------cefsklm----s-vewd------------------di--r--------------------------------esi---llsippcnknanr-----------k------------------k------------------------------------------------------------h--------rk----vddaghmphyisnennyle--------------tdd---------------------------pqsq---yhnndan-------------------------------------------vdlldl---d----------------------------------------------------------------------dvlgiqndvpnttinnsdqkninlnnasdiltnnsncrptfnksnriesasynnkhgpiiendplnlndismnsttpadisnyninslnavnkknedilvdlfg--n-----------------------------------------------------------------------------------------------------------------------isied----pktdlynidink----------------------------egtnslnllld------d---iepmekndlkl-----vd-ttle-ek-----iceiapmklydkndieik----------------------fffkke--s----l-ds-------------e---kttina--iys-nqs-d-thissfvfeaivpnyvkmeifaa--ssne-ll----pfe---qnkitqelkiin----sl-fk--k-----k------------------------------------------------pvlmkvrlsylk-nn-e-k-fq----dfinvgnf-p----d--vl
'apl4_toxo_Toxoplasma_gondii|XI|583_m05571|Annotation|Toxoplasma_gondii_TIGR|protein_coding_gamma_adaptin_putative'                                                                                                                                                                                                                                                                                  -----------------------------m-----------------------s----------------------------------------------------------------------------------------------------cklrefirniraaktaaderavvskecaeirtafkeg--d--g-ryrhrnvakvlfismlgyptqfaqleclkllas-prfaekrvgylglsclldeqsevlmlatnsikndl---------qh---p-n-qyvnglalta----lgnigtgemcgaimtqvedllrc-----snpfirkkaalcgvrvvkrvg-----------dc-eekll-aclpalla-dr---------n----hgvlisacalit-------------------alaer----------------------------d-------------p----------sl----vst--m--rt----------hiptlvkslkacl---tagyaha-----------aey--diagitdpllqcrllrvlallakg-d--------a----------------------------------------------------------------------------------------------------------------essaslsdvlahvatntegaknvgnsvlyecvrtimt-----------------ie---d-------dpgl--rvlg---vnilgrflss-r--------------elnvkyvalgtlqqvv----------rv----------------------------dskavmr----hrdilldclkdqdlslrrravevlfclitddnvrglvkellnfllmln-d----ae-----------------------fk---q--------fvvnkiav--aasrh----------a-pstrwqidtllklmtlgg---davdda-i---------------------------------------------------t-ysfvdlvv-s-t--p-plhs--yvvhkcyfs-fqh---------s-------l--------------snnaa-----lwq-----------------------------------------------------------------------agvycvgefgdllvkpe--k--------------------------------ghllspngggs--m-t-------ed-------------------t--laitprqvadll---------isva--dql-ss----------------------------------------------------------------------fpkak-------------------------qgv--ltqtlltaa--aklaarlps--------q-----rerlvgllkrfetsnnvevqqrs-------seymgll----e-w-d-------------------ewken--------------------------------tsi---fdrmpvcdaklss-----------r------------------rslsslgsgsfasllsgrsgsaealspapasrpvgdvwfdatevplnvgsplaassgrddse--------kderndrasqvshgdslfdekpaqr--------------ngi---------------------------aags---gkktndl-------------------------------------------ldldd----------------------------------------------------------------------------lln-------------------------------------------------mgyssesraspqgipphasgapssgagvaggsavgassgdksidmladlle--g-----t------------------------------------svslgggaavat-------pagns--aadmrgstsaqgggs---ldslfglspsqlslpsgtslsa--------vqsptsad----pfdsflassakg----------------------------vnsgatpgigs------g---llg-------t----------vg-se-----ngafppmnvlneddlcvd----------------------ficsrq--g----q-sgstatllheasgsek---gasira--efr-nrg-q-aqitnllfeaavpkylkltiqpa--tgts-vp----ptg---tgvvtqdmcvcfgdgasa-pg--a-----k------------------------------------------------pllmkcrisfnk-dg-a-m-lq----kfvnvgdf-p----aglla
'apl4_theiler_529_m04464_|TP04_0213|TP04_0213|adaptin_gamma_subunit_putative|Theileria_parva|chr_4|c4m529|529'                                                                                                                                                                                                                                                                                       -----------------------------m-----------------------t----------------------------------------------------------------------------------------------------gslkelirsirgsktaseeravlarecakirsslntd--n--i-nyrrkniskllfinllghptnfgqieciklias-skfsdkrigylalnllltedsevlmlatnsikidl---------nn---p-n-pyicemalrs----lanigthemlrelqyeidtlins-----nvpnikkkatictvrmlrkaaqrnltpdsisidl-aysfm-kyleplis-df---------d----ngvktaalslms-------------------vlleh----------------------------y-------------t----------ki----cdl-----dr----------fftllldtmnevlnptstnf--satipantetftsqqlitdqystdpflkvkilslikqvylk-l--------lyntnhpsgddydvkl------------------------------------------------------------------------------------------------mdykerlyeiiskiiksielrsnmndvilyecvttiec-----------------ef---a-------ddrf--nelg---kqvvekfmvg-f--------------nnnvkyislgiikklh----------nv----------------------------hmkygds----nwtiivqsfkqrdisirkkaldvslkvvnretlapivqylyeflls-a-d----dd-----------------------lk---r--------esmhrifn--cvnlh----------s-ddlayklqvfvkifsiag---ncvqda-i---------------------------------------------------l-fdfidlls-s-s--teetka--kttlelvkt-lry---------n-------m--------------g-qsa-----lvk-----------------------------------------------------------------------aalysigeyyqlisgel--snlvtinpqlsensfqlngklsnsvgselakkde---------g--n-l-------ld-------------------l--stpknvngfhsf---------dkss--edd-flldlssppnepndtntnedelfslynnnnvantletdslagnnnlgetndvekeedvdgteiivemlenisiglia-------------------------knllseceylvtci--gklvskmpn--------r-----vdqlrkilrrfkrhsspelqqrs-------celeiii----q-enim------------------sl--v--------------------------------tpv---sntlpsl----------------------------------------------------------------------------------------------------------------------------------------------------------------------------------------------------------------------------------------------------------------------------------------------------------------------------------------------------------------------------------------------------------------------------------------------------------------------------------------------------------------------------------------------------------------------------------------------------------------------------y---tesvdeflslg-----pe-klpe-kt-----qkeepkhektdifnelfd----------------------tsitve--s----a-tf-------------k---tttvse--kee-nre-d-klvns----------------------------------------ivenvs------------------------------------------------------------------------------vvs-sr-d-k-re----d--dfqqf------d--pf
'apl4_leishLinJ34_V3_3800_|||adaptor_gamma_1_chain_putative|Leishmania_infantum|chr_34|||Auto'                                                                                                                                                                                                                                                                                                       -----------------------------m-----------------------ss-----------------------m-------------------------------------------------------------------------dsmrlqatirlirqcktseeersnvkiisaqlrkgfada--k--p-yirvrymlmllyirmlgyptefahmevlkllsq-tdfsgirvgylalqllfsesdevltlvenrmiahlsvagsrrgisy---e-q-lcligislna----aaniasedmcrdlldsilhlfkn-----spqqlrskaalaalrvvrkap-----------dq-agyil-ehcadlfd-gn--------------teslmcvltlvi-------------------eclqt----------------------------dsg-----------a----------km----iga--f--rk----------hamsamralkalv---lssr--i-----------tee--dvggitdpflqvkllhfmriigag-s--------d----------------------------------------------------------------------------------------------------------------vtsealndvlaqvitntdatrnvgcavlyecvrtina-----------------ie---s-------degl--rtla---vntisrflssvk--------------dnnlrfvglqtllmys----------sk----------------------------dfdavvq----hqaivleclrdadlsirrraldltvtlitvnnvrllvpdliaymsl-c-s----ee-----------------------mk---g--------dvarhics--vieth----------y-psdiwrvdysirflkvak---qfapld-f---------------------------------------------------a-cnllavls-sqt--k-dvqt--ravealwee-asy---------pfd--arhq--------------s-rka-----flm-----------------------------------------------------------------------valwcigeyvelllgav--k--------------------------------g------------------------------------------------ltgadvatcl---------ssli--t-n-t---------------------------------------------------------------------------s-------------------------ftl--ikqygltal--mkvatkcpd--------a-----kpqamatfasnmtsmdcelqqra-------ceyttll----v-d-fp------------------qe--a--------------------------------vfs---fsqmppinpea------------------------------------------------------------------------------------------------------------------------------------------------------------------------------------------------------------davkpvevvsltqeqlhqettntlddlfn--------fdgatkpsspstdtptliggsssqvnslfs-p---------------ds------------------------------------------------------------------------------------------------------------------------------------------------------------------------------------------------afptvsqra-psstna---fdg---------------if-----------------g----d----------------------------s--------gdgcapavsgstm------m---ada-------s-----vk-s-es-as--ptgaggvigvpvcscadfdvl----------------------ls------g----r--m-------------e---gsiifadlavq-skl-s-daveqlsfsvavlrmctvevapl--psti-ap-----y-----gvaaqrlkvdn----tq-ntanp-----h------------------------------------------------mlalrvrisytv-rg-e-p-re----qmfqvs--------q--al
'apl4_naegleria_estExt_fgeneshNG_pg_C_90153'                                                                                                                                                                                                                                                                                                                                                         -----------------------------m-----------------------s----------------------------------------------------------------------------------------------------trlrelirevrncktaaeersviakecaairtalkeq-----h-ayrarnaaklmyihmlgyptnfgqiecvnliss-skypekrigylslmimldehqeiltltehrfkvdl---------nd---s-n-qfvqalalta----igniasadicrdlsvevekllig-----apsfirkkaaqcairivskcp-----------dl-ienyi-eridtile-ne---------qhqrshsamlgiitlil-------------------tilnp-------tkv--------------ggset-------------r----------ny----llh--f--rk----------hipvfvrllnall---ssns--t-----------sey--dvngvadpflqtkllrllkvlgrg-s--------s----------------------------------------------------------------------------------------------------------------kaseqmtevltktltntdktkntgnaviyecvrtvmd-----------------ie---c-------dpsl--rkma---igqlgtflgnkk--------------dnnlryvalhtmkkvs----------kl----------------------------dsqavsr----hlativeclkdhdisirkraldlvyvivdnsnvtylvqeliqhlev-s-p----pe-----------------------fk---p--------elttkict--iieeh----------a-pskdwkittllqviilsa---qyvrde-i---------------------------------------------------a-sifigmls-q-s--i-dnqa--eitrklydt-lkd---------lipkpnill--------------k-qei-----lmq-----------------------------------------------------------------------vsswclgeygdlivdne-----------------------------------v------------t-s-------en-------------------v--vnvl-fdlvnmlpkgsvstvksrrv--lst-d---------------------------------------------------------------------------p-------------------------nni--vrayalval--lklsgrfpd--------r-----sadierfvsrysdnvqldlqqra-------cellqia----k-m-sa------------------sv--k--------------------------------eni---ldkmpefqidsii-----------g------------qlnssek------------------------------------------------------------e--------ee---------------------eqgeeehnepsdrttsavgsgls--------s------llidie--nngav--kqtessl-------------------------------------------idfitt---t-------------------------------te-----------------tk---pvktteptrk----------------------------------------------------------------------------------------------------vptvqqtet--llpfesi-----------------------------------------------lpttnttts---pvpsllnmldm-pssnsansllld--------------dllss------------------------------p----------------------------------------------------s--------------lpa-salmp-----qkekkilsaynknslnir----------------------feyvem--d-------p-------------g---slnviv--yfs-nnn-t-kevmgldfkaaapkycevtlfkp--ssts-ia----pnt---tdsvtqkfkvki----vn-sa--arpitds------------------------------------------------qipirfklicki-gd-k-v-ld----etgt----------v--kl
'apl4_phytoph_PITG_11143_|_PITT_11143_|_Phytophthora_infestans_AP_1_complex_subunit_gamma_1_translation_848_aa'                                                                                                                                                                                                                                                                                      -----------------------------m-----------------------s----------------------------------------------------------------------------------------------------qklrdlirgvracktaaeeraviakesalirtkfkdq--d--k-qyrhrnvakllfihmlgypshfgqmecvklias-pyfaekrmgylglillltdqedvltlvtnsvkndl---------nn---q-t-hftvalalta----vgniasadmardlvmdvdrhlrs-----dnehlrkkaalaavrvftkvp-----------dl-vedft-esilgllr-sk---------h----hgvllagvqlit-------------------evvil----------------------------d-------------a----------en----lkt--f--ss----------lvpklvkqlrnll---smgy--s-----------sey--dvsgiadpflqvailkllrllgkd-n--------e----------------------------------------------------------------------------------------------------------------easeamndvlaqvatntetaktagnailyecvqtimt-----------------ie---s-------dsgl--rvla---inilgrflln-r--------------dnniryvalntlskvv----------td----------------------------diaavqr----htntivdclkdpdtsirqraleliyslvnssniqtlaremlnylvi-a-p----nd-----------------------qk---p--------elcsriad--avdry----------a-pssrwhidtlitmlsiag---stlpde-r---------------------------------------------------icsslitliq-r-n--t-dlhp--yvvhklfwa-lhd---------d-------v--------------s-qls-----lvh-----------------------------------------------------------------------vgiwcvgeyskflllda--p--------------------------------p--------------s-------ee----tl------sd-----k--srvdessivelf---------ttil--rhh-g---------------------------------------------------------------------------a-------------------------tdi--trayslnam--vklttrfss--------p---seiaklnfmissfntsmvlelqqra-------teyttlg----qpq-ws------------------sl--r--------------------------------ndv---lvnmpaidaskvr-----------s------------------r------------------------------------------------------------n--------dn---------------------lt--------------ssa-vgsadllgddntsanataaaapkpaqtkssa--saslldl-------------------------------------------ddifgg---g-------------------------------as-t---------------ss------------------------------------------------------------------------------------------------------------------------------------------------------------------------------------------------agtsmsass-sapavp---avd---------------llad-----------if--s----s-------gpsapapaasfgsnnggsaapg------------------add------l---lgl-------m-----df-g-ap-aa--aappaanppvraydkngltvd----------------------leitkp--n----pddk-------------s---vtyita--ttr-nst-a-qaiekfvflaafpkyiklkmepp--tgds-vp----ann---sgvvtqvvkiqn----sm-qg--e-----k------------------------------------------------pvlmrikleflv-ng-s-k-ve----dmatvnnf-p----s--ni
'apl4_tricho_93792_m00165'                                                                                                                                                                                                                                                                                                                                                                           -----------------------------m-----------------------t----------------------------------------------------------------------------------------------------lqlsalihqiraaqsideerhvittelanirtyirec----ep-emrprviaklvylnmigettswgqmetlslmad-drfsfkrigylgagllldetadisvllthtiqkdl---------qs---k-h-rfvvalalav----lanigstelcrslaadvqkvlai-----ddpflrkraamaviriikklp-----------ef-tetfq-thvhllln-ds---------q----hsvvlsgigmvi-------------------tmlka----------------------------q-------------p----------el----ant--w--sk----------ftpafvkilrsli---assr--s-----------sd------easdpflqvkvleilallks-----------------------------------------------------------------------------------------------------------------------------psddldevlasivstadmkrsdgravllqavqtiva-----------------va---k-------kpsl--rtla---fsqigrllsf-r--------------esnvlysalnvfsrvlyanrdildrtsa----------------------------dslalqr----ykgqivrcldnpdisirrraldvisalidrdnverlvpeilkylhl-a-d----td-----------------------fr---m--------elvgrift--aiqsf----------s-pseqwmfdaimqilresg---gyvksd-i---------------------------------------------------i-savckvvg-r-s--e-vmqq--yavkqlqee-ltr---------n-------s--------------t-vqp-----lvq-----------------------------------------------------------------------vaawilgefgsese-------------------------------------------------------------------------------------------nltatf---------kqil--nlp-q---------------------------------------------------------------------------t-------------------------tke--tkayiftai--akiasrsqa--------d-----qatmea-lafgvtdndldlqqrs-------geylqll----t-k--t------------------tv--a--------------------------------dqv---lapapafedddee-----------g------------p------------------------------------------------------------------k--------k---------------------------------------------------------------------adnk--gaavqgd-------------------------------------------iidwnp---t-------------------------------ps-t-----sqkeapplidmsd----assttnns----------------------------------------------------------------------------------------------------idllksmfd--a-----------------------------------------------------------------------------------------------------------------------------------------------------------------------------------------t---pa--------s-----ta--paq-apqqkqpqippgavlaydkdgvqiy----------------------feiqrp--n-------a-------------n---qvsvrl--nay-nrt-s-tqikrfkvefactqgwipkyelp--sgdt-me----pmn---erplqqimrwqn----sg-----q-----y------------------------------------------------kfalkirvsyvy-gt-m-p-iq----hdhdv---------t--vf
'apl4_crypto_640326102_XP_666098_Chro_50468_adaptor_related_protein_complex_1_gamma_2_subunit_gamma2_adaptin_clathrin_associatedassemblyadaptor_protein_large_gamma_2_'                                                                                                                                                                                                                              -----------------------------m-----------------------s----------------------------------------------------------------------------------------------------iklrelirqvrncktaaeersiiskecahiralfked--e--n-qyrqrniakllfihmlgypsqfgqveclklias-nkfcekrigylaicqlldedseilllatnsikndl---------nh---s-n-qyinglalsa----igntapkemcravfrevselllv-----gnpfikkrallasvhiirvle-----------daeiesfi-ncipslle-dk---------h----hgvllgtchmin-------------------siiqy----------------------------h-------------p----------en----iea--l--gp----------fvpllvkilntis---magylns-----------mey--dnggvtdqflqvhilitigdlrtvia--------d----------------------------------------------------------------------------------------------------------------dikenicavlaqlltntdhsknggnsilyesvrtiik-----------------llpyin-------edgl--ymla---vntvtkflqn-t--------------dlnirfvalgllenmk----------efpnnsstcsiapninenltgnndksndesahaglap----hhalildclkdsdssiklralkvlfsvinennikifikellnslli-s-teneeid-----------------------fs---i--------elatgmci--avrkc----------khltpqwyidtyiklfclag---niikee-e---------------------------------------------------r-dyfisyls-s-lsds-sihs--ytvkklyls-lls---------r-------n--------------d-qil-----liq-----------------------------------------------------------------------vtlwaigeysqhlftnn--n--------------------------------g---------is-s-feeqksldts-------------------e--idiseesvmsli---------enil--icn-s---------------------------------------remsnsnyslsisginnlcidyshpikgvgtygsiss-------------------------iet--tinfalval--ikasirlkt--------q-----knkilqliqtqasspsveiqqra------xriytn-----------------------------------------------------------------------------------------------------------------------------------------------------------------------------------------------------------------------------------------------------------------------------------------------------------------------------------------------------------------------------------------------------------------------------------------------------------------------------------------------------------------------------------------------------------------------------------------------------------------------------------------------------------------------------------------------------------------------------------------------------------------------------------------------------------------------------------------------------------------------------------------------------------------------------------------------------------------------------------------------------------f--ef
'apl4_plasmof_638272460_NP_702418_PF14_0529_gamma_adaptin_putative_'                                                                                                                                                                                                                                                                                                                                 -----------------------------m-----------------------s----------------------------------------------------------------------------------------------------iklrdlirnirscktaaeersvvakecalirtafkee--d--n-iyrhrnvakllfinmlgypthfgqieclklias-nkfsfkrigylgltilldentdilmlvtnsikndl---------rn---s-n-qyinglalca----lgniansemcsslryeildmmni-----nnpyikkkaamcairilkktn-----------di-eelfl-ekinnlld-dr---------n----hgvlsagislmi-------------------tlmek----------------------------k-------------p----------qy----kni--l--rg----------ytnkivkilkscv---msgy--t---------hgaey--diygindpflqvkilkllkylnsd-h--------v-------------nnnenekntnymnnmnnmnnmnnkndednktmcninyegatrsfsntksfneqndilddtslssreklinnkqpysindnmnkfnsmniihmdsmnnniydmeevnsvlaqvatntdslknvgnailyecvktity-----------------is---t-------dpgl--lvla---vnvlgkflqn-n--------------dnniryvglctlqkll----------kk----------------------------dpktlhi----yrntiieclkdqdisirkkaldvafalitkdslkimvkellnyllv-a-d----ie-----------------------ik---s--------divsnicv--svnky----------a-pnvqylldtyiklfclag---nfiqdh-i---------------------------------------------------k-ddfiyyll-q-n--p-efhs--yvvfkiffs-ike---------n-------l--------------d-qya-----liq-----------------------------------------------------------------------vgiwcigefgdlliqgk--n--------------------------------v---------g--p-d-------ee-------------------l--itvthedvfdll---------dkii--iky-eqnhvkelhninvkdpihnilynnkslnmleetlnnnnnningnniitsnnnnnnnnnglnnaliccnindnmnndd-------------------------nni--ilqyilmcl--nkltvrfps--------h-----kskiekmiqkykknkcieiqqra-------cefhefm----n-pqwd------------------qi--r--------------------------------dsi---llripc-nkkmnr-----------k------------------k-----------------------------------------------qqqqqqqqqqqqnd--------de----eepiysdkntdtlinkmgs--------------iht---------------------------nnhn---nsnnsyv-------------------------------------------vdlldl---d----------------------------------------------------------------------dvlg-------------------iqntnnknndnmnkninnnltinenklnnfnitndpikigipsvskseaninissntlnindnnvqmgnkknediladlfg--n-----------------------------------------------------------------------------------------------------------------------is--l----dkpksnkpsesk----------------------------eggnnslnlll------d---dittdnldtln-----lm-deki-ke-----kvqiqplkiydkndiviv----------------------fnfeke--y----i-ds-------------e---vtmika--vys-nks-s-ilissfvfeavvpnyvkleifsa--sdkq-ll----pse---gntikqnlkiwn----kl-fk--k-----k------------------------------------------------pvlmkvrlsyvk-nn-e-s-fq----dfinignf-p----n--dl
'apl4_celeg_|25145450|ref|NP_740937_1|_AdaPtin_Gamma_chain_clathrin_associated_complex_family_member_apg_1_'                                                                                                                                                                                                                                                                                         -----------------------------m-----------------------at-----------------------a-----------------------------------------------------velaiekideykskigrtlgtpmrlrdlirqvraartmaeeravvdresaniresfrdd--d--s-pwkcrniakllyihmlgypahfgqmecmklvah-prftdkrigylgamllldersevhmlvtnslkndl---------tc---s-t-qfvsglalct----lgsicsaemcrdlanevekiikq-----nnaylkkkaalcafrivrkvp-----------el-mevfi-pctrsllg-ek---------n----hgvlmgattlvt-------------------emcek----------------------------s-------------p----------dv----lnh--f--kk----------lvpnlvrilknll---msgy--s-----------peh--dvtgisdpflqvkilrllrvlgkd-d--------v----------------------------------------------------------------------------------------------------------------rvteemndilaqvatntetaknvgnailyetvltime-----------------ik---s-------esgl--rila---vnilgrflln-t--------------dkniryvalntllktv----------hv----------------------------dyqavqr----hrnvvveclkdpdisirkramelcfalmnrtniaimtkevliflet-a-d----ae-----------------------fk---s--------ecasrmyi--atery----------s-pnhewhldtmitvlrlag---kyvpde-v---------------------------------------------------v-scmiqmis-a-n--e-qlqs--yavsqlyha-aqk---------da------i--------------n-aqp-----llq-----------------------------------------------------------------------vafwtigefgdlllqpt--d--------------------------------v--------------d-------s-----------------------tpisendvvgvf---------esvl--psa-l---------------------------------------------------------------------------t-------------------------slw--tkcygvtal--aklgtrfqs--------t-----gdrigalvrmnqahiqlelqqrs-------vefnvil----n-l--g------------------dl--r--------------------------------dgl---lermpvithnsln-----------a------------------a------------------------------------------------------------a-----------------------------------------------------------------psmideevsa--esgap--vvtngdllgdl------------------------nlggggstnpsndyssdllgv---g-----------------------------vgsg-a---------------as------------------------------------------------------------------------------------------------------------------------------------------------------------------------------------------------aqapppppp-ptsnsn---ild---------------if-----------------g----d----------------------------t------------------pss------n---aag-------g-----fd-f-gm-aa--pakeptyqpviainkggievq----------------------lqviet--w----k-ne-----------------karlrm--tay-nyt-p-rtlsnynffaavtktfeialepa--sspn-id----pn-----ehttqfmtitr----ka--p--n-----t------------------------------------------------tarmrtkisyiv-dg-t-e-qv----gegvvnef-p-------gl
'apl4_athali_|110735839|dbj|BAE99896_1|_hypothetical_protein_'                                                                                                                                                                                                                                                                                                                                       -----------------------------m-----------------------np-----------------------f------------------------------------------------------------------------ssgtrlsdmirairasktaaeeravvrkecaairasinen--d--q-dyrhrdlaklmfihmlgypthfgqmeclklias-pgfpekrigylglmlllderqevlmlvtnslkqdl---------nh---t-n-qyivglalca----lgnicsaemardlapeverllqf-----rdpnirkkaalcairiirkvp-----------dl-senfi-npgaallk-ek---------h----hgvlitgvhlct-------------------eickv----------------------------s-------------s----------ea----ley--f--rk---------kcteglvktprdia---nspy--s-----------pey--dvagitdpflhirllkllrvlgqg-d--------a----------------------------------------------------------------------------------------------------------------dasdcmndilaqvasktesnknagnailyecvqtims-----------------ie---e-------nggl--rvla---inilgkflsn-r--------------dnniryvalnmlmrsl----------tv----------------------------dsqavqr----hratilecvkdsdasiqkraleliyllvnennvkplakelieylev-s-e----qd-----------------------fk---g--------dltakics--ivekf----------a-pekiwyidqmlkvlseag---tyvked-v---------------------------------------------------w-halivvit-n-a--p-dlhg--ytvralyra-lht---------s-------f--------------e-qet-----lvr-----------------------------------------------------------------------vaiwcigeyadllvnna--g--------------------------------m---------l--d-l-------ed-------------------p--itvtesdavdvv---------enai--khh-l---------------------------------------------------------------------------s-------------------------dvt--tkamalial--lkissrfps--------c-----servksiigqnkgsfvlelqqrs-------lefssvi----q-k-hq------------------ni--r--------------------------------ssl---vermpvldeatfs-----------g------------------r------------------------------------------------------------r--------ags-------lpasvstsgksplgi--------------png---------------------------vak------aaapl-------------------------------------------vdlldl---g-----s-------------------------ddtp-----------------a----p---tsssnnflqdllg-----------------------------------------------------------------------vd-lsqpsaqpgamqpsqagadilmdlls------------------------------------------------------------------------------------ig---------------tpapvqngsa--------ngdllsiq----dnnapiapslts----------------------------ptapssmmdll------d---gfg-------p-----tp-pkse-dk-----saaypsivafessslkie----------------------fnftkq--s----e-np-------------q---ttdiva--nfi-nlt-p-nvyteflfqaavpkflqlhldpa--ssns-lp----an-----gnikqtmrvtn----sq-kg--k-----k------------------------------------------------pivmrmrvgyki-ng-k-d-vl----eegqinnf-p----r--gl
'apl4_candiG_|50292039|ref|XP_448452_1|_unnamed_protein_product_'                                                                                                                                                                                                                                                                                                                                    -----------------------------mmr-------rssskkgssgtyngs----------------------------------------------------------------------------------------------------sslrnfikdvrnaktladeraiinkqaakirtklrdd--hlss-dkkrnniikllylyilgerthfgqvecinlias-dqyidkrlgylsttllldesqdlltlltnlinndl---------kh---p-n-kyvvslalta----lgflsspelardlypdvegllktys---tdpyilkkalqccakliakds-----------ql-leivpidlfltllk-eyrssltslsaa----hgvliglsrlfq-------------------aiataitnlvtpqetses--------dpedmayr-------------q----------nlaqqmikifse--ss----------flddfyqvlasls---srnl--d-----------pqf--dvqgvsdpflqcevittlrlyfka-yhklateinq----------------------------------------------------------------------------------------------------------------eqvdgfndlltniatntdstkssgqavlyeitrtifd-----------------lq---l-------pkpl--qvlg---inilgnflsp-rsvggkkpttavitaqnntkyvalnmllkvv----------ps----------------------------epeavrr----hrkfisrclndqdisirmraleltfaimdkdnlvelinevlnflak-s-v----mnngsakggysssykinsfgediddsk---d--------liifavnh--ivdkfge-iseeqgen-idnnwrlsvfvkilklvg---syipvd-r---------------------------------------------------i-sdiliafn-n-t--l-evnyktdviirmldislre---------v-------mestdkttedefieeg-nlg-----wql-----------------------------------------------------------------------vsiwcigeygdivlqal--q--------------------------------s---------dsklne-------ty-------------------g--ktinektivnyl---------klkd--tqyir---------------------------------------------------------------------------t-------------------------nlk--inhyvltaa--lklsvriqdfa------l-----ieklrqiivgqtkntdlllqaka-------tqyeiif----s-q-pe------------------si--r--------------------------------kqi---ldampqferavkt-----------e------------------k------------------------------------------------------------pvts---ishl---------------------------------------d---------------------------ngkqs--drkhdpl-------------------------------------------ldllgd---t-------------------------------dv-q-----d---------tkq----q---qknn----------------------------------------------------------------------------------------------------tnlladlll--g----en-----------------------------------------------n-------------------------------------------------------------------------------------------------------------------------------ngiqs---qg--------q-----ts--knn-edkl---tlpesctllqtidcleiy----------------------askitk--d-------d-------------t---sahlei--yyk-nng-d-vevsnlqclvavtktlkvvlgqly-psvn-ip----an-----giikqtlkvsg-----------t-----g------------------------------------------------nlkmrvklsysv-gg-s-q-qt----qqfdh-kf-pe---l--tl
'apl4_kluyver_|50308487|ref|XP_454245_1|_unnamed_protein_product_'                                                                                                                                                                                                                                                                                                                                   -----------------------------m-----------------------g-----------------------------------------------------------------------------------------------------slrtfikevraaktlaeersivtkesarirtklkdd--hisl-errrkyinkllylyilgekthfaqvecinlias-edfadkrvgylaavllldenqelltlltnllnndl---------nh---p-s-ryvvslaina----lgaltspelardlytdiknileh-s---rdsflikkalacsgkliardp-----------sl-leifapy-ankmls-ske------sts----hgvligtnkliq-------------------aiiin-------tksye-------------fdnl-------------p----------ei----idk--l--ss----------lipdllgklhhln---lgss--n-----------pey--nvggcldpflqvelmttlrlflqy-fpeqt--k------------------------------------------------------------------------------------------------------------------pyknnyldtltrvatytpttsnsctsvlyeavrtifs-----------------fq---a-------ersl--rvlg---vnvlgnlvad-k--------------dyntkyvslnalldvv----------sv----------------------------epqavqr----hrkfisrcifdsdisikkralemtfailnqtnmreliaeiltflek-a-g----en-----------------------dk---g--------lilycvdq--limvfdl------qde-iddswkldvivkilkfvg---qyisve-k---------------------------------------------------t-tdalimin-n-n--s-nlehkkqvvsniinvaldn---------d-------ss---------qvsde-nla-----wrv-----------------------------------------------------------------------vsiwcigeyadlilgng--r--------------------------------c-------------------------------------------------tetnltgyl---------yesd--sly-c---------------------------------------------------------------------------d-------------------------npm--vtsyvllaa--lklsvkidtkv------l-----snrlrqlikghtentnvmiqtka-------vqygilf----n-e-st------------------sv--k--------------------------------aal---lepmpifhkkvse-----------t------------------a------------------------------------------------------------alrtfsqkvpa--------------------------------------pa---------------------------ikkvk--kkendll-------------------------------------------ldllgd---l-------------------------------st-p-----e---------tta----pt---kps----------------------------------------------------------------------------------------------------ndllsnlsntpa-----p-----------------------------------------------q-------s------------------------------------------------------------------------------------------------------------------------snqn---gs--------t-----ls--ssf-qqri---eippnsinihssdivevy----------------------gkvess--i-------p-------------g---cteidl--flk---a-k-tnintlqiliavpksqkaefgs-l-sshk-va----tg-----evakqglkilg-----------s-----g------------------------------------------------kiklrvklnins-te-----------dqfdy-kfen----i--ph
'apl4_pichia_|150864485|ref|XP_001383321_2|_hypothetical_protein_PICST_82880_'                                                                                                                                                                                                                                                                                                                       -----------------------------m-----------------------a-----------------------------------------------------------------------------------------------------slksfikavrkaktiaderavvrkesaairtsfrdvtld--q-ttrriniskllylyimgekthfgqveclkllas-prfvdkrlgylaasllldenqevltlltnsldndm---------qh---p-n-ayivglalcc----lgniaspelardlyqnvekiias-----nnvylkkkacivaaklvekep-----------dl-feffl-pkigqlls-dk---------s----pavllgalrltn-------------------slyla----------------------------s-------------e----------dt----hpv--l--vk----------nipkiishlkrvn---tsgy--q-----------pdy--dvmgtadpflqvallstlrtlatd-e--------y-------------cp------------------------------------------------------------------------------------------------dqhleeindiltqvasnldsgknaahailyecvrtifa-----------------iq---s-------dqsl--kilg---vnllgkflst-k--------------enntryvaldsllsvi----------si----------------------------eplavqr----hrstivnclsdgdisirrralelsfailneqnirvlvreiltflen-cnd----ne-----------------------lk---p--------yvtsqlti--aanky----------s-pnekwhfdtlirmlklsg---dyvtsd-n---------------------------------------------------i-ssilalil-q-cndn-elkk--hivqkllts-cle---------d-------s--------------t-qfg-----lsl-----------------------------------------------------------------------itvwslgeyadlvlgtn--v--------------------------------e------------v-h-------sk-------------------e--ilvtdkvvldli---------dnli--nnsty---------------------------------------------------------------------------s----------------------esetvq--lityiltav--iklsvkfsdga------s-----lehlrqilnartydnnleiqvra-------veyqeif----a-q-dv------------------sl--k--------------------------------rgl---larmpappvkeresltlq-----ka--------------------------------------------------------------------------------------------------------------------------------n--nka--------k------rvgssp--nsgvp--sttedll-------------------------------------------ldlmdd---n-------------------------------gd-s-----n---------gv-------ngnkda----------------------------------------------------------------------------------------------------tallsdifg--g-----s-----------------------------------------------n-------g---------tvsas-qnnnaa---ild---------------lfnt---------------s--------------p----------------------------------------------------a--------------a-p-aa-pi-----aeetnsipafsnnfikvs----------------------fvpksf--p----s-ng-------------e---ai-iea--lvd-sns-a-stveqfqfliavpktqkltisss--segdtlv----p-----ggrikqvlklag----kq-----g-----s------------------------------------------------kvkfrvkakytv-ng-n-a-ie----eqfdfgaf-s----q--tl
'apl4_debaro_|199429862|emb|CAG85446_2|_DEHA2B11286p_'                                                                                                                                                                                                                                                                                                                                               -----------------------------m-----------------------g-----------------------------------------------------------------------------------------------------slksfikavrksktiaderavvmkesasirtsfrdakld--q-ttrriniskllylyimgekthfgqvecikllas-prfadkrlgymatmllldenqevltlltnsldndm---------qh---p-n-afivglalcc----lgniaspelardlytnvdkiitt-----nnlylkkkacivaakliekdp-----------dl-seifm-pkvpqlis-dk---------s----pgvllgalrliq-------------------alyfa----------------------------s-------------p----------eh----ren--l--ik----------tipkivghlkrva---ssgy--i-----------pdy--dvlgisdpflqvsllttirilavd-e--------n-------------cp------------------------------------------------------------------------------------------------pkyleeindiltqvasniesgknaahailyecvktifa-----------------iq---s-------dqsl--kilg---vnllgkflst-k--------------dnntryvaldtlltvi----------ni----------------------------eplavqr----hrttivnclsdgdisirrralelsfailneqnirvlvreillflen-crd----ne-----------------------lk---p--------yissqltt--aankf----------a-pnekwhfdtlirmlklsg---nfitpd-i---------------------------------------------------i-snilalim-q-cndl-elkk--hvvgrllsl-cle---------d-------s--------------t-qyg-----lsl-----------------------------------------------------------------------itvwclgeyvdlildgn--v--------------------------------e------------v-n-------gk-------------------q--vpvtdklilkli---------deli--nnsty---------------------------------------------------------------------------s----------------------dqetvh--lvtyiltai--iklsikfknpd------s-----ieklrlilnsraydnnleiqira-------aeyqeif----a-q-dt------------------ql--k--------------------------------kgl---larmpapkikareslslq-----nt--------------------------------------------------------------------------------------------------------------------------------nthrtk--------p------aghshn--dagvp--ss-tndl-------------------------------------------ldlldd---n-------------------------------nd-a-----s---------nvs----nnhqpisn----------------------------------------------------------------------------------------------------ndllsdlfa--g-----p-----------------------------------------------s-------n---ptqsqasshak-ssnngs---ild---------------lfds------------------------------p----------------------------------------------------s-------aaqspvqs-n-fe-la-----qssaqlinafsnsniais----------------------flpksf--p----q-ng-------------q---at-mea--hiksnsp-s-ssieqfqlliavpktqklsisst--sggdtlv----n-----gsdikqvlkivg----kq-----g-----s------------------------------------------------kvklrvkakyil-ng-e-t-ve----dlfdfagf-s----s--tl
'apl4_candiA_|238879749|gb|EEQ43387_1|_conserved_hypothetical_protein_'                                                                                                                                                                                                                                                                                                                              -----------------------------m-----------------------a-----------------------------------------------------------------------------------------------------slksfiksvrkaktiadersvvqkesaairtsfrdpgld--q-ttrriniskllylyimgekthfgqveclkllas-prfadkrlgylacmlildenqevltlltnsldndm---------qh---p-n-sfivglalcc----lgniaspelardlytnvetiids-----knvylkkkacivaakliekep-----------el-aeffi-tkinslin-ek---------q----pslllgtirliq-------------------alyfa----------------------------s-------------e----------es----rpt--l--ik----------tipklvadlkrtt---tsgy--q-----------pdy--dvtgttdpflqvslletlrilgrd-e--------q-------------cp------------------------------------------------------------------------------------------------pqyleqindiltqvasnldsgknaahailyecvktifa-----------------iq---s-------dqsl--kilg---vnilgkflst-k--------------dnntryvaldtlltvv----------ti----------------------------epmavqr----hrstivnclsdgdisirrralelsfgilneqnirvlareiltflek-chd----qe-----------------------lk---s--------yvtsqlti--aanky----------a-pndkwhfdtlirmlkvgg---naltpd-i---------------------------------------------------i-snilalil-q-cndl-elkk--hvasklvas-cle---------t-------t--------------n-qyg-----lal-----------------------------------------------------------------------itswtmgeygdlilgtn--v--------------------------------e------------v-n-------gk-------------------t--iiiteqklsqli---------ddli--nntnf---------------------------------------------------------------------------s----------------------esetiq--ltsyiltsi--iklsikfkdnq------v-----ietlrlilnskthdpnleiqtra-------veyqqif----g-q-ds------------------tl--k--------------------------------rgl---larmpappvkqrealtlhksanttt--------------------------------------------------------------------------------------------------------------------------------tnthks--------l--------kkstnetsggg--sgsdnll-------------------------------------------ldlmdd---i-------------------------------vs-----------------pat----nqqqssqq----------------------------------------------------------------------------------------------------gdvisdifg--g-----g-----------------------------------------------g-------g------sgndtnks-tinnaa---ild---------------lfns---------------s--------------s-------------------------------------------------------------------n-s-in-pa-----vssvseipafenndvkis----------------------fipksf--p----q-ng-------------e---at-iea--iirskin-d-sninqfqlliavpksqkltitst--sggdsligssnp-----nesirqilkivg----kq-----g-----a------------------------------------------------kiklrvkvkyni-nn-sns-ve----eqfdfagf-k----s--nl
'apl4_asper_|67527924|ref|XP_661811_1|_hypothetical_protein_AN4207_2_'                                                                                                                                                                                                                                                                                                                               -----------------------------m-----------------------a-----------------------------------------------------------------------------------------------------slkqfirnvrsaktiaderaviqkesaairasfree--shds-sirrnnvakllylftlgerthfgqieclkllas-hrfadkrlgylgtmllldenqevltlvtnslkndl---------nh---s-n-qyivglslct----lgniasvemsrdlftevesllst-----anpyirrkaalcamricrkvp-----------dl-qehfl-ekaknlls-dr---------n----hgvllcgltlvi-------------------dmcea----------------------------e-------------e----seegqegv----iem--f--rp----------lagnlvralkglt---tsgy--a-----------peh--dvsgitdpfvqvkilrllrvlarg-d--------t----------------------------------------------------------------------------------------------------------------atselindilaqvatntdssknvgnailyeavltild-----------------ie---a-------dsgl--rvlg---vnilgkfltn-k--------------dnniryvalntlnkvv----------ai----------------------------epnavqr----hrntvleclrdpdisirrraldlsfmlinesnvrvlvrellaflev-a-d----ne-----------------------fk---p--------tmttqigi--aadry----------a-pnkrwhadtilrvlklag---ayvkeq-i---------------------------------------------------l-ssfvrlia-t-t--p-elqt--ysvqklyvs-lke---------d-------i--------------s-qeg-----ltl-----------------------------------------------------------------------aatwligeygdnllrgg--e--------------------------------y---------e--e-e-------el-------------------v--keikesdivdlf---------dnil--nst-y---------------------------------------------------------------------------a-------------------------tqt--vveyittas--mkltvrmsdas------q-----ierlrrllhnrtadlsveiqqra-------veygnlf----g-y--d------------------qi--r--------------------------------rgv---lermpppeireeq-----------rvlg---------p-stkkr------------------------------------------------------------qskmlkdktr---------------------------------------------------------------------kpik--taeqdml-------------------------------------------ldlmgg---s-------------------------------dv-p-----v---------tsp----tmngsqnt----------------------------------------------------------------------------------------------------adlladilg--g-----d-----------------------------------------------s-------glssp--apqaaqqp-vsnnsa---imd---------------lfgs-----------ng--g----t-------pspn----------------------------papasasldll------g---ga--------g-----ap--vst-ps-----pststaytaynknelvls----------------------lqvqrg--n-------n-------------n---taqiqa--rfr-nqssf-sqftsvglqaavpksqrlqlsai--nkae-le----ag-----degvqmlkvta-lngpl-----p-----s------------------------------------------------klrlrlrvtyak-dg-s-eptt----dqv---dw------s--es
'apl4_yarrow_|50547415|ref|XP_501177_1|_YALI0B21340p_'                                                                                                                                                                                                                                                                                                                                               -----------------------------m-----------------------t-----------------------------------------------------------------------------------------------------slksfiksvraaktlaeersviqkesaairtsfren--yvdp-nirkqnvakllylftlgerthfgqveclklias-prfsekrlgylgtmllldenqetltlvtnslsndl---------nh---p-n-qyvvalaltt----laniastemgrdlfqtvdkimss-----snpylkkkaavcaarissrvp-----------el-aeifv-ekakillt-dk---------n----hgvllcgltlat-------------------dicvq----------------------------d-------------d----------ei----leq--f--rp----------vvptlvkllrqlc---tsay--a-----------peh--dvtgvtdpflqvkilgllrvlgag-d--------a----------------------------------------------------------------------------------------------------------------sasdamndvlaqvasntdsaknvgssvlyecvrtifa-----------------ve---a-------dtgl--rvlg---vnilgkflat-t--------------dnntryvalntlltvi----------di----------------------------epaavqr----hrntiveclrdadvsirrralavayalinesnvrvivrelltfles-a-d----ae-----------------------fk---p--------svtaqiai--aaeky----------a-pnkrwhidtlvralalag---shvpen-v---------------------------------------------------v-ssfialvvtc-d--e-elql--ytvqklysa-lra---------d-------f--------------t-qeg-----lsl-----------------------------------------------------------------------aslwllgefghilirsg--n--------------------------------f---------s--sed-------ge-------------------s--qevseesvvtmi---------enll--ksa-y---------------------------------------------------------------------------a-------------------------sdv--vqeygvnal--vklstrinnat------q-----kervrrilesyasslnvevqqrs-------aeytklf----s-n--m------------------gv--a--------------------------------kgv---lekmpapelkndl--------------g---------------k------------------------------------------------------------kyakpkkakk---------------------------------------------------------------------vtas--kkdvdll-------------------------------------------ldlvmd---a-------------------------------pe-p-----a---------ng-----ggsssann----------------------------------------------------------------------------------------------------sdlladilg--p-----s-----------------------------------------------s-----------p--sggasvat-pssnqn---imd---------------lfgs-----------ga---------------------------------------------------------------qs---sp--------v-----st--pas-ap-----aaaastisaysgnglslg----------------------fsagta--q-------g-------------l---tvpita--hfs-ntg-g-spissislqaavpktqklalqpp--asqs-ig----pg-----stttqqlrvtv---qga-----g-----a------------------------------------------------avklrvrlgfsv-ng-q-q-vq----eqftfdkf-g----q--vv
'apl4_neurospora_|16944429|emb|CAC28785_2|_probable_gamma_adaptin_precursor_'                                                                                                                                                                                                                                                                                                                        -----------------------------m-----------------------s-----------------------------------------------------------------------------------------------------slkqfirnvraaktiaderaviqkesaairasfree--shdh-svrrnnvakllylftlgerthfgqieclkllas-prfadkrlghlatsllldenqevltlvtnslqndl---------nh---s-n-qyvvglalct----lgniasvemsrdlfpqietlist-----tnpyirrkaalcamrickkvp-----------dl-qehfv-ekaaqlls-dr---------n----hgvllcgltlvt-------------------slcea----------------------------d-------------e----aeggeegi----iek--f--rq----------fvpvlvrtlkgla---ssgy--a-----------peh--dvtgitdpflqvkilrllrvlarg-d--------a----------------------------------------------------------------------------------------------------------------qtteqindilaqvatntdatknvgnsilyeavltild-----------------ie---a-------dagl--rvlg---vnilgkflan-k--------------dnniryvalntlvkvv----------ai----------------------------dtnavqr----hrntileclrdpdisirrraldlsftlinesnvrvlirellaflev-a-d----ne-----------------------fk---p--------nmtsqigi--aadry----------a-pnkrwhvdtmlrvltlag---nyvkep-i---------------------------------------------------l-ssfirlia-t-t--p-elqt--yavqklytn-lkk---------d-------i--------------t-qes-----ltq-----------------------------------------------------------------------agawcigeygdallrgg--q--------------------------------y---------e--e-e-------el-------------------v--qevkehelidlf---------ttil--nsn-y---------------------------------------------------------------------------a-------------------------tqv--tteyiital--iklttrlqdat------q-----iervrrllqyhqtsldvevqqra-------veygnlf----s-f--d------------------qi--r--------------------------------rgv---lekmpppqikess-----------rvlg---------e--aakk------------------------------------------------------------ttkaagkktn---------------------------------------------------------------------kaak--pkeedll-------------------------------------------fdlmgd---t-------------------------------nl-p-----s---------ps-----vpnggtnn----------------------------------------------------------------------------------------------------adlladilg--g-----t-----------------------------------------------t----------sp--ptsaspapaqsnvas---imd---------------lfsq-------gptstp--s----p-------apap----------------------------aaapsavldlfnttpaaa---sa--------p-----ap--qaa-pk-----paaaaghacydnnglnvt----------------------iqiqrn--a-------e-------------g---miqata--rfr-nsfpg-gplsavglqaavpksqklqllni--sstd-ia----pg-----aeatqmmrvag----c------t-----g------------------------------------------------alrlrlkigyth-pt-a-gqvl----dlv---nw-t----e--ps
'apl4_ustilago_|71004282|ref|XP_756807_1|_adaptin_gamma_subunit_'                                                                                                                                                                                                                                                                                                                                    -----------------------------m-----------------------as-----------------------a-------------------------------------------------------------------------glynlkalikairscktladersliqkesasirtafkde--d--p-farhnniakllyihmlgypahfgqieclklvat-prftdkrlgylgimllldentevltlvtnglkndm---------eh---s-n-myvcglalct----faniaseemsrdlcneieklmgs-----sntyirrkaaicamrivrkvp-----------dl-idhfv-drtqqlls-dk---------n----hgvllcavtlai-------------------eicrq----------------------------d-------------d----------ea----ltv--y--rr----------avpllvqhlkslv---ttgy--s-----------peh--dvsgitdpflqvkilrllrilgke-n--------a----------------------------------------------------------------------------------------------------------------qasetmndilaqvatnteasknvgnsilyetvltile-----------------id---a-------dngl--rvma---inilgkflsn-r--------------dnniryvalntlskvv----------sm----------------------------dtnavqr----hrniildclrdgdisirrralelsyalinesnvrvltrellsflev-a-d----ne-----------------------fk---l--------gmttqicl--aaekf----------a-pnkrwhidtvlrvlklag---nyvree-i---------------------------------------------------l-safirlvc-h-t--p-elqa--ytvqklfsg-lhq---------d-------f--------------s-qes-----ltl-----------------------------------------------------------------------aavwvigefgdvliqgg--n-------------------------------fe------------d-e-------el-------------------v--revqpkdvvdll---------ssvl--dsp-y---------------------------------------------------------------------------v-------------------------ngl--irqfvltsl--aklhtrlsdas------q-----qsrieqiiasfetsveveiqqrs-------vefatll----k-r-s-------------------di--r--------------------------------qgv---lesmpppeikqtv----------lg--------------------------------------------------------------------------------------------------------------------------------tvseak--------p---------------vgst--rsdkdal-------------------------------------------ldlmgd---e-------------------------------m--pvtsggg---------tgadnapsgatqqst----------------------------------------------------------------------------------------------------hdlladifg--g-----g-----------------------------------------------dmggmpsaa---paasasaaqkp-kssvnd---ilg---------------lfgd-----------ga--s--------------a---------------paaaaqqaptpapaatssyggldll------g---glg-------asssastp-a-at-pa-----stvakshtvytkhgltit----------------------ltpttn--p----a-rp-------------e---ivhita--rft-sa--t-saisninfqaavpkthklqmqai--snst-vh----p-----dstetqplrvmv----pp-----g-----a------------------------------------------------avrlrlriafqv-dg-h-s-vq----dqtdwaq-------p--sa
'apl4_crypto_|58258289|ref|XP_566557_1|_gamma_adaptin_'                                                                                                                                                                                                                                                                                                                                              -----------------------------m-----------------------sg--------------------------------------------------------------------------------------------------hynlkalikairscktladersviqkesaairtsfkee--d--t-farhnnvakllyihmlgypahfgqieclklvas-prfsdkrlgylgimllldenqevltlvtnslkndm---------nh---s-n-vyavglalct----fanisseemsrdlsnevekllgs-----snayirkkaalcalriirrvp-----------dl-ldhft-skaksllq-dr---------n----hgvllagitlvt-------------------emcei----------------------------n-------------e----------dv----cae--f--rr----------atgllvkhlknlv---stgy--s-----------aeh--dvlgiadpflqtkilrllrllgkg-d--------v----------------------------------------------------------------------------------------------------------------assetmndilaqvatntdssknvgnsilyetvltvle-----------------ie---a-------dsgl--rvma---inilgkflan-r--------------dnniryvalntlnkvv----------sm----------------------------dtnavqr----hrntiidclrdgdisirrralelsyalvnesnitmmtrellsflev-a-d----ne-----------------------fk---l--------gltteicl--aaerf----------a-pnkrwqidtilrvlkiag---nfvrde-i---------------------------------------------------l-safirlvs-h-t--p-elqf--ytaqrlyaa-lss---------d-------l--------------s-qes-----ltl-----------------------------------------------------------------------atvwvigefgdillqgg--t-------------------------------id------------d-g-------dk-------------------v--kqvsdsdlvdll---------ehvl--nsp-y---------------------------------------------------------------------------a-------------------------dsl--irqfvmtal--aklsvriselstpnqntl-----qdrivvilasfssnleleiqqra-------vefgslf----a-m-r-------------------ev--k--------------------------------mgv---lermpppeikati----------mg--------------------------------------------------------------------------------------------------------------------------------tvserk--------p---------------vgst--rtdkdmi-------------------------------------------vdligd---d-------------------------------sa-p----------------staglpvaatgpst----------------------------------------------------------------------------------------------------qdlladifg--t-----g-----------------------------------------------a-----sdi---aspgagsptap-rsnand---ims---------------lfnt---------------t--------------p---------------aaaasppvtsslpaastggslfdlv------spsptls-------sapapapa-p-ts-aa-----kpqlqsytaydknslkit----------------------ltpkvs--p----a-qp-------------g---vvqila--rft-tng-t-ekiegvnlqvavpktqqlqmqam--ssqe-ia----p-----ggvetqqmrihv----pa-----g-----a------------------------------------------------tirlrmrisftr-ag-q-s-lt----dqqdfagf-pagltg--sk
'apl4_oryza_|115466638|ref|NP_001056918_1|_Os06g0167100_'                                                                                                                                                                                                                                                                                                                                            -----------------------------m-----------------------dl-------------------ainpf------------------------------------------------------------------------ssgtrlrdmirairacktaaeeravvrrecaairaaiseg--d--q-dyrhrnmaklmfihmlgypthfgqmeclkliaa-agfpekrigylglmlllderqevlmlvtnslkqdl---------nh---s-n-qfivglalca----lgnicsaemardlspeverllqs-----repntkkkaalcsirivrkvp-----------dl-aenfm-gsavsllk-ek---------h----hgvlisavqlca-------------------elcka----------------------------s-------------k----------ea----ley--l--rk---------ncldglvrilrdvs---nssy--a-----------pey--diagitdpflhirvlklmrilgqg-d--------a----------------------------------------------------------------------------------------------------------------dcsefvndilaqvatktesnknagnailyecvetimg-----------------ie---a-------tsgl--rvla---inilgrflsn-r--------------dnniryvalnmlmkam----------ev----------------------------dtqavqr----hratilecvkdadvsirkralelvyllvndanaksltkelvdylev-s-d----qd-----------------------fk---d--------dltakics--ivekf----------s-qdklwyldqmfkvlslag---nyvkdd-v---------------------------------------------------w-halivlis-n-a--s-elqg--ysvrslyka-lla---------c-------g--------------e-qes-----lvr-----------------------------------------------------------------------vavwcigeygemlvnnv--g--------------------------------m---------l--d-i-------ee-------------------p--itvtesdavdav---------evsl--kry-s---------------------------------------------------------------------------a-------------------------dvt--tramclvsl--lklssrfpp--------t-----serikeivaqnkgntvlelqqrs-------iefnsii----q-r-hq------------------si--k--------------------------------ssl---lermpvideasyl-----------a------------------k------------------------------------------------------------r--------aastqatissdklaaaatpgsslkl--------------png---------------------------vak-----pppapl-------------------------------------------adlldl---s-----s-------------------------ddap-----a--------ttsa----p---ttapndflqdllg-----------------------------------------------------------------------ig-lt---dtstaggapsastdilmdlls------------------------------------------------------------------------------------i---------------------gsspv--------qngpptvs----nfslpgqaetkv----------------------------apvtpqvvdll------d---gls-------s-----st-s-ls-de-----ntayppitafqsaalkit----------------------fnfkkq--s----g-kp-------------q---ettiha--sft-nlt-s-ntftdfifqaavpkfiqlrldpa--ssnt-lp----asg---ndsvtqslsvtn----nq-hg--q-----k------------------------------------------------plamriritykv-ng-e-d-rl----eqgqinnf-p----a--gl
'apl4_|schizo_19076059|ref|NP_588559_1|_AP_1_adaptor_complex_gamma_subunit_Apl4_predicted_'                                                                                                                                                                                                                                                                                                          -----------------------------m-----------------------qtthpknlhltcsgvergftnspkth------------------------------------------------------------------------pkmsslksfikavraskttaeehttilkesaqirknirqg--sndm-rmrrknvakllylfllgepthfgqieclkllss-srfmdkrlgylaamllldenqevltlltnslqndl---------ks---r-d-kfivglalsa----fgnvagpelardlsndiaelcsn-----hhnyiskkavlcalrviqkep-----------dl-eslyi-ektdellh-sk---------s----hgvlmaalafai-------------------sacki----------------------------n-------------p----------sl----isr--f--es----------qaddliyrirqls---tsty--s-----------seh--nignisdpflqvkilqflsilgqn-n--------p----------------------------------------------------------------------------------------------------------------kiydkmsdllaqvctntdssrnagnailyqavrtild-----------------ln---s-------dssl--rvlg---vnilakflgn-r--------------dnntryvalnmlklvv----------ns----------------------------eenavqr----hrstilaclndvdssiqsralelstflvneanvrfmvrellsfldn-v-s----de-----------------------lr---g--------staqyite--vtnaf----------a-pnkrwhfdtllrvfksag---nfvses-t---------------------------------------------------l-stflrlia-s-a--p-elhe--yavvklyaa-lke---------d-------v--------------s-qea-----ltl-----------------------------------------------------------------------safwvigeygqmllspt--m--------------------------------n---------f--d-d-------dq-------------------tlphsvsesdivdii---------eevf--nsv-e--------------------------------------------------------------------------as-------------------------ryi--ivqyglfal--tklsarlgsss------t-----asridkiiysykrnkntevqqrs-------vefhlil----n-d-s-------------------kl--s--------------------------------kti---leptpap-----------------------------------------------------------------------------------------------------------------lppprttpyqnaeqklka--------------nkh---------------------------vekr---vqesnel-------------------------------------------ldlig-----------------------------------------------------------------------------------------------------------------------------------------lttpsvaepletpvdemtqspqsslsrapstskkshfedilg-----------------------------------------------------------------------------------------------------------lfas--------papsaqpv----dslassfasldf----------------------------nasasqpsnnl------s---lls-------s----------ip-st-----sksyppivvfdkhdvtlt----------------------lvpske--e----s-t--------------k---taviea--kfk-nkn-pmtrvekihlevavpksqklkiqpl--rtts-me----pg-----getsqtlrvhg-------ps--g-----s------------------------------------------------qvklrlrisvvr-qggs-n-tl----dqvdfgkl-p----sdllq
'apl4_physcom_|168009052|ref|XP_001757220_1|_predicted_protein_'                                                                                                                                                                                                                                                                                                                                     -----------------------------m-----------------------tt--------------------------------------------------------------------------------------------------gsrlldmirsiracktaaeersvvakecallrnafkdn--d--q-dyrhrnvaklmfihmlgypthfgqmecikliaa-gsfpekrigylglmlllderqevlmlvtnslkndl---------gh---t-n-qfivglglca----lgnictaemardlapevekllqs-----nnsyirkkaalcsvrivrkvp-----------dl-veylt-vpatgllt-dk---------h----hgvlvagvklct-------------------elcqs----------------------------n-------------e----------la----leh--f--rk----------hvstmvrvlknlv---vsgy--a-----------pey--dvsgitdpflqirllrllrllgng-d--------a----------------------------------------------------------------------------------------------------------------dvsdamsdvlaqvatntesnknagnailyecvqtima-----------------ve---a-------iggl--rvla---inilgrflan-r--------------dnniryvalntlvkvv----------sv----------------------------dtqavqr----hrttivecvkdsdisirrralelvcalvnennvkvltkelveylkv-s-d----pd-----------------------fk---g--------dltariag--lvqkf----------a-pnkqwyidqmillmveag---kyvtne-v---------------------------------------------------i-rslvvvis-n-a--n-dlqg--yvvrtlyrv-fqa---------w-------d--------------g-qes-----lgq-----------------------------------------------------------------------vtvwcigeygeflinsa--n--------------------------------e---------l--e-g-------ed-------------------p--ltvaesdavdvv---------esvl--kds-r---------------------------------------------------------------------------v-------------------------tpt--tvafaltal--lklstrlpt--------c-----adriknlilehkgslvlelqqra-------iefgsil----t-k-hs------------------el--k--------------------------------atl---lermpvldeatys-----------a------------------k------------------------------------------------------------n--------emgvdgqqtaaavasesdanghlkq--------------png---------------------------igkq---paatanl-------------------------------------------mdllsf---t-------------------------------deqp-----s-----------t----s---snssgnalldllg-----------------------------------------------------------------------ngpldgsnsltssakhsaggadmlldlls----------------------------------------------------------------------------------ldgp---apptsaptstaaaplaglldvd--------plgniplg----nlslsggtpkgp----------------------------pavvdpfanlt------s---tam-------l-----as-vpsp-dp-----apgfptivamqtsglkis----------------------fdftkp--a----d-sp-------------k---ttiika--fys-nls-s-npytdfvfqaavpkfmqlqlepa--tsgi-lp----ans---tnsvtqlirltn----nm-hg--q-----k------------------------------------------------alvmklrvsyka-ng-n-n-vl----eqgqvnnf-p----a--gl
'apl4_populus_|224090823|ref|XP_002309097_1|_predicted_protein_'                                                                                                                                                                                                                                                                                                                                     -----------------------------m-----------------------ns-----------------------f------------------------------------------------------------------------fsgtrlrdmirairacktaaeeravvrkecaairtsinen--d--q-dyrhrnlaklmfihmlgypthfgqmeclklias-agfpekrigylglmlllderqevlmlvtnslkqdl---------nh---s-n-qyivglalca----lgnicsaemardlapeverllqf-----rdpnirkkaalcsiriirkvp-----------dl-aenfi-npaaallk-ek---------h----hgvlitgiqlct-------------------dlckv----------------------------s-------------p----------ea----lef--l--rk---------khteglvrtlkdvv---nspy--a-----------pey--diagiadpflhvrllkllralgqg-d--------a----------------------------------------------------------------------------------------------------------------dasdamndilaqvatktesnknagnailyecvetims-----------------ie---d-------nggl--rvla---inilgrflsn-r--------------dnniryvalnmlmkai----------tv----------------------------daqavqr----hratilecvkdsdasirkralelvyvlvnetnvkpltkelidylev-s-d----ee-----------------------fk---g--------dltakics--ivekf----------s-pekiwyidqmlkvlaeag---nfvkde-v---------------------------------------------------w-halivvis-n-a--s-dlhg--ytvralyka-fqt---------s-------s--------------e-qes-----lvr-----------------------------------------------------------------------vavwcigeygdmlmnnv--g--------------------------------m---------l--a-i-------ed-------------------p--vtvtesdivdvv---------eial--khh-a---------------------------------------------------------------------------l-------------------------dlt--tkamalial--lklssrfps--------c-----serikdiivhhkgslvlelqqrs-------lefnsii----e-k-hq------------------ni--r--------------------------------stl---vermpildeatft-----------t------------------r------------------------------------------------------------r--------ags-------lpaavstsggaslnl--------------png---------------------------vvk-----pstapl-------------------------------------------vdlldl---s-----d-------------------------dvpa-----------------a----p---gssggdflqdllg-----------------------------------------------------------------------vd-lspaptqsgtnqvqkagtdvlldlls------------------------------------------------------------------------------------ig---vppvqssssttdilspiqneks--------piatldal----ssssspsaqats----------------------------saraapmmdll------d---gfg-------p-----sp-skpe-nn-----gsvyppfvafessslrit----------------------fnfskq--p----g-np-------------q---ttlvqa--tft-nlt-p-nvftdfifqaavpkflqlhldpa--ssni-lp----asg---ngsitqnmrvtn----nq-hg--k-----k------------------------------------------------slvmrtrisyki-nn-k-d-tl----eeghinnf-p----r--el
'apl4_xeno_|147904637|ref|NP_001083997_1|_similar_to_adaptor_protein_complex_AP_1_gamma_1_subunit_'                                                                                                                                                                                                                                                                                                  -----------------------------m-----------------------pa--------------------------------------------------------------------------------------------------pirlrelirtirtartqaeeremiqkecaairssfree--d--n-tyrcrnvakllymhmlgypahfgqleclklias-qkftdkrigylgamlllderqdvhllmtncikndl---------nh---s-t-qyvqglalct----lgcmgsaemcrdlagevekllkt-----snsylrkkaalcavhvirkvp-----------el-memfl-patknlln-ek---------n----hgvlhtsvvllt-------------------emcer----------------------------s-------------p----------dm----lth--f--rk----------lvpqlvrilknli---msgy--s-----------peh--dvsgisdpflqvrilrllrilgrn-d--------d----------------------------------------------------------------------------------------------------------------dsseamndilaqvatntetsknvgnailyetvltimd-----------------ik---s-------esgl--rvla---inilgrflln-n--------------dkniryvaltsllktv----------qt----------------------------dhnavqr----hrstivdclkdldvsikrramelsfalvngnnirgmmkellyflds-c-e----pe-----------------------fk---a--------dcasgifl--aaeky----------a-pskrwhidtimrvlttag---gyvrdd-a---------------------------------------------------v-pnliqlit-n-s--t-emhe--ytvqklyka-ild---------d-------i--------------s-qqp-----lvq-----------------------------------------------------------------------vsswcigeygdllvsgq--c--------------------------------e--------------e-------ee-------------------p--iqvtedevldil---------esil--isn-m---------------------------------------------------------------------------s-------------------------asv--trgfaltai--mknstrfns--------t-----vnrikkvvsiygssidvelqqra-------veynalf----k-k-yd------------------hm--r--------------------------------sal---lermpvmektmtn-----------g------------------p------------------------------------------------------------t--------dl---------------------aq--------------tng-etd--------p---tiidakpvq--stpqp--ssqandl-------------------------------------------ldllgg---n-------------------------------di-q---------------lv------------------------------------------------------------------------------------------------------------------------------------------------------------------------------------------------iptalpskp-asvgge---lld---------------llgd-----------ln--l----s-------gtpaa---------------------------vpqmaapqlll------d---gls-------t----------fn-di------agitpitaynknglkid----------------------fsfers--s----t-na-------------s---itvitt--qas-nct-d-sdmtefvfqaavpktfqlqllsp--ssnv-lp----afn---agsitqvikvln----pq-----k-----q------------------------------------------------qlrmrvkltynh-kg-s-a-iq----dlaevsnf-ppq--s--wq
'apl4_dicty_|66812406|ref|XP_640382_1|_clathrin_adaptor_gamma_chain_'                                                                                                                                                                                                                                                                                                                                -----------------------------m-----------------------s----------------------------------------------------------------------------------------------------sklrdliktvrscktaaeersqiakesalirtamkee----dl-esrqrnvakllyihmlgyptqfgqmeclklivs-psyadkrigylglmllldekqevlllatncirgdi---------mn---s-n-qfivgvslca----fgnicstamardispeiekvish-----snpyirkkaalcairvlrkvp-----------dl-tenyi-pkikalls-er---------n----haviltaltlii-------------------eicem----------------------------d-------------s----------tq----iih--f--kk----------mvpqlvrilkslt---ssgy--l-----------peh--diggvtdpflqvkilrllrilgqn-d--------p----------------------------------------------------------------------------------------------------------------easdamndilaqvstntdstknvgnailyecvqtimt-----------------ie---s-------engl--kvma---inilgrflln-r--------------dnniryvalntlsrvv----------nt----------------------------diqavqr----hrntiveclkdpdvsircraldliyslvtesnirvlvrellnflli-a-d----aq-----------------------fk---s--------elvaklci--vteky----------a-pnkrwqidtilrvmsiag---nfipde-v---------------------------------------------------p-snliqlis-s-t--p-elss--yavqklyla-lkq---------d-------i--------------t-qqp-----ltq-----------------------------------------------------------------------vglwcigeygdllvadk--s--------------------------------q---------lpkded-------gl-------------------s--lnvseqavidii---------dlif--rha-t---------------------------------------------------------------------------t-------------------------tqa--trqysltsl--aklssrfsqs-------s-----lqriktmidnykqninlelqqra-------ceystlf----d-f--d-------------------k--k--------------------------------asi---ldrmppiekqees-----------phignkniptqtppqqhyq-------------------------------------------------------------q--------q---------------------------------------------------------------------qqqp--qqqssqf-------------------------------------------gsildg---l-------------------------------ds-p-----tqssansgnnnnn----nnkqggna----------------------------------------------------------------------------------------------------mslledifg--s-----aptptsngnmnnnnnmnnmnnnmnnnyamggmgmnnnnnnsmggmmnnn-------nnnnn--nnnnnnnnnksqasa---lld---------------imgd-----------lq--l----t-------ptp----------------------------------------qqpqsqs---qq--------a-----ls--ptn-qtsvlqpvpqpltflvyqkhglnis----------------------yecskp--q-------p-------------nnlsltninm--vit-ntg-s-spitnfslqaavpkylkiqllap--sstv-ip----pnn---sgevtqvskvln----sq-qg--q-----k------------------------------------------------pillrlkldfqi-ng-q-p-fs----dvpdt-pl-p----s--lf
'apl4_homo_|193785569|dbj|BAG54627_1|_unnamed_protein_product_'                                                                                                                                                                                                                                                                                                                                      -----------------------------mekninlrncqtlntyvmlthlrmpa--------------------------------------------------------------------------------------------------pirlrelirtirtartqaeeremiqkecaairssfree--d--n-tyrcrnvakllymhmlgypahfgqleclklias-qkftdkrigylgamlllderqdvhllmtncikndl---------nh---s-t-qfvqglalct----lgcmgssemcrdlagevekllkt-----snsylrkkaalcavhvirkvp-----------el-memfl-patknlln-ek---------n----hgvlhtsvvllt-------------------emcer----------------------------s-------------p----------dm----lah--f--rk----------lvpqlvrilknli---msgy--s-----------peh--dvsgisdpflqvrilrllrilgrn-d--------d----------------------------------------------------------------------------------------------------------------dsseamndilaqvatntetsknvgnailyetvltimd-----------------ik---s-------esgl--rvla---inilgrflln-n--------------dkniryvaltsllktv----------qt----------------------------dhnavqr----hrstivdclkdldvsikrramelsfalvngnnirgmmkellyflds-c-e----pe-----------------------fk---a--------dcasgifl--aaeky----------a-pskrwhidtimrvlttag---syvrdd-a---------------------------------------------------v-pnliqlit-n-s--v-emha--ytvqrlyka-ilg---------d-------y--------------s-qqp-----lvq-----------------------------------------------------------------------vaawcigeygdllvsgq--c--------------------------------e--------------e-------ee-------------------p--iqvtedevldil---------esvl--isn-m---------------------------------------------------------------------------s-------------------------tsv--trgyaltai--mklstrftc--------t-----vnrikkvvsiygssidvelqqra-------veynalf----k-k-yd------------------hm--r--------------------------------sal---lermpvmekvttn-----------g------------------p------------------------------------------------------------t--------ei---------------------vq--------------tng-ete--------p---apletkppp--sgpqp--tsqandl-------------------------------------------ldllgg---n-------------------------------di-t---------------pv------------------------------------------------------------------------------------------------------------------------------------------------------------------------------------------------iptaptskp-ssagge---lld---------------llgd-----------in--l----t-------gapaa-------------apap--------asvpqisqppfll------d---gls-------s-----qp-l-fn-di-----aagipsitaysknglkie----------------------ftfers--n----t-np-------------s---vtviti--qas-nst-e-ldmtdfvfqaavpktfqlqllsp--sssi-vp----afn---tgtitqvikvln----pq-----k-----q------------------------------------------------qlrmrikltynh-kg-s-a-mq----dlaevnnf-ppq--s--wq
'apl4_mus_|113349|sp|P22892_3|AP1G1_MOUSE_RecName__FullAP_1_complex_subunit_gamma_1_AltName__FullAdapter_related_protein_complex_1_subunit_gamma_1_AltName__FullAdaptor_protein_complex_AP_1_subunit_gamma_1_AltName__FullGolgi_adaptor_HA1AP1_adaptin_subunit_gamma_1_AltName__FullGamma1_adaptin_AltName__FullGamma_adaptin_AltName__FullClathrin_assembly_protein_complex_1_gamma_1_large_chain'  -----------------------------m-----------------------pa--------------------------------------------------------------------------------------------------pirlrelirtirtartqaeeremiqkecaairssfree--d--n-tyrcrnvakllymhmlgypahfgqleclklias-qkftdkrigylgamlllderqdvhllmtncikndl---------nh---s-t-qfvqglalct----lgcmgssemcrdlagevekllkt-----snsylrkkaalcavhvirkvp-----------el-memfl-patknlln-ek---------n----hgvlhtsvvllt-------------------emcer----------------------------s-------------p----------dm----lah--f--rk----------lvpqlvrilknli---msgy--s-----------peh--dvsgisdpflqvrilrllrilgrn-d--------d----------------------------------------------------------------------------------------------------------------dsseamndilaqvatntetsknvgnailyetvltimd-----------------ik---s-------esgl--rvla---inilgrflln-n--------------dkniryvaltsllktv----------qt----------------------------dhnavqr----hrstivdclkdldvsikrramelsfalvngnnirgmmkellyflds-c-e----pe-----------------------fk---a--------dcasgifl--aaeky----------a-pskrwhidtimrvlttag---syvrdd-a---------------------------------------------------v-pnliqlit-n-s--v-emha--ytvqrlyka-ilg---------d-------y--------------s-qqp-----lvq-----------------------------------------------------------------------vaawcigeygdllvsgq--c--------------------------------e--------------e-------ee-------------------p--iqvtedevldil---------esvl--isn-m---------------------------------------------------------------------------s-------------------------tsv--trgyaltai--mklstrftc--------t-----vnrikkvvsiygssidvelqqra-------veynalf----k-k-yd------------------hm--r--------------------------------sal---lermpvmekvttn-----------g------------------p------------------------------------------------------------s--------ei---------------------vq--------------tng-ete--------p---apletkppp--sgpqp--tsqandl-------------------------------------------ldllgg---n-------------------------------di-t---------------pv------------------------------------------------------------------------------------------------------------------------------------------------------------------------------------------------iptaptskp-asagge---lld---------------llgd-----------it--l----t-------gapaa-------------aptp--------asvpqisqppfll------d---gls-------s-----qp-l-fn-di-----apgipsitaysknglkie----------------------ftfers--n----t-np-------------s---vtviti--qas-nst-e-ldmtdfvfqaavpktfqlqllsp--sssv-vp----afn---tgtitqvikvln----pq-----k-----q------------------------------------------------qlrmrikltynh-kg-s-a-mq----dlaevnnf-ppq--s--wq
'apl4_rat_|189491695|ref|NP_604455_1|_adaptor_related_protein_complex_1_gamma_1_subunit_'                                                                                                                                                                                                                                                                                                            -----------------------------m-----------------------pa--------------------------------------------------------------------------------------------------pirlrelirtirtartqaeeremiqkecaairssfree--d--n-tyrcrnvakllymhmlgypahfgqleclklias-qkftdkrigylgamlllderqdvhllmtncikndl---------nh---s-t-qfvqglalct----lgcmgssemcrdlagevekllkt-----snsylrkkaalcavhvirkvp-----------el-memfl-patknlln-ek---------n----hgvlhtsvvllt-------------------emcer----------------------------s-------------p----------dm----lah--f--rk----------lvpqlvrilknli---msgy--s-----------peh--dvsgisdpflqvrilrllrilgrn-d--------d----------------------------------------------------------------------------------------------------------------dsseamndilaqvatntetsknvgnailyetvltimd-----------------ik---s-------esgl--rvla---inilgrflln-n--------------dkniryvaltsllktv----------qt----------------------------dhnavqr----hrstivdclkdldvsikrramelsfalvngnnirgmmkellyflds-c-e----pe-----------------------fk---a--------dcasgvfl--aaeky----------a-pskrwhidtimrvlttag---syvrdd-a---------------------------------------------------v-pnliqlit-n-s--v-emha--ytvqrlyka-ilg---------d-------y--------------s-qqp-----lvq-----------------------------------------------------------------------vaawcigeygdllvsgq--c--------------------------------e--------------e-------ee-------------------p--iqvtedevldil---------esvl--isn-m---------------------------------------------------------------------------s-------------------------tsv--trgyaltai--mklstrftc--------t-----vnrikkvvsiygssidvelqqra-------veynalf----k-k-yd------------------hm--r--------------------------------sal---lermpvmekvttn-----------g------------------p------------------------------------------------------------s--------ei---------------------vq--------------tng-ete--------p---apletkppp--sgpqp--tsqandl-------------------------------------------ldllgg---n-------------------------------di-t---------------pv------------------------------------------------------------------------------------------------------------------------------------------------------------------------------------------------iptaptskp-asagge---lld---------------llgd-----------it--l----t-------gapaa-------------aptp--------asvpqitqppfll------d---gls-------s-----qp-l-fn-di-----apgipsitaysknglkie----------------------ftfers--n----t-np-------------s---vtviti--qas-nst-e-ldmtdfvfqaavpktfqlqllsp--sssv-vp----afn---tgtitqvikvln----pq-----k-----q------------------------------------------------qlrmrikltynh-kg-s-a-mq----dlaevnnf-ppq--s--wq
'apl4_ciona_|198414954|ref|XP_002131404_1|_PREDICTED__similar_to_adaptor_related_protein_complex_1_gamma_1_subunit_isoform_1_'                                                                                                                                                                                                                                                                       -----------------------------m-----------------------pv--------------------------------------------------------------------------------------------------pnrlrdlirnirscktaaderaiiqkecadirngfree--d--s-vfrcrnvakvlyiymlgypahfgqlealklivs-grftdkrigylgamllvdeyrevhllmtnslkndm---------dn---p-s-qyvqslalct----lgnvcstemardltsdverllkt-----anayvkkkailcacrivrkvp-----------em-menfi-pltkplla-dk---------n----hgvmltavalit-------------------eccrk----------------------------n-------------p----------qv----ran--f--kknfsrtrgcfqlvptlvrilknli---msgy--s-----------peh--dvngisdpflqvrilrllrilgqn-d--------s----------------------------------------------------------------------------------------------------------------etsetmndilaqvatntetsknvgnailyetvltimd-----------------ik---s-------esgl--rvla---vnilgrflln-n--------------dkniryvalnsllrtv----------ht----------------------------dmtavqr----hrttvldclkdpdpsilrramelcfalvnhsnvrgtmrellsflsr-c-p----ld-----------------------fk---s--------dcssgift--aaeky----------t-pnarwhidtmlkvlttag---nyvrdd-a---------------------------------------------------v-pnlihlls-a-n--d-kmha--ysaqqlyka-mld-------vdd-------m--------------s-vqp-----ltq-----------------------------------------------------------------------vacwclgehgdelvsgs--n--------------------------------v--------------e-------de-------------------p--invnesdvlnll---------dkal--kss-l---------------------------------------------------------------------------t-------------------------npv--tksyainav--mklstrfsg--------y-----nsqaqqivsihstshdmevqqrs-------veynvlf----n-q-hd------------------nl--r--------------------------------pgl---lehmpqfekqvtt-----------t--------------------------------------------------------------------------------------------------------------------------------ng-eeggeqlesqtv---esvqqpasv--aqpepqqqsnvdll-------------------------------------------ldlvdfgssn-------------------------------nn-q---------------qq------------------------------------------------------------------------------------------------------------------------------------------------------------------------------------------------qqqaapvvp-sndins---lld---------------lgf----------------s----m-------qpqtt-------------qpappavngfnnqpnvnnlmggsll------d---gfq-------s----pap-v-in-nm----qkpvitgvtafeksgllik----------------------fqferd--g---------------------n---ilnvml--sas-nsn-a-qdlnefifqaavpkslqlqmlpp--sgnl-vg----mnn---snvltqtiklnn----pn-----k-----a------------------------------------------------qprlrmrisyny-qg-q-s-vq----emgefndf-ppa--t--wq
'apl4_bos_|119910239|ref|XP_584334_3|_PREDICTED__similar_to_adaptor_related_protein_complex_1_gamma_1_subunit_'                                                                                                                                                                                                                                                                                      -----------------------------m-----------------------pa--------------------------------------------------------------------------------------------------pirlrelirtirtartqaeeremiqkecaairssfree--d--n-tyrcrnvakllymhmlgypahfgqleclklias-qkftdkrigylgamlllderqdvhllmtncikndl---------nh---s-t-qyvqglalct----lgcmgssemcrdlagevekllkt-----snsylrkkaalcavhvirkvp-----------el-memfl-patknlln-ek---------n----hgvlhtsvvllt-------------------emcer----------------------------s-------------p----------dm----lah--f--rkn-------eklvpqlvrilknli---msgy--s-----------peh--dvsgisdpflqvrilrllrilgrn-d--------d----------------------------------------------------------------------------------------------------------------dsseamndilaqvatntetsknvgnailyetvltimd-----------------ik---s-------esgl--rvla---inilgrflln-n--------------dkniryvaltsllktv----------qt----------------------------dhnavqr----hrstivdclkdldvsikrramelsfalvngnnirgmmkellyflds-c-e----pe-----------------------fk---a--------dcasgifl--aaeky----------a-pskrwhidtimrvlttag---syvrdd-a---------------------------------------------------v-pnliqlit-n-s--v-emha--ytvqrlyka-ilg---------d-------y--------------s-qqp-----lvq-----------------------------------------------------------------------vaawcigeygdllvsgq--c--------------------------------e--------------e-------ee-------------------p--iqvtedevldil---------esvl--isn-m---------------------------------------------------------------------------s-------------------------tsv--trgyaltai--mklstrftc--------t-----vnrikkvvsiygssidvelqqra-------veynalf----k-k-yd------------------hm--r--------------------------------sal---lermpvmekvttn-----------g------------------p------------------------------------------------------------t--------ei---------------------vq--------------tng-etd--------p---tpletkppp--sgpqp--tsqandl-------------------------------------------ldllgg---n-------------------------------di-t---------------pv------------------------------------------------------------------------------------------------------------------------------------------------------------------------------------------------iptaptskp-asagge---lld---------------llgd-----------in--l----t-------gapaa-------------apap--------asvpqisqppfll------d---gls-------s-----qp-l-fn-di-----atgipsitaysknglkie----------------------ftfers--n----t-np-------------s---vtviti--qas-nst-e-ldmtdfvfqaavpktfqlqllsp--sssi-vp----afn---tgtitqvikvln----pq-----k-----q------------------------------------------------qlrmrikltynh-kg-s-a-mq----dlaevnnf-ppq--s--wq
'apl4_SGD_Scer_APL4YPR029C'                                                                                                                                                                                                                                                                                                                                                                          -----------------------------m-----------------------g----------------------------------------------------------------------------------------------------sslrsfikdvrgaktladeraiitkqsakirtklrdd--hlph-ekrrvniqkllylyilgekthfgqvesinlias-ddfvdkrlgylaatllldesedlltlltnmlnndl---------hh---p-n-kyavslalts----lgflsspelardlypdveniikn-s---rdpfllkkalqcaaklifkdv-----------sl-leifnieditkils-shs------ict----hgvllgvtkiiq-------------------silli-------g----lnrkkdedededgidys-------------n----------di----lsp--l--sl----------llrdffirlenmn---skni--e-----------pgy--dvqgicdpflqceiiytlklyfqv-gellnsnnvl----------------------------------------------------------------------------------------------------------------dykdnfcdlltriatntdstknsgqailyetvktifs-----------------ld---l-------nqpl--rvlg---inilakflag-k--------------dnntkyvslntllkvv----------pq----------------------------eptavqr----hrkfishclqdtdvsirmralelsfailddsnlvelvnelmkflak-q-d----ed-----------------------sk---d--------liiytidh--lidtfdt------rvv-kdeswkldvffnilklvg---sfinye-k---------------------------------------------------i-ndiliiin-n-t--s-qlsdkseflrkmltislng---------t-------sa---------eisee-nig-----wql-----------------------------------------------------------------------vliwcigeygdlvlneg--n--------------------------------k---------n-------------g-------------------a--diinessitdyl---------ltlq--elyta---------------------------------------------------------------------------t-------------------------nlk--iinyiltaa--lklsvrfhdak------n-----ieklrqlilsytdstdlslqmks-------nqyeiff----n-q-si------------------sv--k--------------------------------kii---letmpkfekitee-----------q------------------d------------------------------------------------------------ngka------l---------------------------------------s---------------------------knlis--nepvdll-------------------------------------------sdllge---d-------------------------------sk-a-----e---------ska----stgdnvkp----------------------------------------------------------------------------------------------------idileeifg--e-----k-----------------------------------------------n-------d------------------------------------------------------------------i--------------------------------------------aqvpknankeesi---nh--------s-----sa--vea-nsgv---tlpldankiydssslnvy----------------------asllsa--n-------s-------------g---lahldl--yfq---a-k-slisdlktfcavpkaqkltlgqly-psst-in----as-----qickqslkisg-----------s-----g------------------------------------------------klklrvkldfhl-ng-s-s-sitn--eqfdh-kf-d----e--tl
'apl4_MIT_Sbay_c20_25659'                                                                                                                                                                                                                                                                                                                                                                            -----------------------------m-----------------------g----------------------------------------------------------------------------------------------------sslrsfikdvrgaktladeraiitkqsakirtklrdd--hlph-ekrrvniqkllylyilgekthfgqvesinlias-ddfvdkrlgylaatllldesedlltlltnmlnndl---------hh---p-n-kyavslalts----lgflsspelardlypdveniikn-s---kdpfllkkalqcaakliskdi-----------sl-leifnieditnils-nhs------ict----hgvllgvtkilq-------------------svlli-----------gldp--esgdddegidya-------------n----------dv----lsp--l--sl----------llrdfftrlenln---skni--e-----------pgy--dvqgicdpflqcemiytlklyfqv-gellnsnhvl----------------------------------------------------------------------------------------------------------------dykdnfcdlltriatntdstknsgqailyetvkaifs-----------------ln---l-------nqpl--rvlg---vsilakflvg-k--------------dnntkyvslntllkvv----------pq----------------------------eptavqr----hrkfishclqdndisirmralelsfaildnsnlvelinelmkflak-q-d----ed-----------------------sk---d--------liiytidh--lidtfdt------htv-kdenwkldvflnvlklvg---pfinye-k---------------------------------------------------i-ndiliiin-n-t--a-qlsdkynflrklliislde---------k-------sm---------eisde-nig-----wrl-----------------------------------------------------------------------vliwcigeycdlllsdn--n--------------------------------e---------s-------------s-------------------a--kiinessitnyl---------ltlq--ecytt---------------------------------------------------------------------------t-------------------------nhk--iinyiltta--lklsikfqdpk------n-----ieklrqlilsyadstdlllqiks-------nqyeilf----n-q-pv------------------sv--k--------------------------------riv---letmpkfekvvek-----------q------------------e------------------------------------------------------------nvkk------t---------------------------------------s---------------------------knpvs--nepadll-------------------------------------------sdflsd---d-------------------------------nk-t-----e---------aia----atennlgp----------------------------------------------------------------------------------------------------tdlleeifg--e-----k-----------------------------------------------k-------d------------------------------------------------------------------t--------------------------------------------krp-lkngkeest---dq--------t-----lp--vta-dani---ilpsnatkihdsaslnvy----------------------atllsa--n-------s-------------g---lahiel--ffq---a-k-siisdlqtfcavpkaqkltlgqlh-psst-ir----ad-----qickqslkisg-----------s-----g------------------------------------------------klklrvkldfhl-dg-s-q-sttn--eqfdh-kf-d----t--tl
'apl4_MIT_Smik_c246_22405'                                                                                                                                                                                                                                                                                                                                                                           miasnhycliieskvlsvsieqqerfqlim-----------------------g----------------------------------------------------------------------------------------------------sslrsfikdvrgaktladeraiitkqsakirtklrdd--hlph-ekrrvniqkllylyilgekthfgqvesinlvas-defvdkrlgylaatllldesedlltlltnmlnndl---------hh---p-n-kyvvslalts----lgflsspelardlypdveniikn-s---rdpfllkkalqcaaklifkdd-----------sl-leifnieditrvls-nhs------ict----hgvllgitkilq-------------------silli-------g----ln---gnkeeedgidyn-------------n----------di----lap--l--sl----------llreffvrlenln---skni--e-----------pgy--dvqgicdpflqcemiytlqlyfqv-gelldskhvl----------------------------------------------------------------------------------------------------------------gykdnfcdlltriatntdstknsgqailyetvktifs-----------------ln---l-------nqpl--rvlg---vnilakflag-k--------------dnntkyvslntllkvv----------pq----------------------------eptavqr----hrkfishclqdndvsirmralelsfaildgsnlvelvnelmkflak-q-d----ed-----------------------sk---d--------liiytidh--lvdtfdt------hiv-kdeswkldvflnilklvg---pfinye-k---------------------------------------------------i-ndiliiin-n-t--t-klfdksnflqkllsisldg---------e-------sm---------eisdd-nig-----wql-----------------------------------------------------------------------vlvwcigeygdlvlngd--n--------------------------------k---------s-------------n-------------------t--ssinessitdyl---------lnlq--ecytt---------------------------------------------------------------------------t-------------------------nhk--iinyiltta--lklsikifdak------n-----ie------------------------------------------------------------------------------------------------------------------------------------------------------------------------------------------------------------------------------------------------------------------------------------------------------------------------------------------------------------------------------------------------------------------------------------------------------------------------------------------------------------------------------------------------------------------------------------------------------------------------------------------------------------------------------------------------------------------------------------------------------------------------------------------------------------------------------------------------------------------------------------------------------------------------------------------------------------------------------------------------------------------------------------------------k
'apl4_MIT_Spar_c65_23298'                                                                                                                                                                                                                                                                                                                                                                            -----------------------------m-----------------------g----------------------------------------------------------------------------------------------------sslrsfikdvrgaktladeraiitkqsakirtklrdd--hlph-dkrrvniqkllylyilgekthfgqvesinlias-ddfvdkrlgylaatllldesedlltlltnmlnndl---------hh---p-n-kyavslalts----lgflsspelardlypdveniikn-s---rdpfllkkalqcaaklifkdv-----------sl-leifnieditkils-nhs------ict----hgvllgvtkiiq-------------------svlli-------g----lnrkk--eeeedgidys-------------t----------di----lsp--l--sl----------llrdffirlenln---skni--e-----------pgy--dvqgicdpflqcemiytlklyfqv-gellnsnqvl----------------------------------------------------------------------------------------------------------------dykdnfcdlltriatntdstknsgqailyetvktifs-----------------ld---l-------nqpl--rvlg---vnisakflag-k--------------dnntkyvslntllkvv----------pq----------------------------eptavqr----hrkfishclqdsdvsirmralelsfailddsnlvesvnelmkflak-q-d----ed-----------------------sk---d--------liiytidh--lidtfdt------rvv-kdeswkldvffnilklvg---sfinye-k---------------------------------------------------i-ndiliiin-n-t--t-qlsdkseflqklltislne---------k-------sa---------emsee-nig-----wql-----------------------------------------------------------------------iliwcigeygdlvlngd--n--------------------------------k---------s-------------n-------------------s--dtinessvtnyl---------lnlq--ecytt---------------------------------------------------------------------------t-------------------------nhk--iinyiltaa--lklsikfhdak------n-----ieklrqlilsytdstdlslqmks-------nqyemff----n-q-ti------------------lv--k--------------------------------kii---letmpkfekiikk-----------q------------------d------------------------------------------------------------nrka------l---------------------------------------s---------------------------knlis--nepadll-------------------------------------------snllde---d-------------------------------sk-a-----e---------aka----stgdnvep----------------------------------------------------------------------------------------------------idileeifg--e-----k-----------------------------------------------n-------d------------------------------------------------------------------i--------------------------------------------nqlpkdrkkeest---nh--------l-----sa--itt-nsdp---nlpsdatkihdsssldvy----------------------asllsa--d-------s-------------g---lahldl--yfq---a-k-slisdlktfcavpkaqkltlgqly-psst-ik----as-----qickqslkisg-----------s-----g------------------------------------------------klklrvkldfyl-ng-s-s-sttn--eqfdh-kf-d----e--tl
'apl4_WashU_Scas_Contig672_15'                                                                                                                                                                                                                                                                                                                                                                       -----------------------------m-----------------------g---------------------------------------------------------------------------------------------------ssslkkfikdvraaktladersiiskqsakirtklrdd--hlsh-skrrsniekllylyilgekthfgqvdcinlias-ddfidkrlgylasmllldesedlltlltnilsndl---------qh---p-n-kyivalalna----lgsltsnelardlfpnvlqviqn-pnfknepfilkksfqclaklimkdy-----------sl-leildikivedvlf-pks-fsngnkid----nglllsicriiq-------------------sillt-------i--------dqkeqedlstedn-------------eeilfrekvhnll----ivg--i--ap----------fipmfferlldln---sknl--d-----------sny--dvqgisdpflqcdliytltllfkf-qsrfn--eis----------------------------------------------------------------------------------------------------------------myndkfinlliqianntdstknpgktilyqttktifl-----------------ln---qynfdddqikpl--ttlg---intlanflkv-k--------------dnnikyvalntllkvi----------pq----------------------------dpiavqr----hkkfilnclndhdisikmrsleltfailnnenlreltnelliflek-i-n----kn-----------------------qn---snfnddfenlivfivdn--lilsfnlfssnngtee-ddqmwklkilikvlklvg---nfinstek---------------------------------------------------i-ndilinfn-n-t--k-nidakfeiiskmlsvslningngndddnd-------tt---------nnkde-nla-----wnl-----------------------------------------------------------------------isvwcigeyadfvlinp--v--------------------------------t-----------------------n-------------------t--klvneisltkyl---------iqmd--ndfkm---------------------------------------------------------------------------n-------------------------cpk--lihyvltaa--lklsvkindkk------s-----ieslrklilshtkdsnlliqmka-------vqydlif----n-q-pa------------------tt--k--------------------------------kil---ldsmpnfernsek-----------e------------------k------------------------------------------------------------s--------ai--------------------------------------te---------------------------kktek--kpsndll-------------------------------------------lellni---d-------------------------------ed-a-----t---------p-i----pk---enp----------------------------------------------------------------------------------------------------knllaeils--q-----t-----------------------------------------------a-------t------------------------------------------------------------------------------------------------------------------------ttmt---nt--------s-----st--tns-vpei---slpstaisihkgqyievf----------------------sdiipnniq-------p-------------n---siqiel--yfk---p-s-itisdlkplcavtktqkltlgqlyplsnt-ip----mg-----siskqnlkitg-----------s-----g------------------------------------------------klklrvklnfek-dd-d-k-mein--dqfdh-kf-d----q--vl
'apl4_WashU_Skud_Contig1841_3'                                                                                                                                                                                                                                                                                                                                                                       -----------------------------m-----------------------g----------------------------------------------------------------------------------------------------sslrsfikdvrgaktladeratitkqsakirtklrdd--hlph-dkrrlniqkllylyilgekthfgqvesinlias-ddfvdkrlgylaatllldgsedlltlltnmlnndl---------hh---p-n-kyavslalts----lgflsspelardlypdveniikn-s---kdpfllkkalqcaaklifkdt-----------sl-leifniediteilc-nhs------ict----hgvllgvtkilq-------------------silai-------g----lnre--knddegdidyk-------------n----------di----lsp--l--sl----------llrdfltrlenln---skni--e-----------pgy--dvqgicdpflqcemlytlklyfqv-gelmdsnsvl----------------------------------------------------------------------------------------------------------------dykdnfcdlltriatntdctknsgqailyetvktifs-----------------ln---l-------nqpl--rvlg---vnilakflag-k--------------dnntkyvslntllkvv----------pq----------------------------eptavqr----hrkfishclqdsdisirmralelsfailddsnlveiinelmkflae-q-d----ee-----------------------sk---d--------svvytidh--lidtfdt------yvv-kdenwkldvflnvlklvg---pfinye-k---------------------------------------------------i-ndiliiin-n-t--a-qlsdksdflqklltisldg---------k-------sa---------eisdd-nig-----wql-----------------------------------------------------------------------vliwcigeygglissgn--t--------------------------------k---------s-------------n-------------------t--evvnessitdyl---------lnlq--ecytt---------------------------------------------------------------------------t-------------------------nhk--iinyiltts--lklsvkfhdpk------n-----ieklrqlilhyadstdlllqmks-------nqyeiff----n-q-pi------------------st--r--------------------------------kii---letmpkfekitek-----------q------------------n------------------------------------------------------------nvkn------i---------------------------------------s---------------------------knlis--sgpadll-------------------------------------------sdllnd---d-------------------------------sk-t-----d---------ikp----pksgnvkp----------------------------------------------------------------------------------------------------ldlleeifg--e-----k-----------------------------------------------k-------n------------------------------------------------------------------t--------------------------------------------ndppkskenegsv---nl--------p-----lp--vsa-dsdv---ilppdvpkihdstslnvy----------------------asllsa--d-------s-------------g---sahiel--ffq---a-k-spvfdlqifcavpraqkltmgqly-psst-ik----an-----qickqslkisg-----------s-----g------------------------------------------------kmklrikldfhl-sg-s-s-sain--eqfdh-kf-e----k--tl
'apl4_ecuni_gi|19172987|ref|NP_597538_1|_COATOMER_PROTEIN_GAMMA_SUBUNIT_'                                                                                                                                                                                                                                                                                                                            -----------------------------m-----------------------kt-----------------------k-------------------------------------------------vfttlterqlleemnesltkspvstrsavkalnnlfymlstrklsea-----------------------tv--rn----vy------------vallkgfqs-kdlylklciysai-ekmskltdeglvginilmndl---------ng---k-vpddvkamalrt----lfsiipgemvydfgkyvnqafis-----tsmarrdmsvvvaykllcnnfn-------qtkkw-legie-ptgnplmd-yh---------v----vgflaqskrlqlssvehfrgpagilgvratvealke----------------------------n-------------s----------da----ll-------------------------ilrkfl---nsky--s-----------dem-------------------------------------------------------------------------------------------------------------------------------------------------------------------------------vfmeaaravca-----------------ls---e-------eygsqfvdqt---vqslrtflks-t--------------nvvlqfsamriisqla----------qk----------------------------ypqkvsv----ankevedlvssenktismfaitsllktgteetidrlvnlipsmvhd-msd----gf------------------------k---k--------vaietles--lsnlf----------e-skkllyidflgs--------------------------------------------------------------------------------------------------------------------------------------------------------------------------------------------------------------------------sllqkgelefkkymidvisr----------------------------------------------------------------------------------amenddmreril---------evlc--tyi-e---------------------------------------------------------------------------dsqyhqitldilgilgreiprsktpgkyv--vhvlnrlilennhvragalqcl------y-----nissvvspqtvenamkrclndqd-------esireta----s-f-llrnmrlsracepfsfdelgdi--k--------------------------------sgv---lerigkvdedk-------------------------------------------------------------------------------------------------------------------------------------------------------------------eskmdp--liksc--relilte-------------------------------------------psad-----v-------------------------------qi-kvtknvy---------edrlvlvfllenkle----------------------------------------------------------------------------------------------------giqisdgi-----------------------------------------------------------------l---glvgtggvkks-msikvd---qid---------------slg---------------------------------------------------------------------------------------------tlsierewd-ieegy-----vvngafdytvcvegdisd----------------------tetdsi--slepfq-it-------------t---ldfvrp--vri-kqt-p-rnkreitfnlqgdiyaagkkild--llnm-ki----vtq--etetntmvmtlng----e--yh--g-----t------------------------------------------------pisirvnmvysm-ac-r-c-tvgvycdneyvtqk-ivr--l--fd
;
END; [Characters]

BEGIN Distances;
DIMENSIONS ntax=49;
FORMAT labels=left diagonal triangle=both;
MATRIX
[1] 'apl4_volvox_jgi|Volca1|101862|fgenesh4_pm_C_scaffold_14000007'                                                                                                                                                                                                                                                                                                                                       0.0 0.76586103 0.23536895 0.52997273 0.54230237 0.5243243 0.54864866 0.5304465 0.70604026 0.6227709 0.627907 0.5869854 0.73716015 0.67315716 0.6274256 0.541779 0.6904422 0.63093144 0.63150686 0.57298774 0.4878049 0.6859504 0.6963277 0.6515958 0.6587615 0.65298015 0.5678192 0.58455396 0.5579228 0.55816996 0.5439056 0.48443842 0.6041667 0.46174496 0.487214 0.5305292 0.53562003 0.52837837 0.527027 0.52837837 0.58967394 0.527027 0.69337016 0.69889504 0.65055764 0.69889504 0.69764215 0.70027626 0.8592965
[2] 'apl4_giardia_gi|71068931|ref|XP_767081_1|_hypothetical_protein_GLP_173_13416_16094_'                                                                                                                                                                                                                                                                                                                 0.76586103 0.0 0.76546764 0.7804878 0.7866667 0.7715877 0.79859155 0.77374303 0.81710917 0.76237625 0.79602647 0.79829544 0.83409435 0.8293413 0.7864358 0.7846154 0.7975831 0.79115045 0.80503976 0.78591955 0.7814286 0.80058223 0.76409495 0.7745665 0.7755396 0.76666665 0.7698987 0.7657394 0.7597684 0.7819225 0.7771429 0.79202276 0.78695655 0.77840906 0.78205127 0.76890755 0.7800586 0.770195 0.7688022 0.7688022 0.76890755 0.7688022 0.7866473 0.7906977 0.77029705 0.7924528 0.80145985 0.7880987 0.8858195
[3] 'jgi|Chlre4|57580|estExt_GenewiseH_1_C_280015'                                                                                                                                                                                                                                                                                                                                                        0.23536895 0.76546764 0.0 0.5328084 0.5605442 0.550706 0.5682705 0.54755783 0.7270375 0.6436931 0.61558783 0.59640104 0.7265861 0.66850066 0.63975906 0.5363985 0.71172416 0.6403509 0.6164021 0.57424444 0.4803665 0.69098145 0.69335145 0.6403061 0.65825975 0.6578283 0.5655527 0.57528955 0.55984557 0.57160807 0.55919397 0.47395834 0.6135135 0.45865634 0.47402596 0.56113255 0.54022986 0.55198973 0.550706 0.55198973 0.5963542 0.550706 0.6804261 0.689747 0.64378476 0.6924101 0.69158876 0.6870839 0.8752
[4] 'apl4_ostreo_jgi|Ost9901_3|24457|estExt_fgenesh1_pg_C_Chr_40306'                                                                                                                                                                                                                                                                                                                                      0.52997273 0.7804878 0.5328084 0.0 0.61075544 0.5738126 0.61002445 0.5802311 0.72303593 0.66277564 0.63892615 0.6187335 0.7439759 0.71891195 0.646438 0.5794155 0.687237 0.62786597 0.63709676 0.58426964 0.56666666 0.7109905 0.7236111 0.664465 0.6609724 0.66534394 0.58629775 0.58807945 0.57651716 0.57404983 0.55104715 0.5638298 0.65068495 0.5474934 0.54376656 0.5767742 0.57424444 0.5794872 0.5794872 0.58076924 0.6056701 0.5782051 0.6987788 0.7092391 0.669145 0.7082768 0.7199454 0.7082768 0.8606965
[5] 'apl4_tpseudo_jgi|Thaps3|269744|estExt_thaps1_ua_kg_C_chr_140045'                                                                                                                                                                                                                                                                                                                                     0.54230237 0.7866667 0.5605442 0.61075544 0.0 0.5812417 0.31807512 0.57651716 0.72252744 0.6639785 0.6333789 0.61744964 0.7206107 0.6960908 0.64285713 0.5052356 0.6898551 0.61022925 0.64021885 0.5803922 0.57394844 0.6816269 0.705036 0.659808 0.63301504 0.6630137 0.608637 0.59153 0.6005398 0.60638297 0.6005291 0.5783784 0.6307054 0.5464334 0.56873316 0.5765646 0.56562924 0.5768725 0.57293034 0.57030225 0.5889328 0.5768725 0.6853147 0.6806723 0.6424581 0.6867133 0.6973126 0.6867133 0.87586206
[6] 'apl4_gallus_|57524938|ref|NP_001006132_1|_adaptor_related_protein_complex_1_gamma_1_subunit_'                                                                                                                                                                                                                                                                                                        0.5243243 0.7715877 0.550706 0.5738126 0.5812417 0.0 0.58912766 0.09436274 0.71146244 0.62247473 0.60598177 0.60714287 0.7376312 0.68766755 0.624031 0.55142504 0.6909091 0.572935 0.5963542 0.48523748 0.5167526 0.6751678 0.6813187 0.6181818 0.6154839 0.62467533 0.5212355 0.56413615 0.53281856 0.523507 0.521519 0.524359 0.6122178 0.522293 0.52557546 0.08138101 0.50195056 0.026894866 0.029339854 0.03178484 0.4009901 0.028014617 0.67426276 0.6751678 0.6345084 0.6836461 0.7112011 0.66756034 0.84942716
[7] 'apl4_phaeo_jgi|Phatr2|28137|estExt_Genewise1_C_chr_110085'                                                                                                                                                                                                                                                                                                                                           0.54864866 0.79859155 0.5682705 0.61002445 0.31807512 0.58912766 0.0 0.58912766 0.7176781 0.6696543 0.6248349 0.6142857 0.7361319 0.68935645 0.6456693 0.5224439 0.6997207 0.6081772 0.6362434 0.5730337 0.58289474 0.6864865 0.7036011 0.6684142 0.64928293 0.67670155 0.61277705 0.58256274 0.60625815 0.6180645 0.59948653 0.5837696 0.6329285 0.55916774 0.5704961 0.5837563 0.5555556 0.5894207 0.58816123 0.5894207 0.6032746 0.5906801 0.68598384 0.6936572 0.6474954 0.69002694 0.70844686 0.69541776 0.8885246
[8] 'apl4_danio_|41054423|ref|NP_955976_1|_adaptor_related_protein_complex_1_gamma_1_subunit_'                                                                                                                                                                                                                                                                                                            0.5304465 0.77374303 0.54755783 0.5802311 0.57651716 0.09436274 0.58912766 0.0 0.71503955 0.61742425 0.60286456 0.6015326 0.7402402 0.686747 0.62613195 0.54770756 0.68907565 0.568662 0.59843546 0.47368422 0.5167959 0.6760753 0.6795048 0.6163849 0.6149871 0.6280884 0.51159793 0.559633 0.52835053 0.5177665 0.5158028 0.5244216 0.61170214 0.5280612 0.5192308 0.108641975 0.49479166 0.094017096 0.094017096 0.0964591 0.39702234 0.09157509 0.6791946 0.672043 0.6301115 0.68322146 0.71486485 0.6724832 0.8442623
[9] 'apl4_cmero_gnl|CMER|CMF083C_adaptor_related_protein_complex_1_gamma_subunit'                                                                                                                                                                                                                                                                                                                         0.70604026 0.81710917 0.7270375 0.72303593 0.72252744 0.71146244 0.7176781 0.71503955 0.0 0.7369127 0.7295082 0.71829104 0.7837423 0.76859504 0.7464239 0.6988111 0.7771588 0.6994633 0.71956223 0.73255813 0.6836461 0.76151764 0.7834483 0.73828125 0.73913044 0.7376623 0.71503955 0.71842104 0.7169312 0.730179 0.70860076 0.67509985 0.7293956 0.6883289 0.68085104 0.7086093 0.7287025 0.71146244 0.71146244 0.71146244 0.71862614 0.71146244 0.7645467 0.7645467 0.7260788 0.76725304 0.7826087 0.76725304 0.85675305
[10] 'apl4_ehisto_250_m00072_|||gamma_adaptin_putative|Entamoeba_histolytica|chr_unknown|||Auto'                                                                                                                                                                                                                                                                                                           0.6227709 0.76237625 0.6436931 0.66277564 0.6639785 0.62247473 0.6696543 0.61742425 0.7369127 0.0 0.6555851 0.6692607 0.74085367 0.71798366 0.65580183 0.6630303 0.7303371 0.65309733 0.6609042 0.6462939 0.62137204 0.7356948 0.7160665 0.67503303 0.68199736 0.6723684 0.61710525 0.6347942 0.6418301 0.6248366 0.6300654 0.6202365 0.64634144 0.6197917 0.6191099 0.6178344 0.5910878 0.6216898 0.62421185 0.6254729 0.6624526 0.6216898 0.7129252 0.71798366 0.67225325 0.71836734 0.7271487 0.7170068 0.8779264
[11] 'apl4_plasmoB_PB001025_02_0_|||gamma_adaptin_putative|Plasmodium_berghei|chr_|||Auto'                                                                                                                                                                                                                                                                                                                 0.627907 0.79602647 0.61558783 0.63892615 0.6333789 0.60598177 0.6248349 0.60286456 0.7295082 0.6555851 0.0 0.6299766 0.6986667 0.7077562 0.64266664 0.6060209 0.7097222 0.56672156 0.35604605 0.6164199 0.6298544 0.70705724 0.7244202 0.66 0.6617843 0.6626667 0.60863876 0.6346667 0.60471207 0.60157275 0.59816754 0.62031436 0.6890244 0.6223022 0.6118501 0.5966057 0.5719947 0.60649353 0.60649353 0.6090909 0.6266491 0.6051948 0.71675533 0.72303593 0.68333334 0.7194149 0.7265416 0.7194149 0.87157536
[12] 'apl4_toxo_Toxoplasma_gondii|XI|583_m05571|Annotation|Toxoplasma_gondii_TIGR|protein_coding_gamma_adaptin_putative'                                                                                                                                                                                                                                                                                   0.5869854 0.79829544 0.59640104 0.6187335 0.61744964 0.60714287 0.6142857 0.6015326 0.71829104 0.6692607 0.6299766 0.0 0.7328358 0.68928087 0.6757458 0.60077024 0.71288514 0.6013865 0.6296296 0.6269841 0.62259614 0.70414996 0.70684934 0.66972476 0.6714472 0.6736292 0.6058302 0.60468143 0.58576876 0.5951469 0.60841835 0.62665063 0.67189384 0.6158324 0.61393154 0.6058673 0.6118837 0.6101911 0.6076433 0.6089172 0.623057 0.6076433 0.72496665 0.72994655 0.67777777 0.72496665 0.7281292 0.7276369 0.8668885
[13] 'apl4_theiler_529_m04464_|TP04_0213|TP04_0213|adaptin_gamma_subunit_putative|Theileria_parva|chr_4|c4m529|529'                                                                                                                                                                                                                                                                                        0.73716015 0.83409435 0.7265861 0.7439759 0.7206107 0.7376312 0.7361319 0.7402402 0.7837423 0.74085367 0.6986667 0.7328358 0.0 0.79141104 0.7308869 0.72713643 0.7700787 0.7211221 0.7014531 0.74018127 0.71492535 0.76842105 0.76352394 0.7364458 0.7162162 0.74057317 0.720121 0.72590363 0.71558243 0.7267267 0.7185629 0.69656205 0.7263158 0.7223881 0.70746267 0.7390649 0.7326284 0.7421289 0.7421289 0.7436282 0.7560241 0.7406297 0.75151515 0.75454545 0.7235622 0.75 0.7678301 0.74848485 0.8784314
[14] 'apl4_leishLinJ34_V3_3800_|||adaptor_gamma_1_chain_putative|Leishmania_infantum|chr_34|||Auto'                                                                                                                                                                                                                                                                                                        0.67315716 0.8293413 0.66850066 0.71891195 0.6960908 0.68766755 0.68935645 0.686747 0.76859504 0.71798366 0.7077562 0.68928087 0.79141104 0.0 0.7019231 0.68640643 0.74674386 0.7112299 0.7004161 0.6911958 0.6893733 0.7606232 0.75107914 0.70319 0.71625346 0.7160665 0.66847825 0.6749311 0.66938776 0.6626506 0.68766755 0.67891157 0.69177127 0.67391306 0.6824966 0.68909824 0.66757864 0.6893333 0.6906667 0.692 0.7036048 0.6893333 0.7538678 0.75352114 0.72983116 0.7510548 0.7599432 0.7510548 0.8858132
[15] 'apl4_naegleria_estExt_fgeneshNG_pg_C_90153'                                                                                                                                                                                                                                                                                                                                                          0.6274256 0.7864358 0.63975906 0.646438 0.64285713 0.624031 0.6456693 0.62613195 0.7464239 0.65580183 0.64266664 0.6757458 0.7308869 0.7019231 0.0 0.632732 0.7125172 0.638448 0.6448598 0.64768213 0.61081797 0.6988111 0.7198917 0.7030848 0.7128335 0.7007673 0.64478767 0.63506496 0.63178295 0.64131814 0.6178344 0.60761154 0.6857923 0.61067706 0.59947646 0.6251621 0.59462917 0.626615 0.626615 0.627907 0.6496732 0.627907 0.6981383 0.7030626 0.66543436 0.7074468 0.71466666 0.70212764 0.8778135
[16] 'apl4_phytoph_PITG_11143_|_PITT_11143_|_Phytophthora_infestans_AP_1_complex_subunit_gamma_1_translation_848_aa'                                                                                                                                                                                                                                                                                       0.541779 0.7846154 0.5363985 0.5794155 0.5052356 0.55142504 0.5224439 0.54770756 0.6988111 0.6630303 0.6060209 0.60077024 0.72713643 0.68640643 0.632732 0.0 0.67827296 0.59050965 0.60288334 0.57726693 0.55338544 0.6854839 0.6964286 0.64415586 0.6335484 0.6334197 0.5883117 0.5746073 0.5701299 0.5738126 0.57051283 0.56735754 0.6286863 0.5321337 0.56589144 0.54875 0.5271318 0.5457921 0.5482673 0.54950494 0.58830845 0.55074257 0.66890985 0.67250675 0.63265306 0.68236876 0.7094595 0.679677 0.86206895
[17] 'apl4_tricho_93792_m00165'                                                                                                                                                                                                                                                                                                                                                                            0.6904422 0.7975831 0.71172416 0.687237 0.6898551 0.6909091 0.6997207 0.68907565 0.7771588 0.7303371 0.7097222 0.71288514 0.7700787 0.74674386 0.7125172 0.67827296 0.0 0.71875 0.7148818 0.6830295 0.70124483 0.75136614 0.75103736 0.72399443 0.72 0.7257618 0.70122784 0.681694 0.6949384 0.7087912 0.7019231 0.71879286 0.73 0.69821674 0.71625346 0.6952247 0.69507325 0.68951046 0.68951046 0.6909091 0.6956522 0.6909091 0.7431694 0.74590164 0.7065637 0.75409836 0.75308645 0.7554645 0.8927336
[18] 'apl4_crypto_640326102_XP_666098_Chro_50468_adaptor_related_protein_complex_1_gamma_2_subunit_gamma2_adaptin_clathrin_associatedassemblyadaptor_protein_large_gamma_2_'                                                                                                                                                                                                                               0.63093144 0.79115045 0.6403509 0.62786597 0.61022925 0.572935 0.6081772 0.568662 0.6994633 0.65309733 0.56672156 0.6013865 0.7211221 0.7112299 0.638448 0.59050965 0.71875 0.0 0.56672156 0.61130744 0.5849387 0.70804197 0.68515205 0.6619965 0.66725045 0.6637478 0.6052632 0.60175437 0.5982456 0.6052632 0.6087719 0.5901926 0.6520979 0.5884413 0.5814361 0.5659051 0.5831874 0.572935 0.572935 0.572935 0.6115993 0.5711775 0.69014084 0.6883803 0.68703705 0.6866197 0.6984127 0.69014084 0.8592233
[19] 'apl4_plasmof_638272460_NP_702418_PF14_0529_gamma_adaptin_putative_'                                                                                                                                                                                                                                                                                                                                  0.63150686 0.80503976 0.6164021 0.63709676 0.64021885 0.5963542 0.6362434 0.59843546 0.71956223 0.6609042 0.35604605 0.6296296 0.7014531 0.7004161 0.6448598 0.60288334 0.7148818 0.56672156 0.0 0.6132075 0.6175396 0.712 0.7226776 0.6448598 0.6346667 0.6515354 0.60157275 0.6288385 0.61074704 0.59711283 0.5884666 0.6092233 0.6768666 0.61973524 0.6031553 0.5895425 0.56878304 0.59687907 0.59687907 0.59817946 0.61690885 0.5955787 0.6990679 0.70933336 0.6703704 0.701731 0.7315436 0.70572567 0.8696398
[20] 'apl4_celeg_|25145450|ref|NP_740937_1|_AdaPtin_Gamma_chain_clathrin_associated_complex_family_member_apg_1_'                                                                                                                                                                                                                                                                                          0.57298774 0.78591955 0.57424444 0.58426964 0.5803922 0.48523748 0.5730337 0.47368422 0.73255813 0.6462939 0.6164199 0.6269841 0.74018127 0.6911958 0.64768213 0.57726693 0.6830295 0.61130744 0.6132075 0.0 0.5678192 0.6875 0.68654644 0.61904764 0.63026315 0.62913907 0.54953766 0.57218546 0.54821664 0.54652685 0.5379581 0.5490716 0.6229508 0.5429326 0.5462963 0.48 0.55599475 0.4846154 0.48333332 0.48333332 0.49871135 0.48589742 0.68342394 0.68707484 0.6387337 0.6861413 0.7090164 0.6902174 0.85942495
[21] 'apl4_athali_|110735839|dbj|BAE99896_1|_hypothetical_protein_'                                                                                                                                                                                                                                                                                                                                        0.4878049 0.7814286 0.4803665 0.56666666 0.57394844 0.5167526 0.58289474 0.5167959 0.6836461 0.62137204 0.6298544 0.62259614 0.71492535 0.6893733 0.61081797 0.55338544 0.70124483 0.5849387 0.6175396 0.5678192 0.0 0.68650794 0.68928087 0.6450331 0.6398417 0.6468254 0.5767742 0.58026314 0.5765766 0.5734536 0.5670103 0.31103286 0.63131934 0.4142357 0.21809745 0.5168394 0.54960835 0.51804125 0.5193299 0.5219072 0.5536649 0.5173745 0.69088507 0.6984127 0.65 0.69484806 0.72037286 0.6935271 0.8528428
[22] 'apl4_candiG_|50292039|ref|XP_448452_1|_unnamed_protein_product_'                                                                                                                                                                                                                                                                                                                                     0.6859504 0.80058223 0.69098145 0.7109905 0.6816269 0.6751678 0.6864865 0.6760753 0.76151764 0.7356948 0.70705724 0.70414996 0.76842105 0.7606232 0.6988111 0.6854839 0.75136614 0.70804197 0.712 0.6875 0.68650794 0.0 0.56005055 0.6236702 0.6203704 0.64143425 0.65319425 0.65324676 0.6601816 0.6794702 0.68205804 0.6772069 0.66983694 0.6855263 0.677675 0.67654985 0.6818182 0.68593955 0.6791946 0.67785233 0.6945946 0.67785233 0.46106303 0.46971568 0.41105354 0.4709518 0.5148148 0.47836834 0.8815567
[23] 'apl4_kluyver_|50308487|ref|XP_454245_1|_unnamed_protein_product_'                                                                                                                                                                                                                                                                                                                                    0.6963277 0.76409495 0.69335145 0.7236111 0.705036 0.6813187 0.7036011 0.6795048 0.7834483 0.7160665 0.7244202 0.70684934 0.76352394 0.75107914 0.7198917 0.6964286 0.75103736 0.68515205 0.7226776 0.68654644 0.68928087 0.56005055 0.0 0.60816324 0.59324324 0.59972864 0.6679947 0.6551724 0.6543046 0.6874154 0.68016195 0.69054055 0.66852367 0.68960863 0.6856369 0.6813793 0.70053476 0.67994505 0.67994505 0.6785714 0.6957123 0.6785714 0.5127227 0.5152672 0.47058824 0.52671754 0.5535714 0.5305343 0.88255614
[24] 'apl4_pichia_|150864485|ref|XP_001383321_2|_hypothetical_protein_PICST_82880_'                                                                                                                                                                                                                                                                                                                        0.6515958 0.7745665 0.6403061 0.664465 0.659808 0.6181818 0.6684142 0.6163849 0.73828125 0.67503303 0.66 0.66972476 0.7364458 0.70319 0.7030848 0.64415586 0.72399443 0.6619965 0.6448598 0.61904764 0.6450331 0.6236702 0.60816324 0.0 0.27037036 0.29120198 0.5317769 0.54345006 0.53896105 0.5869565 0.5867347 0.6389987 0.59782606 0.6405229 0.65 0.61147326 0.634715 0.61298704 0.61298704 0.61298704 0.63446474 0.6116883 0.592 0.58933336 0.5397412 0.59066665 0.6037483 0.592 0.85806453
[25] 'apl4_debaro_|199429862|emb|CAG85446_2|_DEHA2B11286p_'                                                                                                                                                                                                                                                                                                                                                0.6587615 0.7755396 0.65825975 0.6609724 0.63301504 0.6154839 0.64928293 0.6149871 0.73913044 0.68199736 0.6617843 0.6714472 0.7162162 0.71625346 0.7128335 0.6335484 0.72 0.66725045 0.6346667 0.63026315 0.6398417 0.6203704 0.59324324 0.27037036 0.0 0.2960688 0.5539846 0.5488432 0.5579897 0.59774435 0.59375 0.64041996 0.5910326 0.63411456 0.6330275 0.6108949 0.62387675 0.60645163 0.60774195 0.60774195 0.6282383 0.6090323 0.6 0.592053 0.53604436 0.5960265 0.59707445 0.60264903 0.8675079
[26] 'apl4_candiA_|238879749|gb|EEQ43387_1|_conserved_hypothetical_protein_'                                                                                                                                                                                                                                                                                                                               0.65298015 0.76666665 0.6578283 0.66534394 0.6630137 0.62467533 0.67670155 0.6280884 0.7376623 0.6723684 0.6626667 0.6736292 0.74057317 0.7160665 0.7007673 0.6334197 0.7257618 0.6637478 0.6515354 0.62913907 0.6468254 0.64143425 0.59972864 0.29120198 0.2960688 0.0 0.5432258 0.5555556 0.5601552 0.6010165 0.5987342 0.6455863 0.59782606 0.64705884 0.6412615 0.6166884 0.6224227 0.6207792 0.6207792 0.6207792 0.63446474 0.62207794 0.61170214 0.60638297 0.5582255 0.61037236 0.6141522 0.6143617 0.86012864
[27] 'apl4_asper_|67527924|ref|XP_661811_1|_hypothetical_protein_AN4207_2_'                                                                                                                                                                                                                                                                                                                                0.5678192 0.7698987 0.5655527 0.58629775 0.608637 0.5212355 0.61277705 0.51159793 0.71503955 0.61710525 0.60863876 0.6058302 0.720121 0.66847825 0.64478767 0.5883117 0.70122784 0.6052632 0.60157275 0.54953766 0.5767742 0.65319425 0.6679947 0.5317769 0.5539846 0.5432258 0.0 0.46182728 0.29277107 0.44010088 0.43939394 0.57528955 0.5319149 0.559949 0.5673941 0.5212903 0.54296386 0.52313626 0.52313626 0.52570695 0.5473411 0.5218509 0.64155847 0.6345904 0.58379376 0.64675325 0.6627297 0.64415586 0.8803279
[28] 'apl4_yarrow_|50547415|ref|XP_501177_1|_YALI0B21340p_'                                                                                                                                                                                                                                                                                                                                                0.58455396 0.7657394 0.57528955 0.58807945 0.59153 0.56413615 0.58256274 0.559633 0.71842104 0.6347942 0.6346667 0.60468143 0.72590363 0.6749311 0.63506496 0.5746073 0.681694 0.60175437 0.6288385 0.57218546 0.58026314 0.65324676 0.6551724 0.54345006 0.5488432 0.5555556 0.46182728 0.0 0.43804756 0.46666667 0.48589742 0.5879265 0.556157 0.56176853 0.5876963 0.565046 0.556962 0.56806284 0.5693717 0.5706806 0.57859975 0.56806284 0.6361257 0.64528793 0.59300184 0.6361257 0.64993393 0.64136124 0.8513072
[29] 'apl4_neurospora_|16944429|emb|CAC28785_2|_probable_gamma_adaptin_precursor_'                                                                                                                                                                                                                                                                                                                         0.5579228 0.7597684 0.55984557 0.57651716 0.6005398 0.53281856 0.60625815 0.52835053 0.7169312 0.6418301 0.60471207 0.58576876 0.71558243 0.66938776 0.63178295 0.5701299 0.6949384 0.5982456 0.61074704 0.54821664 0.5765766 0.6601816 0.6543046 0.53896105 0.5579897 0.5601552 0.29277107 0.43804756 0.0 0.43544304 0.4556962 0.58664954 0.5582011 0.562341 0.5761844 0.5367742 0.5478261 0.5347044 0.5372751 0.53984576 0.55123216 0.5347044 0.6451613 0.64470285 0.58563536 0.6541935 0.658377 0.6464516 0.8719212
[30] 'apl4_ustilago_|71004282|ref|XP_756807_1|_adaptin_gamma_subunit_'                                                                                                                                                                                                                                                                                                                                     0.55816996 0.7819225 0.57160807 0.57404983 0.60638297 0.523507 0.6180645 0.5177665 0.730179 0.6248366 0.60157275 0.5951469 0.7267267 0.6626506 0.64131814 0.5738126 0.7087912 0.6052632 0.59711283 0.54652685 0.5734536 0.6794702 0.6874154 0.5869565 0.59774435 0.6010165 0.44010088 0.46666667 0.43544304 0.0 0.3381123 0.5653846 0.5568783 0.5625 0.5723432 0.5262484 0.5338442 0.52465236 0.5259166 0.5271808 0.53904283 0.5221239 0.6723684 0.67193675 0.6210721 0.6789474 0.69015956 0.6763158 0.86277604
[31] 'apl4_crypto_|58258289|ref|XP_566557_1|_gamma_adaptin_'                                                                                                                                                                                                                                                                                                                                               0.5439056 0.7771429 0.55919397 0.55104715 0.6005291 0.521519 0.59948653 0.5158028 0.70860076 0.6300654 0.59816754 0.60841835 0.7185629 0.68766755 0.6178344 0.57051283 0.7019231 0.6087719 0.5884666 0.5379581 0.5670103 0.68205804 0.68016195 0.5867347 0.59375 0.5987342 0.43939394 0.48589742 0.4556962 0.3381123 0.0 0.55784065 0.5483444 0.5477707 0.5518566 0.52678573 0.5249042 0.52267003 0.52267003 0.5239295 0.5531915 0.5214106 0.664042 0.6649146 0.61182994 0.671916 0.6816976 0.667979 0.858954
[32] 'apl4_oryza_|115466638|ref|NP_001056918_1|_Os06g0167100_'                                                                                                                                                                                                                                                                                                                                             0.48443842 0.79202276 0.47395834 0.5638298 0.5783784 0.524359 0.5837696 0.5244216 0.67509985 0.6202365 0.62031436 0.62665063 0.69656205 0.67891157 0.60761154 0.56735754 0.71879286 0.5901926 0.6092233 0.5490716 0.31103286 0.6772069 0.69054055 0.6389987 0.64041996 0.6455863 0.57528955 0.5879265 0.58664954 0.5653846 0.55784065 0.0 0.64460784 0.4160839 0.28421053 0.5244845 0.55123216 0.52307695 0.52307695 0.524359 0.56119794 0.5236876 0.675 0.69038206 0.6481481 0.68421054 0.70252323 0.69473684 0.8606965
[33] 'apl4_|schizo_19076059|ref|NP_588559_1|_AP_1_adaptor_complex_gamma_subunit_Apl4_predicted_'                                                                                                                                                                                                                                                                                                           0.6041667 0.78695655 0.6135135 0.65068495 0.6307054 0.6122178 0.6329285 0.61170214 0.7293956 0.64634144 0.6890244 0.67189384 0.7263158 0.69177127 0.6857923 0.6286863 0.73 0.6520979 0.6768666 0.6229508 0.63131934 0.66983694 0.66852367 0.59782606 0.5910326 0.59782606 0.5319149 0.556157 0.5582011 0.5568783 0.5483444 0.64460784 0.0 0.6429448 0.6280788 0.6188579 0.57277626 0.6127321 0.6127321 0.61538464 0.62064344 0.6140584 0.6598916 0.6648575 0.6121324 0.6680217 0.6666667 0.6531165 0.87435454
[34] 'apl4_physcom_|168009052|ref|XP_001757220_1|_predicted_protein_'                                                                                                                                                                                                                                                                                                                                      0.46174496 0.77840906 0.45865634 0.5474934 0.5464334 0.522293 0.55916774 0.5280612 0.6883289 0.6197917 0.6223022 0.6158324 0.7223881 0.67391306 0.61067706 0.5321337 0.69821674 0.5884413 0.61973524 0.5429326 0.4142357 0.6855263 0.68960863 0.6405229 0.63411456 0.64705884 0.559949 0.56176853 0.562341 0.5625 0.5477707 0.4160839 0.6429448 0.0 0.4071101 0.5294118 0.5405405 0.519084 0.519084 0.52035624 0.5653299 0.52035624 0.6885677 0.69342107 0.63703704 0.69250983 0.6966888 0.69382393 0.8729373
[35] 'apl4_populus_|224090823|ref|XP_002309097_1|_predicted_protein_'                                                                                                                                                                                                                                                                                                                                      0.487214 0.78205127 0.47402596 0.54376656 0.56873316 0.52557546 0.5704961 0.5192308 0.68085104 0.6191099 0.6118501 0.61393154 0.70746267 0.6824966 0.59947646 0.56589144 0.71625346 0.5814361 0.6031553 0.5462963 0.21809745 0.677675 0.6856369 0.65 0.6330275 0.6412615 0.5673941 0.5876963 0.5761844 0.5723432 0.5518566 0.28421053 0.6280788 0.4071101 0.0 0.52313626 0.5518135 0.5242967 0.52557546 0.5268542 0.54545456 0.52234995 0.6728232 0.69088507 0.6333333 0.6833773 0.7074468 0.68865436 0.86754966
[36] 'apl4_xeno_|147904637|ref|NP_001083997_1|_similar_to_adaptor_protein_complex_AP_1_gamma_1_subunit_'                                                                                                                                                                                                                                                                                                   0.5305292 0.76890755 0.56113255 0.5767742 0.5765646 0.08138101 0.5837563 0.108641975 0.7086093 0.6178344 0.5966057 0.6058673 0.7390649 0.68909824 0.6251621 0.54875 0.6952247 0.5659051 0.5895425 0.48 0.5168394 0.67654985 0.6813793 0.61147326 0.6108949 0.6166884 0.5212903 0.565046 0.5367742 0.5262484 0.52678573 0.5244845 0.6188579 0.5294118 0.52313626 0.0 0.5 0.08374384 0.08497537 0.0862069 0.40300375 0.08004926 0.6810229 0.6819407 0.63821894 0.68506056 0.7154471 0.6810229 0.84184515
[37] 'apl4_dicty_|66812406|ref|XP_640382_1|_clathrin_adaptor_gamma_chain_'                                                                                                                                                                                                                                                                                                                                 0.53562003 0.7800586 0.54022986 0.57424444 0.56562924 0.50195056 0.5555556 0.49479166 0.7287025 0.5910878 0.5719947 0.6118837 0.7326284 0.66757864 0.59462917 0.5271318 0.69507325 0.5831874 0.56878304 0.55599475 0.54960835 0.6818182 0.70053476 0.634715 0.62387675 0.6224227 0.54296386 0.556962 0.5478261 0.5338442 0.5249042 0.55123216 0.57277626 0.5405405 0.5518135 0.5 0.0 0.50325096 0.50065017 0.50065017 0.5445026 0.50455135 0.68359375 0.68619794 0.6432532 0.6901042 0.7092105 0.6875 0.8668831
[38] 'apl4_homo_|193785569|dbj|BAG54627_1|_unnamed_protein_product_'                                                                                                                                                                                                                                                                                                                                       0.52837837 0.770195 0.55198973 0.5794872 0.5768725 0.026894866 0.5894207 0.094017096 0.71146244 0.6216898 0.60649353 0.6101911 0.7421289 0.6893333 0.626615 0.5457921 0.68951046 0.572935 0.59687907 0.4846154 0.51804125 0.68593955 0.67994505 0.61298704 0.60645163 0.6207792 0.52313626 0.56806284 0.5347044 0.52465236 0.52267003 0.52307695 0.6127321 0.519084 0.5242967 0.08374384 0.50325096 0.0 0.00729927 0.00973236 0.40296662 0.0060827252 0.6796247 0.6751678 0.6363636 0.68900806 0.71390015 0.67292225 0.8445172
[39] 'apl4_mus_|113349|sp|P22892_3|AP1G1_MOUSE_RecName__FullAP_1_complex_subunit_gamma_1_AltName__FullAdapter_related_protein_complex_1_subunit_gamma_1_AltName__FullAdaptor_protein_complex_AP_1_subunit_gamma_1_AltName__FullGolgi_adaptor_HA1AP1_adaptin_subunit_gamma_1_AltName__FullGamma1_adaptin_AltName__FullGamma_adaptin_AltName__FullClathrin_assembly_protein_complex_1_gamma_1_large_chain'   0.527027 0.7688022 0.550706 0.5794872 0.57293034 0.029339854 0.58816123 0.094017096 0.71146244 0.62421185 0.60649353 0.6076433 0.7421289 0.6906667 0.626615 0.5482673 0.68951046 0.572935 0.59687907 0.48333332 0.5193299 0.6791946 0.67994505 0.61298704 0.60774195 0.6207792 0.52313626 0.5693717 0.5372751 0.5259166 0.52267003 0.52307695 0.6127321 0.519084 0.52557546 0.08497537 0.50065017 0.00729927 0.0 0.00243309 0.40420273 0.00973236 0.6796247 0.6751678 0.6363636 0.68900806 0.7125506 0.67292225 0.8445172
[40] 'apl4_rat_|189491695|ref|NP_604455_1|_adaptor_related_protein_complex_1_gamma_1_subunit_'                                                                                                                                                                                                                                                                                                             0.52837837 0.7688022 0.55198973 0.58076924 0.57030225 0.03178484 0.5894207 0.0964591 0.71146244 0.6254729 0.6090909 0.6089172 0.7436282 0.692 0.627907 0.54950494 0.6909091 0.572935 0.59817946 0.48333332 0.5219072 0.67785233 0.6785714 0.61298704 0.60774195 0.6207792 0.52570695 0.5706806 0.53984576 0.5271808 0.5239295 0.524359 0.61538464 0.52035624 0.5268542 0.0862069 0.50065017 0.00973236 0.00243309 0.0 0.4054388 0.0121654505 0.6809651 0.6765101 0.63821894 0.6903485 0.7112011 0.67426276 0.8445172
[41] 'apl4_ciona_|198414954|ref|XP_002131404_1|_PREDICTED__similar_to_adaptor_related_protein_complex_1_gamma_1_subunit_isoform_1_'                                                                                                                                                                                                                                                                        0.58967394 0.76890755 0.5963542 0.6056701 0.5889328 0.4009901 0.6032746 0.39702234 0.71862614 0.6624526 0.6266491 0.623057 0.7560241 0.7036048 0.6496732 0.58830845 0.6956522 0.6115993 0.61690885 0.49871135 0.5536649 0.6945946 0.6957123 0.63446474 0.6282383 0.63446474 0.5473411 0.57859975 0.55123216 0.53904283 0.5531915 0.56119794 0.62064344 0.5653299 0.54545456 0.40300375 0.5445026 0.40296662 0.40420273 0.4054388 0.0 0.4039409 0.69002694 0.68556005 0.6400742 0.6886792 0.7222222 0.69002694 0.87027913
[42] 'apl4_bos_|119910239|ref|XP_584334_3|_PREDICTED__similar_to_adaptor_related_protein_complex_1_gamma_1_subunit_'                                                                                                                                                                                                                                                                                       0.527027 0.7688022 0.550706 0.5782051 0.5768725 0.028014617 0.5906801 0.09157509 0.71146244 0.6216898 0.6051948 0.6076433 0.7406297 0.6893333 0.627907 0.55074257 0.6909091 0.5711775 0.5955787 0.48589742 0.5173745 0.67785233 0.6785714 0.6116883 0.6090323 0.62207794 0.5218509 0.56806284 0.5347044 0.5221239 0.5214106 0.5236876 0.6140584 0.52035624 0.52234995 0.08004926 0.50455135 0.0060827252 0.00973236 0.0121654505 0.4039409 0.0 0.67828417 0.6738255 0.6345084 0.68766755 0.7125506 0.67158175 0.8445172
[43] 'apl4_SGD_Scer_APL4YPR029C'                                                                                                                                                                                                                                                                                                                                                                           0.69337016 0.7866473 0.6804261 0.6987788 0.6853147 0.67426276 0.68598384 0.6791946 0.7645467 0.7129252 0.71675533 0.72496665 0.75151515 0.7538678 0.6981383 0.66890985 0.7431694 0.69014084 0.6990679 0.68342394 0.69088507 0.46106303 0.5127227 0.592 0.6 0.61170214 0.64155847 0.6361257 0.6451613 0.6723684 0.664042 0.675 0.6598916 0.6885677 0.6728232 0.6810229 0.68359375 0.6796247 0.6796247 0.6809651 0.69002694 0.67828417 0.0 0.16425121 0.10787671 0.08072289 0.47153464 0.17349398 0.8787879
[44] 'apl4_MIT_Sbay_c20_25659'                                                                                                                                                                                                                                                                                                                                                                             0.69889504 0.7906977 0.689747 0.7092391 0.6806723 0.6751678 0.6936572 0.672043 0.7645467 0.71798366 0.72303593 0.72994655 0.75454545 0.75352114 0.7030626 0.67250675 0.74590164 0.6883803 0.70933336 0.68707484 0.6984127 0.46971568 0.5152672 0.58933336 0.592053 0.60638297 0.6345904 0.64528793 0.64470285 0.67193675 0.6649146 0.69038206 0.6648575 0.69342107 0.69088507 0.6819407 0.68619794 0.6751678 0.6751678 0.6765101 0.68556005 0.6738255 0.16425121 0.0 0.10977702 0.15859564 0.4727047 0.16444983 0.87542087
[45] 'apl4_MIT_Smik_c246_22405'                                                                                                                                                                                                                                                                                                                                                                            0.65055764 0.77029705 0.64378476 0.669145 0.6424581 0.6345084 0.6474954 0.6301115 0.7260788 0.67225325 0.68333334 0.67777777 0.7235622 0.72983116 0.66543436 0.63265306 0.7065637 0.68703705 0.6703704 0.6387337 0.65 0.41105354 0.47058824 0.5397412 0.53604436 0.5582255 0.58379376 0.59300184 0.58563536 0.6210721 0.61182994 0.6481481 0.6121324 0.63703704 0.6333333 0.63821894 0.6432532 0.6363636 0.6363636 0.63821894 0.6400742 0.6345084 0.10787671 0.10977702 0.0 0.091065295 0.4265976 0.12006861 0.83937824
[46] 'apl4_MIT_Spar_c65_23298'                                                                                                                                                                                                                                                                                                                                                                             0.69889504 0.7924528 0.6924101 0.7082768 0.6867133 0.6836461 0.69002694 0.68322146 0.76725304 0.71836734 0.7194149 0.72496665 0.75 0.7510548 0.7074468 0.68236876 0.75409836 0.6866197 0.701731 0.6861413 0.69484806 0.4709518 0.52671754 0.59066665 0.5960265 0.61037236 0.64675325 0.6361257 0.6541935 0.6789474 0.671916 0.68421054 0.6680217 0.69250983 0.6833773 0.68506056 0.6901042 0.68900806 0.68900806 0.6903485 0.6886792 0.68766755 0.08072289 0.15859564 0.091065295 0.0 0.46774194 0.16887817 0.8804714
[47] 'apl4_WashU_Scas_Contig672_15'                                                                                                                                                                                                                                                                                                                                                                        0.69764215 0.80145985 0.69158876 0.7199454 0.6973126 0.7112011 0.70844686 0.71486485 0.7826087 0.7271487 0.7265416 0.7281292 0.7678301 0.7599432 0.71466666 0.7094595 0.75308645 0.6984127 0.7315436 0.7090164 0.72037286 0.5148148 0.5535714 0.6037483 0.59707445 0.6141522 0.6627297 0.64993393 0.658377 0.69015956 0.6816976 0.70252323 0.6666667 0.6966888 0.7074468 0.7154471 0.7092105 0.71390015 0.7125506 0.7112011 0.7222222 0.7125506 0.47153464 0.4727047 0.4265976 0.46774194 0.0 0.48635235 0.88324875
[48] 'apl4_WashU_Skud_Contig1841_3'                                                                                                                                                                                                                                                                                                                                                                        0.70027626 0.7880987 0.6870839 0.7082768 0.6867133 0.66756034 0.69541776 0.6724832 0.76725304 0.7170068 0.7194149 0.7276369 0.74848485 0.7510548 0.70212764 0.679677 0.7554645 0.69014084 0.70572567 0.6902174 0.6935271 0.47836834 0.5305343 0.592 0.60264903 0.6143617 0.64415586 0.64136124 0.6464516 0.6763158 0.667979 0.69473684 0.6531165 0.69382393 0.68865436 0.6810229 0.6875 0.67292225 0.67292225 0.67426276 0.69002694 0.67158175 0.17349398 0.16444983 0.12006861 0.16887817 0.48635235 0.0 0.8888889
[49] 'apl4_ecuni_gi|19172987|ref|NP_597538_1|_COATOMER_PROTEIN_GAMMA_SUBUNIT_'                                                                                                                                                                                                                                                                                                                             0.8592965 0.8858195 0.8752 0.8606965 0.87586206 0.84942716 0.8885246 0.8442623 0.85675305 0.8779264 0.87157536 0.8668885 0.8784314 0.8858132 0.8778135 0.86206895 0.8927336 0.8592233 0.8696398 0.85942495 0.8528428 0.8815567 0.88255614 0.85806453 0.8675079 0.86012864 0.8803279 0.8513072 0.8719212 0.86277604 0.858954 0.8606965 0.87435454 0.8729373 0.86754966 0.84184515 0.8668831 0.8445172 0.8445172 0.8445172 0.87027913 0.8445172 0.8787879 0.87542087 0.83937824 0.8804714 0.88324875 0.8888889 0.0
;
END; [Distances]
BEGIN Sets;
  TAXSET 'amoebozoa' = 'apl4_ehisto_250_m00072_|||gamma_adaptin_putative|Entamoeba_histolytica|chr_unknown|||Auto' 'apl4_dicty_|66812406|ref|XP_640382_1|_clathrin_adaptor_gamma_chain_';
  TAXSET 'basidiomycota' = 'apl4_crypto_640326102_XP_666098_Chro_50468_adaptor_related_protein_complex_1_gamma_2_subunit_gamma2_adaptin_clathrin_associatedassemblyadaptor_protein_large_gamma_2_' 'apl4_crypto_|58258289|ref|XP_566557_1|_gamma_adaptin_' 'apl4_ustilago_|71004282|ref|XP_756807_1|_adaptin_gamma_subunit_';
  TAXSET 'chromalveolata' = 'apl4_theiler_529_m04464_|TP04_0213|TP04_0213|adaptin_gamma_subunit_putative|Theileria_parva|chr_4|c4m529|529' 'apl4_plasmof_638272460_NP_702418_PF14_0529_gamma_adaptin_putative_' 'apl4_toxo_Toxoplasma_gondii|XI|583_m05571|Annotation|Toxoplasma_gondii_TIGR|protein_coding_gamma_adaptin_putative' 'apl4_phytoph_PITG_11143_|_PITT_11143_|_Phytophthora_infestans_AP_1_complex_subunit_gamma_1_translation_848_aa' 'apl4_tpseudo_jgi|Thaps3|269744|estExt_thaps1_ua_kg_C_chr_140045' 'apl4_plasmoB_PB001025_02_0_|||gamma_adaptin_putative|Plasmodium_berghei|chr_|||Auto' 'apl4_phaeo_jgi|Phatr2|28137|estExt_Genewise1_C_chr_110085';
  TAXSET 'excavata' = 'apl4_giardia_gi|71068931|ref|XP_767081_1|_hypothetical_protein_GLP_173_13416_16094_' 'apl4_leishLinJ34_V3_3800_|||adaptor_gamma_1_chain_putative|Leishmania_infantum|chr_34|||Auto' 'apl4_populus_|224090823|ref|XP_002309097_1|_predicted_protein_' 'apl4_tricho_93792_m00165' 'apl4_naegleria_estExt_fgeneshNG_pg_C_90153';
  TAXSET 'fungi' = 'apl4_debaro_|199429862|emb|CAG85446_2|_DEHA2B11286p_' 'apl4_candiG_|50292039|ref|XP_448452_1|_unnamed_protein_product_' 'apl4_candiA_|238879749|gb|EEQ43387_1|_conserved_hypothetical_protein_' 'apl4_WashU_Skud_Contig1841_3' 'apl4_WashU_Scas_Contig672_15' 'apl4_ecuni_gi|19172987|ref|NP_597538_1|_COATOMER_PROTEIN_GAMMA_SUBUNIT_' 'apl4_SGD_Scer_APL4YPR029C' 'apl4_MIT_Sbay_c20_25659' 'apl4_neurospora_|16944429|emb|CAC28785_2|_probable_gamma_adaptin_precursor_' 'apl4_crypto_640326102_XP_666098_Chro_50468_adaptor_related_protein_complex_1_gamma_2_subunit_gamma2_adaptin_clathrin_associatedassemblyadaptor_protein_large_gamma_2_' 'apl4_pichia_|150864485|ref|XP_001383321_2|_hypothetical_protein_PICST_82880_' 'apl4_crypto_|58258289|ref|XP_566557_1|_gamma_adaptin_' 'apl4_ustilago_|71004282|ref|XP_756807_1|_adaptin_gamma_subunit_' 'apl4_kluyver_|50308487|ref|XP_454245_1|_unnamed_protein_product_' 'apl4_asper_|67527924|ref|XP_661811_1|_hypothetical_protein_AN4207_2_' 'apl4_MIT_Spar_c65_23298' 'apl4_yarrow_|50547415|ref|XP_501177_1|_YALI0B21340p_' 'apl4_MIT_Smik_c246_22405';
  TAXSET 'metazoa' = 'apl4_gallus_|57524938|ref|NP_001006132_1|_adaptor_related_protein_complex_1_gamma_1_subunit_' 'apl4_celeg_|25145450|ref|NP_740937_1|_AdaPtin_Gamma_chain_clathrin_associated_complex_family_member_apg_1_' 'apl4_mus_|113349|sp|P22892_3|AP1G1_MOUSE_RecName__FullAP_1_complex_subunit_gamma_1_AltName__FullAdapter_related_protein_complex_1_subunit_gamma_1_AltName__FullAdaptor_protein_complex_AP_1_subunit_gamma_1_AltName__FullGolgi_adaptor_HA1AP1_adaptin_subunit_gamma_1_AltName__FullGamma1_adaptin_AltName__FullGamma_adaptin_AltName__FullClathrin_assembly_protein_complex_1_gamma_1_large_chain' 'apl4_bos_|119910239|ref|XP_584334_3|_PREDICTED__similar_to_adaptor_related_protein_complex_1_gamma_1_subunit_' 'apl4_danio_|41054423|ref|NP_955976_1|_adaptor_related_protein_complex_1_gamma_1_subunit_' 'apl4_homo_|193785569|dbj|BAG54627_1|_unnamed_protein_product_' 'apl4_xeno_|147904637|ref|NP_001083997_1|_similar_to_adaptor_protein_complex_AP_1_gamma_1_subunit_' 'apl4_ciona_|198414954|ref|XP_002131404_1|_PREDICTED__similar_to_adaptor_related_protein_complex_1_gamma_1_subunit_isoform_1_' 'apl4_rat_|189491695|ref|NP_604455_1|_adaptor_related_protein_complex_1_gamma_1_subunit_';
  TAXSET 'microsporidia' = 'apl4_ecuni_gi|19172987|ref|NP_597538_1|_COATOMER_PROTEIN_GAMMA_SUBUNIT_';
  TAXSET 'pezizomycetes' = 'apl4_asper_|67527924|ref|XP_661811_1|_hypothetical_protein_AN4207_2_' 'apl4_neurospora_|16944429|emb|CAC28785_2|_probable_gamma_adaptin_precursor_';
  TAXSET 'plantae' = 'apl4_ostreo_jgi|Ost9901_3|24457|estExt_fgenesh1_pg_C_Chr_40306' 'apl4_athali_|110735839|dbj|BAE99896_1|_hypothetical_protein_' 'apl4_physcom_|168009052|ref|XP_001757220_1|_predicted_protein_' 'apl4_oryza_|115466638|ref|NP_001056918_1|_Os06g0167100_' 'apl4_volvox_jgi|Volca1|101862|fgenesh4_pm_C_scaffold_14000007';
  TAXSET 'rhodophyta' = 'apl4_cmero_gnl|CMER|CMF083C_adaptor_related_protein_complex_1_gamma_subunit';
  TAXSET 'saccharomycotina' = 'apl4_kluyver_|50308487|ref|XP_454245_1|_unnamed_protein_product_' 'apl4_debaro_|199429862|emb|CAG85446_2|_DEHA2B11286p_' 'apl4_candiG_|50292039|ref|XP_448452_1|_unnamed_protein_product_' 'apl4_candiA_|238879749|gb|EEQ43387_1|_conserved_hypothetical_protein_' 'apl4_WashU_Scas_Contig672_15' 'apl4_WashU_Skud_Contig1841_3' 'apl4_SGD_Scer_APL4YPR029C' 'apl4_MIT_Sbay_c20_25659' 'apl4_yarrow_|50547415|ref|XP_501177_1|_YALI0B21340p_' 'apl4_MIT_Spar_c65_23298' 'apl4_pichia_|150864485|ref|XP_001383321_2|_hypothetical_protein_PICST_82880_' 'apl4_MIT_Smik_c246_22405';
  TAXSET 'unikonta' = 'apl4_candiG_|50292039|ref|XP_448452_1|_unnamed_protein_product_' 'apl4_WashU_Scas_Contig672_15' 'apl4_WashU_Skud_Contig1841_3' 'apl4_ecuni_gi|19172987|ref|NP_597538_1|_COATOMER_PROTEIN_GAMMA_SUBUNIT_' 'apl4_danio_|41054423|ref|NP_955976_1|_adaptor_related_protein_complex_1_gamma_1_subunit_' 'apl4_MIT_Sbay_c20_25659' 'apl4_ehisto_250_m00072_|||gamma_adaptin_putative|Entamoeba_histolytica|chr_unknown|||Auto' 'apl4_crypto_|58258289|ref|XP_566557_1|_gamma_adaptin_' 'apl4_dicty_|66812406|ref|XP_640382_1|_clathrin_adaptor_gamma_chain_' 'apl4_ustilago_|71004282|ref|XP_756807_1|_adaptin_gamma_subunit_' 'apl4_asper_|67527924|ref|XP_661811_1|_hypothetical_protein_AN4207_2_' 'apl4_ciona_|198414954|ref|XP_002131404_1|_PREDICTED__similar_to_adaptor_related_protein_complex_1_gamma_1_subunit_isoform_1_' 'apl4_xeno_|147904637|ref|NP_001083997_1|_similar_to_adaptor_protein_complex_AP_1_gamma_1_subunit_' 'apl4_MIT_Spar_c65_23298' 'apl4_yarrow_|50547415|ref|XP_501177_1|_YALI0B21340p_' 'apl4_debaro_|199429862|emb|CAG85446_2|_DEHA2B11286p_' 'apl4_celeg_|25145450|ref|NP_740937_1|_AdaPtin_Gamma_chain_clathrin_associated_complex_family_member_apg_1_' 'apl4_candiA_|238879749|gb|EEQ43387_1|_conserved_hypothetical_protein_' 'apl4_SGD_Scer_APL4YPR029C' 'apl4_crypto_640326102_XP_666098_Chro_50468_adaptor_related_protein_complex_1_gamma_2_subunit_gamma2_adaptin_clathrin_associatedassemblyadaptor_protein_large_gamma_2_' 'apl4_neurospora_|16944429|emb|CAC28785_2|_probable_gamma_adaptin_precursor_' 'apl4_pichia_|150864485|ref|XP_001383321_2|_hypothetical_protein_PICST_82880_' 'apl4_gallus_|57524938|ref|NP_001006132_1|_adaptor_related_protein_complex_1_gamma_1_subunit_' 'apl4_kluyver_|50308487|ref|XP_454245_1|_unnamed_protein_product_' 'apl4_mus_|113349|sp|P22892_3|AP1G1_MOUSE_RecName__FullAP_1_complex_subunit_gamma_1_AltName__FullAdapter_related_protein_complex_1_subunit_gamma_1_AltName__FullAdaptor_protein_complex_AP_1_subunit_gamma_1_AltName__FullGolgi_adaptor_HA1AP1_adaptin_subunit_gamma_1_AltName__FullGamma1_adaptin_AltName__FullGamma_adaptin_AltName__FullClathrin_assembly_protein_complex_1_gamma_1_large_chain' 'apl4_bos_|119910239|ref|XP_584334_3|_PREDICTED__similar_to_adaptor_related_protein_complex_1_gamma_1_subunit_' 'apl4_homo_|193785569|dbj|BAG54627_1|_unnamed_protein_product_' 'apl4_rat_|189491695|ref|NP_604455_1|_adaptor_related_protein_complex_1_gamma_1_subunit_' 'apl4_MIT_Smik_c246_22405';
END; [Sets]

BEGIN Splits;
DIMENSIONS ntax=49 nsplits=176;
FORMAT labels=no weights=yes confidences=no intervals=no;
PROPERTIES fit=98.64 cyclic;
CYCLE 1 4 20 41 8 40 39 38 42 6 36 37 31 30 29 27 28 33 26 24 25 23 47 43 46 45 44 48 22 9 49 2 13 17 14 10 15 19 11 18 12 7 5 16 32 35 21 34 3;
MATRIX
[1, size=1] 	 0.11502253 	  1 2 4 5 6 7 8 9 10 11 12 13 14 15 16 17 18 19 20 21 22 23 24 25 26 27 28 29 30 31 32 33 34 35 36 37 38 39 40 41 42 43 44 45 46 47 48 49,
[2, size=4] 	 5.132215E-4 	  1 2 4 5 6 7 8 9 10 11 12 13 14 15 16 17 18 19 20 22 23 24 25 26 27 28 29 30 31 32 33 36 37 38 39 40 41 42 43 44 45 46 47 48 49,
[3, size=5] 	 0.005567765 	  1 2 4 5 6 7 8 9 10 11 12 13 14 15 16 17 18 19 20 22 23 24 25 26 27 28 29 30 31 33 36 37 38 39 40 41 42 43 44 45 46 47 48 49,
[4, size=21] 	 8.2722696E-4 	  1 4 6 8 20 24 25 26 27 28 29 30 31 33 36 37 38 39 40 41 42,
[5, size=1] 	 0.11581951 	  1,
[6, size=1] 	 0.1982008 	  1 2 3 4 5 6 7 8 9 10 11 12 13 14 15 16 17 18 19 20 21 22 23 24 25 26 27 28 29 30 31 32 33 35 36 37 38 39 40 41 42 43 44 45 46 47 48 49,
[7, size=3] 	 0.0036607508 	  1 2 3 4 5 6 7 8 9 10 11 12 13 14 15 16 17 18 19 20 22 23 24 25 26 27 28 29 30 31 32 33 36 37 38 39 40 41 42 43 44 45 46 47 48 49,
[8, size=4] 	 0.0250457 	  1 2 3 4 5 6 7 8 9 10 11 12 13 14 15 16 17 18 19 20 22 23 24 25 26 27 28 29 30 31 33 36 37 38 39 40 41 42 43 44 45 46 47 48 49,
[9, size=3] 	 0.018546103 	  1 3 4,
[10, size=2] 	 0.103959136 	  1 3,
[11, size=1] 	 0.109864034 	  1 2 3 4 5 6 7 8 9 10 11 12 13 14 15 16 17 18 19 20 22 23 24 25 26 27 28 29 30 31 32 33 34 35 36 37 38 39 40 41 42 43 44 45 46 47 48 49,
[12, size=2] 	 0.03950586 	  1 2 3 4 5 6 7 8 9 10 11 12 13 14 15 16 17 18 19 20 22 23 24 25 26 27 28 29 30 31 32 33 34 36 37 38 39 40 41 42 43 44 45 46 47 48 49,
[13, size=3] 	 0.057906244 	  1 2 3 4 5 6 7 8 9 10 11 12 13 14 15 16 17 18 19 20 22 23 24 25 26 27 28 29 30 31 33 34 36 37 38 39 40 41 42 43 44 45 46 47 48 49,
[14, size=5] 	 3.2637749E-4 	  1 3 4 20 34,
[15, size=3] 	 0.0035365585 	  1 3 34,
[16, size=1] 	 0.09373738 	  1 2 3 4 5 6 7 8 9 10 11 12 13 14 15 16 17 18 19 20 21 22 23 24 25 26 27 28 29 30 31 32 33 34 36 37 38 39 40 41 42 43 44 45 46 47 48 49,
[17, size=2] 	 0.013833902 	  1 2 3 4 5 6 7 8 9 10 11 12 13 14 15 16 17 18 19 20 21 22 23 24 25 26 27 28 29 30 31 33 34 36 37 38 39 40 41 42 43 44 45 46 47 48 49,
[18, size=4] 	 0.0018671611 	  1 3 21 34,
[19, size=1] 	 0.14186618 	  1 2 3 4 5 6 7 8 9 10 11 12 13 14 15 16 17 18 19 20 21 22 23 24 25 26 27 28 29 30 31 33 34 35 36 37 38 39 40 41 42 43 44 45 46 47 48 49,
[20, size=6] 	 0.0017286239 	  1 3 4 21 34 35,
[21, size=1] 	 0.24417014 	  1 2 3 4 5 6 7 8 9 10 11 12 13 14 15 17 18 19 20 21 22 23 24 25 26 27 28 29 30 31 32 33 34 35 36 37 38 39 40 41 42 43 44 45 46 47 48 49,
[22, size=2] 	 0.0051378477 	  1 2 3 4 6 7 8 9 10 11 12 13 14 15 17 18 19 20 21 22 23 24 25 26 27 28 29 30 31 32 33 34 35 36 37 38 39 40 41 42 43 44 45 46 47 48 49,
[23, size=3] 	 0.017216299 	  1 2 3 4 6 8 9 10 11 12 13 14 15 17 18 19 20 21 22 23 24 25 26 27 28 29 30 31 32 33 34 35 36 37 38 39 40 41 42 43 44 45 46 47 48 49,
[24, size=4] 	 0.0036778476 	  1 2 3 4 6 8 9 10 11 13 14 15 17 18 19 20 21 22 23 24 25 26 27 28 29 30 31 32 33 34 35 36 37 38 39 40 41 42 43 44 45 46 47 48 49,
[25, size=21] 	 0.0059527596 	  1 3 4 6 8 20 21 27 29 30 31 32 34 35 36 37 38 39 40 41 42,
[26, size=19] 	 5.271317E-4 	  1 3 4 6 8 20 21 30 31 32 34 35 36 37 38 39 40 41 42,
[27, size=16] 	 0.004812277 	  1 3 4 6 8 20 21 32 34 35 36 38 39 40 41 42,
[28, size=6] 	 0.016662056 	  1 3 21 32 34 35,
[29, size=1] 	 0.15008628 	  1 2 3 4 6 7 8 9 10 11 12 13 14 15 16 17 18 19 20 21 22 23 24 25 26 27 28 29 30 31 32 33 34 35 36 37 38 39 40 41 42 43 44 45 46 47 48 49,
[30, size=2] 	 0.110355936 	  1 2 3 4 6 8 9 10 11 12 13 14 15 16 17 18 19 20 21 22 23 24 25 26 27 28 29 30 31 32 33 34 35 36 37 38 39 40 41 42 43 44 45 46 47 48 49,
[31, size=23] 	 0.0021989949 	  1 3 4 6 8 16 20 21 27 28 29 30 31 32 34 35 36 37 38 39 40 41 42,
[32, size=22] 	 6.428673E-4 	  1 3 4 6 8 16 20 21 27 29 30 31 32 34 35 36 37 38 39 40 41 42,
[33, size=20] 	 0.0021083718 	  1 3 4 6 8 16 20 21 30 31 32 34 35 36 37 38 39 40 41 42,
[34, size=1] 	 0.15910798 	  1 2 3 4 5 6 8 9 10 11 12 13 14 15 16 17 18 19 20 21 22 23 24 25 26 27 28 29 30 31 32 33 34 35 36 37 38 39 40 41 42 43 44 45 46 47 48 49,
[35, size=4] 	 0.0018758861 	  1 2 3 4 5 6 8 9 10 13 14 15 16 17 19 20 21 22 23 24 25 26 27 28 29 30 31 32 33 34 35 36 37 38 39 40 41 42 43 44 45 46 47 48 49,
[36, size=1] 	 0.30032283 	  1 2 3 4 5 6 7 8 9 10 11 13 14 15 16 17 18 19 20 21 22 23 24 25 26 27 28 29 30 31 32 33 34 35 36 37 38 39 40 41 42 43 44 45 46 47 48 49,
[37, size=2] 	 0.0024428277 	  1 2 3 4 5 6 7 8 9 10 11 13 14 15 16 17 19 20 21 22 23 24 25 26 27 28 29 30 31 32 33 34 35 36 37 38 39 40 41 42 43 44 45 46 47 48 49,
[38, size=4] 	 0.007759828 	  1 2 3 4 5 6 7 8 9 10 13 14 15 16 17 20 21 22 23 24 25 26 27 28 29 30 31 32 33 34 35 36 37 38 39 40 41 42 43 44 45 46 47 48 49,
[39, size=12] 	 0.0020897419 	  1 3 4 5 6 7 8 16 20 21 22 23 24 25 26 27 28 29 30 31 32 33 34 35 36 37 38 39 40 41 42 43 44 45 46 47 48,
[40, size=23] 	 3.4653637E-4 	  1 3 4 5 6 7 8 16 20 21 27 28 29 30 31 32 33 34 35 36 37 38 39 40 41 42,
[41, size=21] 	 5.1303225E-4 	  1 3 4 5 6 7 8 16 20 21 31 32 34 35 36 37 38 39 40 41 42,
[42, size=20] 	 0.002520702 	  1 3 4 5 6 7 8 16 20 21 32 34 35 36 37 38 39 40 41 42,
[43, size=9] 	 0.007495085 	  1 3 5 7 16 21 32 34 35,
[44, size=1] 	 0.2709467 	  1 2 3 4 5 6 7 8 9 10 11 12 13 14 15 16 17 19 20 21 22 23 24 25 26 27 28 29 30 31 32 33 34 35 36 37 38 39 40 41 42 43 44 45 46 47 48 49,
[45, size=2] 	 0.0023822591 	  1 2 3 4 5 6 7 8 9 10 12 13 14 15 16 17 19 20 21 22 23 24 25 26 27 28 29 30 31 32 33 34 35 36 37 38 39 40 41 42 43 44 45 46 47 48 49,
[46, size=3] 	 0.013280278 	  1 2 3 4 5 6 7 8 9 10 12 13 14 15 16 17 20 21 22 23 24 25 26 27 28 29 30 31 32 33 34 35 36 37 38 39 40 41 42 43 44 45 46 47 48 49,
[47, size=4] 	 0.0024936988 	  1 2 3 4 5 6 7 8 9 10 12 13 14 16 17 20 21 22 23 24 25 26 27 28 29 30 31 32 33 34 35 36 37 38 39 40 41 42 43 44 45 46 47 48 49,
[48, size=10] 	 6.825258E-4 	  1 3 5 7 12 16 21 32 34 35,
[49, size=1] 	 0.17902489 	  1 2 3 4 5 6 7 8 9 10 12 13 14 15 16 17 18 19 20 21 22 23 24 25 26 27 28 29 30 31 32 33 34 35 36 37 38 39 40 41 42 43 44 45 46 47 48 49,
[50, size=2] 	 0.10754718 	  1 2 3 4 5 6 7 8 9 10 12 13 14 15 16 17 18 20 21 22 23 24 25 26 27 28 29 30 31 32 33 34 35 36 37 38 39 40 41 42 43 44 45 46 47 48 49,
[51, size=9] 	 0.0016506709 	  1 3 4 5 6 7 8 9 12 16 18 20 21 22 23 24 25 26 27 28 29 30 31 32 33 34 35 36 37 38 39 40 41 42 43 44 45 46 47 48,
[52, size=21] 	 0.0031386712 	  1 3 4 5 6 7 8 12 16 18 20 21 27 28 29 30 31 32 33 34 35 36 37 38 39 40 41 42,
[53, size=21] 	 7.9588266E-4 	  1 3 4 5 6 7 8 12 16 18 20 21 32 34 35 36 38 39 40 41 42,
[54, size=1] 	 0.17832464 	  1 2 3 4 5 6 7 8 9 10 11 12 13 14 15 16 17 18 20 21 22 23 24 25 26 27 28 29 30 31 32 33 34 35 36 37 38 39 40 41 42 43 44 45 46 47 48 49,
[55, size=21] 	 2.7046454E-4 	  1 3 4 5 6 7 8 11 12 16 18 20 21 27 28 29 30 31 32 34 35 36 37 38 39 40 41 42,
[56, size=1] 	 0.32107484 	  1 2 3 4 5 6 7 8 9 10 11 12 13 14 16 17 18 19 20 21 22 23 24 25 26 27 28 29 30 31 32 33 34 35 36 37 38 39 40 41 42 43 44 45 46 47 48 49,
[57, size=16] 	 0.008050929 	  1 3 4 5 6 7 8 11 12 16 18 19 20 21 24 25 26 27 28 29 30 31 32 33 34 35 36 37 38 39 40 41 42,
[58, size=21] 	 1.6987578E-4 	  1 3 4 5 6 7 8 11 12 16 18 19 20 21 27 29 30 31 32 34 35 36 37 38 39 40 41 42,
[59, size=1] 	 0.32626668 	  1 2 3 4 5 6 7 8 9 11 12 13 14 15 16 17 18 19 20 21 22 23 24 25 26 27 28 29 30 31 32 33 34 35 36 37 38 39 40 41 42 43 44 45 46 47 48 49,
[60, size=19] 	 0.0017848676 	  1 3 4 5 6 7 8 11 12 15 16 18 19 20 21 27 28 29 30 31 32 34 35 36 37 38 39 40 41 42,
[61, size=21] 	 3.9319484E-4 	  1 3 4 5 6 7 8 11 12 15 16 18 19 20 21 29 30 31 32 34 35 36 37 38 39 40 41 42,
[62, size=1] 	 0.36139873 	  1 2 3 4 5 6 7 8 9 10 11 12 13 15 16 17 18 19 20 21 22 23 24 25 26 27 28 29 30 31 32 33 34 35 36 37 38 39 40 41 42 43 44 45 46 47 48 49,
[63, size=2] 	 0.0055506304 	  1 2 3 4 5 6 7 8 9 10 11 12 13 15 16 18 19 20 21 22 23 24 25 26 27 28 29 30 31 32 33 34 35 36 37 38 39 40 41 42 43 44 45 46 47 48 49,
[64, size=5] 	 0.004224183 	  1 3 4 5 6 7 8 9 10 11 12 15 16 18 19 20 21 22 23 24 25 26 27 28 29 30 31 32 33 34 35 36 37 38 39 40 41 42 43 44 45 46 47 48,
[65, size=19] 	 4.474987E-4 	  1 3 4 5 6 7 8 10 11 12 15 16 18 19 20 21 27 29 30 31 32 34 35 36 37 38 39 40 41 42,
[66, size=21] 	 0.0042699883 	  1 3 4 5 6 7 8 10 11 12 15 16 18 19 20 21 30 31 32 34 35 36 37 38 39 40 41 42,
[67, size=23] 	 6.286561E-4 	  1 3 4 5 6 7 8 10 11 12 15 16 18 19 20 21 32 34 35 36 37 38 39 40 41 42,
[68, size=1] 	 0.3641543 	  1 2 3 4 5 6 7 8 9 10 11 12 13 14 15 16 18 19 20 21 22 23 24 25 26 27 28 29 30 31 32 33 34 35 36 37 38 39 40 41 42 43 44 45 46 47 48 49,
[69, size=12] 	 0.001152656 	  1 3 4 5 6 7 8 10 11 12 14 15 16 18 19 20 21 23 24 25 26 27 28 29 30 31 32 33 34 35 36 37 38 39 40 41 42,
[70, size=14] 	 9.928083E-4 	  1 3 4 5 6 7 8 10 11 12 14 15 16 18 19 20 21 24 26 27 28 29 30 31 32 33 34 35 36 37 38 39 40 41 42,
[71, size=16] 	 0.005989236 	  1 3 4 5 6 7 8 10 11 12 14 15 16 18 19 20 21 27 28 29 30 31 32 33 34 35 36 37 38 39 40 41 42,
[72, size=18] 	 1.2786133E-4 	  1 3 4 5 6 7 8 10 11 12 14 15 16 18 19 20 21 27 29 30 31 32 34 35 36 37 38 39 40 41 42,
[73, size=1] 	 0.38509136 	  1 2 3 4 5 6 7 8 9 10 11 12 14 15 16 17 18 19 20 21 22 23 24 25 26 27 28 29 30 31 32 33 34 35 36 37 38 39 40 41 42 43 44 45 46 47 48 49,
[74, size=3] 	 0.0050323647 	  1 3 4 5 6 7 8 9 10 11 12 14 15 16 17 18 19 20 21 22 23 24 25 26 27 28 29 30 31 32 33 34 35 36 37 38 39 40 41 42 43 44 45 46 47 48,
[75, size=16] 	 0.008955647 	  1 3 4 5 6 7 8 10 11 12 14 15 16 17 18 19 20 21 27 28 29 30 31 32 34 35 36 37 38 39 40 41 42,
[76, size=1] 	 0.41015694 	  1 3 4 5 6 7 8 9 10 11 12 13 14 15 16 17 18 19 20 21 22 23 24 25 26 27 28 29 30 31 32 33 34 35 36 37 38 39 40 41 42 43 44 45 46 47 48 49,
[77, size=2] 	 0.019795172 	  1 3 4 5 6 7 8 9 10 11 12 13 14 15 16 17 18 19 20 21 22 23 24 25 26 27 28 29 30 31 32 33 34 35 36 37 38 39 40 41 42 43 44 45 46 47 48,
[78, size=11] 	 0.002036444 	  1 3 4 5 6 7 8 10 11 12 13 14 15 16 17 18 19 20 21 24 25 26 27 28 29 30 31 32 33 34 35 36 37 38 39 40 41 42,
[79, size=1] 	 0.47078958 	  1 2 3 4 5 6 7 8 9 10 11 12 13 14 15 16 17 18 19 20 21 22 23 24 25 26 27 28 29 30 31 32 33 34 35 36 37 38 39 40 41 42 43 44 45 46 47 48,
[80, size=2] 	 0.020627718 	  1 2 3 4 5 6 7 8 10 11 12 13 14 15 16 17 18 19 20 21 22 23 24 25 26 27 28 29 30 31 32 33 34 35 36 37 38 39 40 41 42 43 44 45 46 47 48,
[81, size=3] 	 0.0019226142 	  1 2 3 4 5 6 7 8 10 11 12 13 14 15 16 17 18 19 20 21 23 24 25 26 27 28 29 30 31 32 33 34 35 36 37 38 39 40 41 42 43 44 45 46 47 48,
[82, size=1] 	 0.36335978 	  1 2 3 4 5 6 7 8 10 11 12 13 14 15 16 17 18 19 20 21 22 23 24 25 26 27 28 29 30 31 32 33 34 35 36 37 38 39 40 41 42 43 44 45 46 47 48 49,
[83, size=1] 	 0.23110856 	  1 2 3 4 5 6 7 8 9 10 11 12 13 14 15 16 17 18 19 20 21 23 24 25 26 27 28 29 30 31 32 33 34 35 36 37 38 39 40 41 42 43 44 45 46 47 48 49,
[84, size=4] 	 0.0018880585 	  1 2 3 4 5 6 7 8 9 10 11 12 13 14 15 16 17 18 19 20 21 23 24 25 26 27 28 29 30 31 32 33 34 35 36 37 38 39 40 41 42 43 46 47 49,
[85, size=6] 	 0.017580358 	  1 2 3 4 5 6 7 8 9 10 11 12 13 14 15 16 17 18 19 20 21 23 24 25 26 27 28 29 30 31 32 33 34 35 36 37 38 39 40 41 42 47 49,
[86, size=7] 	 0.0249355 	  1 2 3 4 5 6 7 8 9 10 11 12 13 14 15 16 17 18 19 20 21 23 24 25 26 27 28 29 30 31 32 33 34 35 36 37 38 39 40 41 42 49,
[87, size=8] 	 0.046059903 	  1 2 3 4 5 6 7 8 9 10 11 12 13 14 15 16 17 18 19 20 21 24 25 26 27 28 29 30 31 32 33 34 35 36 37 38 39 40 41 42 49,
[88, size=10] 	 0.0065059126 	  1 2 3 4 5 6 7 8 9 10 11 12 13 14 15 16 17 18 19 20 21 26 27 28 29 30 31 32 33 34 35 36 37 38 39 40 41 42 49,
[89, size=11] 	 0.016657583 	  1 2 3 4 5 6 7 8 9 10 11 12 13 14 15 16 17 18 19 20 21 27 28 29 30 31 32 33 34 35 36 37 38 39 40 41 42 49,
[90, size=14] 	 8.685304E-4 	  1 2 3 4 5 6 7 8 9 10 11 12 13 14 15 16 17 18 19 20 21 29 30 31 32 34 35 36 37 38 39 40 41 42 49,
[91, size=15] 	 0.0060228994 	  1 2 3 4 5 6 7 8 9 10 11 12 13 14 15 16 17 18 19 20 21 30 31 32 34 35 36 37 38 39 40 41 42 49,
[92, size=16] 	 0.0021377367 	  1 2 3 4 5 6 7 8 9 10 11 12 13 14 15 16 17 18 19 20 21 31 32 34 35 36 37 38 39 40 41 42 49,
[93, size=22] 	 0.0022780008 	  1 2 3 4 5 7 9 10 11 12 13 14 15 16 17 18 19 21 32 34 35 49,
[94, size=1] 	 0.082437605 	  1 2 3 4 5 6 7 8 9 10 11 12 13 14 15 16 17 18 19 20 21 22 23 24 25 26 27 28 29 30 31 32 33 34 35 36 37 38 39 40 41 42 43 44 45 46 47 49,
[95, size=4] 	 0.006320419 	  1 2 3 4 5 6 7 8 9 10 11 12 13 14 15 16 17 18 19 20 21 22 23 24 25 26 27 28 29 30 31 32 33 34 35 36 37 38 39 40 41 42 43 47 49,
[96, size=5] 	 0.1297215 	  1 2 3 4 5 6 7 8 9 10 11 12 13 14 15 16 17 18 19 20 21 22 23 24 25 26 27 28 29 30 31 32 33 34 35 36 37 38 39 40 41 42 47 49,
[97, size=6] 	 0.0019059904 	  1 2 3 4 5 6 7 8 9 10 11 12 13 14 15 16 17 18 19 20 21 22 23 24 25 26 27 28 29 30 31 32 33 34 35 36 37 38 39 40 41 42 49,
[98, size=7] 	 0.0014028586 	  1 2 3 4 5 6 7 8 9 10 11 12 13 14 15 16 17 18 19 20 21 22 24 25 26 27 28 29 30 31 32 33 34 35 36 37 38 39 40 41 42 49,
[99, size=10] 	 0.004334752 	  1 2 3 4 5 6 7 8 9 10 11 12 13 14 15 16 17 18 19 20 21 22 27 28 29 30 31 32 33 34 35 36 37 38 39 40 41 42 49,
[100, size=14] 	 0.003326425 	  1 2 3 4 5 6 7 8 9 10 11 12 13 14 15 16 17 18 19 20 21 22 30 31 32 34 35 36 37 38 39 40 41 42 49,
[101, size=16] 	 0.0043584467 	  1 2 3 4 5 6 7 8 9 10 11 12 13 14 15 16 17 18 19 20 21 22 32 34 35 36 37 38 39 40 41 42 49,
[102, size=1] 	 0.07525331 	  1 2 3 4 5 6 7 8 9 10 11 12 13 14 15 16 17 18 19 20 21 22 23 24 25 26 27 28 29 30 31 32 33 34 35 36 37 38 39 40 41 42 43 45 46 47 48 49,
[103, size=3] 	 0.0011303488 	  1 2 3 4 5 6 7 8 9 10 11 12 13 14 15 16 17 18 19 20 21 22 23 24 25 26 27 28 29 30 31 32 33 34 35 36 37 38 39 40 41 42 43 47 48 49,
[104, size=5] 	 8.7519606E-5 	  1 2 3 4 5 6 7 8 9 10 11 12 13 14 15 16 17 18 19 20 21 22 23 24 25 26 27 28 29 30 31 32 33 34 35 36 37 38 39 40 41 42 48 49,
[105, size=9] 	 0.0053573954 	  1 2 3 4 5 6 7 8 9 10 11 12 13 14 15 16 17 18 19 20 21 22 27 28 29 30 31 32 33 34 35 36 37 38 39 40 41 42 48 49,
[106, size=1] 	 0.020774813 	  1 2 3 4 5 6 7 8 9 10 11 12 13 14 15 16 17 18 19 20 21 22 23 24 25 26 27 28 29 30 31 32 33 34 35 36 37 38 39 40 41 42 43 44 46 47 48 49,
[107, size=2] 	 0.0053791804 	  1 2 3 4 5 6 7 8 9 10 11 12 13 14 15 16 17 18 19 20 21 22 23 24 25 26 27 28 29 30 31 32 33 34 35 36 37 38 39 40 41 42 43 44 47 48 49,
[108, size=3] 	 0.0037881602 	  1 2 3 4 5 6 7 8 9 10 11 12 13 14 15 16 17 18 19 20 21 22 23 24 25 26 27 28 29 30 31 32 33 34 35 36 37 38 39 40 41 42 44 47 48 49,
[109, size=14] 	 0.002298788 	  1 2 3 4 5 6 7 8 9 10 11 12 13 14 15 16 17 18 19 20 21 22 32 34 35 36 37 38 39 40 41 42 44 48 49,
[110, size=1] 	 0.032432284 	  1 2 3 4 5 6 7 8 9 10 11 12 13 14 15 16 17 18 19 20 21 22 23 24 25 26 27 28 29 30 31 32 33 34 35 36 37 38 39 40 41 42 43 44 45 47 48 49,
[111, size=2] 	 0.033681612 	  1 2 3 4 5 6 7 8 9 10 11 12 13 14 15 16 17 18 19 20 21 22 23 24 25 26 27 28 29 30 31 32 33 34 35 36 37 38 39 40 41 42 44 45 47 48 49,
[112, size=3] 	 0.0028276672 	  1 2 3 4 5 6 7 8 9 10 11 12 13 14 15 16 17 18 19 20 21 22 23 24 25 26 27 28 29 30 31 32 33 34 35 36 37 38 39 40 41 42 44 45 48 49,
[113, size=1] 	 0.04058387 	  1 2 3 4 5 6 7 8 9 10 11 12 13 14 15 16 17 18 19 20 21 22 23 24 25 26 27 28 29 30 31 32 33 34 35 36 37 38 39 40 41 42 44 45 46 47 48 49,
[114, size=1] 	 0.24515326 	  1 2 3 4 5 6 7 8 9 10 11 12 13 14 15 16 17 18 19 20 21 22 23 24 25 26 27 28 29 30 31 32 33 34 35 36 37 38 39 40 41 42 43 44 45 46 48 49,
[115, size=1] 	 0.26311928 	  1 2 3 4 5 6 7 8 9 10 11 12 13 14 15 16 17 18 19 20 21 22 24 25 26 27 28 29 30 31 32 33 34 35 36 37 38 39 40 41 42 43 44 45 46 47 48 49,
[116, size=4] 	 3.3284043E-4 	  1 2 3 4 5 6 7 8 9 10 11 12 13 14 15 16 17 18 19 20 21 22 27 28 29 30 31 32 33 34 35 36 37 38 39 40 41 42 43 44 45 46 47 48 49,
[117, size=20] 	 0.00241576 	  1 2 3 4 5 7 9 10 11 12 13 14 15 16 17 18 19 21 22 32 34 35 43 44 45 46 47 48 49,
[118, size=1] 	 0.13131556 	  1 2 3 4 5 6 7 8 9 10 11 12 13 14 15 16 17 18 19 20 21 22 23 24 26 27 28 29 30 31 32 33 34 35 36 37 38 39 40 41 42 43 44 45 46 47 48 49,
[119, size=2] 	 0.011674679 	  1 2 3 4 5 6 7 8 9 10 11 12 13 14 15 16 17 18 19 20 21 22 23 26 27 28 29 30 31 32 33 34 35 36 37 38 39 40 41 42 43 44 45 46 47 48 49,
[120, size=3] 	 0.11080429 	  1 2 3 4 5 6 7 8 9 10 11 12 13 14 15 16 17 18 19 20 21 22 23 27 28 29 30 31 32 33 34 35 36 37 38 39 40 41 42 43 44 45 46 47 48 49,
[121, size=8] 	 0.0017603481 	  1 2 3 4 5 6 7 8 9 10 11 12 13 14 15 16 17 18 19 20 21 22 23 31 32 34 35 36 37 38 39 40 41 42 43 44 45 46 47 48 49,
[122, size=9] 	 0.004792639 	  1 2 3 4 5 6 7 8 9 10 11 12 13 14 15 16 17 18 19 20 21 22 23 32 34 35 36 37 38 39 40 41 42 43 44 45 46 47 48 49,
[123, size=14] 	 2.4146664E-5 	  1 2 3 4 5 7 8 9 10 11 12 13 14 15 16 17 18 19 20 21 22 23 32 34 35 39 40 41 43 44 45 46 47 48 49,
[124, size=18] 	 0.0038007922 	  1 2 3 4 5 7 9 10 11 12 13 14 15 16 17 18 19 20 21 22 23 32 34 35 43 44 45 46 47 48 49,
[125, size=1] 	 0.12679437 	  1 2 3 4 5 6 7 8 9 10 11 12 13 14 15 16 17 18 19 20 21 22 23 25 26 27 28 29 30 31 32 33 34 35 36 37 38 39 40 41 42 43 44 45 46 47 48 49,
[126, size=2] 	 0.0019507026 	  1 2 3 4 5 6 7 8 9 10 11 12 13 14 15 16 17 18 19 20 21 22 23 25 27 28 29 30 31 32 33 34 35 36 37 38 39 40 41 42 43 44 45 46 47 48 49,
[127, size=8] 	 0.005256372 	  1 2 3 4 5 6 7 8 9 10 11 12 13 14 15 16 17 18 19 20 21 22 23 25 32 34 35 36 37 38 39 40 41 42 43 44 45 46 47 48 49,
[128, size=1] 	 0.14880951 	  1 2 3 4 5 6 7 8 9 10 11 12 13 14 15 16 17 18 19 20 21 22 23 24 25 27 28 29 30 31 32 33 34 35 36 37 38 39 40 41 42 43 44 45 46 47 48 49,
[129, size=1] 	 0.2803973 	  1 2 3 4 5 6 7 8 9 10 11 12 13 14 15 16 17 18 19 20 21 22 23 24 25 26 27 28 29 30 31 32 34 35 36 37 38 39 40 41 42 43 44 45 46 47 48 49,
[130, size=7] 	 0.0021712556 	  1 2 3 4 5 6 7 8 9 10 11 12 13 14 15 16 17 18 19 20 21 22 23 24 25 26 32 34 35 36 38 39 40 41 42 43 44 45 46 47 48 49,
[131, size=1] 	 0.22589302 	  1 2 3 4 5 6 7 8 9 10 11 12 13 14 15 16 17 18 19 20 21 22 23 24 25 26 27 29 30 31 32 33 34 35 36 37 38 39 40 41 42 43 44 45 46 47 48 49,
[132, size=4] 	 0.003914234 	  1 2 3 4 5 6 7 8 9 10 11 12 13 14 15 16 17 18 19 20 21 22 23 24 25 26 31 32 33 34 35 36 37 38 39 40 41 42 43 44 45 46 47 48 49,
[133, size=5] 	 0.016104816 	  1 2 3 4 5 6 7 8 9 10 11 12 13 14 15 16 17 18 19 20 21 22 23 24 25 26 32 33 34 35 36 37 38 39 40 41 42 43 44 45 46 47 48 49,
[134, size=1] 	 0.1497279 	  1 2 3 4 5 6 7 8 9 10 11 12 13 14 15 16 17 18 19 20 21 22 23 24 25 26 28 29 30 31 32 33 34 35 36 37 38 39 40 41 42 43 44 45 46 47 48 49,
[135, size=2] 	 0.054187793 	  1 2 3 4 5 6 7 8 9 10 11 12 13 14 15 16 17 18 19 20 21 22 23 24 25 26 28 30 31 32 33 34 35 36 37 38 39 40 41 42 43 44 45 46 47 48 49,
[136, size=4] 	 0.0066785305 	  1 2 3 4 5 6 7 8 9 10 11 12 13 14 15 16 17 18 19 20 21 22 23 24 25 26 28 32 33 34 35 36 37 38 39 40 41 42 43 44 45 46 47 48 49,
[137, size=12] 	 0.0053352984 	  1 2 3 4 5 7 9 10 11 12 13 14 15 16 17 18 19 20 21 22 23 24 25 26 28 32 33 34 35 41 43 44 45 46 47 48 49,
[138, size=13] 	 0.0010909925 	  1 2 3 4 5 7 9 10 11 12 13 14 15 16 17 18 19 20 21 22 23 24 25 26 28 32 33 34 35 43 44 45 46 47 48 49,
[139, size=1] 	 0.14491116 	  1 2 3 4 5 6 7 8 9 10 11 12 13 14 15 16 17 18 19 20 21 22 23 24 25 26 27 28 30 31 32 33 34 35 36 37 38 39 40 41 42 43 44 45 46 47 48 49,
[140, size=2] 	 0.0073156217 	  1 2 3 4 5 6 7 8 9 10 11 12 13 14 15 16 17 18 19 20 21 22 23 24 25 26 27 28 31 32 33 34 35 36 37 38 39 40 41 42 43 44 45 46 47 48 49,
[141, size=1] 	 0.1582311 	  1 2 3 4 5 6 7 8 9 10 11 12 13 14 15 16 17 18 19 20 21 22 23 24 25 26 27 28 29 31 32 33 34 35 36 37 38 39 40 41 42 43 44 45 46 47 48 49,
[142, size=2] 	 0.05252855 	  1 2 3 4 5 6 7 8 9 10 11 12 13 14 15 16 17 18 19 20 21 22 23 24 25 26 27 28 29 32 33 34 35 36 37 38 39 40 41 42 43 44 45 46 47 48 49,
[143, size=1] 	 0.16600351 	  1 2 3 4 5 6 7 8 9 10 11 12 13 14 15 16 17 18 19 20 21 22 23 24 25 26 27 28 29 30 32 33 34 35 36 37 38 39 40 41 42 43 44 45 46 47 48 49,
[144, size=1] 	 0.24592428 	  1 2 3 4 5 6 7 8 9 10 11 12 13 14 15 16 17 18 19 20 21 22 23 24 25 26 27 28 29 30 31 32 33 34 35 36 38 39 40 41 42 43 44 45 46 47 48 49,
[145, size=2] 	 0.0020714889 	  1 2 3 4 5 6 7 8 9 10 11 12 13 14 15 16 17 18 19 20 21 22 23 24 25 26 27 28 29 30 31 32 33 34 35 38 39 40 41 42 43 44 45 46 47 48 49,
[146, size=8] 	 0.0031670886 	  1 2 3 4 5 7 9 10 11 12 13 14 15 16 17 18 19 20 21 22 23 24 25 26 27 28 29 30 31 32 33 34 35 41 43 44 45 46 47 48 49,
[147, size=9] 	 0.002249468 	  1 2 3 4 5 7 9 10 11 12 13 14 15 16 17 18 19 20 21 22 23 24 25 26 27 28 29 30 31 32 33 34 35 43 44 45 46 47 48 49,
[148, size=1] 	 0.039890584 	  1 2 3 4 5 6 7 8 9 10 11 12 13 14 15 16 17 18 19 20 21 22 23 24 25 26 27 28 29 30 31 32 33 34 35 37 38 39 40 41 42 43 44 45 46 47 48 49,
[149, size=3] 	 5.0066586E-4 	  1 2 3 4 5 7 8 9 10 11 12 13 14 15 16 17 18 19 20 21 22 23 24 25 26 27 28 29 30 31 32 33 34 35 37 38 39 40 41 43 44 45 46 47 48 49,
[150, size=4] 	 0.0018548905 	  1 2 3 4 5 7 8 9 10 11 12 13 14 15 16 17 18 19 20 21 22 23 24 25 26 27 28 29 30 31 32 33 34 35 37 39 40 41 43 44 45 46 47 48 49,
[151, size=5] 	 0.0017467533 	  1 2 3 4 5 7 8 9 10 11 12 13 14 15 16 17 18 19 20 21 22 23 24 25 26 27 28 29 30 31 32 33 34 35 37 40 41 43 44 45 46 47 48 49,
[152, size=6] 	 0.015530185 	  1 2 3 4 5 7 8 9 10 11 12 13 14 15 16 17 18 19 20 21 22 23 24 25 26 27 28 29 30 31 32 33 34 35 37 41 43 44 45 46 47 48 49,
[153, size=7] 	 0.12509327 	  1 2 3 4 5 7 9 10 11 12 13 14 15 16 17 18 19 20 21 22 23 24 25 26 27 28 29 30 31 32 33 34 35 37 41 43 44 45 46 47 48 49,
[154, size=8] 	 0.03191857 	  1 2 3 4 5 7 9 10 11 12 13 14 15 16 17 18 19 20 21 22 23 24 25 26 27 28 29 30 31 32 33 34 35 37 43 44 45 46 47 48 49,
[155, size=9] 	 0.025351776 	  1 2 3 4 5 7 9 10 11 12 13 14 15 16 17 18 19 21 22 23 24 25 26 27 28 29 30 31 32 33 34 35 37 43 44 45 46 47 48 49,
[156, size=1] 	 0.013050609 	  1 2 3 4 5 7 8 9 10 11 12 13 14 15 16 17 18 19 20 21 22 23 24 25 26 27 28 29 30 31 32 33 34 35 36 37 38 39 40 41 42 43 44 45 46 47 48 49,
[157, size=5] 	 0.019466616 	  1 2 3 4 5 7 8 9 10 11 12 13 14 15 16 17 18 19 20 21 22 23 24 25 26 27 28 29 30 31 32 33 34 35 36 37 41 43 44 45 46 47 48 49,
[158, size=6] 	 0.0066092727 	  1 2 3 4 5 7 9 10 11 12 13 14 15 16 17 18 19 20 21 22 23 24 25 26 27 28 29 30 31 32 33 34 35 36 37 41 43 44 45 46 47 48 49,
[159, size=7] 	 0.0027750116 	  1 2 3 4 5 7 9 10 11 12 13 14 15 16 17 18 19 20 21 22 23 24 25 26 27 28 29 30 31 32 33 34 35 36 37 43 44 45 46 47 48 49,
[160, size=1] 	 0.0022374948 	  1 2 3 4 5 6 7 8 9 10 11 12 13 14 15 16 17 18 19 20 21 22 23 24 25 26 27 28 29 30 31 32 33 34 35 36 37 38 39 40 41 43 44 45 46 47 48 49,
[161, size=2] 	 1.0027143E-4 	  1 2 3 4 5 6 7 8 9 10 11 12 13 14 15 16 17 18 19 20 21 22 23 24 25 26 27 28 29 30 31 32 33 34 35 36 37 39 40 41 43 44 45 46 47 48 49,
[162, size=4] 	 0.007651485 	  1 2 3 4 5 6 7 8 9 10 11 12 13 14 15 16 17 18 19 20 21 22 23 24 25 26 27 28 29 30 31 32 33 34 35 36 37 41 43 44 45 46 47 48 49,
[163, size=5] 	 0.0023440013 	  1 2 3 4 5 6 7 9 10 11 12 13 14 15 16 17 18 19 20 21 22 23 24 25 26 27 28 29 30 31 32 33 34 35 36 37 41 43 44 45 46 47 48 49,
[164, size=1] 	 0.0019177427 	  1 2 3 4 5 6 7 8 9 10 11 12 13 14 15 16 17 18 19 20 21 22 23 24 25 26 27 28 29 30 31 32 33 34 35 36 37 39 40 41 42 43 44 45 46 47 48 49,
[165, size=3] 	 0.0017736268 	  1 2 3 4 5 6 7 8 9 10 11 12 13 14 15 16 17 18 19 20 21 22 23 24 25 26 27 28 29 30 31 32 33 34 35 36 37 41 42 43 44 45 46 47 48 49,
[166, size=2] 	 0.0032648288 	  1 2 3 4 5 6 7 8 9 10 11 12 13 14 15 16 17 18 19 20 21 22 23 24 25 26 27 28 29 30 31 32 33 34 35 36 37 38 41 42 43 44 45 46 47 48 49,
[167, size=3] 	 1.1964106E-4 	  1 2 3 4 5 6 7 9 10 11 12 13 14 15 16 17 18 19 20 21 22 23 24 25 26 27 28 29 30 31 32 33 34 35 36 37 38 41 42 43 44 45 46 47 48 49,
[168, size=5] 	 1.7373089E-4 	  1 2 3 4 5 6 7 9 10 11 12 13 14 15 16 17 18 19 21 22 23 24 25 26 27 28 29 30 31 32 33 34 35 36 37 38 42 43 44 45 46 47 48 49,
[169, size=1] 	 0.0021924956 	  1 2 3 4 5 6 7 8 9 10 11 12 13 14 15 16 17 18 19 20 21 22 23 24 25 26 27 28 29 30 31 32 33 34 35 36 37 38 39 41 42 43 44 45 46 47 48 49,
[170, size=4] 	 7.4149674E-4 	  1 2 3 4 5 6 7 9 10 11 12 13 14 15 16 17 18 19 21 22 23 24 25 26 27 28 29 30 31 32 33 34 35 36 37 38 39 42 43 44 45 46 47 48 49,
[171, size=1] 	 0.044150617 	  1 2 3 4 5 6 7 9 10 11 12 13 14 15 16 17 18 19 20 21 22 23 24 25 26 27 28 29 30 31 32 33 34 35 36 37 38 39 40 41 42 43 44 45 46 47 48 49,
[172, size=3] 	 0.0031908683 	  1 2 3 4 5 6 7 9 10 11 12 13 14 15 16 17 18 19 21 22 23 24 25 26 27 28 29 30 31 32 33 34 35 36 37 38 39 40 42 43 44 45 46 47 48 49,
[173, size=1] 	 0.20701672 	  1 2 3 4 5 6 7 8 9 10 11 12 13 14 15 16 17 18 19 20 21 22 23 24 25 26 27 28 29 30 31 32 33 34 35 36 37 38 39 40 42 43 44 45 46 47 48 49,
[174, size=3] 	 0.0017125002 	  1 2 3 5 6 7 8 9 10 11 12 13 14 15 16 17 18 19 21 22 23 24 25 26 27 28 29 30 31 32 33 34 35 36 37 38 39 40 42 43 44 45 46 47 48 49,
[175, size=1] 	 0.2388378 	  1 2 3 4 5 6 7 8 9 10 11 12 13 14 15 16 17 18 19 21 22 23 24 25 26 27 28 29 30 31 32 33 34 35 36 37 38 39 40 41 42 43 44 45 46 47 48 49,
[176, size=1] 	 0.27087852 	  1 2 3 5 6 7 8 9 10 11 12 13 14 15 16 17 18 19 20 21 22 23 24 25 26 27 28 29 30 31 32 33 34 35 36 37 38 39 40 41 42 43 44 45 46 47 48 49,
;
END; [Splits]

BEGIN Network;
DIMENSIONS ntax=49 nvertices=1149 nedges=2120;
DRAW to_scale;
TRANSLATE
2 'apl4_volvox_jgi|Volca1|101862|fgenesh4_pm_C_scaffold_14000007',
3 'apl4_ostreo_jgi|Ost9901_3|24457|estExt_fgenesh1_pg_C_Chr_40306',
4 'apl4_celeg_|25145450|ref|NP_740937_1|_AdaPtin_Gamma_chain_clathrin_associated_complex_family_member_apg_1_',
5 'apl4_ciona_|198414954|ref|XP_002131404_1|_PREDICTED__similar_to_adaptor_related_protein_complex_1_gamma_1_subunit_isoform_1_',
6 'apl4_danio_|41054423|ref|NP_955976_1|_adaptor_related_protein_complex_1_gamma_1_subunit_',
7 'apl4_rat_|189491695|ref|NP_604455_1|_adaptor_related_protein_complex_1_gamma_1_subunit_',
8 'apl4_homo_|193785569|dbj|BAG54627_1|_unnamed_protein_product_',
9 'apl4_bos_|119910239|ref|XP_584334_3|_PREDICTED__similar_to_adaptor_related_protein_complex_1_gamma_1_subunit_',
10 'apl4_gallus_|57524938|ref|NP_001006132_1|_adaptor_related_protein_complex_1_gamma_1_subunit_',
11 'apl4_xeno_|147904637|ref|NP_001083997_1|_similar_to_adaptor_protein_complex_AP_1_gamma_1_subunit_',
12 'apl4_dicty_|66812406|ref|XP_640382_1|_clathrin_adaptor_gamma_chain_',
13 'apl4_crypto_|58258289|ref|XP_566557_1|_gamma_adaptin_',
14 'apl4_ustilago_|71004282|ref|XP_756807_1|_adaptin_gamma_subunit_',
15 'apl4_neurospora_|16944429|emb|CAC28785_2|_probable_gamma_adaptin_precursor_',
16 'apl4_asper_|67527924|ref|XP_661811_1|_hypothetical_protein_AN4207_2_',
17 'apl4_yarrow_|50547415|ref|XP_501177_1|_YALI0B21340p_',
18 'apl4_|schizo_19076059|ref|NP_588559_1|_AP_1_adaptor_complex_gamma_subunit_Apl4_predicted_',
19 'apl4_candiA_|238879749|gb|EEQ43387_1|_conserved_hypothetical_protein_',
20 'apl4_pichia_|150864485|ref|XP_001383321_2|_hypothetical_protein_PICST_82880_',
21 'apl4_debaro_|199429862|emb|CAG85446_2|_DEHA2B11286p_',
22 'apl4_kluyver_|50308487|ref|XP_454245_1|_unnamed_protein_product_',
23 'apl4_WashU_Scas_Contig672_15',
24 'apl4_SGD_Scer_APL4YPR029C',
25 'apl4_MIT_Spar_c65_23298',
26 'apl4_MIT_Smik_c246_22405',
27 'apl4_MIT_Sbay_c20_25659',
28 'apl4_WashU_Skud_Contig1841_3',
29 'apl4_candiG_|50292039|ref|XP_448452_1|_unnamed_protein_product_',
30 'apl4_cmero_gnl|CMER|CMF083C_adaptor_related_protein_complex_1_gamma_subunit',
31 'apl4_ecuni_gi|19172987|ref|NP_597538_1|_COATOMER_PROTEIN_GAMMA_SUBUNIT_',
32 'apl4_giardia_gi|71068931|ref|XP_767081_1|_hypothetical_protein_GLP_173_13416_16094_',
33 'apl4_theiler_529_m04464_|TP04_0213|TP04_0213|adaptin_gamma_subunit_putative|Theileria_parva|chr_4|c4m529|529',
34 'apl4_tricho_93792_m00165',
35 'apl4_leishLinJ34_V3_3800_|||adaptor_gamma_1_chain_putative|Leishmania_infantum|chr_34|||Auto',
36 'apl4_ehisto_250_m00072_|||gamma_adaptin_putative|Entamoeba_histolytica|chr_unknown|||Auto',
37 'apl4_naegleria_estExt_fgeneshNG_pg_C_90153',
38 'apl4_plasmof_638272460_NP_702418_PF14_0529_gamma_adaptin_putative_',
39 'apl4_plasmoB_PB001025_02_0_|||gamma_adaptin_putative|Plasmodium_berghei|chr_|||Auto',
40 'apl4_crypto_640326102_XP_666098_Chro_50468_adaptor_related_protein_complex_1_gamma_2_subunit_gamma2_adaptin_clathrin_associatedassemblyadaptor_protein_large_gamma_2_',
41 'apl4_toxo_Toxoplasma_gondii|XI|583_m05571|Annotation|Toxoplasma_gondii_TIGR|protein_coding_gamma_adaptin_putative',
42 'apl4_phaeo_jgi|Phatr2|28137|estExt_Genewise1_C_chr_110085',
43 'apl4_tpseudo_jgi|Thaps3|269744|estExt_thaps1_ua_kg_C_chr_140045',
44 'apl4_phytoph_PITG_11143_|_PITT_11143_|_Phytophthora_infestans_AP_1_complex_subunit_gamma_1_translation_848_aa',
45 'apl4_oryza_|115466638|ref|NP_001056918_1|_Os06g0167100_',
46 'apl4_populus_|224090823|ref|XP_002309097_1|_predicted_protein_',
47 'apl4_athali_|110735839|dbj|BAE99896_1|_hypothetical_protein_',
48 'apl4_physcom_|168009052|ref|XP_001757220_1|_predicted_protein_',
49 'jgi|Chlre4|57580|estExt_GenewiseH_1_C_280015',
1149 'apl4_mus_|113349|sp|P22892_3|AP1G1_MOUSE_RecName__FullAP_1_complex_subunit_gamma_1_AltName__FullAdapter_related_protein_complex_1_subunit_gamma_1_AltName__FullAdaptor_protein_complex_AP_1_subunit_gamma_1_AltName__FullGolgi_adaptor_HA1AP1_adaptin_subunit_gamma_1_AltName__FullGamma1_adaptin_AltName__FullGamma_adaptin_AltName__FullClathrin_assembly_protein_complex_1_gamma_1_large_chain',
;
VERTICES
1 -0.11581951 0.0 w=2 h=2 s=n,
2 0.0 0.0 w=2 h=2 c=0 153 51 b=0 153 51,
3 0.022489963 0.051844075 w=2 h=2 c=0 153 51 b=0 153 51,
4 -0.013947161 0.10190126 w=2 h=2 c=153 0 0 b=153 0 0,
5 -0.02775143 0.1511042 w=2 h=2 c=153 0 0 b=153 0 0,
6 -0.09495387 0.20665011 w=2 h=2 c=153 0 0 b=153 0 0,
7 -0.10469722 0.22207005 w=2 h=2 c=153 0 0 b=153 0 0,
8 -0.10684296 0.22290751 w=2 h=2 c=153 0 0 b=153 0 0,
9 -0.10795017 0.22254547 w=2 h=2 c=153 0 0 b=153 0 0,
10 -0.110712685 0.22518858 w=2 h=2 c=153 0 0 b=153 0 0,
11 -0.122758515 0.23147348 w=2 h=2 c=153 0 0 b=153 0 0,
12 -0.22922105 0.2812033 w=2 h=2 c=153 0 153 b=153 0 153,
13 -0.28573844 0.28566927 w=2 h=2 c=255 0 51 b=255 0 51,
14 -0.3118057 0.2906495 w=2 h=2 c=255 0 51 b=255 0 51,
15 -0.35753682 0.27721974 w=2 h=2 c=255 0 51 b=255 0 51,
16 -0.3770317 0.2695356 w=2 h=2 c=255 0 51 b=255 0 51,
17 -0.42165613 0.26077938 w=2 h=2 c=255 0 51 b=255 0 51,
18 -0.48562115 0.26928174 w=2 h=2 c=255 0 0 b=255 0 0,
19 -0.5454885 0.22438905 w=2 h=2 c=255 0 51 b=255 0 51,
20 -0.5577995 0.20423506 w=2 h=2 c=255 0 51 b=255 0 51,
21 -0.56873786 0.18726519 w=2 h=2 c=255 0 51 b=255 0 51,
22 -0.65595925 0.13637717 w=2 h=2 c=255 0 51 b=255 0 51,
23 -0.6822478 0.09537609 w=2 h=2 c=255 0 51 b=255 0 51,
24 -0.67349565 0.019874642 w=2 h=2 c=255 0 51 b=255 0 51,
25 -0.67880154 0.01331397 w=2 h=2 c=255 0 51 b=255 0 51,
26 -0.63281375 0.0045784223 w=2 h=2 c=255 0 51 b=255 0 51,
27 -0.67513627 -0.010317785 w=2 h=2 c=255 0 51 b=255 0 51,
28 -0.6732088 -0.023530576 w=2 h=2 c=255 0 51 b=255 0 51,
29 -0.65519005 -0.095185965 w=2 h=2 c=255 0 51 b=255 0 51,
30 -0.6467316 -0.21329574 w=2 h=2 c=0 153 51 b=0 153 51,
31 -0.72127485 -0.34275964 w=2 h=2 c=255 0 51 b=255 0 51,
32 -0.62040025 -0.32782412 w=2 h=2 c=153 153 0 b=153 153 0,
33 -0.5487498 -0.32587478 w=2 h=2 c=0 0 255 b=0 0 255,
34 -0.48677582 -0.3342427 w=2 h=2 c=153 153 0 b=153 153 0,
35 -0.43505833 -0.34909475 w=2 h=2 c=153 153 0 b=153 153 0,
36 -0.3728566 -0.3198449 w=2 h=2 c=153 0 153 b=153 0 153,
37 -0.3287022 -0.3234654 w=2 h=2 c=153 153 0 b=153 153 0,
38 -0.27080113 -0.30584955 w=2 h=2 c=0 0 255 b=0 0 255,
39 -0.2465097 -0.30834442 w=2 h=2 c=0 0 255 b=0 0 255,
40 -0.20327978 -0.28369358 w=2 h=2 c=51 51 255 b=51 51 255,
41 -0.15901881 -0.28403872 w=2 h=2 c=0 0 255 b=0 0 255,
42 -0.11641774 -0.24046668 w=2 h=2 c=0 0 255 b=0 0 255,
43 -0.10251456 -0.22379181 w=2 h=2 c=0 0 255 b=0 0 255,
44 -0.07962817 -0.18322292 w=2 h=2 c=0 0 255 b=0 0 255,
45 -0.042241335 -0.12676321 w=2 h=2 c=0 153 51 b=0 153 51,
46 -0.033089105 -0.106916994 w=2 h=2 c=0 153 51 b=0 153 51,
47 -0.022690723 -0.094956815 w=2 h=2 c=0 153 51 b=0 153 51,
48 -0.015021358 -0.058898695 w=2 h=2 c=0 153 51 b=0 153 51,
49 0.0036712543 -0.01775291 w=2 h=2 c=0 153 51 b=0 153 51,
50 -0.21956505 0.0066606845 w=2 h=2 s=n,
51 -0.23811115 0.0066606845 w=2 h=2 s=n,
52 -0.22307257 0.0071129296 w=2 h=2 s=n,
53 -0.24161868 0.0071129296 w=2 h=2 s=n,
54 -0.2249053 0.007469854 w=2 h=2 s=n,
55 -0.2434514 0.007469854 w=2 h=2 s=n,
56 -0.24377778 0.007469854 w=2 h=2 s=n,
57 -0.24194504 0.0071129296 w=2 h=2 s=n,
58 -0.24514815 0.007800295 w=2 h=2 s=n,
59 -0.24547453 0.007800295 w=2 h=2 s=n,
60 -0.24071851 0.012720204 w=2 h=2 s=n,
61 -0.25926462 0.012720204 w=2 h=2 s=n,
62 -0.26096135 0.013050646 w=2 h=2 s=n,
63 -0.26128775 0.013050646 w=2 h=2 s=n,
64 -0.24724913 0.016398175 w=2 h=2 s=n,
65 -0.26579523 0.016398175 w=2 h=2 s=n,
66 -0.26749197 0.016728615 w=2 h=2 s=n,
67 -0.26781836 0.016728615 w=2 h=2 s=n,
68 -0.24782114 0.016770516 w=2 h=2 s=n,
69 -0.26636726 0.016770516 w=2 h=2 s=n,
70 -0.268064 0.017100956 w=2 h=2 s=n,
71 -0.26839036 0.017100956 w=2 h=2 s=n,
72 -0.2729575 0.015584569 w=2 h=2 s=n,
73 -0.27238548 0.015212228 w=2 h=2 s=n,
74 -0.26585487 0.011534258 w=2 h=2 s=n,
75 -0.2734168 0.015325896 w=2 h=2 s=n,
76 -0.27284476 0.014953555 w=2 h=2 s=n,
77 -0.26631418 0.011275585 w=2 h=2 s=n,
78 -0.27531636 0.014411108 w=2 h=2 s=n,
79 -0.27474436 0.014038767 w=2 h=2 s=n,
80 -0.26821375 0.010360797 w=2 h=2 s=n,
81 -0.2754317 0.015102715 w=2 h=2 s=n,
82 -0.275891 0.014844042 w=2 h=2 s=n,
83 -0.27779058 0.013929254 w=2 h=2 s=n,
84 -0.27721858 0.013556913 w=2 h=2 s=n,
85 -0.27802595 0.013136218 w=2 h=2 s=n,
86 -0.27745393 0.0127638765 w=2 h=2 s=n,
87 -0.2749797 0.013245731 w=2 h=2 s=n,
88 -0.2684491 0.009567761 w=2 h=2 s=n,
89 -0.26654953 0.010482549 w=2 h=2 s=n,
90 -0.26609024 0.010741222 w=2 h=2 s=n,
91 -0.26152313 0.0122576095 w=2 h=2 s=n,
92 -0.2457099 0.0070072594 w=2 h=2 s=n,
93 -0.24401315 0.006676818 w=2 h=2 s=n,
94 -0.24218042 0.006319894 w=2 h=2 s=n,
95 -0.24185404 0.006319894 w=2 h=2 s=n,
96 -0.23834652 0.005867649 w=2 h=2 s=n,
97 -0.21980041 0.005867649 w=2 h=2 s=n,
98 -0.11605488 -7.930359E-4 w=2 h=2 s=n,
99 -0.2825612 0.010368845 w=2 h=2 s=n,
100 -0.28279656 0.00957581 w=2 h=2 s=n,
101 -0.28222457 0.009203468 w=2 h=2 s=n,
102 -0.27975035 0.009685323 w=2 h=2 s=n,
103 -0.27321973 0.0060073524 w=2 h=2 s=n,
104 -0.27132016 0.0069221407 w=2 h=2 s=n,
105 -0.27592796 0.014972582 w=2 h=2 s=n,
106 -0.27638727 0.0147139095 w=2 h=2 s=n,
107 -0.27828684 0.013799121 w=2 h=2 s=n,
108 -0.28305745 0.010238713 w=2 h=2 s=n,
109 -0.28329283 0.009445677 w=2 h=2 s=n,
110 -0.2827208 0.009073336 w=2 h=2 s=n,
111 -0.27375337 0.015584569 w=2 h=2 s=n,
112 -0.2762276 0.015102715 w=2 h=2 s=n,
113 -0.27672383 0.014972582 w=2 h=2 s=n,
114 -0.27718315 0.0147139095 w=2 h=2 s=n,
115 -0.27908272 0.013799121 w=2 h=2 s=n,
116 -0.28385335 0.010238713 w=2 h=2 s=n,
117 -0.2840887 0.009445677 w=2 h=2 s=n,
118 -0.28439212 0.009888006 w=2 h=2 s=n,
119 -0.2846275 0.00909497 w=2 h=2 s=n,
120 -0.2838316 0.00909497 w=2 h=2 s=n,
121 -0.2832596 0.0087226285 w=2 h=2 s=n,
122 -0.28276333 0.008852762 w=2 h=2 s=n,
123 -0.2802891 0.009334615 w=2 h=2 s=n,
124 -0.2737585 0.005656646 w=2 h=2 s=n,
125 -0.26885074 0.019238789 w=2 h=2 s=n,
126 -0.2691771 0.019238789 w=2 h=2 s=n,
127 -0.27374423 0.017722402 w=2 h=2 s=n,
128 -0.27454013 0.017722402 w=2 h=2 s=n,
129 -0.27701434 0.017240547 w=2 h=2 s=n,
130 -0.27751058 0.017110415 w=2 h=2 s=n,
131 -0.2779699 0.016851742 w=2 h=2 s=n,
132 -0.27986947 0.015936952 w=2 h=2 s=n,
133 -0.28464007 0.012376545 w=2 h=2 s=n,
134 -0.28517887 0.012025838 w=2 h=2 s=n,
135 -0.28541422 0.011232803 w=2 h=2 s=n,
136 -0.28694117 0.010710596 w=2 h=2 s=n,
137 -0.28717655 0.00991756 w=2 h=2 s=n,
138 -0.2863898 0.0077797286 w=2 h=2 s=n,
139 -0.28559393 0.0077797286 w=2 h=2 s=n,
140 -0.2850219 0.007407387 w=2 h=2 s=n,
141 -0.28452563 0.0075375196 w=2 h=2 s=n,
142 -0.2820514 0.008019374 w=2 h=2 s=n,
143 -0.27552083 0.004341404 w=2 h=2 s=n,
144 -0.2872316 0.010521549 w=2 h=2 s=n,
145 -0.28746697 0.009728513 w=2 h=2 s=n,
146 -0.28668022 0.007590681 w=2 h=2 s=n,
147 -0.28588435 0.007590681 w=2 h=2 s=n,
148 -0.28531232 0.007218339 w=2 h=2 s=n,
149 -0.2776314 0.01736072 w=2 h=2 s=n,
150 -0.27812764 0.017230587 w=2 h=2 s=n,
151 -0.27858695 0.016971914 w=2 h=2 s=n,
152 -0.28048652 0.016057126 w=2 h=2 s=n,
153 -0.28525716 0.012496717 w=2 h=2 s=n,
154 -0.28579593 0.012146011 w=2 h=2 s=n,
155 -0.28755823 0.010830769 w=2 h=2 s=n,
156 -0.28784865 0.010641721 w=2 h=2 s=n,
157 -0.28808403 0.009848686 w=2 h=2 s=n,
158 -0.28729728 0.0077108536 w=2 h=2 s=n,
159 -0.2906765 0.009279903 w=2 h=2 s=n,
160 -0.29091188 0.008486867 w=2 h=2 s=n,
161 -0.29012513 0.0063490355 w=2 h=2 s=n,
162 -0.28950807 0.0062288623 w=2 h=2 s=n,
163 -0.28781492 0.010745544 w=2 h=2 s=n,
164 -0.28810534 0.010556496 w=2 h=2 s=n,
165 -0.2909332 0.009194678 w=2 h=2 s=n,
166 -0.29116857 0.008401642 w=2 h=2 s=n,
167 -0.29038182 0.0062638097 w=2 h=2 s=n,
168 -0.28976476 0.0061436365 w=2 h=2 s=n,
169 -0.28596267 0.012113538 w=2 h=2 s=n,
170 -0.28772497 0.010798296 w=2 h=2 s=n,
171 -0.28798166 0.010713071 w=2 h=2 s=n,
172 -0.28827208 0.010524022 w=2 h=2 s=n,
173 -0.29109994 0.009162204 w=2 h=2 s=n,
174 -0.2913353 0.008369168 w=2 h=2 s=n,
175 -0.29054856 0.0062313364 w=2 h=2 s=n,
176 -0.2899315 0.0061111636 w=2 h=2 s=n,
177 -0.2808789 0.016031934 w=2 h=2 s=n,
178 -0.28564954 0.012471526 w=2 h=2 s=n,
179 -0.2861883 0.012120819 w=2 h=2 s=n,
180 -0.28635505 0.012088346 w=2 h=2 s=n,
181 -0.28811735 0.010773104 w=2 h=2 s=n,
182 -0.28837404 0.010687878 w=2 h=2 s=n,
183 -0.2886645 0.010498831 w=2 h=2 s=n,
184 -0.2914923 0.009137012 w=2 h=2 s=n,
185 -0.2917277 0.008343976 w=2 h=2 s=n,
186 -0.29094094 0.0062061446 w=2 h=2 s=n,
187 -0.29032388 0.0060859714 w=2 h=2 s=n,
188 -0.28474775 0.016330706 w=2 h=2 s=n,
189 -0.28514013 0.016305514 w=2 h=2 s=n,
190 -0.28991076 0.012745105 w=2 h=2 s=n,
191 -0.29044953 0.012394398 w=2 h=2 s=n,
192 -0.29061627 0.012361925 w=2 h=2 s=n,
193 -0.29237857 0.011046683 w=2 h=2 s=n,
194 -0.29263526 0.010961457 w=2 h=2 s=n,
195 -0.2929257 0.01077241 w=2 h=2 s=n,
196 -0.29575354 0.009410591 w=2 h=2 s=n,
197 -0.29598892 0.008617556 w=2 h=2 s=n,
198 -0.29520217 0.0064797234 w=2 h=2 s=n,
199 -0.26861876 0.021643385 w=2 h=2 s=n,
200 -0.26894516 0.021643385 w=2 h=2 s=n,
201 -0.27351227 0.020126998 w=2 h=2 s=n,
202 -0.27430815 0.020126998 w=2 h=2 s=n,
203 -0.27678236 0.019645143 w=2 h=2 s=n,
204 -0.27739942 0.019765317 w=2 h=2 s=n,
205 -0.2778957 0.019635184 w=2 h=2 s=n,
206 -0.27835497 0.01937651 w=2 h=2 s=n,
207 -0.28025454 0.018461723 w=2 h=2 s=n,
208 -0.28451577 0.018735303 w=2 h=2 s=n,
209 -0.28490815 0.01871011 w=2 h=2 s=n,
210 -0.28967878 0.015149701 w=2 h=2 s=n,
211 -0.29021755 0.014798995 w=2 h=2 s=n,
212 -0.2903843 0.014766522 w=2 h=2 s=n,
213 -0.29214662 0.01345128 w=2 h=2 s=n,
214 -0.29240328 0.013366055 w=2 h=2 s=n,
215 -0.29269373 0.0131770065 w=2 h=2 s=n,
216 -0.29552156 0.011815188 w=2 h=2 s=n,
217 -0.29575694 0.011022152 w=2 h=2 s=n,
218 -0.29415524 0.013024862 w=2 h=2 s=n,
219 -0.29444566 0.012835814 w=2 h=2 s=n,
220 -0.29727352 0.011473996 w=2 h=2 s=n,
221 -0.2975089 0.01068096 w=2 h=2 s=n,
222 -0.29774085 0.008276363 w=2 h=2 s=n,
223 -0.29695413 0.0061385306 w=2 h=2 s=n,
224 -0.2926929 0.0058649518 w=2 h=2 s=n,
225 -0.29207584 0.0057447786 w=2 h=2 s=n,
226 -0.29083088 0.014737851 w=2 h=2 s=n,
227 -0.29259318 0.013422608 w=2 h=2 s=n,
228 -0.29284987 0.013337383 w=2 h=2 s=n,
229 -0.29460183 0.01299619 w=2 h=2 s=n,
230 -0.29489225 0.012807143 w=2 h=2 s=n,
231 -0.2977201 0.011445324 w=2 h=2 s=n,
232 -0.29795548 0.010652288 w=2 h=2 s=n,
233 -0.29818743 0.008247691 w=2 h=2 s=n,
234 -0.29740068 0.0061098593 w=2 h=2 s=n,
235 -0.29095873 0.014737851 w=2 h=2 s=n,
236 -0.29272106 0.013422608 w=2 h=2 s=n,
237 -0.29297772 0.013337383 w=2 h=2 s=n,
238 -0.29472968 0.01299619 w=2 h=2 s=n,
239 -0.2950201 0.012807143 w=2 h=2 s=n,
240 -0.29784796 0.011445324 w=2 h=2 s=n,
241 -0.29808334 0.010652288 w=2 h=2 s=n,
242 -0.2983153 0.008247691 w=2 h=2 s=n,
243 -0.29752856 0.0061098593 w=2 h=2 s=n,
244 -0.26858017 0.025426615 w=2 h=2 s=n,
245 -0.27314728 0.023910226 w=2 h=2 s=n,
246 -0.2739432 0.023910226 w=2 h=2 s=n,
247 -0.2764174 0.023428373 w=2 h=2 s=n,
248 -0.27703446 0.023548545 w=2 h=2 s=n,
249 -0.27753073 0.023418413 w=2 h=2 s=n,
250 -0.27799 0.02315974 w=2 h=2 s=n,
251 -0.27988958 0.022244953 w=2 h=2 s=n,
252 -0.2841508 0.02251853 w=2 h=2 s=n,
253 -0.2845432 0.022493338 w=2 h=2 s=n,
254 -0.28931382 0.018932931 w=2 h=2 s=n,
255 -0.2898526 0.018582225 w=2 h=2 s=n,
256 -0.29001933 0.018549751 w=2 h=2 s=n,
257 -0.29046592 0.01852108 w=2 h=2 s=n,
258 -0.29059377 0.01852108 w=2 h=2 s=n,
259 -0.29235607 0.017205838 w=2 h=2 s=n,
260 -0.29261276 0.017120613 w=2 h=2 s=n,
261 -0.29436472 0.016779419 w=2 h=2 s=n,
262 -0.29465514 0.016590372 w=2 h=2 s=n,
263 -0.297483 0.015228554 w=2 h=2 s=n,
264 -0.30509827 0.006701556 w=2 h=2 s=n,
265 -0.30533022 0.004296959 w=2 h=2 s=n,
266 -0.3045435 0.0021591273 w=2 h=2 s=n,
267 -0.3044156 0.0021591273 w=2 h=2 s=n,
268 -0.30396906 0.0021877987 w=2 h=2 s=n,
269 -0.29970783 0.0019142196 w=2 h=2 s=n,
270 -0.29909077 0.0017940465 w=2 h=2 s=n,
271 -0.2973388 0.0021352393 w=2 h=2 s=n,
272 -0.29694644 0.0021604314 w=2 h=2 s=n,
273 -0.30342308 0.014462667 w=2 h=2 s=n,
274 -0.30378804 0.010679438 w=2 h=2 s=n,
275 -0.30402339 0.009886402 w=2 h=2 s=n,
276 -0.31103832 0.00593567 w=2 h=2 s=n,
277 -0.3112703 0.0035310728 w=2 h=2 s=n,
278 -0.31048355 0.0013932409 w=2 h=2 s=n,
279 -0.30332038 0.016779419 w=2 h=2 s=n,
280 -0.3036108 0.016590372 w=2 h=2 s=n,
281 -0.30643865 0.015228554 w=2 h=2 s=n,
282 -0.3123787 0.014462667 w=2 h=2 s=n,
283 -0.31274366 0.010679438 w=2 h=2 s=n,
284 -0.31297904 0.009886402 w=2 h=2 s=n,
285 -0.31999397 0.00593567 w=2 h=2 s=n,
286 -0.32022592 0.0035310728 w=2 h=2 s=n,
287 -0.3194392 0.0013932409 w=2 h=2 s=n,
288 -0.27939337 0.024467438 w=2 h=2 s=n,
289 -0.27985266 0.024208765 w=2 h=2 s=n,
290 -0.28175223 0.023293978 w=2 h=2 s=n,
291 -0.28601345 0.023567555 w=2 h=2 s=n,
292 -0.28640583 0.023542363 w=2 h=2 s=n,
293 -0.29117647 0.019981956 w=2 h=2 s=n,
294 -0.29171523 0.01963125 w=2 h=2 s=n,
295 -0.29188198 0.019598776 w=2 h=2 s=n,
296 -0.29232857 0.019570105 w=2 h=2 s=n,
297 -0.29245642 0.019570105 w=2 h=2 s=n,
298 -0.29421875 0.018254863 w=2 h=2 s=n,
299 -0.29447544 0.018169638 w=2 h=2 s=n,
300 -0.29622737 0.017828444 w=2 h=2 s=n,
301 -0.30518302 0.017828444 w=2 h=2 s=n,
302 -0.30547345 0.017639397 w=2 h=2 s=n,
303 -0.3083013 0.016277578 w=2 h=2 s=n,
304 -0.31424135 0.015511692 w=2 h=2 s=n,
305 -0.3146063 0.011728463 w=2 h=2 s=n,
306 -0.3148417 0.010935427 w=2 h=2 s=n,
307 -0.32185662 0.0069846944 w=2 h=2 s=n,
308 -0.3220886 0.0045800977 w=2 h=2 s=n,
309 -0.28052738 0.026155379 w=2 h=2 s=n,
310 -0.28102362 0.026025247 w=2 h=2 s=n,
311 -0.2828863 0.02707427 w=2 h=2 s=n,
312 -0.28334558 0.026815599 w=2 h=2 s=n,
313 -0.28524515 0.02590081 w=2 h=2 s=n,
314 -0.28950638 0.026174389 w=2 h=2 s=n,
315 -0.28989875 0.026149197 w=2 h=2 s=n,
316 -0.2946694 0.02258879 w=2 h=2 s=n,
317 -0.29520816 0.022238081 w=2 h=2 s=n,
318 -0.2953749 0.022205608 w=2 h=2 s=n,
319 -0.2958215 0.022176938 w=2 h=2 s=n,
320 -0.29594934 0.022176938 w=2 h=2 s=n,
321 -0.29771164 0.020861695 w=2 h=2 s=n,
322 -0.29796833 0.02077647 w=2 h=2 s=n,
323 -0.2997203 0.020435277 w=2 h=2 s=n,
324 -0.30867594 0.020435277 w=2 h=2 s=n,
325 -0.30896637 0.02024623 w=2 h=2 s=n,
326 -0.31179422 0.018884411 w=2 h=2 s=n,
327 -0.31773427 0.018118525 w=2 h=2 s=n,
328 -0.31809923 0.014335295 w=2 h=2 s=n,
329 -0.3183346 0.013542259 w=2 h=2 s=n,
330 -0.32534954 0.009591527 w=2 h=2 s=n,
331 -0.3255815 0.0071869306 w=2 h=2 s=n,
332 -0.2949328 0.028787628 w=2 h=2 s=n,
333 -0.29532522 0.028762436 w=2 h=2 s=n,
334 -0.30009583 0.025202027 w=2 h=2 s=n,
335 -0.30063462 0.02485132 w=2 h=2 s=n,
336 -0.30080137 0.024818847 w=2 h=2 s=n,
337 -0.30124792 0.024790175 w=2 h=2 s=n,
338 -0.3013758 0.024790175 w=2 h=2 s=n,
339 -0.3031381 0.023474934 w=2 h=2 s=n,
340 -0.3033948 0.023389708 w=2 h=2 s=n,
341 -0.30514672 0.023048515 w=2 h=2 s=n,
342 -0.31410238 0.023048515 w=2 h=2 s=n,
343 -0.3143928 0.022859467 w=2 h=2 s=n,
344 -0.31722066 0.021497648 w=2 h=2 s=n,
345 -0.3231607 0.020731762 w=2 h=2 s=n,
346 -0.3235257 0.016948534 w=2 h=2 s=n,
347 -0.32376105 0.016155498 w=2 h=2 s=n,
348 -0.33077598 0.012204765 w=2 h=2 s=n,
349 -0.33100796 0.009800169 w=2 h=2 s=n,
350 -0.32751504 0.007193336 w=2 h=2 s=n,
351 -0.32412106 0.020479932 w=2 h=2 s=n,
352 -0.32448602 0.016696703 w=2 h=2 s=n,
353 -0.3247214 0.015903667 w=2 h=2 s=n,
354 -0.33173633 0.011952935 w=2 h=2 s=n,
355 -0.33196828 0.009548338 w=2 h=2 s=n,
356 -0.32847536 0.0069415052 w=2 h=2 s=n,
357 -0.32304892 0.004328267 w=2 h=2 s=n,
358 -0.32118627 0.0032792422 w=2 h=2 s=n,
359 -0.32039952 0.0011414104 w=2 h=2 s=n,
360 -0.3114439 0.0011414104 w=2 h=2 s=n,
361 -0.29613027 0.029088365 w=2 h=2 s=n,
362 -0.30090088 0.025527958 w=2 h=2 s=n,
363 -0.30143967 0.025177252 w=2 h=2 s=n,
364 -0.30160642 0.025144778 w=2 h=2 s=n,
365 -0.30205297 0.025116106 w=2 h=2 s=n,
366 -0.30218086 0.025116106 w=2 h=2 s=n,
367 -0.30394316 0.023800865 w=2 h=2 s=n,
368 -0.30419984 0.02371564 w=2 h=2 s=n,
369 -0.3059518 0.023374446 w=2 h=2 s=n,
370 -0.31490743 0.023374446 w=2 h=2 s=n,
371 -0.31519786 0.023185398 w=2 h=2 s=n,
372 -0.3180257 0.02182358 w=2 h=2 s=n,
373 -0.3239658 0.021057693 w=2 h=2 s=n,
374 -0.3249261 0.020805864 w=2 h=2 s=n,
375 -0.32529107 0.017022634 w=2 h=2 s=n,
376 -0.32552645 0.016229598 w=2 h=2 s=n,
377 -0.33254138 0.012278866 w=2 h=2 s=n,
378 -0.33277333 0.009874269 w=2 h=2 s=n,
379 -0.32928044 0.007267436 w=2 h=2 s=n,
380 -0.2978312 0.030419962 w=2 h=2 s=n,
381 -0.29822358 0.03039477 w=2 h=2 s=n,
382 -0.29902864 0.030720701 w=2 h=2 s=n,
383 -0.30379927 0.027160292 w=2 h=2 s=n,
384 -0.30433804 0.026809586 w=2 h=2 s=n,
385 -0.30450478 0.026777113 w=2 h=2 s=n,
386 -0.30495137 0.026748441 w=2 h=2 s=n,
387 -0.30507922 0.026748441 w=2 h=2 s=n,
388 -0.30684152 0.0254332 w=2 h=2 s=n,
389 -0.3070982 0.025347974 w=2 h=2 s=n,
390 -0.30885017 0.02500678 w=2 h=2 s=n,
391 -0.31780583 0.02500678 w=2 h=2 s=n,
392 -0.31809625 0.024817733 w=2 h=2 s=n,
393 -0.3209241 0.023455916 w=2 h=2 s=n,
394 -0.32686415 0.022690028 w=2 h=2 s=n,
395 -0.3278245 0.022438198 w=2 h=2 s=n,
396 -0.32818946 0.018654969 w=2 h=2 s=n,
397 -0.3284248 0.017861933 w=2 h=2 s=n,
398 -0.33543974 0.013911202 w=2 h=2 s=n,
399 -0.33567172 0.011506604 w=2 h=2 s=n,
400 -0.2821787 0.027754605 w=2 h=2 s=n,
401 -0.28267497 0.027624473 w=2 h=2 s=n,
402 -0.2845376 0.028673498 w=2 h=2 s=n,
403 -0.28499693 0.028414825 w=2 h=2 s=n,
404 -0.2868965 0.027500037 w=2 h=2 s=n,
405 -0.29115772 0.027773615 w=2 h=2 s=n,
406 -0.29658416 0.030386854 w=2 h=2 s=n,
407 -0.29948252 0.03201919 w=2 h=2 s=n,
408 -0.29987493 0.031993996 w=2 h=2 s=n,
409 -0.30067998 0.03231993 w=2 h=2 s=n,
410 -0.3054506 0.028759519 w=2 h=2 s=n,
411 -0.30598938 0.028408812 w=2 h=2 s=n,
412 -0.30615613 0.028376339 w=2 h=2 s=n,
413 -0.3066027 0.02834767 w=2 h=2 s=n,
414 -0.30673057 0.02834767 w=2 h=2 s=n,
415 -0.30849287 0.027032426 w=2 h=2 s=n,
416 -0.30874956 0.0269472 w=2 h=2 s=n,
417 -0.31050152 0.026606008 w=2 h=2 s=n,
418 -0.31945714 0.026606008 w=2 h=2 s=n,
419 -0.31974757 0.02641696 w=2 h=2 s=n,
420 -0.32257542 0.025055142 w=2 h=2 s=n,
421 -0.3285155 0.024289256 w=2 h=2 s=n,
422 -0.32947582 0.024037424 w=2 h=2 s=n,
423 -0.32984078 0.020254197 w=2 h=2 s=n,
424 -0.33007616 0.01946116 w=2 h=2 s=n,
425 -0.3370911 0.015510428 w=2 h=2 s=n,
426 -0.33732304 0.013105831 w=2 h=2 s=n,
427 -0.26858404 0.025450451 w=2 h=2 s=n,
428 -0.27315116 0.023934064 w=2 h=2 s=n,
429 -0.27394703 0.023934064 w=2 h=2 s=n,
430 -0.27642125 0.02345221 w=2 h=2 s=n,
431 -0.2770383 0.023572383 w=2 h=2 s=n,
432 -0.28053123 0.026179217 w=2 h=2 s=n,
433 -0.28218257 0.027778443 w=2 h=2 s=n,
434 -0.2826788 0.02764831 w=2 h=2 s=n,
435 -0.28454146 0.028697334 w=2 h=2 s=n,
436 -0.28500077 0.028438661 w=2 h=2 s=n,
437 -0.28690034 0.027523873 w=2 h=2 s=n,
438 -0.29116157 0.027797453 w=2 h=2 s=n,
439 -0.296588 0.03041069 w=2 h=2 s=n,
440 -0.2994864 0.032043025 w=2 h=2 s=n,
441 -0.29987878 0.032017834 w=2 h=2 s=n,
442 -0.30068383 0.032343764 w=2 h=2 s=n,
443 -0.30545446 0.028783357 w=2 h=2 s=n,
444 -0.30599323 0.02843265 w=2 h=2 s=n,
445 -0.30615997 0.028400177 w=2 h=2 s=n,
446 -0.30660656 0.028371505 w=2 h=2 s=n,
447 -0.3067344 0.028371505 w=2 h=2 s=n,
448 -0.3084967 0.027056264 w=2 h=2 s=n,
449 -0.3087534 0.026971038 w=2 h=2 s=n,
450 -0.31050536 0.026629845 w=2 h=2 s=n,
451 -0.31946102 0.026629845 w=2 h=2 s=n,
452 -0.31975144 0.026440797 w=2 h=2 s=n,
453 -0.32257926 0.025078978 w=2 h=2 s=n,
454 -0.32851934 0.024313092 w=2 h=2 s=n,
455 -0.32947966 0.024061263 w=2 h=2 s=n,
456 -0.26813856 0.026424233 w=2 h=2 s=n,
457 -0.26814243 0.02644807 w=2 h=2 s=n,
458 -0.27270955 0.024931682 w=2 h=2 s=n,
459 -0.27350542 0.024931682 w=2 h=2 s=n,
460 -0.27597964 0.024449827 w=2 h=2 s=n,
461 -0.2765967 0.024570001 w=2 h=2 s=n,
462 -0.28008962 0.027176833 w=2 h=2 s=n,
463 -0.28174096 0.02877606 w=2 h=2 s=n,
464 -0.2822372 0.028645927 w=2 h=2 s=n,
465 -0.28409985 0.029694952 w=2 h=2 s=n,
466 -0.28455916 0.02943628 w=2 h=2 s=n,
467 -0.28645873 0.028521491 w=2 h=2 s=n,
468 -0.29071996 0.02879507 w=2 h=2 s=n,
469 -0.2961464 0.03140831 w=2 h=2 s=n,
470 -0.29904476 0.033040643 w=2 h=2 s=n,
471 -0.29943717 0.033015452 w=2 h=2 s=n,
472 -0.30024222 0.03334138 w=2 h=2 s=n,
473 -0.3209941 -8.619579E-4 w=2 h=2 s=n,
474 -0.31203848 -8.619579E-4 w=2 h=2 s=n,
475 -0.31107813 -6.101275E-4 w=2 h=2 s=n,
476 -0.30513808 1.5575896E-4 w=2 h=2 s=n,
477 -0.3050102 1.5575896E-4 w=2 h=2 s=n,
478 -0.30456364 1.8443029E-4 w=2 h=2 s=n,
479 -0.30030242 -8.9148794E-5 w=2 h=2 s=n,
480 -0.29968536 -2.0932184E-4 w=2 h=2 s=n,
481 -0.2979334 1.3187101E-4 w=2 h=2 s=n,
482 -0.29754102 1.5706308E-4 w=2 h=2 s=n,
483 -0.2905261 0.004107795 w=2 h=2 s=n,
484 -0.29035935 0.0041402685 w=2 h=2 s=n,
485 -0.29010266 0.004225494 w=2 h=2 s=n,
486 -0.2872748 0.0055873124 w=2 h=2 s=n,
487 -0.28647894 0.0055873124 w=2 h=2 s=n,
488 -0.2859069 0.0052149706 w=2 h=2 s=n,
489 -0.33839145 0.012673277 w=2 h=2 s=n,
490 -0.33674014 0.01107405 w=2 h=2 s=n,
491 -0.33384177 0.009441716 w=2 h=2 s=n,
492 -0.33034885 0.0068348823 w=2 h=2 s=n,
493 -0.3295438 0.0065089515 w=2 h=2 s=n,
494 -0.32411733 0.0038957135 w=2 h=2 s=n,
495 -0.3222547 0.0028466885 w=2 h=2 s=n,
496 -0.32146794 7.088567E-4 w=2 h=2 s=n,
497 -0.32206255 -0.0012945117 w=2 h=2 s=n,
498 -0.3131069 -0.0012945117 w=2 h=2 s=n,
499 -0.26629594 0.031431243 w=2 h=2 s=n,
500 -0.26629978 0.031455077 w=2 h=2 s=n,
501 -0.2708669 0.02993869 w=2 h=2 s=n,
502 -0.2716628 0.02993869 w=2 h=2 s=n,
503 -0.27413702 0.029456837 w=2 h=2 s=n,
504 -0.27475408 0.02957701 w=2 h=2 s=n,
505 -0.278247 0.03218384 w=2 h=2 s=n,
506 -0.27989832 0.03378307 w=2 h=2 s=n,
507 -0.28039458 0.033652935 w=2 h=2 s=n,
508 -0.28225723 0.034701962 w=2 h=2 s=n,
509 -0.28271654 0.03444329 w=2 h=2 s=n,
510 -0.2846161 0.0335285 w=2 h=2 s=n,
511 -0.2888773 0.03380208 w=2 h=2 s=n,
512 -0.29430377 0.036415316 w=2 h=2 s=n,
513 -0.29720214 0.038047653 w=2 h=2 s=n,
514 -0.29759452 0.03802246 w=2 h=2 s=n,
515 -0.2983996 0.03834839 w=2 h=2 s=n,
516 -0.33908996 0.015121144 w=2 h=2 s=n,
517 -0.33932194 0.012716547 w=2 h=2 s=n,
518 -0.34039035 0.012283993 w=2 h=2 s=n,
519 -0.33873904 0.010684767 w=2 h=2 s=n,
520 -0.33584064 0.009052431 w=2 h=2 s=n,
521 -0.33234772 0.0064455983 w=2 h=2 s=n,
522 -0.33154267 0.0061196676 w=2 h=2 s=n,
523 -0.32611623 0.0035064295 w=2 h=2 s=n,
524 -0.3242536 0.0024574047 w=2 h=2 s=n,
525 -0.32346684 3.1957286E-4 w=2 h=2 s=n,
526 -0.32406142 -0.0016837955 w=2 h=2 s=n,
527 -0.34486973 0.027497333 w=2 h=2 s=n,
528 -0.34583008 0.027245503 w=2 h=2 s=n,
529 -0.34582624 0.027221667 w=2 h=2 s=n,
530 -0.3461912 0.023438437 w=2 h=2 s=n,
531 -0.34642658 0.0226454 w=2 h=2 s=n,
532 -0.35344148 0.018694669 w=2 h=2 s=n,
533 -0.35544038 0.018305385 w=2 h=2 s=n,
534 -0.35567236 0.015900787 w=2 h=2 s=n,
535 -0.35674077 0.015468234 w=2 h=2 s=n,
536 -0.35508943 0.013869007 w=2 h=2 s=n,
537 -0.35219106 0.012236672 w=2 h=2 s=n,
538 -0.34869814 0.009629839 w=2 h=2 s=n,
539 -0.35132223 0.02832929 w=2 h=2 s=n,
540 -0.35228258 0.02807746 w=2 h=2 s=n,
541 -0.35227874 0.028053623 w=2 h=2 s=n,
542 -0.3526437 0.024270395 w=2 h=2 s=n,
543 -0.35287905 0.023477359 w=2 h=2 s=n,
544 -0.35989398 0.019526627 w=2 h=2 s=n,
545 -0.36189288 0.019137342 w=2 h=2 s=n,
546 -0.36212483 0.016732745 w=2 h=2 s=n,
547 -0.36319327 0.016300192 w=2 h=2 s=n,
548 -0.36154193 0.014700965 w=2 h=2 s=n,
549 -0.35864356 0.013068629 w=2 h=2 s=n,
550 -0.35515064 0.010461797 w=2 h=2 s=n,
551 -0.34906274 0.028596863 w=2 h=2 s=n,
552 -0.35551524 0.029428821 w=2 h=2 s=n,
553 -0.35647556 0.02917699 w=2 h=2 s=n,
554 -0.35647172 0.029153153 w=2 h=2 s=n,
555 -0.35683668 0.025369924 w=2 h=2 s=n,
556 -0.35707206 0.024576887 w=2 h=2 s=n,
557 -0.36408696 0.020626156 w=2 h=2 s=n,
558 -0.36608586 0.020236872 w=2 h=2 s=n,
559 -0.36631784 0.017832275 w=2 h=2 s=n,
560 -0.36738625 0.01739972 w=2 h=2 s=n,
561 -0.3657349 0.015800495 w=2 h=2 s=n,
562 -0.3246315 -0.003232898 w=2 h=2 s=n,
563 -0.3226326 -0.0028436142 w=2 h=2 s=n,
564 -0.31367698 -0.0028436142 w=2 h=2 s=n,
565 -0.31260857 -0.0024110605 w=2 h=2 s=n,
566 -0.31164822 -0.00215923 w=2 h=2 s=n,
567 -0.30570817 -0.0013933436 w=2 h=2 s=n,
568 -0.3055803 -0.0013933436 w=2 h=2 s=n,
569 -0.3051337 -0.0013646722 w=2 h=2 s=n,
570 -0.3008725 -0.0016382514 w=2 h=2 s=n,
571 -0.30025545 -0.0017584243 w=2 h=2 s=n,
572 -0.2985035 -0.0014172315 w=2 h=2 s=n,
573 -0.2981111 -0.0013920395 w=2 h=2 s=n,
574 -0.29109618 0.0025586926 w=2 h=2 s=n,
575 -0.29092944 0.002591166 w=2 h=2 s=n,
576 -0.29067275 0.0026763915 w=2 h=2 s=n,
577 -0.3541472 0.030285023 w=2 h=2 s=n,
578 -0.3605997 0.03111698 w=2 h=2 s=n,
579 -0.36156005 0.03086515 w=2 h=2 s=n,
580 -0.36155617 0.030841313 w=2 h=2 s=n,
581 -0.36192113 0.027058084 w=2 h=2 s=n,
582 -0.3621565 0.026265047 w=2 h=2 s=n,
583 -0.36917144 0.022314316 w=2 h=2 s=n,
584 -0.3711703 0.021925032 w=2 h=2 s=n,
585 -0.3714023 0.019520434 w=2 h=2 s=n,
586 -0.3724707 0.01908788 w=2 h=2 s=n,
587 -0.3708194 0.017488655 w=2 h=2 s=n,
588 -0.2821151 0.03803222 w=2 h=2 s=n,
589 -0.28261137 0.037902087 w=2 h=2 s=n,
590 -0.28447402 0.03895111 w=2 h=2 s=n,
591 -0.2849333 0.038692437 w=2 h=2 s=n,
592 -0.2868329 0.03777765 w=2 h=2 s=n,
593 -0.2910941 0.03805123 w=2 h=2 s=n,
594 -0.29652056 0.040664468 w=2 h=2 s=n,
595 -0.29941893 0.042296804 w=2 h=2 s=n,
596 -0.2998113 0.04227161 w=2 h=2 s=n,
597 -0.30061635 0.04259754 w=2 h=2 s=n,
598 -0.302459 0.037590533 w=2 h=2 s=n,
599 -0.3029006 0.036592916 w=2 h=2 s=n,
600 -0.30767122 0.033032507 w=2 h=2 s=n,
601 -0.30821002 0.0326818 w=2 h=2 s=n,
602 -0.30837676 0.032649327 w=2 h=2 s=n,
603 -0.30882332 0.032620657 w=2 h=2 s=n,
604 -0.3089512 0.032620657 w=2 h=2 s=n,
605 -0.3107135 0.031305414 w=2 h=2 s=n,
606 -0.3109702 0.031220188 w=2 h=2 s=n,
607 -0.31272215 0.030878995 w=2 h=2 s=n,
608 -0.32167777 0.030878995 w=2 h=2 s=n,
609 -0.3219682 0.030689947 w=2 h=2 s=n,
610 -0.32479605 0.02932813 w=2 h=2 s=n,
611 -0.33073613 0.028562242 w=2 h=2 s=n,
612 -0.34708652 0.031746484 w=2 h=2 s=n,
613 -0.3512795 0.032846015 w=2 h=2 s=n,
614 -0.35636398 0.03453417 w=2 h=2 s=n,
615 -0.36281648 0.03536613 w=2 h=2 s=n,
616 -0.3637768 0.0351143 w=2 h=2 s=n,
617 -0.26673603 0.028182937 w=2 h=2 s=n,
618 -0.2648934 0.033189945 w=2 h=2 s=n,
619 -0.2648973 0.033213783 w=2 h=2 s=n,
620 -0.2694644 0.031697396 w=2 h=2 s=n,
621 -0.27026027 0.031697396 w=2 h=2 s=n,
622 -0.25040734 0.039280172 w=2 h=2 s=n,
623 -0.2507337 0.039280172 w=2 h=2 s=n,
624 -0.25036874 0.043063402 w=2 h=2 s=n,
625 -0.24992713 0.04406102 w=2 h=2 s=n,
626 -0.2485246 0.045819726 w=2 h=2 s=n,
627 -0.24668199 0.050826736 w=2 h=2 s=n,
628 -0.24668585 0.05085057 w=2 h=2 s=n,
629 -0.41723022 0.021925032 w=2 h=2 s=n,
630 -0.4174622 0.019520434 w=2 h=2 s=n,
631 -0.4185306 0.01908788 w=2 h=2 s=n,
632 -0.41687927 0.017488655 w=2 h=2 s=n,
633 -0.4117948 0.015800495 w=2 h=2 s=n,
634 -0.40760183 0.014700965 w=2 h=2 s=n,
635 -0.40470347 0.013068629 w=2 h=2 s=n,
636 -0.40121055 0.010461797 w=2 h=2 s=n,
637 -0.28538656 0.04045646 w=2 h=2 s=n,
638 -0.28584585 0.040197786 w=2 h=2 s=n,
639 -0.28774545 0.039283 w=2 h=2 s=n,
640 -0.29200664 0.039556578 w=2 h=2 s=n,
641 -0.2974331 0.042169817 w=2 h=2 s=n,
642 -0.30033147 0.043802153 w=2 h=2 s=n,
643 -0.30072385 0.04377696 w=2 h=2 s=n,
644 -0.30152893 0.044102892 w=2 h=2 s=n,
645 -0.30337155 0.039095882 w=2 h=2 s=n,
646 -0.30381316 0.038098264 w=2 h=2 s=n,
647 -0.30858377 0.034537856 w=2 h=2 s=n,
648 -0.30912256 0.03418715 w=2 h=2 s=n,
649 -0.3092893 0.034154676 w=2 h=2 s=n,
650 -0.3097359 0.034126006 w=2 h=2 s=n,
651 -0.30986375 0.034126006 w=2 h=2 s=n,
652 -0.31162605 0.032810763 w=2 h=2 s=n,
653 -0.31188273 0.03272554 w=2 h=2 s=n,
654 -0.3136347 0.032384343 w=2 h=2 s=n,
655 -0.32259032 0.032384343 w=2 h=2 s=n,
656 -0.32288077 0.032195296 w=2 h=2 s=n,
657 -0.3257086 0.030833479 w=2 h=2 s=n,
658 -0.33164868 0.030067591 w=2 h=2 s=n,
659 -0.34799907 0.033251833 w=2 h=2 s=n,
660 -0.35219204 0.034351364 w=2 h=2 s=n,
661 -0.35727653 0.03603952 w=2 h=2 s=n,
662 -0.36372903 0.036871478 w=2 h=2 s=n,
663 -0.36468935 0.03661965 w=2 h=2 s=n,
664 -0.2842428 0.04283871 w=2 h=2 s=n,
665 -0.28473905 0.04270858 w=2 h=2 s=n,
666 -0.2866017 0.043757603 w=2 h=2 s=n,
667 -0.28751424 0.045262955 w=2 h=2 s=n,
668 -0.28797355 0.045004282 w=2 h=2 s=n,
669 -0.28987312 0.044089492 w=2 h=2 s=n,
670 -0.29413435 0.04436307 w=2 h=2 s=n,
671 -0.2995608 0.04697631 w=2 h=2 s=n,
672 -0.30245918 0.048608646 w=2 h=2 s=n,
673 -0.30285156 0.04858345 w=2 h=2 s=n,
674 -0.3036566 0.048909385 w=2 h=2 s=n,
675 -0.30549923 0.043902375 w=2 h=2 s=n,
676 -0.30594084 0.042904757 w=2 h=2 s=n,
677 -0.31071147 0.039344348 w=2 h=2 s=n,
678 -0.31125024 0.03899364 w=2 h=2 s=n,
679 -0.31141698 0.03896117 w=2 h=2 s=n,
680 -0.31186357 0.0389325 w=2 h=2 s=n,
681 -0.31199142 0.0389325 w=2 h=2 s=n,
682 -0.31375375 0.037617255 w=2 h=2 s=n,
683 -0.3140104 0.03753203 w=2 h=2 s=n,
684 -0.31576237 0.037190836 w=2 h=2 s=n,
685 -0.32471803 0.037190836 w=2 h=2 s=n,
686 -0.32500845 0.03700179 w=2 h=2 s=n,
687 -0.3278363 0.03563997 w=2 h=2 s=n,
688 -0.33377635 0.034874085 w=2 h=2 s=n,
689 -0.35012677 0.038058326 w=2 h=2 s=n,
690 -0.35431975 0.039157856 w=2 h=2 s=n,
691 -0.3594042 0.040846016 w=2 h=2 s=n,
692 -0.3658567 0.04167797 w=2 h=2 s=n,
693 -0.24487004 0.05342429 w=2 h=2 s=n,
694 -0.2448739 0.05344813 w=2 h=2 s=n,
695 -0.26308534 0.035811342 w=2 h=2 s=n,
696 -0.26765245 0.03429495 w=2 h=2 s=n,
697 -0.26844832 0.03429495 w=2 h=2 s=n,
698 -0.22706573 0.06944834 w=2 h=2 s=n,
699 -0.22522311 0.07445535 w=2 h=2 s=n,
700 -0.22341116 0.077052906 w=2 h=2 s=n,
701 -0.22341502 0.07707675 w=2 h=2 s=n,
702 -0.44341487 0.017490258 w=2 h=2 s=n,
703 -0.44176355 0.01589103 w=2 h=2 s=n,
704 -0.4366791 0.014202871 w=2 h=2 s=n,
705 -0.4324861 0.013103342 w=2 h=2 s=n,
706 -0.42958772 0.011471007 w=2 h=2 s=n,
707 -0.4260948 0.008864174 w=2 h=2 s=n,
708 -0.4186302 0.022014912 w=2 h=2 s=n,
709 -0.41886216 0.019610316 w=2 h=2 s=n,
710 -0.41993058 0.019177763 w=2 h=2 s=n,
711 -0.44481486 0.017580139 w=2 h=2 s=n,
712 -0.4431635 0.015980912 w=2 h=2 s=n,
713 -0.43807906 0.014292753 w=2 h=2 s=n,
714 -0.26893148 0.03641177 w=2 h=2 s=n,
715 -0.27074343 0.033814214 w=2 h=2 s=n,
716 -0.27214596 0.03205551 w=2 h=2 s=n,
717 -0.27462018 0.031573653 w=2 h=2 s=n,
718 -0.27523723 0.031693827 w=2 h=2 s=n,
719 -0.27873015 0.03430066 w=2 h=2 s=n,
720 -0.28038147 0.035899885 w=2 h=2 s=n,
721 -0.28259826 0.040149037 w=2 h=2 s=n,
722 -0.28472593 0.04495553 w=2 h=2 s=n,
723 -0.2852222 0.044825397 w=2 h=2 s=n,
724 -0.28708485 0.04587442 w=2 h=2 s=n,
725 -0.2879974 0.04737977 w=2 h=2 s=n,
726 -0.2884567 0.0471211 w=2 h=2 s=n,
727 -0.29035628 0.04620631 w=2 h=2 s=n,
728 -0.2946175 0.04647989 w=2 h=2 s=n,
729 -0.30004394 0.049093127 w=2 h=2 s=n,
730 -0.3029423 0.050725464 w=2 h=2 s=n,
731 -0.3033347 0.05070027 w=2 h=2 s=n,
732 -0.30413976 0.051026203 w=2 h=2 s=n,
733 -0.30598238 0.046019193 w=2 h=2 s=n,
734 -0.306424 0.045021575 w=2 h=2 s=n,
735 -0.31119463 0.041461166 w=2 h=2 s=n,
736 -0.3117334 0.04111046 w=2 h=2 s=n,
737 -0.31190014 0.041077986 w=2 h=2 s=n,
738 -0.31234673 0.041049317 w=2 h=2 s=n,
739 -0.31247458 0.041049317 w=2 h=2 s=n,
740 -0.31423688 0.039734073 w=2 h=2 s=n,
741 -0.31449357 0.03964885 w=2 h=2 s=n,
742 -0.31624553 0.039307654 w=2 h=2 s=n,
743 -0.32520118 0.039307654 w=2 h=2 s=n,
744 -0.14541678 0.17485476 w=2 h=2 s=n,
745 -0.14542064 0.1748786 w=2 h=2 s=n,
746 -0.2250723 0.071378864 w=2 h=2 s=n,
747 -0.22322968 0.07638588 w=2 h=2 s=n,
748 -0.22141773 0.07898343 w=2 h=2 s=n,
749 -0.14342335 0.17678529 w=2 h=2 s=n,
750 -0.14342721 0.17680913 w=2 h=2 s=n,
751 -0.4622509 0.015332012 w=2 h=2 s=n,
752 -0.46059954 0.013732786 w=2 h=2 s=n,
753 -0.4555151 0.012044627 w=2 h=2 s=n,
754 -0.4541151 0.011954745 w=2 h=2 s=n,
755 -0.4499221 0.010855216 w=2 h=2 s=n,
756 -0.44702375 0.009222881 w=2 h=2 s=n,
757 -0.44353083 0.0066160476 w=2 h=2 s=n,
758 -0.44672084 0.017580139 w=2 h=2 s=n,
759 -0.46415687 0.015332012 w=2 h=2 s=n,
760 -0.46250555 0.013732786 w=2 h=2 s=n,
761 -0.45742106 0.012044627 w=2 h=2 s=n,
762 -0.13453828 0.18952271 w=2 h=2 s=n,
763 -0.13454214 0.18954656 w=2 h=2 s=n,
764 -0.13653556 0.18761602 w=2 h=2 s=n,
765 -0.13897994 0.18167798 w=2 h=2 s=n,
766 -0.13009486 0.19441542 w=2 h=2 s=n,
767 -0.13009872 0.19443925 w=2 h=2 s=n,
768 -0.24054904 0.004917861 w=2 h=2 s=n,
769 -0.23885229 0.0045874193 w=2 h=2 s=n,
770 -0.23701957 0.0042304955 w=2 h=2 s=n,
771 -0.23669319 0.0042304955 w=2 h=2 s=n,
772 -0.23318566 0.0037782504 w=2 h=2 s=n,
773 -0.21463956 0.0037782504 w=2 h=2 s=n,
774 -0.110894024 -0.0028824343 w=2 h=2 s=n,
775 -0.32704824 -0.006697456 w=2 h=2 s=n,
776 -0.32504934 -0.006308172 w=2 h=2 s=n,
777 -0.3160937 -0.006308172 w=2 h=2 s=n,
778 -0.31502527 -0.005875618 w=2 h=2 s=n,
779 -0.31406495 -0.0056237876 w=2 h=2 s=n,
780 -0.30812487 -0.0048579015 w=2 h=2 s=n,
781 -0.30799702 -0.0048579015 w=2 h=2 s=n,
782 -0.59361184 0.0070207273 w=2 h=2 s=n,
783 -0.59196055 0.0054215007 w=2 h=2 s=n,
784 -0.58687603 0.0037333413 w=2 h=2 s=n,
785 -0.4468082 0.017585747 w=2 h=2 s=n,
786 -0.46424422 0.01533762 w=2 h=2 s=n,
787 -0.5936992 0.0070263348 w=2 h=2 s=n,
788 -0.59204787 0.005427108 w=2 h=2 s=n,
789 -0.2883096 0.060656566 w=2 h=2 s=n,
790 -0.28880587 0.06052643 w=2 h=2 s=n,
791 -0.29066852 0.061575457 w=2 h=2 s=n,
792 -0.29158106 0.0630808 w=2 h=2 s=n,
793 -0.29204035 0.06282213 w=2 h=2 s=n,
794 -0.29393995 0.061907344 w=2 h=2 s=n,
795 -0.29820114 0.06218092 w=2 h=2 s=n,
796 -0.3036276 0.06479416 w=2 h=2 s=n,
797 -0.30652598 0.06642649 w=2 h=2 s=n,
798 -0.30691835 0.0664013 w=2 h=2 s=n,
799 -0.3077234 0.066727236 w=2 h=2 s=n,
800 -0.30956605 0.061720226 w=2 h=2 s=n,
801 -0.31000766 0.060722608 w=2 h=2 s=n,
802 -0.31477827 0.0571622 w=2 h=2 s=n,
803 -0.31531706 0.056811493 w=2 h=2 s=n,
804 -0.3154838 0.05677902 w=2 h=2 s=n,
805 -0.3159304 0.05675035 w=2 h=2 s=n,
806 -0.31605825 0.05675035 w=2 h=2 s=n,
807 -0.12918936 0.19590914 w=2 h=2 s=n,
808 -0.1291932 0.19593297 w=2 h=2 s=n,
809 -0.13363662 0.19104028 w=2 h=2 s=n,
810 -0.13563006 0.18910974 w=2 h=2 s=n,
811 -0.11795762 0.20963503 w=2 h=2 s=n,
812 -0.117052115 0.21112876 w=2 h=2 s=n,
813 -0.117055975 0.21115258 w=2 h=2 s=n,
814 -0.13729613 0.18330868 w=2 h=2 s=n,
815 -0.12841104 0.1960461 w=2 h=2 s=n,
816 -0.11627381 0.21126571 w=2 h=2 s=n,
817 -0.11536831 0.21275944 w=2 h=2 s=n,
818 -0.11537216 0.21278326 w=2 h=2 s=n,
819 -0.25025597 0.039365426 w=2 h=2 s=n,
820 -0.25058234 0.039365426 w=2 h=2 s=n,
821 -0.25021738 0.043148655 w=2 h=2 s=n,
822 -0.24977575 0.044146273 w=2 h=2 s=n,
823 -0.24837324 0.04590498 w=2 h=2 s=n,
824 -0.22691436 0.069533594 w=2 h=2 s=n,
825 -0.22492093 0.07146412 w=2 h=2 s=n,
826 -0.2230783 0.07647113 w=2 h=2 s=n,
827 -0.22126636 0.07906869 w=2 h=2 s=n,
828 -0.14327198 0.17687054 w=2 h=2 s=n,
829 -0.13882856 0.18176325 w=2 h=2 s=n,
830 -0.13714474 0.18339393 w=2 h=2 s=n,
831 -0.12825967 0.19613135 w=2 h=2 s=n,
832 -0.11612243 0.21135096 w=2 h=2 s=n,
833 -0.11521693 0.21284468 w=2 h=2 s=n,
834 -0.23836522 0.004425699 w=2 h=2 s=n,
835 -0.2365325 0.004068775 w=2 h=2 s=n,
836 -0.23620611 0.004068775 w=2 h=2 s=n,
837 -0.23269859 0.00361653 w=2 h=2 s=n,
838 -0.21415249 0.00361653 w=2 h=2 s=n,
839 -0.11040694 -0.0030441547 w=2 h=2 s=n,
840 -0.21798365 -0.0059490614 w=2 h=2 s=n,
841 -0.2162869 -0.0062795025 w=2 h=2 s=n,
842 -0.21579982 -0.006441223 w=2 h=2 s=n,
843 -0.2139671 -0.006798147 w=2 h=2 s=n,
844 -0.21364072 -0.006798147 w=2 h=2 s=n,
845 -0.2101332 -0.007250392 w=2 h=2 s=n,
846 -0.28380275 0.0021985022 w=2 h=2 s=n,
847 -0.28320816 0.0042018704 w=2 h=2 s=n,
848 -0.28291774 0.004390918 w=2 h=2 s=n,
849 -0.2824215 0.0045210514 w=2 h=2 s=n,
850 -0.27994728 0.005002905 w=2 h=2 s=n,
851 -0.27341667 0.0013249355 w=2 h=2 s=n,
852 -0.27165437 0.0026401775 w=2 h=2 s=n,
853 -0.27111557 0.002990884 w=2 h=2 s=n,
854 -0.269216 0.0039056723 w=2 h=2 s=n,
855 -0.29002488 9.159316E-4 w=2 h=2 s=n,
856 -0.2894548 0.0024650341 w=2 h=2 s=n,
857 -0.28662694 0.0038268524 w=2 h=2 s=n,
858 -0.28583106 0.0038268524 w=2 h=2 s=n,
859 -0.28525904 0.0034545108 w=2 h=2 s=n,
860 -0.2831549 4.3804233E-4 w=2 h=2 s=n,
861 -0.2825603 0.0024414107 w=2 h=2 s=n,
862 -0.28226987 0.0026304584 w=2 h=2 s=n,
863 -0.28177363 0.0027605915 w=2 h=2 s=n,
864 -0.2792994 0.0032424454 w=2 h=2 s=n,
865 -0.2727688 -4.3552436E-4 w=2 h=2 s=n,
866 -0.2892027 -0.0049741073 w=2 h=2 s=n,
867 -0.28894603 -0.0048888815 w=2 h=2 s=n,
868 -0.28829816 -0.0066493414 w=2 h=2 s=n,
869 -0.28772807 -0.005100239 w=2 h=2 s=n,
870 -0.28490022 -0.0037384205 w=2 h=2 s=n,
871 -0.28410435 -0.0037384205 w=2 h=2 s=n,
872 -0.28353232 -0.0041107624 w=2 h=2 s=n,
873 -0.28142816 -0.0071272305 w=2 h=2 s=n,
874 -0.29787165 -0.003874215 w=2 h=2 s=n,
875 -0.29085672 7.651692E-5 w=2 h=2 s=n,
876 -0.29068998 1.0899014E-4 w=2 h=2 s=n,
877 -0.28896326 -0.007456283 w=2 h=2 s=n,
878 -0.28870657 -0.0073710573 w=2 h=2 s=n,
879 -0.2880587 -0.009131517 w=2 h=2 s=n,
880 -0.2874886 -0.0075824144 w=2 h=2 s=n,
881 -0.28466076 -0.0062205964 w=2 h=2 s=n,
882 -0.2838649 -0.0062205964 w=2 h=2 s=n,
883 -0.5955255 0.00654742 w=2 h=2 s=n,
884 -0.59387416 0.004948193 w=2 h=2 s=n,
885 -0.59378684 0.0049425857 w=2 h=2 s=n,
886 -0.5887024 0.0032544266 w=2 h=2 s=n,
887 -0.45924738 0.011565712 w=2 h=2 s=n,
888 -0.4573414 0.011565712 w=2 h=2 s=n,
889 -0.4559414 0.01147583 w=2 h=2 s=n,
890 -0.45174843 0.010376301 w=2 h=2 s=n,
891 -0.44885007 0.008743966 w=2 h=2 s=n,
892 -0.44535714 0.006137133 w=2 h=2 s=n,
893 -0.5999677 0.0062180976 w=2 h=2 s=n,
894 -0.601794 0.0057391827 w=2 h=2 s=n,
895 -0.6001427 0.004139956 w=2 h=2 s=n,
896 -0.60005534 0.0041343486 w=2 h=2 s=n,
897 -0.5949709 0.0024461895 w=2 h=2 s=n,
898 -0.35967097 0.04104509 w=2 h=2 s=n,
899 -0.36612347 0.041877046 w=2 h=2 s=n,
900 -0.36399576 0.037070554 w=2 h=2 s=n,
901 -0.3649561 0.036818724 w=2 h=2 s=n,
902 -0.36404356 0.035313375 w=2 h=2 s=n,
903 -0.36182678 0.031064225 w=2 h=2 s=n,
904 -0.36182293 0.031040387 w=2 h=2 s=n,
905 -0.3621879 0.02725716 w=2 h=2 s=n,
906 -0.36242324 0.026464123 w=2 h=2 s=n,
907 -0.36943817 0.022513391 w=2 h=2 s=n,
908 -0.37143707 0.022124106 w=2 h=2 s=n,
909 -0.41749698 0.022124106 w=2 h=2 s=n,
910 -0.41889694 0.022213988 w=2 h=2 s=n,
911 -0.29269478 0.06683326 w=2 h=2 s=n,
912 -0.29315406 0.06657458 w=2 h=2 s=n,
913 -0.29505363 0.06565979 w=2 h=2 s=n,
914 -0.29931486 0.06593338 w=2 h=2 s=n,
915 -0.3047413 0.068546616 w=2 h=2 s=n,
916 -0.3076397 0.07017895 w=2 h=2 s=n,
917 -0.30803207 0.07015376 w=2 h=2 s=n,
918 -0.30883712 0.07047968 w=2 h=2 s=n,
919 -0.31067976 0.06547268 w=2 h=2 s=n,
920 -0.31112137 0.06447506 w=2 h=2 s=n,
921 -0.31589198 0.06091465 w=2 h=2 s=n,
922 -0.31643078 0.060563944 w=2 h=2 s=n,
923 -0.31659752 0.06053147 w=2 h=2 s=n,
924 -0.31704408 0.0605028 w=2 h=2 s=n,
925 -0.31717196 0.0605028 w=2 h=2 s=n,
926 -0.2893755 0.067249484 w=2 h=2 s=n,
927 -0.28987175 0.06711935 w=2 h=2 s=n,
928 -0.2917344 0.06816838 w=2 h=2 s=n,
929 -0.29264694 0.06967373 w=2 h=2 s=n,
930 -0.29376066 0.07342618 w=2 h=2 s=n,
931 -0.29421997 0.07316751 w=2 h=2 s=n,
932 -0.29611954 0.07225272 w=2 h=2 s=n,
933 -0.30038077 0.0725263 w=2 h=2 s=n,
934 -0.3058072 0.07513954 w=2 h=2 s=n,
935 -0.30870557 0.07677187 w=2 h=2 s=n,
936 -0.30909798 0.07674668 w=2 h=2 s=n,
937 -0.30990303 0.07707261 w=2 h=2 s=n,
938 -0.1145142 0.21442781 w=2 h=2 s=n,
939 -0.11619801 0.21279714 w=2 h=2 s=n,
940 -0.12833525 0.19757752 w=2 h=2 s=n,
941 -0.13277867 0.19268481 w=2 h=2 s=n,
942 -0.13477209 0.1907543 w=2 h=2 s=n,
943 -0.110978335 0.21701519 w=2 h=2 s=n,
944 -0.11007283 0.21850891 w=2 h=2 s=n,
945 -0.1102242 0.21842366 w=2 h=2 s=n,
946 -0.11022806 0.21844749 w=2 h=2 s=n,
947 -0.109370105 0.22009204 w=2 h=2 s=n,
948 -0.2495879 0.03968715 w=2 h=2 s=n,
949 -0.24991427 0.03968715 w=2 h=2 s=n,
950 -0.24954931 0.04347038 w=2 h=2 s=n,
951 -0.24910769 0.044467997 w=2 h=2 s=n,
952 -0.24770518 0.046226703 w=2 h=2 s=n,
953 -0.22624628 0.06985532 w=2 h=2 s=n,
954 -0.22425286 0.071785845 w=2 h=2 s=n,
955 -0.22241023 0.07679285 w=2 h=2 s=n,
956 -0.2205983 0.079390414 w=2 h=2 s=n,
957 -0.14260392 0.17719227 w=2 h=2 s=n,
958 -0.1381605 0.18208496 w=2 h=2 s=n,
959 -0.13647668 0.18371564 w=2 h=2 s=n,
960 -0.12759161 0.19645306 w=2 h=2 s=n,
961 -0.11545437 0.21167268 w=2 h=2 s=n,
962 -0.11031027 0.21733691 w=2 h=2 s=n,
963 -0.2124066 -0.007814982 w=2 h=2 s=n,
964 -0.21057388 -0.008171906 w=2 h=2 s=n,
965 -0.2102475 -0.008171906 w=2 h=2 s=n,
966 -0.20673998 -0.008624151 w=2 h=2 s=n,
967 -0.16752885 -0.03436467 w=2 h=2 s=n,
968 -0.1658321 -0.03469511 w=2 h=2 s=n,
969 -0.16534503 -0.034856834 w=2 h=2 s=n,
970 -0.16195181 -0.036230594 w=2 h=2 s=n,
971 -0.16011909 -0.036587518 w=2 h=2 s=n,
972 -0.2620346 -0.013895769 w=2 h=2 s=n,
973 -0.26268247 -0.012135309 w=2 h=2 s=n,
974 -0.26092017 -0.010820067 w=2 h=2 s=n,
975 -0.2603814 -0.01046936 w=2 h=2 s=n,
976 -0.2584818 -0.009554572 w=2 h=2 s=n,
977 -0.28684372 -0.020566331 w=2 h=2 s=n,
978 -0.28658703 -0.020481106 w=2 h=2 s=n,
979 -0.28593916 -0.022241566 w=2 h=2 s=n,
980 -0.2853691 -0.020692464 w=2 h=2 s=n,
981 -0.28254125 -0.019330645 w=2 h=2 s=n,
982 -0.28174534 -0.019330645 w=2 h=2 s=n,
983 -0.3304315 -0.010422804 w=2 h=2 s=n,
984 -0.32843262 -0.010033521 w=2 h=2 s=n,
985 -0.44696847 0.00508828 w=2 h=2 s=n,
986 -0.44514215 0.0055671944 w=2 h=2 s=n,
987 -0.42770612 0.007815321 w=2 h=2 s=n,
988 -0.40282187 0.009412943 w=2 h=2 s=n,
989 -0.35676196 0.009412943 w=2 h=2 s=n,
990 -0.35030946 0.008580986 w=2 h=2 s=n,
991 -0.33395904 0.005396745 w=2 h=2 s=n,
992 -0.333154 0.0050708144 w=2 h=2 s=n,
993 -0.32772756 0.0024575763 w=2 h=2 s=n,
994 -0.3258649 0.0014085516 w=2 h=2 s=n,
995 -0.32507816 -7.292803E-4 w=2 h=2 s=n,
996 -0.32567275 -0.0027326485 w=2 h=2 s=n,
997 -0.32624283 -0.0042817513 w=2 h=2 s=n,
998 -0.32865956 -0.007746309 w=2 h=2 s=n,
999 -0.3320428 -0.011471658 w=2 h=2 s=n,
1000 -0.60109574 0.0061456757 w=2 h=2 s=n,
1001 -0.6029221 0.005666761 w=2 h=2 s=n,
1002 -0.60127074 0.0040675346 w=2 h=2 s=n,
1003 -0.5974796 0.007269043 w=2 h=2 s=n,
1004 -0.6037481 0.006460806 w=2 h=2 s=n,
1005 -0.6048761 0.006388384 w=2 h=2 s=n,
1006 -0.60670245 0.0059094694 w=2 h=2 s=n,
1007 -0.4495837 0.01812628 w=2 h=2 s=n,
1008 -0.46701974 0.015878154 w=2 h=2 s=n,
1009 -0.5964747 0.007566868 w=2 h=2 s=n,
1010 -0.6002551 0.007809576 w=2 h=2 s=n,
1011 -0.60652363 0.0070013385 w=2 h=2 s=n,
1012 -0.60765165 0.006928917 w=2 h=2 s=n,
1013 -0.44404244 0.11287158 w=2 h=2 s=n,
1014 -0.45049495 0.113703534 w=2 h=2 s=n,
1015 -0.44836724 0.10889704 w=2 h=2 s=n,
1016 -0.4493276 0.10864521 w=2 h=2 s=n,
1017 -0.10916744 0.22054985 w=2 h=2 s=n,
1018 -0.11431154 0.21488562 w=2 h=2 s=n,
1019 -0.115995355 0.21325494 w=2 h=2 s=n,
1020 -0.12813258 0.19803533 w=2 h=2 s=n,
1021 -0.132576 0.19314264 w=2 h=2 s=n,
1022 -0.13456944 0.1912121 w=2 h=2 s=n,
1023 -0.109036185 0.2185708 w=2 h=2 s=n,
1024 -0.10970425 0.21824907 w=2 h=2 s=n,
1025 -0.10879875 0.21974279 w=2 h=2 s=n,
1026 -0.10895012 0.21965754 w=2 h=2 s=n,
1027 -0.108953975 0.21968138 w=2 h=2 s=n,
1028 -0.10809602 0.22132592 w=2 h=2 s=n,
1029 -0.1363808 0.1837872 w=2 h=2 s=n,
1030 -0.12749572 0.19652463 w=2 h=2 s=n,
1031 -0.11535849 0.21174425 w=2 h=2 s=n,
1032 -0.11021439 0.21740846 w=2 h=2 s=n,
1033 -0.1089403 0.21864235 w=2 h=2 s=n,
1034 -0.10960837 0.21832062 w=2 h=2 s=n,
1035 -0.10870287 0.21981435 w=2 h=2 s=n,
1036 -0.24663022 0.040884577 w=2 h=2 s=n,
1037 -0.2469566 0.040884577 w=2 h=2 s=n,
1038 -0.24659164 0.044667806 w=2 h=2 s=n,
1039 -0.24615002 0.045665424 w=2 h=2 s=n,
1040 -0.2447475 0.04742413 w=2 h=2 s=n,
1041 -0.22328863 0.071052745 w=2 h=2 s=n,
1042 -0.2212952 0.07298327 w=2 h=2 s=n,
1043 -0.21945256 0.07799028 w=2 h=2 s=n,
1044 -0.21764062 0.08058784 w=2 h=2 s=n,
1045 -0.13964625 0.1783897 w=2 h=2 s=n,
1046 -0.13520283 0.18328239 w=2 h=2 s=n,
1047 -0.13351901 0.18491307 w=2 h=2 s=n,
1048 -0.13342313 0.18498462 w=2 h=2 s=n,
1049 -0.24616465 0.0172049 w=2 h=2 s=n,
1050 -0.26471075 0.0172049 w=2 h=2 s=n,
1051 -0.2664075 0.01753534 w=2 h=2 s=n,
1052 -0.26719424 0.019673172 w=2 h=2 s=n,
1053 -0.26696226 0.022077769 w=2 h=2 s=n,
1054 -0.24875084 0.039714556 w=2 h=2 s=n,
1055 -0.24859947 0.03979981 w=2 h=2 s=n,
1056 -0.2479314 0.040121533 w=2 h=2 s=n,
1057 -0.24497373 0.04131896 w=2 h=2 s=n,
1058 -0.24530011 0.04131896 w=2 h=2 s=n,
1059 -0.24493514 0.04510219 w=2 h=2 s=n,
1060 -0.24449353 0.046099808 w=2 h=2 s=n,
1061 -0.24309102 0.047858514 w=2 h=2 s=n,
1062 -0.22163212 0.07148713 w=2 h=2 s=n,
1063 -0.2196387 0.073417656 w=2 h=2 s=n,
1064 -0.12635827 -0.053371545 w=2 h=2 s=n,
1065 -0.12452554 -0.05372847 w=2 h=2 s=n,
1066 -0.15593483 -0.041911546 w=2 h=2 s=n,
1067 -0.15423808 -0.04224199 w=2 h=2 s=n,
1068 -0.153751 -0.04240371 w=2 h=2 s=n,
1069 -0.15035778 -0.04377747 w=2 h=2 s=n,
1070 -0.114764236 -0.06091842 w=2 h=2 s=n,
1071 -0.2592283 -0.015938744 w=2 h=2 s=n,
1072 -0.257466 -0.014623502 w=2 h=2 s=n,
1073 -0.25692722 -0.014272796 w=2 h=2 s=n,
1074 -0.25502762 -0.013358008 w=2 h=2 s=n,
1075 -0.19889814 -0.10440665 w=2 h=2 s=n,
1076 -0.19954601 -0.10264619 w=2 h=2 s=n,
1077 -0.19609183 -0.10644962 w=2 h=2 s=n,
1078 -0.2809017 -0.02162316 w=2 h=2 s=n,
1079 -0.2830212 -0.008513113 w=2 h=2 s=n,
1080 -0.28326067 -0.006030937 w=2 h=2 s=n,
1081 -0.28268865 -0.006403279 w=2 h=2 s=n,
1082 -0.28058448 -0.009419748 w=2 h=2 s=n,
1083 -0.28540906 -0.024564097 w=2 h=2 s=n,
1084 -0.28483897 -0.023014994 w=2 h=2 s=n,
1085 -0.28201115 -0.021653175 w=2 h=2 s=n,
1086 -0.28121525 -0.021653175 w=2 h=2 s=n,
1087 -0.28037158 -0.023945693 w=2 h=2 s=n,
1088 -0.2765167 -0.12761654 w=2 h=2 s=n,
1089 -0.27626002 -0.12753132 w=2 h=2 s=n,
1090 -0.27561218 -0.12929179 w=2 h=2 s=n,
1091 -0.27508205 -0.13161431 w=2 h=2 s=n,
1092 -0.3183405 -0.011383738 w=2 h=2 s=n,
1093 -0.3172721 -0.010951185 w=2 h=2 s=n,
1094 -0.31631175 -0.010699354 w=2 h=2 s=n,
1095 -0.3103717 -0.009933468 w=2 h=2 s=n,
1096 -0.31024382 -0.009933468 w=2 h=2 s=n,
1097 -0.34626266 -0.025242813 w=2 h=2 s=n,
1098 -0.34465134 -0.024193961 w=2 h=2 s=n,
1099 -0.3422041 -0.015070304 w=2 h=2 s=n,
1100 -0.34277415 -0.016619407 w=2 h=2 s=n,
1101 -0.34519088 -0.020083964 w=2 h=2 s=n,
1102 -0.34857416 -0.023809314 w=2 h=2 s=n,
1103 -0.362794 -0.037580468 w=2 h=2 s=n,
1104 -0.61303085 0.006928917 w=2 h=2 s=n,
1105 -0.6102553 0.006388384 w=2 h=2 s=n,
1106 -0.6120816 0.0059094694 w=2 h=2 s=n,
1107 -0.6336602 0.012116685 w=2 h=2 s=n,
1108 -0.6399287 0.011308447 w=2 h=2 s=n,
1109 -0.6410567 0.011236026 w=2 h=2 s=n,
1110 -0.6464359 0.011236026 w=2 h=2 s=n,
1111 -0.45985118 0.120686285 w=2 h=2 s=n,
1112 -0.4577235 0.11587979 w=2 h=2 s=n,
1113 -0.45868382 0.11562796 w=2 h=2 s=n,
1114 -0.44544372 0.11422864 w=2 h=2 s=n,
1115 -0.45189622 0.115060605 w=2 h=2 s=n,
1116 -0.46125248 0.12204336 w=2 h=2 s=n,
1117 -0.3241235 0.12871997 w=2 h=2 s=n,
1118 -0.32451588 0.12869477 w=2 h=2 s=n,
1119 -0.32532093 0.1290207 w=2 h=2 s=n,
1120 -0.29492822 0.08064803 w=2 h=2 s=n,
1121 -0.29538754 0.08038936 w=2 h=2 s=n,
1122 -0.2972871 0.07947457 w=2 h=2 s=n,
1123 -0.30154833 0.079748146 w=2 h=2 s=n,
1124 -0.30697477 0.082361385 w=2 h=2 s=n,
1125 -0.30987313 0.08399372 w=2 h=2 s=n,
1126 -0.32529107 0.13594182 w=2 h=2 s=n,
1127 -0.29105914 0.11975105 w=2 h=2 s=n,
1128 -0.29155537 0.11962092 w=2 h=2 s=n,
1129 -0.29341802 0.12066994 w=2 h=2 s=n,
1130 -0.29433057 0.12217529 w=2 h=2 s=n,
1131 -0.29544428 0.12592775 w=2 h=2 s=n,
1132 -0.29661185 0.1331496 w=2 h=2 s=n,
1133 -0.13410848 0.19323166 w=2 h=2 s=n,
1134 -0.13431115 0.19277385 w=2 h=2 s=n,
1135 -0.1351691 0.1911293 w=2 h=2 s=n,
1136 -0.1360746 0.18963557 w=2 h=2 s=n,
1137 -0.14495969 0.17689815 w=2 h=2 s=n,
1138 -0.22295406 0.079096295 w=2 h=2 s=n,
1139 -0.24441294 0.05546768 w=2 h=2 s=n,
1140 -0.26262438 0.037830893 w=2 h=2 s=n,
1141 -0.2671915 0.036314506 w=2 h=2 s=n,
1142 -0.26798737 0.036314506 w=2 h=2 s=n,
1143 -0.26847053 0.038431324 w=2 h=2 s=n,
1144 -0.10803865 0.22140816 w=2 h=2 s=n,
1145 -0.109312735 0.22017428 w=2 h=2 s=n,
1146 -0.10911007 0.22063209 w=2 h=2 s=n,
1147 -0.10645431 0.2207587 w=2 h=2 s=n,
1148 -0.10712238 0.22043698 w=2 h=2 s=n,
1149 -0.10621688 0.22193071 w=2 h=2 c=153 0 0 b=153 0 0,
;
VLABELS
2 'apl4_volvox' x=12 y=3 f='Dialog-PLAIN-10',
3 'apl4_ostreococcus' x=12 y=5 f='Dialog-PLAIN-10',
4 'apl4_celegans' x=12 y=6 f='Dialog-ITALIC-10',
5 'apl4_ciona' x=11 y=7 f='Dialog-ITALIC-10',
6 'apl4_danio' x=10 y=9 f='Dialog-ITALIC-10',
7 'apl4_rat' x=8 y=11 f='Dialog-ITALIC-10',
8 'apl4_homo' x=12 y=-12 f='Dialog-ITALIC-10',
9 'apl4_bos' x=8 y=21 f='Dialog-ITALIC-10',
10 'apl4_gallus' x=-21 y=33 f='Dialog-ITALIC-10',
11 'apl4_xenopus' x=-30 y=40 f='Dialog-ITALIC-10',
12 'apl4_dictyostelium' x=-43 y=25 f='Dialog-ITALIC-10',
13 'apl4_cryptococcus' x=-44 y=10 f='Dialog-ITALIC-10',
14 'apl4_ustilago' x=-33 y=30 f='Dialog-ITALIC-10',
15 'apl4_neurospora' x=-43 y=5 f='Dialog-ITALIC-10',
16 'apl4_aspergillus' x=-43 y=-1 f='Dialog-ITALIC-10',
17 'apl4_yarrowia' x=-40 y=29 f='Dialog-ITALIC-10',
18 'apl4_spombe' x=-39 y=13 f='Dialog-PLAIN-10',
19 'apl4_candida_a' x=-45 y=12 f='Dialog-ITALIC-10',
20 'apl4_pichia' x=-64 y=11 f='Dialog-ITALIC-10',
21 'apl4_debaryomyces' x=-105 y=10 f='Dialog-ITALIC-10',
22 'apl4_kluyveromyces' x=-108 y=8 f='Dialog-ITALIC-10',
23 'apl4_WashU_Scas_Contig672_15' x=-168 y=7 f='Dialog-ITALIC-10',
24 'apl4_scerevisiae' x=-92 y=6 f='Dialog-ITALIC-10',
25 'apl4_MIT_Spar_c65_23298' x=-139 y=-1 f='Dialog-ITALIC-10',
26 'apl4_MIT_Smik_c246_22405' x=-147 y=-8 f='Dialog-ITALIC-10',
27 'apl4_MIT_Sbay_c20_25659' x=-140 y=-9 f='Dialog-ITALIC-10',
28 'apl4_WashU_Skud_Contig1841_3' x=-170 y=-11 f='Dialog-ITALIC-10',
29 'apl4_candida_g' x=-86 y=-2 f='Dialog-ITALIC-10',
30 'apl4_cmerolae' x=-81 y=-4 f='Dialog-PLAIN-10',
31 'apl4_ecuni' x=-61 y=-5 f='Dialog-ITALIC-10',
32 'apl4_giardia' x=-38 y=-6 f='Dialog-PLAIN-10',
33 'apl4_theileria' x=-40 y=-17 f='Dialog-PLAIN-10',
34 'apl4_trichomonas' x=-49 y=2 f='Dialog-PLAIN-10',
35 'apl4_leishmania' x=-43 y=-13 f='Dialog-PLAIN-10',
36 'apl4_entamoeba_h' x=-49 y=-19 f='Dialog-ITALIC-10',
37 'apl4_naegleria' x=-37 y=-4 f='Dialog-PLAIN-10',
38 'apl4_plasmodium_f' x=-47 y=-4 f='Dialog-PLAIN-10',
39 'apl4_plasmodium_b' x=-46 y=11 f='Dialog-PLAIN-10',
40 'apl4_cryptosporidium_h' l=9 x=24 y=-6 f='Dialog-ITALIC-10',
41 'apl4_toxoplasma' x=-36 y=7 f='Dialog-PLAIN-10',
42 'apl4_phaeodactylum' x=-44 y=-7 f='Dialog-PLAIN-10',
43 'apl4_thalassiossira' x=-39 y=-6 f='Dialog-PLAIN-10',
44 'apl4_phytophthora' x=9 y=-5 f='Dialog-PLAIN-10',
45 'apl4_oryza' x=10 y=-4 f='Dialog-PLAIN-10',
46 'apl4_populus' x=10 y=-3 f='Dialog-PLAIN-10',
47 'apl4_athaliana' x=11 y=3 f='Dialog-PLAIN-10',
48 'apl4_physcomitrella' x=12 y=0 f='Dialog-PLAIN-10',
49 'apl4_chlamydomonas' x=12 y=1 f='Dialog-PLAIN-10',
1149 'apl4_mus' x=-18 y=-26 f='Dialog-ITALIC-10',
;
EDGES
1 1 2 s=5 w=0.11581951,
2 50 1 s=10 w=0.103959136,
3 51 50 s=9 w=0.018546103,
4 52 50 s=15 w=0.0035365585,
5 53 51 s=15 w=0.0035365585,
6 53 52 s=9 w=0.018546103,
7 54 52 s=18 w=0.0018671611,
8 55 53 s=18 w=0.0018671611,
9 55 54 s=9 w=0.018546103,
10 56 55 s=14 w=3.2637749E-4,
11 57 53 s=14 w=3.2637749E-4,
12 57 56 s=18 w=0.0018671611,
13 58 55 s=20 w=0.0017286239,
14 59 56 s=20 w=0.0017286239,
15 59 58 s=14 w=3.2637749E-4,
16 60 54 s=28 w=0.016662056,
17 61 55 s=28 w=0.016662056,
18 61 60 s=9 w=0.018546103,
19 62 58 s=28 w=0.016662056,
20 62 61 s=20 w=0.0017286239,
21 63 59 s=28 w=0.016662056,
22 63 62 s=14 w=3.2637749E-4,
23 64 60 s=43 w=0.007495085,
24 65 61 s=43 w=0.007495085,
25 65 64 s=9 w=0.018546103,
26 66 62 s=43 w=0.007495085,
27 66 65 s=20 w=0.0017286239,
28 67 63 s=43 w=0.007495085,
29 67 66 s=14 w=3.2637749E-4,
30 68 64 s=48 w=6.825258E-4,
31 69 65 s=48 w=6.825258E-4,
32 69 68 s=9 w=0.018546103,
33 70 66 s=48 w=6.825258E-4,
34 70 69 s=20 w=0.0017286239,
35 71 67 s=48 w=6.825258E-4,
36 71 70 s=14 w=3.2637749E-4,
37 72 71 s=27 w=0.004812277,
38 73 67 s=27 w=0.004812277,
39 73 72 s=48 w=6.825258E-4,
40 74 63 s=27 w=0.004812277,
41 74 73 s=43 w=0.007495085,
42 75 72 s=26 w=5.271317E-4,
43 76 73 s=26 w=5.271317E-4,
44 76 75 s=48 w=6.825258E-4,
45 77 74 s=26 w=5.271317E-4,
46 77 76 s=43 w=0.007495085,
47 78 75 s=33 w=0.0021083718,
48 79 76 s=33 w=0.0021083718,
49 79 78 s=48 w=6.825258E-4,
50 80 77 s=33 w=0.0021083718,
51 80 79 s=43 w=0.007495085,
52 81 72 s=42 w=0.002520702,
53 82 75 s=42 w=0.002520702,
54 82 81 s=26 w=5.271317E-4,
55 83 78 s=42 w=0.002520702,
56 83 82 s=33 w=0.0021083718,
57 84 79 s=42 w=0.002520702,
58 84 83 s=48 w=6.825258E-4,
59 85 83 s=4 w=8.2722696E-4,
60 86 84 s=4 w=8.2722696E-4,
61 86 85 s=48 w=6.825258E-4,
62 87 79 s=4 w=8.2722696E-4,
63 87 86 s=42 w=0.002520702,
64 88 80 s=4 w=8.2722696E-4,
65 88 87 s=43 w=0.007495085,
66 89 77 s=4 w=8.2722696E-4,
67 89 88 s=33 w=0.0021083718,
68 90 74 s=4 w=8.2722696E-4,
69 90 89 s=26 w=5.271317E-4,
70 91 63 s=4 w=8.2722696E-4,
71 91 90 s=27 w=0.004812277,
72 92 59 s=4 w=8.2722696E-4,
73 92 91 s=28 w=0.016662056,
74 93 56 s=4 w=8.2722696E-4,
75 93 92 s=20 w=0.0017286239,
76 94 57 s=4 w=8.2722696E-4,
77 94 93 s=18 w=0.0018671611,
78 95 53 s=4 w=8.2722696E-4,
79 95 94 s=14 w=3.2637749E-4,
80 96 51 s=4 w=8.2722696E-4,
81 96 95 s=15 w=0.0035365585,
82 97 50 s=4 w=8.2722696E-4,
83 97 96 s=9 w=0.018546103,
84 98 1 s=4 w=8.2722696E-4,
85 98 97 s=10 w=0.103959136,
86 99 83 s=25 w=0.0059527596,
87 100 85 s=25 w=0.0059527596,
88 100 99 s=4 w=8.2722696E-4,
89 101 86 s=25 w=0.0059527596,
90 101 100 s=48 w=6.825258E-4,
91 102 87 s=25 w=0.0059527596,
92 102 101 s=42 w=0.002520702,
93 103 88 s=25 w=0.0059527596,
94 103 102 s=43 w=0.007495085,
95 104 89 s=25 w=0.0059527596,
96 104 103 s=33 w=0.0021083718,
97 105 81 s=41 w=5.1303225E-4,
98 106 82 s=41 w=5.1303225E-4,
99 106 105 s=26 w=5.271317E-4,
100 107 83 s=41 w=5.1303225E-4,
101 107 106 s=33 w=0.0021083718,
102 108 99 s=41 w=5.1303225E-4,
103 108 107 s=25 w=0.0059527596,
104 109 100 s=41 w=5.1303225E-4,
105 109 108 s=4 w=8.2722696E-4,
106 110 101 s=41 w=5.1303225E-4,
107 110 109 s=48 w=6.825258E-4,
108 111 72 s=53 w=7.9588266E-4,
109 112 81 s=53 w=7.9588266E-4,
110 112 111 s=42 w=0.002520702,
111 113 105 s=53 w=7.9588266E-4,
112 113 112 s=41 w=5.1303225E-4,
113 114 106 s=53 w=7.9588266E-4,
114 114 113 s=26 w=5.271317E-4,
115 115 107 s=53 w=7.9588266E-4,
116 115 114 s=33 w=0.0021083718,
117 116 108 s=53 w=7.9588266E-4,
118 116 115 s=25 w=0.0059527596,
119 117 109 s=53 w=7.9588266E-4,
120 117 116 s=4 w=8.2722696E-4,
121 118 116 s=32 w=6.428673E-4,
122 119 117 s=32 w=6.428673E-4,
123 119 118 s=4 w=8.2722696E-4,
124 120 109 s=32 w=6.428673E-4,
125 120 119 s=53 w=7.9588266E-4,
126 121 110 s=32 w=6.428673E-4,
127 121 120 s=48 w=6.825258E-4,
128 122 101 s=32 w=6.428673E-4,
129 122 121 s=41 w=5.1303225E-4,
130 123 102 s=32 w=6.428673E-4,
131 123 122 s=42 w=0.002520702,
132 124 103 s=32 w=6.428673E-4,
133 124 123 s=43 w=0.007495085,
134 125 70 s=93 w=0.0022780008,
135 126 71 s=93 w=0.0022780008,
136 126 125 s=14 w=3.2637749E-4,
137 127 72 s=93 w=0.0022780008,
138 127 126 s=27 w=0.004812277,
139 128 111 s=93 w=0.0022780008,
140 128 127 s=53 w=7.9588266E-4,
141 129 112 s=93 w=0.0022780008,
142 129 128 s=42 w=0.002520702,
143 130 113 s=93 w=0.0022780008,
144 130 129 s=41 w=5.1303225E-4,
145 131 114 s=93 w=0.0022780008,
146 131 130 s=26 w=5.271317E-4,
147 132 115 s=93 w=0.0022780008,
148 132 131 s=33 w=0.0021083718,
149 133 116 s=93 w=0.0022780008,
150 133 132 s=25 w=0.0059527596,
151 134 118 s=93 w=0.0022780008,
152 134 133 s=32 w=6.428673E-4,
153 135 119 s=93 w=0.0022780008,
154 135 134 s=4 w=8.2722696E-4,
155 136 134 s=31 w=0.0021989949,
156 137 135 s=31 w=0.0021989949,
157 137 136 s=4 w=8.2722696E-4,
158 138 119 s=31 w=0.0021989949,
159 138 137 s=93 w=0.0022780008,
160 139 120 s=31 w=0.0021989949,
161 139 138 s=53 w=7.9588266E-4,
162 140 121 s=31 w=0.0021989949,
163 140 139 s=48 w=6.825258E-4,
164 141 122 s=31 w=0.0021989949,
165 141 140 s=41 w=5.1303225E-4,
166 142 123 s=31 w=0.0021989949,
167 142 141 s=42 w=0.002520702,
168 143 124 s=31 w=0.0021989949,
169 143 142 s=43 w=0.007495085,
170 144 136 s=40 w=3.4653637E-4,
171 145 137 s=40 w=3.4653637E-4,
172 145 144 s=4 w=8.2722696E-4,
173 146 138 s=40 w=3.4653637E-4,
174 146 145 s=93 w=0.0022780008,
175 147 139 s=40 w=3.4653637E-4,
176 147 146 s=53 w=7.9588266E-4,
177 148 140 s=40 w=3.4653637E-4,
178 148 147 s=48 w=6.825258E-4,
179 149 129 s=67 w=6.286561E-4,
180 150 130 s=67 w=6.286561E-4,
181 150 149 s=41 w=5.1303225E-4,
182 151 131 s=67 w=6.286561E-4,
183 151 150 s=26 w=5.271317E-4,
184 152 132 s=67 w=6.286561E-4,
185 152 151 s=33 w=0.0021083718,
186 153 133 s=67 w=6.286561E-4,
187 153 152 s=25 w=0.0059527596,
188 154 134 s=67 w=6.286561E-4,
189 154 153 s=32 w=6.428673E-4,
190 155 136 s=67 w=6.286561E-4,
191 155 154 s=31 w=0.0021989949,
192 156 144 s=67 w=6.286561E-4,
193 156 155 s=40 w=3.4653637E-4,
194 157 145 s=67 w=6.286561E-4,
195 157 156 s=4 w=8.2722696E-4,
196 158 146 s=67 w=6.286561E-4,
197 158 157 s=93 w=0.0022780008,
198 159 156 s=52 w=0.0031386712,
199 160 157 s=52 w=0.0031386712,
200 160 159 s=4 w=8.2722696E-4,
201 161 158 s=52 w=0.0031386712,
202 161 160 s=93 w=0.0022780008,
203 162 146 s=52 w=0.0031386712,
204 162 161 s=67 w=6.286561E-4,
205 163 155 s=55 w=2.7046454E-4,
206 164 156 s=55 w=2.7046454E-4,
207 164 163 s=40 w=3.4653637E-4,
208 165 159 s=55 w=2.7046454E-4,
209 165 164 s=52 w=0.0031386712,
210 166 160 s=55 w=2.7046454E-4,
211 166 165 s=4 w=8.2722696E-4,
212 167 161 s=55 w=2.7046454E-4,
213 167 166 s=93 w=0.0022780008,
214 168 162 s=55 w=2.7046454E-4,
215 168 167 s=67 w=6.286561E-4,
216 169 154 s=58 w=1.6987578E-4,
217 170 155 s=58 w=1.6987578E-4,
218 170 169 s=31 w=0.0021989949,
219 171 163 s=58 w=1.6987578E-4,
220 171 170 s=55 w=2.7046454E-4,
221 172 164 s=58 w=1.6987578E-4,
222 172 171 s=40 w=3.4653637E-4,
223 173 165 s=58 w=1.6987578E-4,
224 173 172 s=52 w=0.0031386712,
225 174 166 s=58 w=1.6987578E-4,
226 174 173 s=4 w=8.2722696E-4,
227 175 167 s=58 w=1.6987578E-4,
228 175 174 s=93 w=0.0022780008,
229 176 168 s=58 w=1.6987578E-4,
230 176 175 s=67 w=6.286561E-4,
231 177 152 s=61 w=3.9319484E-4,
232 178 153 s=61 w=3.9319484E-4,
233 178 177 s=25 w=0.0059527596,
234 179 154 s=61 w=3.9319484E-4,
235 179 178 s=32 w=6.428673E-4,
236 180 169 s=61 w=3.9319484E-4,
237 180 179 s=58 w=1.6987578E-4,
238 181 170 s=61 w=3.9319484E-4,
239 181 180 s=31 w=0.0021989949,
240 182 171 s=61 w=3.9319484E-4,
241 182 181 s=55 w=2.7046454E-4,
242 183 172 s=61 w=3.9319484E-4,
243 183 182 s=40 w=3.4653637E-4,
244 184 173 s=61 w=3.9319484E-4,
245 184 183 s=52 w=0.0031386712,
246 185 174 s=61 w=3.9319484E-4,
247 185 184 s=4 w=8.2722696E-4,
248 186 175 s=61 w=3.9319484E-4,
249 186 185 s=93 w=0.0022780008,
250 187 176 s=61 w=3.9319484E-4,
251 187 186 s=67 w=6.286561E-4,
252 188 152 s=66 w=0.0042699883,
253 189 177 s=66 w=0.0042699883,
254 189 188 s=61 w=3.9319484E-4,
255 190 178 s=66 w=0.0042699883,
256 190 189 s=25 w=0.0059527596,
257 191 179 s=66 w=0.0042699883,
258 191 190 s=32 w=6.428673E-4,
259 192 180 s=66 w=0.0042699883,
260 192 191 s=58 w=1.6987578E-4,
261 193 181 s=66 w=0.0042699883,
262 193 192 s=31 w=0.0021989949,
263 194 182 s=66 w=0.0042699883,
264 194 193 s=55 w=2.7046454E-4,
265 195 183 s=66 w=0.0042699883,
266 195 194 s=40 w=3.4653637E-4,
267 196 184 s=66 w=0.0042699883,
268 196 195 s=52 w=0.0031386712,
269 197 185 s=66 w=0.0042699883,
270 197 196 s=4 w=8.2722696E-4,
271 198 186 s=66 w=0.0042699883,
272 198 197 s=93 w=0.0022780008,
273 199 125 s=117 w=0.00241576,
274 200 126 s=117 w=0.00241576,
275 200 199 s=14 w=3.2637749E-4,
276 201 127 s=117 w=0.00241576,
277 201 200 s=27 w=0.004812277,
278 202 128 s=117 w=0.00241576,
279 202 201 s=53 w=7.9588266E-4,
280 203 129 s=117 w=0.00241576,
281 203 202 s=42 w=0.002520702,
282 204 149 s=117 w=0.00241576,
283 204 203 s=67 w=6.286561E-4,
284 205 150 s=117 w=0.00241576,
285 205 204 s=41 w=5.1303225E-4,
286 206 151 s=117 w=0.00241576,
287 206 205 s=26 w=5.271317E-4,
288 207 152 s=117 w=0.00241576,
289 207 206 s=33 w=0.0021083718,
290 208 188 s=117 w=0.00241576,
291 208 207 s=66 w=0.0042699883,
292 209 189 s=117 w=0.00241576,
293 209 208 s=61 w=3.9319484E-4,
294 210 190 s=117 w=0.00241576,
295 210 209 s=25 w=0.0059527596,
296 211 191 s=117 w=0.00241576,
297 211 210 s=32 w=6.428673E-4,
298 212 192 s=117 w=0.00241576,
299 212 211 s=58 w=1.6987578E-4,
300 213 193 s=117 w=0.00241576,
301 213 212 s=31 w=0.0021989949,
302 214 194 s=117 w=0.00241576,
303 214 213 s=55 w=2.7046454E-4,
304 215 195 s=117 w=0.00241576,
305 215 214 s=40 w=3.4653637E-4,
306 216 196 s=117 w=0.00241576,
307 216 215 s=52 w=0.0031386712,
308 217 197 s=117 w=0.00241576,
309 217 216 s=4 w=8.2722696E-4,
310 218 214 s=60 w=0.0017848676,
311 219 215 s=60 w=0.0017848676,
312 219 218 s=40 w=3.4653637E-4,
313 220 216 s=60 w=0.0017848676,
314 220 219 s=52 w=0.0031386712,
315 221 217 s=60 w=0.0017848676,
316 221 220 s=4 w=8.2722696E-4,
317 222 197 s=60 w=0.0017848676,
318 222 221 s=117 w=0.00241576,
319 223 198 s=60 w=0.0017848676,
320 223 222 s=93 w=0.0022780008,
321 224 186 s=60 w=0.0017848676,
322 224 223 s=66 w=0.0042699883,
323 225 187 s=60 w=0.0017848676,
324 225 224 s=67 w=6.286561E-4,
325 226 212 s=65 w=4.474987E-4,
326 227 213 s=65 w=4.474987E-4,
327 227 226 s=31 w=0.0021989949,
328 228 214 s=65 w=4.474987E-4,
329 228 227 s=55 w=2.7046454E-4,
330 229 218 s=65 w=4.474987E-4,
331 229 228 s=60 w=0.0017848676,
332 230 219 s=65 w=4.474987E-4,
333 230 229 s=40 w=3.4653637E-4,
334 231 220 s=65 w=4.474987E-4,
335 231 230 s=52 w=0.0031386712,
336 232 221 s=65 w=4.474987E-4,
337 232 231 s=4 w=8.2722696E-4,
338 233 222 s=65 w=4.474987E-4,
339 233 232 s=117 w=0.00241576,
340 234 223 s=65 w=4.474987E-4,
341 234 233 s=93 w=0.0022780008,
342 235 226 s=72 w=1.2786133E-4,
343 236 227 s=72 w=1.2786133E-4,
344 236 235 s=31 w=0.0021989949,
345 237 228 s=72 w=1.2786133E-4,
346 237 236 s=55 w=2.7046454E-4,
347 238 229 s=72 w=1.2786133E-4,
348 238 237 s=60 w=0.0017848676,
349 239 230 s=72 w=1.2786133E-4,
350 239 238 s=40 w=3.4653637E-4,
351 240 231 s=72 w=1.2786133E-4,
352 240 239 s=52 w=0.0031386712,
353 241 232 s=72 w=1.2786133E-4,
354 241 240 s=4 w=8.2722696E-4,
355 242 233 s=72 w=1.2786133E-4,
356 242 241 s=117 w=0.00241576,
357 243 234 s=72 w=1.2786133E-4,
358 243 242 s=93 w=0.0022780008,
359 244 200 s=124 w=0.0038007922,
360 245 201 s=124 w=0.0038007922,
361 245 244 s=27 w=0.004812277,
362 246 202 s=124 w=0.0038007922,
363 246 245 s=53 w=7.9588266E-4,
364 247 203 s=124 w=0.0038007922,
365 247 246 s=42 w=0.002520702,
366 248 204 s=124 w=0.0038007922,
367 248 247 s=67 w=6.286561E-4,
368 249 205 s=124 w=0.0038007922,
369 249 248 s=41 w=5.1303225E-4,
370 250 206 s=124 w=0.0038007922,
371 250 249 s=26 w=5.271317E-4,
372 251 207 s=124 w=0.0038007922,
373 251 250 s=33 w=0.0021083718,
374 252 208 s=124 w=0.0038007922,
375 252 251 s=66 w=0.0042699883,
376 253 209 s=124 w=0.0038007922,
377 253 252 s=61 w=3.9319484E-4,
378 254 210 s=124 w=0.0038007922,
379 254 253 s=25 w=0.0059527596,
380 255 211 s=124 w=0.0038007922,
381 255 254 s=32 w=6.428673E-4,
382 256 212 s=124 w=0.0038007922,
383 256 255 s=58 w=1.6987578E-4,
384 257 226 s=124 w=0.0038007922,
385 257 256 s=65 w=4.474987E-4,
386 258 235 s=124 w=0.0038007922,
387 258 257 s=72 w=1.2786133E-4,
388 259 236 s=124 w=0.0038007922,
389 259 258 s=31 w=0.0021989949,
390 260 237 s=124 w=0.0038007922,
391 260 259 s=55 w=2.7046454E-4,
392 261 238 s=124 w=0.0038007922,
393 261 260 s=60 w=0.0017848676,
394 262 239 s=124 w=0.0038007922,
395 262 261 s=40 w=3.4653637E-4,
396 263 240 s=124 w=0.0038007922,
397 263 262 s=52 w=0.0031386712,
398 264 241 s=57 w=0.008050929,
399 265 242 s=57 w=0.008050929,
400 265 264 s=117 w=0.00241576,
401 266 243 s=57 w=0.008050929,
402 266 265 s=93 w=0.0022780008,
403 267 234 s=57 w=0.008050929,
404 267 266 s=72 w=1.2786133E-4,
405 268 223 s=57 w=0.008050929,
406 268 267 s=65 w=4.474987E-4,
407 269 224 s=57 w=0.008050929,
408 269 268 s=66 w=0.0042699883,
409 270 225 s=57 w=0.008050929,
410 270 269 s=67 w=6.286561E-4,
411 271 187 s=57 w=0.008050929,
412 271 270 s=60 w=0.0017848676,
413 272 176 s=57 w=0.008050929,
414 272 271 s=61 w=3.9319484E-4,
415 273 263 s=71 w=0.005989236,
416 274 240 s=71 w=0.005989236,
417 274 273 s=124 w=0.0038007922,
418 275 241 s=71 w=0.005989236,
419 275 274 s=4 w=8.2722696E-4,
420 276 264 s=71 w=0.005989236,
421 276 275 s=57 w=0.008050929,
422 277 265 s=71 w=0.005989236,
423 277 276 s=117 w=0.00241576,
424 278 266 s=71 w=0.005989236,
425 278 277 s=93 w=0.0022780008,
426 279 261 s=75 w=0.008955647,
427 280 262 s=75 w=0.008955647,
428 280 279 s=40 w=3.4653637E-4,
429 281 263 s=75 w=0.008955647,
430 281 280 s=52 w=0.0031386712,
431 282 273 s=75 w=0.008955647,
432 282 281 s=71 w=0.005989236,
433 283 274 s=75 w=0.008955647,
434 283 282 s=124 w=0.0038007922,
435 284 275 s=75 w=0.008955647,
436 284 283 s=4 w=8.2722696E-4,
437 285 276 s=75 w=0.008955647,
438 285 284 s=57 w=0.008050929,
439 286 277 s=75 w=0.008955647,
440 286 285 s=117 w=0.00241576,
441 287 278 s=75 w=0.008955647,
442 287 286 s=93 w=0.0022780008,
443 288 249 s=92 w=0.0021377367,
444 289 250 s=92 w=0.0021377367,
445 289 288 s=26 w=5.271317E-4,
446 290 251 s=92 w=0.0021377367,
447 290 289 s=33 w=0.0021083718,
448 291 252 s=92 w=0.0021377367,
449 291 290 s=66 w=0.0042699883,
450 292 253 s=92 w=0.0021377367,
451 292 291 s=61 w=3.9319484E-4,
452 293 254 s=92 w=0.0021377367,
453 293 292 s=25 w=0.0059527596,
454 294 255 s=92 w=0.0021377367,
455 294 293 s=32 w=6.428673E-4,
456 295 256 s=92 w=0.0021377367,
457 295 294 s=58 w=1.6987578E-4,
458 296 257 s=92 w=0.0021377367,
459 296 295 s=65 w=4.474987E-4,
460 297 258 s=92 w=0.0021377367,
461 297 296 s=72 w=1.2786133E-4,
462 298 259 s=92 w=0.0021377367,
463 298 297 s=31 w=0.0021989949,
464 299 260 s=92 w=0.0021377367,
465 299 298 s=55 w=2.7046454E-4,
466 300 261 s=92 w=0.0021377367,
467 300 299 s=60 w=0.0017848676,
468 301 279 s=92 w=0.0021377367,
469 301 300 s=75 w=0.008955647,
470 302 280 s=92 w=0.0021377367,
471 302 301 s=40 w=3.4653637E-4,
472 303 281 s=92 w=0.0021377367,
473 303 302 s=52 w=0.0031386712,
474 304 282 s=92 w=0.0021377367,
475 304 303 s=71 w=0.005989236,
476 305 283 s=92 w=0.0021377367,
477 305 304 s=124 w=0.0038007922,
478 306 284 s=92 w=0.0021377367,
479 306 305 s=4 w=8.2722696E-4,
480 307 285 s=92 w=0.0021377367,
481 307 306 s=57 w=0.008050929,
482 308 286 s=92 w=0.0021377367,
483 308 307 s=117 w=0.00241576,
484 309 248 s=101 w=0.0043584467,
485 310 249 s=101 w=0.0043584467,
486 310 309 s=41 w=5.1303225E-4,
487 311 288 s=101 w=0.0043584467,
488 311 310 s=92 w=0.0021377367,
489 312 289 s=101 w=0.0043584467,
490 312 311 s=26 w=5.271317E-4,
491 313 290 s=101 w=0.0043584467,
492 313 312 s=33 w=0.0021083718,
493 314 291 s=101 w=0.0043584467,
494 314 313 s=66 w=0.0042699883,
495 315 292 s=101 w=0.0043584467,
496 315 314 s=61 w=3.9319484E-4,
497 316 293 s=101 w=0.0043584467,
498 316 315 s=25 w=0.0059527596,
499 317 294 s=101 w=0.0043584467,
500 317 316 s=32 w=6.428673E-4,
501 318 295 s=101 w=0.0043584467,
502 318 317 s=58 w=1.6987578E-4,
503 319 296 s=101 w=0.0043584467,
504 319 318 s=65 w=4.474987E-4,
505 320 297 s=101 w=0.0043584467,
506 320 319 s=72 w=1.2786133E-4,
507 321 298 s=101 w=0.0043584467,
508 321 320 s=31 w=0.0021989949,
509 322 299 s=101 w=0.0043584467,
510 322 321 s=55 w=2.7046454E-4,
511 323 300 s=101 w=0.0043584467,
512 323 322 s=60 w=0.0017848676,
513 324 301 s=101 w=0.0043584467,
514 324 323 s=75 w=0.008955647,
515 325 302 s=101 w=0.0043584467,
516 325 324 s=40 w=3.4653637E-4,
517 326 303 s=101 w=0.0043584467,
518 326 325 s=52 w=0.0031386712,
519 327 304 s=101 w=0.0043584467,
520 327 326 s=71 w=0.005989236,
521 328 305 s=101 w=0.0043584467,
522 328 327 s=124 w=0.0038007922,
523 329 306 s=101 w=0.0043584467,
524 329 328 s=4 w=8.2722696E-4,
525 330 307 s=101 w=0.0043584467,
526 330 329 s=57 w=0.008050929,
527 331 308 s=101 w=0.0043584467,
528 331 330 s=117 w=0.00241576,
529 332 314 s=91 w=0.0060228994,
530 333 315 s=91 w=0.0060228994,
531 333 332 s=61 w=3.9319484E-4,
532 334 316 s=91 w=0.0060228994,
533 334 333 s=25 w=0.0059527596,
534 335 317 s=91 w=0.0060228994,
535 335 334 s=32 w=6.428673E-4,
536 336 318 s=91 w=0.0060228994,
537 336 335 s=58 w=1.6987578E-4,
538 337 319 s=91 w=0.0060228994,
539 337 336 s=65 w=4.474987E-4,
540 338 320 s=91 w=0.0060228994,
541 338 337 s=72 w=1.2786133E-4,
542 339 321 s=91 w=0.0060228994,
543 339 338 s=31 w=0.0021989949,
544 340 322 s=91 w=0.0060228994,
545 340 339 s=55 w=2.7046454E-4,
546 341 323 s=91 w=0.0060228994,
547 341 340 s=60 w=0.0017848676,
548 342 324 s=91 w=0.0060228994,
549 342 341 s=75 w=0.008955647,
550 343 325 s=91 w=0.0060228994,
551 343 342 s=40 w=3.4653637E-4,
552 344 326 s=91 w=0.0060228994,
553 344 343 s=52 w=0.0031386712,
554 345 327 s=91 w=0.0060228994,
555 345 344 s=71 w=0.005989236,
556 346 328 s=91 w=0.0060228994,
557 346 345 s=124 w=0.0038007922,
558 347 329 s=91 w=0.0060228994,
559 347 346 s=4 w=8.2722696E-4,
560 348 330 s=91 w=0.0060228994,
561 348 347 s=57 w=0.008050929,
562 349 331 s=91 w=0.0060228994,
563 349 348 s=117 w=0.00241576,
564 350 308 s=91 w=0.0060228994,
565 350 349 s=101 w=0.0043584467,
566 351 345 s=70 w=9.928083E-4,
567 352 346 s=70 w=9.928083E-4,
568 352 351 s=124 w=0.0038007922,
569 353 347 s=70 w=9.928083E-4,
570 353 352 s=4 w=8.2722696E-4,
571 354 348 s=70 w=9.928083E-4,
572 354 353 s=57 w=0.008050929,
573 355 349 s=70 w=9.928083E-4,
574 355 354 s=117 w=0.00241576,
575 356 350 s=70 w=9.928083E-4,
576 356 355 s=101 w=0.0043584467,
577 357 308 s=70 w=9.928083E-4,
578 357 356 s=91 w=0.0060228994,
579 358 286 s=70 w=9.928083E-4,
580 358 357 s=92 w=0.0021377367,
581 359 287 s=70 w=9.928083E-4,
582 359 358 s=93 w=0.0022780008,
583 360 278 s=70 w=9.928083E-4,
584 360 359 s=75 w=0.008955647,
585 361 333 s=90 w=8.685304E-4,
586 362 334 s=90 w=8.685304E-4,
587 362 361 s=25 w=0.0059527596,
588 363 335 s=90 w=8.685304E-4,
589 363 362 s=32 w=6.428673E-4,
590 364 336 s=90 w=8.685304E-4,
591 364 363 s=58 w=1.6987578E-4,
592 365 337 s=90 w=8.685304E-4,
593 365 364 s=65 w=4.474987E-4,
594 366 338 s=90 w=8.685304E-4,
595 366 365 s=72 w=1.2786133E-4,
596 367 339 s=90 w=8.685304E-4,
597 367 366 s=31 w=0.0021989949,
598 368 340 s=90 w=8.685304E-4,
599 368 367 s=55 w=2.7046454E-4,
600 369 341 s=90 w=8.685304E-4,
601 369 368 s=60 w=0.0017848676,
602 370 342 s=90 w=8.685304E-4,
603 370 369 s=75 w=0.008955647,
604 371 343 s=90 w=8.685304E-4,
605 371 370 s=40 w=3.4653637E-4,
606 372 344 s=90 w=8.685304E-4,
607 372 371 s=52 w=0.0031386712,
608 373 345 s=90 w=8.685304E-4,
609 373 372 s=71 w=0.005989236,
610 374 351 s=90 w=8.685304E-4,
611 374 373 s=70 w=9.928083E-4,
612 375 352 s=90 w=8.685304E-4,
613 375 374 s=124 w=0.0038007922,
614 376 353 s=90 w=8.685304E-4,
615 376 375 s=4 w=8.2722696E-4,
616 377 354 s=90 w=8.685304E-4,
617 377 376 s=57 w=0.008050929,
618 378 355 s=90 w=8.685304E-4,
619 378 377 s=117 w=0.00241576,
620 379 356 s=90 w=8.685304E-4,
621 379 378 s=101 w=0.0043584467,
622 380 332 s=100 w=0.003326425,
623 381 333 s=100 w=0.003326425,
624 381 380 s=61 w=3.9319484E-4,
625 382 361 s=100 w=0.003326425,
626 382 381 s=90 w=8.685304E-4,
627 383 362 s=100 w=0.003326425,
628 383 382 s=25 w=0.0059527596,
629 384 363 s=100 w=0.003326425,
630 384 383 s=32 w=6.428673E-4,
631 385 364 s=100 w=0.003326425,
632 385 384 s=58 w=1.6987578E-4,
633 386 365 s=100 w=0.003326425,
634 386 385 s=65 w=4.474987E-4,
635 387 366 s=100 w=0.003326425,
636 387 386 s=72 w=1.2786133E-4,
637 388 367 s=100 w=0.003326425,
638 388 387 s=31 w=0.0021989949,
639 389 368 s=100 w=0.003326425,
640 389 388 s=55 w=2.7046454E-4,
641 390 369 s=100 w=0.003326425,
642 390 389 s=60 w=0.0017848676,
643 391 370 s=100 w=0.003326425,
644 391 390 s=75 w=0.008955647,
645 392 371 s=100 w=0.003326425,
646 392 391 s=40 w=3.4653637E-4,
647 393 372 s=100 w=0.003326425,
648 393 392 s=52 w=0.0031386712,
649 394 373 s=100 w=0.003326425,
650 394 393 s=71 w=0.005989236,
651 395 374 s=100 w=0.003326425,
652 395 394 s=70 w=9.928083E-4,
653 396 375 s=100 w=0.003326425,
654 396 395 s=124 w=0.0038007922,
655 397 376 s=100 w=0.003326425,
656 397 396 s=4 w=8.2722696E-4,
657 398 377 s=100 w=0.003326425,
658 398 397 s=57 w=0.008050929,
659 399 378 s=100 w=0.003326425,
660 399 398 s=117 w=0.00241576,
661 400 309 s=109 w=0.002298788,
662 401 310 s=109 w=0.002298788,
663 401 400 s=41 w=5.1303225E-4,
664 402 311 s=109 w=0.002298788,
665 402 401 s=92 w=0.0021377367,
666 403 312 s=109 w=0.002298788,
667 403 402 s=26 w=5.271317E-4,
668 404 313 s=109 w=0.002298788,
669 404 403 s=33 w=0.0021083718,
670 405 314 s=109 w=0.002298788,
671 405 404 s=66 w=0.0042699883,
672 406 332 s=109 w=0.002298788,
673 406 405 s=91 w=0.0060228994,
674 407 380 s=109 w=0.002298788,
675 407 406 s=100 w=0.003326425,
676 408 381 s=109 w=0.002298788,
677 408 407 s=61 w=3.9319484E-4,
678 409 382 s=109 w=0.002298788,
679 409 408 s=90 w=8.685304E-4,
680 410 383 s=109 w=0.002298788,
681 410 409 s=25 w=0.0059527596,
682 411 384 s=109 w=0.002298788,
683 411 410 s=32 w=6.428673E-4,
684 412 385 s=109 w=0.002298788,
685 412 411 s=58 w=1.6987578E-4,
686 413 386 s=109 w=0.002298788,
687 413 412 s=65 w=4.474987E-4,
688 414 387 s=109 w=0.002298788,
689 414 413 s=72 w=1.2786133E-4,
690 415 388 s=109 w=0.002298788,
691 415 414 s=31 w=0.0021989949,
692 416 389 s=109 w=0.002298788,
693 416 415 s=55 w=2.7046454E-4,
694 417 390 s=109 w=0.002298788,
695 417 416 s=60 w=0.0017848676,
696 418 391 s=109 w=0.002298788,
697 418 417 s=75 w=0.008955647,
698 419 392 s=109 w=0.002298788,
699 419 418 s=40 w=3.4653637E-4,
700 420 393 s=109 w=0.002298788,
701 420 419 s=52 w=0.0031386712,
702 421 394 s=109 w=0.002298788,
703 421 420 s=71 w=0.005989236,
704 422 395 s=109 w=0.002298788,
705 422 421 s=70 w=9.928083E-4,
706 423 396 s=109 w=0.002298788,
707 423 422 s=124 w=0.0038007922,
708 424 397 s=109 w=0.002298788,
709 424 423 s=4 w=8.2722696E-4,
710 425 398 s=109 w=0.002298788,
711 425 424 s=57 w=0.008050929,
712 426 399 s=109 w=0.002298788,
713 426 425 s=117 w=0.00241576,
714 427 244 s=123 w=2.4146664E-5,
715 428 245 s=123 w=2.4146664E-5,
716 428 427 s=27 w=0.004812277,
717 429 246 s=123 w=2.4146664E-5,
718 429 428 s=53 w=7.9588266E-4,
719 430 247 s=123 w=2.4146664E-5,
720 430 429 s=42 w=0.002520702,
721 431 248 s=123 w=2.4146664E-5,
722 431 430 s=67 w=6.286561E-4,
723 432 309 s=123 w=2.4146664E-5,
724 432 431 s=101 w=0.0043584467,
725 433 400 s=123 w=2.4146664E-5,
726 433 432 s=109 w=0.002298788,
727 434 401 s=123 w=2.4146664E-5,
728 434 433 s=41 w=5.1303225E-4,
729 435 402 s=123 w=2.4146664E-5,
730 435 434 s=92 w=0.0021377367,
731 436 403 s=123 w=2.4146664E-5,
732 436 435 s=26 w=5.271317E-4,
733 437 404 s=123 w=2.4146664E-5,
734 437 436 s=33 w=0.0021083718,
735 438 405 s=123 w=2.4146664E-5,
736 438 437 s=66 w=0.0042699883,
737 439 406 s=123 w=2.4146664E-5,
738 439 438 s=91 w=0.0060228994,
739 440 407 s=123 w=2.4146664E-5,
740 440 439 s=100 w=0.003326425,
741 441 408 s=123 w=2.4146664E-5,
742 441 440 s=61 w=3.9319484E-4,
743 442 409 s=123 w=2.4146664E-5,
744 442 441 s=90 w=8.685304E-4,
745 443 410 s=123 w=2.4146664E-5,
746 443 442 s=25 w=0.0059527596,
747 444 411 s=123 w=2.4146664E-5,
748 444 443 s=32 w=6.428673E-4,
749 445 412 s=123 w=2.4146664E-5,
750 445 444 s=58 w=1.6987578E-4,
751 446 413 s=123 w=2.4146664E-5,
752 446 445 s=65 w=4.474987E-4,
753 447 414 s=123 w=2.4146664E-5,
754 447 446 s=72 w=1.2786133E-4,
755 448 415 s=123 w=2.4146664E-5,
756 448 447 s=31 w=0.0021989949,
757 449 416 s=123 w=2.4146664E-5,
758 449 448 s=55 w=2.7046454E-4,
759 450 417 s=123 w=2.4146664E-5,
760 450 449 s=60 w=0.0017848676,
761 451 418 s=123 w=2.4146664E-5,
762 451 450 s=75 w=0.008955647,
763 452 419 s=123 w=2.4146664E-5,
764 452 451 s=40 w=3.4653637E-4,
765 453 420 s=123 w=2.4146664E-5,
766 453 452 s=52 w=0.0031386712,
767 454 421 s=123 w=2.4146664E-5,
768 454 453 s=71 w=0.005989236,
769 455 422 s=123 w=2.4146664E-5,
770 455 454 s=70 w=9.928083E-4,
771 456 244 s=138 w=0.0010909925,
772 457 427 s=138 w=0.0010909925,
773 457 456 s=123 w=2.4146664E-5,
774 458 428 s=138 w=0.0010909925,
775 458 457 s=27 w=0.004812277,
776 459 429 s=138 w=0.0010909925,
777 459 458 s=53 w=7.9588266E-4,
778 460 430 s=138 w=0.0010909925,
779 460 459 s=42 w=0.002520702,
780 461 431 s=138 w=0.0010909925,
781 461 460 s=67 w=6.286561E-4,
782 462 432 s=138 w=0.0010909925,
783 462 461 s=101 w=0.0043584467,
784 463 433 s=138 w=0.0010909925,
785 463 462 s=109 w=0.002298788,
786 464 434 s=138 w=0.0010909925,
787 464 463 s=41 w=5.1303225E-4,
788 465 435 s=138 w=0.0010909925,
789 465 464 s=92 w=0.0021377367,
790 466 436 s=138 w=0.0010909925,
791 466 465 s=26 w=5.271317E-4,
792 467 437 s=138 w=0.0010909925,
793 467 466 s=33 w=0.0021083718,
794 468 438 s=138 w=0.0010909925,
795 468 467 s=66 w=0.0042699883,
796 469 439 s=138 w=0.0010909925,
797 469 468 s=91 w=0.0060228994,
798 470 440 s=138 w=0.0010909925,
799 470 469 s=100 w=0.003326425,
800 471 441 s=138 w=0.0010909925,
801 471 470 s=61 w=3.9319484E-4,
802 472 442 s=138 w=0.0010909925,
803 472 471 s=90 w=8.685304E-4,
804 473 359 s=39 w=0.0020897419,
805 474 360 s=39 w=0.0020897419,
806 474 473 s=75 w=0.008955647,
807 475 278 s=39 w=0.0020897419,
808 475 474 s=70 w=9.928083E-4,
809 476 266 s=39 w=0.0020897419,
810 476 475 s=71 w=0.005989236,
811 477 267 s=39 w=0.0020897419,
812 477 476 s=72 w=1.2786133E-4,
813 478 268 s=39 w=0.0020897419,
814 478 477 s=65 w=4.474987E-4,
815 479 269 s=39 w=0.0020897419,
816 479 478 s=66 w=0.0042699883,
817 480 270 s=39 w=0.0020897419,
818 480 479 s=67 w=6.286561E-4,
819 481 271 s=39 w=0.0020897419,
820 481 480 s=60 w=0.0017848676,
821 482 272 s=39 w=0.0020897419,
822 482 481 s=61 w=3.9319484E-4,
823 483 176 s=39 w=0.0020897419,
824 483 482 s=57 w=0.008050929,
825 484 168 s=39 w=0.0020897419,
826 484 483 s=58 w=1.6987578E-4,
827 485 162 s=39 w=0.0020897419,
828 485 484 s=55 w=2.7046454E-4,
829 486 146 s=39 w=0.0020897419,
830 486 485 s=52 w=0.0031386712,
831 487 147 s=39 w=0.0020897419,
832 487 486 s=53 w=7.9588266E-4,
833 488 148 s=39 w=0.0020897419,
834 488 487 s=48 w=6.825258E-4,
835 489 426 s=69 w=0.001152656,
836 490 399 s=69 w=0.001152656,
837 490 489 s=109 w=0.002298788,
838 491 378 s=69 w=0.001152656,
839 491 490 s=100 w=0.003326425,
840 492 379 s=69 w=0.001152656,
841 492 491 s=101 w=0.0043584467,
842 493 356 s=69 w=0.001152656,
843 493 492 s=90 w=8.685304E-4,
844 494 357 s=69 w=0.001152656,
845 494 493 s=91 w=0.0060228994,
846 495 358 s=69 w=0.001152656,
847 495 494 s=92 w=0.0021377367,
848 496 359 s=69 w=0.001152656,
849 496 495 s=93 w=0.0022780008,
850 497 473 s=69 w=0.001152656,
851 497 496 s=39 w=0.0020897419,
852 498 474 s=69 w=0.001152656,
853 498 497 s=75 w=0.008955647,
854 499 456 s=137 w=0.0053352984,
855 500 457 s=137 w=0.0053352984,
856 500 499 s=123 w=2.4146664E-5,
857 501 458 s=137 w=0.0053352984,
858 501 500 s=27 w=0.004812277,
859 502 459 s=137 w=0.0053352984,
860 502 501 s=53 w=7.9588266E-4,
861 503 460 s=137 w=0.0053352984,
862 503 502 s=42 w=0.002520702,
863 504 461 s=137 w=0.0053352984,
864 504 503 s=67 w=6.286561E-4,
865 505 462 s=137 w=0.0053352984,
866 505 504 s=101 w=0.0043584467,
867 506 463 s=137 w=0.0053352984,
868 506 505 s=109 w=0.002298788,
869 507 464 s=137 w=0.0053352984,
870 507 506 s=41 w=5.1303225E-4,
871 508 465 s=137 w=0.0053352984,
872 508 507 s=92 w=0.0021377367,
873 509 466 s=137 w=0.0053352984,
874 509 508 s=26 w=5.271317E-4,
875 510 467 s=137 w=0.0053352984,
876 510 509 s=33 w=0.0021083718,
877 511 468 s=137 w=0.0053352984,
878 511 510 s=66 w=0.0042699883,
879 512 469 s=137 w=0.0053352984,
880 512 511 s=91 w=0.0060228994,
881 513 470 s=137 w=0.0053352984,
882 513 512 s=100 w=0.003326425,
883 514 471 s=137 w=0.0053352984,
884 514 513 s=61 w=3.9319484E-4,
885 515 472 s=137 w=0.0053352984,
886 515 514 s=90 w=8.685304E-4,
887 516 425 s=78 w=0.002036444,
888 517 426 s=78 w=0.002036444,
889 517 516 s=117 w=0.00241576,
890 518 489 s=78 w=0.002036444,
891 518 517 s=69 w=0.001152656,
892 519 490 s=78 w=0.002036444,
893 519 518 s=109 w=0.002298788,
894 520 491 s=78 w=0.002036444,
895 520 519 s=100 w=0.003326425,
896 521 492 s=78 w=0.002036444,
897 521 520 s=101 w=0.0043584467,
898 522 493 s=78 w=0.002036444,
899 522 521 s=90 w=8.685304E-4,
900 523 494 s=78 w=0.002036444,
901 523 522 s=91 w=0.0060228994,
902 524 495 s=78 w=0.002036444,
903 524 523 s=92 w=0.0021377367,
904 525 496 s=78 w=0.002036444,
905 525 524 s=93 w=0.0022780008,
906 526 497 s=78 w=0.002036444,
907 526 525 s=39 w=0.0020897419,
908 527 454 s=89 w=0.016657583,
909 528 455 s=89 w=0.016657583,
910 528 527 s=70 w=9.928083E-4,
911 529 422 s=89 w=0.016657583,
912 529 528 s=123 w=2.4146664E-5,
913 530 423 s=89 w=0.016657583,
914 530 529 s=124 w=0.0038007922,
915 531 424 s=89 w=0.016657583,
916 531 530 s=4 w=8.2722696E-4,
917 532 425 s=89 w=0.016657583,
918 532 531 s=57 w=0.008050929,
919 533 516 s=89 w=0.016657583,
920 533 532 s=78 w=0.002036444,
921 534 517 s=89 w=0.016657583,
922 534 533 s=117 w=0.00241576,
923 535 518 s=89 w=0.016657583,
924 535 534 s=69 w=0.001152656,
925 536 519 s=89 w=0.016657583,
926 536 535 s=109 w=0.002298788,
927 537 520 s=89 w=0.016657583,
928 537 536 s=100 w=0.003326425,
929 538 521 s=89 w=0.016657583,
930 538 537 s=101 w=0.0043584467,
931 539 527 s=88 w=0.0065059126,
932 540 528 s=88 w=0.0065059126,
933 540 539 s=70 w=9.928083E-4,
934 541 529 s=88 w=0.0065059126,
935 541 540 s=123 w=2.4146664E-5,
936 542 530 s=88 w=0.0065059126,
937 542 541 s=124 w=0.0038007922,
938 543 531 s=88 w=0.0065059126,
939 543 542 s=4 w=8.2722696E-4,
940 544 532 s=88 w=0.0065059126,
941 544 543 s=57 w=0.008050929,
942 545 533 s=88 w=0.0065059126,
943 545 544 s=78 w=0.002036444,
944 546 534 s=88 w=0.0065059126,
945 546 545 s=117 w=0.00241576,
946 547 535 s=88 w=0.0065059126,
947 547 546 s=69 w=0.001152656,
948 548 536 s=88 w=0.0065059126,
949 548 547 s=109 w=0.002298788,
950 549 537 s=88 w=0.0065059126,
951 549 548 s=100 w=0.003326425,
952 550 538 s=88 w=0.0065059126,
953 550 549 s=101 w=0.0043584467,
954 551 527 s=99 w=0.004334752,
955 552 539 s=99 w=0.004334752,
956 552 551 s=88 w=0.0065059126,
957 553 540 s=99 w=0.004334752,
958 553 552 s=70 w=9.928083E-4,
959 554 541 s=99 w=0.004334752,
960 554 553 s=123 w=2.4146664E-5,
961 555 542 s=99 w=0.004334752,
962 555 554 s=124 w=0.0038007922,
963 556 543 s=99 w=0.004334752,
964 556 555 s=4 w=8.2722696E-4,
965 557 544 s=99 w=0.004334752,
966 557 556 s=57 w=0.008050929,
967 558 545 s=99 w=0.004334752,
968 558 557 s=78 w=0.002036444,
969 559 546 s=99 w=0.004334752,
970 559 558 s=117 w=0.00241576,
971 560 547 s=99 w=0.004334752,
972 560 559 s=69 w=0.001152656,
973 561 548 s=99 w=0.004334752,
974 561 560 s=109 w=0.002298788,
975 562 526 s=51 w=0.0016506709,
976 563 497 s=51 w=0.0016506709,
977 563 562 s=78 w=0.002036444,
978 564 498 s=51 w=0.0016506709,
979 564 563 s=75 w=0.008955647,
980 565 474 s=51 w=0.0016506709,
981 565 564 s=69 w=0.001152656,
982 566 475 s=51 w=0.0016506709,
983 566 565 s=70 w=9.928083E-4,
984 567 476 s=51 w=0.0016506709,
985 567 566 s=71 w=0.005989236,
986 568 477 s=51 w=0.0016506709,
987 568 567 s=72 w=1.2786133E-4,
988 569 478 s=51 w=0.0016506709,
989 569 568 s=65 w=4.474987E-4,
990 570 479 s=51 w=0.0016506709,
991 570 569 s=66 w=0.0042699883,
992 571 480 s=51 w=0.0016506709,
993 571 570 s=67 w=6.286561E-4,
994 571 36 s=59 w=0.32626668,
995 572 481 s=51 w=0.0016506709,
996 572 571 s=60 w=0.0017848676,
997 573 482 s=51 w=0.0016506709,
998 573 572 s=61 w=3.9319484E-4,
999 574 483 s=51 w=0.0016506709,
1000 574 573 s=57 w=0.008050929,
1001 575 484 s=51 w=0.0016506709,
1002 575 574 s=58 w=1.6987578E-4,
1003 576 485 s=51 w=0.0016506709,
1004 576 575 s=55 w=2.7046454E-4,
1005 577 551 s=105 w=0.0053573954,
1006 578 552 s=105 w=0.0053573954,
1007 578 577 s=88 w=0.0065059126,
1008 579 553 s=105 w=0.0053573954,
1009 579 578 s=70 w=9.928083E-4,
1010 580 554 s=105 w=0.0053573954,
1011 580 579 s=123 w=2.4146664E-5,
1012 581 555 s=105 w=0.0053573954,
1013 581 580 s=124 w=0.0038007922,
1014 582 556 s=105 w=0.0053573954,
1015 582 581 s=4 w=8.2722696E-4,
1016 583 557 s=105 w=0.0053573954,
1017 583 582 s=57 w=0.008050929,
1018 584 558 s=105 w=0.0053573954,
1019 584 583 s=78 w=0.002036444,
1020 585 559 s=105 w=0.0053573954,
1021 585 584 s=117 w=0.00241576,
1022 586 560 s=105 w=0.0053573954,
1023 586 585 s=69 w=0.001152656,
1024 587 561 s=105 w=0.0053573954,
1025 587 586 s=109 w=0.002298788,
1026 588 506 s=122 w=0.004792639,
1027 589 507 s=122 w=0.004792639,
1028 589 588 s=41 w=5.1303225E-4,
1029 590 508 s=122 w=0.004792639,
1030 590 589 s=92 w=0.0021377367,
1031 591 509 s=122 w=0.004792639,
1032 591 590 s=26 w=5.271317E-4,
1033 592 510 s=122 w=0.004792639,
1034 592 591 s=33 w=0.0021083718,
1035 593 511 s=122 w=0.004792639,
1036 593 592 s=66 w=0.0042699883,
1037 594 512 s=122 w=0.004792639,
1038 594 593 s=91 w=0.0060228994,
1039 595 513 s=122 w=0.004792639,
1040 595 594 s=100 w=0.003326425,
1041 596 514 s=122 w=0.004792639,
1042 596 595 s=61 w=3.9319484E-4,
1043 597 515 s=122 w=0.004792639,
1044 597 596 s=90 w=8.685304E-4,
1045 598 472 s=122 w=0.004792639,
1046 598 597 s=137 w=0.0053352984,
1047 599 442 s=122 w=0.004792639,
1048 599 598 s=138 w=0.0010909925,
1049 600 443 s=122 w=0.004792639,
1050 600 599 s=25 w=0.0059527596,
1051 601 444 s=122 w=0.004792639,
1052 601 600 s=32 w=6.428673E-4,
1053 602 445 s=122 w=0.004792639,
1054 602 601 s=58 w=1.6987578E-4,
1055 603 446 s=122 w=0.004792639,
1056 603 602 s=65 w=4.474987E-4,
1057 604 447 s=122 w=0.004792639,
1058 604 603 s=72 w=1.2786133E-4,
1059 605 448 s=122 w=0.004792639,
1060 605 604 s=31 w=0.0021989949,
1061 606 449 s=122 w=0.004792639,
1062 606 605 s=55 w=2.7046454E-4,
1063 607 450 s=122 w=0.004792639,
1064 607 606 s=60 w=0.0017848676,
1065 608 451 s=122 w=0.004792639,
1066 608 607 s=75 w=0.008955647,
1067 609 452 s=122 w=0.004792639,
1068 609 608 s=40 w=3.4653637E-4,
1069 610 453 s=122 w=0.004792639,
1070 610 609 s=52 w=0.0031386712,
1071 611 454 s=122 w=0.004792639,
1072 611 610 s=71 w=0.005989236,
1073 612 527 s=122 w=0.004792639,
1074 612 611 s=89 w=0.016657583,
1075 613 551 s=122 w=0.004792639,
1076 613 612 s=99 w=0.004334752,
1077 614 577 s=122 w=0.004792639,
1078 614 613 s=105 w=0.0053573954,
1079 615 578 s=122 w=0.004792639,
1080 615 614 s=88 w=0.0065059126,
1081 616 579 s=122 w=0.004792639,
1082 616 615 s=70 w=9.928083E-4,
1083 617 456 s=147 w=0.002249468,
1084 618 499 s=147 w=0.002249468,
1085 618 617 s=137 w=0.0053352984,
1086 619 500 s=147 w=0.002249468,
1087 619 618 s=123 w=2.4146664E-5,
1088 620 501 s=147 w=0.002249468,
1089 620 619 s=27 w=0.004812277,
1090 621 502 s=147 w=0.002249468,
1091 621 620 s=53 w=7.9588266E-4,
1092 622 199 s=155 w=0.025351776,
1093 623 200 s=155 w=0.025351776,
1094 623 622 s=14 w=3.2637749E-4,
1095 624 244 s=155 w=0.025351776,
1096 624 623 s=124 w=0.0038007922,
1097 625 456 s=155 w=0.025351776,
1098 625 624 s=138 w=0.0010909925,
1099 626 617 s=155 w=0.025351776,
1100 626 625 s=147 w=0.002249468,
1101 627 618 s=155 w=0.025351776,
1102 627 626 s=137 w=0.0053352984,
1103 628 619 s=155 w=0.025351776,
1104 628 627 s=123 w=2.4146664E-5,
1105 629 584 s=87 w=0.046059903,
1106 630 585 s=87 w=0.046059903,
1107 630 629 s=117 w=0.00241576,
1108 631 586 s=87 w=0.046059903,
1109 631 630 s=69 w=0.001152656,
1110 632 587 s=87 w=0.046059903,
1111 632 631 s=109 w=0.002298788,
1112 633 561 s=87 w=0.046059903,
1113 633 632 s=105 w=0.0053573954,
1114 634 548 s=87 w=0.046059903,
1115 634 633 s=99 w=0.004334752,
1116 635 549 s=87 w=0.046059903,
1117 635 634 s=100 w=0.003326425,
1118 636 550 s=87 w=0.046059903,
1119 636 635 s=101 w=0.0043584467,
1120 637 590 s=121 w=0.0017603481,
1121 638 591 s=121 w=0.0017603481,
1122 638 637 s=26 w=5.271317E-4,
1123 639 592 s=121 w=0.0017603481,
1124 639 638 s=33 w=0.0021083718,
1125 640 593 s=121 w=0.0017603481,
1126 640 639 s=66 w=0.0042699883,
1127 641 594 s=121 w=0.0017603481,
1128 641 640 s=91 w=0.0060228994,
1129 642 595 s=121 w=0.0017603481,
1130 642 641 s=100 w=0.003326425,
1131 643 596 s=121 w=0.0017603481,
1132 643 642 s=61 w=3.9319484E-4,
1133 644 597 s=121 w=0.0017603481,
1134 644 643 s=90 w=8.685304E-4,
1135 645 598 s=121 w=0.0017603481,
1136 645 644 s=137 w=0.0053352984,
1137 646 599 s=121 w=0.0017603481,
1138 646 645 s=138 w=0.0010909925,
1139 647 600 s=121 w=0.0017603481,
1140 647 646 s=25 w=0.0059527596,
1141 648 601 s=121 w=0.0017603481,
1142 648 647 s=32 w=6.428673E-4,
1143 649 602 s=121 w=0.0017603481,
1144 649 648 s=58 w=1.6987578E-4,
1145 650 603 s=121 w=0.0017603481,
1146 650 649 s=65 w=4.474987E-4,
1147 651 604 s=121 w=0.0017603481,
1148 651 650 s=72 w=1.2786133E-4,
1149 652 605 s=121 w=0.0017603481,
1150 652 651 s=31 w=0.0021989949,
1151 653 606 s=121 w=0.0017603481,
1152 653 652 s=55 w=2.7046454E-4,
1153 654 607 s=121 w=0.0017603481,
1154 654 653 s=60 w=0.0017848676,
1155 655 608 s=121 w=0.0017603481,
1156 655 654 s=75 w=0.008955647,
1157 656 609 s=121 w=0.0017603481,
1158 656 655 s=40 w=3.4653637E-4,
1159 657 610 s=121 w=0.0017603481,
1160 657 656 s=52 w=0.0031386712,
1161 658 611 s=121 w=0.0017603481,
1162 658 657 s=71 w=0.005989236,
1163 659 612 s=121 w=0.0017603481,
1164 659 658 s=89 w=0.016657583,
1165 660 613 s=121 w=0.0017603481,
1166 660 659 s=99 w=0.004334752,
1167 661 614 s=121 w=0.0017603481,
1168 661 660 s=105 w=0.0053573954,
1169 662 615 s=121 w=0.0017603481,
1170 662 661 s=88 w=0.0065059126,
1171 663 616 s=121 w=0.0017603481,
1172 663 662 s=70 w=9.928083E-4,
1173 664 588 s=127 w=0.005256372,
1174 665 589 s=127 w=0.005256372,
1175 665 664 s=41 w=5.1303225E-4,
1176 666 590 s=127 w=0.005256372,
1177 666 665 s=92 w=0.0021377367,
1178 667 637 s=127 w=0.005256372,
1179 667 666 s=121 w=0.0017603481,
1180 668 638 s=127 w=0.005256372,
1181 668 667 s=26 w=5.271317E-4,
1182 669 639 s=127 w=0.005256372,
1183 669 668 s=33 w=0.0021083718,
1184 670 640 s=127 w=0.005256372,
1185 670 669 s=66 w=0.0042699883,
1186 671 641 s=127 w=0.005256372,
1187 671 670 s=91 w=0.0060228994,
1188 672 642 s=127 w=0.005256372,
1189 672 671 s=100 w=0.003326425,
1190 673 643 s=127 w=0.005256372,
1191 673 672 s=61 w=3.9319484E-4,
1192 674 644 s=127 w=0.005256372,
1193 674 673 s=90 w=8.685304E-4,
1194 675 645 s=127 w=0.005256372,
1195 675 674 s=137 w=0.0053352984,
1196 676 646 s=127 w=0.005256372,
1197 676 675 s=138 w=0.0010909925,
1198 677 647 s=127 w=0.005256372,
1199 677 676 s=25 w=0.0059527596,
1200 678 648 s=127 w=0.005256372,
1201 678 677 s=32 w=6.428673E-4,
1202 679 649 s=127 w=0.005256372,
1203 679 678 s=58 w=1.6987578E-4,
1204 680 650 s=127 w=0.005256372,
1205 680 679 s=65 w=4.474987E-4,
1206 681 651 s=127 w=0.005256372,
1207 681 680 s=72 w=1.2786133E-4,
1208 682 652 s=127 w=0.005256372,
1209 682 681 s=31 w=0.0021989949,
1210 683 653 s=127 w=0.005256372,
1211 683 682 s=55 w=2.7046454E-4,
1212 684 654 s=127 w=0.005256372,
1213 684 683 s=60 w=0.0017848676,
1214 685 655 s=127 w=0.005256372,
1215 685 684 s=75 w=0.008955647,
1216 686 656 s=127 w=0.005256372,
1217 686 685 s=40 w=3.4653637E-4,
1218 687 657 s=127 w=0.005256372,
1219 687 686 s=52 w=0.0031386712,
1220 688 658 s=127 w=0.005256372,
1221 688 687 s=71 w=0.005989236,
1222 689 659 s=127 w=0.005256372,
1223 689 688 s=89 w=0.016657583,
1224 690 660 s=127 w=0.005256372,
1225 690 689 s=99 w=0.004334752,
1226 691 661 s=127 w=0.005256372,
1227 691 690 s=105 w=0.0053573954,
1228 692 662 s=127 w=0.005256372,
1229 692 691 s=88 w=0.0065059126,
1230 693 627 s=146 w=0.0031670886,
1231 694 628 s=146 w=0.0031670886,
1232 694 693 s=123 w=2.4146664E-5,
1233 695 619 s=146 w=0.0031670886,
1234 695 694 s=155 w=0.025351776,
1235 696 620 s=146 w=0.0031670886,
1236 696 695 s=27 w=0.004812277,
1237 697 621 s=146 w=0.0031670886,
1238 697 696 s=53 w=7.9588266E-4,
1239 698 626 s=154 w=0.03191857,
1240 699 627 s=154 w=0.03191857,
1241 699 698 s=137 w=0.0053352984,
1242 700 693 s=154 w=0.03191857,
1243 700 699 s=146 w=0.0031670886,
1244 701 694 s=154 w=0.03191857,
1245 701 700 s=123 w=2.4146664E-5,
1246 702 631 s=86 w=0.0249355,
1247 703 632 s=86 w=0.0249355,
1248 703 702 s=109 w=0.002298788,
1249 704 633 s=86 w=0.0249355,
1250 704 703 s=105 w=0.0053573954,
1251 705 634 s=86 w=0.0249355,
1252 705 704 s=99 w=0.004334752,
1253 706 635 s=86 w=0.0249355,
1254 706 705 s=100 w=0.003326425,
1255 707 636 s=86 w=0.0249355,
1256 707 706 s=101 w=0.0043584467,
1257 708 629 s=98 w=0.0014028586,
1258 709 630 s=98 w=0.0014028586,
1259 709 708 s=117 w=0.00241576,
1260 710 631 s=98 w=0.0014028586,
1261 710 709 s=69 w=0.001152656,
1262 711 702 s=98 w=0.0014028586,
1263 711 710 s=86 w=0.0249355,
1264 712 703 s=98 w=0.0014028586,
1265 712 711 s=109 w=0.002298788,
1266 713 704 s=98 w=0.0014028586,
1267 713 712 s=105 w=0.0053573954,
1268 714 697 s=130 w=0.0021712556,
1269 715 621 s=130 w=0.0021712556,
1270 715 714 s=146 w=0.0031670886,
1271 716 502 s=130 w=0.0021712556,
1272 716 715 s=147 w=0.002249468,
1273 717 503 s=130 w=0.0021712556,
1274 717 716 s=42 w=0.002520702,
1275 718 504 s=130 w=0.0021712556,
1276 718 717 s=67 w=6.286561E-4,
1277 719 505 s=130 w=0.0021712556,
1278 719 718 s=101 w=0.0043584467,
1279 720 506 s=130 w=0.0021712556,
1280 720 719 s=109 w=0.002298788,
1281 721 588 s=130 w=0.0021712556,
1282 721 720 s=122 w=0.004792639,
1283 722 664 s=130 w=0.0021712556,
1284 722 721 s=127 w=0.005256372,
1285 723 665 s=130 w=0.0021712556,
1286 723 722 s=41 w=5.1303225E-4,
1287 724 666 s=130 w=0.0021712556,
1288 724 723 s=92 w=0.0021377367,
1289 725 667 s=130 w=0.0021712556,
1290 725 724 s=121 w=0.0017603481,
1291 726 668 s=130 w=0.0021712556,
1292 726 725 s=26 w=5.271317E-4,
1293 727 669 s=130 w=0.0021712556,
1294 727 726 s=33 w=0.0021083718,
1295 728 670 s=130 w=0.0021712556,
1296 728 727 s=66 w=0.0042699883,
1297 729 671 s=130 w=0.0021712556,
1298 729 728 s=91 w=0.0060228994,
1299 730 672 s=130 w=0.0021712556,
1300 730 729 s=100 w=0.003326425,
1301 731 673 s=130 w=0.0021712556,
1302 731 730 s=61 w=3.9319484E-4,
1303 732 674 s=130 w=0.0021712556,
1304 732 731 s=90 w=8.685304E-4,
1305 733 675 s=130 w=0.0021712556,
1306 733 732 s=137 w=0.0053352984,
1307 734 676 s=130 w=0.0021712556,
1308 734 733 s=138 w=0.0010909925,
1309 735 677 s=130 w=0.0021712556,
1310 735 734 s=25 w=0.0059527596,
1311 736 678 s=130 w=0.0021712556,
1312 736 735 s=32 w=6.428673E-4,
1313 737 679 s=130 w=0.0021712556,
1314 737 736 s=58 w=1.6987578E-4,
1315 738 680 s=130 w=0.0021712556,
1316 738 737 s=65 w=4.474987E-4,
1317 739 681 s=130 w=0.0021712556,
1318 739 738 s=72 w=1.2786133E-4,
1319 740 682 s=130 w=0.0021712556,
1320 740 739 s=31 w=0.0021989949,
1321 741 683 s=130 w=0.0021712556,
1322 741 740 s=55 w=2.7046454E-4,
1323 742 684 s=130 w=0.0021712556,
1324 742 741 s=60 w=0.0017848676,
1325 743 685 s=130 w=0.0021712556,
1326 743 742 s=75 w=0.008955647,
1327 743 18 s=129 w=0.2803973,
1328 744 700 s=153 w=0.12509327,
1329 745 701 s=153 w=0.12509327,
1330 745 744 s=123 w=2.4146664E-5,
1331 746 698 s=159 w=0.0027750116,
1332 747 699 s=159 w=0.0027750116,
1333 747 746 s=137 w=0.0053352984,
1334 748 700 s=159 w=0.0027750116,
1335 748 747 s=146 w=0.0031670886,
1336 749 744 s=159 w=0.0027750116,
1337 749 748 s=153 w=0.12509327,
1338 750 745 s=159 w=0.0027750116,
1339 750 749 s=123 w=2.4146664E-5,
1340 751 711 s=85 w=0.017580358,
1341 752 712 s=85 w=0.017580358,
1342 752 751 s=109 w=0.002298788,
1343 753 713 s=85 w=0.017580358,
1344 753 752 s=105 w=0.0053573954,
1345 754 704 s=85 w=0.017580358,
1346 754 753 s=98 w=0.0014028586,
1347 755 705 s=85 w=0.017580358,
1348 755 754 s=99 w=0.004334752,
1349 756 706 s=85 w=0.017580358,
1350 756 755 s=100 w=0.003326425,
1351 757 707 s=85 w=0.017580358,
1352 757 756 s=101 w=0.0043584467,
1353 758 711 s=97 w=0.0019059904,
1354 759 751 s=97 w=0.0019059904,
1355 759 758 s=85 w=0.017580358,
1356 760 752 s=97 w=0.0019059904,
1357 760 759 s=109 w=0.002298788,
1358 761 753 s=97 w=0.0019059904,
1359 761 760 s=105 w=0.0053573954,
1360 762 749 s=152 w=0.015530185,
1361 763 750 s=152 w=0.015530185,
1362 763 762 s=123 w=2.4146664E-5,
1363 764 745 s=152 w=0.015530185,
1364 764 763 s=159 w=0.0027750116,
1365 765 749 s=158 w=0.0066092727,
1366 766 762 s=158 w=0.0066092727,
1367 766 765 s=152 w=0.015530185,
1368 767 763 s=158 w=0.0066092727,
1369 767 766 s=123 w=2.4146664E-5,
1370 768 92 s=3 w=0.005567765,
1371 769 93 s=3 w=0.005567765,
1372 769 768 s=20 w=0.0017286239,
1373 770 94 s=3 w=0.005567765,
1374 770 769 s=18 w=0.0018671611,
1375 771 95 s=3 w=0.005567765,
1376 771 770 s=14 w=3.2637749E-4,
1377 772 96 s=3 w=0.005567765,
1378 772 771 s=15 w=0.0035365585,
1379 773 97 s=3 w=0.005567765,
1380 773 772 s=9 w=0.018546103,
1381 774 98 s=3 w=0.005567765,
1382 774 773 s=10 w=0.103959136,
1383 775 562 s=64 w=0.004224183,
1384 776 563 s=64 w=0.004224183,
1385 776 775 s=78 w=0.002036444,
1386 777 564 s=64 w=0.004224183,
1387 777 776 s=75 w=0.008955647,
1388 778 565 s=64 w=0.004224183,
1389 778 777 s=69 w=0.001152656,
1390 779 566 s=64 w=0.004224183,
1391 779 778 s=70 w=9.928083E-4,
1392 780 567 s=64 w=0.004224183,
1393 780 779 s=71 w=0.005989236,
1394 781 568 s=64 w=0.004224183,
1395 781 780 s=72 w=1.2786133E-4,
1396 782 759 s=96 w=0.1297215,
1397 783 760 s=96 w=0.1297215,
1398 783 782 s=109 w=0.002298788,
1399 784 761 s=96 w=0.1297215,
1400 784 783 s=105 w=0.0053573954,
1401 785 758 s=104 w=8.7519606E-5,
1402 786 759 s=104 w=8.7519606E-5,
1403 786 785 s=85 w=0.017580358,
1404 787 782 s=104 w=8.7519606E-5,
1405 787 786 s=96 w=0.1297215,
1406 788 783 s=104 w=8.7519606E-5,
1407 788 787 s=109 w=0.002298788,
1408 789 722 s=133 w=0.016104816,
1409 790 723 s=133 w=0.016104816,
1410 790 789 s=41 w=5.1303225E-4,
1411 791 724 s=133 w=0.016104816,
1412 791 790 s=92 w=0.0021377367,
1413 792 725 s=133 w=0.016104816,
1414 792 791 s=121 w=0.0017603481,
1415 793 726 s=133 w=0.016104816,
1416 793 792 s=26 w=5.271317E-4,
1417 794 727 s=133 w=0.016104816,
1418 794 793 s=33 w=0.0021083718,
1419 795 728 s=133 w=0.016104816,
1420 795 794 s=66 w=0.0042699883,
1421 796 729 s=133 w=0.016104816,
1422 796 795 s=91 w=0.0060228994,
1423 797 730 s=133 w=0.016104816,
1424 797 796 s=100 w=0.003326425,
1425 798 731 s=133 w=0.016104816,
1426 798 797 s=61 w=3.9319484E-4,
1427 799 732 s=133 w=0.016104816,
1428 799 798 s=90 w=8.685304E-4,
1429 800 733 s=133 w=0.016104816,
1430 800 799 s=137 w=0.0053352984,
1431 801 734 s=133 w=0.016104816,
1432 801 800 s=138 w=0.0010909925,
1433 802 735 s=133 w=0.016104816,
1434 802 801 s=25 w=0.0059527596,
1435 803 736 s=133 w=0.016104816,
1436 803 802 s=32 w=6.428673E-4,
1437 804 737 s=133 w=0.016104816,
1438 804 803 s=58 w=1.6987578E-4,
1439 805 738 s=133 w=0.016104816,
1440 805 804 s=65 w=4.474987E-4,
1441 806 739 s=133 w=0.016104816,
1442 806 805 s=72 w=1.2786133E-4,
1443 807 766 s=151 w=0.0017467533,
1444 808 767 s=151 w=0.0017467533,
1445 808 807 s=123 w=2.4146664E-5,
1446 809 763 s=151 w=0.0017467533,
1447 809 808 s=158 w=0.0066092727,
1448 810 764 s=151 w=0.0017467533,
1449 810 809 s=159 w=0.0027750116,
1450 811 766 s=157 w=0.019466616,
1451 812 807 s=157 w=0.019466616,
1452 812 811 s=151 w=0.0017467533,
1453 813 808 s=157 w=0.019466616,
1454 813 812 s=123 w=2.4146664E-5,
1455 814 765 s=163 w=0.0023440013,
1456 815 766 s=163 w=0.0023440013,
1457 815 814 s=152 w=0.015530185,
1458 816 811 s=163 w=0.0023440013,
1459 816 815 s=157 w=0.019466616,
1460 817 812 s=163 w=0.0023440013,
1461 817 816 s=151 w=0.0017467533,
1462 818 813 s=163 w=0.0023440013,
1463 818 817 s=123 w=2.4146664E-5,
1464 819 622 s=168 w=1.7373089E-4,
1465 820 623 s=168 w=1.7373089E-4,
1466 820 819 s=14 w=3.2637749E-4,
1467 821 624 s=168 w=1.7373089E-4,
1468 821 820 s=124 w=0.0038007922,
1469 822 625 s=168 w=1.7373089E-4,
1470 822 821 s=138 w=0.0010909925,
1471 823 626 s=168 w=1.7373089E-4,
1472 823 822 s=147 w=0.002249468,
1473 824 698 s=168 w=1.7373089E-4,
1474 824 823 s=154 w=0.03191857,
1475 825 746 s=168 w=1.7373089E-4,
1476 825 824 s=159 w=0.0027750116,
1477 826 747 s=168 w=1.7373089E-4,
1478 826 825 s=137 w=0.0053352984,
1479 827 748 s=168 w=1.7373089E-4,
1480 827 826 s=146 w=0.0031670886,
1481 828 749 s=168 w=1.7373089E-4,
1482 828 827 s=153 w=0.12509327,
1483 829 765 s=168 w=1.7373089E-4,
1484 829 828 s=158 w=0.0066092727,
1485 830 814 s=168 w=1.7373089E-4,
1486 830 829 s=163 w=0.0023440013,
1487 831 815 s=168 w=1.7373089E-4,
1488 831 830 s=152 w=0.015530185,
1489 832 816 s=168 w=1.7373089E-4,
1490 832 831 s=157 w=0.019466616,
1491 833 817 s=168 w=1.7373089E-4,
1492 833 832 s=151 w=0.0017467533,
1493 834 769 s=2 w=5.132215E-4,
1494 835 770 s=2 w=5.132215E-4,
1495 835 834 s=18 w=0.0018671611,
1496 836 771 s=2 w=5.132215E-4,
1497 836 835 s=14 w=3.2637749E-4,
1498 837 772 s=2 w=5.132215E-4,
1499 837 836 s=15 w=0.0035365585,
1500 838 773 s=2 w=5.132215E-4,
1501 838 837 s=9 w=0.018546103,
1502 839 774 s=2 w=5.132215E-4,
1503 839 838 s=10 w=0.103959136,
1504 839 49 s=1 w=0.11502253,
1505 840 768 s=8 w=0.0250457,
1506 841 769 s=8 w=0.0250457,
1507 841 840 s=20 w=0.0017286239,
1508 842 834 s=8 w=0.0250457,
1509 842 841 s=2 w=5.132215E-4,
1510 843 835 s=8 w=0.0250457,
1511 843 842 s=18 w=0.0018671611,
1512 844 836 s=8 w=0.0250457,
1513 844 843 s=14 w=3.2637749E-4,
1514 845 837 s=8 w=0.0250457,
1515 845 844 s=15 w=0.0035365585,
1516 846 488 s=24 w=0.0036778476,
1517 847 148 s=24 w=0.0036778476,
1518 847 846 s=39 w=0.0020897419,
1519 848 140 s=24 w=0.0036778476,
1520 848 847 s=40 w=3.4653637E-4,
1521 849 141 s=24 w=0.0036778476,
1522 849 848 s=41 w=5.1303225E-4,
1523 850 142 s=24 w=0.0036778476,
1524 850 849 s=42 w=0.002520702,
1525 851 143 s=24 w=0.0036778476,
1526 851 850 s=43 w=0.007495085,
1527 852 124 s=24 w=0.0036778476,
1528 852 851 s=31 w=0.0021989949,
1529 853 103 s=24 w=0.0036778476,
1530 853 852 s=32 w=6.428673E-4,
1531 854 104 s=24 w=0.0036778476,
1532 854 853 s=33 w=0.0021083718,
1533 855 576 s=35 w=0.0018758861,
1534 856 485 s=35 w=0.0018758861,
1535 856 855 s=51 w=0.0016506709,
1536 857 486 s=35 w=0.0018758861,
1537 857 856 s=52 w=0.0031386712,
1538 858 487 s=35 w=0.0018758861,
1539 858 857 s=53 w=7.9588266E-4,
1540 859 488 s=35 w=0.0018758861,
1541 859 858 s=48 w=6.825258E-4,
1542 860 846 s=35 w=0.0018758861,
1543 860 859 s=24 w=0.0036778476,
1544 861 847 s=35 w=0.0018758861,
1545 861 860 s=39 w=0.0020897419,
1546 862 848 s=35 w=0.0018758861,
1547 862 861 s=40 w=3.4653637E-4,
1548 863 849 s=35 w=0.0018758861,
1549 863 862 s=41 w=5.1303225E-4,
1550 864 850 s=35 w=0.0018758861,
1551 864 863 s=42 w=0.002520702,
1552 865 851 s=35 w=0.0018758861,
1553 865 864 s=43 w=0.007495085,
1554 866 575 s=38 w=0.007759828,
1555 867 576 s=38 w=0.007759828,
1556 867 866 s=55 w=2.7046454E-4,
1557 868 855 s=38 w=0.007759828,
1558 868 867 s=35 w=0.0018758861,
1559 869 856 s=38 w=0.007759828,
1560 869 868 s=51 w=0.0016506709,
1561 870 857 s=38 w=0.007759828,
1562 870 869 s=52 w=0.0031386712,
1563 871 858 s=38 w=0.007759828,
1564 871 870 s=53 w=7.9588266E-4,
1565 872 859 s=38 w=0.007759828,
1566 872 871 s=48 w=6.825258E-4,
1567 873 860 s=38 w=0.007759828,
1568 873 872 s=24 w=0.0036778476,
1569 874 573 s=47 w=0.0024936988,
1570 874 37 s=56 w=0.32107484,
1571 875 574 s=47 w=0.0024936988,
1572 875 874 s=57 w=0.008050929,
1573 876 575 s=47 w=0.0024936988,
1574 876 875 s=58 w=1.6987578E-4,
1575 877 866 s=47 w=0.0024936988,
1576 877 876 s=38 w=0.007759828,
1577 878 867 s=47 w=0.0024936988,
1578 878 877 s=55 w=2.7046454E-4,
1579 879 868 s=47 w=0.0024936988,
1580 879 878 s=35 w=0.0018758861,
1581 880 869 s=47 w=0.0024936988,
1582 880 879 s=51 w=0.0016506709,
1583 881 870 s=47 w=0.0024936988,
1584 881 880 s=52 w=0.0031386712,
1585 882 871 s=47 w=0.0024936988,
1586 882 881 s=53 w=7.9588266E-4,
1587 883 787 s=84 w=0.0018880585,
1588 884 788 s=84 w=0.0018880585,
1589 884 883 s=109 w=0.002298788,
1590 885 783 s=84 w=0.0018880585,
1591 885 884 s=104 w=8.7519606E-5,
1592 886 784 s=84 w=0.0018880585,
1593 886 885 s=105 w=0.0053573954,
1594 887 761 s=84 w=0.0018880585,
1595 887 886 s=96 w=0.1297215,
1596 888 753 s=84 w=0.0018880585,
1597 888 887 s=97 w=0.0019059904,
1598 889 754 s=84 w=0.0018880585,
1599 889 888 s=98 w=0.0014028586,
1600 890 755 s=84 w=0.0018880585,
1601 890 889 s=99 w=0.004334752,
1602 891 756 s=84 w=0.0018880585,
1603 891 890 s=100 w=0.003326425,
1604 892 757 s=84 w=0.0018880585,
1605 892 891 s=101 w=0.0043584467,
1606 893 787 s=95 w=0.006320419,
1607 894 883 s=95 w=0.006320419,
1608 894 893 s=84 w=0.0018880585,
1609 895 884 s=95 w=0.006320419,
1610 895 894 s=109 w=0.002298788,
1611 896 885 s=95 w=0.006320419,
1612 896 895 s=104 w=8.7519606E-5,
1613 897 886 s=95 w=0.006320419,
1614 897 896 s=105 w=0.0053573954,
1615 897 28 s=94 w=0.082437605,
1616 898 691 s=116 w=3.3284043E-4,
1617 899 692 s=116 w=3.3284043E-4,
1618 899 898 s=88 w=0.0065059126,
1619 900 662 s=116 w=3.3284043E-4,
1620 900 899 s=127 w=0.005256372,
1621 901 663 s=116 w=3.3284043E-4,
1622 901 900 s=70 w=9.928083E-4,
1623 902 616 s=116 w=3.3284043E-4,
1624 902 901 s=121 w=0.0017603481,
1625 903 579 s=116 w=3.3284043E-4,
1626 903 902 s=122 w=0.004792639,
1627 904 580 s=116 w=3.3284043E-4,
1628 904 903 s=123 w=2.4146664E-5,
1629 905 581 s=116 w=3.3284043E-4,
1630 905 904 s=124 w=0.0038007922,
1631 906 582 s=116 w=3.3284043E-4,
1632 906 905 s=4 w=8.2722696E-4,
1633 907 583 s=116 w=3.3284043E-4,
1634 907 906 s=57 w=0.008050929,
1635 908 584 s=116 w=3.3284043E-4,
1636 908 907 s=78 w=0.002036444,
1637 909 629 s=116 w=3.3284043E-4,
1638 909 908 s=87 w=0.046059903,
1639 910 708 s=116 w=3.3284043E-4,
1640 910 909 s=98 w=0.0014028586,
1641 910 22 s=115 w=0.26311928,
1642 911 792 s=132 w=0.003914234,
1643 912 793 s=132 w=0.003914234,
1644 912 911 s=26 w=5.271317E-4,
1645 913 794 s=132 w=0.003914234,
1646 913 912 s=33 w=0.0021083718,
1647 914 795 s=132 w=0.003914234,
1648 914 913 s=66 w=0.0042699883,
1649 915 796 s=132 w=0.003914234,
1650 915 914 s=91 w=0.0060228994,
1651 916 797 s=132 w=0.003914234,
1652 916 915 s=100 w=0.003326425,
1653 917 798 s=132 w=0.003914234,
1654 917 916 s=61 w=3.9319484E-4,
1655 918 799 s=132 w=0.003914234,
1656 918 917 s=90 w=8.685304E-4,
1657 919 800 s=132 w=0.003914234,
1658 919 918 s=137 w=0.0053352984,
1659 920 801 s=132 w=0.003914234,
1660 920 919 s=138 w=0.0010909925,
1661 921 802 s=132 w=0.003914234,
1662 921 920 s=25 w=0.0059527596,
1663 922 803 s=132 w=0.003914234,
1664 922 921 s=32 w=6.428673E-4,
1665 923 804 s=132 w=0.003914234,
1666 923 922 s=58 w=1.6987578E-4,
1667 924 805 s=132 w=0.003914234,
1668 924 923 s=65 w=4.474987E-4,
1669 925 806 s=132 w=0.003914234,
1670 925 924 s=72 w=1.2786133E-4,
1671 925 17 s=131 w=0.22589302,
1672 926 789 s=136 w=0.0066785305,
1673 927 790 s=136 w=0.0066785305,
1674 927 926 s=41 w=5.1303225E-4,
1675 928 791 s=136 w=0.0066785305,
1676 928 927 s=92 w=0.0021377367,
1677 929 792 s=136 w=0.0066785305,
1678 929 928 s=121 w=0.0017603481,
1679 930 911 s=136 w=0.0066785305,
1680 930 929 s=132 w=0.003914234,
1681 931 912 s=136 w=0.0066785305,
1682 931 930 s=26 w=5.271317E-4,
1683 932 913 s=136 w=0.0066785305,
1684 932 931 s=33 w=0.0021083718,
1685 933 914 s=136 w=0.0066785305,
1686 933 932 s=66 w=0.0042699883,
1687 934 915 s=136 w=0.0066785305,
1688 934 933 s=91 w=0.0060228994,
1689 935 916 s=136 w=0.0066785305,
1690 935 934 s=100 w=0.003326425,
1691 936 917 s=136 w=0.0066785305,
1692 936 935 s=61 w=3.9319484E-4,
1693 937 918 s=136 w=0.0066785305,
1694 937 936 s=90 w=8.685304E-4,
1695 938 818 s=150 w=0.0018548905,
1696 939 813 s=150 w=0.0018548905,
1697 939 938 s=163 w=0.0023440013,
1698 940 808 s=150 w=0.0018548905,
1699 940 939 s=157 w=0.019466616,
1700 941 809 s=150 w=0.0018548905,
1701 941 940 s=158 w=0.0066092727,
1702 942 810 s=150 w=0.0018548905,
1703 942 941 s=159 w=0.0027750116,
1704 943 832 s=162 w=0.007651485,
1705 944 833 s=162 w=0.007651485,
1706 944 943 s=151 w=0.0017467533,
1707 945 817 s=162 w=0.007651485,
1708 945 944 s=168 w=1.7373089E-4,
1709 946 818 s=162 w=0.007651485,
1710 946 945 s=123 w=2.4146664E-5,
1711 947 938 s=162 w=0.007651485,
1712 947 946 s=150 w=0.0018548905,
1713 948 819 s=170 w=7.4149674E-4,
1714 949 820 s=170 w=7.4149674E-4,
1715 949 948 s=14 w=3.2637749E-4,
1716 950 821 s=170 w=7.4149674E-4,
1717 950 949 s=124 w=0.0038007922,
1718 951 822 s=170 w=7.4149674E-4,
1719 951 950 s=138 w=0.0010909925,
1720 952 823 s=170 w=7.4149674E-4,
1721 952 951 s=147 w=0.002249468,
1722 953 824 s=170 w=7.4149674E-4,
1723 953 952 s=154 w=0.03191857,
1724 954 825 s=170 w=7.4149674E-4,
1725 954 953 s=159 w=0.0027750116,
1726 955 826 s=170 w=7.4149674E-4,
1727 955 954 s=137 w=0.0053352984,
1728 956 827 s=170 w=7.4149674E-4,
1729 956 955 s=146 w=0.0031670886,
1730 957 828 s=170 w=7.4149674E-4,
1731 957 956 s=153 w=0.12509327,
1732 958 829 s=170 w=7.4149674E-4,
1733 958 957 s=158 w=0.0066092727,
1734 959 830 s=170 w=7.4149674E-4,
1735 959 958 s=163 w=0.0023440013,
1736 960 831 s=170 w=7.4149674E-4,
1737 960 959 s=152 w=0.015530185,
1738 961 832 s=170 w=7.4149674E-4,
1739 961 960 s=157 w=0.019466616,
1740 962 943 s=170 w=7.4149674E-4,
1741 962 961 s=162 w=0.007651485,
1742 963 842 s=7 w=0.0036607508,
1743 964 843 s=7 w=0.0036607508,
1744 964 963 s=18 w=0.0018671611,
1745 965 844 s=7 w=0.0036607508,
1746 965 964 s=14 w=3.2637749E-4,
1747 966 845 s=7 w=0.0036607508,
1748 966 965 s=15 w=0.0035365585,
1749 966 48 s=6 w=0.1982008,
1750 967 840 s=13 w=0.057906244,
1751 968 841 s=13 w=0.057906244,
1752 968 967 s=20 w=0.0017286239,
1753 969 842 s=13 w=0.057906244,
1754 969 968 s=2 w=5.132215E-4,
1755 970 963 s=13 w=0.057906244,
1756 970 969 s=7 w=0.0036607508,
1757 971 964 s=13 w=0.057906244,
1758 971 970 s=18 w=0.0018671611,
1759 972 865 s=23 w=0.017216299,
1760 973 851 s=23 w=0.017216299,
1761 973 972 s=35 w=0.0018758861,
1762 974 852 s=23 w=0.017216299,
1763 974 973 s=31 w=0.0021989949,
1764 975 853 s=23 w=0.017216299,
1765 975 974 s=32 w=6.428673E-4,
1766 976 854 s=23 w=0.017216299,
1767 976 975 s=33 w=0.0021083718,
1768 977 877 s=46 w=0.013280278,
1769 978 878 s=46 w=0.013280278,
1770 978 977 s=55 w=2.7046454E-4,
1771 979 879 s=46 w=0.013280278,
1772 979 978 s=35 w=0.0018758861,
1773 980 880 s=46 w=0.013280278,
1774 980 979 s=51 w=0.0016506709,
1775 981 881 s=46 w=0.013280278,
1776 981 980 s=52 w=0.0031386712,
1777 982 882 s=46 w=0.013280278,
1778 982 981 s=53 w=7.9588266E-4,
1779 983 775 s=74 w=0.0050323647,
1780 984 776 s=74 w=0.0050323647,
1781 984 983 s=78 w=0.002036444,
1782 984 33 s=73 w=0.38509136,
1783 985 892 s=81 w=0.0019226142,
1784 985 29 s=83 w=0.23110856,
1785 986 757 s=81 w=0.0019226142,
1786 986 985 s=84 w=0.0018880585,
1787 987 707 s=81 w=0.0019226142,
1788 987 986 s=85 w=0.017580358,
1789 988 636 s=81 w=0.0019226142,
1790 988 987 s=86 w=0.0249355,
1791 989 550 s=81 w=0.0019226142,
1792 989 988 s=87 w=0.046059903,
1793 990 538 s=81 w=0.0019226142,
1794 990 989 s=88 w=0.0065059126,
1795 991 521 s=81 w=0.0019226142,
1796 991 990 s=89 w=0.016657583,
1797 992 522 s=81 w=0.0019226142,
1798 992 991 s=90 w=8.685304E-4,
1799 993 523 s=81 w=0.0019226142,
1800 993 992 s=91 w=0.0060228994,
1801 994 524 s=81 w=0.0019226142,
1802 994 993 s=92 w=0.0021377367,
1803 995 525 s=81 w=0.0019226142,
1804 995 994 s=93 w=0.0022780008,
1805 996 526 s=81 w=0.0019226142,
1806 996 995 s=39 w=0.0020897419,
1807 997 562 s=81 w=0.0019226142,
1808 997 996 s=51 w=0.0016506709,
1809 998 775 s=81 w=0.0019226142,
1810 998 997 s=64 w=0.004224183,
1811 999 983 s=81 w=0.0019226142,
1812 999 998 s=74 w=0.0050323647,
1813 1000 893 s=103 w=0.0011303488,
1814 1001 894 s=103 w=0.0011303488,
1815 1001 1000 s=84 w=0.0018880585,
1816 1002 895 s=103 w=0.0011303488,
1817 1002 1001 s=109 w=0.002298788,
1818 1002 27 s=102 w=0.07525331,
1819 1003 787 s=108 w=0.0037881602,
1820 1004 893 s=108 w=0.0037881602,
1821 1004 1003 s=95 w=0.006320419,
1822 1005 1000 s=108 w=0.0037881602,
1823 1005 1004 s=103 w=0.0011303488,
1824 1006 1001 s=108 w=0.0037881602,
1825 1006 1005 s=84 w=0.0018880585,
1826 1007 785 s=112 w=0.0028276672,
1827 1007 23 s=114 w=0.24515326,
1828 1008 786 s=112 w=0.0028276672,
1829 1008 1007 s=85 w=0.017580358,
1830 1009 787 s=112 w=0.0028276672,
1831 1009 1008 s=96 w=0.1297215,
1832 1010 1003 s=112 w=0.0028276672,
1833 1010 1009 s=108 w=0.0037881602,
1834 1011 1004 s=112 w=0.0028276672,
1835 1011 1010 s=95 w=0.006320419,
1836 1012 1005 s=112 w=0.0028276672,
1837 1012 1011 s=103 w=0.0011303488,
1838 1013 898 s=120 w=0.11080429,
1839 1014 899 s=120 w=0.11080429,
1840 1014 1013 s=88 w=0.0065059126,
1841 1015 900 s=120 w=0.11080429,
1842 1015 1014 s=127 w=0.005256372,
1843 1016 901 s=120 w=0.11080429,
1844 1016 1015 s=70 w=9.928083E-4,
1845 1017 947 s=149 w=5.0066586E-4,
1846 1018 938 s=149 w=5.0066586E-4,
1847 1018 1017 s=162 w=0.007651485,
1848 1019 939 s=149 w=5.0066586E-4,
1849 1019 1018 s=163 w=0.0023440013,
1850 1019 10 s=156 w=0.013050609,
1851 1020 940 s=149 w=5.0066586E-4,
1852 1020 1019 s=157 w=0.019466616,
1853 1021 941 s=149 w=5.0066586E-4,
1854 1021 1020 s=158 w=0.0066092727,
1855 1022 942 s=149 w=5.0066586E-4,
1856 1022 1021 s=159 w=0.0027750116,
1857 1023 962 s=165 w=0.0017736268,
1858 1024 943 s=165 w=0.0017736268,
1859 1024 1023 s=170 w=7.4149674E-4,
1860 1025 944 s=165 w=0.0017736268,
1861 1025 1024 s=151 w=0.0017467533,
1862 1026 945 s=165 w=0.0017736268,
1863 1026 1025 s=168 w=1.7373089E-4,
1864 1027 946 s=165 w=0.0017736268,
1865 1027 1026 s=123 w=2.4146664E-5,
1866 1028 947 s=165 w=0.0017736268,
1867 1028 1027 s=150 w=0.0018548905,
1868 1029 959 s=167 w=1.1964106E-4,
1869 1030 960 s=167 w=1.1964106E-4,
1870 1030 1029 s=152 w=0.015530185,
1871 1031 961 s=167 w=1.1964106E-4,
1872 1031 1030 s=157 w=0.019466616,
1873 1032 962 s=167 w=1.1964106E-4,
1874 1032 1031 s=162 w=0.007651485,
1875 1033 1023 s=167 w=1.1964106E-4,
1876 1033 1032 s=165 w=0.0017736268,
1877 1034 1024 s=167 w=1.1964106E-4,
1878 1034 1033 s=170 w=7.4149674E-4,
1879 1035 1025 s=167 w=1.1964106E-4,
1880 1035 1034 s=151 w=0.0017467533,
1881 1036 948 s=172 w=0.0031908683,
1882 1037 949 s=172 w=0.0031908683,
1883 1037 1036 s=14 w=3.2637749E-4,
1884 1038 950 s=172 w=0.0031908683,
1885 1038 1037 s=124 w=0.0038007922,
1886 1039 951 s=172 w=0.0031908683,
1887 1039 1038 s=138 w=0.0010909925,
1888 1040 952 s=172 w=0.0031908683,
1889 1040 1039 s=147 w=0.002249468,
1890 1041 953 s=172 w=0.0031908683,
1891 1041 1040 s=154 w=0.03191857,
1892 1042 954 s=172 w=0.0031908683,
1893 1042 1041 s=159 w=0.0027750116,
1894 1043 955 s=172 w=0.0031908683,
1895 1043 1042 s=137 w=0.0053352984,
1896 1044 956 s=172 w=0.0031908683,
1897 1044 1043 s=146 w=0.0031670886,
1898 1045 957 s=172 w=0.0031908683,
1899 1045 1044 s=153 w=0.12509327,
1900 1046 958 s=172 w=0.0031908683,
1901 1046 1045 s=158 w=0.0066092727,
1902 1047 959 s=172 w=0.0031908683,
1903 1047 1046 s=163 w=0.0023440013,
1904 1048 1029 s=172 w=0.0031908683,
1905 1048 1047 s=167 w=1.1964106E-4,
1906 1048 6 s=171 w=0.044150617,
1907 1049 68 s=174 w=0.0017125002,
1908 1049 3 s=176 w=0.27087852,
1909 1050 69 s=174 w=0.0017125002,
1910 1050 1049 s=9 w=0.018546103,
1911 1051 70 s=174 w=0.0017125002,
1912 1051 1050 s=20 w=0.0017286239,
1913 1052 125 s=174 w=0.0017125002,
1914 1052 1051 s=93 w=0.0022780008,
1915 1053 199 s=174 w=0.0017125002,
1916 1053 1052 s=117 w=0.00241576,
1917 1054 622 s=174 w=0.0017125002,
1918 1054 1053 s=155 w=0.025351776,
1919 1055 819 s=174 w=0.0017125002,
1920 1055 1054 s=168 w=1.7373089E-4,
1921 1056 948 s=174 w=0.0017125002,
1922 1056 1055 s=170 w=7.4149674E-4,
1923 1057 1036 s=174 w=0.0017125002,
1924 1057 1056 s=172 w=0.0031908683,
1925 1057 4 s=175 w=0.2388378,
1926 1058 1037 s=174 w=0.0017125002,
1927 1058 1057 s=14 w=3.2637749E-4,
1928 1059 1038 s=174 w=0.0017125002,
1929 1059 1058 s=124 w=0.0038007922,
1930 1060 1039 s=174 w=0.0017125002,
1931 1060 1059 s=138 w=0.0010909925,
1932 1061 1040 s=174 w=0.0017125002,
1933 1061 1060 s=147 w=0.002249468,
1934 1062 1041 s=174 w=0.0017125002,
1935 1062 1061 s=154 w=0.03191857,
1936 1063 1042 s=174 w=0.0017125002,
1937 1063 1062 s=159 w=0.0027750116,
1938 1063 5 s=173 w=0.20701672,
1939 1064 970 s=12 w=0.03950586,
1940 1065 971 s=12 w=0.03950586,
1941 1065 1064 s=18 w=0.0018671611,
1942 1065 47 s=11 w=0.109864034,
1943 1066 967 s=17 w=0.013833902,
1944 1066 45 s=19 w=0.14186618,
1945 1067 968 s=17 w=0.013833902,
1946 1067 1066 s=20 w=0.0017286239,
1947 1068 969 s=17 w=0.013833902,
1948 1068 1067 s=2 w=5.132215E-4,
1949 1069 970 s=17 w=0.013833902,
1950 1069 1068 s=7 w=0.0036607508,
1951 1070 1064 s=17 w=0.013833902,
1952 1070 1069 s=12 w=0.03950586,
1953 1070 46 s=16 w=0.09373738,
1954 1071 973 s=22 w=0.0051378477,
1955 1072 974 s=22 w=0.0051378477,
1956 1072 1071 s=31 w=0.0021989949,
1957 1073 975 s=22 w=0.0051378477,
1958 1073 1072 s=32 w=6.428673E-4,
1959 1074 976 s=22 w=0.0051378477,
1960 1074 1073 s=33 w=0.0021083718,
1961 1074 44 s=21 w=0.24417014,
1962 1075 972 s=30 w=0.110355936,
1963 1075 42 s=34 w=0.15910798,
1964 1076 973 s=30 w=0.110355936,
1965 1076 1075 s=35 w=0.0018758861,
1966 1077 1071 s=30 w=0.110355936,
1967 1077 1076 s=22 w=0.0051378477,
1968 1077 43 s=29 w=0.15008628,
1969 1078 982 s=37 w=0.0024428277,
1970 1079 882 s=37 w=0.0024428277,
1971 1079 1078 s=46 w=0.013280278,
1972 1080 871 s=37 w=0.0024428277,
1973 1080 1079 s=47 w=0.0024936988,
1974 1081 872 s=37 w=0.0024428277,
1975 1081 1080 s=48 w=6.825258E-4,
1976 1082 873 s=37 w=0.0024428277,
1977 1082 1081 s=24 w=0.0036778476,
1978 1082 41 s=36 w=0.30032283,
1979 1083 979 s=45 w=0.0023822591,
1980 1084 980 s=45 w=0.0023822591,
1981 1084 1083 s=51 w=0.0016506709,
1982 1085 981 s=45 w=0.0023822591,
1983 1085 1084 s=52 w=0.0031386712,
1984 1086 982 s=45 w=0.0023822591,
1985 1086 1085 s=53 w=7.9588266E-4,
1986 1087 1078 s=45 w=0.0023822591,
1987 1087 1086 s=37 w=0.0024428277,
1988 1087 40 s=44 w=0.2709467,
1989 1088 977 s=50 w=0.10754718,
1990 1088 38 s=54 w=0.17832464,
1991 1089 978 s=50 w=0.10754718,
1992 1089 1088 s=55 w=2.7046454E-4,
1993 1090 979 s=50 w=0.10754718,
1994 1090 1089 s=35 w=0.0018758861,
1995 1091 1083 s=50 w=0.10754718,
1996 1091 1090 s=45 w=0.0023822591,
1997 1091 39 s=49 w=0.17902489,
1998 1092 777 s=63 w=0.0055506304,
1999 1092 34 s=68 w=0.3641543,
2000 1093 778 s=63 w=0.0055506304,
2001 1093 1092 s=69 w=0.001152656,
2002 1094 779 s=63 w=0.0055506304,
2003 1094 1093 s=70 w=9.928083E-4,
2004 1095 780 s=63 w=0.0055506304,
2005 1095 1094 s=71 w=0.005989236,
2006 1096 781 s=63 w=0.0055506304,
2007 1096 1095 s=72 w=1.2786133E-4,
2008 1096 35 s=62 w=0.36139873,
2009 1097 999 s=77 w=0.019795172,
2010 1098 983 s=77 w=0.019795172,
2011 1098 1097 s=81 w=0.0019226142,
2012 1098 32 s=76 w=0.41015694,
2013 1099 996 s=80 w=0.020627718,
2014 1099 30 s=82 w=0.36335978,
2015 1100 997 s=80 w=0.020627718,
2016 1100 1099 s=51 w=0.0016506709,
2017 1101 998 s=80 w=0.020627718,
2018 1101 1100 s=64 w=0.004224183,
2019 1102 999 s=80 w=0.020627718,
2020 1102 1101 s=74 w=0.0050323647,
2021 1103 1097 s=80 w=0.020627718,
2022 1103 1102 s=77 w=0.019795172,
2023 1103 31 s=79 w=0.47078958,
2024 1104 1012 s=107 w=0.0053791804,
2025 1105 1005 s=107 w=0.0053791804,
2026 1105 1104 s=112 w=0.0028276672,
2027 1106 1006 s=107 w=0.0053791804,
2028 1106 1105 s=84 w=0.0018880585,
2029 1106 26 s=106 w=0.020774813,
2030 1107 1010 s=111 w=0.033681612,
2031 1107 24 s=113 w=0.04058387,
2032 1108 1011 s=111 w=0.033681612,
2033 1108 1107 s=95 w=0.006320419,
2034 1109 1012 s=111 w=0.033681612,
2035 1109 1108 s=103 w=0.0011303488,
2036 1110 1104 s=111 w=0.033681612,
2037 1110 1109 s=107 w=0.0053791804,
2038 1110 25 s=110 w=0.032432284,
2039 1111 1014 s=119 w=0.011674679,
2040 1112 1015 s=119 w=0.011674679,
2041 1112 1111 s=127 w=0.005256372,
2042 1113 1016 s=119 w=0.011674679,
2043 1113 1112 s=70 w=9.928083E-4,
2044 1113 21 s=118 w=0.13131556,
2045 1114 1013 s=126 w=0.0019507026,
2046 1114 19 s=128 w=0.14880951,
2047 1115 1014 s=126 w=0.0019507026,
2048 1115 1114 s=88 w=0.0065059126,
2049 1116 1111 s=126 w=0.0019507026,
2050 1116 1115 s=119 w=0.011674679,
2051 1116 20 s=125 w=0.12679437,
2052 1117 935 s=135 w=0.054187793,
2053 1118 936 s=135 w=0.054187793,
2054 1118 1117 s=61 w=3.9319484E-4,
2055 1119 937 s=135 w=0.054187793,
2056 1119 1118 s=90 w=8.685304E-4,
2057 1119 16 s=134 w=0.1497279,
2058 1120 930 s=140 w=0.0073156217,
2059 1121 931 s=140 w=0.0073156217,
2060 1121 1120 s=26 w=5.271317E-4,
2061 1122 932 s=140 w=0.0073156217,
2062 1122 1121 s=33 w=0.0021083718,
2063 1123 933 s=140 w=0.0073156217,
2064 1123 1122 s=66 w=0.0042699883,
2065 1124 934 s=140 w=0.0073156217,
2066 1124 1123 s=91 w=0.0060228994,
2067 1125 935 s=140 w=0.0073156217,
2068 1125 1124 s=100 w=0.003326425,
2069 1126 1117 s=140 w=0.0073156217,
2070 1126 1125 s=135 w=0.054187793,
2071 1126 15 s=139 w=0.14491116,
2072 1127 926 s=142 w=0.05252855,
2073 1127 13 s=143 w=0.16600351,
2074 1128 927 s=142 w=0.05252855,
2075 1128 1127 s=41 w=5.1303225E-4,
2076 1129 928 s=142 w=0.05252855,
2077 1129 1128 s=92 w=0.0021377367,
2078 1130 929 s=142 w=0.05252855,
2079 1130 1129 s=121 w=0.0017603481,
2080 1131 930 s=142 w=0.05252855,
2081 1131 1130 s=132 w=0.003914234,
2082 1132 1120 s=142 w=0.05252855,
2083 1132 1131 s=140 w=0.0073156217,
2084 1132 14 s=141 w=0.1582311,
2085 1133 1022 s=145 w=0.0020714889,
2086 1133 11 s=148 w=0.039890584,
2087 1134 942 s=145 w=0.0020714889,
2088 1134 1133 s=149 w=5.0066586E-4,
2089 1135 810 s=145 w=0.0020714889,
2090 1135 1134 s=150 w=0.0018548905,
2091 1136 764 s=145 w=0.0020714889,
2092 1136 1135 s=151 w=0.0017467533,
2093 1137 745 s=145 w=0.0020714889,
2094 1137 1136 s=152 w=0.015530185,
2095 1138 701 s=145 w=0.0020714889,
2096 1138 1137 s=153 w=0.12509327,
2097 1139 694 s=145 w=0.0020714889,
2098 1139 1138 s=154 w=0.03191857,
2099 1140 695 s=145 w=0.0020714889,
2100 1140 1139 s=155 w=0.025351776,
2101 1141 696 s=145 w=0.0020714889,
2102 1141 1140 s=27 w=0.004812277,
2103 1142 697 s=145 w=0.0020714889,
2104 1142 1141 s=53 w=7.9588266E-4,
2105 1143 714 s=145 w=0.0020714889,
2106 1143 1142 s=130 w=0.0021712556,
2107 1143 12 s=144 w=0.24592428,
2108 1144 1028 s=161 w=1.0027143E-4,
2109 1144 8 s=164 w=0.0019177427,
2110 1145 947 s=161 w=1.0027143E-4,
2111 1145 1144 s=165 w=0.0017736268,
2112 1146 1017 s=161 w=1.0027143E-4,
2113 1146 1145 s=149 w=5.0066586E-4,
2114 1146 9 s=160 w=0.0022374948,
2115 1147 1033 s=166 w=0.0032648288,
2116 1147 7 s=169 w=0.0021924956,
2117 1148 1034 s=166 w=0.0032648288,
2118 1148 1147 s=170 w=7.4149674E-4,
2119 1149 1035 s=166 w=0.0032648288,
2120 1149 1148 s=151 w=0.0017467533,
;
END; [Network]
BEGIN st_Assumptions;
	uptodate;
	chartransform=Uncorrected_P;
	disttransform=NeighborNet;
	splitstransform=EqualAngle;
	SplitsPostProcess filter=dimension value=4;
	autolayoutnodelabels;
END; [st_Assumptions]
