# Supplementary material for: Comparative Genomic Evidence for a Complete Nuclear Pore Complex in the Last Eukaryotic Common Ancestor
Source: PLoS One. 2010 Oct 8;5(10):e13241. doi: 10.1371/journal.pone.0013241 (PMC2951903; doi:10.1371/journal.pone.0013241)
Supplement: File S1 — Alignments and phylogenies. (2.39 MB ZIP) [file pone.0013241.s007.zip › Neumann_SI4/Neumann_coatomer_splitstree/apl5.splitstree]

#nexus

BEGIN Taxa;
DIMENSIONS ntax=42;
TAXLABELS
[1] 'apl5_phaeo_jgi|Phatr2|51440|phatr1_ua_kg_chr_1000118'
[2] 'apl5_ehisto_34_m00236_|||adaptor_related_protein_putative|Entamoeba_histolytica|chr_unknown|||Auto'
[3] 'apl5_crypto_sgtc|cn05087_CNBE0860_chr05_b3501_040506_230624__230457_230405__230318_230266__230187_230136__229750_229699__229474_229402__229278_229226__228051_227999__227885_227833__227400'
[4] 'apl5_physco_jgi|Phypa1_1|145585|e_gw1_229_47_1'
[5] 'apl5_ostreo_jgi|Ost9901_3|42302|e_gwEuk_19_6_1'
[6] 'apl5_populus_jgi|Poptr1_1|569806|eugene3_00120459'
[7] 'apl5_cmero_gnl|CMER|CMQ028C_adaptor_related_protein_complex_3_delta_subunit'
[8] 'apl5_dicty_DDB0234240_|Protein|_gene__AP3D1_on_chromosome__3_position_2224744_to_2228335'
[9] 'apl5_tpseudo_jgi|Thaps3|263963|thaps1_ua_kg_chr_13000011'
[10] 'apl5_Toxoplasma_gondii|XI|583_m09203|Annotation|Toxoplasma_gondii_TIGR|protein_coding_adaptin_related'
[11] 'apl5_leish_LinJ08_V3_0090_|||adaptor_complex_protein_AP_3_delta_subunit_1_putative|Leishmania_infantum|chr_8|||Auto'
[12] 'apl5_naegleria_estExt_fgeneshNG_pg_C_280159'
[13] 'apl5_phytoph_PITG_14573_|_PITT_14573_|_Phytophthora_infestans_conserved_hypothetical_protein_translation_979_aa'
[14] 'apl5_ncrassa_gi|85092036|ref|XP_959195_1|_hypothetical_protein_NCU04652_'
[15] 'apl5_osativa_gi|115436956|ref|NP_001043177_1|_Os01g0512200_'
[16] 'apl5_tricho_gi|154420131|ref|XP_001583081_1|_Adaptin_N_terminal_region_family_protein_'
[17] 'apl5_homo_|33869469|gb|AAH05142_1|_AP3D1_protein_'
[18] 'apl5_cadiA_|238880679|gb|EEQ44317_1|_conserved_hypothetical_protein_'
[19] 'apl5_danio_|113682038|ref|NP_001038480_1|_adaptor_related_protein_complex_3_delta_1_subunit_'
[20] 'apl5_monosi_|167538232|ref|XP_001750781_1|_hypothetical_protein_'
[21] 'apl5_yarrow_|50554799|ref|XP_504808_1|_YALI0F00198p_'
[22] 'apl5_debaro_|199433818|emb|CAR65895_1|_DEHA2G01518p_'
[23] 'apl5_ciona_|198421733|ref|XP_002119697_1|_PREDICTED__similar_to_adaptor_related_protein_complex_3_delta_1_subunit_'
[24] 'apl5_rattus_|198278523|ref|NP_001094189_1|_adaptor_related_protein_complex_3_delta_1_subunit_'
[25] 'apl5_xenopus_|159155954|gb|AAI54681_1|_Ap3d1_protein_'
[26] 'apl5_candiG_|50288661|ref|XP_446760_1|_unnamed_protein_product_'
[27] 'apl5_schizo_|19115579|ref|NP_594667_1|_AP_3_adaptor_complex_subunit_Apl5_predicted_'
[28] 'apl5_kluyver_|50309635|ref|XP_454829_1|_unnamed_protein_product_'
[29] 'apl5_pichia_|150865150|ref|XP_001384250_2|_hypothetical_protein_PICST_44719_'
[30] 'apl5_asper_|67902608|ref|XP_681560_1|_hypothetical_protein_AN8291_2_'
[31] 'apl5_mus_|148699560|gb|EDL31507_1|_adaptor_related_protein_complex_3_delta_1_subunit_isoform_CRA_a_'
[32] 'apl5_droso_|110757003|ref|XP_395563_3|_PREDICTED__similar_to_AP_3_complex_subunit_delta_1_Adapter_related_protein_complex_3_delta_1_subunit_Delta_adaptin_3_AP_3_complex_delta_subunit_Delta_adaptin_'
[33] 'apl5_ustil_|71018127|ref|XP_759294_1|_hypothetical_protein_UM03147_1_'
[34] 'apl5_bos_|29420423|dbj|BAA36591_1|_adaptor_related_protein_complex_AP_3_delta_subunit_'
[35] 'apl5_celeg_|17536815|ref|NP_494570_1|_AdaPtin_Delta_chain_clathrin_associated_complex_family_member_apd_3_'
[36] 'apl5_droso_|2290772|gb|AAC14585_1|_AP_3_delta_adaptin_subunit_'
[37] 'apl5_SGD_Scer_APL5YPL195W'
[38] 'apl5_MIT_Sbay_c558_24717'
[39] 'apl5_MIT_Smik_c14_21527'
[40] 'apl5_MIT_Spar_c381_22128'
[41] 'apl5_WashU_Scas_Contig690_18'
[42] 'apl5_WashU_Sklu_Contig1874_2'
;
END; [Taxa]

BEGIN Characters;
DIMENSIONS nchar=3211;
FORMAT
	datatype=PROTEIN
	missing=x
	gap=-
	symbols="a r n d c q e g h i l k m f p s t w y v z"
	labels=left
	transpose=no
	interleave=no
;
MATRIX
'apl5_phaeo_jgi|Phatr2|51440|phatr1_ua_kg_chr_1000118'                                                                                                                                                   ------------------------mfektltdvvkgir---askr----dt----------glyisqciaeikteias----------------admyvkanalqkltflq--mm-g--ys--mnwasfatievmssakfahkrvgylaasqgft--p-------------------------------------------et-dvillttnllkkelrgatgnggasmh---g-----vyeaglaincisn---iv--tedlardllpeltdltshpqpylrkkailclfkvfvkypqglr-ltfaklqtcld-d------snsavvscavnvitelsdk--n-pknylplapaffqlvts---ssnn-wmlikvvkllgslvpeeprlarklleplanivrrtqaksllyeacytitlclpycrkndgtmp--------------------------------aivpdivtlcaqtlrsfv-e-ep--dqnlkylglvgfgslmqs--hpr-------vlsa-pdy-rplilacls-dqdvtirtraldlltgmasr-knlpelvsqllqhvela----------------------------s--------------------------------------------------gtykhdlvrkivimcssekyal-ls-dfgwyldilfrlghmr-----------------------g-------------------ve--------------------------------------khaqllhaqivdvalrvlpirafavkrsme--illeg---------------------------------egsvsddlygdngr--------------------gkhlmpeilpgiawivgeysnlip-ea----g--kdddddedmeffydedskgtyh-a----------------------------viqaltt------t---tn------------------is-nlptvtqkvyiqaamkvlaaatse--------------------------------------------------------kd----------------------v--------------------------g-------------------------------------------d-----------------a---e---------leaciaam----------------------------------dral-------pvy-t--qsvdvevieraftslellrsldl-itd-----------------------------t---------------------------------------------------------------------------skgsipslasveddsddeavegdllgmlsgttnsaavvptfvnatnttvams-------------laskarqa-smtl--ny-l-lkpkpmkpsgakvqrkkrhapigvtvdidapvnlsif---------------------------------------------------------------------------------------------------------------------------------------------------------------------------------------------------------------------------------------------------------------------------------------------------------------------------------------q-------------k-l--i---------------dge------------------------------------s-----k--------------yrsts---------n--l----rve---svsftqqrpakveeskhyhpdtrppgslsasqdastsfqn-----qrna---vg-vpinsksr-esdpfyldsapqsg-------------------------------------------------------------------------------------------------------------------------t---------------egerdssgrfgtiq-----------------------ll--dsddd---------------------aanegkvrkkkvkkskrakskvtvd--------------g--------sl--tsfgeqqs-------------------------------------------------sf-lepvvni----------------ye----s-----d---------------------------------------------------nsekgk-atlaprtnf---ksrefeglamvdlt---------------------tp--------------------------------lrddev-mperkh-------h-----------------------------------------------------------------------------------------------------------------------ivadysvdnsaavapkskkkskkst-----------------------------------------------------------------------------------------------------------klskkrsirsentvgdlldlggmesmpvsqnsnsftpvapvsdpssainpinsafddlmgfsdptpalhmtsfltsslqshhveetssslpasrktgkqpwmlgmlkasgsvgftgidismisltyrlyqnsspsglaskavl-r---ltnssgspidnlvlelndgssfpigsaaprshtesskvgpfmysaidqslevk--------gslkcslgslrmklllpaalhlva-eqgisfdqltqell-ssq-wsthstklplsnrtnpirimkvithffhaaqvtgsastpatetlaa------rstkgakvrilvki----k-enfvkldikstd------------d-alarh--lcad------------v--------krcvl
'apl5_ehisto_34_m00236_|||adaptor_related_protein_putative|Entamoeba_histolytica|chr_unknown|||Auto'                                                                                                     mslmkkrik---------etmakpligtslqdmvkglr---snag----ne----------qafinqtiadikkdivt----------------sdmkrkaiciqkltyle--ml-g--qe--tnwsgfhiielsakqsfwmkrvaylaaqfvy-----------------------------------------------------------mkkdlqg---------t---------ayescnacacfsa---iv--neslardlaaelvklltsgkdflrrraclmmypmckeypdalr-psfakmkeklk-d------sdptvvaaacvsfvelvkh--e-pkqyislapilyeiikepinqnnd-llmtkaikilgmlasvelrlakilvepfnsllqsnitspilfelinaciig----------ln---------------------------------khiptmktclgkinmmi-q-dn--egnirycglkllglmmtk--hpk-------avi---es-rdtvlacls-dpddslrrtalelligmvtk-knicetvdkllviveks----------------------------e-------------------------------------------------nsyyrdelflkiieiikkdnydn-vt-dfewylkllsrlstqq-----------------------le------------------q---------------------------------------svfnvvskeisnimvrvpdirlfgitllkt--iitsh---------------------------------n-flqm------------------------------asgsnllvecawcvgeyiyylt-se----e----------------------tl-q----------------------------mlrhlin------v----k------------------ht-slnpdvqasfleaafktfievvdp--------------------------------------------------------rdp---------------------a--------dieeaddddevisipktkl-------------------------------------------s----------------dd---d---------ltnllaei----------------------------------dstl-------tpf-a--qsthlevqeracfmlaivrqfes-lre---------------------------------------------------------------------------------------------------------------------------------------------------------------------------qgid--v-idel--ry-l-n-deillpvnpkaqsl---ievpedlhlddvinpefe---------------------------------------------------------------------------------------------------------------------------------------------------------------------------------------------------------------------------------------------------------------------------------------------------------------------------------------e-------------a-g--k---------------e-d------------------------------------t--------------------pd----------------------------------------------------------aylfdels-----gdkn---vk-vtkskser-kgnafyidddyd---------------------------------------------------------------------------------------------------------------------------------------------------------------------------------------dd---------------------lfekdddepk--------e--tvkvemkpvem-------dtfsngaeglt-----------aeeelrkaftl----------------------skkkgtkkgsskgkkgkvtge-vmp----------------ev----i-----n---------------------------------------------------kkekie-e-------k---dkek-dklaqidla---------------------ap--------------------------------vsekel-lalpkh-------r-----------------------------------------------------------------------------------------------------------------------s-----------------------q---------------------------------------------------------------------------------------------------------------------------------------------------------------------------------------------------kttvvevaqqnlprmeggkdlcknkafgvkyllktnkkhptkvmi-----qleienf---cefkasvavlinqstlytidsisrttpiptggyifvtiiadlkkinsvvlkga--------ikcaaaqttsniaikipastfiig-t-elskpelaqiik-tk-------kmismaysvsedtkfdvvglfeslqllav-kg-sankiwyg------itlkgddiailltn----k-qgkigfdvkttd------------k-icgda--ilkq------------ik--e----tlgqq
'apl5_crypto_sgtc|cn05087_CNBE0860_chr05_b3501_040506_230624__230457_230405__230318_230266__230187_230136__229750_229699__229474_229402__229278_229226__228051_227999__227885_227833__227400'            ------------------------mfertlqdlirglr---ahkgasktqe----------dafiaeamteirdelkg----------------kdmalkaeavikmcylm--ml-y--pipppagfafhvvevmsspryhlkqlgylaapmafs--g-------------------------------------------dt-eeivltvngikkdlls---------p---h-----vplpplpltalpq---llslssslstslhpdllhllthssprirkravlcllpcweafpeglr-egfprlrerlq-d------edqgvvgatvgvvmelarr--qggknylplapelfgiltg---ssnn-wmlikvvklfailtpleprlvrkllppittlisntsaisllyecvrtcivggmln--a-d-rp---------------------------------eadalarvcveklggyl-r-deggdqn-------pmvkiipt--hpq-------lva---ey-qdevlqsld-dpdvsirmralelatnmvdp-nnlqtiadtllshlapvspvlpsaaaslaaiasssgtssnalpsls--------------------------------------------------payrhllstrllailshntyan-vt-dfewvlsvlvdvayvs-----------------------r-------------------v---------------------------------------nvsqdikkmildvvarvksvrnyavsvlek--vlgdd---------------------------------d-fker-----lgd--------------------dnesadglieaavwvcgeypsels-sp----------------------------l-s----------------------------aisnlls------p----s------------------ts-ti---itslsiqavakifgyycti--------------------------------------------------------aas---------------------s--------------------------w-------------------------------------------s----------------gdkfee---------tkalvasi----------------------------------dkgl-------tev-ernakgdmevvervgeikgllgfvka-dle-------hhlppqntlrrdsgssipelegg-----------------------------------------------------------------------------------------------------------------------------------feaeakqtnqndppypkslyif--pp-lst-shplnavasyaqss---iripegldldtdlvpggg--------------------------------------------------------------------------------------------------------------------------------------------------------------------------------------------------------------------------------------------------------------------------------------------------------------------------------wpedieev-------------d-e--s---------------e-e------------------------------------e-----r--------------ekgllnlgegggegmeelrrvlregrkkkk----------------------------gkkgeegedr-----vere---rr-raarrakh-kndpyylydreded-------------------------------------------------------------------------------------------------------------------------------------------------------------------------------------vd---------------------nipivkldd-------------------------------------------------------------------------selphditdpssrpksksrqkkkappefd-rtg-elp----------------eg----v-----sspqiptpssrlspsasrmnsttglaavdlsasgsmskpvsrsssrfeeyklheeegl-s------ga---tsqv-dfqrngged---------------------vp--------------------------------vasvp-----------------------------------------------------------------------------------------------------------------------------------------------------------------------------------------------------------------------------------------------------------------------------------------------------------------------------------------------------------------------------------------------------------------------------------------------------------------------------------------------------------------------------------------------------------------------------------------------------------------evqvvkvkrkk------------k-agekk--kkke------------gk--r----espae
'apl5_physco_jgi|Phypa1_1|145585|e_gw1_229_47_1'                                                                                                                                                         me---------------------slfqrtlddlvkglr---lqmv----ge----------srylakaleevrkemks----------------tdpiikvtalqkltylq--macg--ad--mswasfcavevmtmtrfshkkvgylaasqsfh--e-------------------------------------------gt-dvlvlttnllkkdlgs---------k---n-----eyetslaieclsr---il--nadlaaaltpevftlmassrsyirkkatlvllrvfvkypdair-vafkrlvekmd-d------adpqvvcaavsvlceltlk--e-praylplapefyrlldk---ssnn-wlsiklvkifgaltpleprlgrkiagplcdlmrkvhaksllfecirtvtlgl----------r---------------------------------dhtgavklcveklrenm-d-lg--dpnlkylglkalaalmds--hpw-------ala---es-keviikcln-dgdisiqrralvlimgmvse-snvvetv--llryaqsa----------------------------d--------------------------------------------------asfcnellssilqtcgraryei-vs-dfgwyvtvlsdiacip-----------------------h-------------------s---------------------------------------ehggevgrqlmdvairvesvrtdvvraccg--lladp---------------------------------a-llgr------------------------------palqgalcaaawivgehitraphgp----------------------------y-e----------------------------vleallq------p----r------------------tr-llhfsvhavylqtvlkvfvsyais--------------------------------------------------------yqh-------------------------------------------------------------------------------ryfakkevleqeev----------------vtqrgs---------lhaaveli----------------------------------keni-------tpl-m--nsvdmevqer--------------------------------------------------------------------------------------------------------------------------------------------------------------------------------------------------------------------------------------------------------------------------------------------------------------------------------------------------------------------------------------------------------------------------------------------------------------------------------------------------------------------------------------------------------------------------------------------------------------------------------------------------------------------------------------------------------------------------------------------------------------------------------------------------------------------------------------------------------------------------------------------------------------------------------------------------------------------------------------------------------------------------------------------------------------------------------------------------------------------------------------------------------------------------------------------------------------------------------------------------------------------------------------------------------------------------------------------------------------------------------------------------------------------------------------------------------------------------------------------------------------------------------------------------------------------------------------------------------------------------------------------------------------------------------------------------------------------------------------------------------------------------------------------------------------------------------------------------------------------------------------------------------------------------------------------------------------------------------------------------a
'apl5_ostreo_jgi|Ost9901_3|42302|e_gwEuk_19_6_1'                                                                                                                                                         mpglgs--lssad--ktkas-tmrlfqkslrdmitgir---shkd----sq----------kefinkclsdiraevvs----------------sdirtkavaiekatylh--sl-g--ys--mhwasfhvvelmsttnvkykrigylaacqsfg--d-------------------------------------------dt-dvvllipnllkkdlas---------p---n-----paeaalaisclgn---iv--tpelsqtlvadvysllnnhkpdlrrraclclykcflrypealr-psfarltecld-d------ddqsvvqaavtvlselamh--n-pktylplapkfykllts---sssn-wmtiklvkvfgaltpleprlakklagpiseilettnakslmyecvrtvvmg----------mt---------------------------------sqekvvrqavdklkdml-e-dh--dpnikflalhaltfllds--hpr-------iva---eh-kgnifecld-hedsniqycalkivcglvtk-rtlidttahlmnamgka----------------------------d--------------------------------------------------qrfrdelvlsvihicmneryal-vt-dfvwylsvladlirvp-----------------------c-------------------s---------------------------------------shgaligeqiidvclrvevireaavgilgp--llldd---------------------------------s-lleq------sn--------------------vnktvpgalkavawvvgeyahyvv-dh----------------------------e-e----------------------------ildalls------p----q------------------vk-qlpgdaqavylqtifkvyasalvp--------------------------------------------------------ese---------------------d------------------------------------------------------------------------------------------------------lvvlrqkv----------------------------------srai-------epf-t--tsfnlevrerscqlqqmlvivgs-sed-----------------------------k--------------------------------------------------------------------------------------------------------------------------------------------epgsgiai-ieaf--at-v-l-seeiqpvsvkaqrk---idipaelga-------------------------------------------------------------------------------------------------------------------------------------------------------------------------------------------------------------------------------------------------------------------------------------------------------------------------------------------------------------------------------------------------------------------------------------------------------------------------------------------------------------------------------------------------------------------------------------------------------------------------------------------------------------------------------------------------------------------------------------------------------------------------------------------------------------------------------------------------------------------------------------------------------------------------------------------------------------------------------------------------------------------------------------------------------------------------------------------------------------------------------------------------------------------------------------------------------------------------------------------------------------------------------------------------------------------------------------------------------------------------------------------------------------------------------------------------------------------------------------------------------------------------------------------------------------------------------------------------------------------------------------------------------------------------------------------------------------------------------------------------------d
'apl5_populus_jgi|Poptr1_1|569806|eugene3_00120459'                                                                                                                                                      masp--------------sl-mdtlfqrslddiikglr---hqqs----te----------stfiskvieeirreikt----------------tdlqtkstalqkltyln--sihs--id--mswasfhaiecissptfahkkigylaisqsfn--e-------------------------------------------st-pvillitnqlrkdlns---------g---n-----efevslaldclsr---ig--tvdlcrdltsevftlmstskvfvrkkavsvvlrlfekypdavr-vcfkrlvesle-s------sdsqivsavvgvfcelask--e-prsylplapefyrilvd---srnn-wvlikvlkifanlapleprlakrvvepicdhmrktgaksmvfecirtvvtsf----------t---------------------------------eyesavklaavkirefl-l-ed--dpnlkylglhvlsimapk--nlw-------avl---en-kdvviqsls-dedpniklkslclvmamvse-snvveicrvlvnyalks----------------------------d--------------------------------------------------pefcneilgsilstccqnvyei-ii-dfdwyvsllgemsrip-----------------------h-------------------c---------------------------------------qkgeeienqlidigmrvkdvrpelvrvgrh--llidp---------------------------------a-llgn------------------------------pflhrilsaaawvcgeyvefsr-np----------------------------v-e----------------------------lmeallq------p----r------------------tg-llpssirtvymqsafkvlifcvcsylvqkedmtsevsdlaskrecsessdlasakapverdqdegfnprnsnqsyedpsvvng-------------------------------------------------------------------------------ghgqlstsalmeek----------------sfthes---------ifkllnlm----------------------------------elam-------cpl-l--gsydveieerarnalgfielvkrdiln-----------------------------p-----------------------------------------------------------------------------------------------------------------------------------slreanleteevsasri-vewv--hd-a-f-seelgpvsitaqer---vlipdelvlkenladlea--------------------------------------------------------------------------------------------------------------------------------------------------------------------------------------------------------------------------------------------------------------------------------------------------------------------------------icgnvelp-------------s-s--c---------------s-f------------------------------------s------------------------------------lrspyygesagisf----------------------------snlqdeedpe-----pste---at-slltehrk-lhelyylpseknet-------------------------------------------------------------------------------------------------------itiandyppanypssgintnddtqdlvtltnqs--------------l-v--------------------skr--kpnha---------------------kprpvvvkl-------------------------------------------------------------------------degdaapvtakkpevkddllsgairdill-lgn-eak----------------pa----s-----sqsnpsdkssikkkgkeklnvdlsdskedlavreqpnpenpssrrskhrghgkekskk-s------qg---kkdg-dgsedggek---------------------ek--------------------------------qksrn-----------------------------------------------------------------------------------------------------------------------------------------------------------------------------------------------------------------------------------------------------------------------------------------------------------------------------------------------------------------------------------------------------------------------------------------------------------------------------------------------------------------------------------------------------------------------------------------------------------------rngkhktrqra------------d-aplnv--vaqt------------pp--i----pdfll
'apl5_cmero_gnl|CMER|CMQ028C_adaptor_related_protein_complex_3_delta_subunit'                                                                                                                            mn---------------------lfadppltafvkalr---shqh----ee----------lsfvqkqlellrseced----------------rdpekkawallklthlnqhll-a--gd--lsftafpivetatrsvlwqkqvgllaasllfh--s-------------------------------------------qt-petlllanqlrkdlhs---------g---n-----rneqalaltgfag---fa--sadlaealwpdvaalftsarpylrkravvafhrsvrqcpevlp-acwprfvnllq-d------adpsvvcasvtvaleevht--y-pelfiqviprfyeiasq---ggsn-wllikvlmvldalcaheprlpkklaslvtsmieatqakslvfeccrvacrrla-------------------------------------------ddghllcvaiarliafv-e-gt--dqnlrylalkvlrnvvey--rps-------iis---qkqlqgvlnelq-nndilvrlaalellssrvhtaddlrclaqsmermsl-------------------------------------------------------lep------apgrapnrdtseelrfrsmlfselwrcirrvfpdgstdlaea-daawllvsivrpalv-ra------------------sqld-------------------e---------------------------------------knverfavllwklvqlheslrgsaaavcrq--vld-----------------------------rclsesh-dw--------------------------------iryygairvcvwilgtslegvn-ds----------------------------s-r----------------------------aandle------------------------------------------------------------------------------------------------------------------------------------------------------------------------------------------------------------------rltglfqlfecvrtgdee-------------ldsfaalq----------------------------------ttvlrtlrfccehl-q--adfslqvrerlqrivlls---------------------------------------------------------------------------------------------------------------------------------------------------------------------------------------psaf-eehwrllg-i--qrdvqrrageitrrs---aphpg-----------------------------------------------------------------------------------------------------------------------------------------------------------------------------------------------------------------------------------------------------------------alqallrslpalsshelsecwadphdlppptptpairrprkhsesqgasrsgnnaeaalllldtvdandvvraplta------l-------------p-y--r---------------s-a------------------------------------a-----pasatnesrgerdassahpl--------qasasagfttasdvwaa----------------------------hrfasapddtstdatgmea---agasarsttel-ehlafylrd---------------------------------------------------------------------------------------------------------------------------------------------------------------------------------------------------------------------------------------------------------------------------------------------------------------------------------------------------------------------------------------------------ap-----------------------------------sahahar-hahapaasv---------------------psnqqaadalsigaslqgnac-----trhdamqgariag-----------------------------------------------------------------------------------------------------------------------------------------------------------------------------------------------------------------------------------------------------------------------------------------------------------------------------------------------------------------------------------------------------------------------------------------------------------------------------------------------------------------------------------------------------------------------------------------------------------------tsdapddallidfcapyaaidggdapagddapsttgadnlgpgrcvatpe--h----tqaav
'apl5_dicty_DDB0234240_|Protein|_gene__AP3D1_on_chromosome__3_position_2224744_to_2228335'                                                                                                               ------------------------mfertlvdlirgir---nhkk----ne----------tkfinqcineikeelkg-----------------dmqkktvavqkltyiq--ml-g--fd--iswasfkivevmscnkfsskrigylaasqsfn--e-------------------------------------------gt-dvivlathqirkdfls---------s---n-----qseaylalnclsn---ic--ttdlarelandiltllstqkthilkraitvlykiflrypeslr-pafpklrekld-d------pepsvvscsvnvicelarr--n-pknylplapvlfriltn---ttnnywmlikivklfaaltpheprlgkklidpltniinsspsvsllyeciqtcitgm----------s---------------------------------dhiplmklcisklrtli-e-hn--dqnlkylgllalnnimki--hpk-------avs---eh-rdlvlncle-dddisirlraldllpgmtsk-knigdivfklldhldna----------------------------e--------------------------------------------------gqykeqiiekiielcsmgtyqf-it-dfewyinilvklsqiq-----------------------d-------------------s---------------------------------------ihgkliasqlldvvirvkivraystrqmie--llknp---------------------------------k-lmsn------p---------------------teggmcevlyaaawivgefsgyvn-rp----------------------------i-d----------------------------aleaflq------p----r------------------vc-vlpshiqsvymlnslkvfshacak--------------------------------------------------------angdkipslddddeeeeaqeeedqne-------------------------i-------------------------------------------t----------------he---i---------vqecleii----------------------------------ksrl-------tif-t--hsiylnvqeraclinellsfytv-tke-----------------------------q------------------------------------------------------------------------------------------------------------------------------------------------gnni-skel--is-l-f-teqlnpvgpkaqkk---vpipegldldewindpkh---------------------------------------------------------------------------------------------------------------------------------------------------------------------------------------------------------------------------------------------------------------------------------------------------------------------------------------q-------------e-p--i---------------e-e------------------------------------d-----e--------------dddif---------n--t----sts---shqkkhhkhhrggydgdddeddetnsshsghsssnfnrhp-----idiq---rq-keerlrkq-annpymlggkvskk------------------------------------------------------------------------------------------------------------------------------------------------------------------------------ls--tndpe---------------------nipvvqltg-------dlghlhvgassnrpmp-------s--------kg--skktkkhy-------------------------------------------------ti-dtttemp----------------eg----a-----k---------------------------------------------------esddedek-------d---nkykndalsninls---------------------ep--------------------------------ltasdv-lhtsrh-------r-----------------------------------------------------------------------------------------------------------------------t---------------------------diikek--------------------------------------------e------------------------------------------------------------remamlakknaklspksppstanysevtspeiapakkatkkaaagsnppppptakksskkpaatsstttttkstqaaaavvapppvivkkvlktildddnfkitceilkvspsnetdnnqikltmkvqnktdedms-d---vsislknpaeqcvsiknsgeigvleadastthtellnvvnvlnsqelqftlla---s-----pssspsitnqlsidlpfsffiva-t-klpkdkfaeilqksgqvs--amdstkitgqsltmplvieklaqqlsievvqahpngqtasfya------kttqnhhiamlvke----k-dgnisfdikspq------------s-llnqi--lvke------------iaq-l----tfssk
'apl5_tpseudo_jgi|Thaps3|263963|thaps1_ua_kg_chr_13000011'                                                                                                                                               ------------------------mfektlndlvtgir---thrr----dt----------alyisqniseikqelks----------------pdfytksnalqkltflq--mm-g--yt--mswaafasvevmssprfalkrvgylaacqgldqpe-------------------------------------------ks-pvvllttnllkkelrgatv--ggsge---n-----myhaglainclsn---ia--tedlgrellpdllhllnhpspyvrkkallclykvflkypqglr-lsfdkikqcle-d------phpsvvscavnvitelsdk--n-pknylplapaffkllts---sann-wmlikvvkllgslvpeeprlarklldplcnivksthaksllyeavfattlclqyvkkadgsqp--------------------------------snipgvvdlcvetlrgfv-r-et--dqnlkylglvgfgsllqs--qpk-------vlhsqsec-kglilqcls-dedvtirtralgllkfmttk-rnlvelitqllshveaa----------------------------s--------------------------------------------------geyrcdlvdeivrmcssnkyel-lm-dfawyvdvlvilagvr-----------------------g-------------------ie--------------------------------------sqgeiiakqwmdvawrvlpvrsysvrrsle--mlvwe---------------------------------tgqegk------es--------------------erhflpevlpaaawivgdgnd------dfdsr--------------ydaftkgpyh-a----------------------------lvqsmta------ptdaag------------------in-plpcttqavfvqnamkvfaaacqr--------------------------------------------------------nlq---------------------t-------------------------hg-------------------------------------------n-----------------h---e---------lhacvgtl----------------------------------mknl-------dvy-a--espdvevkersftahql-------------------------------------------------------------------------------------------------------------------------------------------------------------------------------------------------------------------------------------------------------------------------------------------------------------------------------------------------------------------------------------------------------------------------------------------------------------------------------------------------------------------------------------------------------------------------------------------------------------------------------------------------------------------------------------------------------------------------------------------------------------------------------------------------------------------------------------------------------------------------------------------------------------------------------------------------------------------------------------------------------------------------------------------------------------------------------------------------------------------------------------------------------------------------------------------------------------------------------------------------------------------------------------------------------------------------------------------------------------------------------------------------------------------------------------------------------------------------------------------------------------------------------------------------------------------------------------------------------------------------------------------------------------------------------------------------------------------------------------------------------------------------------------------------------------------------------------------------------------------------------------------------------------------------------------------------------------------------------------------l
'apl5_Toxoplasma_gondii|XI|583_m09203|Annotation|Toxoplasma_gondii_TIGR|protein_coding_adaptin_related'                                                                                                  mf----------------------qsrtslpslirglr---aaqqeg--nd----------deflsaslqqikeelvsasspasqslssllgrapsasvrstallklaylq--ml-g--vd--lgfatfsvveamsvqsftlkrpayfacalafa--splsatslrarendacareeaqdgrqlsgsgaegrnladekqkqqq-alsllttnlfkkdfns---------k---e-----thetslalstlav---ms--tpeiaaallpdvllllassrsilrkkaavcasrfliqvpallp-ssfpklrqqlmse------eetpvvtslcsallqliae--r-pqqylslvpplfhllca---sssn-wlslkllkifallapfeprlplkllrplrtlleqsraksveveilrlsllhfpfe-------eaaakarrtaaagallansevageeppredggeceldaflrsclrrihall-t-sa--drnlrcvgvdilarlfae--krdmaadvaacip---ef-rkfvlqaae-ecdptirsrgidlltktata-esftqiaeqlvaaagal----------------------------eaq-----------------------rlpgqtrseketgdprsalavaaspaslrasfllpvlrmgaenhyal-ve-dfewylallasiavdg-gessvdsyrgrpagagleeegae-------------------p---------------------------------------svsglvaeqlvditvrvpavrpcaallasl--icdsagastagretlrkihrahqrqagvlreveafpeka-eq--------------------------------tvapvvvraaawivgeyfeyld-gn----------------------------h-a-----------denvdpreggslsfyfdacrslir-----la----r------------------cl-vlpppvqqvvvsaavkvflgacsa--------------------------------------------------------vsr---------------------r--------------------------r-------------------------------------------glgqprlcsakedltrlce-------------vqeamlam----------------------------------lerckaaaegehgs-s--psssvevydrvrlaeqlvrffgp-gd------------------------------s------------------------------------------------------------------------------------------------------------------------------e-----------------tagq-geglrvwg-v--rqgaflpvlpgaqqq---vpldasldlsspffdyrrlqsqqasgarapealpqapssvgaasevggalnrkgdtsgdasgvgwrgggpssngkkrfdvirsaiapgqpqgspgsttspekpacavslclnssgpeaslvsssvsavssvesppnsgggataawdmkvrkclrpsetaqeagvplplslqlqlkgrlwqscggdellrifccvgevqgptapdappavavalccekagsvetevsevgivfseadslglpalvplaselkrrservvvkpasfssllccastaelrdwrlegrivyttesssvdfssldgdagvgepdrqkqqrsapfaveipatvgllplqmtedelasfftqa-------------g-g--a---------------v-s------------------------------------a-----qhservavrtrtpspaagct--------dtwcvslgggaptspls----------------------------vlqylrivacaanmfllpq---qplpasvcssg-vlkclliaq---------------------------------------------------------------------------------------------------------------------------------------------------------------------------------------------------------------------------------------------------------------------------------------------------------------------------------------------------------------------------------------------------ly-----------------------------------npdgahq-lqtrlekve---------------------ag-----rtecfappslpadlsghqvllafvacscgges-----------------------------------------------------------------------------------------------------------------------------------------------------------------------------------------------------------------------------------------------------------------------------------------------------------------------------------------------------------------------------------------------------------------------------------------------------------------------------------------------------------------------------------------------------------------------------------------------------------------prekdtpektseegsgilhfrvnvrsasatcseavcrrictlleetafgr--l----hvfte
'apl5_leish_LinJ08_V3_0090_|||adaptor_complex_protein_AP_3_delta_subunit_1_putative|Leishmania_infantum|chr_8|||Auto'                                                                                    msla-------------------aftqyslaavvrnlr---sapg---gte----------eeavdryiadtknevna----------------adprvkmvaiqkatyfh--ml-g--ys--sqyadfrvvemmaspiflhkriaylaacltft--e-------------------------------------------dt-dviplmtaslkrdlss---------s---n-----qfevglalycias---ic--tpdmaqdvvadvvnllghprayvrkkatlslyrvflsypeslr-vtygrlkekle-dnnekadtdpavrgavvcvlcelarr--n-panflglavpfysllss---vhsn-wtlikivkvfgyfapleprlgkklvepitnlinttgaksvqyecllavangms-------------------------------------------qvsslkklaaekirgfv-e-da--dpnlkflglealsllvassenrk-------lla---dq-revvlrcld-dpdstirlkalhllrdlttr-ktvishinemldrcvrtp---------------------------p-------------------------------------------------deewsnavirtiietaqtgdyew-iq-dfewylsvlldlcvve-----------------------lt-----------------vy---------------------------------------thggfmeqelvcilsrvngvrragveeivp--lltnv---------------------------------r-llgc------dr--------------------qhstqwrilcaaaficgeyphwvp-di----------------------------a-e----------------------------acralld------e----p------------------it-llpaevqlacvaavgkiaayvyqp-------------------------------------carhvqlcngeeecraaeeee------------------------------------------------------------------------------------------------------------------------------qrivpslaelirtvllpeadeasgahdntaaddargaaarahrgl-------rrf-c--hsafpsvlerahlvqyqv------meh-----------------------------------------------------------------------------------------------------------------------------------------------------------------------------------pevg--pk-l-y-eavlppvaagaqda---ielpedvdleapfcenva---------------------------------------------------------------------------------------------------------------------------------------------------------------------------------------------------------------------------------------------------------------------------------------------------------------------------------------m-------------l-------------------------------malsgsdeddgsdggalggygglgdsgdd-----d--------------ldanf-----------------------------------------------------------nley-----rieq---qr-rseqarre-emapyylrdsadagvvvsedfgapsrplrsaqqigcddglvshagavsqhrqhtrtrrpqkvfsinrqlskpadyeekkaarwhrskspeedeatrklrgidvtralraderlpetlsyaqllqqqqhkgkgsdel-------------yadamvashaaeavqv-----------------------tl--ynerp---------------------lglyltvtg-------c--------kvrrdgl-------hlsgavecvna--tsssvvrdvrltatptaafamgdvtlrleavksdmaedasggtsvtvaerlkgsatvrvpiva-rls----------------hl----p-----s---------------------------------------------------sfaeapls-------l---nlsw-taerkhhqv---------------------al--------------------------------tlpley-vyfakp-------v-------------------------------------------------------------------------------------------------------------------------------------------------------------------------------------------------------------------------------------------------------------------------------------------------------------------------------------------------------------------------------------------------------------------------------------------------------------------------------------------lpgsvltsh-e-y---ledvvgka-laaap---iatafvpcskaaimtgvmaampqlrlapid-vf-kdalsmygllhgrkselahthvavllqeqevdg-skgilvtvrchy------------p-vlsea--livk------------la--e----lvgah
'apl5_naegleria_estExt_fgeneshNG_pg_C_280159'                                                                                                                                                            ------------------------mfekslqdmvkgir---anka----te----------dayirscvseikdelra----------------ndikkkavavqkltylh--ml-g--yd--mnwaafhilevmsspiftykrigylaaslgft--p-------------------------------------------qt-dvillthqlfrkelks---------a---n-----qydtglavsaian---ia--tpdlakdlaseilglfnssrqyirkksvlcmykiflqypdalr-psfpklkekls-d------shpsvissavnvicelark--n-pknylgmapifyklltn---vtnn-wtlikivklmgslapheprlakklvepianiisttpaksllyeclitvtigm----------q---------------------------------ehmtvvklavdklksfv-e-dk--dqnlkylglaglnnllsk--ypk-------vis---dm-kdtimecle-dqdvtiryraldllcgvvnq-knikgivskllkqleka----------------------------e--------------------------------------------------gdyrdflieriitscskdnyka-ia-nfkwyldiliqltnik-----------------------s-------------------a---------------------------------------qhgkliaqhimdvlirvkslrqhgvnemis--lltsp---------------------------------h-llte------ss--------------------etssvfdvlyaaswti-efsldte-ke----------------------------s-e-----------------------------------------------------------------------------------------------------------------------------------------------------------------------------------------------------------------------------------------------------------------------------------------------------------------------------------------------------------------------------------------------------------------------------------------------------------------------------------------------------------------------------------------------------------------------------------------------------------------------------------------------------------------------------------------------------------------------------------------------------------------------------------------------------------------------------------------------------------------------------------------------------------------------------------------------------------------------------------------------------------------------------------------------------------------------------------------------------------------------------------------------vyqdpnapvsnyqr------------------------------------------------------------------------------------------------------------------------------------------------------------------------------qr--dvfii---------------------kgtakkkpvattgepkkvkktttkk--------------v--------kk--tkkydden-------------------------------------------------ee-pmqvste----------------fe----q-----v---------------------------------------------------egyvppka-------k---avetedalskidlt---------------------ap--------------------------------igadei-lptika---ypvgs-----------------------------------------------------------------------------------------------------------------------s-----------------------------------------------------------------------------------------------------------------------------------piipkke---kevpvkktkeaksetttkkkvkktkegategevkkkkkvvkkapesskqlidffdtpeasepkvekkttkkkassepksekkasagkkglkllcrdehvkvyyntkafpldgttlsipislenvsdedvnaiayni-dstmnlkfirpgmqqtgvvrcgfslapestntlnpsftfqsfvrqqqvtgfvey---t-----lgtedkrrldftmkipssmffvq-k-rvtteefanlik-tgqlphlsstnctlnekitnvndaakeiarqlrltvvd-yvadtvyqmyg------nscqnhhlavlvka----ksatsvsvelrttd------------d-nlsts--liqe------------vam------lfkek
'apl5_phytoph_PITG_14573_|_PITT_14573_|_Phytophthora_infestans_conserved_hypothetical_protein_translation_979_aa'                                                                                        ------------------------mfeknlqdlvkgir---sakg----dv----------tvyisqalqeikvelrs----------------tdpfikaqavrkltylh--ml-g--yd--mcwaafhvvevmsyerfahkrigynaacksfp--q-------------------------------------------st-dvvllctnllkkefgs---------t---s-----eyevglainvlan---iv--ttdlardllgdvlammgspkpyvrkkstlvlykmflrypqglr-lsfdrlkerme-e------pdvtvvscavnvicelank--k-pknylglapqffrlltt---ssnn-wmlikvvkllaslvpeeprlarklldplatviqntpaksllyecistvttallytkksdgsqp--------------------------------rnvapvvrlcndhlrryi-e-dp--dqnlrylglvglgnlmks--hpy-------vvt---eh-qelivecla-vdditirmralellsgmvnp-dnaapiirelmrqtlsa----------------------------d--------------------------------------------------gayrhelithilhvcsvnkyan-ih-dfdwyihvlvqlarvp-----------------------g-------------------ntaatvgaslsslapssgsmlgsssssskmkvaddepakrshgvevarqlvdiavrvksvrsvmvdnmie--llmek---------------------------------e-alsg-------p--------------------gagtlqevyyaaawitgeyvmefl-dd----vddeeedeseeeereteeeklqrle-d----------------------------lademlq------p----r------------------tt-tlpghvqtvfiqallkiltamaer--------------------------------------------------------ad---------------------------------------------------------------------------------------------d-----------------a---t---------veriatvi----------------------------------merl-------paf-v--qseyievqeravclqqlllalgm-----------------------------------------------------------------------------------------------------------------------------------------------glgaltaherterafdgs-------------asldpakr-ldvl--ns-y-f-aerlapvgvkaqrk---vplpgdldldeplsnsea---------------------------------------------------------------------------------------------------------------------------------------------------------------------------------------------------------------------------------------------------------------------------------------------------------------------------------------kflesggdvsafsse-d--d---------------lev------------------------------------s-----f--------------vsqgh---------a--g----igg---gysgigdgsperkaghkhrrhdhssseseseaesensade-----kerk---er-eyareqerlrkdpfylsggsqas----------------------------------------------------------------------------------------------------------------------------------------------------------------------------------------------------------------agaganagfgnmigalgsngk--------------k--------kk--askksksr-------------------------------------------------di-ledelmp----------------eg----a-----r---------------------------------------------------ssdedr-rrarkkrgs---vgedetdlaavdls---------------------ip--------------------------------lgenek-vptdqw-----------------------------------------------------------------------------------------------------------------------------------------------------------------------------------------------------------------------------------------------------------------------------------------------------------------------------------------------------------------------------------------------------------------------------------------------------------------------------------------------------------------------------fh-rqtpakpaeddkkskkkssthkkssrgdddskkkkkkdasskssks------kkssrkqdlliggf----s-eeeedkkkrkdk------------s-srrpe--appa------------e--------plllf
'apl5_ncrassa_gi|85092036|ref|XP_959195_1|_hypothetical_protein_NCU04652_'                                                                                                                               ----------------------------------------------------------------------------------------------mrkdvkatallkiiyle--mn-g--hd--mswasfhvlevmsspkyhqkrvgylgavqsfk--t-------------------------------------------dt-evlmlatnllkkdlsa---------s---s-----pivislpiaalph---ii--tpslalsvladllprlshshsairkktivtlyrlalvypetlr-aawpkikerlm-dk----hedpsvtaaivnvvcelgwr--r-pqdflplaprlfellvd---ggnn-wmaikliklfatltpleprlvrkllppltdlirttpamsllyecingiiqggilg--dse-dd---------------------------------greeiaslcvsklrgmi-tfng--dan-------sfnrivvt--hpf-------lva---qq-edvimecid-seditirikaldlvqgmvss-dnlvsivsrlmrqlkts----------------------------tnp----------------nndqlddlstdsseemgaerrsrkrdeapplpedytidvigrilkmcsqnnyss-vv-dfdwyidvltqliria-----------------------pasrkeldsdgmalgpkstta---------------------------------------disesignelrnvavkvkalipri---------------------------------------------------------------------------------------------------------------------------------------------------------------------------------------------------------------rpsevlatclqasmklfaliagn--------------------------------------------------------dqt---------------------y--------------------------w-------------------------------------------t----------------ae---r------ksmvsllmarv----------------------------------ihty-------epl-v--lhpslevqeraveftellkltae-aas-----------------------------aqasstdel------------------------------------------------------------------------------------------------------------------------------------eqdpplll-tqai--pslf-q-gwelnsvavgaqln---vpmpegldldepihpnls---------------------------------------------------------------------------------------------------------------------------------------------------------------------------------------------------------------------------------------------------------------------------------------------------------------------------------------s-------------l-l--a-----qadslmlpiqe-ddefsayynekaaptsissepainrlrdapettsgsyq-----q--------------ateds-----------------------------------------------------------ylda-----diia---rr-kaeraern-rddpfyigdlgsps-------------------------------------------------------------------------------------------------------------------------r-------------sqgtstpihnilqnen-----------------------gp--dldid---------------------sipimkldl-------g--------aisssgv-------ggapgtpqrsk--apksrpqivvaadetlvgsrpstprtgsqhdsdadpssasaksraarklkqsllqvdsshlrn-lsl----------------ea----s-----h---------------------------------------------------sedsggga-------l---phek-laetdaema---------------------ka--------------------------------mkevqr-lrlemq-------r-------------------------------------------------------------------------------------------------------------------------------------------------------------------------------------------------------------------------------------------------------------------------------------------------------------------------------------------------------------------------------------------------------------------------------------------------------------------------------------------anerihvaq-g-v---ptegvvvk-skkkk---egkkakskskseedgagagedekekkvvkk-kk-kkaetevaegggegapvggegegeavitvkkke-kekvkkkkpkri------------i-qlgde--dagg------------tgaga----eagep
'apl5_osativa_gi|115436956|ref|NP_001043177_1|_Os01g0512200_'                                                                                                                                            masapp--a-apa--papsl-vdtlfqrslddlvkslr---adpsa--age----------saavaralseihreira----------------pdtatkavalqkltyls--slhfapva--shplafpaieliaspqlphrrlaylaaslslh--p-------------------------------------------aslsllplathqlhkdlsp---------s---tssaanhhvtalalqllaspaaaa--apdlpvhlahdlvphlsrgsp----raiaaaarviaaspsaavpvlfkplaacla-s------pdprasaaaaaafcelsappad-aapflplapdlynlltt---srsn-walikvlkvfarlaplesrlaarivdpvcqllarsaamsltfecirtvltal----------p---------------------------------ahdaavrlaigkakeflaa-ed--dpnlrylgllalgmlgpa--yas-------tlh---ec-rgviaqslg-dadsnicrealhlmmglidd-snvtdiagmlvshasks----------------------------d--------------------------------------------------pefandilgavlsacgrnvyel-vs-dfdwyvslltdmgrnl-----------------------h-------------------c---------------------------------------aqgdeigrqlvdvglrvqdarpelvhssrt--llidp---------------------------------a-llgn------------------------------hllcpvlsaaawvsgeyvnftk-dp----------------------------v-e----------------------------lveallq------p----r------------------is-llpmsvravyiqavlkvitfccnl--------------------------------------------------------yve---------------------r--------------------------lsdsskevsvalnglsmdqtvsggsdapigssngqitvprmmekd----------------pfslks---------vvhminli----------------------------------ettv-------gpl-v--ecnevevlerarnligfvyslre-i-q-----------------------------e-----------------------------------------------------------------------------------------------------------------------------------lkeskfdddkhsrvkel-vknm--qt-v-l-sheigpvslnaqek---vslpddlvlnenlaelvd-----------------------------------------------------------------------------------------------------------------------------------------------------------------------------------------------------------------------------------------------------------------------------------------------------------------------------------------------------i-i--s---------------e-d------------------------------------d------------------------------------ttlsssivfyprsc----------------------------gsvetrdepa-----lslg---ss-sllsehrk-rhglyylptgka------------------------------------------------------------------------------------------------------------------edgpvdyphandpllpassesald--------------d---------------------klkt--iqpvt---------------------ggkkpkavk-------------------------------------------------------------------------srpkvvkldgedflssmvasasvpkedsl-sga-vrg----------------vl----l-----grdlkpsssqkasdkayegiinkmdsgesssqwknnvdadfvghptsssrpsiqqshd-k------es---tnpl-esdgkeark---------------------hr--------------------------------rsrsg-----------------------------------------------------------------------------------------------------------------------------------------------------------------------------------------------------------------------------------------------------------------------------------------------------------------------------------------------------------------------------------------------------------------------------------------------------------------------------------------------------------------------------------------------------------------------------------------------------------------hrqgkhkhrer------------h-ctqpd--vpqa------------pi--i----qdfll
'apl5_tricho_gi|154420131|ref|XP_001583081_1|_Adaptin_N_terminal_region_family_protein_'                                                                                                                 ------------------------mlsrtlfdvirgyl---nnkvn--gte----------ekfiseqmdemqkecan----------------asideksdivqqvifln--li-g--yd--vswadftvlevmssesysakriaytaasqmwn--t-------------------------------------------qs-dvvimathrihrdlts---------v---v-----plianavltslpp---yl--slplaqhiahdvialmsgarpqlrqkaimtfyhiclkypdalr-pgftalrnrld-d------tdlfvvfsaltvmselcah--n-pqnfvgmipkfhkmlet---aptn-witvrlitilrmlcsveprlpkklvppfttilettnsitvlfecvrtiidipi-------------------------------------------tnpilltyatqrmqafl-e-hk--danlrflcltlfikliei--qpk-------lva---qh-kelitqcld-sndestrllaldllaalant-ktidgivgkmfdhfrds----------------------------k-------------------------------------------------nqafkdqvlkrvieicskndyel-is-dfewyitclidfleeg-----------------------g-------------------f---------------------------------------tcyneladqfydlasrvpdtrqtlvdlmsa--lfdnv---------------------------------e-yk---------------------------------dktrlllvasfiigeyaesne--------------------------------------------------------------cieslvq------p----l------------------vl-qtdervqlccvsaalklylrlsde--------------------------------------------------------ek------------------------------------------------------------------------------------------------------------------------------analetl----------------------------------ktgl-------emf-r--tsgpaevqdraemilmllnifet-sqe-----------------------------------------------------------------------------------------------------------------------------------------------------------------------------------sdei--sq-l---qetlsselpddqep---ielppglndpiplfa----------------------------------------------------------------------------------------------------------------------------------------------------------------------------------------------------------------------------------------------------------------------------------------------------------------------------------------------------------------------------------------------------------------------------------------------------------------------------------------------------------------------------------------------------------------ieekeeekpeeiidsklpkkkeehkegeekkpkkpmrkqrqnapkavvikaptktttpvsnsaqkakvapknsalsdalasvdltsemadvqkelprpmpynqellmkq-------------aqqrsthskhshgskr-----------------------kr--sknqe---------------------lpmpsavsv-------p--------ppqqpqp-------vtapkprsrmq--ligensslivnaieftpsqtnpgrlevevlihnqteltinsiditvqsqggavkgvdvpsitt-pis----------------pv----s-----s---------------------------------------------------athkitie-------a---anmt-qpqkvriif---------------------vp--------------------------------veggve-tldatl-------r-------------------------------------------------------------------------------------------------------------------------------------------------------------------------------------------------------------------------------------------------------------------------------------------------------------------------------------------------------------------------------------------------------------------------------------------------------------------------------------------lfpsfflta-a-p---tegfeqae-kkctf---dekmkpiqtqkarevlqtafnvvrgsnikl-pd-assraiya------ktpagheaiayvqa----a-agqviievkstn------------e-llgks--lvke------------lemkv----kaieq
'apl5_homo_|33869469|gb|AAH05142_1|_AP3D1_protein_'                                                                                                                                                      malkmv--k---------gs-idrmfdknlqdlvrgir---nhke----de----------akyisqcideikqelkq----------------dniavkanavckltylq--ml-g--yd--iswaafniievmsaskftfkrigylaasqsfh--e-------------------------------------------gt-dvimlttnqirkdlss---------p---s-----qydtgvaltglsc---fv--tpdlardlandimtlmshtkpyirkkavlimykvflkypeslr-pafprlkekle-d------pdpgvqsaavnvicelarr--n-pknylslaplffklmts---stnn-wvlikiiklfgaltpleprlgkkliepltnlihstsamsllyecvntviavlisl--ssg-mp---------------------------------nhsasiqlcvqklrili-e-ds--dqnlkylgllamskilkt--hpk-------svq---sh-kdlilqcld-dkdesirlraldllygmvsk-knlmeivkklmthvdka----------------------------e-------------------------------------------------gttyrdelltkiidicsqsnyqy-it-nfewyisilveltrle-----------------------g-------------------t---------------------------------------rhghliaaqmldvairvkairkfavsqmsa--lldsa---------------------------------h-llas------st--------------------qrngicevlyaaawicgefsehlq-ep----------------------------h-h----------------------------tleamlr------p----r------------------vt-tlpghiqavyvqnvvklyasilqq--------------------------------------------------------keq---------------------a--------------------------r-------------------------------------------e----------------ae---g---------aqavtqlm----------------------------------vdrl-------pqf-v--qsadlevqerascilqlvkhiqk-lqa---------------------------------------------------------------------------------------------------------------------------------------------------------------------------kdvp--v-aeev--sa-l-f-agelnpvapkaqkk---vpvpegldldawinepls---------------------------------------------------------------------------------------------------------------------------------------------------------------------------------------------------------------------------------------------------------------------------------------------------------------------------------------d-------------s-e--s---------------e-d------------------------------------e-----r--------------pravf---------h--e----eeq---rr----------------------------pkhrpseade-----eela---rr-rearkqeq-annpfyiksspspq-------------------------------------------------------------------------------------------------------------------------k-------------r--------------y-----------------------qd--tpgve---------------------hipvvqidl-------s--------v--plkv-------pglpmsdqyvk-----------leeerrhrqklekdkrrkkrkekekkgkrrhsslptesdediapaqqvdi-vte-emp----------------en----a-----l---------------------------------------------------psdedd-k-------d---pndp-yraldidld---------------------kp--------------------------------ladsek-lpiqkh-------r-----------------------------------------------------------------------------------------------------------------------n-----------------------t---etsksp--------------------------------------------ek-dvpmvekkskkpk-------------------------------------------------------------------------------------------------------------------------------------------------------------------------------------------------------------------------------------------------------------------------------------------------------------------------------------------------------------------------------------kk------------k-kkkkk--kkkk------------kk--k----kkkkk
'apl5_cadiA_|238880679|gb|EEQ44317_1|_conserved_hypothetical_protein_'                                                                                                                                   mssfql--q-nsevlarlkp-fgisfekslndlikgir---ahtk----esp------eslgnfldvaiqecrneltt----------------tdletkamailklayle--my-g--fd--mswcnfqilevmssskfqqkrigylaaiqsfk--n-------------------------------------------eq-dllilatnqfkkdlns---------h---n-----hvdiglalsgiat---iv--tpslakdinddvlmklnhskpyirkkailamykiflqypeslr-lnfnrviekld-d------seiavvsatvnviceiskk--n-pnifinylpkffailed---tknn-wliirilklfqslskveprmkkkilptiidlmlrtqassliyecincivsgqmls--ads--s---------------------------------kdketaklcinqlklff-l-tn--dsnlkfvglialintlki--fpi-------lindvegi-seivlecln-drdliikrkalevsnylvne-dnitevvkimlmqlvpd----------------------------nn----------------------------------------------middmlklevtlkilqiasqnnyvn-ip-nfrwyvavlkdvinlt-----------------------l-------------------lp----------------------vegatnsgliashianeistevgkefknlatkvpsvrsyllqnvvl-elvqdv---------------------------------r-ll--------------------------------dssalilkdlywilgeyiselk-vt----------------------------q-nddgdddsdsdsdgedaqvmvldidkkikvfntlin------y----qidkklgltsnihfpvsaklinlhftsvvavliqalvklyngiatd--------------------------------------------------------yin---------------------nfattngqlpl---------------ek-------------------------------------------y-----------------h---e---------lcyhlyrl----------------------------------igfl-------snw-e--nhpnyevqeralswleflklileamtd-----------------------------n---dftdikkleesdlkmykdlpiakggdsesesesesedddeeeeeeerndyseddseseddgyenlvssdeegnskpskstlpiqeeeynpfaeneesesknltggneaeeetqeqenqqqdnng-------------mkqlpmll-thvl--ps-f-ftaytlnpvaknaqrn---vgvpedldlntqirspdf---------------------------------------------------------------------------------------------------------------------------------------------------------------------------------------------------------------------------------------------------------------------------------------------------------------------------------------k-------------l-e--q---------------f-d--------------------------------------ddssd--------------nyely---------l--s----e---------------------------------vedieplihlss-----depq---ek-kkerlerl-kddpyyldddyvvk------------------------------------------------------------------------------------------------------------------tkkksksk------------kiksesispdvesenas-----------------------it--ntivs---------------------et----------dtdmnkkkkqtkk--------------k--------ks--nklkkekv-------------------------------------------------li-ldeet-i----------------vgesnittpiest---------------------------------------------------qiqthkekkkptkknt---fkidssnldnfdlv---s------ndsetqlrndkey--------------------------------eidle-----------------------------------------------------------------------------------------------------------------------------------------------------------------------------------------------------------------------------------------------------------------------------------------------------------------------------------------------------------------------------------------------------------------------------------------------------------------------------------------------------------------------------------------------alreklkktt----------------------vepkikd------keakskkkskkskk----tseegkstttesng------------v-eplkp--kkvk------------kk--k----aiile
'apl5_danio_|113682038|ref|NP_001038480_1|_adaptor_related_protein_complex_3_delta_1_subunit_'                                                                                                           malkiv--k---------gs-idrmfdknlqdlvrgir---nhke----de----------akyistcideikqelkq----------------dniavkanavckltylq--ml-g--yd--vswaafnivevmssskftykrigylaasqcfh--e-------------------------------------------gt-dvimlttnqirkdlss---------p---n-----qydtgvaltglsc---fv--tpdlardlandimtlmshtkpyirkkavlimykvflkypeslr-pafprlkekle-d------pdpgvqsaavnvicelarr--n-pknylslaplffklmts---stnn-wvlikiiklfgaltpleprlgkkliepltnlihstsamsllyecvntviavlisl--ssg-mp---------------------------------nhsasiqlcvqklrili-e-ds--dqnlkylgllamskilkt--hpk-------svq---sh-kdlilqcld-dkdesirlraldllygmvsk-knlmeivkklmlhvdka----------------------------e-------------------------------------------------gttyrdelltkiidicsqsnyqy-it-nfewyisilveltrle-----------------------g-------------------t---------------------------------------rhghliasqmldvairvkairafavaqmat--lldna---------------------------------h-lltg------nt--------------------qrngicevlyaaawicgefaehle-dp----------------------------m-l----------------------------tleamlr------p----k------------------va-tlpghiqavyvqnaaklfatvlqk--------------------------------------------------------heg---------------------e--------------------------t-------------------------------------------d----------------sq---a---------aqetsqll----------------------------------idrl-------plf-v--qsanlevqerascilqlvkyiqk-lqq---------------------------------------------------------------------------------------------------------------------------------------------------------------------------knve--v-aeev--ta-l-f-agelnpvapkaqkk---vpipegldldawinepps---------------------------------------------------------------------------------------------------------------------------------------------------------------------------------------------------------------------------------------------------------------------------------------------------------------------------------------e-------------s-e--s---------------e-d------------------------------------e-----k--------------pkavf---------a--k----eep---kh----------------------------srsrhtevde-----kela---rr-rearkqeq-annpfyikaspssq-------------------------------------------------------------------------------------------------------------------------k-------------v--------------y------------------------d--apgve---------------------hipvvqidl-------s--------v--plkv-------pgmpmsdqyvk-----------leeerrqkekadkkk-kekkkkrekrgkgrkgdsgpeseeditpahhvdi-vte-emp----------------en----a-----l---------------------------------------------------psdddd-k-------d---pndp-hkaldidld---------------------kp--------------------------------ladsek-lpvrth-------r-----------------------------------------------------------------------------------------------------------------------p---------------------------evlkspaedrddntipqetkkksskdkkekkkdkekdrkrskedkkkkkkh---kdveeelpeslpeevvqseetkevavpptsadasdldfw------lssapvppvaqvvtvsssaaaatvdsssaaaaesepeelkdtepddtksskhkkkkqkkekeekekkkkkrhhhhhhhhsdagaedsvqngtvedeeplppmsnysllaensyikmvcdiqgnhqdeskvvvsvifenksdsflksmefnvldslnsklqrpdgagphdgltvpfqlppgvsnearfvfsvqsivmpqklkgtltf---ivk--tdessthekldfklhftctsylit-t-pcysdayaklle-sgdlk---gsslrlegvnmpfhhllaricfhhhfsvve-ri-dscasmys------rsiqghhvcllvks----s-dqtvsidakcde------------p-sllgn--vlde------------ik--q----tfskc
'apl5_monosi_|167538232|ref|XP_001750781_1|_hypothetical_protein_'                                                                                                                                       ------------------------mfeknlsdlirgir---ahpd----de----------tkyisncmdecrkelkn----------------pdldvkanaiakltylq--ml-g--fd--iswasfqivevmtskkflhkrigylaaaqsfh--e-------------------------------------------dt-dvlmlttnmlkkglts---------q---n-----myevglalnglsn---fm--tpdlardlgndvitlmtsvrpyvrkkatlctyplflkypealr-aafprlkdkle-d------sdpavqsaavsvicelark--n-pknylslaptffkilns---sqnn-wmrikiiklfaalcpleprlakkladpltdlinstpamsllyeciqtvlsg----------mp---------------------------------ehvstlqlcvqklrifi-e-dh--dqnlkylglqamaqvlki--qpk-------avl---ph-rdliiecld-drdesirlraldllagmvnk-ktlvdivrrllvhlens----------------------------d-------------------------------------------------gasyrdevvskivdmsaqnhyqf-vv-dfkwyvqvliqltrve-----------------------n-------------------t---------------------------------------rhgrllatqlmdvairvksirdfavpalag--llqes---------------------------------r-lfss------t----------------------inginevlyasafvvgeyaehlt-de----------------------------a-a----------------------------vveallq------p----r------------------va-slpahiqavcvhntlkiyarltek--------------------------------------------------------iqk---------------------ge-------------------------g-------------------------------------------s----------------vd---s---------lnaivnvi----------------------------------tsri-------plf-v--qsgdlevqeravfvgemvgflaa-qre---------------------------------------------------------------------------------------------------------------------------------------------------------------------------kgea--l-dhel--lq-l-f-aeelnpvapkaqrk---vpvpegldldewintppa---------------------------------------------------------------------------------------------------------------------------------------------------------------------------------------------------------------------------------------------------------------------------------------------------------------------------------------s-------------d-d--e---------------a-d------------------------------------t-----k--------------ddddl---------d--f----gld---fg----------------------------fgpryedede-----etrn---rk-rqerlamq-qanpyhlggatgge-------------------------------------------------------------------------------------------------------------------------r-------hspekat--------------f-----------------------qdvsdipve---------------------qipidhiev-------q--------t--plyvgldvaptmpkkkkkkkls-----------kkekkalkkkg----------------------lpvpsdsesepepsieiqate-emp----------------dg----v-----a---------------------------------------------------dsdpddnn-------d---vddp-hraldidld---------------------ap--------------------------------mdasemvlptpsh-------hvskglsaeelaslerqrarearkakkkadkdgkkkkkkkskehgehhthqhehvheheheaeaeaepanveivtedaepeavvevaaeppvaeaaagetkkkskkdkkdkkdkkkkkhkh-----------------------h------------------------------------------------------------------------------------------------------------------------------------------------------------------------------------------------------dseapsspslalrplvkgdhlasayaisgldkqvqvtfvfqn-----ivetevtlkslhidepassvkvasqeglnepqtlgmstqhkavvtlsvedatkpvtltgkvey--------atadtadgelafeialgcstffkr-e-acstdrfteqls-sgsls----asksevfscsapfaqgvhaihslgfagve-fv-dqaaslfg------esvngdvvcilakd----kgeqsisidfkasa------------e-slidg--lvse------------ir--a-----alak
'apl5_yarrow_|50554799|ref|XP_504808_1|_YALI0F00198p_'                                                                                                                                                   msltt-----rddvrnrlrp-fgvifestltdlikgir---aakd----lpa--------kerflkqavsdchqearn----------------qdltvktlailklayle--ml-g--yd--mswasfhvlevmsspkfqqkrvgylaaiqsyr--d-------------------------------------------dd-dvlmlatnllkrdlts---------s---s-----pvevsvslsaiat---iv--tpslaqdvhpeivkmlshskpyirkkavlamykiflqypealr-tsfsrlrdrld-d------sdpsvvsatvnvicelakk--h-sknyvplapqlyqlltt---ssnn-wmmikilklfsslapieprlkpkllpqimtliqstsalslqyecincivsggmlg-------e---------------------------------ddhdvagvcveklssfv-n-qg--dqnlkyvgllalgkivkv--hpi-------lvg---kl-qgvileclkenadstireralelandlase-hnvetivnlllsqq------------------------------------------------------------------------------------lthasisyildmccrdtysl-is-dfewflnvlkklalvd-----------------------f-------------------pl--------------------------------------edparigetlrdlcmrvpdmreeitgvcye--iftdg---------------------------------g-vy--------------------------------lrnpgvlppvlfclseypmhrq-------------------------------k-d----------------------------ildfclnsyshvre----n------------------sg-ssnnavdlavcvcivkvfgkfceg--------------------------------------------------------ii-----------------------w-------ss---------------pn-------------------------------------------e-----------------l---y---------vkktvtnv----------------------------------ikfl-------ssy-l--aspdyelqdfatqfselfkviseslee---------------------------------------------------------------------------------------------------------------------------------------------------------------------------egvpvll-tevl--ps-f-f-ayelnpvapdtqkr---ipfl-dlelppeleqtle-----------------------------------------------------------------------------------------------------------------------------------------------------------------------------------------------------------------------------------------------------------------------------------------------------------------------------------------------------------------------------------------------------------------vefsdie--------------deevy---------v--e----------------------------------eeftpqfastvsgvqk-----esll---da-rkerlekq-kddpfyisrdttpn-------------------------------------------------------------------------------------------------------------------------p-------------l--------------k-----------------------de--qvdvd---------------------sipvvdlqi-------n---------etsikt-------p--------pi--qtkpkrki-------------------------------------------------ki-ikdeq-i----------------d---------------------------------------------------------------geivpklevtknvkkn---vlirpnqldqfel---------------------------------------------------------------------------------------------------------------------------------------------------------------------------------------------------------------------------------------------------------------------------------------------------------------------------------------------------------------------------------------------------------------------------------------------------------------------------------------------------------------------------------------------------------------------------------------------------------------------------------eddkdspevaqmkqelkd------kkdkkdkkdkrdkk----dkekkpkskakkeg------------a-dgevk--ekkr------------kk--r----vavie
'apl5_debaro_|199433818|emb|CAR65895_1|_DEHA2G01518p_'                                                                                                                                                   mssfql--q-naevlarlkp-fgisfekslsdlikgir---sysk----esa------eslsgfldsaimecknelst----------------tdletkamailkltyle--my-g--fe--mswcnfqilevmssskfqqkrigylaaiqsfk--n-------------------------------------------eq-dllilatnqfkkdlns---------h---n-----hieiglalsgiat---iv--tpnlskdinddvliklnhskpyirkkavlamykiflqypdslr-mnfnriidkld-d------sdisvvsatinviceiskk--n-pnvfvtylpkfftileg---tknn-wliirilklfqslskveprmkkkilptimelmlktqassliyecincivngsmly--pds--s---------------------------------kdketaktcieqimnff-e-tr--dsnlkfvglialinilqi--fpd-------lmhkvkgv-sqvimdclt-dndliikrkalevssslvte-dnitelvkvllvqlips----------------------------ett---------------------------------------------tipetlkleitmkiltisskdnysn-ip-nfkwyiavlkdminlt-----------------------l-------------------lp----------------------ls-sinnanispsisnsiasaignefkilatrvpsirsailnkvis-esvqdv---------------------------------r-vl--------------------------------encplllrdfywimgeyidefr-it----------------------------s-d------esdddedensitdtvdigkliqifnslvn------h----kidtklnlitslnfpvsakllklqqsdvlvvliqaliklyngivtg--------------------------------------------------------yns---------------------ga-itdgsitq---------------en-------------------------------------------y-----------------q---q---------lsyflhkl----------------------------------idfl-------enw-e--fhsnyevqeralswleflklcleamvk-----------------------------ndykaieklereeveyyrqlaliekneddenefdsesgedsdsnedsdgdedsdeesedsdeednfeeglendgkshinkdleillssndqndeantaiptdievtspsiegvlpvskeyesnsskss-------------neqlpmll-thvl--ps-f-fksyplnpiswnsqrk---iqipenlnldkqinsslf---------------------------------------------------------------------------------------------------------------------------------------------------------------------------------------------------------------------------------------------------------------------------------------------------------------------------------------e-------------i-i--s---------------e-d------------------------------------e-dnned--------------sysmf---------l--s----d--------------------------dssmndsdyplinlsnggs-----qedl---rk-kqerierm-kddpyyitstnkkp-------------------------------------------------------------------------------------------------------------------------k------------sksksksnrllvaddek-----------------------qp--spdin---------------------ei-----------------ssihsgqqlkskk-------p--------ks--kkvkkerv-------------------------------------------------vi-lseet-i----------------eg----s---nne---------------------------------------------------pepeivtslkprkkni---lnidssnlnnfdln---sssisdvastiepknksyey--------------------------------didln-----------------------------------------------------------------------------------------------------------------------------------------------------------------------------------------------------------------------------------------------------------------------------------------------------------------------------------------------------------------------------------------------------------------------------------------------------------------------------------------------------------------------------------------------dlrsklaesslgkkpkktkkikskkkekeidenetapsa------ndeakagisnttat----pqehisttedniis------------v-kkpkk--tkkk------------nk--a----iiled
'apl5_ciona_|198421733|ref|XP_002119697_1|_PREDICTED__similar_to_adaptor_related_protein_complex_3_delta_1_subunit_'                                                                                     malk-----------rvkgs-idrifdkslqdlvrgir---nhks----ne----------ahyvslcvdeiklelkq----------------eniavkanavnkliylq--ml-g--yd--iswaafniievmsspkftfkrigylaasqcfh--s-------------------------------------------et-dvlmlttnmirkdlgs---------q---n-----ffdagialnglsc---fi--tpdlardlandilalmtssrpytrkravlisykiflcypealr-pafprlkekle-d------pdpgvqsaavnvicelark--n-pknylslapvffklmts---stnn-wvlikiiklfgaltpleprlgkkliepltnlihntsamsllyecintvvqvlisf--tsg-mq---------------------------------dhgssiqlcvqklrili-e-ds--dqnlkylgllamsrilkt--hpk-------avq---ah-kdlilqcld-dkdesirlraldllfgmvsk-knlmeivkklmihvaka----------------------------d-------------------------------------------------gsqyrdeliskiieiccqnnfqy-it-nfewyisvlieltrid-----------------------gs------------------s---------------------------------------shgglissqildvairvksirqfaahqmat--llena---------------------------------h-alms------ql--------------------hrngmeevlyaaayicgefaqfve-sp----------------------------d-c----------------------------lihamvr------p----r------------------at-tlpshiqgvylhnvmklyavalkr--------------------------------------------------------aed---------------------s--------------------------d-------------------------------------------d-----------------k-------------gvgltqsl----------------------------------qekl-------pif-i--qssnlevqerasciltllkyiek-lqn-----------------------------k--------------------------------------------------------------------------------------------------------------------------------------------g----lfe-vdef--sc-l-f-kgelnpvapkaqrk---vpvpegldldawindpps---------------------------------------------------------------------------------------------------------------------------------------------------------------------------------------------------------------------------------------------------------------------------------------------------------------------------------------s-------------s-e--d---------------e-d------------------------------------a-----k--------------eeqkm---------eyer----syndfysp----------------------------tsekrreysq-----eeln---kl-reermveq-annpnylmskkaeg-----------------------------------------------------------------------------------------------------------------------------------------------------------------------------------ymnp---------------------deeseagsi---nldis--------v--plhv-------pglpssdryfk-----------meqdrrrrqraerv-vkkkkakrgkhgrkreeqeepeeeediapvhavei-vne-emp----------------eg----a-----v---------------------------------------------------ktdsed-e-------n--psidp-hkaldidld---------------------sp--------------------------------ltasea-lpkpkh-------r-----------------------------------------------------------------------------------------------------------------------e-----------------------tsakliieep--------------------------------------------e----------------------kkekpskkkkhkkekkhkkkhhsapvesllvdevdvdrtvnghqhqqvdqqdvvqvkkekkeddlsfwlndssekmeepvvngvaveddkptqkiskekkrnkkakkskrksveveeppppsepqiqmsrytllaenkdmriefetrsiprqekkitvscvfsnlsssfiktiefnvldtlntrlirdggssshdavripfslppsarnecqleftassvtmpqrlkgtity---mvqddtkqhtnqekldfklhlpcsaylis-t-plssdrftklls-sgevt--dkasyqfnntdmtlelmlqklcfyikfavve-qi-gnsaslys------ssiqkhhvcllvks----v-gngisidgksdn------------s-sllsn--imde------------vk-------mvgkt
'apl5_rattus_|198278523|ref|NP_001094189_1|_adaptor_related_protein_complex_3_delta_1_subunit_'                                                                                                          malkmv--k---------gs-idrmfdknlqdlvrgir---nhke----de----------akyisqcideikqelkq----------------dniavkanavckltylq--ml-g--yd--iswaafniievmsaskftfkrvgylaasqcfh--e-------------------------------------------gt-dvimlttnqirkdlss---------p---s-----qydtgvaltglsc---fv--tpdlardlandimtlmshtkpyirkkavlimykvflkypeslr-pafprlkekle-d------pdpgvqsaavnvicelarr--n-pknylslaplffklmts---stnn-wvlikiiklfgaltpleprlgkkliepltnlihstsamsllyecvntviavlisl--ssg-mp---------------------------------nhsasiqlcvqklrili-e-ds--dqnlkylgllamskilkt--hpk-------svq---sh-kdlilqcld-dkdesirlraldllygmvsk-knlmeivkklmthvdka----------------------------e-------------------------------------------------gttyrdelltkiidicsqsnyqh-it-nfewyisilveltrle-----------------------g-------------------t---------------------------------------rhghliaaqmldvairvkairkfavsqmss--lldsa---------------------------------h-lvas------st--------------------qrngicevlyaaawicgefsehlq-gp----------------------------q-q----------------------------tleamlr------p----k------------------vt-tlpghiqavyvqnvvklyasilqq--------------------------------------------------------keq---------------------a--------------------------a-------------------------------------------d----------------te---g---------aqevtqll----------------------------------verl-------pqf-v--qsadlevqerascilqlvkhvqk-lqa---------------------------------------------------------------------------------------------------------------------------------------------------------------------------kgvp--v-aeev--sa-l-f-agelnpvapkaqkk---vpvpegldldawinepps---------------------------------------------------------------------------------------------------------------------------------------------------------------------------------------------------------------------------------------------------------------------------------------------------------------------------------------d-------------s-e--s---------------e-d------------------------------------e-----k--------------pkaif---------h--e----eep---rh----------------------------trrrqpeede-----eela---rr-rearkqeq-annpfyiksspspq-------------------------------------------------------------------------------------------------------------------------k-------------r--------------y-----------------------qd--apgve---------------------hipvvqidl-------s--------v--plkv-------pgmpmsdqyvk-----------leeqrrhrqrlekdkkrk----kkekgkrrhsslptesdediapaqrvdi-ite-emp----------------en----a-----l---------------------------------------------------psdedd-k-------d---pndp-yraldidld---------------------kp--------------------------------ladsek-lpvqkh-------r-----------------------------------------------------------------------------------------------------------------------n-----------------------a---etvksp--------------------------------------------ekegvpgvekkskkpkkkekkp---kererekkdkkgedldfwlsttpppaaapvpapsteglaasivtppkgecevlkgeepqdeedhmdhdqerkssrhkkkkhrkek----eerprdkkkakrkqvvqlengapaeeeeeeeepippmssycllaenpyikvtydvqaslqkdsqvtvsiilenqsssflknmelnvldslntkmarpegssvhdgvpvpfqlppgvsneaqfvftiqsivmaqklkgtlsf---iak--ddegathekldfrlhfscssylit-t-pcysdafaklle-sgdls---mnsikvdgisisfqnllakicfyhhfsvve-rv-dscasmys------rsiqghhvcllvkk----g-essvsvdgkcsd------------a-tllss--llee------------mk--t----tlsqc
'apl5_xenopus_|159155954|gb|AAI54681_1|_Ap3d1_protein_'                                                                                                                                                  malriv--k---------gs-idrmfdknlqdlvrgir---nhke----de----------akyishcideikqelkq----------------dniavkanavckltylq--ml-g--yd--iswaafniievmsaskftfkrigylaasqcfh--e-------------------------------------------at-dvimlttnqirkdlss---------p---n-----qydtgvaltglsc---fv--tpdlardlandimtlmshtkpyirkkavlimykvflkypeslr-pafprlkekle-d------pdpgvqsaavnvicelarr--n-pknylslaplffklmts---stnn-wvlikiiklfgaltpleprlgkkliepltnlihstsamsllyecvntviavlisl--ssg-mp---------------------------------nhsasiqlcvqklrili-e-ds--dqnlkylgllamskilkt--hpk-------svq---sh-kdlilqcld-dkdesirlraldllygmvsk-knlmeivkklmihvdka----------------------------e-------------------------------------------------gtayrdelltkiidicsqsnyqy-it-nfewyisilveltrle-----------------------g-------------------t---------------------------------------rhghliaaqmldvairvkairrfavsqmat--lldna---------------------------------h-llas------nt--------------------qrngicevlyaaawicgefsehll-ep----------------------------n-q----------------------------tleamlr------p----k------------------vt-tlpghiqavyvqnvvklyscilqs--------------------------------------------------------keq---------------------a--------------------------g-------------------------------------------d----------------qe---a---------aqeitqlm----------------------------------idrl-------pqf-v--qsadlevqerascilqlikyiqk-lqs---------------------------------------------------------------------------------------------------------------------------------------------------------------------------kevp--v-aeev--ma-l-f-agelnpvapkaqkk---vpvpegldleawinepps---------------------------------------------------------------------------------------------------------------------------------------------------------------------------------------------------------------------------------------------------------------------------------------------------------------------------------------d-------------s-e--s---------------e-e------------------------------------e-----k--------------pkaif---------q--d----ekq---sh----------------------------gktsrpeide-----eela---rr-raarkeeq-annpfyikaspspq-------------------------------------------------------------------------------------------------------------------------k-------------l--------------y-----------------------qd--spgve---------------------hipvvqidl-------s--------v--plkv-------pglpisdqyvk-----------leeerrskqrqekdkkkkkekdkkgsktrrhhslhtesdeditpahhvdi-ite-emp----------------en----a-----l---------------------------------------------------psdedd-k-------d---pndp-yraldidld---------------------kp--------------------------------ladtek-lpvqrh-------r-----------------------------------------------------------------------------------------------------------------------n-----------------------a---eilksp--------------------------------------------ene------------------------------------------------------------------------------------------------------------------------------------------------------------------------------------------------------------------------------------------------------------------------------------------------------------------------------------------------------tptsdqki------kkmskkekkqseae----r-vkkkekkkskek------------e-ekskh--kksv------------sh--t----tkkkk
'apl5_candiG_|50288661|ref|XP_446760_1|_unnamed_protein_product_'                                                                                                                                        mtslya--pssedvkqrlrp-fgfffekslkdlikgir---nnnetp-ekl----------eqyftevlsecrnetts----------------pdmilktnavlklayle--my-g--fd--mswanfqvlevmssnklqqkrvgylaasqcfh--e-------------------------------------------dt-dvlmlatnllrkdlky---------sgtnd-----tvkvgialsglss---mi--tpalaadivddlftmlssskayirkkavtalfkvfleypqalr-dnfdkfarmie-d------edlsvisatvsvicelskk--k-pepfvilspllydlltt---idnn-wiiirllklfknlsqveeklrpkllpkilelmdstsatsvlyesincivrgnmle-------n---------------------------------ddystaracleplhrfc-e-st--dpnlryisctlfyrigki--npy-------flv---ey-seliikllt-dvdisirskalellegiine-dnirlittilmrqfvde----------------------------etv-------------------------s-vs--sgssllnsiievkivipeaykvkiiktilkacaadnykn-ip-dfewynavlkdltivs-q------------------dman-------------------k---------------------------------------klgetigenlrdilvrvpdvrditisniid--ilfip---------------------------------d-ie--------------------------------qqlgsvlresiwcigefasyie-ns----------------------------d-d----------------------------lirllvq-----------r------------------gk-fysselkpiliqsvvkifaswvks--------------------------------------------------------nns---------------------tt------------------------is-------------------------------------------e----------------ei-------------lteilhll----------------------------------iafl-------qdc-c--nsgdfdvqerafeflellkicde-srs-----------------------------l------------------------------------------------------------------------------------------------------------------------------t-------------eekitplm-sqvl--pg-l-fsdyelnpiavgsqkl---ieiepsidlqtpflsdmd--------------------------------------------------------------------------------------------------------------------------------------------------------------------------------------------------------------------------------------------------------------------------------------------------------------------------------w------t---------------i--l---------------k-q------------------------------------q-----y--------------slses--------esinsdntslqesdhev----------------------------dnesgeyisetdrhqvheg---sfsegivennn-egnpfylgksgdig-------------------------------------------------------------------------------------------------------------------------i-------------k-------------sn------------------tgad-dl--dtssghipiavgitmeseskmkkakkkkkkvtils-------------------------------------------------------------------------de---------------------------------vv--------gq-----pqn----a----ipikvkrpmnietskskinlkkqtkldlfdfdkg-----------------------------------t---ees-hmelnpney---------------------gd-----devgqeeleklrekfgshsi--ensaaigndd-----------------------------------------------------------------------------------------------------------------------------------------------------------------------------------------------------------------------------------------------------------------------------------------------------------------------------------------------------------------------------------------------------------------------------------------------------------------------------------------------------------------------------------------------------------------------------------------------------------------evvtikkkkkk------------kkktrqkddnldkkkdkkesstqiise--d----senvl
'apl5_schizo_|19115579|ref|NP_594667_1|_AP_3_adaptor_complex_subunit_Apl5_predicted_'                                                                                                                    m-----------------------vfertlidlikgir---shan----de----------eafiatcllecrkeats----------------qdadlkseailklayle--ml-g--vd--iswasfqivevmssskilqkqkgylaavqsfk--p-------------------------------------------dt-dvlmlttnllkkdlms---------s---k-----vpeitlaidglsh---fs--tlglardlyrdvlillnhsvpyvrkrtilllyrlclqypeais-acipklrerld-d------pdtsvvnaavsvicelarr--a-pknylefapdlfhlltt---ssnn-wmlikliklfasltpyeprlvkklipsltdiienthamsllyecintivsgnmlv--g---hs---------------------------------qcdklaslcasklrgff-e-dt--dqnlkyiallclrklant--hps-------lvs---aq-ldiilkclv-dtdtsirlraldlvneivnk-enirtivktlmlqlivssd-----------------------esav--------------------------------------------------edirnstatriiemtskstymn-ia-dfewlltvyvdlanip-----------------------g-------------------i---------------------------------------dtgtllnnqiidlcvrvkalrpfsvdifsq--aildp---------------------------------s-yvst----tdcs--------------------vsekrtdilpaiiwclgeyaefie-ey----------------------------l-d----------------------------ildaltr------p----s------------------fk-kcsnlahrlllqaitkifcqwcle--------------------------------------------------------eep---------------------t--------------------------w-------------------------------------------g----------------vekfgl---------vklwveki----------------------------------vsfi-------eqf-l--nfqdmeiqrrasefyilfnqvsd-ivn-----------------------------t-----------------------------------------------------------------------------------------------------------------------------------sdtmevlelqkkppyiv-qntm--yk-lff-geplnpvavkaqrk---vmpdenldlncpingvi---------------------------------------------------------------------------------------------------------------------------------------------------------------------------------------------------------------------------------------------------------------------------------------------------------------------------------------------------------------------------------------------------------------------------------------------evpkelleniiqsddslinfdtev----------------------------pssgidtfsk-----kqfn---sl-esvpvqrd-lsspfylssnqhtt-------------------------------------------------------------------------------------------------------------------------ttnsepenlnvetsm--------------s-d--------------------eaf--nadkv---------------------tkgllmlli-------------------------------------------------------------------------ilflliilvtknkrrrkiftspslqamvv-aqd-evp----------------eg----i-----s---------------------------------------------------ladien-k------en---psns-nvyslisld---------------------pp--------------------------------lstnq-----------------------------------------------------------------------------------------------------------------------------------------------------------------------------------------------------------------------------------------------------------------------------------------------------------------------------------------------------------------------------------------------------------------------------------------------------------------------------------------------------------------------------------------------------------------------------------------------------------------gsmgdivletk------------s-pirve--kkks------------kk--k----kkkkv
'apl5_kluyver_|50309635|ref|XP_454829_1|_unnamed_protein_product_'                                                                                                                                       mssiyg--tsaedvkkrlrp-fgiffekslkdlikgir---snnetp-eql----------qdflnqaivecreevks----------------pdfnmktnavlkltyle--my-g--fd--mawanfhvlevmssnnfqqkrvgylaasqsfy--k-------------------------------------------ds-dilmlatnllkkdlky---------dlsne-----tvkmgvalsglst---iv--tpelardicddlflmlnsgkpyvrkkavtalfkvflqypeslr-dglskfvstle-d------edtsvvsaavsvicelakh--n-pgpfiqfspllyemliq---idnn-wiiirllklftslskeepklrykilpkvlelmdkttaisviyesincivkgqmle-------e---------------------------------ddydtahqclnhleslv-q-sl--dpnlryiscvlfyhigki--nfe-------fim---qy-dklvigllk-dvdisirtkvlelcsgiast-dniknlvrilikqfvdv----------------------------dtv-------------------------h-vn----------dqgvqidiplnykvkvaktvldvccindyen-ingdfdwylkiltdlcivs-q------------------dlnn-------------------l---------------------------------------evstllgdnfrnimvkvpsmrdaaleqlik--lttnd---------------------------------d-ii--------------------------------aklpnllkegiwcfgeyselid-nc----------------------------d-t----------------------------lvgilln-----------k------------------an-klpdtviqtmipalvklfstyant--------------------------------------------------------egr---------------------t----------------------------------------------------------------------k----------------se-------------isdllstl----------------------------------iafm-------eqk-y--rstnfdiqersvefyemlklcqd-alq-----------------------------d------------------------------------------------------------------------------------------------------------------------------e-------------teglplli-tdvl--ps-l-fneyelgpmshgqqqq---lvkaltldldtpflssve--------------------------------------------------------------------------------------------------------------------------------------------------------------------------------------------------------------------------------------------------------------------------------------------------------------------------------l------e-------------e-l--m---------------k-n---------------------------------------------eelyedeaayysdkesv--------ksaasagssdgsvtqdi----------------------------ssekdismte-----eela---al-eerrrqer-ldnpfylnddkidr-------------------------------------------------------------------------------------------------------------------------a------------------------------etkliel---------sdndd----------egetktiepvikistkkkksnkspsvqils-------------------------------------------------------------------------di---------------------------------vv--------ap------ps----t----itkegkkksntsghsdaitlstsnkfksfdfsr----------------------------------------------kdnidyd---------------------ge-----ytvdqeeleklknklaeqhisdnltaiqddke-----------------------------------------------------------------------------------------------------------------------------------------------------------------------------------------------------------------------------------------------------------------------------------------------------------------------------------------------------------------------------------------------------------------------------------------------------------------------------------------------------------------------------------------------------------------------------------------------------------------evivikkkkkkktkdgskkektkk-kykep--a--------ekastpais--l----apnes
'apl5_pichia_|150865150|ref|XP_001384250_2|_hypothetical_protein_PICST_44719_'                                                                                                                           msf-ql--q-nsevlarlkp-fgisfekslsdlikgir---hqsk----esp------eslsnfldvviqecktelst----------------tdletkatavlklayle--my-g--fd--mawcnfqilevmssgkfqqkrigylaaiqsfk--n-------------------------------------------eq-dllilatnqfkkdlns---------h---n-----hteiglalsgiat---iv--tpnlardinddvlmklshskpyirkkailamykiflqypeslr-vnfnrviamld-d------adisvvsatvnviceiskk--n-phifmtslpkffsiled---tknn-wliirilklfqslsrveprmkkkilptildlilrtqassliyecincivngnmls--ads--s---------------------------------kdketakicikqimeff-k-tk--dsnlkfvglialisilki--fpv-------fmhkvdgv-stiimdclt-dpdliikrkaleichylvqe-dniaevvkvlllqlips----------------------------dtn---------------------------------------------aipealkqevtlkilsitsndkyan-vp-nfkwyvavlkdiinlt-----------------------l-------------------lp----------------------lpsssnastispatanviaaeigkefkelatkvpsirptilnkviv-eavqdv---------------------------------r-il--------------------------------dvcpsllrdfywimgeyidelr-sp----------------------------s-e--------------------------------------------------------------------------eemfiqaivklyngivtd--------------------------------------------------------ylv---------------------hy-svqgkfkr---------------eq-------------------------------------------f-----------------n---q---------lahylykl----------------------------------infl-------gnw-e--nhrnyevqeralswleflklsleamth-----------------------------edisaiqkle--------------------------------------------------------------------------------------------------------------------kd-------------enslpmll-thil--ps-f-fksyplnpiaknsqkk---ipipedlnldepiytipf---------------------------------------------------------------------------------------------------------------------------------------------------------------------------------------------------------------------------------------------------------------------------------------------------------------------------------------d-------------v-s--a---------------d-d------------------------------------vdsfvnd--------------eydlf---------i--e----d--------------------------evdlhaeeaslislsnrgs-----dddl---kk-kqerlekl-rddpyylgskkssk-------------------------------------------------------------------------------------------------------------------------k-------------ksinrrvllvdedktp-----------------------sp--enfse---------------------kg----------sinsgvapvkerk--------------k--------kp--lkmkkdkv-------------------------------------------------vi-lseet-i----------------eg----gpdeeed---------------------------------------------------eeatavkakskkkksn---fmidssnldnfdlt---ss---amsesvsgldkdyey--------------------------------nidld-----------------------------------------------------------------------------------------------------------------------------------------------------------------------------------------------------------------------------------------------------------------------------------------------------------------------------------------------------------------------------------------------------------------------------------------------------------------------------------------------------------------------------------------------elrkklasss---------------------------------------------------------lkdkekkekk------------e-kkkkk--kkss------------as--n----vekik
'apl5_asper_|67902608|ref|XP_681560_1|_hypothetical_protein_AN8291_2_'                                                                                                                                   mtnqv-----------------dgvlrqnivllvklvkrlparss----ltsnlaqnvrevvvrpdkslrecraeirs----------------qdmdkkatallklayle--mf-g--yd--mswasfnvlevmssskflqkrvgylgalqsfr--p-------------------------------------------et-evlmlatnllkkdmvc---------s---n-----lqiislplntlpn---ii--tpslamsllpdvlsrishsspsirkkavvclyrlalvypealr-lawprlkdrlm-de----tedssvttavlnvvcelgwr--r-phdflplaprffellve---ggnn-wmsikiiklfatltpleprlvrklirplinivqtttamsllyecingiiqggile--gegale---------------------------------dsheiadlcvsklrgmvvt-df--dpn--------------------------------------------q-dadisirlqalelaarmvtg-dtlqpvverligqleep----------------------------qht--------fpkgdasdagdvavlan------hvgrrelgkhpayfpisdeyrveilhrvldicshdnysr-lt-dfewyvsvlirlvkhl-----------------------p-------------------tr----------------------veehtvsqgfesssrddaasriglemrniavrvknvrmeatraaeflllvdnrqsv----------------------------fan-vs--------------------------------layngvlgplawvvgeyaeyls-sp----------------------------g-p----------------------------mlqslid------v----s------------------tt-slsgralvlfvqavpkvlarivhd--------------------------------------------------------ymg---------------------tw-------dv---------------rq-------------------------------------------r-----------------s---e---------vslflari----------------------------------vefy-------egl-a--thpdlevqeraiefleimrlaadvmqt-----------------------------s---------------------------------------------------------------------------t--------------------------------------------------q-------------qaqvpyll-ssii--ps-l-fyglelnpvapnaqgk---vplpdqlclnvpfndnvr---------------------------------------------------------------------------------------------------------------------------------------------------------------------------------------------------------------------------------------------------------------------------------------------------------------------------------------k-------------l-f--esyqdgfyaqpydfyrv-g------------------------------------vtqlphk--------------qqggf---------n--t----------------------------------ieiqpnfsyqdpdild-----ealaaslrq-klewkqrn-redpfyigadernd---------------------------------------------------------------------------------------------------------------atapterpfgs-------------v--------------h-----------------------se--aldvd---------------------sipiidlki-------sglgdestpkarsyds-------q--------gk--lagqpkky-------------------------------------------------ev-iadev-l------------dleet---------------------------------------------------------------adfsspdepvkakral---lqvdssglkdltlgddglahangvpgkseddaemata--------------------------------mkeie-----------------------------------------------------------------------------------------------------------------------------------------------------------------------------------------------------------------------------------------------------------------------------------------------------------------------------------------------------------------------------------------------------------------------------------------------------------------------------------------------------------------------------------------------kirlkm---------qraservelegapsdgmvvkkrrk------pkktshnktrkgys----lqgensqsehgkss------------s-tvhkr--trkr------------kg--d----aerlg
'apl5_mus_|148699560|gb|EDL31507_1|_adaptor_related_protein_complex_3_delta_1_subunit_isoform_CRA_a_'                                                                                                    malkmv--k---------gs-idrmfdknlqdlvrgir---nhke----de----------akyisqcideikqelkq----------------dniavkanavckltylq--ml-g--yd--iswaafniievmsaskftfkrvgylaasqcfh--e-------------------------------------------gt-dvimlttnqirkdlss---------p---s-----qydtgvaltglsc---fv--tpdlardlandimtlmshtkpyirkkavlimykvflkypeslr-pafprlkekle-d------pdpgvqsaavnvicelarr--n-pknylslaplffklmts---stnn-wvlikiiklfgaltpleprlgkkliepltnlihstsamsllyecvntviavlisl--ssg-mp---------------------------------nhsasiqlcvqklrili-e-ds--dqnlkylgllamskilkt--hpk-------svq---sh-kdlilqcld-dkdesirlraldllygmvsk-knlmeivkklmthvdka----------------------------e-------------------------------------------------gttyrdelltkiidicsqsnyqh-it-nfewyisilveltrle-----------------------g-------------------t---------------------------------------rhghliaaqmldvairvkairkfavsqmss--lldsa---------------------------------h-lvas------st--------------------qrngicevlyaaawicgefsehlq-gp----------------------------q-q----------------------------tleamlr------p----k------------------vt-tlpghiqavyvqnvvklyasilqq--------------------------------------------------------keq---------------------a--------------------------a-------------------------------------------d----------------te---a---------aqevtqll----------------------------------verl-------pqf-v--qsadlevqerascilqlvkhvqk-lqa---------------------------------------------------------------------------------------------------------------------------------------------------------------------------kgvp--v-aeev--sa-l-f-agelnpvapkaqkk---vpvpegldldawinepps---------------------------------------------------------------------------------------------------------------------------------------------------------------------------------------------------------------------------------------------------------------------------------------------------------------------------------------d-------------s-e--s---------------e-d------------------------------------e-----k--------------pkaif---------h--e----eep---rh----------------------------trrrqpeede-----eela---rr-rearkqeq-annpfyiksspspq-------------------------------------------------------------------------------------------------------------------------k-------------r--------------y-----------------------qd--apgve---------------------hipvvqidl-------s--------v--plkv-------pgmpmsdqyvk-----------leeqrrhrqrlekdkkrk----kkekgkrrhsslptesdediapaqrvdi-ite-emp----------------en----a-----l---------------------------------------------------psdedd-k-------d---pndp-yraldidld---------------------kp--------------------------------ladsek-lpvqkh-------r-----------------------------------------------------------------------------------------------------------------------n-----------------------a---eavksp--------------------------------------------ekegvlgvekkskkpkkkekkt---kererekkdkkgedldfw-------------------------------------------------------------------------------------------------------------------------------------------------------------------lsttpppaaapipapsteelaastitspkdecevlkgeeedhvdhdqer---ks--srhkkkkhrkekekeerprdkkkak-k-kqvaplengaaa-eeeee---pippmssycllaespyikvpshswrasmtr-pp-edsfaskt------erpagqhtpytlgr----g-rgiarsrptsaa------------l-qdfvs--rsqk------------dr--n----wgaas
'apl5_droso_|110757003|ref|XP_395563_3|_PREDICTED__similar_to_AP_3_complex_subunit_delta_1_Adapter_related_protein_complex_3_delta_1_subunit_Delta_adaptin_3_AP_3_complex_delta_subunit_Delta_adaptin_'  malr-----------kvkgn-fermfdknltdlvrgir---nnke----ne----------akyiaqcieeikqelrq----------------dnvavkanavakltylq--ml-g--yd--iswagfniievmssakftykrigylaasqsfh--a-------------------------------------------dt-ellmlttnmirkdlns---------q---n-----qydaglalsglsc---fi--ssdlardlvndimtlltstkpylrkkavlmmykvflrfpealr-pafprlkekle-d------pdsgvqsaavnvvcelark--n-pknylslapvffklmtt---stnn-wmlikiiklfgaltpleprlgkkliepltnlihstsamsllyecintviavlisi--ssg-mp---------------------------------nhsdsiqlcvqklrili-e-ds--dqnlkylgllamskilkt--hpk-------svq---ah-kdlimqcld-dkdesirlraldllygmvsk-knlmeivkklmvhmdka----------------------------e-------------------------------------------------gtayrdellskiiqicsqnnyqf-vt-yfewyisvlveltrme-----------------------g-------------------t---------------------------------------khgplvatqlldvairvqairkyavqqcal--llens---------------------------------y-lltg-------q--------------------pratmsevlyaaawicgefssele-dp----------------------------i-a----------------------------tlqsmlr------s----q------------------as-slpghiqavyvhnilklatatlck--------------------------------------------------------aek---------------------d--------------------------k-------------------------------------------d----------------ie-------------imeqifal----------------------------------kdki-------aaf-v--csgdlevqersssalvlleclke------------------------------------------------------------------------------------------------------------------------------------------------------------------------------np----gl-aqel--me-t-f-egelnpvapkaqrk---vpipedldldswindpps---------------------------------------------------------------------------------------------------------------------------------------------------------------------------------------------------------------------------------------------------------------------------------------------------------------------------------------e-------------ssd--s---------------e-d------------------------------------l-----d--------------mndif---------i--k----tekindsy----------------------------skrefnepta-----eele---kr-rearkleq-qnnphylkdkkpa------------------------------------------------------------------------------------------------------------------------------------------------------------------------------------------------------------------------------------------------------------------------------------------------------------seeehddiypiqvvnt-gig-elp----------------pg----a-----e---------------------------------------------------lsdsdd-y-------dqvdindp-hralninld---------------------lp--------------------------------lrdder-lpvleh-------r-----------------------------------------------------------------------------------------------------------------------i------------------------------------------------------------------------------------------------------------------------------------------------------------------------------------------------------kevkdkcydnqleftdmwlenntsseniqppvtneysevfsekesewkdtkrkksksqekykktde-----nskhrkskkskntsslrlmrntgdefgiklpfqlppqitketqftilisdvtfaqrlrgtlty---mle--skestlqekldftihltcgkfmvg-h-lshkdiltellk-sgql------------------------iykcnltlve-qi-ndtaslyg------hslkghhvclllkc----n------------v------------k-vtitr--ycqe---------------------letkf
'apl5_ustil_|71018127|ref|XP_759294_1|_hypothetical_protein_UM03147_1_'                                                                                                                                  ------------------------mferslsalikglr---shrg---kde----------pkyvaqimdeirhevrs----------------gdlevkaeavlkltylq--ml-g--yp--fsganfhmletmasakyhhkhigylaaaqcfa--a-------------------------------------------dt-dvlilatnmikkdlqs---------s---q-----pldvaialnglsh---it--tpdlathlgpdvirllthsrpmirkkallvlyaliikspnlle-tgwdrlrdkld-d------sdlgvvsaavnvvcelarr--d-prpflplspqlfrlltt---stnn-wmlikiiklfgsltpleprlvkklvppittiisttpamsllyecihtiiiggmlt--q----p---------------------------------ggedlahtcveklaafl-t-ds--dqnlkyiallalvkilps--hph-------lva---eh-qdvifesie-dpdlsirlralelvsgmavs-rnlesivlqllshlepp----------------------------ssssqtasgslngaaaalkaslasggwagsdadpsssslaaitsannptlspsyrleiverilalgsydtyan-vv-dfswyldtlvhlsmvt-----------------------nlpd---------------gn---------------------------------------sigsqirdqliditarvrairphatrvmvs--llsdg---------------------------------r-lvps------ydwtrsdaglvltrplsgaagddmrearkvlhacawilgeyayelg-sp----------------------------asq----------------------------vivqllr------p----a---------------lfdva-vcdastsaacvhgavklyafwasa--------------------------------------------------------lst---------------------r--------------------------w-------------------------------------------s----------------qd---gmkpqvefddlvdtthev----------------------------------aarf-------eaiqr--msldaevqertveyrqlfrliqk-dfesyqagpctkdakaaesagshskddlgkhvq----------------------------------------------------------------------------------------------------------------------qsekrept--------------htspprsl--dll--splf-f-nhalgplganaqsr---vpapieldlnawivapes---------------------------------------------------------------------------------------------------------------------------------------------------------------------------------------------------------------------------------------------------------------------------------------------------------------------------------------y-------------v-------------------------------------vldgihlpshldadndapsttdv-----v--------------qaapk-----------------------------------------------------------sadk-----eska---qr-darlqaqr-aqdpfyivsasnap-------------------------------------------------------------------------------------------------------------------------r-----------------------qtarhv-----------------------de--eqdvd---------------------qipivrldt-------l------------------------------------------------------------------------------------------------------------------------------------------------------------------------------------------------------------------------------------------------------------------------------------------------------------------------------------------------------------------------------------------------------------------------------------------------------------------------------------------------------------------------------------------------------------------------------------------------------------------------------------------------------------------------------------------------------------------------------------------------------------------------------------------------------------------------------------------------------mgsvirg-aq-nehvsapvleqeempepiarkskkksslkvtha-qdadpegamkvv------------k-vtkkk--kpsn------------ksgas----rvvid
'apl5_bos_|29420423|dbj|BAA36591_1|_adaptor_related_protein_complex_AP_3_delta_subunit_'                                                                                                                 mv------k---------gs-idrmfdknlqdlvrgir---nhke----de----------akyisqcideikqelkq----------------dniavkanavckltylq--ml-g--yd--iswaafniievmsaskftfkrigylaasqcfh--e-------------------------------------------gt-dvimlttnqirkdlss---------p---s-----qydtgvaltglsc---fv--tpdlardlandimtlmshtkpyirkkavlimykvflkypeslr-pafprlkekle-d------pdpgvqsaavnvicelarr--n-pknylslaplffklmts---stnn-wvlikiiklfgaltpleprlgkkliepltnlihstsamsllyecvntviavlisl--ssg-mp---------------------------------nhsasiqlcvqklrili-e-ds--dqnlkylgllamskilrt--hpk-------svq---ah-kdlvlqcld-dkdesirlraldllygmvsk-knlmeivkklmthvdka----------------------------e-------------------------------------------------gttyrdelltkiidicsqsnyqh-it-nfewyisilveltrle-----------------------g-------------------t---------------------------------------rhghliaaqmldvairvkairrfavaqmsa--lldsa---------------------------------h-lvas------sp--------------------qrsgicevlyaaawicgefsehlq-ep----------------------------q-q----------------------------tleamlr------p----k------------------vt-tlpghiqavyvqnvvklyaailqq--------------------------------------------------------keq---------------------a--------------------------a-------------------------------------------d----------------ts---a---------aqevtqll----------------------------------verl-------pqf-v--qsadlevqerascilqlvkhvqk-lqa---------------------------------------------------------------------------------------------------------------------------------------------------------------------------kdvp--v-aeev--sa-l-f-agelnpvapkaqkk---vpvpegldldawinepls---------------------------------------------------------------------------------------------------------------------------------------------------------------------------------------------------------------------------------------------------------------------------------------------------------------------------------------d-------------s-e--s---------------e-d------------------------------------e-----k--------------pkamf---------q--d----eeq---rh----------------------------tkprapeade-----qela---rr-rearrqeq-annpfyiksspspq-------------------------------------------------------------------------------------------------------------------------k-------------r--------------y-----------------------qd--apgve---------------------hipvvqidl-------s--------v--plkv-------pgmplsdqyvk-----------leeerrhrqrlekdkrkkkkrererrgtrrhsslhtesdediapaqrvdi-vte-emp----------------en----a-----l---------------------------------------------------psdedd-k-------d---pndp-yraldidld---------------------kp--------------------------------ladsek-lpvqkh-------r-----------------------------------------------------------------------------------------------------------------------n-----------------------a---etsksp--------------------------------------------ekedvplvekkskkpkkkekkhkekerekkkkevekgedldfwl-----sttppaatpaleelevnttvtvlkegqeeprgeeqdaeedreqdlekkpskhkkkkhkkdk---eerpkdkrkskkkvppadeeaaepvengtleeeplppmssyillaensyikmtydvqgslqkdsqvtvsvvlenqsdsflksmelnvldslnarlarpegssvhdgvpvpfqlppgisneaqfvftiqsivmaqklkgtlsf---iak--ndegsthekldfklhftctsylvt-t-pcysdafaklle-sgdls---mssikvdgismsfhnllakicfhhrfsvve-rv-dscasmys------rsiqghhvcllvkk----g-eksvsvdgkcsd------------p-tllsn--llee------------mk--e----tlatc
'apl5_celeg_|17536815|ref|NP_494570_1|_AdaPtin_Delta_chain_clathrin_associated_complex_family_member_apd_3_'                                                                                             malr-----------kvrsn-idrifdksltdlirgir---nnkd----ne----------sryitqcmeeikqelrq----------------dsiyvkanaieklaylq--ml-g--yd--iswasfnvievmastkytekrigylaaaqsfh--d-------------------------------------------et-dvlmlttnlirkdvns---------s---n-----myesgialgglsc---fv--tpdlardlaadvvnllscsrnytrkravlllykiflkypdalr-ptfprlkekle-d------pdpgvqssavnvicelark--n-pknyltlapvffklmtt---ssnn-wmlikiiklfgalvpleprlgkkllepltnlinstsamsllyecintviavlisi--sag--g---------------------------------dhtasiqlcvqklgvli-e-ds--dqnlkylgllamgkilkt--hpk-------avq---ah-kdivlrcld-dkdesirirsldllygmvsk-kniveivkklmehveaa----------------------------e-------------------------------------------------gshyrdellsriigicswsnyqy-it-nfewyisvlveltkve-----------------------g-------------------t---------------------------------------ehgakiaeqiqdvtvrvesirhfsvsqmal--lvena---------------------------------h-vlla----gsaq--------------------qrsnmcevllaaawicgeysqhvr-nq----------------------------q-g----------------------------vlesmlk------a----k------------------ps-vmpghilsvyvqnigklycslmsq--------------------------------------------------------aee---------------------e--------------------------d-------------------------------------------d----------------wd---a---------idsldnlm----------------------------------lskl-------pqf-e--lsehleaqeracnlmaiirivek-lhq-----------------------------d------------------------------------------------------------------------------------------------------------------------------------------------rqkm-gsev--qk-l-y-dgelnpvatkaqrk---vpvpdgldldawigeewa---------------------------------------------------------------------------------------------------------------------------------------------------------------------------------------------------------------------------------------------------------------------------------------------------------------------------------------a-------------asedes---------------d-d----------------esdieemfgapatrpkmlene-----e--------------qepvv---------q--dleelgggkkkkg----------------------------kngaeiamsk-----eeie---kr-rklreqei-ennpyyvkgsatap-------------------------------------------------------------------------------------------------------------------------k----------------------------r--------------------p-trf--gnple---------------------rveive--k---ekeiq--------s--plei-------pgvvglhrymeqqdstlswkkakeddiigggkkkks-tkkdgkkngkksgkkrrttstsseeedrivhkvnr-ndg-emp----------------eg----a-----k---------------------------------------------------stdded-e-------k-itside-fraldmdld---------------------ap--------------------------------lrpdei-vkapqaytrvypsq-----------------------------------------------------------------------------------------------------------------------q-----------------------kqgplvprpp--------------------------------------------t-------------------tfeprlvaqqqepavklvkekkkktgkktttatavaklkkkkslpessasksnlfnmddwldgsngnvpidstlemkstlnvekpkklkksaisskkkvreayeetsgvctpsiphqpspidseaatsseycrlaanktiyvdfvarpncdpldhgrltvhlrvsrkehkekirkieln---mvdtlnakvlkesedpillaeeldsdatsseasfdvqvtatnvsrtmrgtlty---flv--ddegtrddkldlrlpipatvfvmpns-sirkddysalla-sddvd--fgatqnvatgevklktvltqivrkahfsive-et-pkaaslfg------rtvggepicllvkk----t-sdgvqidgkagd------------e-qliqs--iiqd------------vs--e----icara
'apl5_droso_|2290772|gb|AAC14585_1|_AP_3_delta_adaptin_subunit_'                                                                                                                                         malk-----------kvkgnffermfdknltdlvrgir---nnkd----ne----------akyistcieeikqelrq----------------dnisvkcnavakltyiq--ml-g--yd--iswagfniievmsssrftckrigylaasqcfh--p-------------------------------------------ds-ellmlttnmirkdlns---------q---n-----qydagvalsglsc---fi--spdlsrdlandimtlmsstkpylrmkavlmmykvflrypealr-pafpklkekle-d------pdpgvqsaavnvicelark--n-pknylplapiffklmtt---stnn-wmlikiiklfgaltpleprlgkkliepltnlihstsamsllyecintviavlisi--ssg-mp---------------------------------nhsasiqlcvqklrili-e-ds--dqnlkylgllamskilkt--hpk-------svq---ah-kdlilacld-dkdesirlraldllygmvsk-knlmeivkrllghmera----------------------------e-------------------------------------------------gsayrdellykvieicaqssyly-vt-nfewyltvlveliqle----------------------ag-------------------s---------------------------------------rhgrliaeqlldvairvpvvrqfavnemtn--lldtf---------------------------------t-vs---------a--------------------qsnsmyevlyaaawivgefagele-da----------------------------e-k----------------------------tlnillr------p----r---------------------llpghiqgvyvqnviklfarlatt--------------------------------------------------------cle---------------------l--------------------------q-------------------------------------------d----------------lp---g---------lvtlcdhv----------------------------------ldkl-------qhf-n--gssdievqeransacmliemlrn-qls-----------------------------t------------------------------------------------------------------------------------------------------------------------------stdamamdttteggipplaiei-vqem--tl-l-f-tgelipvapkaqrk---vplpdgldldewinappp---------------------------------------------------------------------------------------------------------------------------------------------------------------------------------------------------------------------------------------------------------------------------------------------------------------------------------------e-------------da---------------------------------------------------assssseh-----d--------------kdelf---------v--satqagtgadgge----------------------------krrqsleltp-----eqle---rq-rmarlidq-snnphylkstptas-------------------------------------------------------------------------------------------------------------------------g-------------a--------------s-n--------------------adq--ydnid---------------------dipitelpl---dmegv--------a--alrv-------gitkrsdky------------lqeqqaaqgskdgkk-khkkgkkskkaknkvaynsssesegepkplhivnt--tl-dmp----------------eg----v-----s---------------------------------------------------msdsed-k-----dgk-ydpndp-hraldield---------------------it--------------------------------e--------------------------------------------------------------------------------------------------------------------------------------------------------------------------------------------------------------------------------------------------------------------------------------------------------------------------------------------------------------------------------------------------------------------------feapav---rsaskksaadkenlktpadlagggnaakkdrkkdkdkdkerkvkrehreskrerkea-----avqpvidlidadtptpspshisats-nnnntstvlpda-pkhhk--kkknkekttdeapdalatatgssiidvggee-as-evaskvhk------kkhkkeksqrkekk----k-asesasvsaivs------------i-gdyeq--plgi------------st--p----skeil
'apl5_SGD_Scer_APL5YPL195W'                                                                                                                                                                              mtslya--pgaedirqrlrp-fgfffekslkdlikgir---shnetp-ekl----------dqffkqvlsecreevns----------------pdlnsktnavlkltyle--my-g--fd--mawcnfhilevmssnklqqkrvgylaasqsfy--k-------------------------------------------ds-dilmlatnllkkdlky---------dgnnd-----vvkvgialsglst---ii--tpslardiaddlftmlnstrpyirkkaitalfkvflqypealr-dnfdkfvskld-d------ddisvvsaavsvicelskk--n-pqpfiqlspllyeilvt---idnn-wiiirllklftnlsqvepklrakllpkilelmestvatsviyesvncivkgnmle-------e---------------------------------ddfetamaclerlhtfc-d-sq--dpnlryiscilfykigki--ntd-------fis---rf-dqliirlls-dvdvsirskaielvegivde-dnlkaivqtlmkqfvde----------------------------dvv-------------------------i-lq--tgsivyekskripiiipenykikmvnviisicsadnyss-vn-dfewynavimdlamlc-q------------------disd-------------------k---------------------------------------slgskigeqfrnlmikvpsmrevtianiik--lisnd---------------------------------n-in--------------------------------kqlptvlreciwclgefstlve-ng----------------------------n-d----------------------------likimte-----------n------------------is-yyshsvqevlilalvkvfsnwcnn--------------------------------------------------------fqe---------------------d--------------------------k-------------------------------------------r----------------fe-------------ikmvlkel----------------------------------ieff-------enl-s--ysstfevqersvevleflrlsle-ale-----------------------------e------------------------------------------------------------------------------------------------------------------------------d-------------teglpmll-sevl--ps-f-fnayelapiargtqlk---lavdenldletpfltkea--------------------------------------------------------------------------------------------------------------------------------------------------------------------------------------------------------------------------------------------------------------------------------------------------------------------------------a------d-------------e-l--l---------------d-e------------------------------------q-----k---------------sdai--------sdlmsdismdeqvelkf----------------------------vddsdtsyeekeklddfen---pf-eiereker-msnpyylgeedeer-------------------------------------------------------------------------------------------------------------------------t-------------k--------------n-skdlldlneeessdkkpetirlnr--t---dnslnslslstteisrkkkkgkkknrvqvls-------------------------------------------------------------------------de---------------------------------pv--------ieaapkrkda----f----qkphdnhstqnplkkdkinlrmhsqlenfdfsnf-----------------------------------g--qssn-agrgsqeeg---------------------nl-----rkedelelsrleanlivkdek----dnlsdte-----------------------------------------------------------------------------------------------------------------------------------------------------------------------------------------------------------------------------------------------------------------------------------------------------------------------------------------------------------------------------------------------------------------------------------------------------------------------------------------------------------------------------------------------------------------------------------------------------------------evivikkkkkg------------k-ksksk--nklktkaknspepneflr--d----qstdi
'apl5_MIT_Sbay_c558_24717'                                                                                                                                                                               mtslya--pgtedirqrlrp-fgfffekslkdlikgir---shnetp-ekl----------dqffkqvlsecreevns----------------pdlnsktnavlkltyle--my-g--fd--mawcnfhilevmssnklqqkrvgylgasqsfy--k-------------------------------------------ds-dilmlatnllkkdlky---------dgnnd-----vvkvgialsglst---ii--tpslardiaddlftmlnstrpyirkkaitalfkvflqypealr-dnfdkfvskld-d------ddisvvsaavsvicelskk--n-pqpfiqlspllyeilvs---idnn-wiiirllklftnlsqvepklrakllpkilelmdstvatsviyesvncivkgnmle-------e---------------------------------ddfetamtclerlhtfc-d-sq--dpnlryiscilfykigki--ntd-------fis---rf-dqliirlls-dvdvsirskaielvegivne-dnlkpviqtlmkqfvde----------------------------dvv-------------------------i-lq--agnvvyerskripiiipenykikmvnviiticsadnysn-vn-dfewynaviidlamlc-q------------------eisd-------------------k---------------------------------------tlglkigeqlrnlmikvpsmrevtitniik--lvsne---------------------------------s-in--------------------------------rqlptilreciwclgefstfve-ng----------------------------n-d----------------------------likvmig-----------n------------------ts-yyshsvqevlilallkifsnwcnn--------------------------------------------------------aqe---------------------d--------------------------k-------------------------------------------g----------------ve-------------velmlkel----------------------------------ikff-------enl-s--fsstfevqersvevleflklsle-ale-----------------------------e------------------------------------------------------------------------------------------------------------------------------d-------------sdglpmll-sevl--ps-f-fnvyelapiargtqsk---leidedidletpfltkee--------------------------------------------------------------------------------------------------------------------------------------------------------------------------------------------------------------------------------------------------------------------------------------------------------------------------------y------d-------------e-l--l---------------d-d------------------------------------q-----k---------------sdsm--------sdlisdismdeqadpey----------------------------ieysdtsyeekeklndhdn---pf-eierkker-mtnpyyldeedegn-------------------------------------------------------------------------------------------------------------------------v-------------q--------------k-skdllglseddsskgmqetirlnr--pdndlkslslstvgngeerknkkkkkkkkrvqvls-------------------------------------------------------------------------dq---------------------------------pv--------veitskkkdv----s----pklhgneisstsskidkidlkmrsklesfdfsnf-----------------------------------g--tssn-svkesqqgg---------------------dl-----keeddlelnrleaklnaqgnk----ndfsdae-----------------------------------------------------------------------------------------------------------------------------------------------------------------------------------------------------------------------------------------------------------------------------------------------------------------------------------------------------------------------------------------------------------------------------------------------------------------------------------------------------------------------------------------------------------------------------------------------------------------evivikkkkkg------------k-ksksk--ikqkskqenspesnellr--dqnqnspeis
'apl5_MIT_Smik_c14_21527'                                                                                                                                                                                mtslya--pgtedirqrlrp-fgfffekslkdlikgir---shndtp-ekl----------dqffkqvlsecrdevns----------------pdlnsktnavlkltyle--my-g--fd--mawcnfhilevmssyklqqkrvgylaasqsfy--k-------------------------------------------ds-dilmlatnllkkdlky---------dgnnd-----vvkvgialsglst---ii--tpslardisddlftmlnstkpyirkkaitalfkvflqypealr-dnfdkfvsrld-d------ddisvvsaavsvicelskk--n-pqpfiqlspllyeilvt---idnn-wiiirllklftnlsqvepklrakllpkilelmdntvatsviyesvnciikgnmle-------e---------------------------------ddfetamaclerlhtfc-d-sq--dpnlryiscilfykigki--ntd-------fis---rf-dqlivrlls-dvdvsirskaieliegivde-dnlksvvqtlmkqfvde----------------------------dvv-------------------------i-lq--tgnvvyerskripivipenykikmvnviisicsagnyln-vn-dfewynavimdlamlc-q------------------dvsd-------------------k---------------------------------------tlgskigeqfrnlmikvpsirevtianiik--lisnd---------------------------------d-in--------------------------------rqlptilreciwcigefsvlve-ng----------------------------d-d----------------------------likvmig-----------n------------------ag-yyshsvqevlilalvkifsnwcnn--------------------------------------------------------fhq---------------------d--------------------------k-------------------------------------------i----------------ie-------------iesilkel----------------------------------ieff-------enl-s--ysstfevqersvevleflrlsle-ale-----------------------------e------------------------------------------------------------------------------------------------------------------------------d-------------seslpmll-sevl--ps-f-fntyelapiargtqsn---ltidenldletpfltkev--------------------------------------------------------------------------------------------------------------------------------------------------------------------------------------------------------------------------------------------------------------------------------------------------------------------------------a------d-------------q-l--l---------------d-d------------------------------------q-----k---------------sdlm--------sdmisdisiekqgesel----------------------------ieysdipyeekeklnnpdn---pf-evereker-manpyylgeedegn-------------------------------------------------------------------------------------------------------------------------i-------------n--------------k-skdllnlneedsteqkpetirlnr--p---gntlnslslltvkngktskkgkkknrvevls-------------------------------------------------------------------------dq---------------------------------sv--------ieviskkkdt----v----qkpheshltqasskkdkinlrmhselenfdfsnf-----------------------------------e--assn-vekesqqnh---------------------tf-----reeedlelnrlkaqlslqank----dncsdse-----------------------------------------------------------------------------------------------------------------------------------------------------------------------------------------------------------------------------------------------------------------------------------------------------------------------------------------------------------------------------------------------------------------------------------------------------------------------------------------------------------------------------------------------------------------------------------------------------------------evivikkkkkg------------k-kaksk--tklnaktkrppesndllr--a----qstdv
'apl5_MIT_Spar_c381_22128'                                                                                                                                                                               mtslya--pgtedirqrlrp-fgfffekslkdlikgir---shnetp-ekl----------dqffkqilsecrdevns----------------pdlnsktnavlkltyle--my-g--fd--mawcnfhilevmssnklqqkrvgylaaaqsfy--k-------------------------------------------ds-dilmlatnllkkdlky---------dgnnd-----vvkvgialsglst---ii--tpslardiaddlftmlnstrpyirkkaitalfkvflqypealr-dnfdkfvskld-d------ddisvvsaavsvicelskk--n-pqpfiqlspllyeilvt---idnn-wviirllklftnlsqvepklrakllpkilelmestvatsviyesvncivkgnmle-------e---------------------------------ddfetamaclerlhtfc-d-sq--dpnlryiscilfykigki--ntd-------fis---rf-dkliirlls-dvdvsirskaielvegivde-dnlkpvvqtlmkqfvde----------------------------dvv-------------------------i-lq--tgnmvyekskripiiipenykikmvnviisicsasnysn-vn-dfewynavimdlamlc-q------------------disd-------------------k---------------------------------------slglkigeqfrnlmikvpsmrevtianiik--lisnd---------------------------------n-in--------------------------------kqlptilreciwclgefstlve-ng----------------------------d-d----------------------------likvmig-----------n------------------as-yyshsvqevlilalvkifsnwcnn--------------------------------------------------------fhe---------------------d--------------------------k-------------------------------------------r----------------ie-------------iklaltel----------------------------------ieff-------enl-s--ysstfevqersvevleflrlsle-ale-----------------------------e------------------------------------------------------------------------------------------------------------------------------d-------------peglpmll-sevl--ps-f-fnayelapiargtqsn---lavdenldletpflteea--------------------------------------------------------------------------------------------------------------------------------------------------------------------------------------------------------------------------------------------------------------------------------------------------------------------------------a------d-------------e-l--l---------------d-e------------------------------------q-----k---------------ndaf--------sdlvsdisidkqvelef----------------------------vddsdtsyeekekldhfdn---pf-evereker-msnpyylgeedees-------------------------------------------------------------------------------------------------------------------------t-------------q--------------k-skdlldlneddgteekpetirlnr--p---anslnspdlptvensgkkkk-gkknrvqvls-------------------------------------------------------------------------de---------------------------------pv--------ikaaskkkda----f----qkphgsqstknfskkdrinlrmhsqlenfdfsnf-----------------------------------g--esss-avresqqeg---------------------dl-----rkedqlelnrleanlrakdrk----dnlsdte-----------------------------------------------------------------------------------------------------------------------------------------------------------------------------------------------------------------------------------------------------------------------------------------------------------------------------------------------------------------------------------------------------------------------------------------------------------------------------------------------------------------------------------------------------------------------------------------------------------------evivikkkkkg------------k-ksksk--dklktktksssesneflr--d----qntdi
'apl5_WashU_Scas_Contig690_18'                                                                                                                                                                           mtslys--ptatdvkqrlrp-fgfffekslkdlitgir---shndtp-ekl----------drflseilrecreeans----------------adlnlktnailkltyle--my-g--fd--mswcnfhileimssnklqqkrvgylaasqsfy--k-------------------------------------------dp-dilmlatnllkkdlky---------sgnnd-----vvkvgialsglsa---iv--tptlaadiaddlfamlnsskpyirkkavtalfkvflqypealr-dnfdkfalkle-d------edttvvsatvsvicelskk--n-ptpfiqlspmlyellin---idnn-wiiirllklftnlsqvepklrpkllpkilelmeatvatsvlyesincivkgdmli-------n---------------------------------ddydtamycldhlekfc-n-sk--dpnlryiscilfykigki--ntn-------fis---rf-snlvlhllv-dvdisirsraiellqgivsq-dnlkkivttlmkqfvse----------------------------dti-------------------------v-lq--dnpstfrasreiqifvpdsykvklvdtiitlcssnnyan-vs-dfewlnavlldlatis-q------------------dlpd-------------------a---------------------------------------qlglklgkqfrtimvkipsmrsviitsiin--liade---------------------------------n-is--------------------------------irlpsvlegciwslgefsnvie-ng----------------------------d-a----------------------------lvkllir-----------n------------------gh-syssnvqqvlipalvkifsnwvnr--------------------------------------------------------qae---------------------p--------------------------d-------------------------------------------m----------------ei-------------ikillhel----------------------------------vkff-------evl-s--sskyfevqersveateilrlisd-ait-----------------------------s------------------------------------------------------------------------------------------------------------------------------s-------------deelplll-tevl--ps-l-fntyelkpisegqqkl---ltgninidletpfltqee--------------------------------------------------------------------------------------------------------------------------------------------------------------------------------------------------------------------------------------------------------------------------------------------------------------------------------l------e-------------d-i--l------------------------------------------------------------r--------------sseds--------htltrslssllrdsatp----------------------------teseredeykqetspdsqn---alstgqrkkdr-lsnpfyldheesln-------------------------------------------------------------------------------------------------------------------------t-------------n--------------a-ddei------------------tn--aenaqehddakhkskskkkgekkkkkkmiavevip-------------------------------------------------------------------------de---------------------------------vlqpivgdeeti-----ngs----k----nlggdakslkisnatgkinfrphtnledfdfa------------------------------------------------fspstt---------------------sk-----kvedqseldklrskfskqslk--ttdddknee-----------------------------------------------------------------------------------------------------------------------------------------------------------------------------------------------------------------------------------------------------------------------------------------------------------------------------------------------------------------------------------------------------------------------------------------------------------------------------------------------------------------------------------------------------------------------------------------------------------------evvvikrkkkk------------s----------knkvkkgkklkevtsv--p----leeda
'apl5_WashU_Sklu_Contig1874_2'                                                                                                                                                                           mtslya--pttddvkqrlrp-fgiffekslkdlikgir---anntst-ekl----------ykfltaalaecreevks----------------pdfnlktnavlkltyle--my-g--fd--mswatfhvlevmssnkfqqkrvgylaasqsfh--k-------------------------------------------ds-dilmlatnllkkdlky---------dglnd-----tmkmgvalsglst---iv--tpslasdicedlfgmlnsskpyirkkavtalfkvflqypealr-dnfdnfvqklq-d------edmsvvsatvsvicelskk--n-pmpfvqlspllyemlin---vdnn-witirllklftnlsqvepklkgkilpkvlelmektvatsviyesincivkahmle-------n---------------------------------ddyetatcclqelhkfc-n-sn--dpnlryisvvlfykigki--ntd-------fia---df-dalvfrllk-dvdisirskalellegvvdd-dnivqvvqilvkqfvdq----------------------------dti-------------------------kivqqvrsqyendndkqivieipqsykakmvhtilkicstdnysn-it-dfewfiavltdlcvms-q------------------dlne-------------------k---------------------------------------slgyklgeqlrnvmikvpsmrdraiatviq--lisnd---------------------------------e-vv--------------------------------qhlpgvlkecfwclgefselid-ng----------------------------d-d----------------------------likliik------------------------------gn-kytldvqqilipallkvfsnwcnk--------------------------------------------------------hpd---------------------l--------------------------l-------------------------------------------m----------------ts-------------vseiitql----------------------------------itfl-------dgl-s--ssksfevqersmealellrlcsd-sld-----------------------------i------------------------------------------------------------------------------------------------------------------------------d-------------dselpmli-teil--ps-l-fnawelkpishgtqrm---lqnnlsldldtpylteee--------------------------------------------------------------------------------------------------------------------------------------------------------------------------------------------------------------------------------------------------------------------------------------------------------------------------------i------q-------------q-l--l---------------d-q------------------------------------d-----kyqekihsvpdsedeydpkf--------esndpdlhssdsdydnk----------------------------lrtsklelte-----eeyk---kl-eeskkqer-lenpfylhdddnek-------------------------------------------------------------------------------------------------------------------------e-------------n--------------knerslidfddadtakdepe-------------tesvirltrsgkdkdvkkkkkkkkrvkvls-------------------------------------------------------------------------de---------------------------------vi--------pgi--vydng----t----dikdnqsinsskssrnrinlnlqtkletfdfnkp-----------------------------------kdessia-arlgtydvg---------------------sd-----dlegqaeldklrakfaeqsi-----glgeeee-----------------------------------------------------------------------------------------------------------------------------------------------------------------------------------------------------------------------------------------------------------------------------------------------------------------------------------------------------------------------------------------------------------------------------------------------------------------------------------------------------------------------------------------------------------------------------------------------------------------evivikkkkkk------------s-kdkkk--s--------kkkkkiead--e----thgae
;
END; [Characters]

BEGIN Distances;
DIMENSIONS ntax=42;
FORMAT labels=left diagonal triangle=both;
MATRIX
[1] 'apl5_phaeo_jgi|Phatr2|51440|phatr1_ua_kg_chr_1000118'                                                                                                                                                    0.0 0.7564378 0.7205882 0.5904059 0.62624586 0.7154362 0.775351 0.71194166 0.37606838 0.76096183 0.7379808 0.6908691 0.6497297 0.7358739 0.7496617 0.7682458 0.6183007 0.753689 0.69512194 0.68262225 0.7119078 0.75663716 0.7066542 0.69548875 0.63909775 0.7171854 0.67909455 0.71944445 0.7318296 0.73383087 0.67391306 0.67416936 0.68666667 0.69014084 0.7175926 0.6827133 0.70788044 0.7198917 0.71875 0.7160326 0.70816046 0.7037037
[2] 'apl5_ehisto_34_m00236_|||adaptor_related_protein_putative|Entamoeba_histolytica|chr_unknown|||Auto'                                                                                                      0.7564378 0.0 0.74099725 0.68609023 0.6795953 0.7649456 0.8003247 0.72454447 0.71561337 0.76809454 0.7648485 0.72526044 0.74613404 0.77613944 0.78367347 0.7737789 0.6895214 0.7529566 0.74285716 0.7339544 0.7493225 0.7538071 0.7345679 0.73394495 0.7084367 0.7633803 0.73997235 0.73782235 0.75277776 0.75567424 0.7308108 0.7271715 0.7407407 0.7379734 0.7335391 0.7442117 0.7531735 0.74647886 0.7559944 0.7503526 0.7348703 0.741844
[3] 'apl5_crypto_sgtc|cn05087_CNBE0860_chr05_b3501_040506_230624__230457_230405__230318_230266__230187_230136__229750_229699__229474_229402__229278_229226__228051_227999__227885_227833__227400'             0.7205882 0.74099725 0.0 0.6499069 0.65430015 0.7431302 0.77195686 0.6544715 0.6393443 0.767733 0.7425068 0.68727916 0.67166215 0.6696562 0.76755446 0.7510981 0.6321989 0.7219178 0.65071154 0.66223407 0.6652482 0.7305062 0.6735484 0.6437824 0.6442432 0.73411155 0.6620776 0.7414248 0.71927375 0.6835443 0.6476684 0.64480877 0.601683 0.6429495 0.67609257 0.675641 0.73540854 0.742228 0.73540854 0.7380026 0.73342174 0.7275098
[4] 'apl5_physco_jgi|Phypa1_1|145585|e_gw1_229_47_1'                                                                                                                                                          0.5904059 0.68609023 0.6499069 0.0 0.5701107 0.49113476 0.7083333 0.572744 0.5780669 0.69244933 0.63703704 0.5957895 0.55535054 0.61659193 0.6 0.7264151 0.57221204 0.6525735 0.5776965 0.53038675 0.63925236 0.6746324 0.5798165 0.57404023 0.5776965 0.64825046 0.6113139 0.6887661 0.65844405 0.625731 0.57404023 0.57326007 0.61764705 0.58135283 0.58135283 0.572744 0.6666667 0.6666667 0.67587477 0.6703499 0.664825 0.65867156
[5] 'apl5_ostreo_jgi|Ost9901_3|42302|e_gwEuk_19_6_1'                                                                                                                                                          0.62624586 0.6795953 0.65430015 0.5701107 0.0 0.6287129 0.7375231 0.6208054 0.6047359 0.7195946 0.62478775 0.56458336 0.59395975 0.65868264 0.6710311 0.7019064 0.59410805 0.7052117 0.58919805 0.5829146 0.65108514 0.6872964 0.5908347 0.59574467 0.599018 0.71172637 0.6225166 0.7019544 0.6912752 0.66841185 0.59574467 0.5841584 0.63061565 0.59637564 0.59180325 0.5868853 0.6889251 0.69543976 0.6970684 0.6921824 0.70358306 0.69820553
[6] 'apl5_populus_jgi|Poptr1_1|569806|eugene3_00120459'                                                                                                                                                       0.7154362 0.7649456 0.7431302 0.49113476 0.6287129 0.0 0.77503854 0.6774629 0.64533824 0.76783216 0.7259923 0.67247385 0.67994505 0.7282282 0.6230248 0.7765363 0.68393785 0.7340425 0.6846154 0.6753927 0.73545706 0.730563 0.6829897 0.6910256 0.6850192 0.74007684 0.7329193 0.7408377 0.7231405 0.7237569 0.6897436 0.6766712 0.69175106 0.6893453 0.697201 0.69911504 0.7404092 0.7490446 0.75191814 0.7442455 0.7411765 0.7451488
[7] 'apl5_cmero_gnl|CMER|CMQ028C_adaptor_related_protein_complex_3_delta_subunit'                                                                                                                             0.775351 0.8003247 0.77195686 0.7083333 0.7375231 0.77503854 0.0 0.76911074 0.7504951 0.83042973 0.7672552 0.74236643 0.765625 0.7775801 0.8009331 0.78583765 0.7625786 0.7810559 0.75503874 0.75586855 0.783871 0.7813954 0.76153845 0.75813955 0.7612403 0.80721223 0.7550702 0.80112046 0.79623824 0.7816456 0.7596899 0.7633229 0.7552 0.75813955 0.7804878 0.7642527 0.79469275 0.7960894 0.7877095 0.79888266 0.7885714 0.7844228
[8] 'apl5_dicty_DDB0234240_|Protein|_gene__AP3D1_on_chromosome__3_position_2224744_to_2228335'                                                                                                                0.71194166 0.72454447 0.6544715 0.572744 0.6208054 0.6774629 0.76911074 0.0 0.5716878 0.74715906 0.7030303 0.6551339 0.63411766 0.70187163 0.73741496 0.71391755 0.49347258 0.703657 0.58380413 0.5954357 0.68346256 0.71946794 0.6 0.58734655 0.5068836 0.69357044 0.6211096 0.7012623 0.6868421 0.70253164 0.5683297 0.57405406 0.6452055 0.59056604 0.6542404 0.59357697 0.6868132 0.6949384 0.6978022 0.69505495 0.7020979 0.68238556
[9] 'apl5_tpseudo_jgi|Thaps3|263963|thaps1_ua_kg_chr_13000011'                                                                                                                                                0.37606838 0.71561337 0.6393443 0.5780669 0.6047359 0.64533824 0.7504951 0.5716878 0.0 0.6981818 0.6630037 0.5294118 0.50087565 0.64362854 0.6733945 0.72625697 0.53571427 0.68817204 0.5339286 0.5462795 0.6433824 0.68817204 0.56529516 0.53571427 0.5392857 0.6575592 0.63799286 0.68007314 0.6857671 0.6406844 0.53571427 0.5519713 0.62657094 0.5375 0.57781756 0.54234236 0.6605839 0.66423357 0.669708 0.6678832 0.6587591 0.667276
[10] 'apl5_Toxoplasma_gondii|XI|583_m09203|Annotation|Toxoplasma_gondii_TIGR|protein_coding_adaptin_related'                                                                                                   0.76096183 0.76809454 0.767733 0.69244933 0.7195946 0.76783216 0.83042973 0.74715906 0.6981818 0.0 0.74925816 0.73822975 0.7332382 0.76198083 0.7631206 0.7681388 0.74821174 0.7881706 0.75282484 0.74322397 0.7540501 0.8038409 0.7619048 0.75141245 0.7542373 0.79548305 0.75602835 0.7845374 0.7910663 0.74607706 0.74858755 0.7467811 0.73888093 0.75282484 0.75277776 0.747191 0.78409094 0.7916667 0.790404 0.78535354 0.7719072 0.76411545
[11] 'apl5_leish_LinJ08_V3_0090_|||adaptor_complex_protein_AP_3_delta_subunit_1_putative|Leishmania_infantum|chr_8|||Auto'                                                                                     0.7379808 0.7648485 0.7425068 0.63703704 0.62478775 0.7259923 0.7672552 0.7030303 0.6630037 0.74925816 0.0 0.65486723 0.709347 0.77488154 0.7372654 0.7941484 0.69104666 0.731114 0.7090909 0.6956522 0.72533333 0.7602996 0.71428573 0.7072893 0.6961259 0.7295775 0.73450136 0.74529666 0.7435198 0.7526178 0.7095672 0.68782383 0.71428573 0.7034091 0.7144432 0.7284235 0.74964637 0.7450704 0.75106084 0.74823195 0.75574714 0.74857146
[12] 'apl5_naegleria_estExt_fgeneshNG_pg_C_280159'                                                                                                                                                             0.6908691 0.72526044 0.68727916 0.5957895 0.56458336 0.67247385 0.74236643 0.6551339 0.5294118 0.73822975 0.65486723 0.0 0.6159639 0.70896786 0.72711265 0.7308869 0.53092784 0.6864 0.6316384 0.64385295 0.66056573 0.6885759 0.6317568 0.61678004 0.5577236 0.6714542 0.6384083 0.69741696 0.67333335 0.71947193 0.61517614 0.6176084 0.6527051 0.617214 0.6696329 0.6389646 0.6828829 0.6863799 0.6900901 0.6900901 0.6691176 0.6806569
[13] 'apl5_phytoph_PITG_14573_|_PITT_14573_|_Phytophthora_infestans_conserved_hypothetical_protein_translation_979_aa'                                                                                         0.6497297 0.74613404 0.67166215 0.55535054 0.59395975 0.67994505 0.765625 0.63411766 0.50087565 0.7332382 0.709347 0.6159639 0.0 0.6822034 0.71289873 0.7619699 0.5679677 0.7060241 0.5980271 0.6025 0.67277485 0.7230047 0.6142506 0.59679407 0.57731956 0.67688024 0.6460905 0.6784203 0.6991037 0.7046308 0.5980271 0.59007835 0.64827585 0.594328 0.62682927 0.62125 0.689847 0.68706536 0.6912378 0.6884562 0.68136555 0.674581
[14] 'apl5_ncrassa_gi|85092036|ref|XP_959195_1|_hypothetical_protein_NCU04652_'                                                                                                                                0.7358739 0.77613944 0.6696562 0.61659193 0.65868264 0.7282282 0.7775801 0.70187163 0.64362854 0.76198083 0.77488154 0.70896786 0.6822034 0.0 0.7651515 0.7879581 0.6573427 0.6896067 0.6932668 0.683871 0.6378539 0.69179004 0.7018868 0.69 0.6724599 0.66565347 0.6315789 0.66825396 0.6744186 0.5528121 0.69 0.6695527 0.65833336 0.69154227 0.7222222 0.69974875 0.6610687 0.66565347 0.6656489 0.6671756 0.6682243 0.6733129
[15] 'apl5_osativa_gi|115436956|ref|NP_001043177_1|_Os01g0512200_'                                                                                                                                             0.7496617 0.78367347 0.76755446 0.6 0.6710311 0.6230248 0.8009331 0.73741496 0.6733945 0.7631206 0.7372654 0.72711265 0.71289873 0.7651515 0.0 0.8025568 0.7347204 0.7771883 0.73230374 0.7348285 0.76869804 0.78342247 0.7373868 0.74002576 0.73650384 0.7798982 0.78097624 0.79139507 0.7692308 0.75487465 0.7387387 0.7144809 0.7157434 0.74289405 0.74457216 0.73951715 0.7798982 0.78326994 0.7900763 0.7900763 0.79036456 0.78092784
[16] 'apl5_tricho_gi|154420131|ref|XP_001583081_1|_Adaptin_N_terminal_region_family_protein_'                                                                                                                  0.7682458 0.7737789 0.7510981 0.7264151 0.7019064 0.7765363 0.78583765 0.71391755 0.72625697 0.7681388 0.7941484 0.7308869 0.7619699 0.7879581 0.8025568 0.0 0.7123473 0.7827869 0.7281553 0.7281796 0.77272725 0.7723036 0.72860634 0.7250608 0.7246753 0.744713 0.73390555 0.7531056 0.76608187 0.77106744 0.7323601 0.7214485 0.7251114 0.7288136 0.7484958 0.7404203 0.75569046 0.755287 0.754173 0.75872535 0.7623457 0.74347156
[17] 'apl5_homo_|33869469|gb|AAH05142_1|_AP3D1_protein_'                                                                                                                                                       0.6183007 0.6895214 0.6321989 0.57221204 0.59410805 0.68393785 0.7625786 0.49347258 0.53571427 0.74821174 0.69104666 0.53092784 0.5679677 0.6573427 0.7347204 0.7123473 0.0 0.67420214 0.15697674 0.4675 0.64746225 0.668428 0.33093524 0.072009295 0.10798122 0.68909824 0.6197917 0.69198895 0.6707483 0.6473829 0.07549361 0.3051519 0.57471263 0.08246225 0.42738095 0.3746929 0.68556005 0.69623655 0.6963563 0.69095814 0.7032967 0.6880109
[18] 'apl5_cadiA_|238880679|gb|EEQ44317_1|_conserved_hypothetical_protein_'                                                                                                                                    0.753689 0.7529566 0.7219178 0.6525735 0.7052117 0.7340425 0.7810559 0.703657 0.68817204 0.7881706 0.731114 0.6864 0.7060241 0.6896067 0.7771883 0.7827869 0.67420214 0.0 0.69482976 0.6773779 0.614899 0.44714686 0.6962025 0.6952141 0.68367344 0.65125495 0.67663044 0.60461956 0.37087598 0.69725865 0.69899243 0.68048126 0.6861413 0.69240505 0.7093168 0.70075756 0.6090425 0.60529804 0.6050532 0.6037234 0.6256757 0.609396
[19] 'apl5_danio_|113682038|ref|NP_001038480_1|_adaptor_related_protein_complex_3_delta_1_subunit_'                                                                                                            0.69512194 0.74285716 0.65071154 0.5776965 0.58919805 0.6846154 0.75503874 0.58380413 0.5339286 0.75282484 0.7090909 0.6316384 0.5980271 0.6932668 0.73230374 0.7281553 0.15697674 0.69482976 0.0 0.531219 0.67620283 0.700489 0.42037672 0.23322147 0.17253122 0.689747 0.63917524 0.69167805 0.69015956 0.6709511 0.2851638 0.39170983 0.6119403 0.23244147 0.53878945 0.45910022 0.6969292 0.7034575 0.7049399 0.7009346 0.70516306 0.68775237
[20] 'apl5_monosi_|167538232|ref|XP_001750781_1|_hypothetical_protein_'                                                                                                                                        0.68262225 0.7339544 0.66223407 0.53038675 0.5829146 0.6753927 0.75586855 0.5954357 0.5462795 0.74322397 0.6956522 0.64385295 0.6025 0.683871 0.7348285 0.7281796 0.4675 0.6773779 0.531219 0.0 0.66754615 0.70610213 0.5430862 0.52917904 0.4909964 0.6893733 0.62598425 0.69187677 0.6725544 0.66753584 0.5413613 0.52230686 0.59041095 0.5361029 0.5894106 0.56929636 0.6798906 0.6811989 0.68262655 0.68262655 0.68662953 0.6864641
[21] 'apl5_yarrow_|50554799|ref|XP_504808_1|_YALI0F00198p_'                                                                                                                                                    0.7119078 0.7493225 0.6652482 0.63925236 0.65108514 0.73545706 0.783871 0.68346256 0.6433824 0.7540501 0.72533333 0.66056573 0.67277485 0.6378539 0.76869804 0.77272725 0.64746225 0.614899 0.67620283 0.66754615 0.0 0.63345635 0.68766403 0.66753244 0.6614173 0.63448274 0.62849164 0.6273115 0.62119204 0.65897435 0.6727273 0.6781768 0.6290098 0.67535853 0.6688144 0.6770428 0.62222224 0.6293223 0.6333333 0.62777776 0.62059236 0.6157083
[22] 'apl5_debaro_|199433818|emb|CAR65895_1|_DEHA2G01518p_'                                                                                                                                                    0.75663716 0.7538071 0.7305062 0.6746324 0.6872964 0.730563 0.7813954 0.71946794 0.68817204 0.8038409 0.7602996 0.6885759 0.7230047 0.69179004 0.78342247 0.7723036 0.668428 0.44714686 0.700489 0.70610213 0.63345635 0.0 0.7102343 0.7020757 0.6898734 0.63372856 0.6847826 0.62143826 0.3272933 0.7164352 0.6996337 0.6929134 0.69076306 0.6981595 0.71670705 0.7097171 0.6100796 0.60766184 0.6100796 0.61140585 0.6302294 0.61445785
[23] 'apl5_ciona_|198421733|ref|XP_002119697_1|_PREDICTED__similar_to_adaptor_related_protein_complex_3_delta_1_subunit_'                                                                                      0.7066542 0.7345679 0.6735484 0.5798165 0.5908347 0.6829897 0.76153845 0.6 0.56529516 0.7619048 0.71428573 0.6317568 0.6142506 0.7018868 0.7373868 0.72860634 0.33093524 0.6962025 0.42037672 0.5430862 0.68766403 0.7102343 0.0 0.42281303 0.35640138 0.68891853 0.63518757 0.70612246 0.6929239 0.68051946 0.43594837 0.42798355 0.6333789 0.4219554 0.5513468 0.50356054 0.6947791 0.6986667 0.70013386 0.6961178 0.6880109 0.6841398
[24] 'apl5_rattus_|198278523|ref|NP_001094189_1|_adaptor_related_protein_complex_3_delta_1_subunit_'                                                                                                           0.69548875 0.73394495 0.6437824 0.57404023 0.59574467 0.6910256 0.75813955 0.58734655 0.53571427 0.75141245 0.7072893 0.61678004 0.59679407 0.69 0.74002576 0.7250608 0.072009295 0.6952141 0.23322147 0.52917904 0.66753244 0.7020757 0.42281303 0.0 0.14058957 0.6937417 0.63659793 0.6953552 0.6932271 0.6649551 0.16475096 0.4 0.604336 0.11966527 0.5380017 0.47028688 0.6929239 0.7034575 0.7022697 0.6969292 0.70516306 0.6886792
[25] 'apl5_xenopus_|159155954|gb|AAI54681_1|_Ap3d1_protein_'                                                                                                                                                   0.63909775 0.7084367 0.6442432 0.5776965 0.599018 0.6850192 0.7612403 0.5068836 0.5392857 0.7542373 0.6961259 0.5577236 0.57731956 0.6724599 0.73650384 0.7246753 0.10798122 0.68367344 0.17253122 0.4909964 0.6614173 0.6898734 0.35640138 0.14058957 0.0 0.6861702 0.6396396 0.6957708 0.6729475 0.657444 0.14058957 0.32051283 0.59807956 0.1462585 0.44673538 0.38842976 0.68666667 0.6985392 0.696 0.688 0.7028494 0.6837147
[26] 'apl5_candiG_|50288661|ref|XP_446760_1|_unnamed_protein_product_'                                                                                                                                         0.7171854 0.7633803 0.73411155 0.64825046 0.71172637 0.74007684 0.80721223 0.69357044 0.6575592 0.79548305 0.7295775 0.6714542 0.67688024 0.66565347 0.7798982 0.744713 0.68909824 0.65125495 0.689747 0.6893733 0.63448274 0.63372856 0.68891853 0.6937417 0.6861702 0.0 0.6666667 0.5114679 0.6248313 0.6990424 0.6964048 0.6806137 0.69486827 0.6991979 0.6974901 0.69403976 0.48896247 0.49064907 0.49337748 0.49502763 0.48426965 0.48645598
[27] 'apl5_schizo_|19115579|ref|NP_594667_1|_AP_3_adaptor_complex_subunit_Apl5_predicted_'                                                                                                                     0.67909455 0.73997235 0.6620776 0.6113139 0.6225166 0.7329193 0.7550702 0.6211096 0.63799286 0.75602835 0.73450136 0.6384083 0.6460905 0.6315789 0.78097624 0.73390555 0.6197917 0.67663044 0.63917524 0.62598425 0.62849164 0.6847826 0.63518757 0.63659793 0.6396396 0.6666667 0.0 0.6892265 0.67921895 0.6426554 0.63659793 0.635989 0.6241033 0.63706565 0.6475096 0.65189874 0.67611337 0.6760753 0.68016195 0.6693657 0.6570645 0.68715847
[28] 'apl5_kluyver_|50309635|ref|XP_454829_1|_unnamed_protein_product_'                                                                                                                                        0.71944445 0.73782235 0.7414248 0.6887661 0.7019544 0.7408377 0.80112046 0.7012623 0.68007314 0.7845374 0.74529666 0.69741696 0.6784203 0.66825396 0.79139507 0.7531056 0.69198895 0.60461956 0.69167805 0.69187677 0.6273115 0.62143826 0.70612246 0.6953552 0.6957708 0.5114679 0.6892265 0.0 0.6161335 0.6932953 0.6953552 0.6898017 0.6967096 0.69821674 0.714479 0.7137042 0.47722095 0.4783599 0.48633257 0.47662485 0.4797219 0.44695258
[29] 'apl5_pichia_|150865150|ref|XP_001384250_2|_hypothetical_protein_PICST_44719_'                                                                                                                            0.7318296 0.75277776 0.71927375 0.65844405 0.6912752 0.7231405 0.79623824 0.6868421 0.6857671 0.7910663 0.7435198 0.67333335 0.6991037 0.6744186 0.7692308 0.76608187 0.6707483 0.37087598 0.69015956 0.6725544 0.62119204 0.3272933 0.6929239 0.6932271 0.6729475 0.6248313 0.67921895 0.6161335 0.0 0.7030075 0.6945551 0.6699577 0.6710335 0.696 0.7028796 0.7038513 0.5842391 0.58322054 0.58016306 0.5855978 0.62655604 0.60958904
[30] 'apl5_asper_|67902608|ref|XP_681560_1|_hypothetical_protein_AN8291_2_'                                                                                                                                    0.73383087 0.75567424 0.6835443 0.625731 0.66841185 0.7237569 0.7816456 0.70253164 0.6406844 0.74607706 0.7526178 0.71947193 0.7046308 0.5528121 0.75487465 0.77106744 0.6473829 0.69725865 0.6709511 0.66753584 0.65897435 0.7164352 0.68051946 0.6649551 0.657444 0.6990424 0.6426554 0.6932953 0.7030075 0.0 0.6675225 0.6703601 0.661705 0.66752577 0.6982097 0.6696891 0.6958904 0.6971351 0.7013699 0.69863015 0.68767506 0.67451525
[31] 'apl5_mus_|148699560|gb|EDL31507_1|_adaptor_related_protein_complex_3_delta_1_subunit_isoform_CRA_a_'                                                                                                     0.67391306 0.7308108 0.6476684 0.57404023 0.59574467 0.6897436 0.7596899 0.5683297 0.53571427 0.74858755 0.7095672 0.61517614 0.5980271 0.69 0.7387387 0.7323601 0.07549361 0.69899243 0.2851638 0.5413613 0.6727273 0.6996337 0.43594837 0.16475096 0.14058957 0.6964048 0.63659793 0.6953552 0.6945551 0.6675225 0.0 0.3959276 0.6056911 0.20865385 0.5157791 0.46376812 0.6929239 0.70079786 0.7036048 0.6969292 0.70788044 0.6886792
[32] 'apl5_droso_|110757003|ref|XP_395563_3|_PREDICTED__similar_to_AP_3_complex_subunit_delta_1_Adapter_related_protein_complex_3_delta_1_subunit_Delta_adaptin_3_AP_3_complex_delta_subunit_Delta_adaptin_'   0.67416936 0.7271715 0.64480877 0.57326007 0.5841584 0.6766712 0.7633229 0.57405406 0.5519713 0.7467811 0.68782383 0.6176084 0.59007835 0.6695527 0.7144809 0.7214485 0.3051519 0.68048126 0.39170983 0.52230686 0.6781768 0.6929134 0.42798355 0.4 0.32051283 0.6806137 0.635989 0.6898017 0.6699577 0.6703601 0.3959276 0.0 0.60315186 0.403946 0.49793816 0.40295118 0.67827296 0.67827296 0.68105847 0.67966574 0.68616265 0.67642957
[33] 'apl5_ustil_|71018127|ref|XP_759294_1|_hypothetical_protein_UM03147_1_'                                                                                                                                   0.68666667 0.7407407 0.601683 0.61764705 0.63061565 0.69175106 0.7552 0.6452055 0.62657094 0.73888093 0.71428573 0.6527051 0.64827585 0.65833336 0.7157434 0.7251114 0.57471263 0.6861413 0.6119403 0.59041095 0.6290098 0.69076306 0.6333789 0.604336 0.59807956 0.69486827 0.6241033 0.6967096 0.6710335 0.661705 0.6056911 0.60315186 0.0 0.60704607 0.6468254 0.63037634 0.6806137 0.69027776 0.68479776 0.6834031 0.68443197 0.7012623
[34] 'apl5_bos_|29420423|dbj|BAA36591_1|_adaptor_related_protein_complex_AP_3_delta_subunit_'                                                                                                                  0.69014084 0.7379734 0.6429495 0.58135283 0.59637564 0.6893453 0.75813955 0.59056604 0.5375 0.75282484 0.7034091 0.617214 0.594328 0.69154227 0.74289405 0.7288136 0.08246225 0.69240505 0.23244147 0.5361029 0.67535853 0.6981595 0.4219554 0.11966527 0.1462585 0.6991979 0.63706565 0.69821674 0.696 0.66752577 0.20865385 0.403946 0.60704607 0.0 0.5392491 0.48466256 0.6957105 0.7089453 0.70375335 0.6997319 0.7080491 0.6887686
[35] 'apl5_celeg_|17536815|ref|NP_494570_1|_AdaPtin_Delta_chain_clathrin_associated_complex_family_member_apd_3_'                                                                                              0.7175926 0.7335391 0.67609257 0.58135283 0.59180325 0.697201 0.7804878 0.6542404 0.57781756 0.75277776 0.7144432 0.6696329 0.62682927 0.7222222 0.74457216 0.7484958 0.42738095 0.7093168 0.53878945 0.5894106 0.6688144 0.71670705 0.5513468 0.5380017 0.44673538 0.6974901 0.6475096 0.714479 0.7028796 0.6982097 0.5157791 0.49793816 0.6468254 0.5392491 0.0 0.5288845 0.712963 0.7246377 0.72089946 0.71428573 0.7071525 0.69959944
[36] 'apl5_droso_|2290772|gb|AAC14585_1|_AP_3_delta_adaptin_subunit_'                                                                                                                                          0.6827133 0.7442117 0.675641 0.572744 0.5868853 0.69911504 0.7642527 0.59357697 0.54234236 0.747191 0.7284235 0.6389646 0.62125 0.69974875 0.73951715 0.7404203 0.3746929 0.70075756 0.45910022 0.56929636 0.6770428 0.7097171 0.50356054 0.47028688 0.38842976 0.69403976 0.65189874 0.7137042 0.7038513 0.6696891 0.46376812 0.40295118 0.63037634 0.48466256 0.5288845 0.0 0.7165563 0.71899736 0.7192053 0.7218543 0.7025572 0.7036048
[37] 'apl5_SGD_Scer_APL5YPL195W'                                                                                                                                                                               0.70788044 0.7531735 0.73540854 0.6666667 0.6889251 0.7404092 0.79469275 0.6868132 0.6605839 0.78409094 0.74964637 0.6828829 0.689847 0.6610687 0.7798982 0.75569046 0.68556005 0.6090425 0.6969292 0.6798906 0.62222224 0.6100796 0.6947791 0.6929239 0.68666667 0.48896247 0.67611337 0.47722095 0.5842391 0.6958904 0.6929239 0.67827296 0.6806137 0.6957105 0.712963 0.7165563 0.0 0.17060086 0.15879828 0.08915145 0.40944883 0.4366042
[38] 'apl5_MIT_Sbay_c558_24717'                                                                                                                                                                                0.7198917 0.74647886 0.742228 0.6666667 0.69543976 0.7490446 0.7960894 0.6949384 0.66423357 0.7916667 0.7450704 0.6863799 0.68706536 0.66565347 0.78326994 0.755287 0.69623655 0.60529804 0.7034575 0.6811989 0.6293223 0.60766184 0.6986667 0.7034575 0.6985392 0.49064907 0.6760753 0.4783599 0.58322054 0.6971351 0.70079786 0.67827296 0.69027776 0.7089453 0.7246377 0.71899736 0.17060086 0.0 0.17274678 0.1632653 0.41816142 0.4366042
[39] 'apl5_MIT_Smik_c14_21527'                                                                                                                                                                                 0.71875 0.7559944 0.73540854 0.67587477 0.6970684 0.75191814 0.7877095 0.6978022 0.669708 0.790404 0.75106084 0.6900901 0.6912378 0.6656489 0.7900763 0.754173 0.6963563 0.6050532 0.7049399 0.68262655 0.6333333 0.6100796 0.70013386 0.7022697 0.696 0.49337748 0.68016195 0.48633257 0.58016306 0.7013699 0.7036048 0.68105847 0.68479776 0.70375335 0.72089946 0.7192053 0.15879828 0.17274678 0.0 0.14070891 0.41732284 0.4432194
[40] 'apl5_MIT_Spar_c381_22128'                                                                                                                                                                                0.7160326 0.7503526 0.7380026 0.6703499 0.6921824 0.7442455 0.79888266 0.69505495 0.6678832 0.78535354 0.74823195 0.6900901 0.6884562 0.6671756 0.7900763 0.75872535 0.69095814 0.6037234 0.7009346 0.68262655 0.62777776 0.61140585 0.6961178 0.6969292 0.688 0.49502763 0.6693657 0.47662485 0.5855978 0.69863015 0.6969292 0.67966574 0.6834031 0.6997319 0.71428573 0.7218543 0.08915145 0.1632653 0.14070891 0.0 0.41216215 0.43046358
[41] 'apl5_WashU_Scas_Contig690_18'                                                                                                                                                                            0.70816046 0.7348703 0.73342174 0.664825 0.70358306 0.7411765 0.7885714 0.7020979 0.6587591 0.7719072 0.75574714 0.6691176 0.68136555 0.6682243 0.79036456 0.7623457 0.7032967 0.6256757 0.70516306 0.68662953 0.62059236 0.6302294 0.6880109 0.70516306 0.7028494 0.48426965 0.6570645 0.4797219 0.62655604 0.68767506 0.70788044 0.68616265 0.68443197 0.7080491 0.7071525 0.7025572 0.40944883 0.41816142 0.41732284 0.41216215 0.0 0.41972476
[42] 'apl5_WashU_Sklu_Contig1874_2'                                                                                                                                                                            0.7037037 0.741844 0.7275098 0.65867156 0.69820553 0.7451488 0.7844228 0.68238556 0.667276 0.76411545 0.74857146 0.6806569 0.674581 0.6733129 0.78092784 0.74347156 0.6880109 0.609396 0.68775237 0.6864641 0.6157083 0.61445785 0.6841398 0.6886792 0.6837147 0.48645598 0.68715847 0.44695258 0.60958904 0.67451525 0.6886792 0.67642957 0.7012623 0.6887686 0.69959944 0.7036048 0.4366042 0.4366042 0.4432194 0.43046358 0.41972476 0.0
;
END; [Distances]
BEGIN Sets;
  TAXSET 'amoebozoa' = 'apl5_dicty_DDB0234240_|Protein|_gene__AP3D1_on_chromosome__3_position_2224744_to_2228335' 'apl5_ehisto_34_m00236_|||adaptor_related_protein_putative|Entamoeba_histolytica|chr_unknown|||Auto';
  TAXSET 'basidiomycota' = 'apl5_crypto_sgtc|cn05087_CNBE0860_chr05_b3501_040506_230624__230457_230405__230318_230266__230187_230136__229750_229699__229474_229402__229278_229226__228051_227999__227885_227833__227400' 'apl5_ustil_|71018127|ref|XP_759294_1|_hypothetical_protein_UM03147_1_';
  TAXSET 'choanoflagellata' = 'apl5_monosi_|167538232|ref|XP_001750781_1|_hypothetical_protein_';
  TAXSET 'chromalveolata' = 'apl5_Toxoplasma_gondii|XI|583_m09203|Annotation|Toxoplasma_gondii_TIGR|protein_coding_adaptin_related' 'apl5_tpseudo_jgi|Thaps3|263963|thaps1_ua_kg_chr_13000011' 'apl5_phytoph_PITG_14573_|_PITT_14573_|_Phytophthora_infestans_conserved_hypothetical_protein_translation_979_aa' 'apl5_phaeo_jgi|Phatr2|51440|phatr1_ua_kg_chr_1000118';
  TAXSET 'excavata' = 'apl5_tricho_gi|154420131|ref|XP_001583081_1|_Adaptin_N_terminal_region_family_protein_' 'apl5_naegleria_estExt_fgeneshNG_pg_C_280159' 'apl5_leish_LinJ08_V3_0090_|||adaptor_complex_protein_AP_3_delta_subunit_1_putative|Leishmania_infantum|chr_8|||Auto';
  TAXSET 'fungi' = 'apl5_crypto_sgtc|cn05087_CNBE0860_chr05_b3501_040506_230624__230457_230405__230318_230266__230187_230136__229750_229699__229474_229402__229278_229226__228051_227999__227885_227833__227400' 'apl5_MIT_Spar_c381_22128' 'apl5_yarrow_|50554799|ref|XP_504808_1|_YALI0F00198p_' 'apl5_kluyver_|50309635|ref|XP_454829_1|_unnamed_protein_product_' 'apl5_MIT_Smik_c14_21527' 'apl5_candiG_|50288661|ref|XP_446760_1|_unnamed_protein_product_' 'apl5_schizo_|19115579|ref|NP_594667_1|_AP_3_adaptor_complex_subunit_Apl5_predicted_' 'apl5_ncrassa_gi|85092036|ref|XP_959195_1|_hypothetical_protein_NCU04652_' 'apl5_ustil_|71018127|ref|XP_759294_1|_hypothetical_protein_UM03147_1_' 'apl5_asper_|67902608|ref|XP_681560_1|_hypothetical_protein_AN8291_2_' 'apl5_cadiA_|238880679|gb|EEQ44317_1|_conserved_hypothetical_protein_' 'apl5_SGD_Scer_APL5YPL195W' 'apl5_MIT_Sbay_c558_24717' 'apl5_pichia_|150865150|ref|XP_001384250_2|_hypothetical_protein_PICST_44719_' 'apl5_WashU_Sklu_Contig1874_2' 'apl5_WashU_Scas_Contig690_18' 'apl5_debaro_|199433818|emb|CAR65895_1|_DEHA2G01518p_';
  TAXSET 'metazoa' = 'apl5_xenopus_|159155954|gb|AAI54681_1|_Ap3d1_protein_' 'apl5_droso_|110757003|ref|XP_395563_3|_PREDICTED__similar_to_AP_3_complex_subunit_delta_1_Adapter_related_protein_complex_3_delta_1_subunit_Delta_adaptin_3_AP_3_complex_delta_subunit_Delta_adaptin_' 'apl5_danio_|113682038|ref|NP_001038480_1|_adaptor_related_protein_complex_3_delta_1_subunit_' 'apl5_rattus_|198278523|ref|NP_001094189_1|_adaptor_related_protein_complex_3_delta_1_subunit_' 'apl5_celeg_|17536815|ref|NP_494570_1|_AdaPtin_Delta_chain_clathrin_associated_complex_family_member_apd_3_' 'apl5_mus_|148699560|gb|EDL31507_1|_adaptor_related_protein_complex_3_delta_1_subunit_isoform_CRA_a_' 'apl5_droso_|2290772|gb|AAC14585_1|_AP_3_delta_adaptin_subunit_' 'apl5_bos_|29420423|dbj|BAA36591_1|_adaptor_related_protein_complex_AP_3_delta_subunit_' 'apl5_homo_|33869469|gb|AAH05142_1|_AP3D1_protein_' 'apl5_ciona_|198421733|ref|XP_002119697_1|_PREDICTED__similar_to_adaptor_related_protein_complex_3_delta_1_subunit_';
  TAXSET 'pezizomycetes' = 'apl5_asper_|67902608|ref|XP_681560_1|_hypothetical_protein_AN8291_2_' 'apl5_schizo_|19115579|ref|NP_594667_1|_AP_3_adaptor_complex_subunit_Apl5_predicted_' 'apl5_ncrassa_gi|85092036|ref|XP_959195_1|_hypothetical_protein_NCU04652_';
  TAXSET 'plantae' = 'apl5_populus_jgi|Poptr1_1|569806|eugene3_00120459' 'apl5_physco_jgi|Phypa1_1|145585|e_gw1_229_47_1' 'apl5_osativa_gi|115436956|ref|NP_001043177_1|_Os01g0512200_' 'apl5_ostreo_jgi|Ost9901_3|42302|e_gwEuk_19_6_1';
  TAXSET 'rhodophyta' = 'apl5_cmero_gnl|CMER|CMQ028C_adaptor_related_protein_complex_3_delta_subunit';
  TAXSET 'saccharomycotina' = 'apl5_MIT_Spar_c381_22128' 'apl5_SGD_Scer_APL5YPL195W' 'apl5_cadiA_|238880679|gb|EEQ44317_1|_conserved_hypothetical_protein_' 'apl5_kluyver_|50309635|ref|XP_454829_1|_unnamed_protein_product_' 'apl5_yarrow_|50554799|ref|XP_504808_1|_YALI0F00198p_' 'apl5_MIT_Sbay_c558_24717' 'apl5_pichia_|150865150|ref|XP_001384250_2|_hypothetical_protein_PICST_44719_' 'apl5_MIT_Smik_c14_21527' 'apl5_candiG_|50288661|ref|XP_446760_1|_unnamed_protein_product_' 'apl5_WashU_Sklu_Contig1874_2' 'apl5_WashU_Scas_Contig690_18' 'apl5_debaro_|199433818|emb|CAR65895_1|_DEHA2G01518p_';
  TAXSET 'unikonta' = 'apl5_crypto_sgtc|cn05087_CNBE0860_chr05_b3501_040506_230624__230457_230405__230318_230266__230187_230136__229750_229699__229474_229402__229278_229226__228051_227999__227885_227833__227400' 'apl5_monosi_|167538232|ref|XP_001750781_1|_hypothetical_protein_' 'apl5_droso_|110757003|ref|XP_395563_3|_PREDICTED__similar_to_AP_3_complex_subunit_delta_1_Adapter_related_protein_complex_3_delta_1_subunit_Delta_adaptin_3_AP_3_complex_delta_subunit_Delta_adaptin_' 'apl5_MIT_Smik_c14_21527' 'apl5_rattus_|198278523|ref|NP_001094189_1|_adaptor_related_protein_complex_3_delta_1_subunit_' 'apl5_dicty_DDB0234240_|Protein|_gene__AP3D1_on_chromosome__3_position_2224744_to_2228335' 'apl5_mus_|148699560|gb|EDL31507_1|_adaptor_related_protein_complex_3_delta_1_subunit_isoform_CRA_a_' 'apl5_ncrassa_gi|85092036|ref|XP_959195_1|_hypothetical_protein_NCU04652_' 'apl5_bos_|29420423|dbj|BAA36591_1|_adaptor_related_protein_complex_AP_3_delta_subunit_' 'apl5_asper_|67902608|ref|XP_681560_1|_hypothetical_protein_AN8291_2_' 'apl5_cadiA_|238880679|gb|EEQ44317_1|_conserved_hypothetical_protein_' 'apl5_SGD_Scer_APL5YPL195W' 'apl5_celeg_|17536815|ref|NP_494570_1|_AdaPtin_Delta_chain_clathrin_associated_complex_family_member_apd_3_' 'apl5_xenopus_|159155954|gb|AAI54681_1|_Ap3d1_protein_' 'apl5_MIT_Spar_c381_22128' 'apl5_kluyver_|50309635|ref|XP_454829_1|_unnamed_protein_product_' 'apl5_yarrow_|50554799|ref|XP_504808_1|_YALI0F00198p_' 'apl5_danio_|113682038|ref|NP_001038480_1|_adaptor_related_protein_complex_3_delta_1_subunit_' 'apl5_schizo_|19115579|ref|NP_594667_1|_AP_3_adaptor_complex_subunit_Apl5_predicted_' 'apl5_candiG_|50288661|ref|XP_446760_1|_unnamed_protein_product_' 'apl5_ehisto_34_m00236_|||adaptor_related_protein_putative|Entamoeba_histolytica|chr_unknown|||Auto' 'apl5_ustil_|71018127|ref|XP_759294_1|_hypothetical_protein_UM03147_1_' 'apl5_droso_|2290772|gb|AAC14585_1|_AP_3_delta_adaptin_subunit_' 'apl5_ciona_|198421733|ref|XP_002119697_1|_PREDICTED__similar_to_adaptor_related_protein_complex_3_delta_1_subunit_' 'apl5_MIT_Sbay_c558_24717' 'apl5_pichia_|150865150|ref|XP_001384250_2|_hypothetical_protein_PICST_44719_' 'apl5_homo_|33869469|gb|AAH05142_1|_AP3D1_protein_' 'apl5_WashU_Sklu_Contig1874_2' 'apl5_WashU_Scas_Contig690_18' 'apl5_debaro_|199433818|emb|CAR65895_1|_DEHA2G01518p_';
END; [Sets]

BEGIN Splits;
DIMENSIONS ntax=42 nsplits=136;
FORMAT labels=no weights=yes confidences=no intervals=no;
PROPERTIES fit=98.34 cyclic;
CYCLE 1 12 5 11 15 6 4 7 16 10 2 26 38 39 40 37 41 42 28 18 29 22 21 30 14 27 3 33 8 20 23 19 25 31 24 17 34 32 36 35 13 9;
MATRIX
[1, size=1] 	 0.28094453 	  1 2 3 4 5 6 7 8 9 10 11 13 14 15 16 17 18 19 20 21 22 23 24 25 26 27 28 29 30 31 32 33 34 35 36 37 38 39 40 41 42,
[2, size=3] 	 0.016437247 	  1 2 3 4 6 7 8 9 10 13 14 15 16 17 18 19 20 21 22 23 24 25 26 27 28 29 30 31 32 33 34 35 36 37 38 39 40 41 42,
[3, size=3] 	 0.012907328 	  1 9 13,
[4, size=2] 	 0.09977563 	  1 9,
[5, size=1] 	 0.22982898 	  1,
[6, size=1] 	 0.26128292 	  1 2 3 4 6 7 8 9 10 11 12 13 14 15 16 17 18 19 20 21 22 23 24 25 26 27 28 29 30 31 32 33 34 35 36 37 38 39 40 41 42,
[7, size=3] 	 0.0046126964 	  1 2 3 4 6 7 8 9 10 12 13 14 16 17 18 19 20 21 22 23 24 25 26 27 28 29 30 31 32 33 34 35 36 37 38 39 40 41 42,
[8, size=9] 	 0.008177749 	  1 3 8 9 12 13 14 17 18 19 20 21 22 23 24 25 26 27 28 29 30 31 32 33 34 35 36 37 38 39 40 41 42,
[9, size=3] 	 0.0054512843 	  1 9 12,
[10, size=1] 	 0.338249 	  1 2 3 4 5 6 7 8 9 10 12 13 14 15 16 17 18 19 20 21 22 23 24 25 26 27 28 29 30 31 32 33 34 35 36 37 38 39 40 41 42,
[11, size=2] 	 0.0050414163 	  1 2 3 4 5 6 7 8 9 10 12 13 14 16 17 18 19 20 21 22 23 24 25 26 27 28 29 30 31 32 33 34 35 36 37 38 39 40 41 42,
[12, size=5] 	 0.0035525316 	  1 2 3 5 8 9 10 12 13 14 16 17 18 19 20 21 22 23 24 25 26 27 28 29 30 31 32 33 34 35 36 37 38 39 40 41 42,
[13, size=16] 	 0.0028372786 	  1 5 9 12 13 17 19 20 23 24 25 31 32 34 35 36,
[14, size=15] 	 0.0012403623 	  1 5 9 12 13 17 19 23 24 25 31 32 34 35 36,
[15, size=14] 	 0.0032209451 	  1 5 9 12 13 17 19 24 25 31 32 34 35 36,
[16, size=1] 	 0.32405293 	  1 2 3 4 5 6 7 8 9 10 11 12 13 14 16 17 18 19 20 21 22 23 24 25 26 27 28 29 30 31 32 33 34 35 36 37 38 39 40 41 42,
[17, size=2] 	 0.03419421 	  1 2 3 4 5 7 8 9 10 11 12 13 14 16 17 18 19 20 21 22 23 24 25 26 27 28 29 30 31 32 33 34 35 36 37 38 39 40 41 42,
[18, size=3] 	 0.023377014 	  1 2 3 5 7 8 9 10 11 12 13 14 16 17 18 19 20 21 22 23 24 25 26 27 28 29 30 31 32 33 34 35 36 37 38 39 40 41 42,
[19, size=1] 	 0.25871244 	  1 2 3 4 5 7 8 9 10 11 12 13 14 15 16 17 18 19 20 21 22 23 24 25 26 27 28 29 30 31 32 33 34 35 36 37 38 39 40 41 42,
[20, size=2] 	 0.03389169 	  1 2 3 5 7 8 9 10 11 12 13 14 15 16 17 18 19 20 21 22 23 24 25 26 27 28 29 30 31 32 33 34 35 36 37 38 39 40 41 42,
[21, size=3] 	 4.7000273E-4 	  1 2 3 5 8 9 10 11 12 13 14 15 16 17 18 19 20 21 22 23 24 25 26 27 28 29 30 31 32 33 34 35 36 37 38 39 40 41 42,
[22, size=1] 	 0.20180383 	  1 2 3 5 6 7 8 9 10 11 12 13 14 15 16 17 18 19 20 21 22 23 24 25 26 27 28 29 30 31 32 33 34 35 36 37 38 39 40 41 42,
[23, size=7] 	 5.1426044E-4 	  1 5 6 9 11 12 15,
[24, size=1] 	 0.3893042 	  1 2 3 4 5 6 8 9 10 11 12 13 14 15 16 17 18 19 20 21 22 23 24 25 26 27 28 29 30 31 32 33 34 35 36 37 38 39 40 41 42,
[25, size=2] 	 0.0253522 	  1 2 3 4 5 6 8 9 10 11 12 13 14 15 17 18 19 20 21 22 23 24 25 26 27 28 29 30 31 32 33 34 35 36 37 38 39 40 41 42,
[26, size=15] 	 0.0016759924 	  1 3 4 5 6 8 9 11 12 13 14 15 17 19 20 21 23 24 25 27 30 31 32 33 34 35 36,
[27, size=21] 	 0.00594508 	  1 4 5 6 8 9 11 12 13 15 17 19 20 23 24 25 31 32 34 35 36,
[28, size=20] 	 0.00277459 	  1 4 5 6 9 11 12 13 15 17 19 20 23 24 25 31 32 34 35 36,
[29, size=1] 	 0.35668415 	  1 2 3 4 5 6 7 8 9 10 11 12 13 14 15 17 18 19 20 21 22 23 24 25 26 27 28 29 30 31 32 33 34 35 36 37 38 39 40 41 42,
[30, size=2] 	 0.009807176 	  1 2 3 4 5 6 7 8 9 11 12 13 14 15 17 18 19 20 21 22 23 24 25 26 27 28 29 30 31 32 33 34 35 36 37 38 39 40 41 42,
[31, size=11] 	 0.0047480417 	  1 3 4 5 6 7 8 9 11 12 13 14 15 17 18 19 20 21 22 23 24 25 27 29 30 31 32 33 34 35 36,
[32, size=10] 	 0.001359069 	  1 4 5 6 7 9 11 12 13 15,
[33, size=1] 	 0.37715542 	  1 2 3 4 5 6 7 8 9 11 12 13 14 15 16 17 18 19 20 21 22 23 24 25 26 27 28 29 30 31 32 33 34 35 36 37 38 39 40 41 42,
[34, size=2] 	 0.015303049 	  1 3 4 5 6 7 8 9 11 12 13 14 15 16 17 18 19 20 21 22 23 24 25 26 27 28 29 30 31 32 33 34 35 36 37 38 39 40 41 42,
[35, size=1] 	 0.3658611 	  1 3 4 5 6 7 8 9 10 11 12 13 14 15 16 17 18 19 20 21 22 23 24 25 26 27 28 29 30 31 32 33 34 35 36 37 38 39 40 41 42,
[36, size=12] 	 0.006352583 	  1 3 4 5 6 7 8 9 10 11 12 13 14 15 16 17 19 20 21 23 24 25 27 30 31 32 33 34 35 36,
[37, size=1] 	 0.24449511 	  1 2 3 4 5 6 7 8 9 10 11 12 13 14 15 16 17 18 19 20 21 22 23 24 25 27 28 29 30 31 32 33 34 35 36 37 38 39 40 41 42,
[38, size=5] 	 8.5423735E-4 	  1 2 3 4 5 6 7 8 9 10 11 12 13 14 15 16 17 18 19 20 21 22 23 24 25 27 28 29 30 31 32 33 34 35 36 41 42,
[39, size=6] 	 2.5289346E-4 	  1 2 3 4 5 6 7 8 9 10 11 12 13 14 15 16 17 18 19 20 21 22 23 24 25 27 28 29 30 31 32 33 34 35 36 42,
[40, size=7] 	 0.010681211 	  1 2 3 4 5 6 7 8 9 10 11 12 13 14 15 16 17 18 19 20 21 22 23 24 25 27 28 29 30 31 32 33 34 35 36,
[41, size=8] 	 0.05630045 	  1 2 3 4 5 6 7 8 9 10 11 12 13 14 15 16 17 18 19 20 21 22 23 24 25 27 29 30 31 32 33 34 35 36,
[42, size=12] 	 0.021491686 	  1 2 3 4 5 6 7 8 9 10 11 12 13 14 15 16 17 19 20 23 24 25 27 30 31 32 33 34 35 36,
[43, size=14] 	 0.0039481292 	  1 2 3 4 5 6 7 8 9 10 11 12 13 15 16 17 19 20 23 24 25 27 31 32 33 34 35 36,
[44, size=15] 	 0.014481342 	  1 2 3 4 5 6 7 8 9 10 11 12 13 15 16 17 19 20 23 24 25 31 32 33 34 35 36,
[45, size=11] 	 7.125814E-4 	  1 2 4 5 6 7 10 11 12 15 16,
[46, size=1] 	 0.084467344 	  1 2 3 4 5 6 7 8 9 10 11 12 13 14 15 16 17 18 19 20 21 22 23 24 25 26 27 28 29 30 31 32 33 34 35 36 37 39 40 41 42,
[47, size=3] 	 0.00486773 	  1 2 3 4 5 6 7 8 9 10 11 12 13 14 15 16 17 18 19 20 21 22 23 24 25 26 27 28 29 30 31 32 33 34 35 36 37 41 42,
[48, size=4] 	 0.12377203 	  1 2 3 4 5 6 7 8 9 10 11 12 13 14 15 16 17 18 19 20 21 22 23 24 25 26 27 28 29 30 31 32 33 34 35 36 41 42,
[49, size=5] 	 0.010286734 	  1 2 3 4 5 6 7 8 9 10 11 12 13 14 15 16 17 18 19 20 21 22 23 24 25 26 27 28 29 30 31 32 33 34 35 36 42,
[50, size=6] 	 0.0061965464 	  1 2 3 4 5 6 7 8 9 10 11 12 13 14 15 16 17 18 19 20 21 22 23 24 25 26 27 28 29 30 31 32 33 34 35 36,
[51, size=9] 	 0.003616451 	  1 2 3 4 5 6 7 8 9 10 11 12 13 14 15 16 17 19 20 21 22 23 24 25 26 27 30 31 32 33 34 35 36,
[52, size=10] 	 0.008401319 	  1 2 3 4 5 6 7 8 9 10 11 12 13 14 15 16 17 19 20 21 23 24 25 26 27 30 31 32 33 34 35 36,
[53, size=11] 	 0.0032266518 	  1 2 3 4 5 6 7 8 9 10 11 12 13 14 15 16 17 19 20 23 24 25 26 27 30 31 32 33 34 35 36,
[54, size=13] 	 0.00392689 	  1 2 3 4 5 6 7 8 9 10 11 12 13 15 16 17 19 20 23 24 25 26 27 31 32 33 34 35 36,
[55, size=1] 	 0.072395466 	  1 2 3 4 5 6 7 8 9 10 11 12 13 14 15 16 17 18 19 20 21 22 23 24 25 26 27 28 29 30 31 32 33 34 35 36 37 38 40 41 42,
[56, size=2] 	 0.0055663437 	  1 2 3 4 5 6 7 8 9 10 11 12 13 14 15 16 17 18 19 20 21 22 23 24 25 26 27 28 29 30 31 32 33 34 35 36 37 38 41 42,
[57, size=3] 	 0.004101345 	  1 2 3 4 5 6 7 8 9 10 11 12 13 14 15 16 17 18 19 20 21 22 23 24 25 26 27 28 29 30 31 32 33 34 35 36 38 41 42,
[58, size=4] 	 0.003562469 	  1 2 3 4 5 6 7 8 9 10 11 12 13 14 15 16 17 18 19 20 21 22 23 24 25 26 27 28 29 30 31 32 33 34 35 36 38 42,
[59, size=17] 	 8.3376064E-5 	  1 2 4 5 6 7 9 10 11 12 13 15 16 26 35 36 38,
[60, size=1] 	 0.036462005 	  1 2 3 4 5 6 7 8 9 10 11 12 13 14 15 16 17 18 19 20 21 22 23 24 25 26 27 28 29 30 31 32 33 34 35 36 37 38 39 41 42,
[61, size=2] 	 0.031132694 	  1 2 3 4 5 6 7 8 9 10 11 12 13 14 15 16 17 18 19 20 21 22 23 24 25 26 27 28 29 30 31 32 33 34 35 36 38 39 41 42,
[62, size=4] 	 5.382804E-4 	  1 2 3 4 5 6 7 8 9 10 11 12 13 14 15 16 17 18 19 20 21 22 23 24 25 26 27 28 29 30 31 32 33 34 35 36 38 39,
[63, size=5] 	 0.0017907728 	  1 2 3 4 5 6 7 8 9 10 11 12 13 14 15 16 17 18 19 20 21 22 23 24 25 26 27 29 30 31 32 33 34 35 36 38 39,
[64, size=1] 	 0.041709363 	  1 2 3 4 5 6 7 8 9 10 11 12 13 14 15 16 17 18 19 20 21 22 23 24 25 26 27 28 29 30 31 32 33 34 35 36 38 39 40 41 42,
[65, size=2] 	 0.0024542953 	  1 2 3 4 5 6 7 8 9 10 11 12 13 14 15 16 17 18 19 20 21 22 23 24 25 26 27 28 29 30 31 32 33 34 35 36 38 39 40 42,
[66, size=1] 	 0.19517802 	  1 2 3 4 5 6 7 8 9 10 11 12 13 14 15 16 17 18 19 20 21 22 23 24 25 26 27 28 29 30 31 32 33 34 35 36 37 38 39 40 42,
[67, size=2] 	 0.0076434715 	  1 2 3 4 5 6 7 8 9 10 11 12 13 14 15 16 17 18 19 20 21 22 23 24 25 26 27 28 29 30 31 32 33 34 35 36 37 38 39 40,
[68, size=3] 	 0.0024088353 	  1 2 3 4 5 6 7 8 9 10 11 12 13 14 15 16 17 18 19 20 21 22 23 24 25 26 27 29 30 31 32 33 34 35 36 37 38 39 40,
[69, size=1] 	 0.19464064 	  1 2 3 4 5 6 7 8 9 10 11 12 13 14 15 16 17 18 19 20 21 22 23 24 25 26 27 28 29 30 31 32 33 34 35 36 37 38 39 40 41,
[70, size=2] 	 0.010659134 	  1 2 3 4 5 6 7 8 9 10 11 12 13 14 15 16 17 18 19 20 21 22 23 24 25 26 27 29 30 31 32 33 34 35 36 37 38 39 40 41,
[71, size=1] 	 0.2220107 	  1 2 3 4 5 6 7 8 9 10 11 12 13 14 15 16 17 18 19 20 21 22 23 24 25 26 27 29 30 31 32 33 34 35 36 37 38 39 40 41 42,
[72, size=2] 	 0.0068034036 	  1 2 3 4 5 6 7 8 9 10 11 12 13 14 15 16 17 19 20 21 22 23 24 25 26 27 29 30 31 32 33 34 35 36 37 38 39 40 41 42,
[73, size=1] 	 0.18133901 	  1 2 3 4 5 6 7 8 9 10 11 12 13 14 15 16 17 19 20 21 22 23 24 25 26 27 28 29 30 31 32 33 34 35 36 37 38 39 40 41 42,
[74, size=2] 	 0.032016255 	  1 2 3 4 5 6 7 8 9 10 11 12 13 14 15 16 17 19 20 21 22 23 24 25 26 27 28 30 31 32 33 34 35 36 37 38 39 40 41 42,
[75, size=3] 	 0.0791933 	  1 2 3 4 5 6 7 8 9 10 11 12 13 14 15 16 17 19 20 21 23 24 25 26 27 28 30 31 32 33 34 35 36 37 38 39 40 41 42,
[76, size=4] 	 0.0033893243 	  1 2 3 4 5 6 7 8 9 10 11 12 13 14 15 16 17 19 20 23 24 25 26 27 28 30 31 32 33 34 35 36 37 38 39 40 41 42,
[77, size=21] 	 0.0019457571 	  1 2 4 5 6 7 9 10 11 12 13 15 16 26 28 37 38 39 40 41 42,
[78, size=1] 	 0.12224397 	  1 2 3 4 5 6 7 8 9 10 11 12 13 14 15 16 17 18 19 20 21 22 23 24 25 26 27 28 30 31 32 33 34 35 36 37 38 39 40 41 42,
[79, size=2] 	 0.059914365 	  1 2 3 4 5 6 7 8 9 10 11 12 13 14 15 16 17 18 19 20 21 23 24 25 26 27 28 30 31 32 33 34 35 36 37 38 39 40 41 42,
[80, size=1] 	 0.16934432 	  1 2 3 4 5 6 7 8 9 10 11 12 13 14 15 16 17 18 19 20 21 23 24 25 26 27 28 29 30 31 32 33 34 35 36 37 38 39 40 41 42,
[81, size=1] 	 0.28737968 	  1 2 3 4 5 6 7 8 9 10 11 12 13 14 15 16 17 18 19 20 22 23 24 25 26 27 28 29 30 31 32 33 34 35 36 37 38 39 40 41 42,
[82, size=5] 	 8.8125456E-4 	  1 2 4 5 6 7 8 9 10 11 12 13 15 16 17 18 19 20 22 23 24 25 26 28 29 31 32 33 34 35 36 37 38 39 40 41 42,
[83, size=6] 	 0.008195359 	  1 2 4 5 6 7 8 9 10 11 12 13 15 16 17 18 19 20 22 23 24 25 26 28 29 31 32 34 35 36 37 38 39 40 41 42,
[84, size=20] 	 0.0020032835 	  1 2 4 5 6 7 10 11 12 15 16 18 22 26 28 29 37 38 39 40 41 42,
[85, size=1] 	 0.2803198 	  1 2 3 4 5 6 7 8 9 10 11 12 13 14 15 16 17 18 19 20 21 22 23 24 25 26 27 28 29 31 32 33 34 35 36 37 38 39 40 41 42,
[86, size=2] 	 0.045272555 	  1 2 3 4 5 6 7 8 9 10 11 12 13 15 16 17 18 19 20 21 22 23 24 25 26 27 28 29 31 32 33 34 35 36 37 38 39 40 41 42,
[87, size=16] 	 0.0014629011 	  1 2 4 5 6 7 9 10 11 12 13 15 16 18 21 22 26 28 29 35 37 38 39 40 41 42,
[88, size=1] 	 0.27584296 	  1 2 3 4 5 6 7 8 9 10 11 12 13 15 16 17 18 19 20 21 22 23 24 25 26 27 28 29 30 31 32 33 34 35 36 37 38 39 40 41 42,
[89, size=2] 	 5.047082E-4 	  1 2 3 4 5 6 7 8 9 10 11 12 13 15 16 17 18 19 20 21 22 23 24 25 26 28 29 30 31 32 33 34 35 36 37 38 39 40 41 42,
[90, size=3] 	 0.0019612757 	  1 2 4 5 6 7 8 9 10 11 12 13 15 16 17 18 19 20 21 22 23 24 25 26 28 29 30 31 32 33 34 35 36 37 38 39 40 41 42,
[91, size=1] 	 0.29683906 	  1 2 3 4 5 6 7 8 9 10 11 12 13 14 15 16 17 18 19 20 21 22 23 24 25 26 28 29 30 31 32 33 34 35 36 37 38 39 40 41 42,
[92, size=12] 	 0.002394809 	  1 2 4 5 6 7 9 10 11 12 13 14 15 16 18 21 22 26 28 29 30 32 35 36 37 38 39 40 41 42,
[93, size=15] 	 0.0044481014 	  1 2 4 5 6 7 9 10 11 12 13 14 15 16 18 21 22 26 28 29 30 37 38 39 40 41 42,
[94, size=1] 	 0.3162113 	  1 2 4 5 6 7 8 9 10 11 12 13 14 15 16 17 18 19 20 21 22 23 24 25 26 27 28 29 30 31 32 33 34 35 36 37 38 39 40 41 42,
[95, size=2] 	 0.014360262 	  1 2 4 5 6 7 8 9 10 11 12 13 14 15 16 17 18 19 20 21 22 23 24 25 26 27 28 29 30 31 32 34 35 36 37 38 39 40 41 42,
[96, size=12] 	 0.002666322 	  1 2 4 5 6 7 9 10 11 12 13 14 15 16 18 21 22 26 27 28 29 30 35 36 37 38 39 40 41 42,
[97, size=16] 	 6.46979E-4 	  1 2 4 5 6 7 10 11 12 14 15 16 18 21 22 26 27 28 29 30 37 38 39 40 41 42,
[98, size=1] 	 0.2800278 	  1 2 3 4 5 6 7 8 9 10 11 12 13 14 15 16 17 18 19 20 21 22 23 24 25 26 27 28 29 30 31 32 34 35 36 37 38 39 40 41 42,
[99, size=12] 	 0.0053741024 	  1 2 3 4 5 6 7 9 10 11 12 13 14 15 16 18 21 22 26 27 28 29 30 35 37 38 39 40 41 42,
[100, size=1] 	 0.28980607 	  1 2 3 4 5 6 7 9 10 11 12 13 14 15 16 17 18 19 20 21 22 23 24 25 26 27 28 29 30 31 32 33 34 35 36 37 38 39 40 41 42,
[101, size=8] 	 0.005143558 	  1 2 3 4 5 6 7 9 10 11 12 13 14 15 16 18 21 22 26 27 28 29 30 32 33 34 35 36 37 38 39 40 41 42,
[102, size=14] 	 0.010854452 	  1 2 3 4 5 6 7 10 11 12 14 15 16 18 21 22 26 27 28 29 30 33 37 38 39 40 41 42,
[103, size=1] 	 0.26061797 	  1 2 3 4 5 6 7 8 9 10 11 12 13 14 15 16 17 18 19 21 22 23 24 25 26 27 28 29 30 31 32 33 34 35 36 37 38 39 40 41 42,
[104, size=9] 	 0.005980147 	  1 2 3 4 5 6 7 8 9 10 11 12 13 14 15 16 18 21 22 26 27 28 29 30 33 35 36 37 38 39 40 41 42,
[105, size=11] 	 0.005753377 	  1 2 3 4 5 6 7 8 9 10 11 12 13 14 15 16 18 21 22 26 27 28 29 30 33 37 38 39 40 41 42,
[106, size=13] 	 0.0014415493 	  1 2 3 4 5 6 7 8 10 11 12 14 15 16 18 21 22 26 27 28 29 30 33 37 38 39 40 41 42,
[107, size=1] 	 0.20351943 	  1 2 3 4 5 6 7 8 9 10 11 12 13 14 15 16 17 18 19 20 21 22 24 25 26 27 28 29 30 31 32 33 34 35 36 37 38 39 40 41 42,
[108, size=3] 	 0.004523881 	  1 2 3 4 5 6 7 8 9 10 11 12 13 14 15 16 17 18 20 21 22 24 26 27 28 29 30 31 32 33 34 35 36 37 38 39 40 41 42,
[109, size=7] 	 0.009836035 	  1 2 3 4 5 6 7 8 9 10 11 12 13 14 15 16 18 20 21 22 26 27 28 29 30 32 33 35 36 37 38 39 40 41 42,
[110, size=8] 	 0.015803333 	  1 2 3 4 5 6 7 8 9 10 11 12 13 14 15 16 18 20 21 22 26 27 28 29 30 33 35 36 37 38 39 40 41 42,
[111, size=9] 	 0.01359188 	  1 2 3 4 5 6 7 8 9 10 11 12 13 14 15 16 18 20 21 22 26 27 28 29 30 33 35 37 38 39 40 41 42,
[112, size=10] 	 0.023770224 	  1 2 3 4 5 6 7 8 9 10 11 12 13 14 15 16 18 20 21 22 26 27 28 29 30 33 37 38 39 40 41 42,
[113, size=12] 	 7.340802E-4 	  1 2 3 4 5 6 7 8 10 11 12 14 15 16 18 20 21 22 26 27 28 29 30 33 37 38 39 40 41 42,
[114, size=1] 	 0.09601296 	  1 2 3 4 5 6 7 8 9 10 11 12 13 14 15 16 17 18 20 21 22 23 24 25 26 27 28 29 30 31 32 33 34 35 36 37 38 39 40 41 42,
[115, size=2] 	 0.0149429515 	  1 2 3 4 5 6 7 8 9 10 11 12 13 14 15 16 17 18 20 21 22 23 24 26 27 28 29 30 31 32 33 34 35 36 37 38 39 40 41 42,
[116, size=6] 	 0.07310445 	  1 2 3 4 5 6 7 8 9 10 11 12 13 14 15 16 18 20 21 22 23 26 27 28 29 30 32 33 35 36 37 38 39 40 41 42,
[117, size=8] 	 0.009286362 	  1 2 3 4 5 6 7 8 9 10 11 12 13 14 15 16 18 20 21 22 23 26 27 28 29 30 33 35 37 38 39 40 41 42,
[118, size=11] 	 0.0029513359 	  1 2 3 4 5 6 7 8 10 11 12 14 15 16 18 20 21 22 23 26 27 28 29 30 33 37 38 39 40 41 42,
[119, size=1] 	 0.033501938 	  1 2 3 4 5 6 7 8 9 10 11 12 13 14 15 16 17 18 19 20 21 22 23 24 26 27 28 29 30 31 32 33 34 35 36 37 38 39 40 41 42,
[120, size=2] 	 0.013284181 	  1 2 3 4 5 6 7 8 9 10 11 12 13 14 15 16 17 18 19 20 21 22 23 24 26 27 28 29 30 32 33 34 35 36 37 38 39 40 41 42,
[121, size=5] 	 0.015931834 	  1 2 3 4 5 6 7 8 9 10 11 12 13 14 15 16 18 19 20 21 22 23 26 27 28 29 30 32 33 35 36 37 38 39 40 41 42,
[122, size=6] 	 0.0032156855 	  1 2 3 4 5 6 7 8 9 10 11 12 13 14 15 16 18 19 20 21 22 23 26 27 28 29 30 33 35 36 37 38 39 40 41 42,
[123, size=8] 	 0.009643747 	  1 2 3 4 5 6 7 8 9 10 11 12 13 14 15 16 18 19 20 21 22 23 26 27 28 29 30 33 37 38 39 40 41 42,
[124, size=1] 	 0.0579261 	  1 2 3 4 5 6 7 8 9 10 11 12 13 14 15 16 17 18 19 20 21 22 23 24 25 26 27 28 29 30 32 33 34 35 36 37 38 39 40 41 42,
[125, size=3] 	 0.01809324 	  1 2 3 4 5 6 7 8 9 10 11 12 13 14 15 16 18 19 20 21 22 23 25 26 27 28 29 30 32 33 34 35 36 37 38 39 40 41 42,
[126, size=1] 	 0.04062993 	  1 2 3 4 5 6 7 8 9 10 11 12 13 14 15 16 17 18 19 20 21 22 23 25 26 27 28 29 30 31 32 33 34 35 36 37 38 39 40 41 42,
[127, size=3] 	 0.030691996 	  1 2 3 4 5 6 7 8 9 10 11 12 13 14 15 16 18 19 20 21 22 23 25 26 27 28 29 30 31 32 33 35 36 37 38 39 40 41 42,
[128, size=5] 	 0.005562236 	  1 2 3 4 5 6 7 8 9 10 11 12 13 14 15 16 18 19 20 21 22 23 24 25 26 27 28 29 30 31 33 37 38 39 40 41 42,
[129, size=1] 	 0.058690485 	  1 2 3 4 5 6 7 8 9 10 11 12 13 14 15 16 17 18 19 20 21 22 23 24 25 26 27 28 29 30 31 32 33 35 36 37 38 39 40 41 42,
[130, size=1] 	 0.1632986 	  1 2 3 4 5 6 7 8 9 10 11 12 13 14 15 16 17 18 19 20 21 22 23 24 25 26 27 28 29 30 31 33 34 35 36 37 38 39 40 41 42,
[131, size=2] 	 0.012131386 	  1 2 3 4 5 6 7 8 9 10 11 12 13 14 15 16 17 18 19 20 21 22 23 24 25 26 27 28 29 30 31 33 34 35 37 38 39 40 41 42,
[132, size=1] 	 0.2105273 	  1 2 3 4 5 6 7 8 9 10 11 12 13 14 15 16 17 18 19 20 21 22 23 24 25 26 27 28 29 30 31 32 33 34 35 37 38 39 40 41 42,
[133, size=1] 	 0.25878343 	  1 2 3 4 5 6 7 8 9 10 11 12 13 14 15 16 17 18 19 20 21 22 23 24 25 26 27 28 29 30 31 32 33 34 36 37 38 39 40 41 42,
[134, size=1] 	 0.2685098 	  1 2 3 4 5 6 7 8 9 10 11 12 14 15 16 17 18 19 20 21 22 23 24 25 26 27 28 29 30 31 32 33 34 35 36 37 38 39 40 41 42,
[135, size=2] 	 0.012143374 	  1 2 3 4 5 6 7 8 10 11 12 14 15 16 17 18 19 20 21 22 23 24 25 26 27 28 29 30 31 32 33 34 35 36 37 38 39 40 41 42,
[136, size=1] 	 0.12830837 	  1 2 3 4 5 6 7 8 10 11 12 13 14 15 16 17 18 19 20 21 22 23 24 25 26 27 28 29 30 31 32 33 34 35 36 37 38 39 40 41 42,
;
END; [Splits]

BEGIN Network;
DIMENSIONS ntax=42 nvertices=616 nedges=1094;
DRAW to_scale;
TRANSLATE
2 'apl5_phaeo_jgi|Phatr2|51440|phatr1_ua_kg_chr_1000118',
3 'apl5_naegleria_estExt_fgeneshNG_pg_C_280159',
4 'apl5_ostreo_jgi|Ost9901_3|42302|e_gwEuk_19_6_1',
5 'apl5_leish_LinJ08_V3_0090_|||adaptor_complex_protein_AP_3_delta_subunit_1_putative|Leishmania_infantum|chr_8|||Auto',
6 'apl5_osativa_gi|115436956|ref|NP_001043177_1|_Os01g0512200_',
7 'apl5_populus_jgi|Poptr1_1|569806|eugene3_00120459',
8 'apl5_physco_jgi|Phypa1_1|145585|e_gw1_229_47_1',
9 'apl5_cmero_gnl|CMER|CMQ028C_adaptor_related_protein_complex_3_delta_subunit',
10 'apl5_tricho_gi|154420131|ref|XP_001583081_1|_Adaptin_N_terminal_region_family_protein_',
11 'apl5_Toxoplasma_gondii|XI|583_m09203|Annotation|Toxoplasma_gondii_TIGR|protein_coding_adaptin_related',
12 'apl5_ehisto_34_m00236_|||adaptor_related_protein_putative|Entamoeba_histolytica|chr_unknown|||Auto',
13 'apl5_candiG_|50288661|ref|XP_446760_1|_unnamed_protein_product_',
14 'apl5_MIT_Sbay_c558_24717',
15 'apl5_MIT_Smik_c14_21527',
16 'apl5_MIT_Spar_c381_22128',
17 'apl5_SGD_Scer_APL5YPL195W',
18 'apl5_WashU_Scas_Contig690_18',
19 'apl5_WashU_Sklu_Contig1874_2',
20 'apl5_kluyver_|50309635|ref|XP_454829_1|_unnamed_protein_product_',
21 'apl5_cadiA_|238880679|gb|EEQ44317_1|_conserved_hypothetical_protein_',
22 'apl5_pichia_|150865150|ref|XP_001384250_2|_hypothetical_protein_PICST_44719_',
23 'apl5_debaro_|199433818|emb|CAR65895_1|_DEHA2G01518p_',
24 'apl5_yarrow_|50554799|ref|XP_504808_1|_YALI0F00198p_',
25 'apl5_asper_|67902608|ref|XP_681560_1|_hypothetical_protein_AN8291_2_',
26 'apl5_ncrassa_gi|85092036|ref|XP_959195_1|_hypothetical_protein_NCU04652_',
27 'apl5_schizo_|19115579|ref|NP_594667_1|_AP_3_adaptor_complex_subunit_Apl5_predicted_',
28 'apl5_crypto_sgtc|cn05087_CNBE0860_chr05_b3501_040506_230624__230457_230405__230318_230266__230187_230136__229750_229699__229474_229402__229278_229226__228051_227999__227885_227833__227400',
29 'apl5_ustil_|71018127|ref|XP_759294_1|_hypothetical_protein_UM03147_1_',
30 'apl5_dicty_DDB0234240_|Protein|_gene__AP3D1_on_chromosome__3_position_2224744_to_2228335',
31 'apl5_monosi_|167538232|ref|XP_001750781_1|_hypothetical_protein_',
32 'apl5_ciona_|198421733|ref|XP_002119697_1|_PREDICTED__similar_to_adaptor_related_protein_complex_3_delta_1_subunit_',
33 'apl5_danio_|113682038|ref|NP_001038480_1|_adaptor_related_protein_complex_3_delta_1_subunit_',
34 'apl5_xenopus_|159155954|gb|AAI54681_1|_Ap3d1_protein_',
35 'apl5_mus_|148699560|gb|EDL31507_1|_adaptor_related_protein_complex_3_delta_1_subunit_isoform_CRA_a_',
36 'apl5_rattus_|198278523|ref|NP_001094189_1|_adaptor_related_protein_complex_3_delta_1_subunit_',
37 'apl5_bos_|29420423|dbj|BAA36591_1|_adaptor_related_protein_complex_AP_3_delta_subunit_',
38 'apl5_droso_|110757003|ref|XP_395563_3|_PREDICTED__similar_to_AP_3_complex_subunit_delta_1_Adapter_related_protein_complex_3_delta_1_subunit_Delta_adaptin_3_AP_3_complex_delta_subunit_Delta_adaptin_',
39 'apl5_droso_|2290772|gb|AAC14585_1|_AP_3_delta_adaptin_subunit_',
40 'apl5_celeg_|17536815|ref|NP_494570_1|_AdaPtin_Delta_chain_clathrin_associated_complex_family_member_apd_3_',
41 'apl5_phytoph_PITG_14573_|_PITT_14573_|_Phytophthora_infestans_conserved_hypothetical_protein_translation_979_aa',
42 'apl5_tpseudo_jgi|Thaps3|263963|thaps1_ua_kg_chr_13000011',
528 'apl5_homo_|33869469|gb|AAH05142_1|_AP3D1_protein_',
;
VERTICES
1 -0.22982898 0.0 w=2 h=2 s=n,
2 0.0 0.0 w=2 h=2 c=0 0 255 b=0 0 255,
3 -0.04857519 0.056097552 w=2 h=2 c=153 153 0 b=153 153 0,
4 -0.07290359 0.09963443 w=2 h=2 c=0 153 51 b=0 153 51,
5 -0.016213765 0.17924948 w=2 h=2 c=153 153 0 b=153 153 0,
6 -0.0250568 0.24740945 w=2 h=2 c=0 153 51 b=0 153 51,
7 -0.088328905 0.26152283 w=2 h=2 c=0 153 51 b=0 153 51,
8 -0.17938143 0.22185895 w=2 h=2 c=0 153 51 b=0 153 51,
9 -0.14789374 0.38951418 w=2 h=2 c=0 153 0 b=0 153 0,
10 -0.21524078 0.39490575 w=2 h=2 c=153 153 0 b=153 153 0,
11 -0.27034625 0.42286775 w=2 h=2 c=0 0 255 b=0 0 255,
12 -0.33414197 0.4152918 w=2 h=2 c=153 0 153 b=153 0 153,
13 -0.45840275 0.35070273 w=2 h=2 c=255 0 51 b=255 0 51,
14 -0.53846586 0.33053464 w=2 h=2 c=255 0 51 b=255 0 51,
15 -0.55266064 0.32703954 w=2 h=2 c=255 0 51 b=255 0 51,
16 -0.56365913 0.3185612 w=2 h=2 c=255 0 51 b=255 0 51,
17 -0.56890935 0.31184664 w=2 h=2 c=255 0 51 b=255 0 51,
18 -0.6203427 0.27652946 w=2 h=2 c=255 0 51 b=255 0 51,
19 -0.6383885 0.24487023 w=2 h=2 c=255 0 51 b=255 0 51,
20 -0.66875345 0.2145074 w=2 h=2 c=255 0 51 b=255 0 51,
21 -0.70964044 0.13015866 w=2 h=2 c=255 0 51 b=255 0 51,
22 -0.71065015 0.09691941 w=2 h=2 c=255 0 51 b=255 0 51,
23 -0.7252513 0.069115795 w=2 h=2 c=255 0 51 b=255 0 51,
24 -0.6981853 -0.007826165 w=2 h=2 c=255 0 51 b=255 0 51,
25 -0.7013938 -0.08107741 w=2 h=2 c=255 0 51 b=255 0 51,
26 -0.6841113 -0.11949266 w=2 h=2 c=255 0 51 b=255 0 51,
27 -0.63176966 -0.16096595 w=2 h=2 c=255 0 51 b=255 0 51,
28 -0.6144014 -0.22867112 w=2 h=2 c=255 0 51 b=255 0 51,
29 -0.5539812 -0.23635425 w=2 h=2 c=255 0 51 b=255 0 51,
30 -0.49780324 -0.2720467 w=2 h=2 c=153 0 153 b=153 0 153,
31 -0.4396285 -0.27957115 w=2 h=2,
32 -0.3665907 -0.30010614 w=2 h=2 c=153 0 0 b=153 0 0,
33 -0.29854295 -0.29491583 w=2 h=2 c=153 0 0 b=153 0 0,
34 -0.27423608 -0.27141118 w=2 h=2 c=153 0 0 b=153 0 0,
35 -0.25690162 -0.29186505 w=2 h=2 c=153 0 0 b=153 0 0,
36 -0.24158153 -0.28665686 w=2 h=2 c=153 0 0 b=153 0 0,
37 -0.22236519 -0.2765188 w=2 h=2 c=153 0 0 b=153 0 0,
38 -0.17431332 -0.22604309 w=2 h=2 c=153 0 0 b=153 0 0,
39 -0.12738901 -0.20702411 w=2 h=2 c=153 0 0 b=153 0 0,
40 -0.08724153 -0.16536829 w=2 h=2 c=153 0 0 b=153 0 0,
41 -0.059496395 -0.09159026 w=2 h=2 c=0 0 255 b=0 0 255,
42 -0.08376246 -0.03887364 w=2 h=2 c=0 0 255 b=0 0 255,
43 -0.32932562 0.007456242 w=2 h=2 s=n,
44 -0.3420888 0.009379979 w=2 h=2 s=n,
45 -0.34754008 0.009379979 w=2 h=2 s=n,
46 -0.3347769 0.007456242 w=2 h=2 s=n,
47 -0.3480315 0.009228398 w=2 h=2 s=n,
48 -0.33526832 0.007304661 w=2 h=2 s=n,
49 -0.3492966 0.008731875 w=2 h=2 s=n,
50 -0.34981897 0.008247197 w=2 h=2 s=n,
51 -0.34855384 0.00874372 w=2 h=2 s=n,
52 -0.33579066 0.0068199825 w=2 h=2 s=n,
53 -0.33529925 0.0069715637 w=2 h=2 s=n,
54 -0.329848 0.0069715637 w=2 h=2 s=n,
55 -0.23035134 -4.8467843E-4 w=2 h=2 s=n,
56 -0.35005832 0.011388206 w=2 h=2 s=n,
57 -0.35054973 0.011236625 w=2 h=2 s=n,
58 -0.35181484 0.010740101 w=2 h=2 s=n,
59 -0.3523372 0.010255422 w=2 h=2 s=n,
60 -0.35096756 0.012231867 w=2 h=2 s=n,
61 -0.35145897 0.012080286 w=2 h=2 s=n,
62 -0.35272408 0.011583762 w=2 h=2 s=n,
63 -0.35324645 0.011099083 w=2 h=2 s=n,
64 -0.3528974 0.014311739 w=2 h=2 s=n,
65 -0.35338882 0.014160158 w=2 h=2 s=n,
66 -0.35465392 0.013663635 w=2 h=2 s=n,
67 -0.3551763 0.013178956 w=2 h=2 s=n,
68 -0.35524517 0.013131988 w=2 h=2 s=n,
69 -0.35331532 0.011052116 w=2 h=2 s=n,
70 -0.35240608 0.010208456 w=2 h=2 s=n,
71 -0.34988785 0.008200229 w=2 h=2 s=n,
72 -0.35579166 0.0155474525 w=2 h=2 s=n,
73 -0.3570568 0.015050929 w=2 h=2 s=n,
74 -0.35757914 0.014566251 w=2 h=2 s=n,
75 -0.35764804 0.014519284 w=2 h=2 s=n,
76 -0.36070374 0.018896436 w=2 h=2 s=n,
77 -0.36196885 0.018399913 w=2 h=2 s=n,
78 -0.36249122 0.017915234 w=2 h=2 s=n,
79 -0.3625601 0.017868266 w=2 h=2 s=n,
80 -0.36327097 0.016057013 w=2 h=2 s=n,
81 -0.35835892 0.012708029 w=2 h=2 s=n,
82 -0.35595605 0.011320734 w=2 h=2 s=n,
83 -0.3540262 0.009240862 w=2 h=2 s=n,
84 -0.35311696 0.008397201 w=2 h=2 s=n,
85 -0.35059872 0.006388975 w=2 h=2 s=n,
86 -0.35052982 0.0064359424 w=2 h=2 s=n,
87 -0.36327097 0.014053728 w=2 h=2 s=n,
88 -0.35835892 0.010704746 w=2 h=2 s=n,
89 -0.35595605 0.009317451 w=2 h=2 s=n,
90 -0.3540262 0.0072375783 w=2 h=2 s=n,
91 -0.35311696 0.006393918 w=2 h=2 s=n,
92 -0.35059872 0.004385691 w=2 h=2 s=n,
93 -0.35052982 0.0044326587 w=2 h=2 s=n,
94 -0.34981897 0.006243913 w=2 h=2 s=n,
95 -0.34855384 0.0067404364 w=2 h=2 s=n,
96 -0.33579066 0.0048166993 w=2 h=2 s=n,
97 -0.33529925 0.00496828 w=2 h=2 s=n,
98 -0.329848 0.00496828 w=2 h=2 s=n,
99 -0.23035134 -0.002487962 w=2 h=2 s=n,
100 -0.363489 0.012607167 w=2 h=2 s=n,
101 -0.35857695 0.009258184 w=2 h=2 s=n,
102 -0.35617408 0.007870889 w=2 h=2 s=n,
103 -0.35424423 0.005791017 w=2 h=2 s=n,
104 -0.353335 0.004947356 w=2 h=2 s=n,
105 -0.35081676 0.0029391295 w=2 h=2 s=n,
106 -0.35074785 0.002986097 w=2 h=2 s=n,
107 -0.3632983 0.011988931 w=2 h=2 s=n,
108 -0.35838625 0.008639948 w=2 h=2 s=n,
109 -0.35598338 0.0072526536 w=2 h=2 s=n,
110 -0.35405353 0.005172781 w=2 h=2 s=n,
111 -0.3531443 0.0043291203 w=2 h=2 s=n,
112 -0.35062605 0.002320894 w=2 h=2 s=n,
113 -0.35055715 0.0023678613 w=2 h=2 s=n,
114 -0.3503391 0.0038144232 w=2 h=2 s=n,
115 -0.34962827 0.0056256773 w=2 h=2 s=n,
116 -0.34836313 0.006122201 w=2 h=2 s=n,
117 -0.3356 0.0041984636 w=2 h=2 s=n,
118 -0.33510855 0.0043500443 w=2 h=2 s=n,
119 -0.3296573 0.0043500443 w=2 h=2 s=n,
120 -0.23016064 -0.0031061976 w=2 h=2 s=n,
121 -0.36154172 0.020347888 w=2 h=2 s=n,
122 -0.36280686 0.019851364 w=2 h=2 s=n,
123 -0.3633292 0.019366685 w=2 h=2 s=n,
124 -0.3633981 0.019319719 w=2 h=2 s=n,
125 -0.36410895 0.017508464 w=2 h=2 s=n,
126 -0.37637645 0.025649905 w=2 h=2 s=n,
127 -0.37644532 0.025602937 w=2 h=2 s=n,
128 -0.3771562 0.023791684 w=2 h=2 s=n,
129 -0.3763182 0.02234023 w=2 h=2 s=n,
130 -0.3763182 0.020336948 w=2 h=2 s=n,
131 -0.37653622 0.018890386 w=2 h=2 s=n,
132 -0.37620384 0.014454722 w=2 h=2 s=n,
133 -0.3631566 0.008171503 w=2 h=2 s=n,
134 -0.36296588 0.0075532678 w=2 h=2 s=n,
135 -0.35805383 0.004204285 w=2 h=2 s=n,
136 -0.35565096 0.0028169898 w=2 h=2 s=n,
137 -0.3537211 7.371175E-4 w=2 h=2 s=n,
138 -0.35281187 -1.0654314E-4 w=2 h=2 s=n,
139 -0.35029364 -0.0021147695 w=2 h=2 s=n,
140 -0.35022476 -0.0020678022 w=2 h=2 s=n,
141 -0.35000673 -6.2124047E-4 w=2 h=2 s=n,
142 -0.3797956 0.02762397 w=2 h=2 s=n,
143 -0.3798645 0.027577002 w=2 h=2 s=n,
144 -0.3805754 0.025765747 w=2 h=2 s=n,
145 -0.37973738 0.024314296 w=2 h=2 s=n,
146 -0.37973738 0.022311011 w=2 h=2 s=n,
147 -0.3799554 0.020864451 w=2 h=2 s=n,
148 -0.35334426 -0.0055752383 w=2 h=2 s=n,
149 -0.3509414 -0.0069625336 w=2 h=2 s=n,
150 -0.34901157 -0.0090424055 w=2 h=2 s=n,
151 -0.3481023 -0.009886066 w=2 h=2 s=n,
152 -0.34558406 -0.011894293 w=2 h=2 s=n,
153 -0.3455152 -0.011847326 w=2 h=2 s=n,
154 -0.34529716 -0.010400764 w=2 h=2 s=n,
155 -0.34562954 -0.0059651 w=2 h=2 s=n,
156 -0.3449187 -0.004153846 w=2 h=2 s=n,
157 -0.34365356 -0.0036573221 w=2 h=2 s=n,
158 -0.33089042 -0.0055810595 w=2 h=2 s=n,
159 -0.33039898 -0.005429479 w=2 h=2 s=n,
160 -0.3249477 -0.005429479 w=2 h=2 s=n,
161 -0.22545107 -0.0128857205 w=2 h=2 s=n,
162 -0.38333362 0.029327784 w=2 h=2 s=n,
163 -0.38340253 0.029280815 w=2 h=2 s=n,
164 -0.38411337 0.02746956 w=2 h=2 s=n,
165 -0.3832754 0.02601811 w=2 h=2 s=n,
166 -0.3832754 0.024014825 w=2 h=2 s=n,
167 -0.38349342 0.022568265 w=2 h=2 s=n,
168 -0.34829077 -0.010290824 w=2 h=2 s=n,
169 -0.34738153 -0.011134485 w=2 h=2 s=n,
170 -0.3448633 -0.0131427115 w=2 h=2 s=n,
171 -0.3447944 -0.013095744 w=2 h=2 s=n,
172 -0.34457636 -0.011649182 w=2 h=2 s=n,
173 -0.34490877 -0.0072135185 w=2 h=2 s=n,
174 -0.34419793 -0.005402264 w=2 h=2 s=n,
175 -0.3429328 -0.0049057407 w=2 h=2 s=n,
176 -0.33016962 -0.006829478 w=2 h=2 s=n,
177 -0.3296782 -0.006677897 w=2 h=2 s=n,
178 -0.32422695 -0.006677897 w=2 h=2 s=n,
179 -0.2247303 -0.014134139 w=2 h=2 s=n,
180 -0.3671277 0.024508137 w=2 h=2 s=n,
181 -0.36765006 0.024023458 w=2 h=2 s=n,
182 -0.3806973 0.030306678 w=2 h=2 s=n,
183 -0.38411647 0.032280743 w=2 h=2 s=n,
184 -0.38765448 0.033984557 w=2 h=2 s=n,
185 -0.38772336 0.03393759 w=2 h=2 s=n,
186 -0.38843423 0.032126334 w=2 h=2 s=n,
187 -0.40091935 0.04568059 w=2 h=2 s=n,
188 -0.40445736 0.047384404 w=2 h=2 s=n,
189 -0.40452623 0.047337435 w=2 h=2 s=n,
190 -0.4052371 0.04552618 w=2 h=2 s=n,
191 -0.40091625 0.040869407 w=2 h=2 s=n,
192 -0.40007827 0.039417956 w=2 h=2 s=n,
193 -0.40007827 0.037414674 w=2 h=2 s=n,
194 -0.37656075 0.0120866615 w=2 h=2 s=n,
195 -0.36351353 0.005803442 w=2 h=2 s=n,
196 -0.36332282 0.005185207 w=2 h=2 s=n,
197 -0.35841075 0.001836224 w=2 h=2 s=n,
198 -0.35370117 -0.0079433 w=2 h=2 s=n,
199 -0.35129833 -0.009330594 w=2 h=2 s=n,
200 -0.34936848 -0.011410466 w=2 h=2 s=n,
201 -0.3486477 -0.012658885 w=2 h=2 s=n,
202 -0.34773844 -0.013502546 w=2 h=2 s=n,
203 -0.34522024 -0.015510772 w=2 h=2 s=n,
204 -0.36332282 0.0025188846 w=2 h=2 s=n,
205 -0.35841075 -8.3009806E-4 w=2 h=2 s=n,
206 -0.35370117 -0.010609621 w=2 h=2 s=n,
207 -0.35129833 -0.0119969165 w=2 h=2 s=n,
208 -0.34936848 -0.014076789 w=2 h=2 s=n,
209 -0.3486477 -0.015325207 w=2 h=2 s=n,
210 -0.34773844 -0.016168868 w=2 h=2 s=n,
211 -0.34522024 -0.018177094 w=2 h=2 s=n,
212 -0.3448633 -0.015809033 w=2 h=2 s=n,
213 -0.36252186 -0.0027951933 w=2 h=2 s=n,
214 -0.35760978 -0.0061441762 w=2 h=2 s=n,
215 -0.3529002 -0.0159237 w=2 h=2 s=n,
216 -0.35049736 -0.017310994 w=2 h=2 s=n,
217 -0.34856752 -0.019390866 w=2 h=2 s=n,
218 -0.34784675 -0.020639285 w=2 h=2 s=n,
219 -0.34693748 -0.021482946 w=2 h=2 s=n,
220 -0.34441924 -0.023491172 w=2 h=2 s=n,
221 -0.34406233 -0.021123111 w=2 h=2 s=n,
222 -0.34406233 -0.018456789 w=2 h=2 s=n,
223 -0.34399343 -0.018409822 w=2 h=2 s=n,
224 -0.34652397 -0.022089472 w=2 h=2 s=n,
225 -0.34400573 -0.024097698 w=2 h=2 s=n,
226 -0.3436488 -0.021729637 w=2 h=2 s=n,
227 -0.3436488 -0.019063314 w=2 h=2 s=n,
228 -0.34357992 -0.019016348 w=2 h=2 s=n,
229 -0.3443809 -0.01370227 w=2 h=2 s=n,
230 -0.34416285 -0.012255708 w=2 h=2 s=n,
231 -0.34449527 -0.007820044 w=2 h=2 s=n,
232 -0.3437844 -0.00600879 w=2 h=2 s=n,
233 -0.34251928 -0.005512266 w=2 h=2 s=n,
234 -0.3297561 -0.0074360035 w=2 h=2 s=n,
235 -0.3292647 -0.0072844224 w=2 h=2 s=n,
236 -0.3238134 -0.0072844224 w=2 h=2 s=n,
237 -0.22431678 -0.0147406645 w=2 h=2 s=n,
238 -0.3645415 0.024271192 w=2 h=2 s=n,
239 -0.36886236 0.028927965 w=2 h=2 s=n,
240 -0.3693847 0.028443286 w=2 h=2 s=n,
241 -0.38243195 0.034726504 w=2 h=2 s=n,
242 -0.38585114 0.03670057 w=2 h=2 s=n,
243 -0.402654 0.050100416 w=2 h=2 s=n,
244 -0.406192 0.05180423 w=2 h=2 s=n,
245 -0.4062609 0.05175726 w=2 h=2 s=n,
246 -0.408858 0.05362187 w=2 h=2 s=n,
247 -0.40892687 0.0535749 w=2 h=2 s=n,
248 -0.40719223 0.04915507 w=2 h=2 s=n,
249 -0.4079031 0.04734382 w=2 h=2 s=n,
250 -0.40358225 0.042687047 w=2 h=2 s=n,
251 -0.40274423 0.041235592 w=2 h=2 s=n,
252 -0.40274423 0.03923231 w=2 h=2 s=n,
253 -0.3457448 -0.025994953 w=2 h=2 s=n,
254 -0.34483555 -0.026838614 w=2 h=2 s=n,
255 -0.344422 -0.02744514 w=2 h=2 s=n,
256 -0.34190378 -0.029453365 w=2 h=2 s=n,
257 -0.34154686 -0.027085304 w=2 h=2 s=n,
258 -0.34154686 -0.024418982 w=2 h=2 s=n,
259 -0.34147796 -0.024372015 w=2 h=2 s=n,
260 -0.34227893 -0.019057937 w=2 h=2 s=n,
261 -0.3420609 -0.017611375 w=2 h=2 s=n,
262 -0.34006366 -0.03176081 w=2 h=2 s=n,
263 -0.33970672 -0.029392751 w=2 h=2 s=n,
264 -0.33970672 -0.02672643 w=2 h=2 s=n,
265 -0.33963785 -0.026679462 w=2 h=2 s=n,
266 -0.3404388 -0.021365384 w=2 h=2 s=n,
267 -0.34022078 -0.019918822 w=2 h=2 s=n,
268 -0.34232274 -0.014563154 w=2 h=2 s=n,
269 -0.34265512 -0.010127491 w=2 h=2 s=n,
270 -0.34194428 -0.0083162375 w=2 h=2 s=n,
271 -0.34067914 -0.007819713 w=2 h=2 s=n,
272 -0.32791597 -0.009743451 w=2 h=2 s=n,
273 -0.32742456 -0.00959187 w=2 h=2 s=n,
274 -0.3219733 -0.00959187 w=2 h=2 s=n,
275 -0.22247665 -0.017048111 w=2 h=2 s=n,
276 -0.4154264 0.058860004 w=2 h=2 s=n,
277 -0.4154953 0.058813035 w=2 h=2 s=n,
278 -0.41376066 0.05439321 w=2 h=2 s=n,
279 -0.4144715 0.052581955 w=2 h=2 s=n,
280 -0.3341085 -0.04886137 w=2 h=2 s=n,
281 -0.33159027 -0.0508696 w=2 h=2 s=n,
282 -0.32975015 -0.053177044 w=2 h=2 s=n,
283 -0.3293932 -0.050808985 w=2 h=2 s=n,
284 -0.3293932 -0.04814266 w=2 h=2 s=n,
285 -0.32932433 -0.048095696 w=2 h=2 s=n,
286 -0.3301253 -0.042781617 w=2 h=2 s=n,
287 -0.32990727 -0.041335054 w=2 h=2 s=n,
288 -0.34244132 0.015773602 w=2 h=2 s=n,
289 -0.34495956 0.017781828 w=2 h=2 s=n,
290 -0.3458688 0.018625489 w=2 h=2 s=n,
291 -0.34779865 0.02070536 w=2 h=2 s=n,
292 -0.34829006 0.020553779 w=2 h=2 s=n,
293 -0.35069293 0.021941075 w=2 h=2 s=n,
294 -0.35560498 0.025290057 w=2 h=2 s=n,
295 -0.356443 0.026741508 w=2 h=2 s=n,
296 -0.3577081 0.026244985 w=2 h=2 s=n,
297 -0.35944274 0.030664813 w=2 h=2 s=n,
298 -0.3637636 0.035321586 w=2 h=2 s=n,
299 -0.41807747 0.061319817 w=2 h=2 s=n,
300 -0.41814634 0.06127285 w=2 h=2 s=n,
301 -0.4164117 0.056853022 w=2 h=2 s=n,
302 -0.41712257 0.055041768 w=2 h=2 s=n,
303 -0.3444141 -0.031825166 w=2 h=2 s=n,
304 -0.34350485 -0.032668825 w=2 h=2 s=n,
305 -0.3430913 -0.03327535 w=2 h=2 s=n,
306 -0.3327778 -0.054691583 w=2 h=2 s=n,
307 -0.33025956 -0.05669981 w=2 h=2 s=n,
308 -0.32841945 -0.059007257 w=2 h=2 s=n,
309 -0.3280625 -0.056639194 w=2 h=2 s=n,
310 -0.32781214 -0.067343906 w=2 h=2 s=n,
311 -0.3252939 -0.069352135 w=2 h=2 s=n,
312 -0.32345375 -0.07165958 w=2 h=2 s=n,
313 -0.32309684 -0.06929152 w=2 h=2 s=n,
314 -0.32442755 -0.06346131 w=2 h=2 s=n,
315 -0.32442755 -0.060794987 w=2 h=2 s=n,
316 -0.32435867 -0.06074802 w=2 h=2 s=n,
317 -0.43436918 0.096618034 w=2 h=2 s=n,
318 -0.4379072 0.09832185 w=2 h=2 s=n,
319 -0.44057316 0.100139484 w=2 h=2 s=n,
320 -0.4471416 0.10537762 w=2 h=2 s=n,
321 -0.44979262 0.10783743 w=2 h=2 s=n,
322 -0.44986153 0.10779046 w=2 h=2 s=n,
323 -0.3529002 -0.021067258 w=2 h=2 s=n,
324 -0.35049736 -0.022454552 w=2 h=2 s=n,
325 -0.34856752 -0.024534425 w=2 h=2 s=n,
326 -0.34784675 -0.025782844 w=2 h=2 s=n,
327 -0.3457448 -0.031138511 w=2 h=2 s=n,
328 -0.3444141 -0.036968723 w=2 h=2 s=n,
329 -0.34350485 -0.037812382 w=2 h=2 s=n,
330 -0.3430913 -0.038418908 w=2 h=2 s=n,
331 -0.3327778 -0.05983514 w=2 h=2 s=n,
332 -0.32781214 -0.072487466 w=2 h=2 s=n,
333 -0.3252939 -0.074495696 w=2 h=2 s=n,
334 -0.32345375 -0.07680314 w=2 h=2 s=n,
335 -0.323154 -0.0875887 w=2 h=2 s=n,
336 -0.3206358 -0.08959693 w=2 h=2 s=n,
337 -0.31879565 -0.09190437 w=2 h=2 s=n,
338 -0.31879565 -0.08676082 w=2 h=2 s=n,
339 -0.31843874 -0.084392756 w=2 h=2 s=n,
340 -0.31476644 -0.1002711 w=2 h=2 s=n,
341 -0.31476644 -0.09512754 w=2 h=2 s=n,
342 -0.31440952 -0.092759475 w=2 h=2 s=n,
343 -0.31906763 -0.07765824 w=2 h=2 s=n,
344 -0.32039836 -0.07182803 w=2 h=2 s=n,
345 -0.32039836 -0.069161706 w=2 h=2 s=n,
346 -0.32032946 -0.069114745 w=2 h=2 s=n,
347 -0.30933395 -0.10823914 w=2 h=2 s=n,
348 -0.30933395 -0.103095576 w=2 h=2 s=n,
349 -0.308977 -0.10072751 w=2 h=2 s=n,
350 -0.3136351 -0.08562628 w=2 h=2 s=n,
351 -0.31496584 -0.07979607 w=2 h=2 s=n,
352 -0.31496584 -0.077129744 w=2 h=2 s=n,
353 -0.31489694 -0.077082776 w=2 h=2 s=n,
354 -0.31892616 -0.06871606 w=2 h=2 s=n,
355 -0.32389182 -0.05606373 w=2 h=2 s=n,
356 -0.3246928 -0.050749652 w=2 h=2 s=n,
357 -0.32447475 -0.049303092 w=2 h=2 s=n,
358 -0.43970978 0.10586823 w=2 h=2 s=n,
359 -0.4432478 0.10757204 w=2 h=2 s=n,
360 -0.44591376 0.109389685 w=2 h=2 s=n,
361 -0.4524822 0.11462782 w=2 h=2 s=n,
362 -0.45513323 0.11708763 w=2 h=2 s=n,
363 -0.45520213 0.117040664 w=2 h=2 s=n,
364 -0.3209653 -0.097178124 w=2 h=2 s=n,
365 -0.31844705 -0.09918635 w=2 h=2 s=n,
366 -0.31660694 -0.1014938 w=2 h=2 s=n,
367 -0.31257772 -0.109860525 w=2 h=2 s=n,
368 -0.3071452 -0.11782856 w=2 h=2 s=n,
369 -0.3071452 -0.112685 w=2 h=2 s=n,
370 -0.4398195 0.10609608 w=2 h=2 s=n,
371 -0.44335753 0.107799895 w=2 h=2 s=n,
372 -0.4460235 0.10961753 w=2 h=2 s=n,
373 -0.45259193 0.11485567 w=2 h=2 s=n,
374 -0.45524296 0.11731548 w=2 h=2 s=n,
375 -0.45531186 0.11726851 w=2 h=2 s=n,
376 -0.4587336 0.12243531 w=2 h=2 s=n,
377 -0.4588025 0.12238834 w=2 h=2 s=n,
378 -0.45869276 0.122160494 w=2 h=2 s=n,
379 -0.40984163 0.035134632 w=2 h=2 s=n,
380 -0.40717566 0.033316992 w=2 h=2 s=n,
381 -0.39037278 0.019917145 w=2 h=2 s=n,
382 -0.39059082 0.018470585 w=2 h=2 s=n,
383 -0.3870528 0.016766772 w=2 h=2 s=n,
384 -0.3836336 0.014792706 w=2 h=2 s=n,
385 -0.38330123 0.010357043 w=2 h=2 s=n,
386 -0.38365814 0.007988982 w=2 h=2 s=n,
387 -0.3706109 0.0017057627 w=2 h=2 s=n,
388 -0.37042022 0.0010875271 w=2 h=2 s=n,
389 -0.37042022 -0.0015787949 w=2 h=2 s=n,
390 -0.36961925 -0.006892873 w=2 h=2 s=n,
391 -0.2910298 -0.17971714 w=2 h=2 s=n,
392 -0.2855973 -0.18768518 w=2 h=2 s=n,
393 -0.2855973 -0.18254162 w=2 h=2 s=n,
394 -0.28420207 -0.19058241 w=2 h=2 s=n,
395 -0.28420207 -0.18543886 w=2 h=2 s=n,
396 -0.30574998 -0.115582235 w=2 h=2 s=n,
397 -0.3079387 -0.10599281 w=2 h=2 s=n,
398 -0.30758178 -0.103624746 w=2 h=2 s=n,
399 -0.34519446 0.023121696 w=2 h=2 s=n,
400 -0.34568587 0.022970114 w=2 h=2 s=n,
401 -0.34808874 0.02435741 w=2 h=2 s=n,
402 -0.3530008 0.027706392 w=2 h=2 s=n,
403 -0.3538388 0.029157843 w=2 h=2 s=n,
404 -0.4401316 0.10689127 w=2 h=2 s=n,
405 -0.44366962 0.10859508 w=2 h=2 s=n,
406 -0.44633558 0.11041272 w=2 h=2 s=n,
407 -0.45290402 0.115650855 w=2 h=2 s=n,
408 -0.45555505 0.118110664 w=2 h=2 s=n,
409 -0.45904568 0.123230495 w=2 h=2 s=n,
410 -0.45911458 0.123183526 w=2 h=2 s=n,
411 -0.46418905 0.13213907 w=2 h=2 s=n,
412 -0.46425796 0.1320921 w=2 h=2 s=n,
413 -0.46394587 0.13129692 w=2 h=2 s=n,
414 -0.4655707 0.13331014 w=2 h=2 s=n,
415 -0.4652586 0.13251495 w=2 h=2 s=n,
416 -0.46011522 0.12360638 w=2 h=2 s=n,
417 -0.4600055 0.12337852 w=2 h=2 s=n,
418 -0.45651487 0.1182587 w=2 h=2 s=n,
419 -0.45117426 0.1090085 w=2 h=2 s=n,
420 -0.41063562 0.03475227 w=2 h=2 s=n,
421 -0.40796962 0.032934632 w=2 h=2 s=n,
422 -0.39116675 0.019534783 w=2 h=2 s=n,
423 -0.39138478 0.018088222 w=2 h=2 s=n,
424 -0.3878468 0.016384408 w=2 h=2 s=n,
425 -0.3844276 0.014410344 w=2 h=2 s=n,
426 -0.3840952 0.009974681 w=2 h=2 s=n,
427 -0.38445213 0.0076066195 w=2 h=2 s=n,
428 -0.3714049 0.0013234006 w=2 h=2 s=n,
429 -0.37121418 7.051651E-4 w=2 h=2 s=n,
430 -0.37121418 -0.001961157 w=2 h=2 s=n,
431 -0.2783815 -0.20541294 w=2 h=2 s=n,
432 -0.2783815 -0.20026939 w=2 h=2 s=n,
433 -0.2743041 -0.20919622 w=2 h=2 s=n,
434 -0.2743041 -0.20405267 w=2 h=2 s=n,
435 -0.28012466 -0.18922214 w=2 h=2 s=n,
436 -0.30167258 -0.11936551 w=2 h=2 s=n,
437 -0.3038613 -0.109776095 w=2 h=2 s=n,
438 -0.30350438 -0.10740803 w=2 h=2 s=n,
439 -0.3048996 -0.1045108 w=2 h=2 s=n,
440 -0.3095577 -0.08940956 w=2 h=2 s=n,
441 -0.3108884 -0.08357935 w=2 h=2 s=n,
442 -0.3108884 -0.08091303 w=2 h=2 s=n,
443 -0.31081954 -0.08086606 w=2 h=2 s=n,
444 -0.31484872 -0.072499335 w=2 h=2 s=n,
445 -0.3198144 -0.059847012 w=2 h=2 s=n,
446 -0.32061538 -0.054532934 w=2 h=2 s=n,
447 -0.32039735 -0.053086374 w=2 h=2 s=n,
448 -0.5178917 0.24365382 w=2 h=2 s=n,
449 -0.5179606 0.24360685 w=2 h=2 s=n,
450 -0.51927334 0.24482489 w=2 h=2 s=n,
451 -0.51996744 0.24655029 w=2 h=2 s=n,
452 -0.52128017 0.24776833 w=2 h=2 s=n,
453 -0.4675775 0.13625358 w=2 h=2 s=n,
454 -0.4672654 0.1354584 w=2 h=2 s=n,
455 -0.52164626 0.24816293 w=2 h=2 s=n,
456 -0.4679436 0.13664818 w=2 h=2 s=n,
457 -0.46763152 0.13585299 w=2 h=2 s=n,
458 -0.46562472 0.13290954 w=2 h=2 s=n,
459 -0.46048135 0.12400096 w=2 h=2 s=n,
460 -0.4603716 0.12377311 w=2 h=2 s=n,
461 -0.4205024 0.05529505 w=2 h=2 s=n,
462 -0.41785136 0.05283524 w=2 h=2 s=n,
463 -0.41128296 0.047597103 w=2 h=2 s=n,
464 -0.4069621 0.04294033 w=2 h=2 s=n,
465 -0.4061241 0.04148888 w=2 h=2 s=n,
466 -0.4061241 0.039485596 w=2 h=2 s=n,
467 -0.41322148 0.035387915 w=2 h=2 s=n,
468 -0.41401547 0.035005555 w=2 h=2 s=n,
469 -0.3263818 0.014224943 w=2 h=2 s=n,
470 -0.3318331 0.014224943 w=2 h=2 s=n,
471 -0.32673433 0.020618565 w=2 h=2 s=n,
472 -0.32925257 0.022626791 w=2 h=2 s=n,
473 -0.3301618 0.023470452 w=2 h=2 s=n,
474 -0.33209166 0.025550324 w=2 h=2 s=n,
475 -0.32948747 0.02796666 w=2 h=2 s=n,
476 -0.32257843 0.022619938 w=2 h=2 s=n,
477 -0.32509667 0.024628164 w=2 h=2 s=n,
478 -0.32600594 0.025471825 w=2 h=2 s=n,
479 -0.32793576 0.027551698 w=2 h=2 s=n,
480 -0.32533157 0.029968033 w=2 h=2 s=n,
481 -0.34103855 0.025123069 w=2 h=2 s=n,
482 -0.323902 0.041023478 w=2 h=2 s=n,
483 -0.3280579 0.039022103 w=2 h=2 s=n,
484 -0.3285493 0.03887052 w=2 h=2 s=n,
485 -0.32776484 0.039389566 w=2 h=2 s=n,
486 -0.32825628 0.039237987 w=2 h=2 s=n,
487 -0.34539282 0.023337578 w=2 h=2 s=n,
488 -0.3477957 0.024724873 w=2 h=2 s=n,
489 -0.35270774 0.028073855 w=2 h=2 s=n,
490 -0.35354576 0.029525308 w=2 h=2 s=n,
491 -0.5196701 0.24818505 w=2 h=2 s=n,
492 -0.519739 0.24813809 w=2 h=2 s=n,
493 -0.5217458 0.25108153 w=2 h=2 s=n,
494 -0.52305853 0.25229958 w=2 h=2 s=n,
495 -0.5234247 0.25269416 w=2 h=2 s=n,
496 -0.5237965 0.2546334 w=2 h=2 s=n,
497 -0.52510923 0.25585145 w=2 h=2 s=n,
498 -0.5254753 0.25624603 w=2 h=2 s=n,
499 -0.52369696 0.2517148 w=2 h=2 s=n,
500 -0.4696218 0.13720994 w=2 h=2 s=n,
501 -0.46761498 0.13426648 w=2 h=2 s=n,
502 -0.4624716 0.12535791 w=2 h=2 s=n,
503 -0.4623619 0.12513006 w=2 h=2 s=n,
504 -0.46199578 0.12473547 w=2 h=2 s=n,
505 -0.45850512 0.119615644 w=2 h=2 s=n,
506 -0.45316452 0.11036544 w=2 h=2 s=n,
507 -0.4988112 0.0670982 w=2 h=2 s=n,
508 -0.49616015 0.06463839 w=2 h=2 s=n,
509 -0.39300528 0.016983397 w=2 h=2 s=n,
510 -0.38946727 0.015279583 w=2 h=2 s=n,
511 -0.38604808 0.013305518 w=2 h=2 s=n,
512 -0.3857157 0.008869855 w=2 h=2 s=n,
513 -0.3860726 0.006501794 w=2 h=2 s=n,
514 -0.37302536 2.1857473E-4 w=2 h=2 s=n,
515 -0.37283468 -3.9966084E-4 w=2 h=2 s=n,
516 -0.37283468 -0.0030659828 w=2 h=2 s=n,
517 -0.32130337 -0.10168935 w=2 h=2 s=n,
518 -0.31878513 -0.10369758 w=2 h=2 s=n,
519 -0.316945 -0.10600503 w=2 h=2 s=n,
520 -0.3129158 -0.114371754 w=2 h=2 s=n,
521 -0.2913679 -0.18422838 w=2 h=2 s=n,
522 -0.28593537 -0.19219641 w=2 h=2 s=n,
523 -0.28454015 -0.19509365 w=2 h=2 s=n,
524 -0.27871957 -0.20992418 w=2 h=2 s=n,
525 -0.2717713 -0.22225547 w=2 h=2 s=n,
526 -0.2676939 -0.22603874 w=2 h=2 s=n,
527 -0.25642532 -0.2488355 w=2 h=2 s=n,
528 -0.25234792 -0.2526188 w=2 h=2 c=153 0 0 b=153 0 0,
529 -0.2589581 -0.23577628 w=2 h=2 s=n,
530 -0.2589581 -0.23063271 w=2 h=2 s=n,
531 -0.3209656 0.03248874 w=2 h=2 s=n,
532 -0.33667257 0.027643777 w=2 h=2 s=n,
533 -0.319536 0.043544184 w=2 h=2 s=n,
534 -0.2928019 0.06486393 w=2 h=2 s=n,
535 -0.2971679 0.062343217 w=2 h=2 s=n,
536 -0.30132377 0.060341842 w=2 h=2 s=n,
537 -0.30103076 0.060709305 w=2 h=2 s=n,
538 -0.27797854 0.085553676 w=2 h=2 s=n,
539 -0.30471265 0.06423393 w=2 h=2 s=n,
540 -0.30520406 0.064082354 w=2 h=2 s=n,
541 -0.34254584 0.05236685 w=2 h=2 s=n,
542 -0.34283888 0.051999386 w=2 h=2 s=n,
543 -0.34544307 0.04958305 w=2 h=2 s=n,
544 -0.3467082 0.04908653 w=2 h=2 s=n,
545 -0.34844285 0.053506356 w=2 h=2 s=n,
546 -0.34555215 0.06287783 w=2 h=2 s=n,
547 -0.35655203 0.040036283 w=2 h=2 s=n,
548 -0.35427123 0.05516841 w=2 h=2 s=n,
549 -0.35716197 0.04579694 w=2 h=2 s=n,
550 -0.3614828 0.05045371 w=2 h=2 s=n,
551 -0.5262116 0.2596485 w=2 h=2 s=n,
552 -0.52752435 0.26086655 w=2 h=2 s=n,
553 -0.5278905 0.26126114 w=2 h=2 s=n,
554 -0.54542816 0.28698418 w=2 h=2 s=n,
555 -0.54301304 0.28196907 w=2 h=2 s=n,
556 -0.5412346 0.27743784 w=2 h=2 s=n,
557 -0.54290396 0.27923694 w=2 h=2 s=n,
558 -0.5253663 0.2535139 w=2 h=2 s=n,
559 -0.5233156 0.24996205 w=2 h=2 s=n,
560 -0.46961296 0.1384473 w=2 h=2 s=n,
561 -0.46930087 0.13765211 w=2 h=2 s=n,
562 -0.47129115 0.13900906 w=2 h=2 s=n,
563 -0.47726706 0.14377469 w=2 h=2 s=n,
564 -0.4755977 0.14197555 w=2 h=2 s=n,
565 -0.47359088 0.13903211 w=2 h=2 s=n,
566 -0.46844754 0.13012354 w=2 h=2 s=n,
567 -0.4683378 0.12989569 w=2 h=2 s=n,
568 -0.47756886 0.13522525 w=2 h=2 s=n,
569 -0.47159296 0.13045962 w=2 h=2 s=n,
570 -0.47122684 0.13006504 w=2 h=2 s=n,
571 -0.4677362 0.12494521 w=2 h=2 s=n,
572 -0.4623956 0.11569501 w=2 h=2 s=n,
573 -0.46872872 0.11818057 w=2 h=2 s=n,
574 -0.45949763 0.11285101 w=2 h=2 s=n,
575 -0.45750737 0.111494064 w=2 h=2 s=n,
576 -0.45619464 0.11027603 w=2 h=2 s=n,
577 -0.42447945 0.06375841 w=2 h=2 s=n,
578 -0.4227448 0.059338585 w=2 h=2 s=n,
579 -0.42345566 0.05752733 w=2 h=2 s=n,
580 -0.4268355 0.057780616 w=2 h=2 s=n,
581 -0.5051443 0.069583766 w=2 h=2 s=n,
582 -0.5363578 0.07670805 w=2 h=2 s=n,
583 -0.5300247 0.07422249 w=2 h=2 s=n,
584 -0.58977157 0.078699894 w=2 h=2 s=n,
585 -0.558558 0.071575604 w=2 h=2 s=n,
586 -0.55590695 0.069115795 w=2 h=2 s=n,
587 -0.43352783 0.0015483007 w=2 h=2 s=n,
588 -0.4351483 4.4347483E-4 w=2 h=2 s=n,
589 -0.4355854 1.9112074E-4 w=2 h=2 s=n,
590 -0.39344236 0.016731042 w=2 h=2 s=n,
591 -0.38990435 0.015027229 w=2 h=2 s=n,
592 -0.3864852 0.013053164 w=2 h=2 s=n,
593 -0.38615277 0.008617501 w=2 h=2 s=n,
594 -0.3865097 0.0062494394 w=2 h=2 s=n,
595 -0.38260213 -0.0135928 w=2 h=2 s=n,
596 -0.38098165 -0.012487974 w=2 h=2 s=n,
597 -0.38018766 -0.012105612 w=2 h=2 s=n,
598 -0.3793867 -0.01741969 w=2 h=2 s=n,
599 -0.2913679 -0.19917133 w=2 h=2 s=n,
600 -0.28593537 -0.20713937 w=2 h=2 s=n,
601 -0.28454015 -0.2100366 w=2 h=2 s=n,
602 -0.27871957 -0.22486712 w=2 h=2 s=n,
603 -0.2767397 -0.23800293 w=2 h=2 s=n,
604 -0.2767397 -0.22305998 w=2 h=2 s=n,
605 -0.2764016 -0.21854874 w=2 h=2 s=n,
606 -0.2697914 -0.23539127 w=2 h=2 s=n,
607 -0.29401967 -0.114971824 w=2 h=2 s=n,
608 -0.2954149 -0.11207459 w=2 h=2 s=n,
609 -0.30007303 -0.09697336 w=2 h=2 s=n,
610 -0.30140373 -0.091143146 w=2 h=2 s=n,
611 -0.30140373 -0.08847682 w=2 h=2 s=n,
612 -0.30133483 -0.08842985 w=2 h=2 s=n,
613 -0.31607705 -0.012445605 w=2 h=2 s=n,
614 -0.31558564 -0.012294025 w=2 h=2 s=n,
615 -0.31013438 -0.012294025 w=2 h=2 s=n,
616 -0.21063773 -0.019750267 w=2 h=2 s=n,
;
VLABELS
2 'apl5_phaeodactylum' x=12 y=3 f='Dialog-PLAIN-10',
3 'apl5_naegleria' x=12 y=5 f='Dialog-PLAIN-10',
4 'apl5_ostreococcus' x=11 y=7 f='Dialog-PLAIN-10',
5 'apl5_leishmania' x=11 y=8 f='Dialog-PLAIN-10',
6 'apl5_oryza' x=10 y=10 f='Dialog-PLAIN-10',
7 'apl5_populus' x=9 y=16 f='Dialog-PLAIN-10',
8 'apl5_physcomitrella' x=-41 y=12 f='Dialog-PLAIN-10',
9 'apl5_cmerolae' x=-29 y=13 f='Dialog-PLAIN-10',
10 'apl5_trichomonas' x=-39 y=24 f='Dialog-PLAIN-10',
11 'apl5_Toxoplasma_g' x=-45 y=20 f='Dialog-PLAIN-10',
12 'apl5_entamoeba' x=-39 y=0 f='Dialog-ITALIC-10',
13 'apl5_candida_g' x=-38 y=15 f='Dialog-ITALIC-10',
14 'apl5_MIT_Sbay_c558_24717' x=-70 y=15 f='Dialog-ITALIC-10',
15 'apl5_MIT_Smik_c14_21527' x=-68 y=4 f='Dialog-ITALIC-10',
16 'apl5_MIT_Spar_c381_22128' x=-72 y=-6 f='Dialog-ITALIC-10',
17 'apl5_SGD_Scer_APL5YPL195W' x=-79 y=-13 f='Dialog-ITALIC-10',
18 'apl5_WashU_Scas_Contig690_18' x=-166 y=-4 f='Dialog-ITALIC-10',
19 'apl5_WashU_Sklu_Contig1874_2' x=-166 y=0 f='Dialog-ITALIC-10',
20 'apl5_kluyveromyces' x=-108 y=3 f='Dialog-ITALIC-10',
21 'apl5_candida_a' x=-86 y=6 f='Dialog-ITALIC-10',
22 'apl5_pichia' x=-67 y=5 f='Dialog-ITALIC-10',
23 'apl5_debaryomyces' x=-107 y=3 f='Dialog-ITALIC-10',
24 'apl5_yarrowia' x=-80 y=1 f='Dialog-ITALIC-10',
25 'apl5_aspergillus' x=-90 y=-1 f='Dialog-ITALIC-10',
26 'apl5_neurospora' x=-92 y=-2 f='Dialog-ITALIC-10',
27 'apl5_spombe' x=-74 y=-4 f='Dialog-ITALIC-10',
28 'apl5_cryptococcus' x=-97 y=-5 f='Dialog-ITALIC-10',
29 'apl5_ustilago' x=-39 y=-6 f='Dialog-ITALIC-10',
30 'apl5_dictyostelium' x=-51 y=-7 f='Dialog-ITALIC-10',
31 'apl5_monosiga' x=-40 y=-13 f='Dialog-ITALIC-10',
32 'apl5_ciona' x=-29 y=-14 f='Dialog-ITALIC-10',
33 'apl5_danio' x=-27 y=-4 f='Dialog-ITALIC-10',
34 'apl5_xenopus' x=-32 y=-4 f='Dialog-ITALIC-10',
35 'apl5_mus' x=-20 y=-19 f='Dialog-ITALIC-10',
36 'apl5_rattus' x=-23 y=-33 f='Dialog-ITALIC-10',
37 'apl5_bos' x=-14 y=-12 f='Dialog-ITALIC-10',
38 'apl5_drosophila' x=9 y=-5 f='Dialog-ITALIC-10',
39 'apl5_drosophila' x=10 y=-4 f='Dialog-ITALIC-10',
40 'apl5_celegans' x=11 y=-2 f='Dialog-ITALIC-10',
41 'apl5_phytophthora' x=11 y=-1 f='Dialog-PLAIN-10',
42 'apl5_thalassiossira' x=12 y=1 f='Dialog-PLAIN-10',
528 'apl5_homo' x=-20 y=-2 f='Dialog-ITALIC-10',
;
EDGES
1 1 2 s=5 w=0.22982898,
2 43 1 s=4 w=0.09977563,
3 44 43 s=3 w=0.012907328,
4 45 44 s=9 w=0.0054512843,
5 46 43 s=9 w=0.0054512843,
6 46 45 s=3 w=0.012907328,
7 47 45 s=23 w=5.1426044E-4,
8 48 46 s=23 w=5.1426044E-4,
9 48 47 s=3 w=0.012907328,
10 49 47 s=32 w=0.001359069,
11 50 49 s=45 w=7.125814E-4,
12 51 47 s=45 w=7.125814E-4,
13 51 50 s=32 w=0.001359069,
14 52 48 s=45 w=7.125814E-4,
15 52 51 s=3 w=0.012907328,
16 53 46 s=45 w=7.125814E-4,
17 53 52 s=23 w=5.1426044E-4,
18 54 43 s=45 w=7.125814E-4,
19 54 53 s=9 w=0.0054512843,
20 55 1 s=45 w=7.125814E-4,
21 55 54 s=4 w=0.09977563,
22 56 45 s=15 w=0.0032209451,
23 57 47 s=15 w=0.0032209451,
24 57 56 s=23 w=5.1426044E-4,
25 58 49 s=15 w=0.0032209451,
26 58 57 s=32 w=0.001359069,
27 59 50 s=15 w=0.0032209451,
28 59 58 s=45 w=7.125814E-4,
29 60 56 s=14 w=0.0012403623,
30 61 57 s=14 w=0.0012403623,
31 61 60 s=23 w=5.1426044E-4,
32 62 58 s=14 w=0.0012403623,
33 62 61 s=32 w=0.001359069,
34 63 59 s=14 w=0.0012403623,
35 63 62 s=45 w=7.125814E-4,
36 64 60 s=13 w=0.0028372786,
37 65 61 s=13 w=0.0028372786,
38 65 64 s=23 w=5.1426044E-4,
39 66 62 s=13 w=0.0028372786,
40 66 65 s=32 w=0.001359069,
41 67 63 s=13 w=0.0028372786,
42 67 66 s=45 w=7.125814E-4,
43 68 67 s=59 w=8.3376064E-5,
44 69 63 s=59 w=8.3376064E-5,
45 69 68 s=13 w=0.0028372786,
46 70 59 s=59 w=8.3376064E-5,
47 70 69 s=14 w=0.0012403623,
48 71 50 s=59 w=8.3376064E-5,
49 71 70 s=15 w=0.0032209451,
50 72 65 s=28 w=0.00277459,
51 73 66 s=28 w=0.00277459,
52 73 72 s=32 w=0.001359069,
53 74 67 s=28 w=0.00277459,
54 74 73 s=45 w=7.125814E-4,
55 75 68 s=28 w=0.00277459,
56 75 74 s=59 w=8.3376064E-5,
57 76 72 s=27 w=0.00594508,
58 77 73 s=27 w=0.00594508,
59 77 76 s=32 w=0.001359069,
60 78 74 s=27 w=0.00594508,
61 78 77 s=45 w=7.125814E-4,
62 79 75 s=27 w=0.00594508,
63 79 78 s=59 w=8.3376064E-5,
64 80 79 s=77 w=0.0019457571,
65 81 75 s=77 w=0.0019457571,
66 81 80 s=27 w=0.00594508,
67 82 68 s=77 w=0.0019457571,
68 82 81 s=28 w=0.00277459,
69 83 69 s=77 w=0.0019457571,
70 83 82 s=13 w=0.0028372786,
71 84 70 s=77 w=0.0019457571,
72 84 83 s=14 w=0.0012403623,
73 85 71 s=77 w=0.0019457571,
74 85 84 s=15 w=0.0032209451,
75 86 50 s=77 w=0.0019457571,
76 86 85 s=59 w=8.3376064E-5,
77 87 80 s=84 w=0.0020032835,
78 88 81 s=84 w=0.0020032835,
79 88 87 s=27 w=0.00594508,
80 89 82 s=84 w=0.0020032835,
81 89 88 s=28 w=0.00277459,
82 90 83 s=84 w=0.0020032835,
83 90 89 s=13 w=0.0028372786,
84 91 84 s=84 w=0.0020032835,
85 91 90 s=14 w=0.0012403623,
86 92 85 s=84 w=0.0020032835,
87 92 91 s=15 w=0.0032209451,
88 93 86 s=84 w=0.0020032835,
89 93 92 s=59 w=8.3376064E-5,
90 94 50 s=84 w=0.0020032835,
91 94 93 s=77 w=0.0019457571,
92 95 51 s=84 w=0.0020032835,
93 95 94 s=32 w=0.001359069,
94 96 52 s=84 w=0.0020032835,
95 96 95 s=3 w=0.012907328,
96 97 53 s=84 w=0.0020032835,
97 97 96 s=23 w=5.1426044E-4,
98 98 54 s=84 w=0.0020032835,
99 98 97 s=9 w=0.0054512843,
100 99 55 s=84 w=0.0020032835,
101 99 98 s=4 w=0.09977563,
102 100 87 s=87 w=0.0014629011,
103 101 88 s=87 w=0.0014629011,
104 101 100 s=27 w=0.00594508,
105 102 89 s=87 w=0.0014629011,
106 102 101 s=28 w=0.00277459,
107 103 90 s=87 w=0.0014629011,
108 103 102 s=13 w=0.0028372786,
109 104 91 s=87 w=0.0014629011,
110 104 103 s=14 w=0.0012403623,
111 105 92 s=87 w=0.0014629011,
112 105 104 s=15 w=0.0032209451,
113 106 93 s=87 w=0.0014629011,
114 106 105 s=59 w=8.3376064E-5,
115 107 100 s=97 w=6.46979E-4,
116 108 101 s=97 w=6.46979E-4,
117 108 107 s=27 w=0.00594508,
118 109 102 s=97 w=6.46979E-4,
119 109 108 s=28 w=0.00277459,
120 110 103 s=97 w=6.46979E-4,
121 110 109 s=13 w=0.0028372786,
122 111 104 s=97 w=6.46979E-4,
123 111 110 s=14 w=0.0012403623,
124 112 105 s=97 w=6.46979E-4,
125 112 111 s=15 w=0.0032209451,
126 113 106 s=97 w=6.46979E-4,
127 113 112 s=59 w=8.3376064E-5,
128 114 93 s=97 w=6.46979E-4,
129 114 113 s=87 w=0.0014629011,
130 115 94 s=97 w=6.46979E-4,
131 115 114 s=77 w=0.0019457571,
132 116 95 s=97 w=6.46979E-4,
133 116 115 s=32 w=0.001359069,
134 117 96 s=97 w=6.46979E-4,
135 117 116 s=3 w=0.012907328,
136 118 97 s=97 w=6.46979E-4,
137 118 117 s=23 w=5.1426044E-4,
138 119 98 s=97 w=6.46979E-4,
139 119 118 s=9 w=0.0054512843,
140 120 99 s=97 w=6.46979E-4,
141 120 119 s=4 w=0.09977563,
142 121 76 s=26 w=0.0016759924,
143 122 77 s=26 w=0.0016759924,
144 122 121 s=32 w=0.001359069,
145 123 78 s=26 w=0.0016759924,
146 123 122 s=45 w=7.125814E-4,
147 124 79 s=26 w=0.0016759924,
148 124 123 s=59 w=8.3376064E-5,
149 125 80 s=26 w=0.0016759924,
150 125 124 s=77 w=0.0019457571,
151 126 123 s=44 w=0.014481342,
152 127 124 s=44 w=0.014481342,
153 127 126 s=59 w=8.3376064E-5,
154 128 125 s=44 w=0.014481342,
155 128 127 s=77 w=0.0019457571,
156 129 80 s=44 w=0.014481342,
157 129 128 s=26 w=0.0016759924,
158 130 87 s=44 w=0.014481342,
159 130 129 s=84 w=0.0020032835,
160 131 100 s=44 w=0.014481342,
161 131 130 s=87 w=0.0014629011,
162 132 131 s=93 w=0.0044481014,
163 133 100 s=93 w=0.0044481014,
164 133 132 s=44 w=0.014481342,
165 134 107 s=93 w=0.0044481014,
166 134 133 s=97 w=6.46979E-4,
167 135 108 s=93 w=0.0044481014,
168 135 134 s=27 w=0.00594508,
169 136 109 s=93 w=0.0044481014,
170 136 135 s=28 w=0.00277459,
171 137 110 s=93 w=0.0044481014,
172 137 136 s=13 w=0.0028372786,
173 138 111 s=93 w=0.0044481014,
174 138 137 s=14 w=0.0012403623,
175 139 112 s=93 w=0.0044481014,
176 139 138 s=15 w=0.0032209451,
177 140 113 s=93 w=0.0044481014,
178 140 139 s=59 w=8.3376064E-5,
179 141 114 s=93 w=0.0044481014,
180 141 140 s=87 w=0.0014629011,
181 142 126 s=43 w=0.0039481292,
182 143 127 s=43 w=0.0039481292,
183 143 142 s=59 w=8.3376064E-5,
184 144 128 s=43 w=0.0039481292,
185 144 143 s=77 w=0.0019457571,
186 145 129 s=43 w=0.0039481292,
187 145 144 s=26 w=0.0016759924,
188 146 130 s=43 w=0.0039481292,
189 146 145 s=84 w=0.0020032835,
190 147 131 s=43 w=0.0039481292,
191 147 146 s=87 w=0.0014629011,
192 148 135 s=102 w=0.010854452,
193 149 136 s=102 w=0.010854452,
194 149 148 s=28 w=0.00277459,
195 150 137 s=102 w=0.010854452,
196 150 149 s=13 w=0.0028372786,
197 151 138 s=102 w=0.010854452,
198 151 150 s=14 w=0.0012403623,
199 152 139 s=102 w=0.010854452,
200 152 151 s=15 w=0.0032209451,
201 153 140 s=102 w=0.010854452,
202 153 152 s=59 w=8.3376064E-5,
203 154 141 s=102 w=0.010854452,
204 154 153 s=87 w=0.0014629011,
205 155 114 s=102 w=0.010854452,
206 155 154 s=93 w=0.0044481014,
207 156 115 s=102 w=0.010854452,
208 156 155 s=77 w=0.0019457571,
209 157 116 s=102 w=0.010854452,
210 157 156 s=32 w=0.001359069,
211 158 117 s=102 w=0.010854452,
212 158 157 s=3 w=0.012907328,
213 159 118 s=102 w=0.010854452,
214 159 158 s=23 w=5.1426044E-4,
215 160 119 s=102 w=0.010854452,
216 160 159 s=9 w=0.0054512843,
217 161 120 s=102 w=0.010854452,
218 161 160 s=4 w=0.09977563,
219 162 142 s=54 w=0.00392689,
220 163 143 s=54 w=0.00392689,
221 163 162 s=59 w=8.3376064E-5,
222 164 144 s=54 w=0.00392689,
223 164 163 s=77 w=0.0019457571,
224 165 145 s=54 w=0.00392689,
225 165 164 s=26 w=0.0016759924,
226 166 146 s=54 w=0.00392689,
227 166 165 s=84 w=0.0020032835,
228 167 147 s=54 w=0.00392689,
229 167 166 s=87 w=0.0014629011,
230 168 150 s=106 w=0.0014415493,
231 169 151 s=106 w=0.0014415493,
232 169 168 s=14 w=0.0012403623,
233 170 152 s=106 w=0.0014415493,
234 170 169 s=15 w=0.0032209451,
235 171 153 s=106 w=0.0014415493,
236 171 170 s=59 w=8.3376064E-5,
237 172 154 s=106 w=0.0014415493,
238 172 171 s=87 w=0.0014629011,
239 173 155 s=106 w=0.0014415493,
240 173 172 s=93 w=0.0044481014,
241 174 156 s=106 w=0.0014415493,
242 174 173 s=77 w=0.0019457571,
243 175 157 s=106 w=0.0014415493,
244 175 174 s=32 w=0.001359069,
245 176 158 s=106 w=0.0014415493,
246 176 175 s=3 w=0.012907328,
247 177 159 s=106 w=0.0014415493,
248 177 176 s=23 w=5.1426044E-4,
249 178 160 s=106 w=0.0014415493,
250 178 177 s=9 w=0.0054512843,
251 179 161 s=106 w=0.0014415493,
252 179 178 s=4 w=0.09977563,
253 180 122 s=36 w=0.006352583,
254 181 123 s=36 w=0.006352583,
255 181 180 s=45 w=7.125814E-4,
256 182 126 s=36 w=0.006352583,
257 182 181 s=44 w=0.014481342,
258 183 142 s=36 w=0.006352583,
259 183 182 s=43 w=0.0039481292,
260 184 162 s=36 w=0.006352583,
261 184 183 s=54 w=0.00392689,
262 185 163 s=36 w=0.006352583,
263 185 184 s=59 w=8.3376064E-5,
264 186 164 s=36 w=0.006352583,
265 186 185 s=77 w=0.0019457571,
266 187 183 s=42 w=0.021491686,
267 188 184 s=42 w=0.021491686,
268 188 187 s=54 w=0.00392689,
269 189 185 s=42 w=0.021491686,
270 189 188 s=59 w=8.3376064E-5,
271 190 186 s=42 w=0.021491686,
272 190 189 s=77 w=0.0019457571,
273 191 164 s=42 w=0.021491686,
274 191 190 s=36 w=0.006352583,
275 192 165 s=42 w=0.021491686,
276 192 191 s=26 w=0.0016759924,
277 193 166 s=42 w=0.021491686,
278 193 192 s=84 w=0.0020032835,
279 194 132 s=92 w=0.002394809,
280 195 133 s=92 w=0.002394809,
281 195 194 s=44 w=0.014481342,
282 196 134 s=92 w=0.002394809,
283 196 195 s=97 w=6.46979E-4,
284 197 135 s=92 w=0.002394809,
285 197 196 s=27 w=0.00594508,
286 198 148 s=92 w=0.002394809,
287 198 197 s=102 w=0.010854452,
288 199 149 s=92 w=0.002394809,
289 199 198 s=28 w=0.00277459,
290 200 150 s=92 w=0.002394809,
291 200 199 s=13 w=0.0028372786,
292 201 168 s=92 w=0.002394809,
293 201 200 s=106 w=0.0014415493,
294 202 169 s=92 w=0.002394809,
295 202 201 s=14 w=0.0012403623,
296 203 170 s=92 w=0.002394809,
297 203 202 s=15 w=0.0032209451,
298 204 196 s=96 w=0.002666322,
299 205 197 s=96 w=0.002666322,
300 205 204 s=27 w=0.00594508,
301 206 198 s=96 w=0.002666322,
302 206 205 s=102 w=0.010854452,
303 207 199 s=96 w=0.002666322,
304 207 206 s=28 w=0.00277459,
305 208 200 s=96 w=0.002666322,
306 208 207 s=13 w=0.0028372786,
307 209 201 s=96 w=0.002666322,
308 209 208 s=106 w=0.0014415493,
309 210 202 s=96 w=0.002666322,
310 210 209 s=14 w=0.0012403623,
311 211 203 s=96 w=0.002666322,
312 211 210 s=15 w=0.0032209451,
313 212 170 s=96 w=0.002666322,
314 212 211 s=92 w=0.002394809,
315 213 204 s=99 w=0.0053741024,
316 214 205 s=99 w=0.0053741024,
317 214 213 s=27 w=0.00594508,
318 215 206 s=99 w=0.0053741024,
319 215 214 s=102 w=0.010854452,
320 216 207 s=99 w=0.0053741024,
321 216 215 s=28 w=0.00277459,
322 217 208 s=99 w=0.0053741024,
323 217 216 s=13 w=0.0028372786,
324 218 209 s=99 w=0.0053741024,
325 218 217 s=106 w=0.0014415493,
326 219 210 s=99 w=0.0053741024,
327 219 218 s=14 w=0.0012403623,
328 220 211 s=99 w=0.0053741024,
329 220 219 s=15 w=0.0032209451,
330 221 212 s=99 w=0.0053741024,
331 221 220 s=92 w=0.002394809,
332 222 170 s=99 w=0.0053741024,
333 222 221 s=96 w=0.002666322,
334 223 171 s=99 w=0.0053741024,
335 223 222 s=59 w=8.3376064E-5,
336 224 219 s=113 w=7.340802E-4,
337 225 220 s=113 w=7.340802E-4,
338 225 224 s=15 w=0.0032209451,
339 226 221 s=113 w=7.340802E-4,
340 226 225 s=92 w=0.002394809,
341 227 222 s=113 w=7.340802E-4,
342 227 226 s=96 w=0.002666322,
343 228 223 s=113 w=7.340802E-4,
344 228 227 s=59 w=8.3376064E-5,
345 229 171 s=113 w=7.340802E-4,
346 229 228 s=99 w=0.0053741024,
347 230 172 s=113 w=7.340802E-4,
348 230 229 s=87 w=0.0014629011,
349 231 173 s=113 w=7.340802E-4,
350 231 230 s=93 w=0.0044481014,
351 232 174 s=113 w=7.340802E-4,
352 232 231 s=77 w=0.0019457571,
353 233 175 s=113 w=7.340802E-4,
354 233 232 s=32 w=0.001359069,
355 234 176 s=113 w=7.340802E-4,
356 234 233 s=3 w=0.012907328,
357 235 177 s=113 w=7.340802E-4,
358 235 234 s=23 w=5.1426044E-4,
359 236 178 s=113 w=7.340802E-4,
360 236 235 s=9 w=0.0054512843,
361 237 179 s=113 w=7.340802E-4,
362 237 236 s=4 w=0.09977563,
363 238 122 s=31 w=0.0047480417,
364 239 180 s=31 w=0.0047480417,
365 239 238 s=36 w=0.006352583,
366 240 181 s=31 w=0.0047480417,
367 240 239 s=45 w=7.125814E-4,
368 241 182 s=31 w=0.0047480417,
369 241 240 s=44 w=0.014481342,
370 242 183 s=31 w=0.0047480417,
371 242 241 s=43 w=0.0039481292,
372 243 187 s=31 w=0.0047480417,
373 243 242 s=42 w=0.021491686,
374 244 188 s=31 w=0.0047480417,
375 244 243 s=54 w=0.00392689,
376 245 189 s=31 w=0.0047480417,
377 245 244 s=59 w=8.3376064E-5,
378 246 244 s=53 w=0.0032266518,
379 247 245 s=53 w=0.0032266518,
380 247 246 s=59 w=8.3376064E-5,
381 248 189 s=53 w=0.0032266518,
382 248 247 s=31 w=0.0047480417,
383 249 190 s=53 w=0.0032266518,
384 249 248 s=77 w=0.0019457571,
385 250 191 s=53 w=0.0032266518,
386 250 249 s=36 w=0.006352583,
387 251 192 s=53 w=0.0032266518,
388 251 250 s=26 w=0.0016759924,
389 252 193 s=53 w=0.0032266518,
390 252 251 s=84 w=0.0020032835,
391 253 218 s=105 w=0.005753377,
392 254 219 s=105 w=0.005753377,
393 254 253 s=14 w=0.0012403623,
394 255 224 s=105 w=0.005753377,
395 255 254 s=113 w=7.340802E-4,
396 256 225 s=105 w=0.005753377,
397 256 255 s=15 w=0.0032209451,
398 257 226 s=105 w=0.005753377,
399 257 256 s=92 w=0.002394809,
400 258 227 s=105 w=0.005753377,
401 258 257 s=96 w=0.002666322,
402 259 228 s=105 w=0.005753377,
403 259 258 s=59 w=8.3376064E-5,
404 260 229 s=105 w=0.005753377,
405 260 259 s=99 w=0.0053741024,
406 261 230 s=105 w=0.005753377,
407 261 260 s=87 w=0.0014629011,
408 262 256 s=118 w=0.0029513359,
409 263 257 s=118 w=0.0029513359,
410 263 262 s=92 w=0.002394809,
411 264 258 s=118 w=0.0029513359,
412 264 263 s=96 w=0.002666322,
413 265 259 s=118 w=0.0029513359,
414 265 264 s=59 w=8.3376064E-5,
415 266 260 s=118 w=0.0029513359,
416 266 265 s=99 w=0.0053741024,
417 267 261 s=118 w=0.0029513359,
418 267 266 s=87 w=0.0014629011,
419 268 230 s=118 w=0.0029513359,
420 268 267 s=105 w=0.005753377,
421 269 231 s=118 w=0.0029513359,
422 269 268 s=93 w=0.0044481014,
423 270 232 s=118 w=0.0029513359,
424 270 269 s=77 w=0.0019457571,
425 271 233 s=118 w=0.0029513359,
426 271 270 s=32 w=0.001359069,
427 272 234 s=118 w=0.0029513359,
428 272 271 s=3 w=0.012907328,
429 273 235 s=118 w=0.0029513359,
430 273 272 s=23 w=5.1426044E-4,
431 274 236 s=118 w=0.0029513359,
432 274 273 s=9 w=0.0054512843,
433 275 237 s=118 w=0.0029513359,
434 275 274 s=4 w=0.09977563,
435 276 246 s=52 w=0.008401319,
436 277 247 s=52 w=0.008401319,
437 277 276 s=59 w=8.3376064E-5,
438 278 248 s=52 w=0.008401319,
439 278 277 s=31 w=0.0047480417,
440 279 249 s=52 w=0.008401319,
441 279 278 s=77 w=0.0019457571,
442 280 255 s=112 w=0.023770224,
443 281 256 s=112 w=0.023770224,
444 281 280 s=15 w=0.0032209451,
445 282 262 s=112 w=0.023770224,
446 282 281 s=118 w=0.0029513359,
447 283 263 s=112 w=0.023770224,
448 283 282 s=92 w=0.002394809,
449 284 264 s=112 w=0.023770224,
450 284 283 s=96 w=0.002666322,
451 285 265 s=112 w=0.023770224,
452 285 284 s=59 w=8.3376064E-5,
453 286 266 s=112 w=0.023770224,
454 286 285 s=99 w=0.0053741024,
455 287 267 s=112 w=0.023770224,
456 287 286 s=87 w=0.0014629011,
457 288 45 s=8 w=0.008177749,
458 289 56 s=8 w=0.008177749,
459 289 288 s=15 w=0.0032209451,
460 290 60 s=8 w=0.008177749,
461 290 289 s=14 w=0.0012403623,
462 291 64 s=8 w=0.008177749,
463 291 290 s=13 w=0.0028372786,
464 292 65 s=8 w=0.008177749,
465 292 291 s=23 w=5.1426044E-4,
466 293 72 s=8 w=0.008177749,
467 293 292 s=28 w=0.00277459,
468 294 76 s=8 w=0.008177749,
469 294 293 s=27 w=0.00594508,
470 295 121 s=8 w=0.008177749,
471 295 294 s=26 w=0.0016759924,
472 296 122 s=8 w=0.008177749,
473 296 295 s=32 w=0.001359069,
474 297 238 s=8 w=0.008177749,
475 297 296 s=31 w=0.0047480417,
476 298 239 s=8 w=0.008177749,
477 298 297 s=36 w=0.006352583,
478 299 276 s=51 w=0.003616451,
479 300 277 s=51 w=0.003616451,
480 300 299 s=59 w=8.3376064E-5,
481 301 278 s=51 w=0.003616451,
482 301 300 s=31 w=0.0047480417,
483 302 279 s=51 w=0.003616451,
484 302 301 s=77 w=0.0019457571,
485 303 253 s=104 w=0.005980147,
486 304 254 s=104 w=0.005980147,
487 304 303 s=14 w=0.0012403623,
488 305 255 s=104 w=0.005980147,
489 305 304 s=113 w=7.340802E-4,
490 306 280 s=104 w=0.005980147,
491 306 305 s=112 w=0.023770224,
492 307 281 s=104 w=0.005980147,
493 307 306 s=15 w=0.0032209451,
494 308 282 s=104 w=0.005980147,
495 308 307 s=118 w=0.0029513359,
496 309 283 s=104 w=0.005980147,
497 309 308 s=92 w=0.002394809,
498 310 306 s=111 w=0.01359188,
499 311 307 s=111 w=0.01359188,
500 311 310 s=15 w=0.0032209451,
501 312 308 s=111 w=0.01359188,
502 312 311 s=118 w=0.0029513359,
503 313 309 s=111 w=0.01359188,
504 313 312 s=92 w=0.002394809,
505 314 283 s=111 w=0.01359188,
506 314 313 s=104 w=0.005980147,
507 315 284 s=111 w=0.01359188,
508 315 314 s=96 w=0.002666322,
509 316 285 s=111 w=0.01359188,
510 316 315 s=59 w=8.3376064E-5,
511 317 243 s=41 w=0.05630045,
512 318 244 s=41 w=0.05630045,
513 318 317 s=54 w=0.00392689,
514 319 246 s=41 w=0.05630045,
515 319 318 s=53 w=0.0032266518,
516 320 276 s=41 w=0.05630045,
517 320 319 s=52 w=0.008401319,
518 321 299 s=41 w=0.05630045,
519 321 320 s=51 w=0.003616451,
520 322 300 s=41 w=0.05630045,
521 322 321 s=59 w=8.3376064E-5,
522 323 215 s=101 w=0.005143558,
523 323 30 s=100 w=0.28980607,
524 324 216 s=101 w=0.005143558,
525 324 323 s=28 w=0.00277459,
526 325 217 s=101 w=0.005143558,
527 325 324 s=13 w=0.0028372786,
528 326 218 s=101 w=0.005143558,
529 326 325 s=106 w=0.0014415493,
530 327 253 s=101 w=0.005143558,
531 327 326 s=105 w=0.005753377,
532 328 303 s=101 w=0.005143558,
533 328 327 s=104 w=0.005980147,
534 328 31 s=103 w=0.26061797,
535 329 304 s=101 w=0.005143558,
536 329 328 s=14 w=0.0012403623,
537 330 305 s=101 w=0.005143558,
538 330 329 s=113 w=7.340802E-4,
539 331 306 s=101 w=0.005143558,
540 331 330 s=112 w=0.023770224,
541 332 310 s=101 w=0.005143558,
542 332 331 s=111 w=0.01359188,
543 333 311 s=101 w=0.005143558,
544 333 332 s=15 w=0.0032209451,
545 334 312 s=101 w=0.005143558,
546 334 333 s=118 w=0.0029513359,
547 335 332 s=110 w=0.015803333,
548 336 333 s=110 w=0.015803333,
549 336 335 s=15 w=0.0032209451,
550 337 334 s=110 w=0.015803333,
551 337 336 s=118 w=0.0029513359,
552 338 312 s=110 w=0.015803333,
553 338 337 s=101 w=0.005143558,
554 339 313 s=110 w=0.015803333,
555 339 338 s=92 w=0.002394809,
556 340 337 s=117 w=0.009286362,
557 341 338 s=117 w=0.009286362,
558 341 340 s=101 w=0.005143558,
559 342 339 s=117 w=0.009286362,
560 342 341 s=92 w=0.002394809,
561 343 313 s=117 w=0.009286362,
562 343 342 s=110 w=0.015803333,
563 344 314 s=117 w=0.009286362,
564 344 343 s=104 w=0.005980147,
565 345 315 s=117 w=0.009286362,
566 345 344 s=96 w=0.002666322,
567 346 316 s=117 w=0.009286362,
568 346 345 s=59 w=8.3376064E-5,
569 347 340 s=123 w=0.009643747,
570 348 341 s=123 w=0.009643747,
571 348 347 s=101 w=0.005143558,
572 349 342 s=123 w=0.009643747,
573 349 348 s=92 w=0.002394809,
574 350 343 s=123 w=0.009643747,
575 350 349 s=110 w=0.015803333,
576 351 344 s=123 w=0.009643747,
577 351 350 s=104 w=0.005980147,
578 352 345 s=123 w=0.009643747,
579 352 351 s=96 w=0.002666322,
580 353 346 s=123 w=0.009643747,
581 353 352 s=59 w=8.3376064E-5,
582 354 316 s=123 w=0.009643747,
583 354 353 s=117 w=0.009286362,
584 355 285 s=123 w=0.009643747,
585 355 354 s=111 w=0.01359188,
586 356 286 s=123 w=0.009643747,
587 356 355 s=99 w=0.0053741024,
588 357 287 s=123 w=0.009643747,
589 357 356 s=87 w=0.0014629011,
590 358 317 s=40 w=0.010681211,
591 359 318 s=40 w=0.010681211,
592 359 358 s=54 w=0.00392689,
593 360 319 s=40 w=0.010681211,
594 360 359 s=53 w=0.0032266518,
595 361 320 s=40 w=0.010681211,
596 361 360 s=52 w=0.008401319,
597 362 321 s=40 w=0.010681211,
598 362 361 s=51 w=0.003616451,
599 363 322 s=40 w=0.010681211,
600 363 362 s=59 w=8.3376064E-5,
601 364 335 s=109 w=0.009836035,
602 365 336 s=109 w=0.009836035,
603 365 364 s=15 w=0.0032209451,
604 366 337 s=109 w=0.009836035,
605 366 365 s=118 w=0.0029513359,
606 367 340 s=109 w=0.009836035,
607 367 366 s=117 w=0.009286362,
608 368 347 s=109 w=0.009836035,
609 368 367 s=123 w=0.009643747,
610 369 348 s=109 w=0.009836035,
611 369 368 s=101 w=0.005143558,
612 370 358 s=39 w=2.5289346E-4,
613 371 359 s=39 w=2.5289346E-4,
614 371 370 s=54 w=0.00392689,
615 372 360 s=39 w=2.5289346E-4,
616 372 371 s=53 w=0.0032266518,
617 373 361 s=39 w=2.5289346E-4,
618 373 372 s=52 w=0.008401319,
619 374 362 s=39 w=2.5289346E-4,
620 374 373 s=51 w=0.003616451,
621 375 363 s=39 w=2.5289346E-4,
622 375 374 s=59 w=8.3376064E-5,
623 376 374 s=50 w=0.0061965464,
624 377 375 s=50 w=0.0061965464,
625 377 376 s=59 w=8.3376064E-5,
626 378 363 s=50 w=0.0061965464,
627 378 377 s=39 w=2.5289346E-4,
628 379 252 s=83 w=0.008195359,
629 380 193 s=83 w=0.008195359,
630 380 379 s=53 w=0.0032266518,
631 381 166 s=83 w=0.008195359,
632 381 380 s=42 w=0.021491686,
633 382 167 s=83 w=0.008195359,
634 382 381 s=87 w=0.0014629011,
635 383 147 s=83 w=0.008195359,
636 383 382 s=54 w=0.00392689,
637 384 131 s=83 w=0.008195359,
638 384 383 s=43 w=0.0039481292,
639 385 132 s=83 w=0.008195359,
640 385 384 s=93 w=0.0044481014,
641 386 194 s=83 w=0.008195359,
642 386 385 s=92 w=0.002394809,
643 387 195 s=83 w=0.008195359,
644 387 386 s=44 w=0.014481342,
645 388 196 s=83 w=0.008195359,
646 388 387 s=97 w=6.46979E-4,
647 389 204 s=83 w=0.008195359,
648 389 388 s=96 w=0.002666322,
649 390 213 s=83 w=0.008195359,
650 390 389 s=99 w=0.0053741024,
651 391 367 s=116 w=0.07310445,
652 392 368 s=116 w=0.07310445,
653 392 391 s=123 w=0.009643747,
654 393 369 s=116 w=0.07310445,
655 393 392 s=101 w=0.005143558,
656 394 392 s=122 w=0.0032156855,
657 395 393 s=122 w=0.0032156855,
658 395 394 s=101 w=0.005143558,
659 396 369 s=122 w=0.0032156855,
660 396 395 s=116 w=0.07310445,
661 397 348 s=122 w=0.0032156855,
662 397 396 s=109 w=0.009836035,
663 398 349 s=122 w=0.0032156855,
664 398 397 s=92 w=0.002394809,
665 399 291 s=12 w=0.0035525316,
666 400 292 s=12 w=0.0035525316,
667 400 399 s=23 w=5.1426044E-4,
668 401 293 s=12 w=0.0035525316,
669 401 400 s=28 w=0.00277459,
670 402 294 s=12 w=0.0035525316,
671 402 401 s=27 w=0.00594508,
672 403 295 s=12 w=0.0035525316,
673 403 402 s=26 w=0.0016759924,
674 404 370 s=38 w=8.5423735E-4,
675 404 13 s=37 w=0.24449511,
676 405 371 s=38 w=8.5423735E-4,
677 405 404 s=54 w=0.00392689,
678 406 372 s=38 w=8.5423735E-4,
679 406 405 s=53 w=0.0032266518,
680 407 373 s=38 w=8.5423735E-4,
681 407 406 s=52 w=0.008401319,
682 408 374 s=38 w=8.5423735E-4,
683 408 407 s=51 w=0.003616451,
684 409 376 s=38 w=8.5423735E-4,
685 409 408 s=50 w=0.0061965464,
686 410 377 s=38 w=8.5423735E-4,
687 410 409 s=59 w=8.3376064E-5,
688 411 409 s=49 w=0.010286734,
689 412 410 s=49 w=0.010286734,
690 412 411 s=59 w=8.3376064E-5,
691 413 377 s=49 w=0.010286734,
692 413 412 s=38 w=8.5423735E-4,
693 414 412 s=63 w=0.0017907728,
694 415 413 s=63 w=0.0017907728,
695 415 414 s=38 w=8.5423735E-4,
696 416 377 s=63 w=0.0017907728,
697 416 415 s=49 w=0.010286734,
698 417 378 s=63 w=0.0017907728,
699 417 416 s=39 w=2.5289346E-4,
700 418 363 s=63 w=0.0017907728,
701 418 417 s=50 w=0.0061965464,
702 419 322 s=63 w=0.0017907728,
703 419 418 s=40 w=0.010681211,
704 420 379 s=82 w=8.8125456E-4,
705 421 380 s=82 w=8.8125456E-4,
706 421 420 s=53 w=0.0032266518,
707 422 381 s=82 w=8.8125456E-4,
708 422 421 s=42 w=0.021491686,
709 423 382 s=82 w=8.8125456E-4,
710 423 422 s=87 w=0.0014629011,
711 424 383 s=82 w=8.8125456E-4,
712 424 423 s=54 w=0.00392689,
713 425 384 s=82 w=8.8125456E-4,
714 425 424 s=43 w=0.0039481292,
715 426 385 s=82 w=8.8125456E-4,
716 426 425 s=93 w=0.0044481014,
717 427 386 s=82 w=8.8125456E-4,
718 427 426 s=92 w=0.002394809,
719 428 387 s=82 w=8.8125456E-4,
720 428 427 s=44 w=0.014481342,
721 429 388 s=82 w=8.8125456E-4,
722 429 428 s=97 w=6.46979E-4,
723 430 389 s=82 w=8.8125456E-4,
724 430 429 s=96 w=0.002666322,
725 431 394 s=121 w=0.015931834,
726 432 395 s=121 w=0.015931834,
727 432 431 s=101 w=0.005143558,
728 433 431 s=128 w=0.005562236,
729 434 432 s=128 w=0.005562236,
730 434 433 s=101 w=0.005143558,
731 435 395 s=128 w=0.005562236,
732 435 434 s=121 w=0.015931834,
733 436 396 s=128 w=0.005562236,
734 436 435 s=116 w=0.07310445,
735 437 397 s=128 w=0.005562236,
736 437 436 s=109 w=0.009836035,
737 438 398 s=128 w=0.005562236,
738 438 437 s=92 w=0.002394809,
739 439 349 s=128 w=0.005562236,
740 439 438 s=122 w=0.0032156855,
741 440 350 s=128 w=0.005562236,
742 440 439 s=110 w=0.015803333,
743 441 351 s=128 w=0.005562236,
744 441 440 s=104 w=0.005980147,
745 442 352 s=128 w=0.005562236,
746 442 441 s=96 w=0.002666322,
747 443 353 s=128 w=0.005562236,
748 443 442 s=59 w=8.3376064E-5,
749 444 354 s=128 w=0.005562236,
750 444 443 s=117 w=0.009286362,
751 445 355 s=128 w=0.005562236,
752 445 444 s=111 w=0.01359188,
753 446 356 s=128 w=0.005562236,
754 446 445 s=99 w=0.0053741024,
755 447 357 s=128 w=0.005562236,
756 447 446 s=87 w=0.0014629011,
757 447 40 s=133 w=0.25878343,
758 448 411 s=48 w=0.12377203,
759 449 412 s=48 w=0.12377203,
760 449 448 s=59 w=8.3376064E-5,
761 450 414 s=48 w=0.12377203,
762 450 449 s=63 w=0.0017907728,
763 451 449 s=58 w=0.003562469,
764 452 450 s=58 w=0.003562469,
765 452 451 s=63 w=0.0017907728,
766 453 414 s=58 w=0.003562469,
767 453 452 s=48 w=0.12377203,
768 454 415 s=58 w=0.003562469,
769 454 453 s=38 w=8.5423735E-4,
770 455 452 s=62 w=5.382804E-4,
771 456 453 s=62 w=5.382804E-4,
772 456 455 s=48 w=0.12377203,
773 457 454 s=62 w=5.382804E-4,
774 457 456 s=38 w=8.5423735E-4,
775 458 415 s=62 w=5.382804E-4,
776 458 457 s=58 w=0.003562469,
777 459 416 s=62 w=5.382804E-4,
778 459 458 s=49 w=0.010286734,
779 460 417 s=62 w=5.382804E-4,
780 460 459 s=39 w=2.5289346E-4,
781 461 302 s=76 w=0.0033893243,
782 462 279 s=76 w=0.0033893243,
783 462 461 s=51 w=0.003616451,
784 463 249 s=76 w=0.0033893243,
785 463 462 s=52 w=0.008401319,
786 464 250 s=76 w=0.0033893243,
787 464 463 s=36 w=0.006352583,
788 465 251 s=76 w=0.0033893243,
789 465 464 s=26 w=0.0016759924,
790 466 252 s=76 w=0.0033893243,
791 466 465 s=84 w=0.0020032835,
792 467 379 s=76 w=0.0033893243,
793 467 466 s=83 w=0.008195359,
794 468 420 s=76 w=0.0033893243,
795 468 467 s=82 w=8.8125456E-4,
796 468 24 s=81 w=0.28737968,
797 469 44 s=2 w=0.016437247,
798 469 3 s=1 w=0.28094453,
799 470 45 s=2 w=0.016437247,
800 470 469 s=9 w=0.0054512843,
801 471 288 s=2 w=0.016437247,
802 471 470 s=8 w=0.008177749,
803 472 289 s=2 w=0.016437247,
804 472 471 s=15 w=0.0032209451,
805 473 290 s=2 w=0.016437247,
806 473 472 s=14 w=0.0012403623,
807 474 291 s=2 w=0.016437247,
808 474 473 s=13 w=0.0028372786,
809 475 399 s=2 w=0.016437247,
810 475 474 s=12 w=0.0035525316,
811 476 471 s=7 w=0.0046126964,
812 476 4 s=6 w=0.26128292,
813 477 472 s=7 w=0.0046126964,
814 477 476 s=15 w=0.0032209451,
815 478 473 s=7 w=0.0046126964,
816 478 477 s=14 w=0.0012403623,
817 479 474 s=7 w=0.0046126964,
818 479 478 s=13 w=0.0028372786,
819 480 475 s=7 w=0.0046126964,
820 480 479 s=12 w=0.0035525316,
821 481 399 s=7 w=0.0046126964,
822 481 480 s=2 w=0.016437247,
823 482 481 s=18 w=0.023377014,
824 483 399 s=18 w=0.023377014,
825 483 482 s=7 w=0.0046126964,
826 484 400 s=18 w=0.023377014,
827 484 483 s=23 w=5.1426044E-4,
828 485 483 s=21 w=4.7000273E-4,
829 486 484 s=21 w=4.7000273E-4,
830 486 485 s=23 w=5.1426044E-4,
831 487 400 s=21 w=4.7000273E-4,
832 487 486 s=18 w=0.023377014,
833 488 401 s=21 w=4.7000273E-4,
834 488 487 s=28 w=0.00277459,
835 489 402 s=21 w=4.7000273E-4,
836 489 488 s=27 w=0.00594508,
837 490 403 s=21 w=4.7000273E-4,
838 490 489 s=26 w=0.0016759924,
839 491 448 s=47 w=0.00486773,
840 491 14 s=46 w=0.084467344,
841 492 449 s=47 w=0.00486773,
842 492 491 s=59 w=8.3376064E-5,
843 493 451 s=47 w=0.00486773,
844 493 492 s=58 w=0.003562469,
845 494 452 s=47 w=0.00486773,
846 494 493 s=63 w=0.0017907728,
847 495 455 s=47 w=0.00486773,
848 495 494 s=62 w=5.382804E-4,
849 496 493 s=57 w=0.004101345,
850 497 494 s=57 w=0.004101345,
851 497 496 s=63 w=0.0017907728,
852 498 495 s=57 w=0.004101345,
853 498 497 s=62 w=5.382804E-4,
854 499 455 s=57 w=0.004101345,
855 499 498 s=47 w=0.00486773,
856 500 457 s=68 w=0.0024088353,
857 501 458 s=68 w=0.0024088353,
858 501 500 s=58 w=0.003562469,
859 502 459 s=68 w=0.0024088353,
860 502 501 s=49 w=0.010286734,
861 503 460 s=68 w=0.0024088353,
862 503 502 s=39 w=2.5289346E-4,
863 504 417 s=68 w=0.0024088353,
864 504 503 s=62 w=5.382804E-4,
865 505 418 s=68 w=0.0024088353,
866 505 504 s=50 w=0.0061965464,
867 506 419 s=68 w=0.0024088353,
868 506 505 s=40 w=0.010681211,
869 507 461 s=75 w=0.0791933,
870 508 462 s=75 w=0.0791933,
871 508 507 s=51 w=0.003616451,
872 509 423 s=90 w=0.0019612757,
873 510 424 s=90 w=0.0019612757,
874 510 509 s=54 w=0.00392689,
875 511 425 s=90 w=0.0019612757,
876 511 510 s=43 w=0.0039481292,
877 512 426 s=90 w=0.0019612757,
878 512 511 s=93 w=0.0044481014,
879 513 427 s=90 w=0.0019612757,
880 513 512 s=92 w=0.002394809,
881 514 428 s=90 w=0.0019612757,
882 514 513 s=44 w=0.014481342,
883 515 429 s=90 w=0.0019612757,
884 515 514 s=97 w=6.46979E-4,
885 516 430 s=90 w=0.0019612757,
886 516 515 s=96 w=0.002666322,
887 517 364 s=108 w=0.004523881,
888 517 32 s=107 w=0.20351943,
889 518 365 s=108 w=0.004523881,
890 518 517 s=15 w=0.0032209451,
891 519 366 s=108 w=0.004523881,
892 519 518 s=118 w=0.0029513359,
893 520 367 s=108 w=0.004523881,
894 520 519 s=117 w=0.009286362,
895 521 391 s=108 w=0.004523881,
896 521 520 s=116 w=0.07310445,
897 522 392 s=108 w=0.004523881,
898 522 521 s=123 w=0.009643747,
899 523 394 s=108 w=0.004523881,
900 523 522 s=122 w=0.0032156855,
901 524 431 s=108 w=0.004523881,
902 524 523 s=121 w=0.015931834,
903 525 431 s=125 w=0.01809324,
904 526 433 s=125 w=0.01809324,
905 526 525 s=128 w=0.005562236,
906 527 525 s=127 w=0.030691996,
907 527 36 s=126 w=0.04062993,
908 528 526 s=127 w=0.030691996,
909 528 527 s=128 w=0.005562236,
910 529 433 s=127 w=0.030691996,
911 529 528 s=125 w=0.01809324,
912 530 434 s=127 w=0.030691996,
913 530 529 s=101 w=0.005143558,
914 530 37 s=129 w=0.058690485,
915 531 480 s=11 w=0.0050414163,
916 531 5 s=10 w=0.338249,
917 532 481 s=11 w=0.0050414163,
918 532 531 s=2 w=0.016437247,
919 533 482 s=11 w=0.0050414163,
920 533 532 s=18 w=0.023377014,
921 534 533 s=17 w=0.03419421,
922 534 6 s=16 w=0.32405293,
923 535 482 s=17 w=0.03419421,
924 535 534 s=11 w=0.0050414163,
925 536 483 s=17 w=0.03419421,
926 536 535 s=7 w=0.0046126964,
927 537 485 s=17 w=0.03419421,
928 537 536 s=21 w=4.7000273E-4,
929 538 537 s=20 w=0.03389169,
930 538 7 s=19 w=0.25871244,
931 539 485 s=20 w=0.03389169,
932 539 538 s=17 w=0.03419421,
933 540 486 s=20 w=0.03389169,
934 540 539 s=23 w=5.1426044E-4,
935 540 8 s=22 w=0.20180383,
936 541 490 s=25 w=0.0253522,
937 541 9 s=24 w=0.3893042,
938 542 403 s=25 w=0.0253522,
939 542 541 s=21 w=4.7000273E-4,
940 543 295 s=25 w=0.0253522,
941 543 542 s=12 w=0.0035525316,
942 544 296 s=25 w=0.0253522,
943 544 543 s=32 w=0.001359069,
944 545 297 s=25 w=0.0253522,
945 545 544 s=31 w=0.0047480417,
946 546 545 s=30 w=0.009807176,
947 546 10 s=29 w=0.35668415,
948 547 297 s=30 w=0.009807176,
949 547 546 s=25 w=0.0253522,
950 548 547 s=34 w=0.015303049,
951 548 11 s=33 w=0.37715542,
952 549 297 s=34 w=0.015303049,
953 549 548 s=30 w=0.009807176,
954 550 298 s=34 w=0.015303049,
955 550 549 s=36 w=0.006352583,
956 550 12 s=35 w=0.3658611,
957 551 496 s=56 w=0.0055663437,
958 551 15 s=55 w=0.072395466,
959 552 497 s=56 w=0.0055663437,
960 552 551 s=63 w=0.0017907728,
961 553 498 s=56 w=0.0055663437,
962 553 552 s=62 w=5.382804E-4,
963 554 553 s=61 w=0.031132694,
964 554 16 s=60 w=0.036462005,
965 555 498 s=61 w=0.031132694,
966 555 554 s=56 w=0.0055663437,
967 556 499 s=61 w=0.031132694,
968 556 555 s=47 w=0.00486773,
969 557 556 s=65 w=0.0024542953,
970 557 17 s=64 w=0.041709363,
971 558 499 s=65 w=0.0024542953,
972 558 557 s=61 w=0.031132694,
973 559 455 s=65 w=0.0024542953,
974 559 558 s=57 w=0.004101345,
975 560 456 s=65 w=0.0024542953,
976 560 559 s=48 w=0.12377203,
977 561 457 s=65 w=0.0024542953,
978 561 560 s=38 w=8.5423735E-4,
979 562 500 s=65 w=0.0024542953,
980 562 561 s=68 w=0.0024088353,
981 563 562 s=67 w=0.0076434715,
982 563 18 s=66 w=0.19517802,
983 564 500 s=67 w=0.0076434715,
984 564 563 s=65 w=0.0024542953,
985 565 501 s=67 w=0.0076434715,
986 565 564 s=58 w=0.003562469,
987 566 502 s=67 w=0.0076434715,
988 566 565 s=49 w=0.010286734,
989 567 503 s=67 w=0.0076434715,
990 567 566 s=39 w=2.5289346E-4,
991 568 567 s=70 w=0.010659134,
992 568 19 s=69 w=0.19464064,
993 569 503 s=70 w=0.010659134,
994 569 568 s=67 w=0.0076434715,
995 570 504 s=70 w=0.010659134,
996 570 569 s=62 w=5.382804E-4,
997 571 505 s=70 w=0.010659134,
998 571 570 s=50 w=0.0061965464,
999 572 506 s=70 w=0.010659134,
1000 572 571 s=40 w=0.010681211,
1001 573 572 s=72 w=0.0068034036,
1002 573 20 s=71 w=0.2220107,
1003 574 506 s=72 w=0.0068034036,
1004 574 573 s=70 w=0.010659134,
1005 575 419 s=72 w=0.0068034036,
1006 575 574 s=68 w=0.0024088353,
1007 576 322 s=72 w=0.0068034036,
1008 576 575 s=63 w=0.0017907728,
1009 577 300 s=72 w=0.0068034036,
1010 577 576 s=41 w=0.05630045,
1011 578 301 s=72 w=0.0068034036,
1012 578 577 s=31 w=0.0047480417,
1013 579 302 s=72 w=0.0068034036,
1014 579 578 s=77 w=0.0019457571,
1015 580 461 s=72 w=0.0068034036,
1016 580 579 s=76 w=0.0033893243,
1017 581 507 s=72 w=0.0068034036,
1018 581 580 s=75 w=0.0791933,
1019 582 581 s=74 w=0.032016255,
1020 582 21 s=73 w=0.18133901,
1021 583 507 s=74 w=0.032016255,
1022 583 582 s=72 w=0.0068034036,
1023 584 583 s=79 w=0.059914365,
1024 584 22 s=78 w=0.12224397,
1025 585 507 s=79 w=0.059914365,
1026 585 584 s=74 w=0.032016255,
1027 586 508 s=79 w=0.059914365,
1028 586 585 s=51 w=0.003616451,
1029 586 23 s=80 w=0.16934432,
1030 587 423 s=86 w=0.045272555,
1031 587 25 s=85 w=0.2803198,
1032 588 509 s=86 w=0.045272555,
1033 588 587 s=90 w=0.0019612757,
1034 589 588 s=89 w=5.047082E-4,
1035 589 26 s=88 w=0.27584296,
1036 590 509 s=89 w=5.047082E-4,
1037 590 589 s=86 w=0.045272555,
1038 591 510 s=89 w=5.047082E-4,
1039 591 590 s=54 w=0.00392689,
1040 592 511 s=89 w=5.047082E-4,
1041 592 591 s=43 w=0.0039481292,
1042 593 512 s=89 w=5.047082E-4,
1043 593 592 s=93 w=0.0044481014,
1044 594 513 s=89 w=5.047082E-4,
1045 594 593 s=92 w=0.002394809,
1046 594 27 s=91 w=0.29683906,
1047 595 516 s=95 w=0.014360262,
1048 595 28 s=94 w=0.3162113,
1049 596 430 s=95 w=0.014360262,
1050 596 595 s=90 w=0.0019612757,
1051 597 389 s=95 w=0.014360262,
1052 597 596 s=82 w=8.8125456E-4,
1053 598 390 s=95 w=0.014360262,
1054 598 597 s=99 w=0.0053741024,
1055 598 29 s=98 w=0.2800278,
1056 599 521 s=115 w=0.0149429515,
1057 599 33 s=114 w=0.09601296,
1058 600 522 s=115 w=0.0149429515,
1059 600 599 s=123 w=0.009643747,
1060 601 523 s=115 w=0.0149429515,
1061 601 600 s=122 w=0.0032156855,
1062 602 524 s=115 w=0.0149429515,
1063 602 601 s=121 w=0.015931834,
1064 603 602 s=120 w=0.013284181,
1065 603 34 s=119 w=0.033501938,
1066 604 524 s=120 w=0.013284181,
1067 604 603 s=115 w=0.0149429515,
1068 605 431 s=120 w=0.013284181,
1069 605 604 s=108 w=0.004523881,
1070 606 525 s=120 w=0.013284181,
1071 606 605 s=125 w=0.01809324,
1072 606 35 s=124 w=0.0579261,
1073 607 438 s=131 w=0.012131386,
1074 607 38 s=130 w=0.1632986,
1075 608 439 s=131 w=0.012131386,
1076 608 607 s=122 w=0.0032156855,
1077 609 440 s=131 w=0.012131386,
1078 609 608 s=110 w=0.015803333,
1079 610 441 s=131 w=0.012131386,
1080 610 609 s=104 w=0.005980147,
1081 611 442 s=131 w=0.012131386,
1082 611 610 s=96 w=0.002666322,
1083 612 443 s=131 w=0.012131386,
1084 612 611 s=59 w=8.3376064E-5,
1085 612 39 s=132 w=0.2105273,
1086 613 272 s=135 w=0.012143374,
1087 613 41 s=134 w=0.2685098,
1088 614 273 s=135 w=0.012143374,
1089 614 613 s=23 w=5.1426044E-4,
1090 615 274 s=135 w=0.012143374,
1091 615 614 s=9 w=0.0054512843,
1092 616 275 s=135 w=0.012143374,
1093 616 615 s=4 w=0.09977563,
1094 616 42 s=136 w=0.12830837,
;
END; [Network]
BEGIN st_Assumptions;
	uptodate;
	chartransform=Uncorrected_P;
	disttransform=NeighborNet;
	splitstransform=EqualAngle;
	SplitsPostProcess filter=dimension value=4;
	autolayoutnodelabels;
END; [st_Assumptions]
