# Supplementary material for: Comparative Genomic Evidence for a Complete Nuclear Pore Complex in the Last Eukaryotic Common Ancestor
Source: PLoS One. 2010 Oct 8;5(10):e13241. doi: 10.1371/journal.pone.0013241 (PMC2951903; doi:10.1371/journal.pone.0013241)
Supplement: File S1 — Alignments and phylogenies. (2.39 MB ZIP) [file pone.0013241.s007.zip › Neumann_SI4/Neumann_coatomer_splitstree/apl6.splitstree]

#nexus

BEGIN Taxa;
DIMENSIONS ntax=44;
TAXLABELS
[1] 'apl6_entamoeba'
[2] 'apl6_ostreococcus'
[3] 'apl1_plasmodium_b'
[4] 'apl6_thalassiosira_p'
[5] 'apl6_plasmodium_f'
[6] 'apl6_phaeodactylum'
[7] 'apl6_naegleria_gw1_9_24_1'
[8] 'apl6_cryptococcus'
[9] 'apl6_Toxoplasma_g'
[10] 'apl6_leishmania_i'
[11] 'apl6_phytophthora'
[12] 'apl6_trichomonas'
[13] 'apl6_Candida_g'
[14] 'apl6_kluyveromyces_l'
[15] 'apl6_Debaryomyces_h'
[16] 'apl6_pichia'
[17] 'apl6_candida_a'
[18] 'apl6_yarrowia'
[19] 'apl6_neurosopora'
[20] 'apl6_danio'
[21] 'apl6_gallus'
[22] 'apl6_mus'
[23] 'apl6_homo'
[24] 'apl6_apis'
[25] 'apl6_aspergillus_n'
[26] 'apl6_rat'
[27] 'apl6_xenopus'
[28] 'apl6_bos'
[29] 'apl6_ciona'
[30] 'apl6_monosiga'
[31] 'apl6_scerevisiae'
[32] 'apl6_IT_Sbay_c707_9518'
[33] 'apl6_IT_Smik_c791_9130'
[34] 'apl6_IT_Spar_c291_9356'
[35] 'apl6_ashU_Scas_Contig645_6'
[36] 'apl6_ashU_Sklu_Contig2341_3'
[37] 'apl6_spombe'
[38] 'apl6_dictyostelium'
[39] 'apl6_ustilago'
[40] 'apl6_oryza'
[41] 'apl6_physcomitrella'
[42] 'apl6_celegans'
[43] 'apl6_populus'
[44] 'apl6_arabidopsis'
;
END; [Taxa]

BEGIN Characters;
DIMENSIONS nchar=3251;
FORMAT
	datatype=PROTEIN
	missing=x
	gap=-
	symbols="a r n d c q e g h i l k m f p s t w y v z"
	labels=left
	transpose=no
	interleave=no
;
MATRIX
'apl6_entamoeba'               msisy-----------t-----------------------------ss---------------------------s-s------snmpsmg---s--epqehpnvq--------e--------k-sg-m-lq-hn--------------vqsieplrkmlfap----sdkdklaalkaiiklentg--l---dtsdlfaeiamnvgtqemelrklvcmyivnhsekd---p---tnalmavntmhkalssphtfirttalqsitslrvrdiaqlmviavskaikdtspyvrkaaalaipkiynl-----d---er-------r--f-decvnlivqml-d-dknpivlgstcyaflqvcp---------------------------------------------------------------------------------------------------------------------------------------------------------------------------------------------------------------------------------------------------------n----------------------------------------------------------------rfefihkhyiklcqalidceewgqvpimtllmhyartq--ftdpnlv--eld------------------------------------------------------------------------------------------------------------------------------------------------------------------------e--dhemdkdlaflissvsplfysm-npavvvqatllyfhvghqqd--r----i-kaargimkltss---s-------lltqqflypvlls--liqqqpnvffdyledfflypd--d-pteicelkleivtllv-qe-tn---cq------------kildelkdytt---w--s--nphivtlaiqamsr---lamim------------------------p-e-tsercmvqllqfms-----------nk---n------pe-ivaeavigikkllqlskngqndpe----------------------------------r------------------d----------l------------------r---iigk------------------------mskll--i------------------------d--m---kipqarasivwvigey----------------sq---mv-----------------------p----------------klgpdilrilaktfveedecvkqqvltfagklyitnk-------------------------------------------------------------------------------------------------------------------------------------------------------------------------------------------------------------------------------------------------------------------------------------------------------------------------------------------------eqseklvryifqlamydnsfdirdrerllrrflfae-------------------nn-------------eh----------------ckelf-------------------------------------------------------------------k--------hakd--ill-------s--d---k--------------------------------------p---------------------------------------------------------------------------------tpvi-------t-g-f-nq-qrq----gllegtlsh-ylnt-----i-i-n-gyt--dledfalq-----a---sdpsl-----r---------------------------------ktniv-------iee--------------------------------------------------------------------------------------------------------------------------------------------------------------------------------------------------------------------------------------------------------------------------------------------------------------------------------------------------------------------------------------------------------------------------------------------------------------------------------------------------------------------------------------------------------------------------------tp----ktk---tk-tekkkkeideddlegwlngdgeegtgkkhrgpwgsda------------sssdedeseeeesedenqdeneekeeentee-------------------qqkek-------avtneddfdweealgl-vqsnlnkeeekee-----eekpkeqe----e-i-------------------------------addafendgefvvenge-------------nd-----------------d-wg---------------llede----------------------------g------------------enpqetkeenk-----e----------eskeeeikeeeikeenk---eeskeeet---------k--eev--n----qentdvndfi-------gsdehqnnnpgd---s-g------fg-ef---
'apl6_ostreococcus'            ---------------------------------------------------------------------------------------------------------------------------------------------------------------------------kldalkrlialmatg--r---dvsvffpsvvvnivsesfevkvlvymflvrtadqk---p---eeallsinsfqkdlahpnprvralalrvmssiriqvivpvvilaarkcavdpspyvrksaahaipkiyrm-----d---nt-------r--k-eelieiietml-r-dstpfvlssavaaftevcp---------------------------------------------------------------------------------------------------------------------------------------------------------------------------------------------------------------------------------------------------------d----------------------------------------------------------------ridllhrhyrkicrmlvdmdewgqillselllryarsq--flapdah--tre-l-----------------------------------g------------------------------------------------------------------------------------------------------------------------------gs-rg--pgwmdedhrlllrctrpllqsq-nagvvmavaalhfylspaad--l----p-kvvralvftahg---r-------pevrhvviknict--mvttqpilfqshfnaffvtpr--d-plqvralkleilthiv-ts-en---ap------------tllrelqaylr---s--s--nhdfvaltiraigr---caaim------------------------p-q-iasvcirsllelsl-----------hp---s------pk-vaseavvviralvqq------npk----------------------------------e------------------h----------i------------------v---vvmr------------------------lmrrl--d------------------------s--l---iapearsaviwlaggeifdgdaenikasdkelre---kf-----------------------f----------------elavqmmrrvvksfpdehemtkqqivntsckmyiqdp-------------------------------------------------------------------------------------------------------------------------------------------------------------------------------------------------------------------------------------------------------------------------------------------------------------------------------------------------iriapmlkvvfalaaadpsvdmrdrirvfralfpvd-------------------g---------------k----------------psavk-------------------------------------------------------------------h--------fgda--vvl-------c--a---k--------------------------------------p---------------------------------------------------------------------------------epkl-------p-s-p-am-qtc----ehalgslsh-fmdh-----m-a-p-gyt--plakhptv-----q---pptnv-----r---------------------------------eqyf--------------------------------------------------------------------------------------------------------------------------------------------------------------------------------------------------------------------------------------------------------------------------------------------------------------------------------------------------------------------------------------------------------------------------------------------------------------------------------------------------------------------------------------------------------------------------------------------------------------------------------------------------------------------------------------------------------------------------------------------------------------------------------------------------------------------------a-------------gg--------------------s-------------gregssa----------------------------i------------------avhngksnglg-----a----------sgfysssddsddsdsds---ssytgsdd---------s--dds--s----ddsgdssddd-------edededdesdds---s-s------sndsd---
'apl1_plasmodium_b'            mddtw-----------------------------------------------------------------------------------------------------------------------------------------------------------------------------------------------------------------------------------------------------------------------------------------------------------------------------------------------------------------------------------------------------------------------------------------------------------------------------------------------------------------------------------------------------------------------------------------------------------------ltnmpdetqiyn----------------------------------------------------------------slsllhvhyyklckyllymhpynqtylidlllrycrmf--yrnplkn--eqi-k-----------------------------------lk-----kkekkidknin------------------------------------------------nd---kp--f--------------------------ne-------------------n--nyd-tfdeyknytidieifidklllllssn-sysvvlitisslykltefty--k---ee-miqailfcllks---nie---kndeiyeifiksikp--iikslkndfdpyisyffinnq--d-stikkslkidilyiln-nq-nn---qt------------iildefihtly-ip------------------------------------------------------------------------------------------------------------------------------------------------------------------------------------------------------------------------------------------------------------------------------------------------------------------------------------------------------------------------------------------------------------------------------------------------------------------------------------------------------------------------------------------------------------------------------------------------------------------------------------------------------------------------------------------------------------------------------------------------------------------------------------------------------------------------------------------------------------------------------------------------------------------------------------------------------------------------------------------------------------------------------------------------------------------------------------------------------------------------------------------------------------------------------------------------------------------------------------------------------------------------------------------------------------------------------------------------------------------------------------------------------------------------------------------------------------------------------------------------------------------------------------------------------------------------------------------------------------------------------------------------------------------------------------------------------------------------------------------------------------------------------------------------------------------------------------------------------------------------------------------------------------------------------------------------------------------------------------------------------------------------------------------------------------------------------------------------------------------------------------------------------------------------------------------------------------------------------------------------------------------nn-ne---
'apl6_thalassiosira_p'         tstt-------------------------------------------c---------------------------t-vamdwsta---npipasamadaanaassalss--is-e--------s-ts-glyn-stlvssamstigdaqffees-ispstvrth----ttlnllkgmkwllanmskg--r---nvsdffphvvklvgapnlevrkmvyiylaryanhdaqcr---emallsinafqrgladrepllrslalrvltcmdvpdvlqlqimgvqtcckdsspyvrkcaanavgklhprclvvgd---ga-------q--a-eqliniitkll-eedgstmvltsamiafceicp---------------------------------------------------------------------------------------------------------------------------------------------------------------------------------------------------------------------------------------------------------q----------------------------------------------------------------rlellhgcyrkmchlltdmdewgqvmvmdaltrycrtf--fkqprgq--mkgsa-----------------------------------e----------ridrerr------------------------------------------------vt---rs--t------------rkmgsqvgsgveteia-------------------r--fdd-de--dndldedhkllldssfsllksr-nsavvlavcslhyycgiasi--ki--rt-algkalvrihrd---r-------reiqyvvlvsirt--lvqecpsaftpflndffvkgm--d-psftrmikldilvslcidp-aa---id------------avlselrtyvr---h--n--dkpfacaairavgkdsdcarad------------------------anl-ialnclsglvslsef----------sk---n------dl-vvgecaetiqrilsq------lws----------------------------------k------------------d----------t------------------e---lkmq------------------------lvndp--a------------------------k--v---qehaavastlwlvsew----------------at---mte--------------------aka----------------virleilrllassfseldpqiklqgvhlsskvllmlkte---------------------------q-------------------------------------------------------------------------------------s--------------------------------------------------------------------------------------------------------------------------------------------------------------------------------------------------------------------spata----dkegalcefilamgridvlqdvrdrsryesnilhas-------------------i----------------------------------ilt-------------------------------------------------------------------r--------dtst--lqsapegstls--d---d--------------------------------------k---------------------------------------------------------------------------------aksi-------v-----qa-etd----mfrfgtlss-vmss-----r-t-svsgl--plpkwanv-----n---ssgsl-----r---------------------------------dqsvd----------------------------------------------------------------------------------------------------------------------------------------------nvdgtagsnnedmysssseedsssssssssagdsssseesdsdeestsgsddstvedkpvtldafgsngfginptipvptqrnntqvasllnndtddssssssdydsdsssesddsskevvpaq----------------------------p---------------------------------------------------------------------------------------------------------------------------------------------------------------------------------------------------------------------------------------------svgnifdmdsvpsn---avpvqyakqvsngssvaagledlimtplvv---drddadvssngsnesgpwiefvkselagglsvrmrf-----------------------------------------------------------------------------------------------------------------------------------------------------------------------------------------------------------------------------------------------------------------------------------------------------------------------------------------------------------vh--g----rsrikeakmm-------gldsdntstvcl---qah------ie-nk---
'apl6_plasmodium_f'            mdslk-----------f-----------------------------ni---------------------------kvp------l---lek---aasn--mkdiishik--ln-d-----------g-iyfd-kn--------------kydendiimnlect----niykkietmkhiliahilk--i---dvsnlffdvlknisinnltlkkliynylilyaegn---e---eltiltinsfkndlnnnnyqirasalkamasiksidminilmnslkklskdkspyvrkscadvipsiyni-----d---kd-------q--f-mflrkilldli-n-dqdvvvlssaimsfnslciynnthrnnnydnnnninncdftlqdfnnfkpniykyvnsndfnyldknnsdsydflyfssyehfckincienerckmieqkdgmlevkeperqkeetddnnigrgdnnngcddnnigcddnnigrgdnnigrgdnnigrgdnnngcddnnigrgdnnngcddnnigrgdnnngcddnnigrgynniecdvnnnnlgnnnnnnvrvsdihinennidkkknedapnifmkhnflehpkecsnykennemyn----------------------------------------------------------------sllclhpyyyklcsylliihpyhqtylidlllryckmf--ykdplsn--kki-n-----------------------------------lkkktkkenklicfnrsf------------------------------------------------in---ne--s--------------------------cy-------------------l--yni-deddfssyevdieifidklllllssn-scsvvlmcisslyhltkffy--k---ey-iidsiintlfrc---tme---knedmyeiflksvkh--iiiylkddfvkyisffyikpq--d-tniiksikidllyilk-nd-yn---ki------------iildeflyilyip-g--n--tediikklfsyits---ialtn------------------------s-l-clskamqhiiimln-----------sn---i------kl-ysyqsilslrkllkq------shk-------------------------------------------------------------nqiv------------------k---ilff------------------------lckil--l------------------------s--i---hleevkisilwtltky----------------qk---yi----------------------dp----------------lllydisrillksfhtstkvikihiihfvfkiwiyqyas---------------------------i-------------------------------------------------------------------------------------mllsneninnqtndaihsnnnnnnnnnnnnnnnnninnnnnninnnnnninnnnnninnnnnninnnnnninnnnnninnnnnninnnnnnnvnislnkktdfnqgkdqikiytetsqdtycegnkiyqvkkyplqddniikdehiidqidnehennkmnpnnkknnnnndnndsnnnydyinehtltnsfyt---------ndefhknnisilkkhf----enyeklckqtfmialkdhnfnvqdtsktymniflrlkelsaqknislnilqrnffn----------------------------------ehv-------------------------------------------------------------------d--------iysi--ply-------f--l---k--------------------------------------dffrnddnivsskafpenenncsmkvdahekktsddrikvedntiktsydktntcndkinekynsntspceentsndfnytqnpfl-------f-q-l-ntvs--------------n-ilnk-----k-i-s-syv--elpdfahd---------dlpki-----e------------------------------------------------------------------------------------------------------------------------------------hinknekkenitsisskd--------------iprn-------npynklinervftniddfyk------------------------------------------------------------------------------------------------------------eqnfhtshqtnknssgksilfnkgtkiqge---------d-------------------------------------------------------------------------------------------------------------------------------------------------------------------------------------------------------------------------------------------------------------------------------------------------------------------------------------------------------------------------------------------------------------------------------------------------------------------------------------------------------------------------------------------------------------eese----------------------------d------------------enehtnghqnk-----h----------qnkhqnkhqnkhqtfcn---nsnnqstt---------i--nnt--s----hfkheqiide-------qiideqmddiek---fff------sd-td---
'apl6_phaeodactylum'           -------------------------------------------------------------------------------------------------------------------------------------------------------------------------------mkwllasvskg--r---dvsdfyphvvklvgayslevrkmvymyleqyadhd---pttrelsllsinafqrgladteqwiralalrvltsirladilqiqilgvqkcsqdsspyvrkcaanalsklhprc--apd---ps-------q--q-tllleilqsmldr-dkatmvltsaliafqelcp---------------------------------------------------------------------------------------------------------------------------------------------------------------------------------------------------------------------------------------------------------e----------------------------------------------------------------rlellhgsfrktchlltdmdewgqvvtieilarycrrf--fkeplgwrngsa------------------------------------eqi---------dreqgfy------------------------------------------------sd---ee--d--------------------------as----t---e----eessnvl--fst-qe--dtelaedhqrllhaampllksr-nagvvlatcslqyycgissiq-v----raamgralvrihrd---c-------reiqyvvltaird--lvkhcpsafapflhdffvkal--d-ppftrlikldiltsla-lepaa---ik------------avlqemrsyvr---d--g--hvefvrhairavgr---tvelarivydrhgqksgktsvlakeraetn-s-ialdclhglltltq-----------ts---d------hvvivgecvcvmqrilql------lqap--------------------------------ep------------------y----------tgeisvvkdpnnvqqravqr---ilillvytlssrvenapeddedaseptvlakia--v------------------------s------lssdatasalwvvgsl----------------cf---ap-----------------------ltesplsesvgvglvkgsarlevarliaraflemeavekeqaihfasrimvskats--------------------------------------------------------------------------------------------------------------------------------------------------------------------------------------------------------------------------------------------------------------------------------------------------------------------------------------lngss----teefalceailsmartdvnvdvrdrarfesnlvrat-------------------vglqhdtdamedlpvlk----------------rqltv-------------------------------------------------------------------g--------dakr--mll-------t--s---k--------------------------------------p---------------------------------------------------------------------------------acsslpleddfs-t-v-sg-eng----gfrfgtlss-lvgh-----r-ark-ayl--plprwadq-----n---ssdtl-----r---------------------------------vp-i---------------------------------------------------------------------------------------------------------------------------------edkktdalkdveget-rtkntnganefye------------------------------------------------------------------------------------------------------------s----------------------------s---------dddeqdsssesssqdssdeagsssdsysdessssddddesssddsdvgmqslgqdatlipmev-------------------------------------------------------------------------------------------------------------------eqrkvahdlnsqklplpvvenvdgsssseeeasstssddetstdsyklspkanggthdg-tfipldasskaapaatstiasslasdfegm----tlapaiqnqkpqldpdrdrdssvwqvwvrpehangllvkirylrgptrskeaqvlvgtgaekpslvllqvrfenskdttvrrlrilqra-------------------sasgtsssiaprkmllppeidqlkkgqt-vdhivaiefasvsdregtmlaklevk----f-stggipveikpslcdlllpcfr---svadfdqavarlqgfqrvdtrfpm-------------sd--------------------d------------sqaqrdtl----------------------------m------------------srlmrtapwtl-----ilegdaeatrdetwpgqklrlagtlpas---sdpvyvlvtitgsgitgp--gsaggg----cqallsvcsdnalavnsilntlkktvqnl---s-d------te-tq---
'apl6_naegleria_gw1_9_24_1'    vlg-------------------------------------------------------------------------------------------------------------g-d--------s-ky-f-ke-sn--------------takfdeitkqldsn----nfrdklvgmkkviamassg--k---eveplfpyvvkncitknvelkklvymylvhfaeqk---q---eeallsinnfqkdlddknqflralalrvmsslnvqdittvilvgikkclhdmspyvrkaaalgiikvfrq-----s---pe-------e--lavecaeligell-k-dnntmvlgaavhafnevcp---------------------------------------------------------------------------------------------------------------------------------------------------------------------------------------------------------------------------------------------------------t----------------------------------------------------------------nyelihpvfrklcrylvdcdewgqcsimqmllrygrth--fqspfkg--et-------------------------------------------------ykkrafy------------------------------------------------dd---ed--d--------------------------ee----g---dhdgnkeifddg--yep-ga--emeldqdhrlllrstapllrtr-nsavvlmvvnlhfylsprqe--f----slkcvtpllrilrs---y-------renayivlmsvst--iarerpevfgnhlkdffiyas--d-payvrnlkleilslla-td-et---vh------------silkefrtyvk---f--p--eqdfvnntikamgr---vaski------------------------p-e-vvescigtlmnlit-----------kg---s------eh-ivaesiiaihqllqq------npe----------------------------------d------------------n----------k------------------k---iilq------------------------maill--d------------------------d--i---kvpiarasiaymigey----------------ie---yl-----------------------psg----------gvgigvaadalrilakdfvkeddlvklqalnlstklylsles--------------------------------------------------------------------------------------------------------------------------------------------------------------------------------------------------------------------------------------------------------------------------------------------------------------------------------------tgdkks----eqinmliqyvlnlarydqsydvrdrarfmrnilfnp-------------------kg--------------t----------------tstlh-------------------------------------------------------------------e--------ksde--ifg-------ssgk---k--------------------------------------n---------------------------------------------------------------------------------svsl-------n-s-kfve-dra----rfllgslsh-ilnh-----s-t-s-gyt--plpdfpve-----t---lnyee-----r---------------------------------nv--v---------a----------------------------------------------------------------------------------------------------------------------atdgqadvgaigets-selftgdiddfyg------------------------------------------------------------------------------------------------------------e--------------------------------------------------------------------------------------------------------------------------------------------------------------------------------------------------------------------------------------------------------------------------------------------------------------------------------------------------------------------------------------------------------------------------------------------------------------------------------------------------------------------------------------------------------------------------------------------------------------------------------------------------------------------------------------------------------------------------------------------ee-------eeeseeyeseee---e-e------eg-dd---
'apl6_cryptococcus'            matfn-----------r-----------------------------ls---------------------------q-r------i---men---fqettrdlslia----gpg-s--------s-tt-y-fd-ts--------------deklkeiskllesr----sererlegmkriiagmskg--r---dmepffaqvvknvvsqsieirklvyiyllrfastn---s---dlvllsintfqkdlsdpsplirsmslrvltsirvpviqgiimlglkklvndrnpwvrktvagglakvyem-----d---ns-------s--l-pslisllqtll-s-spspltlgasltafqemcp---------------------------------------------------------------------------------------------------------------------------------------------------------------------------------------------------------------------------------------------------------e----------------------------------------------------------------rldllhpyfrhicrlivdadewgqavalevlsryarvm--lekpvgv--gav----------------------------------------------------------------------------------------------------------------------------------------------------rpqpmteqqkhqd--ese-de--fegvdqdlamllycikplfhsr-npavilatakaywylapidn--aivgqh-llvkpllrlags---snseedrakeivaltweilae--mvderpwlfipyqssfflhsq--d-sslvqkaklralgsm-------------------------------hyir---l--p--deivaeeavtaigs---cikth------------------------s-d-lassglgalmkllk-----------sd---r------et-lvaqavlvlksvils------hsq----------------------------------a------------------l----------g--------s----sispqr---lvar------------------------lakgl--d------------------------s--i---nnpkarasvywlvgqf----------------sa---id-----------------------pse-esekkglgwegvalwvpdvlrkaikgfanesvsaklqiltlaikilviaps-------------------------------------------------------------------------------------------------------------------------------------------------------------------------------------------------------------------------------------------------------------------------------------------------------------------------------------------n----pkldlmaqylfmlarydadydvrdrarflnallrgv---------------------------------------------------------------------------------------------------------------------------------------------------------raekpvnsstadsppveeeheqdtggvvlrreqvkfavsgrrq---------------------------------------------------------------------------------lgav------ev-a-e-ns-rrg----efevastsr-iagk-----k-l-k-gye--alpewtdd-----p---tdssl-----r---------------------------------dsdld---------------------------------------------------------------------------------kpqmttpaptaissqtpihphaplhvssassipkralqntasvasaspagsspagsarqtam-inskfqdldafln------------------------------------------------------------------------------------------------------------s----------------------------e--------------------------------------------------------------------------------------------------------------------------------------------------------------------------------------------------------------------------------------------------------------------------------------------------------------------------------------------------------------------------------------------------------------------------------------------------------------------------------------------------------------------------------------------------------------------------------------------------------------------------------------------------------------tesetete---teaesegeeeskdarvrg--vvsdrl----ggvaieyeydeetdesedgmdsetseged---q-r------ly-re---
'apl6_Toxoplasma_g'            mslsp-----------l-----------------------------mast-------------------------g-p------l---ldr---asa-gmralini----vsk-s--------e-cq-y-fe-eg--------------hfnaaqvkkelqda----sveskvtamkrllaahagg--a---dvsallpevvkaiavpdlelkrlvylfliqyaegn---r---dlallsinsfqkdltdrnqvvraaalkalasirllevvqllvislkraaadcspfvrrtaaqcvvkvfal-----d---qd-------q--f-eelksivltll-a-dvevsvvgaaliafrelcl---------------------------------------------------------------------------------------------------------------------------------------------------------------------------------------------------------------------------------------------------------rhshlllhegeshpddreqylectytptgengglrtatprtplpvpgleaadqgkdarefrgqaaalallhghyrrlqkcllqlepftqvvavdifmrycrlf--fadpveh--yrr-----------qpsatigadtsstdlgrtsekgwsavd---------qhlklspe------------------------------------------------rt---r------------------------------arsgdksnanaaglasvtidkl--tad-sp--gnpvptdfrlflsnlplllhse-ssavvvaataalfsllpsat--sa--wq-aavhpllrcmht---s------apdlqepllhtiav--lgsaapslfiphvrsfflrfs--d-sptvkqaklkvlrsll-vs-as---sqyssgdgvsslalllltevrtyih---w--p--alrf------------------------------------------p-g-vqaasmqtfvqlld-----------ap---s------aa-laaeavlalqtllqr------qle----------------------------------q------------------q----------r--------essarggqlgh---lllq------------------------lvsqf--p------------------------r--v---happarasvvwivgqy----------------qr---ev-----------------------g----------------wvaadflrqlvpkfkaeaeevklqilllalkvwafhwln---------------------------krglagdendrvfnpdgedgsgappaatrgaqsgnahdeegpsrgsvggqrleqlrqtsrdvsvtpgssrgvqtrdgvtdatgpgqq-----------------------------------------------------------------------------------------------------------------------------------------------------------------------------------------------e---------slllpmptkqdsekaf----arldgmlkyvcevasfdrsydvrdmaqlyftlsqla-------------------l---------------s--------------------t----esteerqessegkikredmageqisadgthgfhqpeavdlsfndlsgfggdalkpgtplrgmqk--------fastymrfl-------a--aapgveiqkrtegqsldtktgpaapgltcchvlqngdgereadh---------------------------------------------------------------------------------avgp------dv-i-e-ds-hgp----afvlgslsd-hmae-----r-m-l-gyv--slppfaee-----n---sseql-----r---------------------------------yvete---------erralvvgpsgglgrtagglsphkelksissddvvvkrnaaalmgreavakaaltpldld--------------------------------sfysdlcggsgnsssgvdtasapagqqdcgeatghhtraeqg-dargktslwqmfg------------------------------------------------------------------------------------------------------------n----------------------------a-eelgndaev------------------------------------------------------------------------------------------------------------------------------------------------------------------------------------------------------------------------------------------------------------------------------------------------------------------------------------------------------------------------------------------------------------------------------------------------------------------------------------------------------------------------------------------------------------------------------------------------------------------------------------eardtaiqsgthtgavggvksatc---cegvavageddesededr--ewraaa----vgekedicdgscdndssrgddreeegdwk---f-m------pa-ar---
'apl6_leishmania_i'            mngaa-----------l-----------------------------ieqatfvteraweyasnttsvfnkarslva-----------------------------------------------g-da-q-ff-sv--------------aprvddlrrslsse----slhdkrdgmkriiaqmckg--s---dmrhfypdvvknihvpsielrkliyvfivyyaedc---p---netllsisafqkdlldpsmhvralalrmlaslrilaiqpvvmvavrkcaddmaplvrktaalalvqmhtv-----a---rq-------dldr-dtvrqllrtfl-s-drnpdvvgaaalaytricp---------------------------------------------------------------------------------------------------------------------------------------------------------------------------------------------------------------------------------------------------------d----------------------------------------------------------------ewdlvhgvyrrlcrilkdceewgqvvllrlllryarrh--fvdpsgp--faa-----------------------------------------------------ka------------------------------------------------ar---cs--rgsssssgegtdsddddatsssrssfnmt----p-------srgrdank--sda-aa--daqmdpdlllllnstrpllwsm-nsatvvatiallchcgtrrf--q----e-acvkpamrllnt---c-------teghiavlhvvya--lvllqrdeflpylksffllpl--d-aadvrhvklrilsrlv-tp-at---wt------------evsrefrsylr---q--y--ndaavveaiqglaq---avqqy------------------------p-p-faahtirlvtplls-----------srt-ss------pa-vvaeavavlrvlvlqg----tdpv----------------------------------r------------------i----------s------------------r---lacq------------------------ltldimeq------------------------r--i---tepsavatilwltgen----------------is---kh-----------------------psm-------------aaaapdcfrvfakrfggltsevkrqvltlgckvwvhlqgs---------------------------s------------------------------------------------------------------------------------------------------------------------------------------------------------------------------------------------------------------------------------------------------------------------------------------------------------els----erfkrvyhyvaelakydddyrirdeerlieatfdrq-------------------s---------------d------------------t-f-------------------------------------------------------------------a--------gvqt--alm-------r--e---k--------------------------------------p---------------------------------------------------------------------------------lpdv-------n-d-p-ya-dra----gleigtfsr-llgs-----a-v-r-iyd--plptwate-----a---tdgal-----r---------------------------------rsi------------------------------------------------------------------------------------------------------------------------------------------------eemnataaavtmfe---------------------------------------------------------------------------------------------------------------------------------------------------------------------------------------------------------------------------------------------------------------------------------------------------------------------------------------------------------------------------------------------------------------------------------------------------------------------------------------------------------------------------------------------------------------------------------------------------------------stsgeeesgsnnssdtegee---sddsdgaaspsgsyessysgssdv--------------g------------------dvs---------------gksss----------------------------a------------------sdsdaaapcgasaaqka----------gsgagtvkasppkftvkvtmqsapppap---------ppapaq--a----g-ektdavla-------vvselppspqtvteph-s------vv-ea---
'apl6_phytophthora'            maigi-----------k-------------------------------s-------------------------it-----------------------------------------------g-da-h-ff-ee--------------smnldrirklldnklgvaghsekleamktllasiskg--e---dvspffadvvknvivasvevkklvymylvhyadanaqcr---elallsinsfqkdladpnqliralalrvmtsirvrdivqiqliairkcaaddsayvrkcatnaiskvfvl-----d---pe-------q--k-dvlaeiigell-n-dsstmvlgsavqalnevcp---------------------------------------------------------------------------------------------------------------------------------------------------------------------------------------------------------------------------------------------------------d----------------------------------------------------------------rldllhgpfrklchlladidewgqtvtlhvlirycreq--fqapavq--ekk-e--------------------------------mfpkr---------kskkgfy------------------------------------------------sd---eg--sgsdddekqklmknrspfllggnsmpsvg----s-------vfrsdala--sgi-gg--geeldedhrlllrssipllksr-nsavvlavatlhyycgthsmats----t-livkslvkimrn---q-------reiqyvvlsviss--mgtsrpdmfrpflqeffvrat--d-payarklkleiltslv-tn-dn---vs------------iilrefqayvr---h--v--dksfvtmtvralgr---vadam------------------------p-s-vaerclsglmrlvr-----------ss---n------dq-vvaesvvvirqllqq------qai----------------------------------r------------------k----------d------------------rl-lvvrs------------------------laammvtg------------------------r--v---tspsarasivwmlgdf----------------nd---dg-----------------------ng--------------ttcaaeslrllvkefsdestevrlqllnlsvklglrepq-------------------------------------------------------------------------------------------------------------------------------------------------------------------------------------------------------------------------------------------------------------------------------------------------------------------------------------------k----rtiqlllqyvmelckfdidydvrdrarlvraalsgd-------------------a---------------s------------------v---------------------------------------------------------------------v--------nphk--lfa-------s--q---k--------------------------------------p---------------------------------------------------------------------------------apli-------g-y-d-de-skt----rftlgsmsn-vvrh-----s-v-p-gyl--tlpswrsa-----k---pdrsl-----r---------------------------------deavv---------v---------------------------------------------------------------------------------------------------------------gttrsnssr---p-----gatkptkkkesgskgfys------------------------------------------------------------------------------------------------------------d----------------------------e---------s-------------------------------------------------------------------------------------------------------------------------------------------sgsesesqsesesesesgsdddsesgsdasgsdsasesdsdvssseseseasseeeersrrrhknktkspsqskktkpvnafdsldlvgspgmapas-tpsm--qpfpptaastgasasnllgdlmsl----sv-------------sssttppprhellsslagngldvhyaflrqp------------sthspglnvvqlwlannsnepiarvqvvgkn-------------------p---q-------qvvsfpelpvlfpggststaqlhvdfqgrv-----dnipleis----t-sadtydvdlsplvgellvpqqm---nladferrismtdatslhtseltl--------------s--------------------a-------------pvqmnav----------------------------v------------------qavqkqcnvaqiyeinn----------mngvvgkckfagrfrsgdasaeqvligl---------evqlqs--g----k-grllivmr-------dsvlahrlgasikqsl-p------lq-ve---
'apl6_trichomonas'             msyesyt---------s-----------------------------t----------------------------s-------------------vtttt-----tee------------------p-k-ks-sn--------------lelfptiqnnlqst----kvadklngikallavmskg--e---dvssffplvvqeitsedealrhlsyiylvhyaend---p---dsalmsvntfqrsltdsdpivramalkvlssirnteiieivldsvtrcaldlspyvrkaaalavvkinet-----s---pd-------y--i-eelipivqrll-n-dqslvtisgalyaaekicp---------------------------------------------------------------------------------------------------------------------------------------------------------------------------------------------------------------------------------------------------------d----------------------------------------------------------------rdillhpiyrtlcqalnrldpwgqaiamhmlqryarrn--fpkpsgs--ad--------------------------------------------------------------------------------------------------------wfsd-d----------------------------------------------------------ee--gasldpdldlliksvqpllasi-tpsvviaaaslffycapplk--vp-----liakplirllyv---d-------satayaallsias--fvadnaepfiphirhfflfdd--e-pifimklklqvlsqla-rp-sn---sd------------ilmrelsqyiy---n--p--dqdiateavkaigr---tasla------------------------g-d-ssvscidvivkmls-----------sp---v------qs-vvnqaarvlslllrn------lpk----------------------------------qtpkskddddlfgatnpmdk----------e------------------evvsilkk------------------------llkaf--i------------------------k--i---tdsetkacvmsivgdk----------------ce---li-----------------------p----------------eyahevlrrvtndfansdpcvklaalelsakvlyvrpk-------------------------------------------------------------------------------------------------------------------------------------------------------------------------------------------------------------------------------------------------------------------------------------------------------------------------------------------------esvelvkyvltlgfydqninvrdrarlihslltan-------------------t------------------------------------s-------------------------------------------------------------------qnyileirktpkk--fvl-------p--d---k--------------------------------------s---------------------------------------------------------------------------------dvvw-------gvd-s-vk-a-s----nieagtisq-iigk-----v-i-n-kts--lvvpwvdps---tl---peknp-----r---------------------------------dep--------------------------------------------------------------------------------------------------------------leii--------------esap-------adeirakkdleeedlndyfg------------------------------------------------------------------------------------------------------------t----------------------------s---------e--------------------------------------------------------------------------------------------------------------------------------------------------------------------------------------------------------------------------------------------------------------------------------------------------------------------------------------------------------------------------------------------------------------------------------------------------------------------------------------------------------------------------------------------------------------------------------------------------------------dqkienv-----------------------------------vksa---fgeeeeke---------n--kee--d----akifgdvd--------------eekkede---nld------dy-fs---
'apl6_Candida_g'               msq--------------------------------------------f---------------------------a-s------a---les---artltleaaavassk--lg-e--------s-sy-k-qy-sk--------------tisprqlktllnsr----ntrevkdglkclisamalg--dntidaksylpdvvktvhtddmrirrlvalylvryaeid---q---dvallvvnslqklvndtlsetrafsikslvdmrlkslepiiihgmrksvsdpsaivrsevaytiakiyts-----a---ye------df--q-deleitlkell-a-dsdptvissvivvfyrhfl---------------------------------------------------------------------------------------------------------------------------------------------------------------------------------------------------------------------------------------------------------d----------------------------------------------------------------hldwlhghfrrycnilheldsnaqiymitsltlyskry--ipkpllr--nse-n-----------------------------------------------ekesmp------------------------------------------------lp---dd--i--------------------------qe-------------------i--iyt-af--tiendpdldlllsgirkliysd-nfavlltccqailqlstpgs--lr--rt-kfpevianlinnsrtn-------gsikslilqnill--mstvdpqiftpyfrqfflypt--d-nivtaefklkvlsslv-te-et---id------------svateirryvy---d--d-laqnikkeamialgi---cgqls------------------------e-l-weskilkwllrflt-----------yqk-ld------kn-lmdtavdvirvllhs------npr----------------------------------s------------------h----------i------------------k---tvle------------------------lstll--e------------------------sqdt---lhdkarsgiiwlfgei----------------ar---ve-----------------------f----------------svcpdvlrkltlnfaqegrysrhqilllaakllsydisa---------------------------n---------------------------------------------------------------------------------------------------------------------------------------------------------------------------------------------------------------------------------------------------------------------------------ttgdg-------------------aydysk----srlyqifntliylakydddfdirdrarmlgslfhed-------------------k------------------------------------l-------------------------------------------------------------------q--------igtl--llq-------g--t---k--------------------------------------p---------------------------------------------------------------------------------epql-------f-psn-yr-nrdgsedqnvkslisy-gvss-----s-l-i-nay--lfrkweys----pdpvsenqdi-----r---------------------------------ept---------ptk-------------------dyrkyytsissds--fk----------------------g----------------------------------rdtisnnafsssidrnkdfeakpskds-------tyvskrgqkyklqsleeffs------------------------------------------------------------------------------------------------------------d----------------------------i---------p-------------------------------------------------------------------------------------------------------------------------------------------------------------------------------------------------------------------------------------------------------------------------------------------------------------------------------------------------------------------------------------------------------------------------------------------------------------------------------------------------------------------------------------------------------------eqpn----------------------------k-------------kslnqsidns-----------------------------------tgdk---kphissee---------e--dte--e----esdegsnses-------etgeddldssee---ytd------ds-sd---
'apl6_kluyveromyces_l'         mvdsi-----------q-----------------------------ri---------------------------t-s------v---lqs---ardltfgaaavassr--ig-e--------s-sy-t-qy-sk--------------sidpealtrllssr----nsrevkdamkrvmslmatn--dptvdlksmfadilknissedvkvkrmvciyllrfaesd---p---nvallsvntiqknlqdrdpeakalalkalsdinvaslypitlqsvkkcvsdasplvratsamtlfklfqd-----s---kshdeeddvr--r-hdlvpllqell-a-dpdplvisctlvvlqnclp---------------------------------------------------------------------------------------------------------------------------------------------------------------------------------------------------------------------------------------------------------d----------------------------------------------------------------rldllhghfrrycavlpslshwaqsllvemfiryskhf--ikrpvfv--nre-d-----------------------------------------------r-setp------------------------------------------------lpetpel--v--------------------------ds-------------------w--fle-an--dliidpdldlfltslkpllfss-nasviisvsralfmlaplsk--fr--ef-gmphclvkalql--ss-------tenrciivqmiay--yasidpeafaslyrsflptad--d-dpivgsykltiislli-td-kn---vk------------diihelkyyit---t--y-rdpaivkkalstlvv---cahns------------------------n-a-fsahimkwllsfme-----------ndnltd------se-vtseyvnvirhliqi------nps----------------------------------k------------------n----------l------------------s---vmlk------------------------lsqii--t------------------------etdn---lsayakagiiwlfgey----------------ih---ve-----------------------p----------------rivpdvlrklipkfadestearlqililaakllsfdidr---------------------------c-------------------------------------------------------------------------------------e-----------------------------------------------------------------------------------------------------------------------------------------------------------------------------------------------s-------------------dydfeq----sriahlydavmylakfdddfdirdkvrslsslfshe-------------------r------------------------------------f-------------------------------------------------------------------e--------iltl--llq-------a--a---k--------------------------------------p---------------------------------------------------------------------------------wpal-------s-lft-yg-dk--------asdlahlelsp-----e-v-l-nsl--kvpqwstev---pe-----vd------r---------------------------------tpv---------etn-------------------nfmknkssissnt--ff----------------------a-----------s----------rtranyqqpkasspissksss--------------pepk-------tftsskgktyklqsldeffa------------------------------------------------------------------------------------------------------------d----------------------------i---------p-------------------------------------------------------------------------------------------------------------------------------------------------------------------------------------------------------------------------------------------------------------------------------------------------------------------------------------------------------------------------------------------------------------------------------------------------------------------------------------------------------------------------------------------------------------ekpk----------------------------k---------------------tk-----------------------------------i-vi---eeesetes---------d--vaq--l----eesssdesdd-------tddieegeeddr---sst------ss-dp---
'apl6_Debaryomyces_h'          mtesl-----------a-----------------------------ki---------------------------s-s------m---les---ardltievaasassr--ls-e----------------t-ps--------------alrpkeiskllnsr----vdrdnlsgmkcvissiarg--e---dglpyfadvvknitsanskvknlvliyltryaeve---p---dtallsinsiqkslndknpidrasairsmagiriasiapilllcikrtisdpsplvrastaiaigkvydm-----e---nt-------k--k-kqlfeylskll-a-dsnsqvvgtalktyfkvmpyl---------------------------------------------------------------------------------------------------------------------------------------------------------------------------------------------------------------------------------------------------ksykr----------------------------------------------------------------kwepihgnfrrfcsiiseldewsqsfmieilteysrif--lprpkly--lkn------------------------------------------------dssqvid------------------------------------------------lp---dd--y--------------------------sk-------------------i--pyh-ky--evsmdkdlqlfvdslrtliysr-sefvilsiskaifsltapri--yk--dl-qidvaltrlacs---ln-----niqvslyalqtisl--islsdqtifsphfkkfyvypm--d-pipiakiklqilslla-ne-dn---vk------------yifeelkyysv-n-s--m--enkianesiraigs---csqis------------------------p-y-wnekilkwclkqir-----------ia---g------gs-slnelltviryliqq------kqn----------------------------------f------------------mde--kekqdii------------------k---styr------------------------lslvl--q------------------------d--qtsnlesdakasiiwiigef----------------te---aa----------------------nn----------------tigpdvlrlliktfafesevvryqtlvlsakilsfeldk---------------------------v-------------------------------------------------------------------------------------k-----------------------------------------------------------------------------------------------------------------------------------------------------------------------------------------------n---------evgddnylaieeflqe----nivsqmfqhvlqlakydpsydtrdrarmfnvllntg-------------------s----------------------------------kqs-------------------------------------------------------------------q--------lasl--flr-------v--p---k--------------------------------------p---------------------------------------------------------------------------------vpis-------t-l-f-sk-giq----tde-----v-ltts-----i-l-m-kyf--nitewadps---th---pppsi-----r---------------------------------kvapi---------q----------------------------------sn---------nlggkivsissss-------------------------------------mqnkstspeplsehaissrqyqnsn-------vdkiipkpvyqlqsldeffg------------------------------------------------------------------------------------------------------------s----------------------------e---------e-------------------------------------------------------------------------------------------------------------------------------------------------------------------------------------------------------------------------------------------------------------------------------------------------------------------------------------------------------------------------------------------------------------------------------------------------------------------------------------------------------------------------------------------------------------eese----------------------------e------------------eeseeeseeeg-----s----------eeeggeeegseekdsee---eeseeees---------n--eee--h----eddivsrsde-------dendylqksrae---kst------eg-tp---
'apl6_pichia'                  mtdsf-----------a-----------------------------kf---------------------------s-s------m---les---akdltieaavsassr--lt-d----------------t-ps--------------gsrqveipkllnsr----sdrdiltgmkcviaatarg--e---dglpyfadvvknvttsnesirnlvliyltryaeve---p---dtallsinsiqkslneknaisrakairalagirissilpivllcikrtltdpsplvrsataiaigkafdi-----ddless-------s--k-kqmveyltkll-s-dsdssvvstaiktfykllpqf---------------------------------------------------------------------------------------------------------------------------------------------------------------------------------------------------------------------------------------------------stssk----------------------------------------------------------------iwdpihgnfrrfcsiinefdewsqgflidilteysrrf--lprpkly--svd------------------------------------------------esnqvid------------------------------------------------lp---ed--y--------------------------sq-------------------i--pfs-ay--evsfdedlnlflnslkvllysr-sesvilavaravyflappst--fk--df-qlsqplvriast---sr-----dsqislfalqiiss--iswkdqsifvnnvknfyvyps--d-sfevasskldilasla-qe-kn---ik------------yileelkyytl-s-s--r--nsdiareaiisigr---csqls------------------------p-e-wnrkilrwclkqiq-----------kt---t------gs-ilnelltvvryliqq------kns----------------------------------f------------------tlnvanerdeii------------------n---ttyq------------------------lslil--r------------------------d--sslnlesdakasivwiigef----------------tg---va----------------------en----------------aigpdvlrhlikgfskeeettryqilmlaakvasyevkr---------------------------i-------------------------------------------------------------------------------------k-----------------------------------------------------------------------------------------------------------------------------------------------------------------------------------------------t---------eagd-dediynqrlgn----sinykmfqhalhlakydnsydtrdrarmlnillnss-------------------s----------------------------------sms-------------------------------------------------------------------e--------latl--flq-------v--p---k--------------------------------------p---------------------------------------------------------------------------------vpvv-------g-s-k-kdas--------------l-vqar-----a-l-e-eyl--airdwsead---tl---pkadi-----r---------------------------------keak----------------------------------------------v---------ifnslggagissf-------------------------------------ssveksptppqmptsrsissesyln-------srvpekkqtyhlqslddffg------------------------------------------------------------------------------------------------------------n----------------------------d---------e-------------------------------------------------------------------------------------------------------------------------------------------------------------------------------------------------------------------------------------------------------------------------------------------------------------------------------------------------------------------------------------------------------------------------------------------------------------------------------------------------------------------------------------------------------------sees----------------------------s---------------------sedeedde-----e----------eeededededenednee---dddeddee---------d--dee--v----sssdeeqdsh-------esdnyasdsdtk---ral------ls-ke---
'apl6_candida_a'               msdsf-----------s-----------------------------ri---------------------------t-s------m---ids---akeftietavsasar--lt-d----------------t-ps--------------gsrpqeiskllnsr----tdreilngmkcvislitre--e---dalpyfadvvknitnsdpkirqlviiyltkyaeve---p---dtallsinsiqkslndkdpinranairslagirigsiipilvlsmkrtstdrsplvraataisigkiyqi-----s---gr-------s--k-rqmieylskll-t-dsevmvvgaaiktyakirmel----------------------------------------------------------------------------------------------------------------------------------------------------------------------------------------------------------------------------------------------------neek----------------------------------------------------------------rwtpihgnfrrfckllnqfdewtqsyvvellteysrkf--llrpind---------------------------------------------------------------------------------------------------------------------------------------------------------------------------------eitdddlelflrsmkplvqsi-sesvilsvaksiyllaprql--fc--df-qldlvltriats---ln-----qsdvslfalevvsf--is-ksdklfesyyksfyvtps--d-sndvaickinilsals-nq-en---fk------------yifeelkyyai-y-s--t--nksiskesikamgk---csgls------------------------l-e-wsqkilkwclkkik-----------ts---r------ge-tlnelltvvryliqq------ksd----------------------------------s------------------nds--lnkaevl------------------k---ttfn------------------------laail--e------------------------d--ssveletearasiiwiigey----------------ta---la----------------------en----------------sfaldvlrnllkqfaeeeeevryqilvlaskifayemik---------------------------i-------------------------------------------------------------------------------------k-----------------------------------------------------------------------------------------------------------------------------------------------------------------------------------------------n---------eggdqfkdyveekfsn----sieykmfqhalhlakydssydtrdrarmfsvllssv-------------------d-----------------------------------ra-------------------------------------------------------------------q--------lasl--flq-------v--p---k--------------------------------------p---------------------------------------------------------------------------------vpfv-------k-s-d-ta-d--------------y-lrlr-----a-i-d-dyf--evcdwsdqd---kl---ppksi-----r---------------------------------teftv---------q-----------------------------vnk--lg----------------------nvsftssstsrek------------------------tkspspvgehsfssqqfaqqrells-------qvekkqtskyklqsldeffg------------------------------------------------------------------------------------------------------------s----------------------------e---------d-------------------------------------------------------------------------------------------------------------------------------------------------------------------------------------------------------------------------------------------------------------------------------------------------------------------------------------------------------------------------------------------------------------------------------------------------------------------------------------------------------------------------------------------------------------ddss------------------------------------------------------------------------------------sssseee---eeeeeevs---------e--eve--s----dededededd-------ededededeeir---eet------nk-ea---
'apl6_yarrowia'                msdpf-----------a-----------------------------ki---------------------------g-a------v---les---akeltleaavsa-----------------s-srll-vd-da--------------plsaeeikkllnar----sdrdrlagmrqvigfmskgrge---eaqqffpdvmrntasqsldmrklvfvyliryapme---h---dlalmsvntiqkslsdssptvrslgvrvlsslrvpaisgivlfaikkgvtdvsplvrravagaiakcydv-----d---ps-------t--f-pqlveflqqll-a-dknvhvvgsaimsmllicp---------------------------------------------------------------------------------------------------------------------------------------------------------------------------------------------------------------------------------------------------------d----------------------------------------------------------------rldlihpiyrrlcriipqldtfaaasvidllvrynrtn--iappkgn---------------------------------------------------------------------------------------------------------------------------------------------------------------------------------nsvdadtalllsalypaienslspvfimsavsavyalcpgqv--qpvyqe-tievglvrllkn---e-------t--levaltmikqiilqrdqpnafsthvhrfvvfpd--d-tasvallkiaimasik-gp-r-----q------------fvlselkhyat---stsy--erevqaaavsaigs---casgg------------------------t-nkesdslvtwllrqir-----------se----------ap-tlsecltcvrlliqq------qpq----------------------------------k------------------h----------v------------------a---tvtk------------------------lariy--tt--------------------ldts--a---etspakasvvwlvsef----------------vs---va-----------------------p----------------evgeallysalknvayedtpvraqimdlaskvylfrine---------------------------v-------------------------------------------------------------------------------------g-----------------------------------------------------------------------------------------------------------------------------------------------------------------------------------------------k---------aaegelteekqiefsr----sfvgqlyshalycgrfdpsyeirdkvrrlgallsnp-------------------a---------------s--------------------t-------------------------------------------------------------------e--------latl--mlq-------a--p---k--------------------------------------q---------------------------------------------------------------------------------apkv-------d-s-t-n--teg----glelntasa-vlgt-----p-l-s-gyv--slppwekd-----lsvlpdarl-----r---------------------------------dep--------------------------------------------------------------------------------------------------------------eevvhmdtekvvtgishkelpsmssngtngmtatk-pklqkqtldeffa------------------------------------------------------------------------------------------------------------d----------------------------t---------v------------------------------------------------------------------------------------------------------------------------------------------------------------------------------------------------------------------------------------------------------------------------------------------------------------------------------------------------------------------------------------------------------------------------------------------------------------------------------------------------------------------------------------------------------------------------------------------------------------------------------------gsedsseeeecdsddddgeeedee---ekdeeeedeeeedegeed--eeeeed----esseedssdddqpasqspvpasqsllhee---n-p------fa-ns---
'apl6_neurosopora'             msvykwrvgersggqqa-----------------------------ri---------------------------s-s------l---les---areltldaasaars------------------a-r-ss-sk--------------pldrvqvkklldsr----nerevldglrrvismmyrs--q---rthplfssvvknvaspnieikklvyiylihhaeed---p---dlallsintiqkslsdsnpqvralalrtmsnirvpvisqivslaikkgagdinpyvrraaalaipkcyrl-----d---ps-------q--m-pslleylstll-g-dkqyyvagaavtafleicp---------------------------------------------------------------------------------------------------------------------------------------------------------------------------------------------------------------------------------------------------------d----------------------------------------------------------------rldlihkhyrqlvkmvvdmdewsqlstlrlmtvyarkc--fprrtrm--vka-q-----------------------------------d----------kaadlqd------------------------------------------------fygd-naaas--------------------------sn-------------------n--daegqe--vivldpdlelllnsikpllqsr-nsgvvvsvarcydavgtpey--vk-----taigpliallrg---a-------qdiqqvalynivs--icltrpadfvryashflvrat--d-tqpiwelklelltlif-ph-aplhvks------------lilnelehfsr---g--t--dkalvreavraigr---cavtd------------------------t-t-aaprclrlllsqit-----------sl---d------gt-laaesltvirhliqq------dpt----------------------------------a------------------h----------v------------------a---tvir------------------------laknl--d------------------------s--a---tdpharatiiwlvgef----------------sg---lng---------------------ee----------------niapdvlrillkdfpseseiakrqiillgakvylhylnr---------------------------q------------------------------------------------------------------------ieasqnadgepgpp-----------------------------------------------------------------------------------------------------------------------------------------------------------------------------------------------------------------pklleddd----hpiaklwsyvlllarydtsydlrdrtrlykallgvp----------------------------------------------------------------------------------------------------------------------------q--------latl--mll-------a--p---k--------------------------------------p---------------------------------------------------------------------------------apqa-------q-s-p-se-mrr----gytlgssal-vladaagvhg-v-r-gye--dlpdwveeg---kq---pdprl-----r---------------------------------etgvp--------pt-------------------atygekrvvpale--il-------------------------------------------------------------dggss--------------rsvp-------tksnglgegvgtktlddwla------------------------------------------------------------------------------------------------------------e----------------------------eediskkavpv-------------------------------------------------------------------------------------------------------------------------------------------------------------------------------------------------------------------------------------------------------------------------------------------------------------------------------------------------------------------------------------------------------------------------------------------------------------------------------------------------------------------------------------------------------------sapv----------------------------qrqvveeseeedeegetteeeedd-----------------------------------deee---eeeeeedd---------e--eee--e----essseeee--------------sdddeae---dar------lm-ga---
'apl6_danio'                   msass-----------a-----------------------------fs---------------------------d----------ekggs---s--sepeyghdp--------a--------s-gg-i-fs-sd--------------ykrhddlkemldsn----kdslkleamkrivamiarg--k---nasdlfpavvknvacknievkklvyvylvryaeeq---q---dlallsistfqrglkdpnqlirasalrvlssirvtiivpimmlaikeaasdmspyvrktaahaipklhsl-----d---pd-------q--k-dqlieviekll-a-dkttlvagsvvmafeevcp---------------------------------------------------------------------------------------------------------------------------------------------------------------------------------------------------------------------------------------------------------d----------------------------------------------------------------ridlihknyrklcnllidveewgqvviinmltryartq--flnpnin--esl-l-----------------------------------ee---------gsekafy------------------------------------------------as---dd--e--------------------------ed----e---d----kkaeaaa--lak-rk--pyvmdpdhrlllrntkpllqsr-naavvmavaqlyfhlapkae--v----g-viakalvrlmrs---h-------sevqyvvlqnvat--mtikrrgmfepylksfyirst--d-ptqikilklevltnla-ne-tn---is------------tilrefqtyik---s--m--dkdfvaasiqaigr---catni------------------------g-e-vrdtclnglvqlls-----------nr---d------el-vvaesvvvikkllqm------qpe----------------------------------q------------------h----------s------------------d---iikh------------------------makli--d------------------------n--i---qvpmarasilwligey----------------ce---hv-----------------------p----------------kiapdvlrkmaktftneedivklqiinlaaklyltns-------------------------------------------------------------------------------------------------------------------------------------------------------------------------------------------------------------------------------------------------------------------------------------------------------------------------------------------------kqtklltqyvlnlakydqnydirdrarfirqlivpt-------------------d---------------k----------------sgals-------------------------------------------------------------------k--------yakk--lfl-------a--l---k--------------------------------------p---------------------------------------------------------------------------------apvl-------e-s-p-fk-drd----hfqlgslsh-llna-----k-a-s-gyq--elpdwpes-----a---pdpsv-----r---------------------------------nveip---------e----------------------------------------------------------------------------------------------------------------------ws---k-----ctsrkdrkekkvekpfys------------------------------------------------------------------------------------------------------------d----------------------------s---------e------------------------------------------------------------ges--------------gptesadsesdsgsgsesasgseesrsarsgsesedsgeeseseeeeedeedqkkkkkrlektkarkaveesaeseqssgaedrkrsrkmvknqksvsesdsesesseseeeseeeseeesesdtdirkkkapvskpppkpskkeskkenkemslldld-dfep--apasapvtpvnflssslvsdlegl----slt---dt-ilapttiapsgsikmyellhritgeglaveycfsrqp------------fspdpnmvavqiqftnntnaetknlhieepr-------------------lqsgm-------rirefseievlaanes-vtvvmgidfcdst-----qaanfqlc----h-q-------------------------------kmgklmgmneisekltl-------------gd--------------------k-------------cvnehvi----------------------------v------------------ervtatanlsr-----v----------pcgsdkecrfagktvss---gslvlvtv---------a--mkd--s----agaqltvnce-------kmvigtmlvkdi---l-q------al-sq---
'apl6_gallus'                  mlslp-----------pvqkllrpksvvgsdvaeevtspvlateagpp---------------------------t-c------y---sal---radelrplaapk--------d--------e-ga-a-st-gq--------------pprhddlkemldsn----kdslkleamkrivamiarg--k---nasdlfpavvknvacknievkklvyvylvryaeeq---q---dlallsistfqrglkdpnqlirasalrvlssirvpiivpimmlaikeaasdmspyvrktaahaipklysl-----d---sd-------q--k-dqlieviekll-a-dkttlvagsvvmafeevcp---------------------------------------------------------------------------------------------------------------------------------------------------------------------------------------------------------------------------------------------------------e----------------------------------------------------------------ridlihknyrklcnllidveewgqvviinmltryartq--flspnqn--esl-l-----------------------------------ee---------saekafy------------------------------------------------gs---ee--e--------------------------dt----k---d----akaeaas--lam-rk--pyvmdpdhrllvrntkpllqsr-naavvmavaqlyfhlapkae--v----g-viakalvrllrs---h-------sevqyvvlqnvat--msikrrgmfepylksfyirst--d-ptqikilklevltnla-ne-tn---is------------tilrefqtyir---s--m--dkdfvaatiqaigr---catni------------------------g-k-vrdtclnglvqlls-----------nr---d------el-vvaesvvvikkllqm------qpa----------------------------------q------------------h----------s------------------e---iikh------------------------maklt--d------------------------n--i---qvpmarasilwligey----------------ce---hv-----------------------p----------------kiapdvlrkmaksftneedivklqvinlaaklyltn---------------------------------------------------------------------------------------------------------------------------------------------------------------------------------------------------------------------------------------------------------------------------------------------------------------------------------------------s----kqsklltqyvlnlakydqnydirdrarfirqlivpt-------------------e---------------k----------------sgaln-------------------------------------------------------------------k--------yakk--lfl-------a--q---k--------------------------------------p---------------------------------------------------------------------------------apil-------e-s-s-fk-drd----hfqlgslsh-llna-----k-a-v-gyq--elpdwpde-----a---pdpsv-----r---------------------------------nvevp---------e----------------------------------------------------------------------------------------------------------------------wt---k-----ctsr-ekrkdkvekpfys------------------------------------------------------------------------------------------------------------d----------------------------s---------e------------------------------------------------------------ges--------------gptesadse-----------------------------pesdseesgsssssgtssssseeedeeeeeggseeqsedkegeeeeeekrkkkkekggprkasprskghaessseeasasessssgsdsgteaptvveakrrkvipsskagpkeislldld-dftp---pppqpvpsssiistslvtdlegl----tlt---dtslapallspafgavrtyellhrmageglsveycfsrrp------------fpgdphmvavqiqisnntdaevkslrvsepk-------------------llagm-------riqefpeieslapgdt-asvvmgidfcdst-----qaanfqlc----t-htrhfyvsiqppvgelmapvfm---senefrkeqgkltgmseitekltl-------------pe--------------------k-------------crsdhai----------------------------v------------------qqvtsaanvgr-----v----------pcgadneyrfaaktvts---gslvlitl---------e--wre--g----aaaqltvnse-------kmvigtmlvkdi---i-q------al-aq---
'apl6_mus'                     msaap-----------a-----------------------------ys---------------------------e-d------k---ggs---agpgepeyghdp--------a--------s-gg-i-fs-sd--------------ykrhddlkemldtn----kdslkleamkrivamiarg--k---nasdlfpavvknvacknievkklvyvylvryaeeq---q---dlallsistfqrglkdpnqlirasalrvlssirvpiivpimmlaikeaasdmspyvrktaahaipklysl-----d---sd-------q--k-dqlieviekll-a-dkttlvagsvvmafeevcp---------------------------------------------------------------------------------------------------------------------------------------------------------------------------------------------------------------------------------------------------------e----------------------------------------------------------------ridlihknyrklcnllidveewgqvviismltryartq--flsptqn--esl-l-----------------------------------ee---------npekafy------------------------------------------------gs---ee--d--------------------------ea----k----gpgseeaataa--lpa-rk--pyvmdpdhrlllrntkpllqsr-saavvmavaqlyfhlapkae--v----g-viakalvrllrs---h-------sevqyvvlqnvat--msikrrgmfepylksfyirst--d-ptqikilklevltnla-ne-tn---ip------------tvlrefqtyir---s--m--dkdfvaatiqaigr---catni------------------------g-r-vrdtclnglvqlls-----------nr---d------el-vvaesvvvikkllqm------qpa----------------------------------q------------------h----------g------------------e---iikh------------------------laklt--d------------------------n--i---qvpmarasilwligey----------------ce---hv-----------------------p----------------kiapdvlrkmaksftaeedivklqvinlaaklyltn---------------------------------------------------------------------------------------------------------------------------------------------------------------------------------------------------------------------------------------------------------------------------------------------------------------------------------------------s----kqtklltqyvlslakydqnydirdrarftrqlivps-------------------e---------------q----------------ggals-------------------------------------------------------------------r--------hakk--lfl-------a--p---k--------------------------------------p---------------------------------------------------------------------------------apil-------e-s-s-fk-drd----hfqlgslsh-llna-----k-a-t-gyq--elpdwpee-----a---pdpsv-----r---------------------------------nvevp---------e----------------------------------------------------------------------------------------------------------------------wt---k-----csnr-ekrk-ekekpfys------------------------------------------------------------------------------------------------------------d----------------------------s---------e------------------------------------------------------------ges--------------gptesadse-----------------------------pese---sesesksssgsgsgesssesdneeedeekgggseseqseeedekkkktkkkkaseghregssseegsdsssssesevtseseeeqvepaswrkktppgsksapvakeislldle-dftp---psvqpvsppmvvstslaadlegl----tlt---dsslvpsllsp-vssigrqellhrvageglsvdyafsrqp------------fsgdphmvslhiyfsnnsetpikglhvgtpk-------------------lpagi-------siqefpeieslapges-tttvmginfcdst-----qaanfqlc----t-qtrqfyvsiqppvgelmapvfm---senefkkeqgkltgmneitekltl-------------pd--------------------t-------------crsdhmv----------------------------v------------------qkvtatanlgr-----v----------pcgtsdeyrfagrtlts---gslvlltl---------d--ara--a----gaaqltvnse-------kmvigtmlvkdv---i-q------al-tq---
'apl6_homo'                    msaap-----------a-----------------------------ys---------------------------e-d------k---ggs---agpgepeyghdp--------a--------s-gg-i-fs-sd--------------ykrhddlkemldtn----kdslkleamkrivamiarg--k---nasdlfpavvknvacknievkklvyvylvryaeeq---q---dlallsistfqrglkdpnqlirasalrvlssirvpiivpimmlaikeaasdmspyvrktaahaipklysl-----d---sd-------q--k-dqlieviekll-a-dkttlvagsvvmafeevcp---------------------------------------------------------------------------------------------------------------------------------------------------------------------------------------------------------------------------------------------------------e----------------------------------------------------------------ridlihknyrklcnllidveewgqvviismltryartq--flsptqn--esl-l-----------------------------------ee---------naekafy------------------------------------------------gs---ee--d--------------------------ea----k----gagseetaaaa--aps-rk--pyvmdpdhrlllrntkpllqsr-saavvmavaqlyfhlgprrk--w----r-hr-qgagallrs---h-------sevqyvvlqnvat--msikrrgmfepylksfyirst--d-ptqikilklevltnla-ne-tn---ip------------tvlrefqtyir---s--m--dkdfvaatiqaigr---catni------------------------g-r-vrdtclnglvqlls-----------nr---d------el-vvaesvvvikkllqm------qpa----------------------------------q------------------h----------g------------------e---iikh------------------------laklt--d------------------------n--i---qvpmarasilwligey----------------ce---hv-----------------------p----------------riapdvlrkmaksftaeedivklqvinlaaklyltn---------------------------------------------------------------------------------------------------------------------------------------------------------------------------------------------------------------------------------------------------------------------------------------------------------------------------------------------s----kqtklltqyvlslakydqnydirdrarftrqlivps-------------------e---------------q----------------ggals-------------------------------------------------------------------r--------hakk--lfl-------a--p---k--------------------------------------p---------------------------------------------------------------------------------apvl-------e-s-s-fk-drd----hfqlgslsh-llna-----k-a-t-gyq--elpdwpee-----a---pdpsv-----r---------------------------------nvevp---------e----------------------------------------------------------------------------------------------------------------------wt---k-----csnr-ekrk-ekekpfys------------------------------------------------------------------------------------------------------------d----------------------------s---------e------------------------------------------------------------ges--------------gptesadsd-----------------------------pese---sesdsksssesgsgesssesdnedqdedeekgrgseseqseedgkrktkkkvperkgeasssdegsdssssssesemtseseeeqlepaswsrktppssksapatkeislldle-dftp---psvqpvsppaivstslaadlegl----tlt---dstlvpsllsp-vsgvgrqellhrvageglavdytfsrqp------------fsgdphmvsvhihfsnssdtpikglhvgtpk-------------------lpagi-------siqefpeieslapges-atavmginfcdst-----qaanfqlc----t-qtrqfyvsiqppvgelmapvfm---senefkkeqgklmgmneiteklml-------------pd--------------------t-------------crsdhiv----------------------------v------------------qkvtatanlgr-----v----------pcgtsdeyrfagrtltg---gslvlltl---------d--arp--a----gaaqltvnse-------kmvigtmlvkdv---i-q------al-tq---
'apl6_apis'                    mltaa-----------a-----------------------------ns------------------------------------l---snnggsysndrpsntadaela--td----------pasg-gffh-sd--------------ykkhedlkqmldsn----kdglkleamkriigmiakg--r---daselfpavvknvvsknievkklvyvylvryaedq---q---dlallsistfqralkdpnqlirasalrvlssirvsmivpivmlaikdsasdmspyvrktaahaipklysl-----d---se-------q--k-eeligvlekll-s-dkttlvvgsavmafeevcp---------------------------------------------------------------------------------------------------------------------------------------------------------------------------------------------------------------------------------------------------------e----------------------------------------------------------------ridlihknyrklcnllvdvdewgqvvivnmltryartq--finpnvd--ni--e-----------------------------------d----------denrpfy------------------------------------------------ds---ds--d--------------------------ss----------------------ntk-kp--kltidpdhrlllrntkpllqsr-nasvvmavsqlyhhtaprse------vm-iaakalirllrg---h-------revqsivlhcias--isiarkgmfepflksffvrts--d-pthikllkldiltnla-te-ts---ig------------vilrefqtyis---s--s--dkefvgasiqaigr---casni------------------------k-e-vtdtclnglvslls-----------nr---d------ea-vvaesvvvikkllqt------qsn----------------------------------e------------------h----------k------------------n---iiah------------------------maklm--d------------------------f--i---tipqarasilwllgey----------------sd---rv-----------------------p----------------kiapdvlrkmaknfvneqdivklqilnlavklclnnp-------------------------------------------------------------------------------------------------------------------------------------------------------------------------------------------------------------------------------------------------------------------------------------------------------------------------------------------------iqtkpfcqyvfqlakydqnydirdrarflrhfifde-------------------dg--------------h----------------kknlp-------------------------------------------------------------------q--------lakr--ifl-------a--p---k--------------------------------------p---------------------------------------------------------------------------------aptl-------t-s-r-fk-n-s----eyqlgtlsh-yldm-----p-c-a-gyr--plppfpdv-----a---pdpsl-----r---------------------------------dvsns----tmrdtr----------------------------------------------------------------------------------------------------------------------de-------yyrkdkkdkkgkekekpfys------------------------------------------------------------------------------------------------------------d----------------------------e---------e-------------------------------------------------------------------------------------------------------------------------------------svqadelnnenessdtttsdssdeesdsseyisesgksetdsekkksvklsdesnseteseesds-edsstnsqesketkyktlneeakekpksnidllldld-dvi-----------pmtpimplstgglltp----inl---nitndirevsasftpirksellnsitghglkieyrftrsq------------hlvsaylvtieltfsnegnelikeiqmgvkn-------------------lpkgm-------lihdftkiplleinsn-lsstlginfndst-----qpanfnidfvigd-etnscpviikapigeiiravll---qenmfltektklkgmnehvakvqy-------------------------------------------------sgnknii----------------------------s------------------qkifetanvam-----v----------ssn-deeirfaaytlas---kslvlvti---------k--iis--n----ecleicvnce-------kmvigsillnel---ksn------lk-in---
'apl6_aspergillus_n'           mfwta-----------c-----------------------------da---------------------------l-s--------------------------------------------------------------------------------lyetk----glr-qhssaadlpqlmyrs--e---psvpffsavvknvasanlevkklvyiylvhhaeae---p---dlallsinaiqksltdqnpqaramalrtmasirvpvinqivslaikrgcgdmsphvrkaaalaipkcyrl-----d---ps-------t--q-pqligyietll-g-dtqyfvagpavaaflevcp---------------------------------------------------------------------------------------------------------------------------------------------------------------------------------------------------------------------------------------------------------d----------------------------------------------------------------ridlihkhyrslvkklvdmdewgqlatlrlltfyarkc--fplktrk--vqk-n-----------------------------------p------------tkskg------------------------------------------------fydd-ddgea--------------------------ne-------------------g--egetyd--vpvldpdlelflrscrlllqsr-naavivavvrcyfylaptey--lg-----aavgplvallrs---p-------qdmqhialynivv--valrypkpftkyvshflvhas--d-pphiwrlklealtilf-ph-cgnhfkn------------liiselehfaq---g--a--dpdlvresvralgr---caqgd------------------------p-n-aadkclrillnqit-----------sl---d------dt-lvsesltvirhliqh------dpg----------------------------------s------------------h----------e------------------r---tviq------------------------lvkyl--g------------------------l--t---tnpdarativwlvgey----------------ag---lep---------------------er----------------nfapdvlrvlvqnfaeeseavkqqilllgakvylhhilrnpvkeesdseeplskpvdqtqlrndwad------------------------------------------------------------------------adgekqhdrnslee----------------------------------------------------------------------------------------------------------------------------------------------------------------------------------------------kk-------------------eapgee----dtmtllwryilllarydtsydlrdrarlykallssp-------------------s------------------------------------s------------------------------------------------------------------tq--------ianl--lll-------a--p---k--------------------------------------p---------------------------------------------------------------------------------vpha-------p-s-p-se-trk----dlligsstl-vlgndagihg-l-q-gye--nipdwveag---he---pdpsl-----r---------------------------------vsdvkadktttvatt-------------------ageqldralkehe--an-------------------------------------------------------------iaass--------------raha-------vrgrvaapaaknktldqwld------------------------------------------------------------------------------------------------------------e---------------------------------pepetd-------------------------------------------------------------------------------------------------------------------------------------------------------------------------------------------------------------------------------------------------------------------------------------------------------------------------------------------------------------------------------------------------------------------------------------------------------------------------------------------------------------------------------------------------------------eete----------------------------yeevtdseegdeeysteyetdsea-----------------------------------gded---eeeeeeee---------e--eee--e----eeeeeeed--------------adseerr---qtq------ql-lr---
'apl6_rat'                     mssns-----------f-----------------------------ay------------------------------------n---eqs---gggeaaelgqeatst--is-s--------sgaf-glfs-sd--------------wkknedlkqmlesn----kdsakldamkrivgmiakg--k---naselfpavvknvasknieikklvyvylvryaeeq---q---dlallsistfqralkdpnqlirasalrvlssirvpiivpvmmlaikeasadlspyvrknaahaiqklysl-----d---pe-------q--k-emlieviekll-k-dkstlvagsvvmafeevcp---------------------------------------------------------------------------------------------------------------------------------------------------------------------------------------------------------------------------------------------------------d----------------------------------------------------------------ridlihrnyrklcnllvdveewgqvviihmltryartq--fvspwre--ddg-v-----------------------------------e----------dneknfy------------------------------------------------ds---dd--e--------------------------ek-------------------k--sgk-kk--pysmdpdhrllirntkpllqsr-naavvmavaqlywhisprse------ag-viskslvrllrs---h-------revqyivlqniat--msiqrkgmfepylksfyvrst--d-ptmiktlkleiltnla-ne-an---is------------tllrefqtyvr---s--q--dkqfaaatiqtigr---catsi------------------------a-e-vtdtclnglvclls-----------nr---d------ei-vvaesvvvikkllqm------qpa----------------------------------q------------------h----------g------------------e---iikh------------------------makll--d------------------------s--i---tvpvarasilwligen----------------ce---rv-----------------------p----------------kiapdvlrkmaksftseddlvklqilnlgaklyltns-------------------------------------------------------------------------------------------------------------------------------------------------------------------------------------------------------------------------------------------------------------------------------------------------------------------------------------------------kqtklltqyilnlgkydqnydirdrtrfirqlivpn-------------------e---------------k----------------sgals-------------------------------------------------------------------k--------yakk--ifl-------a--q---k--------------------------------------p---------------------------------------------------------------------------------apll-------e-s-p-fk-drd----hfqlgtlsh-tlnv-----k-a-s-gyl--elsnwpev-----a---pdpsv-----r---------------------------------nvevi---------e----------------------------------------------------------------------------------------------------------------------sa-------kewtplgktkkekpekkfys------------------------------------------------------------------------------------------------------------e----------------------------s---------e------------------------------------------------------------eeeeeeeedeedeeedps-----------------------------dsssdsesgsgresgdsgsssedssedsssgqdsetgseaeaehqrvaktnsktkrksasedrekkngksqasessseesssteesssese-sgsdsepaprktakakerkpqqerhppskdvflldld-dfnp---vstpvalptpalspsliadlegl----nls---tsssiinvstpvfvptkthellhrmrgkglaahycfprqp------------cifgdkmvsvqitltntsdgkienihvggkk-------------------lavgv-------qmhvfhpieslepegs-vtvsmgidfcdst-----qtasfqlc----t-kddcfnvniqppvgelllpvam---sekdfkkeqgmltgmnetsatlia-------------ap--------------------q-------------nftpsmi----------------------------l------------------qkvvnvanlga-----v----------pssqdnihrfaaktvhs---gslmlvtv---------e--lke--g----staqliinte-------ktvigsvllrel---kpv------ls-qg---
'apl6_xenopus'                 msgls-----------g------------apstsstsltynhnhsggg-----------------------------------------------gadsievgqdatpganstqs--------v-fg-l-fs-td--------------lkknedlkqmlesn----kdsskleamkrivgmisdg--k---naselfpavvknvasknleikklvyvylvryaeeq---q---dlallsiatfqralkdpnqlirasalrvlssirvpiivpimmlaikesaadlspyvrktaahaiqklysl-----d---pd-------q--k-emlieviekll-k-dkstlvagsvvmafeevcp---------------------------------------------------------------------------------------------------------------------------------------------------------------------------------------------------------------------------------------------------------d----------------------------------------------------------------ridlihknyrklcnllvdveewgqvviihmltryartq--fvspwle--dgd-s-----------------------------------ge---------mtiksfy------------------------------------------------es---de--e--------------------------kd----a--------------d--tnq-kr--pyvmdpdhrlllrntkpllqsr-naavvmavaqlywhlapkse--t----s-tvakslirllrs---h-------revqyivlqniat--isiqrkglfepylksfyirst--d-ptmiktlkleimtnla-ne-an---vs------------tllrefqtyvk---s--q--dkqfaaatiqaigr---catni------------------------s-a-vtdtclnglvylls-----------nr---d------da-vvaesvvvikkllqt------qss----------------------------------h------------------h----------s------------------d---iikh------------------------maklf--d------------------------k--i---tvpmarasilwligey----------------ce---rv-----------------------p----------------kiapdvlrktaksftneddlvklqiinlavklfltn---------------------------------------------------------------------------------------------------------------------------------------------------------------------------------------------------------------------------------------------------------------------------------------------------------------------------------------------s----kqtklltqyilnlgkydqnydirdrtrfvkqlivpn-------------------e---------------k----------------sgpls-------------------------------------------------------------------k--------yakk--ifl-------a--k---k--------------------------------------p---------------------------------------------------------------------------------apvl-------e-s-s-fk-dre----hfqlgtlsh-tlnt-----k-a-s-gyl--elsdwpev-----a---pdpsv-----r---------------------------------nveps---------e----------------------------------------------------------------------------------------------------------------------pv-----knkatkle-mansekssdkfys------------------------------------------------------------------------------------------------------------d----------------------------s---------e------------------------------------------------------------qee--------------k---------------------------eseesseteseseedsdnekessseqsdasssaesesesdessskkqkngkknsdsaeekkgpgtrseassassedisesassessseseeesgsepepskkvtnskktesksakqkeiprknemslldld-dfn-----vpavvakpsilspsllsdlqgl----sls---ssspvinicspsyvpskthellhrmsgkglsahyhfprqq------------cifgaqmvsvqitfknttdkkieaihieekk-------------------maagv-------kmhafnqidylepegs-itvsmgidfcdst-----qtasfqlc----t-kedqfsvgiqpppgelllpvsl---seadfkkeqgkltgmnessdtivv-------------ns--------------------s-------------ystpqii----------------------------v------------------qrflqvanlgv-----v----------asgqnnihrfaaktvhs---gslmlvtv---------e--lke--g----staqliinte-------ktvigsillrel---k-p------vlsqg---
'apl6_bos'                     mssns-----------f-----------------------------ay------------------------------------n---eqs---gggeatelgqeatst--is-p--------sgaf-glfs-sd--------------mkknedlkqmlesn----kdsakldamkrivgmiakg--k---naselfpavvknvasknieikklvyvylvryaeeq---q---dlallsistfqralkdpnqlirasalrvlssirvpiivpimmlaikeasadlspyvrknaahaiqklysl-----d---pe-------q--k-emlieiiekll-k-dkstlvagsvvmafeevcp---------------------------------------------------------------------------------------------------------------------------------------------------------------------------------------------------------------------------------------------------------d----------------------------------------------------------------ridlihknyrklcnllvdveewgqvviihmltryartq--fvspwrq--gdv-l-----------------------------------e----------dnekdfy------------------------------------------------ds---de--e--------------------------qk-------------------ekadkr-kr--pyamdpdhrllirntkpllqsr-naavvmavaqlywhiapkse------ag-iiskslvrllrs---s-------revqyivlqniat--msiqrkgmfepylksfyvrst--d-atmikilkleiltnla-ne-an---is------------tllrefqtyvk---s--q--dkqfaaatiqtigr---catsi------------------------t-e-vsdtclnglvclls-----------nr---d------ei-vvaesvvvikkllqm------qpm----------------------------------q------------------h----------g------------------e---iikh------------------------makll--d------------------------s--i---tvpvarasilwligen----------------ce---rv-----------------------p----------------kiapdvlrktaksftseddlvklqilnlgaklyltns-------------------------------------------------------------------------------------------------------------------------------------------------------------------------------------------------------------------------------------------------------------------------------------------------------------------------------------------------kqtklltqyilnlgkydqnydirdrtrfirqlivpn-------------------e---------------k----------------sgals-------------------------------------------------------------------k--------yakk--ifl-------a--q---k--------------------------------------p---------------------------------------------------------------------------------apll-------e-s-p-fk-drd----hfqlgtlsh-tlnt-----k-a-t-gyl--elsnwpev-----a---pdpsv-----r---------------------------------nvevi---------e----------------------------------------------------------------------------------------------------------------------la-------kewtpagkakkenpdkkfys------------------------------------------------------------------------------------------------------------e----------------------------s---------e------------------------------------------------------------eee--------------d---------------------------s--sesssdsesesgsesgedeeddrsgdsaedsgesgsepeagkgraatrsrargrgdskdvdkekensktsesssgesssieesssdsese-sesesesesrkvtkekekktkqernpltkdvslldld-dfnl---vstpvalptpalspsliadlegl----nls---atssvisvstpvfvpgkthvllhrmsgkglaahyffprqp------------cifgdkmvsvqitlnnttdqkienihvggkk-------------------lpmgm-------qmhvfnpieslepags-itvsmgidfcdst-----qtasfqlc----t-kddcfsvniqppvgelllpvam---sekdfkkeqgmlsgmnetsttiia-------------ap--------------------q-------------nfassvi----------------------------l------------------qkivnvanvgv-----v----------psgqdnihrfaaktvhs---gslmlvtv---------e--lke--g----staqliinte-------ktvigsvllrel---kpv------ls-qg---
'apl6_ciona'                   msynn-----------q-----------------------------sp-----------------------------------------------ggagdersadp--------s--------s-gg-l-fn-vn--------------ykkyddlknmldqn----kdflkleamkriigmiakg--k---nasslfpavvknvacknievkklvyvyleryaeeq---q---dlallsistfqrglkeqnqlirasalrvlssirvpiivpimmlaikdgmtdmspfvrktaahaipklysl-----d---pd-------q--k-enlieiidkll-s-drttlvagsvvmayqavcp---------------------------------------------------------------------------------------------------------------------------------------------------------------------------------------------------------------------------------------------------------e----------------------------------------------------------------rvdlvhrhfrklcnllvdvdewgqiailsmltryartq--ftdpnqy--dtg-v-----------------------------------d-----------eeqpfy------------------------------------------------ee---ee--d--------------------------sdesede--------------k--kek-kp--vyimdpdhrlllksskpllqsr-nsavvmavaqlyyhlaprqe--v----s-tvakalvrllrs---r-------revqavvlqnias--mtlmrrgifesflksfyvrst--d-pthirvlklevltnla-te-sn---is------------vilrefqtyvr---s--s--dkqfvahaiqaiar---catni------------------------t-e-vtdtclaglvslls-----------nr---d------ea-vvaesvvvikkllqm------nps----------------------------------q------------------h----------c------------------d---iikh------------------------marll--d------------------------n--i---qvpmarasilwligey----------------se---fv-----------------------p----------------kiapdvlrkavkhfpsqqdivklqiinlaaklfitn---------------------------------------------------------------------------------------------------------------------------------------------------------------------------------------------------------------------------------------------------------------------------------------------------------------------------------------------q----kqtkllaqyalqlgkydqsydirdrcrfirhlimps-------------------s---------------dm--g------------ggqih-------------------------------------------------------------------k--------hakk--ill-------a--p---k--------------------------------------p---------------------------------------------------------------------------------apvl-------e-s-p-fk-grd----ayqlgslsh-tina-----e-a-n-gyq--klpdfpqv-----q---pdpsv-----r---------------------------------tveim---------e----------------------------------------------------------------------------------------------------------------------vv---sdnkrrggkt-trskpmkkksfys------------------------------------------------------------------------------------------------------------d----------------------------e---------d------------------------------------------------------------ss-------------------------------------------------------------------eseeegsgssssssgtedsdsdsessisesssqetegpdprvsdsdkvnrkkkstttvmkkasdsgsdatsddsdssssdeesssedekpqrkqtkkkdiinlldld-dfspptvspsktpsnggllapmlasdlqgl----slg---g----nvsemsgtfngksyellhrvtgggmaakyryprtp------------cvysdkmisveveitntgdkpinnihmgdkk-------------------lqagl-------kvhdfdvidvlepgat-ttstmgvdfcdtt-----qplvfdlc----t-enrkfnvnvkipvgelvkpaam---pqtefmkhhglltgmnenkcklni-------------pe--------------------s---------------nqpmi----------------------------s------------------kkvqevvnvcl-----v----------pstqnnvyrfagrtahg---gsillvsv---------e--lge--q----ndsklcvnce-------kmvigsmvfkql---k-e------ilski---
'apl6_monosiga'                msyeh-----------s-----------------------------sn---------------------------s-mmgaegfg---sdsfndrgelvtgtsggmsya--ps-s--------a-qr-gif------------------rkgtndpaqildig----kdadklrtmkvviqemaqg--n---dqselfssvvkcvvtknmelkklvymylvryaedv---p---dlallsvatfqkgladpnqlirasalrvlssirvpdivpimeialkqaasdmspyvrktaahalpklfel-----a---ph-------e--k-dsivdiiekll-c-drttmvlgsvimafeeicp---------------------------------------------------------------------------------------------------------------------------------------------------------------------------------------------------------------------------------------------------------e----------------------------------------------------------------rldlihrhyrklcntlldidewgqaaiinllvryartq--ftdpnqg--hae-t-----------------------------------s----------ldaggfy------------------------------------------------gd---ed--e------------eesedsddddddddsg-------------------d--gkk-kk--tyvmdpdhrlflrsiqpllmsr-nasvimaiaqayyylaphse------is-ivakpmirllkc---g-------reaqyitltaias--mvstrrgmfepfltsffvqhl--d-pqcvrllkleiltila-ne-sn---is------------pilrefqeyvk---h--p--nrefvtqtiqcigr---castl------------------------t-n-vtescltglmalmk-----------nr---d------ea-vvaesvvvikkllql------npe----------------------------------a------------------h----------k------------------e---iiim------------------------mskma--s------------------------s--m---kvpmakasilwligey----------------ss---hv-----------------------p----------------kiapdvlrqmaqtfaseepivklqilnlasklyvtns-------------------------------------------------------------------------------------------------------------------------------------------------------------------------------------------------------------------------------------------------------------------------------------------------------------------------------------------------kqtklltqyilnmakydmnydirdrarvirglllvk-------------------d---------------------------------trlh-------------------------------------------------------------------r--------kskk--ffl-------s--e---k--------------------------------------p---------------------------------------------------------------------------------apnl-------k-t-t-fd-drn----ryqigtmsh-vlnq-----e-v-n-gwe--plpdfpme-----a---pdpsv-----r---------------------------------dvdek------------------------------------------------------------------------------------------------------------------------------------------------------------------------------------------------------------------------------------------------------------------vveetytd----------------------------t---------------------------------------------------------------------------------------------------------------------------------------------------------------------------------------------------------------------------------------------rgaffeepsasdsd---tdsdsdssdssgsgsdsgsdsdsddsdsds---dsdsdsdeysgtlkvlldssadekenssgsdsgsds-----------------------------------------------------------------------------------------------------------------------------------------------------------------------------------------------------------------------------------------------------------------------------------------------------------------------------------------------------------ds--d----sgsdsdsdds-------ekaettakpaps---nlg------dl-ca---
'apl6_scerevisiae'             mvdsi-----------h-----------------------------ri---------------------------a-s------a---ldt---akvitreaaavatsk--lg-e--------s-sy-t-yy-sq--------------ninpqqlvtllnsr----nsrevrdamkriisimasd--ddsidvqlyfadvvknittndtkvkrlihlyllrfaend---p---nltllsinslqkslsdsnselrcfalsalsdmkmsslapiilhtvkklvtdpsamvrgevalaiiklyra-----g---kn------dy--h-eelldilkelm-a-dtdpkviscavlaykecya---------------------------------------------------------------------------------------------------------------------------------------------------------------------------------------------------------------------------------------------------------d----------------------------------------------------------------hlellhghfrrycriikqldswsqsyliellikyckqy--lpkptvv--dks-s-----------------------------------e----------gsprscp------------------------------------------------lp---dk--y--------------------------ne-------------------i--eyp-sy--evvndpdldlflqslncliyss-nptvilsccnalyqlasplq--mk--nt-kfiealvrtvtm-ten-------qgnkemllqaihf--lsildqtlflpytkkfyvfpk--d-pivasiwkiqilstli-ne-sn---vk------------eifkelkyyva---s--ahfpenvvimavkslsr---cgqls------------------------t-s-weshvmkwlidhme-----------shn-ls------as-vldayvnvirmlvqk------npt----------------------------------k------------------h----------l------------------r---iifk------------------------ladll--t------------------------vqts---ladnaragivwlfgei----------------as---ie-----------------------f----------------kicpdvlrrliqnfsnegpetrcqilvlsakllsydidn---------------------------f-------------------------------------------------------------------------------------k-----------------------------------------------------------------------------------------------------------------------------------------------------------------------------------------------qa--q---vtgseennqnppyydfsg----srisqmynavlylakyddefdirdrarmisslfdsg-------------------k------------------------------------y-------------------------------------------------------------------e--------ivsl--llq-------a--p---k--------------------------------------p---------------------------------------------------------------------------------tars-------d---------------dfivsarle-thtp-----e-i-k-eff--rmlpwntei---tevgetgndi-----r---------------------------------ega---------elk-------------------dynkykksfssqs--fi----------------------t-----------n-------------nsarsft--sssnak--ltgindgdsnsisgkgnvn-------tftsqngkkyrlqsldeffs------------------------------------------------------------------------------------------------------------d----------------------------i---------p-------------------------------------------------------------------------------------------------------------------------------------------------------------------------------------------------------------------------------------------------------------------------------------------------------------------------------------------------------------------------------------------------------------------------------------------------------------------------------------------------------------------------------------------------------------erks----------------------------k---------------------pr-----------------------------------kiik---vveessde---------d--ede--s----eessdddeys-------dsslg-tsssgt---sss------hl-el---
'apl6_IT_Sbay_c707_9518'       mvdsi-----------s-----------------------------ri---------------------------a-s------a---ldt---akvitreaaavatsk--lg-e--------s-sy-t-yy-sq--------------ninpqqlvtllnsr----nsrevrdamkriisimasd--dnsidvelyfadvvknittndtkvkrlihlyllryaend---p---nltllsinslqkslsdsspelrcfairalsdmkmsslapiilhtikklvtdpsamvrgevalaivklyra-----g---ks------ey--h-eelldvlkdlm-a-dtdpkviscailtlkecyd---------------------------------------------------------------------------------------------------------------------------------------------------------------------------------------------------------------------------------------------------------d----------------------------------------------------------------hlellhghfrrycklikqldswsqsylieilikyckqf--lpkptvv--dks-s-----------------------------------e----------gssrtcl------------------------------------------------lp---en--y--------------------------ne-------------------i--eyp-ly--dvvnhpdldlflqslnrlvyss-npavilsccnalyqlgspmq--mk--nt-kfiesliktltt-ttn-------qgnkemllqavhf--lsvldqtlflpsinkffifpk--d-pivvsvwkiqilstli-ne-sn---vk------------eifkelkyyva---n--ahlpekvviiavkslsq---cgqls------------------------t-g-wesrvmkwlidhme-----------thk-ls------as-ildayvnvirtlvqn------npt----------------------------------k------------------h----------l------------------r---iifk------------------------ladll--t------------------------aqms---ladnaragivwlfgei----------------as---ie-----------------------f----------------kicpdvlrklipnfsqegpetrcqilvlaakllsydidn---------------------------f-------------------------------------------------------------------------------------k-----------------------------------------------------------------------------------------------------------------------------------------------------------------------------------------------qaqttrvedaeaeendqnhmyydfsn----srisqmynavlylakydddfdirdrarmisslfdsg-------------------k------------------------------------y-------------------------------------------------------------------e--------ivsl--llq-------a--p---k--------------------------------------p---------------------------------------------------------------------------------aars-------d---------------dfiislrle-thds-----k-i-k-dff--rmlpwnkei---ie---tdndv-----r---------------------------------etv---------alk-------------------dynkykksfssqs--fi----------------------s-----------s-------------sstrsft--stsntnltgnneisnngnsisgkgntg-------tfasqdgkkyrlqsldeffs------------------------------------------------------------------------------------------------------------d----------------------------i---------p-------------------------------------------------------------------------------------------------------------------------------------------------------------------------------------------------------------------------------------------------------------------------------------------------------------------------------------------------------------------------------------------------------------------------------------------------------------------------------------------------------------------------------------------------------------erks----------------------------k---------------------pk-----------------------------------rimr---lkeessge---------d--ede--s----eessdeeese-------ddgys-ssslet---sss------ls-da---
'apl6_IT_Smik_c791_9130'       mvdsi-----------n-----------------------------ri---------------------------a-s------a---ldt---akvitreaaavatsk--lg-e--------s-sy-t-yy-sq--------------ninpqqlatllnsr----nsrevrdamkriisimasd--ddsidvqlyfadvvknittndikvkrlihlyllrfaend---p---nltllsinslqkslsdsnpelrcfalsalsdmkmtslapiilhtvkklvtdpsamvrgevalaiiklyra-----g---kn------ey--h-eelldilkelm-a-dtdpkvisctvlafkecya---------------------------------------------------------------------------------------------------------------------------------------------------------------------------------------------------------------------------------------------------------d----------------------------------------------------------------hlellhghfrryckvirqldswsqsyliellikyckqf--lpkptvv--drs-s-----------------------------------e----------dsprscp------------------------------------------------lp---dn--y--------------------------ne-------------------i--eyp-ly--dvvnhpdldlflqslnrliyss-npavilascnalyqlasplq--mk--nt-kfiealvktvst-ttn-------qgnkeillqavhf--lstldqtlslpyikkfyilpk--d-sivasvwkiqilstli-ne-sn---vk------------eifkelkyyva---s--ahlpekvvilavkslsq---cgqls------------------------t-s-weshvmkwlidhme-----------shn-ls------as-vldayvnvirmlvqk------npt----------------------------------k------------------h----------l------------------r---iifk------------------------ladll--t------------------------aqrs---ladnaragivwlfgei----------------as---ie-----------------------f----------------kicpdvlrklipmfsdegpetrcqilvlsakllsydidn---------------------------f-------------------------------------------------------------------------------------k-----------------------------------------------------------------------------------------------------------------------------------------------------------------------------------------------qe--qiaasdessdeknyqnhydfss----sriskmyeavlylakyddefdirdrarmisslfdsg-------------------k------------------------------------y-------------------------------------------------------------------e--------ivsl--llq-------a--p---k--------------------------------------p---------------------------------------------------------------------------------sarn-------n---------------dfiisarle-vhaq-----e-v-k-dff--kmlpwntei---tgiaetdndv-----r---------------------------------kgv---------elk-------------------dynkykksfssqs--fi----------------------s-----------n-------------nsarsft--snsnsn--lrgvndsngssvsgkgnin-------tvtshngkkyrlqsldeffs------------------------------------------------------------------------------------------------------------d----------------------------i---------p-------------------------------------------------------------------------------------------------------------------------------------------------------------------------------------------------------------------------------------------------------------------------------------------------------------------------------------------------------------------------------------------------------------------------------------------------------------------------------------------------------------------------------------------------------------erks----------------------------k---------------------sk-----------------------------------kiir---veeessdd---------n--ede--s----eessdedesd-------ddeysdssslgt---sss------hl-el---
'apl6_IT_Spar_c291_9356'       mvdsi-----------h-----------------------------ri---------------------------a-s------a---ldt---akvitreaaavatsk--lg-e--------s-sy-t-yy-sq--------------ninpqqlvtllnsr----nsrevrdamkriisimasd--ddsidvqlyfadvvknittndtkvkrlihlyllrfaend---p---nltllsinslqkslsdsnpelrcfalstlsdmkmsslapiilhtvkklvtdpsamvrgevalaiiklyra-----g---ks------dy--h-eelldilkesm-a-dtdpkviscailaykecys---------------------------------------------------------------------------------------------------------------------------------------------------------------------------------------------------------------------------------------------------------d----------------------------------------------------------------ylellhghfrrycriikqldswsqsyliellikyckqf--lpkptvv--dks-s-----------------------------------e----------gssrscp------------------------------------------------lp---dk--y--------------------------ne-------------------i--eyp-ly--dvvndpdldlflqslnrliyss-sptvilsccnalyqlasplq--mk--nt-kfiealvrtvit-tan-------qgnketllqaihf--lstldqtlflpytkkfyilpk--d-pivasiwkiqilstli-ne-sn---vk------------eifkelkyyva---s--ahlpekvvimavkslsr---cgqls------------------------t-s-weshvmkwlidhme-----------shn-ls------as-vldayvnvirmlvqk------npt----------------------------------k------------------h----------l------------------r---iifk------------------------ladll--t------------------------vqrs---ladnaragivwlfgei----------------as---ie-----------------------f----------------kicpdvlrklipnfsdegpetrcqilvlsakllsydids---------------------------f-------------------------------------------------------------------------------------k-----------------------------------------------------------------------------------------------------------------------------------------------------------------------------------------------qaqiagsgesnseennqnnsyydfss----srisqmynavlylakyddefdirdrarmisslfdsg-------------------k------------------------------------y-------------------------------------------------------------------e--------ivsl--llq-------a--p---k--------------------------------------p---------------------------------------------------------------------------------tarn-------d---------------dfivsarle-thap-----e-i-k-dff--rmlpwntei---tdigetdndv-----r---------------------------------egv---------elk-------------------dynkykksfssqs--fi----------------------t-----------n-------------nsarsfa--snpnan--stdisggdgnsisgkgsvn-------aftsqngkkyrlqsldeffs------------------------------------------------------------------------------------------------------------d----------------------------i---------p-------------------------------------------------------------------------------------------------------------------------------------------------------------------------------------------------------------------------------------------------------------------------------------------------------------------------------------------------------------------------------------------------------------------------------------------------------------------------------------------------------------------------------------------------------------erks----------------------------k---------------------pk-----------------------------------riik---vveessde---------d--edd--s----eesgdedesd-------dddysd-sslgt---sss------sl-el---
'apl6_ashU_Scas_Contig645_6'   mvdsi-----------a-----------------------------hi---------------------------a-s------a---les---akaitleaaaiatsk--lg-e--------s-sy-t-hy-sn--------------ringkqlrtllnsr----nprdvkdamkriitlmssg--dssidtstyfadvvknitsddikikrligvyllrfaeke---p---nltllcvnslqktsydtipetrafairalsdikipslypmvlhtlkrvvtdpsplvrsevsfgimklfrs-----e---nd------ef--e-edlvtlikdll-a-dtdplvvsaaiatfnecys---------------------------------------------------------------------------------------------------------------------------------------------------------------------------------------------------------------------------------------------------------q----------------------------------------------------------------nlewlhghyrryckmlkaldpwiqatlinilvqyckny--lprptln--sgs---------------------------------------------------stiv------------------------------------------------lp---er--e--------------------------dd-------------------i--pfd-ay--tismhpdmslfltnvkglihhs-npeviiacynaffqlstske--ig--ks-kfiealvritqt-tts-------dslrakilqlfly--ssslypalfqrhlksfflspv--netveiqclklniisrli-nq-dn---ik------------ciikelkyyim---s--f-lpyeviteaaialsr---cgqvs------------------------i-e-wevtilnwfislme-----------dnl-lp------fe-vlesivniirelvql------dpk----------------------------------k------------------h----------l------------------d---viik------------------------lsnil--q------------------------ahtp---ladnaragiiwlfgev----------------ts---ie-----------------------f----------------kicpdllrkllanfvfegpetrlqillfaakllscdidr---------------------------f-------------------------------------------------------------------------------------t-----------------------------------------------------------------------------------------------------------------------------------------------------------------------------------------ennsgge-------------------eydlih----sriaqmfnyvlylskadddydirdrarcfgsifesq-------------------k------------------------------------f-------------------------------------------------------------------e--------iatl--llq-------a--p---k--------------------------------------p---------------------------------------------------------------------------------ipsl-------f-iks-gk-dn--------ieqidv-sidk-----q-i-r-ngl--siipwnedlrleed-----vdv-----r---------------------------------aei---------plk-------------------dyskfkksfssds--yi----------------------g-----------k-------------apirsssseasesngseynefgdikgitspngtnas-------vftsqqghkyqlqsldeffs------------------------------------------------------------------------------------------------------------d----------------------------i---------p-------------------------------------------------------------------------------------------------------------------------------------------------------------------------------------------------------------------------------------------------------------------------------------------------------------------------------------------------------------------------------------------------------------------------------------------------------------------------------------------------------------------------------------------------------------akpkhkkkiiieeeeeyddedssedetsseeas---------------------ds-----------------------------------e-ee---tstsngee---------e--eee--e----eeegesgsna-------seeskkvtgdiv---ted------np-fi---
'apl6_ashU_Sklu_Contig2341_3'  mt-------------------------------------------------------------------------------------------------leaaaaassr--ld-e--------s-sy-f-qh-fk--------------nitteglrnllnsr----sskdvkegmkriialiasd--nndtdlksffadvvknitsedvkvkrmvcvyllrfaekd---p---nlallsinsiqrtltdpdpetrslslkalsdikipslypvvlhslkkpitdvsplvrasvatallklyre-----q---gn------el--r-devltllkdll-a-danpqvvssalillkeafp---------------------------------------------------------------------------------------------------------------------------------------------------------------------------------------------------------------------------------------------------------t----------------------------------------------------------------slellhghfrrycdilpqmndwsqsylieilikycktf--lprpmvi--dac-n-----------------------------------------------nsqslq------------------------------------------------lp---dn--y--------------------------ne-------------------i--pfp-vy--dvefhpdlklflysinalaysq-npmvvvsiskalfqltppqt--fk--ds-kiahalvrlita-tkn-------qeikcvilqsill--yssmdptlflpfikkfylfps--d-slplainklktisvlv-ne-tn---ck------------pivselqilyk---n-----------------------------------------------------------------------------------------------------------------------------------------------------------------------------------------------------------------------------------------------------------------------------------------------------------------------------------------------------------------------------fnqpkn------------------------------------------------------------------------------------------------------------------------------------------------------------------------------------------------------------------------------------------------------------------------------------------------------------------------------------------------------------------------------------------------------------------------------------------------------------------------------------------------------------------------------------------------------------------------------------------------------------------------------------------------------------------------------------------------------------------------------------------------------------------------------------------------------------------------------------------------------------------------------------------------------------------------------------------------------------------------------------------------------------------------------------------------------------------------------------------------------------------------------------------------------------------------------------------------------------------------------------------------------------------------------------------------------------------------------------------------------------------------------------------------------------------------------------------------------------------------------------------------------------------------------------------------------------------------------------------------------------------------------------------------------------------------------------------------------------------------------------------------------------------------------------------------------------------------------------------------------------csricq---hpr------sm-csiix
'apl6_spombe'                  msnlsff---------q-----------------------------tl---------------------------s-g------l---aen---akqiak-----sss------------------l-s-fe-en--------------elshsdllrllnsn----sdagkleainfilaqmmhg--e---nmslyfpdvvklvasenpeirrlvhiyllqyaefn---p---dlallsvntvqktlydknpltrstairvmssirvpaingivllaiqqcitdtadrvrqsaalaitkcysl-----d---ps-------y--k-sqleehiktll-s-dnspivvpaalftfevvcp---------------------------------------------------------------------------------------------------------------------------------------------------------------------------------------------------------------------------------------------------------e----------------------------------------------------------------kleiihpyyhrictlfpqmndwdkvvalktlvryarlt--lpepstp----------------------------------------------------------------------------------------------------------------------------------------------------------------------------------sthsdlkellesikscffsl-lpstiiagarafyylapsnq--mh-----livepllqllle---k-------pivrtttlryisq--ivyktpelfknhiksfflias--d-sddtcllkinilsrll-da-qn---ss------------qilpellyyin---s--h-pnpsvastavkalgd---fasan------------------------i-s-mapsclntlllllk-----------sh---n------sl-ivteaasslrllihn------dpk----------------------------------e-------------------------------------------------i--ylqy------------------------laaty--e------------------------t--l---evpraksvtlwliseh----------------il---ii-----------------------p----------------rlvpdvlriavktfadetlevkyqilelsvrlyvlshse---------------------------e-------------------------------------------------------------------------------------k-----------------------------------------------------------------------------------------------------------------------------------------------------------------------------------------------------------------qndlesrd----dvvsllfnyvlslihfdmsydlrdrarfykelastp-------------------s------------------------------------s-------------------------------------------------------------------e--------ftrr--ivl-------e--s---k--------------------------------------g---------------------------------------------------------------------------------nsqk-------e---i-ia-s-r----dycigtasl-clne-----d-v-m-gye--pipnwadvs---dl---ppdsv-----r---------------------------------egi-kdvlpinphtg-------------------niysnnspgvkal--ss-------------------------------------------------------------dnfkr--------------dfgd-------tnainrpkfvgqqtleefya------------------------------------------------------------------------------------------------------------s----------------------------e---------t-------------------------------------------------------------------------------------------------------------------------------------------------------------------------------------------------------------------------------------------------------------------------------------------------------------------------------------------------------------------------------------------------------------------------------------------------------------------------------------------------------------------------------------------------------------sess----------------------------egeyetstsesedeetddtsqeed-----------------------------------nekn---stpdedte---------n--nnt--s----sistksim--------------drpltep---epn------yw-qs---
'apl6_dictyostelium'           mdtvl-----------n-----------------------------ni----------------------------------------------------------------n-q--------s-ry-f-ndsta--------------ntkieeikkhldsp----sdadklesmkkliamlskg--r---dvseafpqvvknvivknleikklvymylvhyaesq---n---dsallsintiqkslndqsqvirasalrvmssirvidiieviilaieksvkdtspfvrkaaafaiakvhkl-----d---cd-------k--q-eplidlleill-n-dtstmvlgaaivafnelcp---------------------------------------------------------------------------------------------------------------------------------------------------------------------------------------------------------------------------------------------------------q----------------------------------------------------------------rfdllhqhyrkicqlladfdewsqvivldiltkyarsq--frcpdstmndkn-i---------------------------------kqf---------kkksksfy------------------------------------------------sd---ee--d--------------------------qe----ddepenslykkkpler--dmf-ds--seeidmdhrlllkstlpllqsr-nnavvmavsslyfycapsie--a----q-kvgkslvrilrs---g-------pevqyitltnist--mvtlrpsmfephlseffihss--d-peysiklkleiltrla-tp-en---ig------------kilkefkeyvk---n--e--dkkfvaatiqaigs---castv------------------------p-d-vtesciyglmslls-----------nq---s------tv-vvaesvivlkrllql------natnekleklekekekekdvkenqstiskhsssnnsik------------------y----------d------------------n---iilh------------------------lskll--d------------------------t--l---qvpsarasivwvigey----------------cy---rv-----------------------p----------------lvapdvfrklvksfsdehesvkletlnlgsklyvqftdn---------------------------n------------------------------------------------------------------------------------st-------------------------------------------------------------------------------------------------------------------------------------------------------------------------------------tttdnsipnef-------------------knertk----ekitlmfqyvlnlakfdqnydirdnsrmlkhfyfnt-------------------e---------------n----------------tqsin-------------------------------------------------------------------s--------nikq--ivi-------n--q---k--------------------------------------p---------------------------------------------------------------------------------ipte-------t-s-i-se-drq----rftlgslsh-ivnh-----t-a-l-gyt--alpdfpdv-----a---pdpsv-----r---------------------------------ep-iq---------r----------------------------------------------------------------------------------------------------------------------wipnqqsqqqqhqqq-qlnnifvdtpfys------------------------------------------------------------------------------------------------------------d----------------------------e---------e------------------------------------------------------------ee-------------------------------------------------------------------------------------------------------------------deeeydeeeeeeeyeeqneyedffgeekknkkknrkqqnydedeynqdiddgeydgege-vqaededdfdelfgitnddnnqtangiggg----gsgeeemdkfdfenyinsttksvkkillkptisgglsidycfir--------irdneefscqpryniiqlniknqsdetftdisiinkn-------------------lidga-------disefdpiesiepnqa-iqkqiyvlfnsts-----qsckfeis----f-nkgnfpvtltpiigellipivpiyesisqwkdefeevgefkqvddqfef-gdqcldklnnnnnn--------------------n------------nnnnnesg----------------------------d------------------eniglmpilpi-----vleginlipiasnklkskiqfasktllk---deniyvqi---------q--llkqqp----ptvnciirsn-------dqvvsalllkkl---k-d------vl-qk---
'apl6_ustilago'                msaay-----------s-----------------------------ns---------------------------s-r------a---laf---lsetsedaiaalkglvggv-g--------s-ak-y-ld-ts--------------edklstiatqidss----rdedriaaltrivamvskg--r---dassflpavlkltsssnldvrklvyivllryansn---p---dltllsinsfqrdlsdpspliramalrvlssikvamvapivimavtkasrdpnlyvrkiaalaipkcyqi-----d---rs-------q--f-dslqdvlaill-s-drspfvlgaalsafqricp---------------------------------------------------------------------------------------------------------------------------------------------------------------------------------------------------------------------------------------------------------t----------------------------------------------------------------nwqllhqsyrkichalsdmdewgqnvalqvlsryartn--ltqpsvk--evg-hfssttltsstqaaseartpelepssqahlsaskagdv---------dsleafl------------------------------------------------ss---d------------------------------atsssaptnstsigkvesfsnp--gsi-kl--ssnldrdlelllsksrgllhsr-npavvlavarlilylaptsd--h----v-mlvrplvkllks---p-------pdvsylvllnilt--iarrdnslfapfatsfflgashee-piflsllkldtmvvic-np-an---ld------------lilteiashmr---s--a--daaiaahavsglge---lalrt------------------------d-ltassrclailldllr-----------kr---ksgprvhds-tiaravlviknllql------dqep-----------------------isgesateskr------------------i----------s------------------a---ivyr------------------------laall--fgsgskntaddkskrksksttlgkga--i---lypearasilwllgqy----------------ar---htisisdpsmavlsngagqesktlae----------------livpdvlrrcainftnetsavklqmlttsskafaflptv---------------------------l-------------------------------------------------------------------------------------t-----------------------------------------------------------------------------------------------------------------------------------------------------------------------------------------------s---------tpaldqghegrseqli----savtvlhfymlklarydadfdvrdrarflkgltasl-------------------t---------------t--------------------tkrsvgtggdegtegvpsskkvqgdtiqaaieraahmigegvseegdtdlkgvrlrreqvihvlfdgka--------vspp--tid-------v--p---k--------------------------------------s---------------------------------------------------------------------------------npem-------n---t-d--sps----tpeiaslsl-vlgg-----kli-k-gwldaalppwtsd-----p---tpsst-----reppavtqtpthptlqnttlanlksfsssdfasspla--------------------------------------------------------------------------------------------------------------asspivltpakgnatptsrgsatpidleanptstq-aqqkykdldsfld----------------------------------------------------------------------------------------------------------------------------------------------------------------------------------------------------------------------------------------------------------------------------------------------------------------------------------------------------------------------------------------------------------------------------------------------------------------------------------------------------------------------------------------------------------------------------------------------------------------------------------------------------------------------------------------------------------------------------------------------------------------------------------------------------------------------------------------------------------dsdddddesghddgryldds---a-p------ed-de---
'apl6_oryza'                   -------------------------------------------------------------------------------------------------------------------------------------------------------------------------------------------------------------------------------------------------------------------------------------------------------------hdl-----l---pd-------e-t--tsledtvdvlf-s-dnspgvvgatavafnsvcp---------------------------------------------------------------------------------------------------------------------------------------------------------------------------------------------------------------------------------------------------------n----------------------------------------------------------------clpliskhfqrlcetlpdieewaqillidiilryviarhglvkdssi--------------------------------------------------------------------fasnltlksqgsgdsalignetcgttstitlfrhyieeysec---le--g--------------------------d-------------------ii--ncs-sv--tsstnndvalllkctspllwsr-nsgvilaaasvhwimapvdq--l----n-rvvgpilftlrs---s-------pdatyvmlgnilv--faktapqlfapfyedfficts--d-pyqtkalkleilttia-te-ss---ip------------aifeefqdyik---e--p--drrfvadtvaaial---caqkl------------------------p-s-ittsclggllalvfyessisdsanfdg---e------aa-vlvqailsikaivrt------dpa----------------------------------s------------------h----------e------------------k---vivr------------------------lvhsl--d------------------------k--i---kepaarsliiwifgey----------------ssignii-----------------------p----------------kitpavlkylawsfaaemletklqilnaaakviihspee---------------------------h--------------------------------------------------------------------------------------------------------------------------------------------------------------------------------------------------------------------------------------------------------------------------------------------------------------l----eefkkimahviklatcdlsydvrdrarfisrllpys-------------------t---------------t---ylngnnsscqshnedmfk-------------------------------------------------------------------e--------lanh--ifd-------g--k---m--------------------------------------p---------------------------------------------------------------------------------s--t-------f-h-p-tn-nyr----iylpgslsq-vilh-----a-a-p-gya--plpkpqsm----el----ihktmeptrg----------------------------------------------------------------------------------------------------------------------------------------------------------------------------------------------------------------------------------------------------------------------------------------------------------------------------------------------------------------------------------------------------------------------------------------------------------------------------------------------------------------vgnssesinsdaesgsstydggsvydsesevdgssdrnaadsntkdnqedplvhvydasvdqgqtardvednfaslittdlte-lmsk--saletwl-----deapaepvqvst----qas---sa-rvsftnrsferkpklhmlldpsnsnglsvlyafssev------------spvsrllvcvdllfenvstnqladitiksee-----asgsedgldqtlqgsasvp-------tivldkeiqllapeqt-ekmvlqvhfhhhl-----lplklsvl----c-ngkrhpaklhpdiayfvrplpm---dlnaflckenqlrgmfeyarrctf-------------kd----------------hlqklehnddseehtdknlliaqsl----------------------------a------------------skilsnanfhl-----vsmdmpvtfsiedasglcwrfsseilst---snpcliti---------l--aeg--hisepldltakvnse-------dtafglnllnrv---v-a-------i-ie---
'apl6_physcomitrella'          mnrvg----------------------------------------------------------------------------------------------------------------------t-da-y-ly--d--------------dpedgniamlldsk----fevekvegmkrlialvsqg--r---dvssffpqvvknvattslevkklvyiylvhyaekr---p---deallsinsfqkdlsdlnplvrawslramsgirvrvvvplvvmavtkctrdpspyvrrcaahaipkihai-----e---rd-------l-hk-ealeemvdlll-n-dsspsvigaaasafliicp---------------------------------------------------------------------------------------------------------------------------------------------------------------------------------------------------------------------------------------------------------e----------------------------------------------------------------klsilgprfrklcemlpdvdewgqavlldilmryavar--yllcq-----------------------------------------------------------------------sgltfvlpsiffsrygcvrgagqnscarndlqhkvqkmhst---dn--s--------------------------d-------------------hs--aee-as--evelpadirgllhwstplfrsq-nsavvmavatlywvfapdtd--l----k-kivqpllfllrs---s-------kdshyvvlaniat--falqmpplfasyfeeffvrsf--d-tdpiralkldilttia-te-as---ih------------tilrefqaylr---d--v--nrqfaantvsaigr---cavrl------------------------p-a-vrsacvdgllmlakgvivgdgvkklsq---e------ag-vvaqsvlalrsivqq------nps----------------------------------e------------------q----------e------------------q---vfar------------------------lvrll--d------------------------h--m---kvpearavviwmvgee----------------glnselv-----------------------s----------------qmlpvvlrylavsftkeadetklqilncaakivlkleea---------------------------s--------------------------------------------------------------------------------------------------------------------------------------------------------------------------------------------------------------------------------------------------------------------------------------------------------------asilketatlvlehtlnlsdldtnndirdrarmlrrlvlpk-------------------s---------------hvisq------------tdvlt-------------------------------------------------------------------k--------lakq--lll-------v--p---k--------------------------------------a---------------------------------------------------------------------------------ppvl-------p-a-l-ap-drs----sflpgtmsh-ivnh-----n-a-p-gyt--slpkphsl--dvhe----rslisgytes----------------------------------------------------------------------------------------------------------------------------------------------------------------------------------------------------------------------------------------------------------------------------------------------------------------------------------------------------------------------------------------------------------------------------------------------------------------------------------------------------------------gteasgdsgggdsdgysddsgpydsgsedsrneessssqnilgkgtqiqgqggtdlaplismddesaggeltkgngslyyglp-vksd--rdldswl-dsqdveakgysqtadp----ssl---lg-yasislgplnpvlskitlldytngdgldvkytyvrep------------aicsqemvclrlyffnrsgdpmlkisvkgme------epasvdnadqagvtsegr-------kvisfeeiaelapgdt-ierdlqvefkhql-----tpiklfvv----l-ngktypakiapevgalvcplql---trnqfitaqsrisgmlessrryaltpydshtcrrmllfd---------------rcllgssysqtsntgddkilfisrai----------------------------a------------------ssvlrvahvav-----v-satlpisdaigfsglqlcfagetlte---rlkclisv---------t--fdt--e----navlikvnce-------dtvfglnllkql---e-t------il-ss---
'apl6_celegans'                mtsfv-----------e-----------------------------gl---------------------------t-s------p-----------------emei--------a--------e-gg-v-il-dn--------------rtrfadlkamldsn----kdnlkvdamkriinliakg--k---dvselfaavvknvaaknvelkklvfvylvryaeeq---q---dlallsistfqralkdpnqlirgsalrvltsirvpmvapimllaikdavrdmspyvrkvaahaipklysl-----e---pe-------l--e-pqlvdcidfll-a-drrslvlgsavyafdeicp---------------------------------------------------------------------------------------------------------------------------------------------------------------------------------------------------------------------------------------------------------h----------------------------------------------------------------rldllhkhfralcrgladvdewgqivminmltryarhe--ladpd----------------------------------------------------------------------------------------------------------------------------------------------------------------------------------rgppdtdvvlllnsarpllqsr-ncsvvmavvqlfyhvapkaq--l----s-qiaralvrllrg---p-------retqyvvltniat--icernptmfdpflksffvrsc--d-sslvkklklhvltslv-se-an---vh------------iilrelqtyvh---m--s--d--laspaveaigr---cavrv------------------------g-a-vsdqcmtglvqlis-----------ss---d------ek-vvcsavvvikrllha------sap----------------------------------------------------------------l------------------n---llsr------------------------lmrlm--p------------------------n--m---iaaqaracviwlvath----------------v---eqv-----------------------l----------------hmapdflrliakkfstenelvklealklavklwlvkrd-------------------------------------------------------------------------------------------------------------------------------------------------------------------------------------------------------------------------------------------------------------------------------------------------------------------------------------------------dsekivqyvfqlarfdlsydvrdrcrflrnlmfnt-------------------e----------------------------------ils-------------------------------------------------------------------q--------hmee--ifm-------s--k---k--------------------------------------p---------------------------------------------------------------------------------apel-------i-s-s-fk-ept---------ssds-llrk-----e-a------------------------------hapnel----------------------------------------------------------------------------------------------------------------------------------------------------------------------------------------------------------------------------------------------------------------------------------------------------------------------------------------------------------------------------------------------------------------------------------------------------------------------------------------------------------------klddsdeeeddddedeeededeeeededeedeeeeeneseeeeeddedeeseeesdeedeeeeeeddsepeekpnpkpstkkq-alil--nkskpmn-gkpkterndldllidv----dfs---aa-gsrqimdathieekeiellnviegnglilsisypr---------------indgqytairfgitnktdgdllgvelk----------------------teegl-------dvkgnsiigdipsgar-vsvdllvdfgdsa-----tsrewilt----rddghekhfrfevpygeqvqpirl---spediskersrlgglnrhviq-----------------------------------------------------------------------------------------------------------------lenp-----i-npssialfvnafssdltiftcqtrsr---kdvciltv---------s--ek-----------siecccd-------nsvigrmlafsv------------sk-nc---
'apl6_populus'                 ----------------------------------------------------------------------------------------------------------------------------------------------------------------------------------------------------------------------------------------------------------------------magirlhviaplvlvavgkcakdmavyvrkcaanalpklhdl-----y---le-------e-ns-stieeivgtll-s-dsspgvvgaaaaaftsvcp---------------------------------------------------------------------------------------------------------------------------------------------------------------------------------------------------------------------------------------------------------n----------------------------------------------------------------nysligrryrrlceilpdveewgqivligillryaiarhglvkesim--fs--------------------------------------l---------hgrershsekddsdddfafkndvsgtsgkydsdlartisrcyiegpdeylsrssyanr---is--f--------------------------e-------------------fn--eak-ft--sgrsndevkillqgtspllwsn-nsavvvaaagvhwimaptee--v----k-rivkpllfllrs---s-------ntskyvvlcniqv--fakampslfspyfedffvvss--d-syqikalkleilcsia-td-ss---is------------sifkefqdyir---d--p--drrfsadavaaigl---cakqi------------------------p-n-mastclegllalakqdlstcdpgsang---e------ag-iliqaimsiksiitq------dpp----------------------------------t------------------h----------e------------------k---vviq------------------------lvrsl--d------------------------s--i---kvpaaratiiwmigey----------------rnlgeii-----------------------p----------------rmltivlkylawsftsealetklqilnttvkvlsgakge---------------------------e--------------------------------------------------------------------------------------------------------------------------------------------------------------------------------------------------------------------------------------------------------------------------------------------------------------m----qtfkklgsyvielaecdlnydvrdrarflkkllpcs-------------------l---------------dc--geleldtncppkkqdlpq-------------------------------------------------------------------v--------laec--mfq-------g--q---a--------------------------------------r---------------------------------------------------------------------------------q--l-------s-p-e-sm-dyr----vylpgslsq-ivlh-----a-a-p-gye--plpkpcsv-----l----dheldtnvir----------------------------------------------------------------------------------------------------------------------------------------------------------------------------------------------------------------------------------------------------------------------------------------------------------------------------------------------------------------------------------------------------------------------------------------------------------------------------------------------------------------gvdtlgegadgtdslsgssyeesasdyssersmtvssgdggsdetsstsevdntdpliqlsdtgdanqnqngapqsastdlee-lmsk--rsletwldaqpglsilstseqsql----rks---sa-risirdissrvkpksyrlldpangnglkvdysfspei------------ssispllvsvevsfenctdetisevalvdeess------kasdssesspshkdvp-------tlvpmeeiaslepgqt-vkkivyvcfhhhl-----lplklaly----c-ngkklsvklrpdigyfvkplpm---dveaftnkesrlpgmfeytrsftf-------------idhigelnkesgdnalvkdnfll---------------vcesl----------------------------a------------------lkmlsnanfsl-----vsvdmpisakhddvsglclrfsgeilsn---smpcliti---------t--aeg--kcseplnvlvkvnce-------etvfglnllnri---v-n-------f-ls---
'apl6_arabidopsis'             mfnkf-----------g-----------------------------st---------------------------s-e------------------------tlsk--------asagllrigt-da-h-ly--d--------------dpedvniaplldsk----fesekcealkrllaliaqg--f---dvsnffpqvvknvasqssevkklvylyllqyaekr---p---neallsinyfqkdlgdpnplvrawalrtmagirlhviaplalaavskcardpavyvrrcaanalpklhdl-----r---le-------e-ha-saieelvgill-n-dhspgvvgaaaaaftsicp---------------------------------------------------------------------------------------------------------------------------------------------------------------------------------------------------------------------------------------------------------n----------------------------------------------------------------nfkligknykklcqilpdveewgqilligtllryvvarhglvreslm-lsi--------------------------------------h---------gtnsngfcekdglgrdltldkedggksdsfdvnlvslvskcyiqgpdeylsrssctdt---vs--s--------------------------a-------------------fd--tke-tt--siahnedvkillqctspllwsn-nsavvlaaagvqwimapled--v----k-kivkpllfllrs---s-------saskyvvlcnilv--fakavpslfaphfenfficss--d-ayqvkayklemlslia-tt-ss---ia------------silrefedyik---d--p--drrfaadtvaaigl---cakrl------------------------m-t-ipttcldgllalvrqesfagdfesadg---e------ag-vlvqavmsiqtmier------dpl----------------------------------r------------------h----------e------------------k---vliq------------------------lfrsl--d------------------------s--i---kvaaaratiiwmvgvy----------------cslghii-----------------------p----------------rmlttitkylawsfkseasetklqilntiakvlisaeag---------------------------d--------------------------------------------------------------------------------------------------------------------------------------------------------------------------------------------------------------------------------------------------------------------------------------------------------------f----hmlkrivvyvfelgeydlsydirdrtrflkkllsck-------------------l---------------as----hepaedsvasqeniaa-------------------------------------------------------------------h--------vveh--vfg-------r--k---l--------------------------------------k---------------------------------------------------------------------------------s--v-------s-p-i-tl-hnr----fylpgslsq-ivlh-----a-a-p-gye--plpkpcsf-----v-------------------------------------------------------------------------------------------------------------------------------------------------------------------------------------------------------------------------------------------------------------------------------------------------------------------------------------------------------------------------------------------------------------------------------------------------------------------------------------------------------------------------------yeeqdqlsdldkqreaaadldgseessetgdengssdydsessngsdfssegdertvsndandpaapliqisetsvsadqee-lrsr--raldlwlddqpstsnqtpsalnsn----qss---ya-kisigdvgsrvkpksyslvdpgngsglkvdyaflsev------------snvsplhvcvevlfenssaepilevnledeesmkvadsseqtlvgkanasynnip-------tlipmeeisclephqs-tkrliqvrfhhhl-----lpmrltlh----y-nekkvpvklrpdlgylvkpfsm---sieeflatesrlpgmfeysrrctf-------------dd--------------------hvkdsrtengkdkflsicesi----------------------------t------------------lkvlsnsnlhl-----vsvdlpvansledatglrlrfsskilss---eiplliti---------t--veg--kctevlnltvkince-------etvfglnllnri---a-nfmvepsss-at---
;
END; [Characters]

BEGIN Distances;
DIMENSIONS ntax=44;
FORMAT labels=left diagonal triangle=both;
MATRIX
[1] 'apl6_entamoeba'                0.0 0.7131902 0.77717394 0.7580175 0.78635013 0.7726692 0.6463022 0.7492212 0.760181 0.72571427 0.7425373 0.7347894 0.7764531 0.7560241 0.7394469 0.74741507 0.75460124 0.7409639 0.693816 0.69404763 0.7079857 0.70883054 0.7072879 0.68667465 0.6871069 0.7096774 0.70552886 0.7084827 0.7008444 0.6444122 0.76957834 0.77259034 0.7654135 0.7680723 0.76390976 0.7371134 0.7457627 0.70767355 0.71496063 0.7993921 0.7577256 0.7165563 0.7771429 0.7714988
[2] 'apl6_ostreococcus'             0.7131902 0.0 0.7663044 0.69154227 0.7958861 0.7039877 0.6182432 0.69477236 0.7121951 0.6933744 0.62480855 0.7128713 0.7328 0.71986973 0.7242991 0.73974764 0.7235099 0.73778504 0.6450567 0.6176024 0.6200608 0.61702126 0.62252665 0.6257669 0.6575121 0.6231003 0.64188164 0.62917936 0.6255708 0.6231405 0.72195125 0.7398374 0.71753246 0.7138211 0.72638434 0.6797753 0.7026578 0.63221884 0.6672326 0.7186312 0.6213292 0.6348123 0.6948854 0.6620155
[3] 'apl1_plasmodium_b'             0.77717394 0.7663044 0.0 0.7512195 0.47161573 0.77 0.77 0.79444444 0.76585364 0.7878788 0.74757284 0.7688172 0.8118812 0.79310346 0.79620856 0.7867299 0.7567568 0.75 0.7941176 0.7621359 0.7621359 0.7621359 0.7707317 0.7635468 0.76237625 0.75609756 0.7621359 0.7609756 0.79901963 0.74634147 0.7669903 0.75242716 0.74757284 0.75242716 0.7960199 0.75124377 0.78531075 0.74271846 0.7647059 0.77956986 0.7736842 0.7247191 0.7614213 0.77832514
[4] 'apl6_thalassiosira_p'          0.7580175 0.69154227 0.7512195 0.0 0.81085044 0.52875173 0.6870229 0.7171561 0.7355982 0.74332345 0.6363636 0.7189441 0.79136693 0.78955007 0.78757226 0.7653061 0.7836611 0.7496206 0.73177844 0.7010582 0.7 0.6899736 0.6974901 0.6988111 0.7208589 0.6827676 0.6904762 0.68798953 0.6965241 0.7312102 0.7806638 0.7835498 0.7809798 0.77922076 0.7979651 0.72705317 0.74422187 0.6964048 0.7004405 0.7844203 0.7177305 0.6942771 0.7578254 0.7454798
[5] 'apl6_plasmodium_f'             0.78635013 0.7958861 0.47161573 0.81085044 0.0 0.79970324 0.7638889 0.79970545 0.7742382 0.82225436 0.796875 0.7969925 0.8264463 0.8228022 0.80573666 0.80890054 0.78521615 0.8163558 0.78370786 0.7712692 0.7722222 0.7705146 0.7715877 0.7842324 0.8041237 0.781293 0.7722222 0.7799175 0.7882188 0.7784522 0.8040816 0.8046133 0.8043478 0.7986395 0.8130969 0.76642334 0.7920354 0.76785713 0.7797102 0.8368932 0.7816265 0.7749196 0.8268551 0.80588233
[6] 'apl6_phaeodactylum'            0.7726692 0.7039877 0.77 0.52875173 0.79970324 0.0 0.6987768 0.7185629 0.7577904 0.74482757 0.6855615 0.72292995 0.78614455 0.7684049 0.77013177 0.7585185 0.76311606 0.7704918 0.7305936 0.70065075 0.69578946 0.6937698 0.6976744 0.719697 0.7347561 0.7138298 0.7161017 0.7138298 0.71686107 0.68306804 0.7816794 0.77709925 0.7804878 0.77709925 0.8021472 0.7103825 0.7368421 0.72379035 0.6830769 0.7977244 0.73984635 0.72289157 0.7639383 0.75734496
[7] 'apl6_naegleria_gw1_9_24_1'     0.6463022 0.6182432 0.77 0.6870229 0.7638889 0.6987768 0.0 0.6905132 0.7230539 0.6910198 0.58233535 0.6926752 0.7616893 0.740458 0.71841705 0.71384615 0.708134 0.734375 0.6666667 0.57249624 0.5754858 0.5782414 0.58059704 0.5833333 0.66456693 0.5740181 0.5810811 0.58308154 0.5885886 0.57952756 0.74237806 0.74237806 0.7412481 0.74390244 0.7480916 0.7218045 0.70352566 0.56313497 0.6957164 0.6863158 0.63782054 0.6200345 0.66221374 0.6645469
[8] 'apl6_cryptococcus'             0.7492212 0.69477236 0.79444444 0.7171561 0.79970545 0.7185629 0.6905132 0.0 0.7525773 0.69831544 0.6661677 0.69875777 0.74747473 0.73653567 0.7229437 0.7147016 0.70118344 0.6954674 0.6491754 0.6810089 0.6784661 0.6764706 0.6833579 0.65568864 0.6561514 0.67113096 0.6686567 0.6666667 0.67264575 0.6598101 0.7449568 0.73275864 0.73956835 0.73775214 0.75965667 0.69451696 0.6744186 0.65140325 0.6200873 0.7301927 0.6569579 0.6592845 0.697446 0.6944
[9] 'apl6_Toxoplasma_g'             0.760181 0.7121951 0.76585364 0.7355982 0.7742382 0.7577904 0.7230539 0.7525773 0.0 0.73138684 0.7082153 0.7340425 0.78783786 0.76104975 0.79578394 0.776 0.7766854 0.7690254 0.7445652 0.70422536 0.71428573 0.70810056 0.7104895 0.7051282 0.73751783 0.7298444 0.70963174 0.72560114 0.7259887 0.71755725 0.77911645 0.7716956 0.776738 0.7777778 0.75474256 0.7230392 0.7521994 0.7282609 0.76513314 0.7664671 0.7131902 0.69381106 0.7518116 0.7215569
[10] 'apl6_leishmania_i'             0.72571427 0.6933744 0.7878788 0.74332345 0.82225436 0.74482757 0.6910198 0.69831544 0.73138684 0.0 0.73258704 0.740458 0.77438134 0.75441176 0.7771429 0.7716763 0.764977 0.7646177 0.717873 0.7008197 0.707124 0.707124 0.7040951 0.7069892 0.71644044 0.70933336 0.7177097 0.7133333 0.72037286 0.6844512 0.74852943 0.75 0.74596184 0.7441176 0.7591777 0.7106599 0.73394495 0.7378768 0.7066869 0.7958478 0.73799723 0.7356495 0.74276525 0.73561645
[11] 'apl6_phytophthora'             0.7425373 0.62480855 0.74757284 0.6363636 0.796875 0.6855615 0.58233535 0.6661677 0.7082153 0.73258704 0.0 0.7132132 0.7703281 0.7452693 0.73779637 0.73691654 0.7315234 0.7355982 0.65606934 0.63238287 0.6388889 0.6425025 0.639165 0.64903355 0.6513353 0.63991976 0.64028054 0.63791376 0.65631264 0.6200274 0.7453237 0.74820143 0.74856323 0.74820143 0.77279305 0.7268171 0.7034796 0.64160657 0.6612426 0.77099234 0.67375135 0.6708861 0.7342074 0.71202534
[12] 'apl6_trichomonas'              0.7347894 0.7128713 0.7688172 0.7189441 0.7969925 0.72292995 0.6926752 0.69875777 0.7340425 0.740458 0.7132132 0.0 0.771261 0.7618343 0.7282127 0.73880595 0.7389985 0.7181818 0.72278666 0.6796407 0.69011974 0.6911544 0.6981982 0.6983655 0.71385545 0.68499255 0.68405366 0.679049 0.7070254 0.66613674 0.756315 0.7688889 0.768546 0.76077265 0.77037036 0.71243525 0.7001477 0.7018072 0.69302326 0.77178425 0.71156895 0.680203 0.749522 0.725832
[13] 'apl6_Candida_g'                0.7764531 0.7328 0.8118812 0.79136693 0.8264463 0.78614455 0.7616893 0.74747473 0.78783786 0.77438134 0.7703281 0.771261 0.0 0.62467194 0.68315506 0.6734417 0.6959554 0.7397454 0.7432796 0.7503526 0.75842696 0.7538678 0.75352114 0.75313807 0.75175315 0.75243396 0.76404494 0.75243396 0.75813293 0.7522388 0.5655527 0.56113255 0.57637995 0.57197946 0.5935897 0.6175772 0.7769986 0.7521127 0.75886524 0.7790927 0.7484756 0.74380165 0.7833935 0.7807808
[14] 'apl6_kluyveromyces_l'          0.7560241 0.71986973 0.79310346 0.78955007 0.8228022 0.7684049 0.740458 0.73653567 0.76104975 0.75441176 0.7452693 0.7618343 0.62467194 0.0 0.6813187 0.6786207 0.66572237 0.6943231 0.7115646 0.73751783 0.7386364 0.7396871 0.7407407 0.7320169 0.72403985 0.7496484 0.75 0.745429 0.7353362 0.7177177 0.57180154 0.57161456 0.5606258 0.56396866 0.5953608 0.5584726 0.7524893 0.7525036 0.7427326 0.7887324 0.75617284 0.7166392 0.7937385 0.7655068
[15] 'apl6_Debaryomyces_h'           0.7394469 0.7242991 0.79620856 0.78757226 0.80573666 0.77013177 0.71841705 0.7229437 0.79578394 0.7771429 0.73779637 0.7282127 0.68315506 0.6813187 0.0 0.4488286 0.4794702 0.6759003 0.66895604 0.7125172 0.71780825 0.71879286 0.7239011 0.7144809 0.6647482 0.72320217 0.72739726 0.72727275 0.7251381 0.7245509 0.63297874 0.6432361 0.64674634 0.63829786 0.65363884 0.57457215 0.7041847 0.72 0.74261606 0.7900763 0.7447761 0.71014494 0.78496504 0.75988287
[16] 'apl6_pichia'                   0.74741507 0.73974764 0.7867299 0.7653061 0.80890054 0.7585185 0.71384615 0.7147016 0.776 0.7716763 0.73691654 0.73880595 0.6734417 0.6786207 0.4488286 0.0 0.47003993 0.6452514 0.65550905 0.72245467 0.7291667 0.72044504 0.7214485 0.7219917 0.6652047 0.7317744 0.73194444 0.7290234 0.71708685 0.7024169 0.652815 0.6510695 0.6572958 0.655496 0.65223277 0.62347186 0.704246 0.72307694 0.7390071 0.7732558 0.7296072 0.7124394 0.76950353 0.76
[17] 'apl6_candida_a'                0.75460124 0.7235099 0.7567568 0.7836611 0.78521615 0.76311606 0.708134 0.70118344 0.7766854 0.764977 0.7315234 0.7389985 0.6959554 0.66572237 0.4794702 0.47003993 0.0 0.67847025 0.6705036 0.7087667 0.7085799 0.70962965 0.7121662 0.71700877 0.6641566 0.7320644 0.7174556 0.7262079 0.7138599 0.7158556 0.6666667 0.65796703 0.6574966 0.6597796 0.6809986 0.64415586 0.7109489 0.71833086 0.74377745 0.7837838 0.738437 0.72545755 0.775 0.76545167
[18] 'apl6_yarrowia'                 0.7409639 0.73778504 0.75 0.7496206 0.8163558 0.7704918 0.734375 0.6954674 0.7690254 0.7646177 0.7355982 0.7181818 0.7397454 0.6943231 0.6759003 0.6452514 0.67847025 0.0 0.6193265 0.73138684 0.7402032 0.7281977 0.73216885 0.7172012 0.6697389 0.7252907 0.71532845 0.72238374 0.73071325 0.6985871 0.7194951 0.71348315 0.732493 0.71669006 0.7136752 0.69210523 0.69287837 0.73782235 0.73691654 0.79518074 0.742681 0.7198068 0.7713755 0.77335376
[19] 'apl6_neurosopora'              0.693816 0.6450567 0.7941176 0.73177844 0.78370786 0.7305936 0.6666667 0.6491754 0.7445652 0.717873 0.65606934 0.72278666 0.7432796 0.7115646 0.66895604 0.65550905 0.6705036 0.6193265 0.0 0.6363636 0.6350778 0.6359773 0.63404256 0.6426554 0.4508519 0.63380283 0.64346594 0.6309859 0.62624824 0.6429652 0.7214674 0.7195122 0.7204885 0.7214674 0.7281421 0.71253073 0.6971351 0.6733238 0.68658894 0.7364185 0.6640867 0.6409396 0.6959707 0.69195753
[20] 'apl6_danio'                    0.69404763 0.6176024 0.7621359 0.7010582 0.7712692 0.70065075 0.57249624 0.6810089 0.70422536 0.7008197 0.63238287 0.6796407 0.7503526 0.73751783 0.7125172 0.72245467 0.7087667 0.73138684 0.6363636 0.0 0.24285714 0.24616858 0.2607862 0.44813696 0.62611276 0.37536094 0.3731919 0.37536094 0.42857143 0.48924732 0.7386364 0.74715906 0.7390071 0.7400568 0.7285714 0.7076167 0.6826347 0.6122661 0.65051395 0.748062 0.6770721 0.5783972 0.7013301 0.69989395
[21] 'apl6_gallus'                   0.7079857 0.6200608 0.7621359 0.7 0.7722222 0.69578946 0.5754858 0.6784661 0.71428573 0.707124 0.6388889 0.69011974 0.75842696 0.7386364 0.71780825 0.7291667 0.7085799 0.7402032 0.6350778 0.24285714 0.0 0.20779221 0.23026927 0.46529815 0.63353115 0.36663526 0.3949814 0.37229028 0.44412333 0.4973262 0.7439887 0.7468175 0.7415254 0.7454031 0.7325747 0.7076167 0.68703425 0.6232323 0.6540146 0.74781525 0.66945606 0.59167606 0.706089 0.70648813
[22] 'apl6_mus'                      0.70883054 0.61702126 0.7621359 0.6899736 0.7705146 0.6937698 0.5782414 0.6764706 0.70810056 0.707124 0.6425025 0.6911544 0.7538678 0.7396871 0.71879286 0.72044504 0.70962965 0.7281977 0.6359773 0.24616858 0.20779221 0.0 0.07308048 0.46033302 0.62852895 0.37310606 0.38519925 0.3778409 0.4237452 0.50066936 0.74362606 0.7450425 0.74115986 0.7393768 0.7293447 0.71253073 0.68358207 0.6236125 0.65211064 0.73375 0.6712042 0.5934685 0.7104338 0.70206183
[23] 'apl6_homo'                     0.7072879 0.62252665 0.7707317 0.6974901 0.7715877 0.6976744 0.58059704 0.6833579 0.7104895 0.7040951 0.639165 0.6981982 0.75352114 0.7407407 0.7239011 0.7214485 0.7121662 0.73216885 0.63404256 0.2607862 0.23026927 0.07308048 0.0 0.46470588 0.63095236 0.38293839 0.39221272 0.38767773 0.4299517 0.5080429 0.75177306 0.7460993 0.74787533 0.7475177 0.73751783 0.726601 0.68609864 0.630303 0.65597665 0.73967457 0.6698113 0.6031567 0.7124413 0.70691437
[24] 'apl6_apis'                     0.68667465 0.6257669 0.7635468 0.6988111 0.7842324 0.719697 0.5833333 0.65568864 0.7051282 0.7069892 0.64903355 0.6983655 0.75313807 0.7320169 0.7144809 0.7219917 0.71700877 0.7172012 0.6426554 0.44813696 0.46529815 0.46033302 0.46470588 0.0 0.64844906 0.47200772 0.4595122 0.47297296 0.4738401 0.5093834 0.7475456 0.75035065 0.75630254 0.7545582 0.7358757 0.7 0.6848306 0.6047718 0.64 0.7401274 0.6840426 0.5890411 0.71684587 0.7108307
[25] 'apl6_aspergillus_n'            0.6871069 0.6575121 0.76237625 0.7208589 0.8041237 0.7347561 0.66456693 0.6561514 0.73751783 0.71644044 0.6513353 0.71385545 0.75175315 0.72403985 0.6647482 0.6652047 0.6641566 0.6697389 0.4508519 0.62611276 0.63353115 0.62852895 0.63095236 0.64844906 0.0 0.63555557 0.6364985 0.6340741 0.64094955 0.63593006 0.7289586 0.7368421 0.7293447 0.7303852 0.7393162 0.72440946 0.69957685 0.6632653 0.6610429 0.7334669 0.6698262 0.64298093 0.6959707 0.70625
[26] 'apl6_rat'                      0.7096774 0.6231003 0.75609756 0.6827676 0.781293 0.7138298 0.5740181 0.67113096 0.7298444 0.70933336 0.63991976 0.68499255 0.75243396 0.7496484 0.72320217 0.7317744 0.7320644 0.7252907 0.63380283 0.37536094 0.36663526 0.37310606 0.38293839 0.47200772 0.63555557 0.0 0.2750234 0.13691027 0.42705315 0.5112583 0.7492997 0.7507003 0.7510489 0.75490195 0.73521125 0.7191283 0.6780415 0.6089613 0.65243006 0.7568922 0.68205667 0.6027088 0.7132785 0.70600414
[27] 'apl6_xenopus'                  0.70552886 0.64188164 0.7621359 0.6904762 0.7722222 0.7161017 0.5810811 0.6686567 0.70963174 0.7177097 0.64028054 0.68405366 0.76404494 0.75 0.72739726 0.73194444 0.7174556 0.71532845 0.64346594 0.3731919 0.3949814 0.38519925 0.39221272 0.4595122 0.6364985 0.2750234 0.0 0.2703461 0.4375 0.5080645 0.74823195 0.75247526 0.75 0.75106084 0.7311522 0.7184466 0.6751497 0.6030457 0.6446402 0.74561405 0.6726128 0.59841627 0.7144536 0.7049689
[28] 'apl6_bos'                      0.7084827 0.62917936 0.7609756 0.68798953 0.7799175 0.7138298 0.58308154 0.6666667 0.72560114 0.7133333 0.63791376 0.679049 0.75243396 0.745429 0.72727275 0.7290234 0.7262079 0.72238374 0.6309859 0.37536094 0.37229028 0.3778409 0.38767773 0.47297296 0.6340741 0.13691027 0.2703461 0.0 0.44444445 0.5139073 0.74509805 0.7521008 0.7468532 0.7507003 0.7366197 0.7191283 0.67507416 0.60692465 0.6568483 0.76065165 0.67785937 0.5925508 0.7097532 0.70186335
[29] 'apl6_ciona'                    0.7008444 0.6255708 0.79901963 0.6965241 0.7882188 0.71686107 0.5885886 0.67264575 0.7259887 0.72037286 0.65631264 0.7070254 0.75813293 0.7353362 0.7251381 0.71708685 0.7138599 0.73071325 0.62624824 0.42857143 0.44412333 0.4237452 0.4299517 0.4738401 0.64094955 0.42705315 0.4375 0.44444445 0.0 0.49456522 0.73751783 0.7489301 0.74216527 0.74179745 0.7363897 0.7051597 0.6921922 0.6371951 0.6637168 0.7503137 0.6715635 0.60181 0.71948355 0.7240664
[30] 'apl6_monosiga'                 0.6444122 0.6231405 0.74634147 0.7312102 0.7784522 0.68306804 0.57952756 0.6598101 0.71755725 0.6844512 0.6200274 0.66613674 0.7522388 0.7177177 0.7245509 0.7024169 0.7158556 0.6985871 0.6429652 0.48924732 0.4973262 0.50066936 0.5080429 0.5093834 0.63593006 0.5112583 0.5080645 0.5139073 0.49456522 0.0 0.73952097 0.74251497 0.7399103 0.744012 0.73533833 0.7195122 0.6704 0.59507525 0.6722561 0.7103825 0.6680912 0.60902256 0.7102649 0.7033426
[31] 'apl6_scerevisiae'              0.76957834 0.72195125 0.7669903 0.7806638 0.8040816 0.7816794 0.74237806 0.7449568 0.77911645 0.74852943 0.7453237 0.756315 0.5655527 0.57180154 0.63297874 0.652815 0.6666667 0.7194951 0.7214674 0.7386364 0.7439887 0.74362606 0.75177306 0.7475456 0.7289586 0.7492997 0.74823195 0.74509805 0.73751783 0.73952097 0.0 0.1662531 0.13226205 0.08168317 0.5089744 0.49881235 0.75460994 0.7507123 0.7464986 0.7802419 0.7465224 0.7171381 0.79816514 0.7881997
[32] 'apl6_IT_Sbay_c707_9518'        0.77259034 0.7398374 0.75242716 0.7835498 0.8046133 0.77709925 0.74237806 0.73275864 0.7716956 0.75 0.74820143 0.7688889 0.56113255 0.57161456 0.6432361 0.6510695 0.65796703 0.71348315 0.7195122 0.74715906 0.7468175 0.7450425 0.7460993 0.75035065 0.7368421 0.7507003 0.75247526 0.7521008 0.7489301 0.74251497 0.1662531 0.0 0.16440049 0.15432099 0.4961637 0.49643704 0.74115986 0.73646724 0.74022347 0.7802419 0.75734156 0.7321131 0.80366975 0.7836611
[33] 'apl6_IT_Smik_c791_9130'        0.7654135 0.71753246 0.74757284 0.7809798 0.8043478 0.7804878 0.7412481 0.73956835 0.776738 0.74596184 0.74856323 0.768546 0.57637995 0.5606258 0.64674634 0.6572958 0.6574966 0.732493 0.7204885 0.7390071 0.7415254 0.74115986 0.74787533 0.75630254 0.7293447 0.7510489 0.75 0.7468532 0.74216527 0.7399103 0.13226205 0.16440049 0.0 0.11945813 0.5096031 0.5011876 0.7422096 0.7439545 0.7440559 0.7746479 0.7515432 0.72259134 0.8003663 0.7854985
[34] 'apl6_IT_Spar_c291_9356'        0.7680723 0.7138211 0.75242716 0.77922076 0.7986395 0.77709925 0.74390244 0.73775214 0.7777778 0.7441176 0.74820143 0.76077265 0.57197946 0.56396866 0.63829786 0.655496 0.6597796 0.71669006 0.7214674 0.7400568 0.7454031 0.7393768 0.7475177 0.7545582 0.7303852 0.75490195 0.75106084 0.7507003 0.74179745 0.744012 0.08168317 0.15432099 0.11945813 0.0 0.50769234 0.5 0.7475177 0.7393162 0.7478992 0.7842742 0.7588872 0.7237937 0.80366975 0.78517395
[35] 'apl6_ashU_Scas_Contig645_6'    0.76390976 0.72638434 0.7960199 0.7979651 0.8130969 0.8021472 0.7480916 0.75965667 0.75474256 0.7591777 0.77279305 0.77037036 0.5935897 0.5953608 0.65363884 0.65223277 0.6809986 0.7136752 0.7281421 0.7285714 0.7325747 0.7293447 0.73751783 0.7358757 0.7393162 0.73521125 0.7311522 0.7366197 0.7363897 0.73533833 0.5089744 0.4961637 0.5096031 0.50769234 0.0 0.5502392 0.73721594 0.75 0.75606275 0.7710843 0.75268817 0.7265239 0.7918969 0.7712121
[36] 'apl6_ashU_Sklu_Contig2341_3'   0.7371134 0.6797753 0.75124377 0.72705317 0.76642334 0.7103825 0.7218045 0.69451696 0.7230392 0.7106599 0.7268171 0.71243525 0.6175772 0.5584726 0.57457215 0.62347186 0.64415586 0.69210523 0.71253073 0.7076167 0.7076167 0.71253073 0.726601 0.7 0.72440946 0.7191283 0.7184466 0.7191283 0.7051597 0.7195122 0.49881235 0.49643704 0.5011876 0.5 0.5502392 0.0 0.68435013 0.7157107 0.7195122 0.7866109 0.7090909 0.66313 0.7630662 0.72
[37] 'apl6_spombe'                   0.7457627 0.7026578 0.78531075 0.74422187 0.7920354 0.7368421 0.70352566 0.6744186 0.7521994 0.73394495 0.7034796 0.7001477 0.7769986 0.7524893 0.7041847 0.704246 0.7109489 0.69287837 0.6971351 0.6826347 0.68703425 0.68358207 0.68609864 0.6848306 0.69957685 0.6780415 0.6751497 0.67507416 0.6921922 0.6704 0.75460994 0.74115986 0.7422096 0.7475177 0.73721594 0.68435013 0.0 0.6950673 0.6886503 0.7291667 0.7106518 0.6943973 0.68978804 0.7027027
[38] 'apl6_dictyostelium'            0.70767355 0.63221884 0.74271846 0.6964048 0.76785713 0.72379035 0.56313497 0.65140325 0.7282609 0.7378768 0.64160657 0.7018072 0.7521127 0.7525036 0.72 0.72307694 0.71833086 0.73782235 0.6733238 0.6122661 0.6232323 0.6236125 0.630303 0.6047718 0.6632653 0.6089613 0.6030457 0.60692465 0.6371951 0.59507525 0.7507123 0.73646724 0.7439545 0.7393162 0.75 0.7157107 0.6950673 0.0 0.6822695 0.7585335 0.69174504 0.6793103 0.7488152 0.7296451
[39] 'apl6_ustilago'                 0.71496063 0.6672326 0.7647059 0.7004405 0.7797102 0.6830769 0.6957164 0.6200873 0.76513314 0.7066869 0.6612426 0.69302326 0.75886524 0.7427326 0.74261606 0.7390071 0.74377745 0.73691654 0.68658894 0.65051395 0.6540146 0.65211064 0.65597665 0.64 0.6610429 0.65243006 0.6446402 0.6568483 0.6637168 0.6722561 0.7464986 0.74022347 0.7440559 0.7478992 0.75606275 0.7195122 0.6886503 0.6822695 0.0 0.7136752 0.63974154 0.6501706 0.7007722 0.681388
[40] 'apl6_oryza'                    0.7993921 0.7186312 0.77956986 0.7844203 0.8368932 0.7977244 0.6863158 0.7301927 0.7664671 0.7958478 0.77099234 0.77178425 0.7790927 0.7887324 0.7900763 0.7732558 0.7837838 0.79518074 0.7364185 0.748062 0.74781525 0.73375 0.73967457 0.7401274 0.7334669 0.7568922 0.74561405 0.76065165 0.7503137 0.7103825 0.7802419 0.7802419 0.7746479 0.7842742 0.7710843 0.7866109 0.7291667 0.7585335 0.7136752 0.0 0.6836283 0.7818428 0.5209251 0.55665565
[41] 'apl6_physcomitrella'           0.7577256 0.6213292 0.7736842 0.7177305 0.7816265 0.73984635 0.63782054 0.6569579 0.7131902 0.73799723 0.67375135 0.71156895 0.7484756 0.75617284 0.7447761 0.7296072 0.738437 0.742681 0.6640867 0.6770721 0.66945606 0.6712042 0.6698113 0.6840426 0.6698262 0.68205667 0.6726128 0.67785937 0.6715635 0.6680912 0.7465224 0.75734156 0.7515432 0.7588872 0.75268817 0.7090909 0.7106518 0.69174504 0.63974154 0.6836283 0.0 0.6994413 0.64377683 0.6107383
[42] 'apl6_celegans'                 0.7165563 0.6348123 0.7247191 0.6942771 0.7749196 0.72289157 0.6200345 0.6592845 0.69381106 0.7356495 0.6708861 0.680203 0.74380165 0.7166392 0.71014494 0.7124394 0.72545755 0.7198068 0.6409396 0.5783972 0.59167606 0.5934685 0.6031567 0.5890411 0.64298093 0.6027088 0.59841627 0.5925508 0.60181 0.60902256 0.7171381 0.7321131 0.72259134 0.7237937 0.7265239 0.66313 0.6943973 0.6793103 0.6501706 0.7818428 0.6994413 0.0 0.7442455 0.7276786
[43] 'apl6_populus'                  0.7771429 0.6948854 0.7614213 0.7578254 0.8268551 0.7639383 0.66221374 0.697446 0.7518116 0.74276525 0.7342074 0.749522 0.7833935 0.7937385 0.78496504 0.76950353 0.775 0.7713755 0.6959707 0.7013301 0.706089 0.7104338 0.7124413 0.71684587 0.6959707 0.7132785 0.7144536 0.7097532 0.71948355 0.7102649 0.79816514 0.80366975 0.8003663 0.80366975 0.7918969 0.7630662 0.68978804 0.7488152 0.7007722 0.5209251 0.64377683 0.7442455 0.0 0.42588726
[44] 'apl6_arabidopsis'              0.7714988 0.6620155 0.77832514 0.7454798 0.80588233 0.75734496 0.6645469 0.6944 0.7215569 0.73561645 0.71202534 0.725832 0.7807808 0.7655068 0.75988287 0.76 0.76545167 0.77335376 0.69195753 0.69989395 0.70648813 0.70206183 0.70691437 0.7108307 0.70625 0.70600414 0.7049689 0.70186335 0.7240664 0.7033426 0.7881997 0.7836611 0.7854985 0.78517395 0.7712121 0.72 0.7027027 0.7296451 0.681388 0.55665565 0.6107383 0.7276786 0.42588726 0.0
;
END; [Distances]

BEGIN Splits;
DIMENSIONS ntax=44 nsplits=144;
FORMAT labels=no weights=yes confidences=no intervals=no;
PROPERTIES fit=98.47 cyclic;
CYCLE 1 3 5 9 14 35 32 33 34 31 36 13 15 16 17 18 19 25 6 4 11 38 7 24 27 28 26 23 22 21 20 29 30 42 2 41 44 43 40 39 8 37 12 10;
MATRIX
[1, size=1] 	 0.35996023 	  1 2 3 4 5 6 7 8 9 11 12 13 14 15 16 17 18 19 20 21 22 23 24 25 26 27 28 29 30 31 32 33 34 35 36 37 38 39 40 41 42 43 44,
[2, size=4] 	 6.877756E-4 	  1 2 3 4 5 6 7 9 11 13 14 15 16 17 18 19 20 21 22 23 24 25 26 27 28 29 30 31 32 33 34 35 36 38 39 40 41 42 43 44,
[3, size=3] 	 0.011409731 	  1 3 5,
[4, size=1] 	 0.35014567 	  1,
[5, size=1] 	 0.3489061 	  1 2 3 4 5 6 7 8 9 10 11 13 14 15 16 17 18 19 20 21 22 23 24 25 26 27 28 29 30 31 32 33 34 35 36 37 38 39 40 41 42 43 44,
[6, size=2] 	 0.004062215 	  1 2 3 4 5 6 7 8 9 10 11 13 14 15 16 17 18 19 20 21 22 23 24 25 26 27 28 29 30 31 32 33 34 35 36 38 39 40 41 42 43 44,
[7, size=8] 	 0.0026675644 	  1 2 3 4 5 6 7 9 10 11 13 14 15 16 17 18 19 20 21 22 23 24 25 26 27 28 29 30 31 32 33 34 35 36 38 42,
[8, size=13] 	 0.0049294233 	  1 3 5 9 10 13 14 31 32 33 34 35 36,
[9, size=10] 	 6.0236736E-5 	  1 3 5 9 10 14 32 33 34 35,
[10, size=2] 	 0.0056737764 	  1 10,
[11, size=1] 	 0.3342585 	  1 2 3 4 5 6 7 8 9 10 11 12 13 14 15 16 17 18 19 20 21 22 23 24 25 26 27 28 29 30 31 32 33 34 35 36 38 39 40 41 42 43 44,
[12, size=2] 	 0.0016177645 	  1 2 3 4 5 6 7 9 10 11 12 13 14 15 16 17 18 19 20 21 22 23 24 25 26 27 28 29 30 31 32 33 34 35 36 38 39 40 41 42 43 44,
[13, size=5] 	 0.002945522 	  1 2 3 4 5 6 7 9 10 11 12 13 14 15 16 17 18 19 20 21 22 23 24 25 26 27 28 29 30 31 32 33 34 35 36 38 41 42 44,
[14, size=6] 	 5.1747065E-4 	  1 2 3 4 5 6 7 9 10 11 12 13 14 15 16 17 18 19 20 21 22 23 24 25 26 27 28 29 30 31 32 33 34 35 36 38 41 42,
[15, size=1] 	 0.30019826 	  1 2 3 4 5 6 7 9 10 11 12 13 14 15 16 17 18 19 20 21 22 23 24 25 26 27 28 29 30 31 32 33 34 35 36 37 38 39 40 41 42 43 44,
[16, size=2] 	 0.02063927 	  1 2 3 4 5 6 7 9 10 11 12 13 14 15 16 17 18 19 20 21 22 23 24 25 26 27 28 29 30 31 32 33 34 35 36 37 38 40 41 42 43 44,
[17, size=6] 	 0.007710586 	  1 2 3 4 5 6 7 9 10 11 12 13 14 15 16 17 18 19 20 21 22 23 24 25 26 27 28 29 30 31 32 33 34 35 36 37 38 42,
[18, size=19] 	 0.005390751 	  1 3 5 9 10 12 13 14 15 16 17 18 31 32 33 34 35 36 37,
[19, size=1] 	 0.29885843 	  1 2 3 4 5 6 7 8 9 10 11 12 13 14 15 16 17 18 19 20 21 22 23 24 25 26 27 28 29 30 31 32 33 34 35 36 37 38 40 41 42 43 44,
[20, size=2] 	 0.0019888212 	  1 2 3 4 5 6 7 8 9 10 11 12 13 14 15 16 17 18 19 20 21 22 23 24 25 26 27 28 29 30 31 32 33 34 35 36 37 38 41 42 43 44,
[21, size=1] 	 0.26547262 	  1 2 3 4 5 6 7 8 9 10 11 12 13 14 15 16 17 18 19 20 21 22 23 24 25 26 27 28 29 30 31 32 33 34 35 36 37 38 39 41 42 43 44,
[22, size=2] 	 0.021906208 	  1 2 3 4 5 6 7 8 9 10 11 12 13 14 15 16 17 18 19 20 21 22 23 24 25 26 27 28 29 30 31 32 33 34 35 36 37 38 39 41 42 44,
[23, size=3] 	 0.07679355 	  1 2 3 4 5 6 7 8 9 10 11 12 13 14 15 16 17 18 19 20 21 22 23 24 25 26 27 28 29 30 31 32 33 34 35 36 37 38 39 41 42,
[24, size=4] 	 0.0029744073 	  1 2 3 4 5 6 7 8 9 10 11 12 13 14 15 16 17 18 19 20 21 22 23 24 25 26 27 28 29 30 31 32 33 34 35 36 37 38 39 42,
[25, size=5] 	 0.016789105 	  1 3 4 5 6 7 8 9 10 11 12 13 14 15 16 17 18 19 20 21 22 23 24 25 26 27 28 29 30 31 32 33 34 35 36 37 38 39 42,
[26, size=1] 	 0.19440046 	  1 2 3 4 5 6 7 8 9 10 11 12 13 14 15 16 17 18 19 20 21 22 23 24 25 26 27 28 29 30 31 32 33 34 35 36 37 38 39 40 41 42 44,
[27, size=2] 	 0.043745734 	  1 2 3 4 5 6 7 8 9 10 11 12 13 14 15 16 17 18 19 20 21 22 23 24 25 26 27 28 29 30 31 32 33 34 35 36 37 38 39 40 41 42,
[28, size=3] 	 0.0101431785 	  1 2 3 4 5 6 7 8 9 10 11 12 13 14 15 16 17 18 19 20 21 22 23 24 25 26 27 28 29 30 31 32 33 34 35 36 37 38 39 40 42,
[29, size=22] 	 7.21455E-4 	  1 3 5 8 9 10 12 13 14 15 16 17 18 31 32 33 34 35 36 37 39 40,
[30, size=1] 	 0.19653833 	  1 2 3 4 5 6 7 8 9 10 11 12 13 14 15 16 17 18 19 20 21 22 23 24 25 26 27 28 29 30 31 32 33 34 35 36 37 38 39 40 41 42 43,
[31, size=2] 	 0.0043550846 	  1 2 3 4 5 6 7 8 9 10 11 12 13 14 15 16 17 18 19 20 21 22 23 24 25 26 27 28 29 30 31 32 33 34 35 36 37 38 39 40 42 43,
[32, size=3] 	 0.008132814 	  1 3 4 5 6 7 8 9 10 11 12 13 14 15 16 17 18 19 20 21 22 23 24 25 26 27 28 29 30 31 32 33 34 35 36 37 38 39 40 42 43,
[33, size=1] 	 0.28582764 	  1 2 3 4 5 6 7 8 9 10 11 12 13 14 15 16 17 18 19 20 21 22 23 24 25 26 27 28 29 30 31 32 33 34 35 36 37 38 39 40 42 43 44,
[34, size=2] 	 0.0046848874 	  1 3 4 5 6 7 8 9 10 11 12 13 14 15 16 17 18 19 20 21 22 23 24 25 26 27 28 29 30 31 32 33 34 35 36 37 38 39 40 42 43 44,
[35, size=16] 	 0.0018342751 	  1 3 4 5 6 8 9 10 12 13 14 15 16 17 18 19 25 31 32 33 34 35 36 37 39 40 43 44,
[36, size=20] 	 0.0017634716 	  1 3 5 8 9 10 12 13 14 15 16 17 18 31 32 33 34 35 36 37 39 40 43 44,
[37, size=1] 	 0.28090462 	  1 3 4 5 6 7 8 9 10 11 12 13 14 15 16 17 18 19 20 21 22 23 24 25 26 27 28 29 30 31 32 33 34 35 36 37 38 39 40 41 42 43 44,
[38, size=5] 	 1.0100214E-5 	  1 3 4 5 6 7 8 9 10 11 12 13 14 15 16 17 18 19 21 22 23 24 25 26 27 28 31 32 33 34 35 36 37 38 39 40 41 43 44,
[39, size=7] 	 0.0011152675 	  1 3 4 5 6 7 8 9 10 11 12 13 14 15 16 17 18 19 23 24 25 26 27 28 31 32 33 34 35 36 37 38 39 40 41 43 44,
[40, size=12] 	 0.0047367555 	  1 3 4 5 6 7 8 9 10 11 12 13 14 15 16 17 18 19 25 31 32 33 34 35 36 37 38 39 40 41 43 44,
[41, size=14] 	 0.0032451802 	  1 3 4 5 6 8 9 10 11 12 13 14 15 16 17 18 19 25 31 32 33 34 35 36 37 39 40 41 43 44,
[42, size=15] 	 0.0012291088 	  1 3 4 5 6 8 9 10 12 13 14 15 16 17 18 19 25 31 32 33 34 35 36 37 39 40 41 43 44,
[43, size=19] 	 0.0051314994 	  1 3 5 8 9 10 12 13 14 15 16 17 18 31 32 33 34 35 36 37 39 40 41 43 44,
[44, size=1] 	 0.29739967 	  1 2 3 4 5 6 7 8 9 10 11 12 13 14 15 16 17 18 19 20 21 22 23 24 25 26 27 28 29 30 31 32 33 34 35 36 37 38 39 40 41 43 44,
[45, size=11] 	 0.013164443 	  1 2 3 4 5 6 7 8 9 10 11 12 13 14 15 16 17 18 19 25 31 32 33 34 35 36 37 38 39 40 41 43 44,
[46, size=12] 	 0.0031589472 	  1 2 3 4 5 6 8 9 10 11 12 13 14 15 16 17 18 19 25 31 32 33 34 35 36 37 38 39 40 41 43 44,
[47, size=1] 	 0.24402489 	  1 2 3 4 5 6 7 8 9 10 11 12 13 14 15 16 17 18 19 20 21 22 23 24 25 26 27 28 29 31 32 33 34 35 36 37 38 39 40 41 42 43 44,
[48, size=2] 	 0.0035096745 	  1 2 3 4 5 6 7 8 9 10 11 12 13 14 15 16 17 18 19 20 21 22 23 24 25 26 27 28 31 32 33 34 35 36 37 38 39 40 41 42 43 44,
[49, size=5] 	 6.709784E-6 	  1 2 3 4 5 6 7 8 9 10 11 12 13 14 15 16 17 18 19 23 24 25 26 27 28 31 32 33 34 35 36 37 38 39 40 41 42 43 44,
[50, size=7] 	 0.0022563923 	  1 2 3 4 5 6 7 8 9 10 11 12 13 14 15 16 17 18 19 24 25 27 28 31 32 33 34 35 36 37 38 39 40 41 42 43 44,
[51, size=9] 	 0.003431016 	  1 2 3 4 5 6 7 8 9 10 11 12 13 14 15 16 17 18 19 24 25 31 32 33 34 35 36 37 38 39 40 41 42 43 44,
[52, size=10] 	 0.017596541 	  1 2 3 4 5 6 7 8 9 10 11 12 13 14 15 16 17 18 19 25 31 32 33 34 35 36 37 38 39 40 41 42 43 44,
[53, size=12] 	 0.011523154 	  1 2 3 4 5 6 8 9 10 11 12 13 14 15 16 17 18 19 25 31 32 33 34 35 36 37 39 40 41 42 43 44,
[54, size=13] 	 0.0065441267 	  1 2 3 4 5 6 8 9 10 12 13 14 15 16 17 18 19 25 31 32 33 34 35 36 37 39 40 41 42 43 44,
[55, size=20] 	 5.2223848E-5 	  1 2 3 5 8 9 10 12 13 14 15 31 32 33 34 35 36 37 39 40 41 42 43 44,
[56, size=1] 	 0.21307258 	  1 2 3 4 5 6 7 8 9 10 11 12 13 14 15 16 17 18 19 20 21 22 23 24 25 26 27 28 30 31 32 33 34 35 36 37 38 39 40 41 42 43 44,
[57, size=2] 	 8.4181E-4 	  1 2 3 4 5 6 7 8 9 10 11 12 13 14 15 16 17 18 19 21 22 23 24 25 26 27 28 30 31 32 33 34 35 36 37 38 39 40 41 42 43 44,
[58, size=6] 	 0.0017020482 	  1 2 3 4 5 6 7 8 9 10 11 12 13 14 15 16 17 18 19 24 25 27 28 30 31 32 33 34 35 36 37 38 39 40 41 42 43 44,
[59, size=8] 	 0.018021733 	  1 2 3 4 5 6 7 8 9 10 11 12 13 14 15 16 17 18 19 24 25 30 31 32 33 34 35 36 37 38 39 40 41 42 43 44,
[60, size=9] 	 0.022123232 	  1 2 3 4 5 6 7 8 9 10 11 12 13 14 15 16 17 18 19 25 30 31 32 33 34 35 36 37 38 39 40 41 42 43 44,
[61, size=16] 	 9.2767994E-4 	  1 2 3 5 8 9 10 12 13 14 15 16 17 18 30 31 32 33 34 35 36 37 39 40 41 42 43 44,
[62, size=1] 	 0.115316615 	  1 2 3 4 5 6 7 8 9 10 11 12 13 14 15 16 17 18 19 21 22 23 24 25 26 27 28 29 30 31 32 33 34 35 36 37 38 39 40 41 42 43 44,
[63, size=2] 	 0.0075003053 	  1 2 3 4 5 6 7 8 9 10 11 12 13 14 15 16 17 18 19 22 23 24 25 26 27 28 29 30 31 32 33 34 35 36 37 38 39 40 41 42 43 44,
[64, size=3] 	 0.0038471771 	  1 2 3 4 5 6 7 8 9 10 11 12 13 14 15 16 17 18 19 23 24 25 26 27 28 29 30 31 32 33 34 35 36 37 38 39 40 41 42 43 44,
[65, size=4] 	 0.05601308 	  1 2 3 4 5 6 7 8 9 10 11 12 13 14 15 16 17 18 19 24 25 26 27 28 29 30 31 32 33 34 35 36 37 38 39 40 41 42 43 44,
[66, size=7] 	 0.019835569 	  1 2 3 4 5 6 7 8 9 10 11 12 13 14 15 16 17 18 19 24 25 29 30 31 32 33 34 35 36 37 38 39 40 41 42 43 44,
[67, size=8] 	 0.0033362727 	  1 2 3 4 5 6 7 8 9 10 11 12 13 14 15 16 17 18 19 25 29 30 31 32 33 34 35 36 37 38 39 40 41 42 43 44,
[68, size=10] 	 5.687869E-4 	  1 2 3 4 5 6 8 9 10 11 12 13 14 15 16 17 18 19 25 29 30 31 32 33 34 35 36 37 39 40 41 42 43 44,
[69, size=1] 	 0.10028342 	  1 2 3 4 5 6 7 8 9 10 11 12 13 14 15 16 17 18 19 20 22 23 24 25 26 27 28 29 30 31 32 33 34 35 36 37 38 39 40 41 42 43 44,
[70, size=2] 	 0.005048091 	  1 2 3 4 5 6 7 8 9 10 11 12 13 14 15 16 17 18 19 20 23 24 25 26 27 28 29 30 31 32 33 34 35 36 37 38 39 40 41 42 43 44,
[71, size=3] 	 0.010768936 	  1 2 3 4 5 6 7 8 9 10 11 12 13 14 15 16 17 18 19 20 24 25 26 27 28 29 30 31 32 33 34 35 36 37 38 39 40 41 42 43 44,
[72, size=5] 	 0.0059246584 	  1 2 3 4 5 6 7 8 9 10 11 12 13 14 15 16 17 18 19 20 24 25 27 29 30 31 32 33 34 35 36 37 38 39 40 41 42 43 44,
[73, size=1] 	 0.025523 	  1 2 3 4 5 6 7 8 9 10 11 12 13 14 15 16 17 18 19 20 21 23 24 25 26 27 28 29 30 31 32 33 34 35 36 37 38 39 40 41 42 43 44,
[74, size=2] 	 0.07971249 	  1 2 3 4 5 6 7 8 9 10 11 12 13 14 15 16 17 18 19 20 21 24 25 26 27 28 29 30 31 32 33 34 35 36 37 38 39 40 41 42 43 44,
[75, size=1] 	 0.040883277 	  1 2 3 4 5 6 7 8 9 10 11 12 13 14 15 16 17 18 19 20 21 22 24 25 26 27 28 29 30 31 32 33 34 35 36 37 38 39 40 41 42 43 44,
[76, size=1] 	 0.06544595 	  1 2 3 4 5 6 7 8 9 10 11 12 13 14 15 16 17 18 19 20 21 22 23 24 25 27 28 29 30 31 32 33 34 35 36 37 38 39 40 41 42 43 44,
[77, size=2] 	 0.062837645 	  1 2 3 4 5 6 7 8 9 10 11 12 13 14 15 16 17 18 19 20 21 22 23 24 25 27 29 30 31 32 33 34 35 36 37 38 39 40 41 42 43 44,
[78, size=3] 	 0.056087136 	  1 2 3 4 5 6 7 8 9 10 11 12 13 14 15 16 17 18 19 20 21 22 23 24 25 29 30 31 32 33 34 35 36 37 38 39 40 41 42 43 44,
[79, size=8] 	 0.003238927 	  1 2 3 5 6 8 9 10 12 13 14 15 16 17 18 19 20 21 22 23 25 29 30 31 32 33 34 35 36 37 39 40 41 42 43 44,
[80, size=1] 	 0.06553432 	  1 2 3 4 5 6 7 8 9 10 11 12 13 14 15 16 17 18 19 20 21 22 23 24 25 26 27 29 30 31 32 33 34 35 36 37 38 39 40 41 42 43 44,
[81, size=2] 	 0.0029637243 	  1 2 3 4 5 6 7 8 9 10 11 12 13 14 15 16 17 18 19 20 21 22 23 24 25 26 29 30 31 32 33 34 35 36 37 38 39 40 41 42 43 44,
[82, size=1] 	 0.12969333 	  1 2 3 4 5 6 7 8 9 10 11 12 13 14 15 16 17 18 19 20 21 22 23 24 25 26 28 29 30 31 32 33 34 35 36 37 38 39 40 41 42 43 44,
[83, size=2] 	 0.0012478863 	  1 2 3 4 5 6 7 8 9 10 11 12 13 14 15 16 17 18 19 20 21 22 23 25 26 28 29 30 31 32 33 34 35 36 37 38 39 40 41 42 43 44,
[84, size=4] 	 0.0023999212 	  1 2 3 4 5 6 8 9 10 11 12 13 14 15 16 17 18 19 20 21 22 23 25 26 28 29 30 31 32 33 34 35 36 37 39 40 41 42 43 44,
[85, size=1] 	 0.22842288 	  1 2 3 4 5 6 7 8 9 10 11 12 13 14 15 16 17 18 19 20 21 22 23 25 26 27 28 29 30 31 32 33 34 35 36 37 38 39 40 41 42 43 44,
[86, size=3] 	 1.0983057E-4 	  1 2 3 4 5 6 8 9 10 11 12 13 14 15 16 17 18 19 20 21 22 23 25 26 27 28 29 30 31 32 33 34 35 36 37 39 40 41 42 43 44,
[87, size=1] 	 0.27022293 	  1 2 3 4 5 6 8 9 10 11 12 13 14 15 16 17 18 19 20 21 22 23 24 25 26 27 28 29 30 31 32 33 34 35 36 37 38 39 40 41 42 43 44,
[88, size=3] 	 0.011010835 	  1 2 3 4 5 6 8 9 10 12 13 14 15 16 17 18 19 20 21 22 23 24 25 26 27 28 29 30 31 32 33 34 35 36 37 39 40 41 42 43 44,
[89, size=5] 	 0.002302607 	  1 2 3 5 8 9 10 12 13 14 15 16 17 18 19 20 21 22 23 24 25 26 27 28 29 30 31 32 33 34 35 36 37 39 40 41 42 43 44,
[90, size=1] 	 0.29193017 	  1 2 3 4 5 6 7 8 9 10 11 12 13 14 15 16 17 18 19 20 21 22 23 24 25 26 27 28 29 30 31 32 33 34 35 36 37 39 40 41 42 43 44,
[91, size=21] 	 0.0017069138 	  1 2 7 8 10 12 20 21 22 23 24 26 27 28 29 30 37 39 40 41 42 43 44,
[92, size=1] 	 0.2844254 	  1 2 3 4 5 6 7 8 9 10 12 13 14 15 16 17 18 19 20 21 22 23 24 25 26 27 28 29 30 31 32 33 34 35 36 37 38 39 40 41 42 43 44,
[93, size=2] 	 0.014482608 	  1 2 3 5 6 7 8 9 10 12 13 14 15 16 17 18 19 20 21 22 23 24 25 26 27 28 29 30 31 32 33 34 35 36 37 38 39 40 41 42 43 44,
[94, size=3] 	 0.010840611 	  1 2 3 5 7 8 9 10 12 13 14 15 16 17 18 19 20 21 22 23 24 25 26 27 28 29 30 31 32 33 34 35 36 37 38 39 40 41 42 43 44,
[95, size=1] 	 0.23935018 	  1 2 3 5 6 7 8 9 10 11 12 13 14 15 16 17 18 19 20 21 22 23 24 25 26 27 28 29 30 31 32 33 34 35 36 37 38 39 40 41 42 43 44,
[96, size=2] 	 0.09894801 	  1 2 3 5 7 8 9 10 11 12 13 14 15 16 17 18 19 20 21 22 23 24 25 26 27 28 29 30 31 32 33 34 35 36 37 38 39 40 41 42 43 44,
[97, size=1] 	 0.2598674 	  1 2 3 4 5 7 8 9 10 11 12 13 14 15 16 17 18 19 20 21 22 23 24 25 26 27 28 29 30 31 32 33 34 35 36 37 38 39 40 41 42 43 44,
[98, size=15] 	 0.0016021142 	  1 2 3 4 5 7 8 9 10 11 12 20 21 22 23 24 26 27 28 29 30 37 38 39 40 41 42 43 44,
[99, size=1] 	 0.2232026 	  1 2 3 4 5 6 7 8 9 10 11 12 13 14 15 16 17 18 19 20 21 22 23 24 26 27 28 29 30 31 32 33 34 35 36 37 38 39 40 41 42 43 44,
[100, size=2] 	 0.0773252 	  1 2 3 4 5 6 7 8 9 10 11 12 13 14 15 16 17 18 20 21 22 23 24 26 27 28 29 30 31 32 33 34 35 36 37 38 39 40 41 42 43 44,
[101, size=6] 	 0.020571617 	  1 2 3 4 5 6 7 8 9 10 11 12 13 14 20 21 22 23 24 26 27 28 29 30 31 32 33 34 35 36 37 38 39 40 41 42 43 44,
[102, size=1] 	 0.19554888 	  1 2 3 4 5 6 7 8 9 10 11 12 13 14 15 16 17 18 20 21 22 23 24 25 26 27 28 29 30 31 32 33 34 35 36 37 38 39 40 41 42 43 44,
[103, size=2] 	 0.023157362 	  1 2 3 4 5 6 7 8 9 10 11 12 13 14 15 16 17 20 21 22 23 24 25 26 27 28 29 30 31 32 33 34 35 36 37 38 39 40 41 42 43 44,
[104, size=13] 	 0.0066249724 	  1 2 3 4 5 6 7 8 9 10 11 12 20 21 22 23 24 25 26 27 28 29 30 37 38 39 40 41 42 43 44,
[105, size=1] 	 0.3091217 	  1 2 3 4 5 6 7 8 9 10 11 12 13 14 15 16 17 19 20 21 22 23 24 25 26 27 28 29 30 31 32 33 34 35 36 37 38 39 40 41 42 43 44,
[106, size=12] 	 0.016352419 	  1 2 3 4 5 6 7 8 9 10 11 12 19 20 21 22 23 24 25 26 27 28 29 30 37 38 39 40 41 42 43 44,
[107, size=15] 	 0.0028386891 	  1 2 4 6 7 8 10 11 12 19 20 21 22 23 24 25 26 27 28 29 30 37 38 39 40 41 42 43 44,
[108, size=1] 	 0.23733795 	  1 2 3 4 5 6 7 8 9 10 11 12 13 14 15 16 18 19 20 21 22 23 24 25 26 27 28 29 30 31 32 33 34 35 36 37 38 39 40 41 42 43 44,
[109, size=3] 	 0.06667561 	  1 2 3 4 5 6 7 8 9 10 11 12 13 14 18 19 20 21 22 23 24 25 26 27 28 29 30 31 32 33 34 35 36 37 38 39 40 41 42 43 44,
[110, size=9] 	 0.005509428 	  1 2 3 4 5 6 7 8 9 10 11 12 14 18 19 20 21 22 23 24 25 26 27 28 29 30 35 37 38 39 40 41 42 43 44,
[111, size=10] 	 6.01449E-4 	  1 2 3 4 5 6 7 8 9 10 11 12 14 18 19 20 21 22 23 24 25 26 27 28 29 30 37 38 39 40 41 42 43 44,
[112, size=11] 	 0.02033267 	  1 2 3 4 5 6 7 8 9 10 11 12 18 19 20 21 22 23 24 25 26 27 28 29 30 37 38 39 40 41 42 43 44,
[113, size=1] 	 0.22420847 	  1 2 3 4 5 6 7 8 9 10 11 12 13 14 15 17 18 19 20 21 22 23 24 25 26 27 28 29 30 31 32 33 34 35 36 37 38 39 40 41 42 43 44,
[114, size=2] 	 0.0039148475 	  1 2 3 4 5 6 7 8 9 10 11 12 13 14 17 18 19 20 21 22 23 24 25 26 27 28 29 30 31 32 33 34 35 36 37 38 39 40 41 42 43 44,
[115, size=9] 	 0.011240755 	  1 2 3 4 5 6 7 8 9 10 11 12 14 17 18 19 20 21 22 23 24 25 26 27 28 29 30 37 38 39 40 41 42 43 44,
[116, size=1] 	 0.21984686 	  1 2 3 4 5 6 7 8 9 10 11 12 13 14 16 17 18 19 20 21 22 23 24 25 26 27 28 29 30 31 32 33 34 35 36 37 38 39 40 41 42 43 44,
[117, size=7] 	 6.325183E-4 	  1 2 3 4 5 6 7 8 9 10 11 12 14 16 17 18 19 20 21 22 23 24 25 26 27 28 29 30 35 37 38 39 40 41 42 43 44,
[118, size=9] 	 0.00702633 	  1 2 3 4 5 6 7 8 9 10 11 12 16 17 18 19 20 21 22 23 24 25 26 27 28 29 30 37 38 39 40 41 42 43 44,
[119, size=1] 	 0.30422124 	  1 2 3 4 5 6 7 8 9 10 11 12 14 15 16 17 18 19 20 21 22 23 24 25 26 27 28 29 30 31 32 33 34 35 36 37 38 39 40 41 42 43 44,
[120, size=6] 	 0.0017714087 	  1 2 3 4 5 6 7 8 9 10 11 12 14 15 16 17 18 19 20 21 22 23 24 25 26 27 28 29 30 35 37 38 39 40 41 42 43 44,
[121, size=8] 	 0.028182264 	  1 2 3 4 5 6 7 8 9 10 11 12 15 16 17 18 19 20 21 22 23 24 25 26 27 28 29 30 37 38 39 40 41 42 43 44,
[122, size=1] 	 0.24037918 	  1 2 3 4 5 6 7 8 9 10 11 12 13 14 15 16 17 18 19 20 21 22 23 24 25 26 27 28 29 30 31 32 33 34 35 37 38 39 40 41 42 43 44,
[123, size=5] 	 0.011549081 	  1 2 3 4 5 6 7 8 9 10 11 12 13 14 15 16 17 18 19 20 21 22 23 24 25 26 27 28 29 30 35 37 38 39 40 41 42 43 44,
[124, size=7] 	 0.0021250464 	  1 2 3 4 5 6 7 8 9 10 11 12 13 15 16 17 18 19 20 21 22 23 24 25 26 27 28 29 30 37 38 39 40 41 42 43 44,
[125, size=10] 	 0.0047801225 	  1 2 4 6 7 8 10 11 12 13 15 16 17 18 19 20 21 22 23 24 25 26 27 28 29 30 37 38 39 40 41 42 43 44,
[126, size=1] 	 0.04333438 	  1 2 3 4 5 6 7 8 9 10 11 12 13 14 15 16 17 18 19 20 21 22 23 24 25 26 27 28 29 30 32 33 34 35 36 37 38 39 40 41 42 43 44,
[127, size=2] 	 0.026906302 	  1 2 3 4 5 6 7 8 9 10 11 12 13 14 15 16 17 18 19 20 21 22 23 24 25 26 27 28 29 30 32 33 35 36 37 38 39 40 41 42 43 44,
[128, size=3] 	 0.019110775 	  1 2 3 4 5 6 7 8 9 10 11 12 13 14 15 16 17 18 19 20 21 22 23 24 25 26 27 28 29 30 32 35 36 37 38 39 40 41 42 43 44,
[129, size=4] 	 0.14647359 	  1 2 3 4 5 6 7 8 9 10 11 12 13 14 15 16 17 18 19 20 21 22 23 24 25 26 27 28 29 30 35 36 37 38 39 40 41 42 43 44,
[130, size=5] 	 0.022081295 	  1 2 3 4 5 6 7 8 9 10 11 12 13 14 15 16 17 18 19 20 21 22 23 24 25 26 27 28 29 30 36 37 38 39 40 41 42 43 44,
[131, size=6] 	 0.014559748 	  1 2 3 4 5 6 7 8 9 10 11 12 13 15 16 17 18 19 20 21 22 23 24 25 26 27 28 29 30 36 37 38 39 40 41 42 43 44,
[132, size=1] 	 0.03528214 	  1 2 3 4 5 6 7 8 9 10 11 12 13 14 15 16 17 18 19 20 21 22 23 24 25 26 27 28 29 30 31 32 33 35 36 37 38 39 40 41 42 43 44,
[133, size=3] 	 0.006353187 	  1 2 3 4 5 6 7 8 9 10 11 12 13 14 15 16 17 18 19 20 21 22 23 24 25 26 27 28 29 30 31 35 36 37 38 39 40 41 42 43 44,
[134, size=1] 	 0.06279923 	  1 2 3 4 5 6 7 8 9 10 11 12 13 14 15 16 17 18 19 20 21 22 23 24 25 26 27 28 29 30 31 32 34 35 36 37 38 39 40 41 42 43 44,
[135, size=1] 	 0.07556301 	  1 2 3 4 5 6 7 8 9 10 11 12 13 14 15 16 17 18 19 20 21 22 23 24 25 26 27 28 29 30 31 33 34 35 36 37 38 39 40 41 42 43 44,
[136, size=2] 	 0.0067471256 	  1 2 3 4 5 6 7 8 9 10 11 12 13 14 15 16 17 18 19 20 21 22 23 24 25 26 27 28 29 30 31 33 34 36 37 38 39 40 41 42 43 44,
[137, size=1] 	 0.24919374 	  1 2 3 4 5 6 7 8 9 10 11 12 13 14 15 16 17 18 19 20 21 22 23 24 25 26 27 28 29 30 31 32 33 34 36 37 38 39 40 41 42 43 44,
[138, size=1] 	 0.28772628 	  1 2 3 4 5 6 7 8 9 10 11 12 13 15 16 17 18 19 20 21 22 23 24 25 26 27 28 29 30 31 32 33 34 35 36 37 38 39 40 41 42 43 44,
[139, size=1] 	 0.3588544 	  1 2 3 4 5 6 7 8 10 11 12 13 14 15 16 17 18 19 20 21 22 23 24 25 26 27 28 29 30 31 32 33 34 35 36 37 38 39 40 41 42 43 44,
[140, size=2] 	 0.009287893 	  1 2 3 4 6 7 8 10 11 12 13 14 15 16 17 18 19 20 21 22 23 24 25 26 27 28 29 30 31 32 33 34 35 36 37 38 39 40 41 42 43 44,
[141, size=3] 	 0.0038264254 	  1 2 4 6 7 8 10 11 12 13 14 15 16 17 18 19 20 21 22 23 24 25 26 27 28 29 30 31 32 33 34 35 36 37 38 39 40 41 42 43 44,
[142, size=1] 	 0.24182229 	  1 2 3 4 6 7 8 9 10 11 12 13 14 15 16 17 18 19 20 21 22 23 24 25 26 27 28 29 30 31 32 33 34 35 36 37 38 39 40 41 42 43 44,
[143, size=2] 	 0.15693566 	  1 2 4 6 7 8 9 10 11 12 13 14 15 16 17 18 19 20 21 22 23 24 25 26 27 28 29 30 31 32 33 34 35 36 37 38 39 40 41 42 43 44,
[144, size=1] 	 0.22613144 	  1 2 4 5 6 7 8 9 10 11 12 13 14 15 16 17 18 19 20 21 22 23 24 25 26 27 28 29 30 31 32 33 34 35 36 37 38 39 40 41 42 43 44,
;
END; [Splits]

BEGIN Network;
DIMENSIONS ntax=44 nvertices=583 nedges=1020;
DRAW to_scale;
TRANSLATE
2 'apl6_entamoeba',
3 'apl1_plasmodium_b',
4 'apl6_plasmodium_f',
5 'apl6_Toxoplasma_g',
6 'apl6_kluyveromyces_l',
7 'apl6_ashU_Scas_Contig645_6',
8 'apl6_IT_Sbay_c707_9518',
9 'apl6_IT_Smik_c791_9130',
10 'apl6_IT_Spar_c291_9356',
11 'apl6_scerevisiae',
12 'apl6_ashU_Sklu_Contig2341_3',
13 'apl6_Candida_g',
14 'apl6_Debaryomyces_h',
15 'apl6_pichia',
16 'apl6_candida_a',
17 'apl6_yarrowia',
18 'apl6_neurosopora',
19 'apl6_aspergillus_n',
20 'apl6_phaeodactylum',
21 'apl6_thalassiosira_p',
22 'apl6_phytophthora',
23 'apl6_dictyostelium',
24 'apl6_naegleria_gw1_9_24_1',
25 'apl6_apis',
26 'apl6_xenopus',
27 'apl6_bos',
28 'apl6_rat',
29 'apl6_homo',
30 'apl6_mus',
31 'apl6_gallus',
32 'apl6_danio',
33 'apl6_ciona',
34 'apl6_monosiga',
35 'apl6_celegans',
36 'apl6_ostreococcus',
37 'apl6_physcomitrella',
38 'apl6_arabidopsis',
39 'apl6_populus',
40 'apl6_oryza',
41 'apl6_ustilago',
42 'apl6_cryptococcus',
43 'apl6_spombe',
44 'apl6_trichomonas',
45 'apl6_leishmania_i',
;
VERTICES
1 -0.35014567 0.0 w=2 h=2 s=n,
2 0.0 0.0 w=2 h=2 c=204 0 204 b=204 0 204,
3 0.02960467 0.07469286 w=2 h=2 c=51 51 255 b=51 51 255,
4 0.046503995 0.113886 w=2 h=2 c=51 51 255 b=51 51 255,
5 -0.02374012 0.15984745 w=2 h=2 c=51 51 255 b=51 51 255,
6 -0.084042 0.25022385 w=2 h=2 c=255 0 0 b=255 0 0,
7 -0.11776096 0.29257452 w=2 h=2 c=255 0 0 b=255 0 0,
8 -0.17659469 0.33862084 w=2 h=2 c=255 0 0 b=255 0 0,
9 -0.18895814 0.34695703 w=2 h=2 c=255 0 0 b=255 0 0,
10 -0.19885045 0.35143057 w=2 h=2 c=255 0 0 b=255 0 0,
11 -0.20478614 0.35554233 w=2 h=2 c=255 0 0 b=255 0 0,
12 -0.2909877 0.35051373 w=2 h=2 c=255 0 0 b=255 0 0,
13 -0.33452383 0.4011293 w=2 h=2 c=255 0 0 b=255 0 0,
14 -0.41313785 0.37074986 w=2 h=2 c=255 0 0 b=255 0 0,
15 -0.44816634 0.36126518 w=2 h=2 c=255 0 0 b=255 0 0,
16 -0.485928 0.3474181 w=2 h=2 c=255 0 0 b=255 0 0,
17 -0.5561913 0.32059118 w=2 h=2 c=255 0 0 b=255 0 0,
18 -0.58768696 0.23676328 w=2 h=2 c=255 0 0 b=255 0 0,
19 -0.6153801 0.21004796 w=2 h=2 c=255 0 0 b=255 0 0,
20 -0.69968796 0.18421662 w=2 h=2 c=51 51 255 b=51 51 255,
21 -0.71559435 0.14637934 w=2 h=2 c=51 51 255 b=51 51 255,
22 -0.7025633 0.0755879 w=2 h=2 c=51 51 255 b=51 51 255,
23 -0.7097097 0.017793432 w=2 h=2 c=204 0 204 b=204 0 204,
24 -0.6932076 -0.02769319 w=2 h=2 c=153 153 0 b=153 153 0,
25 -0.68048644 -0.10535275 w=2 h=2 c=153 0 0 b=153 0 0,
26 -0.66249496 -0.16204458 w=2 h=2 c=153 0 0 b=153 0 0,
27 -0.6536829 -0.18628794 w=2 h=2 c=153 0 0 b=153 0 0,
28 -0.64859045 -0.19667178 w=2 h=2 c=153 0 0 b=153 0 0,
29 -0.6120155 -0.24376115 w=2 h=2 c=153 0 0 b=153 0 0,
30 -0.60325414 -0.24463114 w=2 h=2 c=153 0 0 b=153 0 0,
31 -0.5879867 -0.25992355 w=2 h=2 c=153 0 0 b=153 0 0,
32 -0.56741434 -0.26519454 w=2 h=2 c=153 0 0 b=153 0 0,
33 -0.522883 -0.29824838 w=2 h=2 c=153 0 0 b=153 0 0,
34 -0.4658983 -0.3057684 w=2 h=2,
35 -0.39972964 -0.3308103 w=2 h=2 c=153 0 0 b=153 0 0,
36 -0.33863658 -0.3269264 w=2 h=2 c=51 153 0 b=51 153 0,
37 -0.2733728 -0.3370038 w=2 h=2 c=51 153 0 b=51 153 0,
38 -0.20755708 -0.3381752 w=2 h=2 c=51 153 0 b=51 153 0,
39 -0.17256048 -0.3305196 w=2 h=2 c=51 153 0 b=51 153 0,
40 -0.12700857 -0.32096303 w=2 h=2 c=51 153 0 b=51 153 0,
41 -0.121517 -0.22838935 w=2 h=2 c=255 0 0 b=255 0 0,
42 -0.09417831 -0.19458748 w=2 h=2 c=255 0 0 b=255 0 0,
43 -0.056476023 -0.1499483 w=2 h=2 c=255 0 51 b=255 0 51,
44 -0.029767156 -0.10632038 w=2 h=2 c=153 153 0 b=153 153 0,
45 -0.0044985004 -0.05309181 w=2 h=2 c=153 153 0 b=153 153 0,
46 -0.35580498 4.0476257E-4 w=2 h=2 s=n,
47 -0.36709857 -0.0012190114 w=2 h=2 s=n,
48 -0.36143926 -0.001623774 w=2 h=2 s=n,
49 -0.36715144 -0.0012478798 w=2 h=2 s=n,
50 -0.37087685 -0.0044759656 w=2 h=2 s=n,
51 -0.37440705 -0.008550024 w=2 h=2 s=n,
52 -0.37498462 -0.008982375 w=2 h=2 s=n,
53 -0.35580498 0.0021116764 w=2 h=2 s=n,
54 -0.36709857 4.879024E-4 w=2 h=2 s=n,
55 -0.36715144 4.5903402E-4 w=2 h=2 s=n,
56 -0.37087685 -0.0027690518 w=2 h=2 s=n,
57 -0.37440705 -0.0068431096 w=2 h=2 s=n,
58 -0.37498462 -0.0072754617 w=2 h=2 s=n,
59 -0.37653238 -0.008120604 w=2 h=2 s=n,
60 -0.37653238 -0.009827517 w=2 h=2 s=n,
61 -0.37092894 -0.0027727773 w=2 h=2 s=n,
62 -0.37445915 -0.0068468354 w=2 h=2 s=n,
63 -0.3750367 -0.007279187 w=2 h=2 s=n,
64 -0.37658447 -0.008124329 w=2 h=2 s=n,
65 -0.37658447 -0.009831243 w=2 h=2 s=n,
66 -0.38125223 -0.010256031 w=2 h=2 s=n,
67 -0.38125223 -0.011962945 w=2 h=2 s=n,
68 -0.38120013 -0.011959219 w=2 h=2 s=n,
69 -0.38254926 -0.011553059 w=2 h=2 s=n,
70 -0.38254926 -0.013259973 w=2 h=2 s=n,
71 -0.38249716 -0.013256247 w=2 h=2 s=n,
72 -0.3778294 -0.011124546 w=2 h=2 s=n,
73 -0.38215873 -0.010453223 w=2 h=2 s=n,
74 -0.38345575 -0.011750252 w=2 h=2 s=n,
75 -0.38345575 -0.013457166 w=2 h=2 s=n,
76 -0.38438463 -0.012555147 w=2 h=2 s=n,
77 -0.38438463 -0.014262061 w=2 h=2 s=n,
78 -0.38347816 -0.014064868 w=2 h=2 s=n,
79 -0.38342607 -0.014061143 w=2 h=2 s=n,
80 -0.36709857 0.0020900166 w=2 h=2 s=n,
81 -0.36715144 0.0020611482 w=2 h=2 s=n,
82 -0.37087685 -0.0011669376 w=2 h=2 s=n,
83 -0.37092894 -0.0011706632 w=2 h=2 s=n,
84 -0.37445915 -0.005244721 w=2 h=2 s=n,
85 -0.3750367 -0.005677073 w=2 h=2 s=n,
86 -0.37658447 -0.006522215 w=2 h=2 s=n,
87 -0.38125223 -0.008653916 w=2 h=2 s=n,
88 -0.38215873 -0.008851109 w=2 h=2 s=n,
89 -0.35462576 0.004693839 w=2 h=2 s=n,
90 -0.36591935 0.0030700648 w=2 h=2 s=n,
91 -0.36591935 0.004672179 w=2 h=2 s=n,
92 -0.36597222 0.004643311 w=2 h=2 s=n,
93 -0.36969763 0.0014152249 w=2 h=2 s=n,
94 -0.36974972 0.0014114992 w=2 h=2 s=n,
95 -0.38667932 -0.014849836 w=2 h=2 s=n,
96 -0.38667932 -0.01655675 w=2 h=2 s=n,
97 -0.38577285 -0.016359556 w=2 h=2 s=n,
98 -0.38572076 -0.016355831 w=2 h=2 s=n,
99 -0.38988993 -0.016093168 w=2 h=2 s=n,
100 -0.39218462 -0.018387858 w=2 h=2 s=n,
101 -0.39218462 -0.020094771 w=2 h=2 s=n,
102 -0.39127812 -0.01989758 w=2 h=2 s=n,
103 -0.36497653 0.011229719 w=2 h=2 s=n,
104 -0.3650294 0.011200851 w=2 h=2 s=n,
105 -0.3687548 0.007972765 w=2 h=2 s=n,
106 -0.3688069 0.0079690395 w=2 h=2 s=n,
107 -0.36998612 0.0053868764 w=2 h=2 s=n,
108 -0.37351632 0.0013128187 w=2 h=2 s=n,
109 -0.37409386 8.804668E-4 w=2 h=2 s=n,
110 -0.3756416 3.5324803E-5 w=2 h=2 s=n,
111 -0.3803094 -0.002096377 w=2 h=2 s=n,
112 -0.38121587 -0.0022935697 w=2 h=2 s=n,
113 -0.39502323 -0.02388674 w=2 h=2 s=n,
114 -0.39411676 -0.023689548 w=2 h=2 s=n,
115 -0.3886115 -0.020151526 w=2 h=2 s=n,
116 -0.3885594 -0.0201478 w=2 h=2 s=n,
117 -0.39441833 -0.022328485 w=2 h=2 s=n,
118 -0.39725694 -0.026120452 w=2 h=2 s=n,
119 -0.39635047 -0.02592326 w=2 h=2 s=n,
120 -0.3908452 -0.022385238 w=2 h=2 s=n,
121 -0.3907931 -0.022381512 w=2 h=2 s=n,
122 -0.40140936 -0.025293427 w=2 h=2 s=n,
123 -0.40140936 -0.02700034 w=2 h=2 s=n,
124 -0.40364307 -0.029234054 w=2 h=2 s=n,
125 -0.4064817 -0.03302602 w=2 h=2 s=n,
126 -0.40557522 -0.03282883 w=2 h=2 s=n,
127 -0.36150056 0.027208434 w=2 h=2 s=n,
128 -0.36155343 0.027179565 w=2 h=2 s=n,
129 -0.36527884 0.02395148 w=2 h=2 s=n,
130 -0.36533093 0.023947753 w=2 h=2 s=n,
131 -0.41510257 -0.042975042 w=2 h=2 s=n,
132 -0.4141961 -0.04277785 w=2 h=2 s=n,
133 -0.40497133 -0.035872284 w=2 h=2 s=n,
134 -0.39946607 -0.03233426 w=2 h=2 s=n,
135 -0.39941397 -0.032330535 w=2 h=2 s=n,
136 -0.3557722 0.046717487 w=2 h=2 s=n,
137 -0.35582507 0.04668862 w=2 h=2 s=n,
138 -0.35955048 0.043460533 w=2 h=2 s=n,
139 -0.35960254 0.043456808 w=2 h=2 s=n,
140 -0.42754522 -0.055417676 w=2 h=2 s=n,
141 -0.42663872 -0.055220485 w=2 h=2 s=n,
142 -0.40190858 -0.025566017 w=2 h=2 s=n,
143 -0.40190858 -0.02727293 w=2 h=2 s=n,
144 -0.4041423 -0.029506644 w=2 h=2 s=n,
145 -0.40698093 -0.03329861 w=2 h=2 s=n,
146 -0.4156018 -0.043247633 w=2 h=2 s=n,
147 -0.42804444 -0.055690266 w=2 h=2 s=n,
148 -0.35564435 0.047305193 w=2 h=2 s=n,
149 -0.3556972 0.04727632 w=2 h=2 s=n,
150 -0.35942262 0.04404824 w=2 h=2 s=n,
151 -0.35947472 0.044044513 w=2 h=2 s=n,
152 -0.3512457 0.008073896 w=2 h=2 s=n,
153 -0.3625393 0.0064501218 w=2 h=2 s=n,
154 -0.3625393 0.008052236 w=2 h=2 s=n,
155 -0.36159647 0.0146097755 w=2 h=2 s=n,
156 -0.3581205 0.03058849 w=2 h=2 s=n,
157 -0.35239214 0.050097544 w=2 h=2 s=n,
158 -0.35226429 0.05068525 w=2 h=2 s=n,
159 -0.35231715 0.050656382 w=2 h=2 s=n,
160 -0.43029127 -0.05828326 w=2 h=2 s=n,
161 -0.42979205 -0.058010668 w=2 h=2 s=n,
162 -0.42888558 -0.057813473 w=2 h=2 s=n,
163 -0.44476405 -0.070177905 w=2 h=2 s=n,
164 -0.4470109 -0.07277089 w=2 h=2 s=n,
165 -0.4465117 -0.0724983 w=2 h=2 s=n,
166 -0.35148022 0.056138597 w=2 h=2 s=n,
167 -0.3515331 0.05610973 w=2 h=2 s=n,
168 -0.35491315 0.052729674 w=2 h=2 s=n,
169 -0.35863855 0.049501587 w=2 h=2 s=n,
170 -0.35869065 0.04949786 w=2 h=2 s=n,
171 -0.3490974 0.061470672 w=2 h=2 s=n,
172 -0.34831333 0.06692402 w=2 h=2 s=n,
173 -0.3483662 0.06689516 w=2 h=2 s=n,
174 -0.35174626 0.0635151 w=2 h=2 s=n,
175 -0.35547167 0.060287014 w=2 h=2 s=n,
176 -0.35552374 0.06028329 w=2 h=2 s=n,
177 -0.3494733 0.05648892 w=2 h=2 s=n,
178 -0.34934545 0.05707662 w=2 h=2 s=n,
179 -0.34617856 0.06786205 w=2 h=2 s=n,
180 -0.3453945 0.0733154 w=2 h=2 s=n,
181 -0.34544736 0.07328653 w=2 h=2 s=n,
182 -0.3488274 0.06990647 w=2 h=2 s=n,
183 -0.3525528 0.06667839 w=2 h=2 s=n,
184 -0.37594315 -0.013010799 w=2 h=2 s=n,
185 -0.37464613 -0.01171377 w=2 h=2 s=n,
186 -0.37309834 -0.0108686285 w=2 h=2 s=n,
187 -0.3725208 -0.010436276 w=2 h=2 s=n,
188 -0.3689906 -0.0063622184 w=2 h=2 s=n,
189 -0.45975417 -0.08551418 w=2 h=2 s=n,
190 -0.45925498 -0.08524159 w=2 h=2 s=n,
191 -0.44743487 -0.07217726 w=2 h=2 s=n,
192 -0.4496817 -0.07477025 w=2 h=2 s=n,
193 -0.462425 -0.087513536 w=2 h=2 s=n,
194 -0.3853894 -0.010684286 w=2 h=2 s=n,
195 -0.3866864 -0.011981314 w=2 h=2 s=n,
196 -0.38761532 -0.01278621 w=2 h=2 s=n,
197 -0.3931206 -0.016324231 w=2 h=2 s=n,
198 -0.39541528 -0.01861892 w=2 h=2 s=n,
199 -0.40464005 -0.02552449 w=2 h=2 s=n,
200 -0.40513924 -0.02579708 w=2 h=2 s=n,
201 -0.40513924 -0.027503993 w=2 h=2 s=n,
202 -0.40737295 -0.029737707 w=2 h=2 s=n,
203 -0.4102116 -0.033529673 w=2 h=2 s=n,
204 -0.41883248 -0.043478698 w=2 h=2 s=n,
205 -0.4312751 -0.05592133 w=2 h=2 s=n,
206 -0.44799474 -0.07040896 w=2 h=2 s=n,
207 -0.45066556 -0.07240832 w=2 h=2 s=n,
208 -0.4529124 -0.07500131 w=2 h=2 s=n,
209 -0.46565568 -0.0877446 w=2 h=2 s=n,
210 -0.33596697 0.0812239 w=2 h=2 s=n,
211 -0.33583912 0.08181161 w=2 h=2 s=n,
212 -0.33267224 0.09259703 w=2 h=2 s=n,
213 -0.33188817 0.09805038 w=2 h=2 s=n,
214 -0.33194104 0.098021515 w=2 h=2 s=n,
215 -0.33532107 0.094641455 w=2 h=2 s=n,
216 -0.4627392 -0.088583626 w=2 h=2 s=n,
217 -0.46006837 -0.08658427 w=2 h=2 s=n,
218 -0.4595692 -0.08631168 w=2 h=2 s=n,
219 -0.4468259 -0.073568396 w=2 h=2 s=n,
220 -0.43010625 -0.059080757 w=2 h=2 s=n,
221 -0.42919978 -0.058883566 w=2 h=2 s=n,
222 -0.42695296 -0.056290574 w=2 h=2 s=n,
223 -0.4145103 -0.04384794 w=2 h=2 s=n,
224 -0.40528554 -0.036942374 w=2 h=2 s=n,
225 -0.39978027 -0.03340435 w=2 h=2 s=n,
226 -0.39972818 -0.033400625 w=2 h=2 s=n,
227 -0.39110732 -0.023451604 w=2 h=2 s=n,
228 -0.3888736 -0.021217892 w=2 h=2 s=n,
229 -0.46687558 -0.08964279 w=2 h=2 s=n,
230 -0.4636449 -0.089411736 w=2 h=2 s=n,
231 -0.4639591 -0.090481825 w=2 h=2 s=n,
232 -0.46128827 -0.08848247 w=2 h=2 s=n,
233 -0.46078908 -0.08820988 w=2 h=2 s=n,
234 -0.4480458 -0.07546659 w=2 h=2 s=n,
235 -0.43132615 -0.060978957 w=2 h=2 s=n,
236 -0.43041968 -0.060781762 w=2 h=2 s=n,
237 -0.4806464 -0.10073414 w=2 h=2 s=n,
238 -0.4818663 -0.10263233 w=2 h=2 s=n,
239 -0.4786356 -0.10240127 w=2 h=2 s=n,
240 -0.47894984 -0.10347136 w=2 h=2 s=n,
241 -0.33170995 0.09865728 w=2 h=2 s=n,
242 -0.33176282 0.09862841 w=2 h=2 s=n,
243 -0.33514288 0.09524835 w=2 h=2 s=n,
244 -0.3486492 0.07051337 w=2 h=2 s=n,
245 -0.3523746 0.067285284 w=2 h=2 s=n,
246 -0.33481807 0.083011605 w=2 h=2 s=n,
247 -0.33469024 0.08359931 w=2 h=2 s=n,
248 -0.33152336 0.09438473 w=2 h=2 s=n,
249 -0.33073926 0.099838085 w=2 h=2 s=n,
250 -0.33056107 0.10044498 w=2 h=2 s=n,
251 -0.33061394 0.10041611 w=2 h=2 s=n,
252 -0.37273246 -0.011234535 w=2 h=2 s=n,
253 -0.3721549 -0.010802183 w=2 h=2 s=n,
254 -0.36862472 -0.0067281253 w=2 h=2 s=n,
255 -0.37132236 -0.01918344 w=2 h=2 s=n,
256 -0.37002534 -0.017886411 w=2 h=2 s=n,
257 -0.36847758 -0.01704127 w=2 h=2 s=n,
258 -0.36811167 -0.017407177 w=2 h=2 s=n,
259 -0.3675341 -0.016974825 w=2 h=2 s=n,
260 -0.48288628 -0.10399489 w=2 h=2 s=n,
261 -0.47965562 -0.103763826 w=2 h=2 s=n,
262 -0.47996983 -0.10483392 w=2 h=2 s=n,
263 -0.4649791 -0.09184439 w=2 h=2 s=n,
264 -0.4623083 -0.08984503 w=2 h=2 s=n,
265 -0.46180907 -0.08957244 w=2 h=2 s=n,
266 -0.36223355 0.08534056 w=2 h=2 s=n,
267 -0.36241174 0.084733665 w=2 h=2 s=n,
268 -0.36533058 0.07834229 w=2 h=2 s=n,
269 -0.36538267 0.07833856 w=2 h=2 s=n,
270 -0.36854956 0.06755314 w=2 h=2 s=n,
271 -0.36933362 0.06209979 w=2 h=2 s=n,
272 -0.36946148 0.061512083 w=2 h=2 s=n,
273 -0.37518987 0.04200303 w=2 h=2 s=n,
274 -0.3786658 0.026024316 w=2 h=2 s=n,
275 -0.37984505 0.023442153 w=2 h=2 s=n,
276 -0.38337523 0.019368095 w=2 h=2 s=n,
277 -0.3839528 0.018935744 w=2 h=2 s=n,
278 -0.38550055 0.018090602 w=2 h=2 s=n,
279 -0.39016834 0.0159589 w=2 h=2 s=n,
280 -0.3910748 0.015761707 w=2 h=2 s=n,
281 -0.39201763 0.009204167 w=2 h=2 s=n,
282 -0.32994202 0.1021047 w=2 h=2 s=n,
283 -0.3299949 0.10207583 w=2 h=2 s=n,
284 -0.33114377 0.10028813 w=2 h=2 s=n,
285 -0.33452383 0.09690807 w=2 h=2 s=n,
286 -0.32609275 0.09466728 w=2 h=2 s=n,
287 -0.3259649 0.09525499 w=2 h=2 s=n,
288 -0.322798 0.10604041 w=2 h=2 s=n,
289 -0.32201394 0.11149376 w=2 h=2 s=n,
290 -0.32183573 0.11210066 w=2 h=2 s=n,
291 -0.3212167 0.11376038 w=2 h=2 s=n,
292 -0.32126957 0.11373151 w=2 h=2 s=n,
293 -0.3658856 -0.019336084 w=2 h=2 s=n,
294 -0.36530805 -0.018903732 w=2 h=2 s=n,
295 -0.3699288 -0.01273109 w=2 h=2 s=n,
296 -0.36639863 -0.008657033 w=2 h=2 s=n,
297 -0.38189915 -0.0364898 w=2 h=2 s=n,
298 -0.38158494 -0.035419706 w=2 h=2 s=n,
299 -0.3787463 -0.031627737 w=2 h=2 s=n,
300 -0.37645164 -0.02933305 w=2 h=2 s=n,
301 -0.37552273 -0.028528154 w=2 h=2 s=n,
302 -0.37085494 -0.026396453 w=2 h=2 s=n,
303 -0.3689687 -0.028282706 w=2 h=2 s=n,
304 -0.3643479 -0.034455348 w=2 h=2 s=n,
305 -0.36305088 -0.03315832 w=2 h=2 s=n,
306 -0.36150312 -0.032313175 w=2 h=2 s=n,
307 -0.3611372 -0.032679085 w=2 h=2 s=n,
308 -0.35891116 -0.03460799 w=2 h=2 s=n,
309 -0.3583336 -0.034175638 w=2 h=2 s=n,
310 -0.47997126 -0.104843915 w=2 h=2 s=n,
311 -0.46498054 -0.091854386 w=2 h=2 s=n,
312 -0.46230972 -0.08985503 w=2 h=2 s=n,
313 -0.4618105 -0.089582436 w=2 h=2 s=n,
314 -0.46079051 -0.08821988 w=2 h=2 s=n,
315 -0.44804722 -0.07547659 w=2 h=2 s=n,
316 -0.4313276 -0.06098895 w=2 h=2 s=n,
317 -0.4304211 -0.06079176 w=2 h=2 s=n,
318 -0.42920122 -0.05889356 w=2 h=2 s=n,
319 -0.4269544 -0.056300573 w=2 h=2 s=n,
320 -0.41451174 -0.04385794 w=2 h=2 s=n,
321 -0.405287 -0.036952373 w=2 h=2 s=n,
322 -0.3997817 -0.03341435 w=2 h=2 s=n,
323 -0.39972964 -0.033410624 w=2 h=2 s=n,
324 -0.39110875 -0.0234616 w=2 h=2 s=n,
325 -0.38887504 -0.021227889 w=2 h=2 s=n,
326 -0.38190058 -0.036499795 w=2 h=2 s=n,
327 -0.47997263 -0.104840025 w=2 h=2 s=n,
328 -0.47997406 -0.104850024 w=2 h=2 s=n,
329 -0.46498334 -0.09186049 w=2 h=2 s=n,
330 -0.46231252 -0.08986113 w=2 h=2 s=n,
331 -0.4618133 -0.089588545 w=2 h=2 s=n,
332 -0.4607933 -0.08822598 w=2 h=2 s=n,
333 -0.44805002 -0.07548269 w=2 h=2 s=n,
334 -0.43133038 -0.060995057 w=2 h=2 s=n,
335 -0.43042392 -0.060797863 w=2 h=2 s=n,
336 -0.48512396 -0.10461396 w=2 h=2 s=n,
337 -0.48634386 -0.10651216 w=2 h=2 s=n,
338 -0.48736385 -0.107874714 w=2 h=2 s=n,
339 -0.48413318 -0.10764366 w=2 h=2 s=n,
340 -0.4844474 -0.108713746 w=2 h=2 s=n,
341 -0.48445016 -0.10871985 w=2 h=2 s=n,
342 -0.38436806 -0.00820239 w=2 h=2 s=n,
343 -0.38436806 -0.009804504 w=2 h=2 s=n,
344 -0.38759872 -0.010035567 w=2 h=2 s=n,
345 -0.38889575 -0.011332595 w=2 h=2 s=n,
346 -0.38982466 -0.01213749 w=2 h=2 s=n,
347 -0.39532992 -0.015675511 w=2 h=2 s=n,
348 -0.3976246 -0.0179702 w=2 h=2 s=n,
349 -0.40684938 -0.02487577 w=2 h=2 s=n,
350 -0.40734857 -0.02514836 w=2 h=2 s=n,
351 -0.40734857 -0.026855273 w=2 h=2 s=n,
352 -0.4095823 -0.029088987 w=2 h=2 s=n,
353 -0.31641904 0.12426579 w=2 h=2 s=n,
354 -0.3164719 0.12423693 w=2 h=2 s=n,
355 -0.32519722 0.112581246 w=2 h=2 s=n,
356 -0.31085995 0.12461638 w=2 h=2 s=n,
357 -0.31007588 0.13006973 w=2 h=2 s=n,
358 -0.3098977 0.13067663 w=2 h=2 s=n,
359 -0.30927864 0.13233635 w=2 h=2 s=n,
360 -0.30448097 0.14284176 w=2 h=2 s=n,
361 -0.30453384 0.1428129 w=2 h=2 s=n,
362 -0.36466363 -0.019144084 w=2 h=2 s=n,
363 -0.3692844 -0.012971443 w=2 h=2 s=n,
364 -0.36575422 -0.008897386 w=2 h=2 s=n,
365 -0.3679803 -0.006968478 w=2 h=2 s=n,
366 -0.36834618 -0.0066025713 w=2 h=2 s=n,
367 -0.37023246 -0.0047163186 w=2 h=2 s=n,
368 -0.36650705 -0.0014882328 w=2 h=2 s=n,
369 -0.36645418 -0.0014593643 w=2 h=2 s=n,
370 -0.36079484 -0.0018641269 w=2 h=2 s=n,
371 -0.36292243 -0.037065923 w=2 h=2 s=n,
372 -0.3616254 -0.035768893 w=2 h=2 s=n,
373 -0.36007765 -0.03492375 w=2 h=2 s=n,
374 -0.35971174 -0.03528966 w=2 h=2 s=n,
375 -0.35748565 -0.037218567 w=2 h=2 s=n,
376 -0.3569081 -0.036786214 w=2 h=2 s=n,
377 -0.51770055 -0.15248443 w=2 h=2 s=n,
378 -0.5180148 -0.15355453 w=2 h=2 s=n,
379 -0.5180176 -0.15356064 w=2 h=2 s=n,
380 -0.51354 -0.14968081 w=2 h=2 s=n,
381 -0.51354146 -0.1496908 w=2 h=2 s=n,
382 -0.4097424 -0.025319569 w=2 h=2 s=n,
383 -0.4097424 -0.027026482 w=2 h=2 s=n,
384 -0.4119761 -0.029260196 w=2 h=2 s=n,
385 -0.40976676 -0.029908914 w=2 h=2 s=n,
386 -0.4126054 -0.033700883 w=2 h=2 s=n,
387 -0.42122626 -0.043649904 w=2 h=2 s=n,
388 -0.4336689 -0.056092538 w=2 h=2 s=n,
389 -0.45038852 -0.07058018 w=2 h=2 s=n,
390 -0.45305935 -0.072579525 w=2 h=2 s=n,
391 -0.4553062 -0.07517252 w=2 h=2 s=n,
392 -0.4680495 -0.08791581 w=2 h=2 s=n,
393 -0.4830402 -0.100905344 w=2 h=2 s=n,
394 -0.23428367 0.27139854 w=2 h=2 s=n c=255 0 0 b=255 0 0,
395 -0.23433654 0.2713697 w=2 h=2 s=n c=255 0 0 b=255 0 0,
396 -0.318194 -0.099892505 w=2 h=2 s=n,
397 -0.31596795 -0.101821415 w=2 h=2 s=n,
398 -0.31539038 -0.10138906 w=2 h=2 s=n,
399 -0.3587088 -0.046292484 w=2 h=2 s=n,
400 -0.35741177 -0.044995453 w=2 h=2 s=n,
401 -0.35586402 -0.04415031 w=2 h=2 s=n,
402 -0.3554981 -0.044516217 w=2 h=2 s=n,
403 -0.31398037 -0.109119065 w=2 h=2 s=n,
404 -0.31175432 -0.11104797 w=2 h=2 s=n,
405 -0.37960932 -0.044303175 w=2 h=2 s=n,
406 -0.3796079 -0.044293176 w=2 h=2 s=n,
407 -0.37929368 -0.043223087 w=2 h=2 s=n,
408 -0.37645504 -0.039431117 w=2 h=2 s=n,
409 -0.37416035 -0.037136428 w=2 h=2 s=n,
410 -0.37323144 -0.036331534 w=2 h=2 s=n,
411 -0.36856368 -0.03419983 w=2 h=2 s=n,
412 -0.36667743 -0.036086082 w=2 h=2 s=n,
413 -0.36205664 -0.042258725 w=2 h=2 s=n,
414 -0.36063117 -0.0448693 w=2 h=2 s=n,
415 -0.35641754 -0.05409586 w=2 h=2 s=n,
416 -0.3551205 -0.052798834 w=2 h=2 s=n,
417 -0.35357273 -0.05195369 w=2 h=2 s=n,
418 -0.35320684 -0.052319597 w=2 h=2 s=n,
419 -0.3116891 -0.116922446 w=2 h=2 s=n,
420 -0.5200975 -0.15679708 w=2 h=2 s=n,
421 -0.51561993 -0.15291725 w=2 h=2 s=n,
422 -0.51562136 -0.15292725 w=2 h=2 s=n,
423 -0.52475274 -0.16062306 w=2 h=2 s=n,
424 -0.5250669 -0.16169314 w=2 h=2 s=n,
425 -0.5250697 -0.16169925 w=2 h=2 s=n,
426 -0.5271497 -0.16493571 w=2 h=2 s=n,
427 -0.53405887 -0.12420478 w=2 h=2 s=n,
428 -0.531665 -0.12403357 w=2 h=2 s=n,
429 -0.5361426 -0.1279134 w=2 h=2 s=n,
430 -0.5373625 -0.1298116 w=2 h=2 s=n,
431 -0.53838253 -0.13117416 w=2 h=2 s=n,
432 -0.4098522 -0.025319569 w=2 h=2 s=n,
433 -0.4098522 -0.027026482 w=2 h=2 s=n,
434 -0.41208592 -0.029260196 w=2 h=2 s=n,
435 -0.40987659 -0.029908914 w=2 h=2 s=n,
436 -0.41271523 -0.033700883 w=2 h=2 s=n,
437 -0.4213361 -0.043649904 w=2 h=2 s=n,
438 -0.43377873 -0.056092538 w=2 h=2 s=n,
439 -0.45049837 -0.07058018 w=2 h=2 s=n,
440 -0.4531692 -0.072579525 w=2 h=2 s=n,
441 -0.4062287 -0.014108507 w=2 h=2 s=n,
442 -0.40852338 -0.016403196 w=2 h=2 s=n,
443 -0.41774812 -0.023308765 w=2 h=2 s=n,
444 -0.41824734 -0.023581356 w=2 h=2 s=n,
445 -0.42064115 -0.023752563 w=2 h=2 s=n,
446 -0.42075098 -0.023752563 w=2 h=2 s=n,
447 -0.42075098 -0.025459478 w=2 h=2 s=n,
448 -0.4229847 -0.02769319 w=2 h=2 s=n,
449 -0.39422902 -0.0036990377 w=2 h=2 s=n,
450 -0.39422902 -0.005301152 w=2 h=2 s=n,
451 -0.3974597 -0.0055322144 w=2 h=2 s=n,
452 -0.3987567 -0.0068292427 w=2 h=2 s=n,
453 -0.39968562 -0.0076341378 w=2 h=2 s=n,
454 -0.40519089 -0.01117216 w=2 h=2 s=n,
455 -0.41608965 -0.009605154 w=2 h=2 s=n,
456 -0.38101822 0.14931534 w=2 h=2 s=n,
457 -0.38119644 0.14870845 w=2 h=2 s=n,
458 -0.38411528 0.14231707 w=2 h=2 s=n,
459 -0.38416737 0.14231335 w=2 h=2 s=n,
460 -0.38733426 0.13152792 w=2 h=2 s=n,
461 -0.22634476 0.28878233 w=2 h=2 s=n c=255 0 0 b=255 0 0,
462 -0.22639763 0.28875345 w=2 h=2 s=n c=255 0 0 b=255 0 0,
463 -0.23084888 0.2767432 w=2 h=2 s=n c=255 0 0 b=255 0 0,
464 -0.22290997 0.29412696 w=2 h=2 s=n c=255 0 0 b=255 0 0,
465 -0.34757426 0.009151924 w=2 h=2 s=n,
466 -0.35886785 0.0075281505 w=2 h=2 s=n,
467 -0.36194813 -0.010316984 w=2 h=2 s=n,
468 -0.3641742 -0.008388077 w=2 h=2 s=n,
469 -0.3645401 -0.00802217 w=2 h=2 s=n,
470 -0.36324376 -0.019919397 w=2 h=2 s=n,
471 -0.36786452 -0.013746755 w=2 h=2 s=n,
472 -0.36433434 -0.009672697 w=2 h=2 s=n,
473 -0.36052823 -0.011092296 w=2 h=2 s=n,
474 -0.34878546 -0.031272385 w=2 h=2 s=n,
475 -0.34814104 -0.031512737 w=2 h=2 s=n,
476 -0.34672117 -0.032288052 w=2 h=2 s=n,
477 -0.31398407 -0.10279537 w=2 h=2 s=n,
478 -0.3555018 -0.03819252 w=2 h=2 s=n,
479 -0.35692728 -0.035581946 w=2 h=2 s=n,
480 -0.36390173 -0.02031004 w=2 h=2 s=n,
481 -0.34737915 -0.032678694 w=2 h=2 s=n,
482 -0.2986264 -0.1285848 w=2 h=2 s=n,
483 -0.30284002 -0.119358234 w=2 h=2 s=n,
484 -0.30226249 -0.118925884 w=2 h=2 s=n,
485 -0.30085617 -0.12033219 w=2 h=2 s=n,
486 -0.290724 -0.15531716 w=2 h=2 s=n,
487 -0.29301527 -0.14751378 w=2 h=2 s=n,
488 -0.29078922 -0.14944269 w=2 h=2 s=n,
489 -0.2776613 -0.1669795 w=2 h=2 s=n,
490 -0.3548956 -0.058176357 w=2 h=2 s=n,
491 -0.35359856 -0.056879327 w=2 h=2 s=n,
492 -0.35205078 -0.056034185 w=2 h=2 s=n,
493 -0.3516849 -0.05640009 w=2 h=2 s=n,
494 -0.31016716 -0.12100294 w=2 h=2 s=n,
495 -0.28920206 -0.15939765 w=2 h=2 s=n,
496 -0.37861347 -0.048880998 w=2 h=2 s=n,
497 -0.37861204 -0.048871 w=2 h=2 s=n,
498 -0.37829784 -0.04780091 w=2 h=2 s=n,
499 -0.3754592 -0.04400894 w=2 h=2 s=n,
500 -0.3731645 -0.04171425 w=2 h=2 s=n,
501 -0.3722356 -0.040909357 w=2 h=2 s=n,
502 -0.36756784 -0.038777653 w=2 h=2 s=n,
503 -0.3656816 -0.040663905 w=2 h=2 s=n,
504 -0.3610608 -0.046836548 w=2 h=2 s=n,
505 -0.35963532 -0.049447123 w=2 h=2 s=n,
506 -0.3554217 -0.058673684 w=2 h=2 s=n,
507 -0.35389975 -0.06275418 w=2 h=2 s=n,
508 -0.46255934 -0.09301801 w=2 h=2 s=n,
509 -0.46153933 -0.09165545 w=2 h=2 s=n,
510 -0.44879603 -0.07891216 w=2 h=2 s=n,
511 -0.43207642 -0.06442452 w=2 h=2 s=n,
512 -0.43116993 -0.06422733 w=2 h=2 s=n,
513 -0.5159156 -0.15371598 w=2 h=2 s=n,
514 -0.5138356 -0.15047954 w=2 h=2 s=n,
515 -0.48026824 -0.10563876 w=2 h=2 s=n,
516 -0.46527752 -0.09264922 w=2 h=2 s=n,
517 -0.4626067 -0.090649866 w=2 h=2 s=n,
518 -0.46210748 -0.09037728 w=2 h=2 s=n,
519 -0.46285352 -0.09380674 w=2 h=2 s=n,
520 -0.5307442 -0.17151856 w=2 h=2 s=n,
521 -0.523692 -0.16337994 w=2 h=2 s=n,
522 -0.51921445 -0.15950012 w=2 h=2 s=n,
523 -0.5192159 -0.15951012 w=2 h=2 s=n,
524 -0.5195101 -0.16029885 w=2 h=2 s=n,
525 -0.53017485 -0.1689769 w=2 h=2 s=n,
526 -0.53376937 -0.17555977 w=2 h=2 s=n,
527 -0.581118 -0.2169883 w=2 h=2 s=n c=153 0 0 b=153 0 0,
528 -0.58143216 -0.21805839 w=2 h=2 s=n c=153 0 0 b=153 0 0,
529 -0.58143497 -0.21806449 w=2 h=2 s=n c=153 0 0 b=153 0 0,
530 -0.5835149 -0.22130094 w=2 h=2 s=n c=153 0 0 b=153 0 0,
531 -0.5865401 -0.22534215 w=2 h=2 s=n c=153 0 0 b=153 0 0,
532 -0.5912939 -0.15802827 w=2 h=2 s=n c=153 0 0 b=153 0 0,
533 -0.5925138 -0.15992647 w=2 h=2 s=n c=153 0 0 b=153 0 0,
534 -0.5935338 -0.16128904 w=2 h=2 s=n c=153 0 0 b=153 0 0,
535 -0.53683573 -0.12524049 w=2 h=2 s=n,
536 -0.5344419 -0.12506929 w=2 h=2 s=n,
537 -0.53891945 -0.12894912 w=2 h=2 s=n,
538 -0.59407073 -0.159064 w=2 h=2 s=n c=153 0 0 b=153 0 0,
539 -0.45438856 -0.07284479 w=2 h=2 s=n,
540 -0.45427874 -0.07284479 w=2 h=2 s=n,
541 -0.45652556 -0.07543778 w=2 h=2 s=n,
542 -0.46926886 -0.08818106 w=2 h=2 s=n,
543 -0.48425958 -0.1011706 w=2 h=2 s=n,
544 -0.5352782 -0.12447004 w=2 h=2 s=n,
545 -0.53805506 -0.12550576 w=2 h=2 s=n,
546 -0.41102916 -4.710615E-4 w=2 h=2 s=n,
547 -0.4123262 -0.0017680898 w=2 h=2 s=n,
548 -0.4132551 -0.002572985 w=2 h=2 s=n,
549 -0.41876036 -0.0061110067 w=2 h=2 s=n,
550 -0.42965913 -0.0045440015 w=2 h=2 s=n,
551 -0.48107362 0.043721694 w=2 h=2 s=n,
552 -0.48107362 0.04211958 w=2 h=2 s=n,
553 -0.48430428 0.04188852 w=2 h=2 s=n,
554 -0.49787375 0.046949673 w=2 h=2 s=n,
555 -0.445752 0.070438884 w=2 h=2 s=n,
556 -0.44669482 0.063881345 w=2 h=2 s=n,
557 -0.38906756 0.060541455 w=2 h=2 s=n,
558 -0.3925435 0.04456274 w=2 h=2 s=n,
559 -0.39372274 0.041980576 w=2 h=2 s=n,
560 -0.39725292 0.03790652 w=2 h=2 s=n,
561 -0.3978305 0.037474167 w=2 h=2 s=n,
562 -0.39937824 0.036629025 w=2 h=2 s=n,
563 -0.40404603 0.034497324 w=2 h=2 s=n,
564 -0.4049525 0.03430013 w=2 h=2 s=n,
565 -0.45962968 0.08897731 w=2 h=2 s=n,
566 -0.3818504 0.15314072 w=2 h=2 s=n,
567 -0.38202858 0.15253383 w=2 h=2 s=n,
568 -0.38494745 0.14614245 w=2 h=2 s=n,
569 -0.3849995 0.14613873 w=2 h=2 s=n,
570 -0.21350718 0.3193368 w=2 h=2 s=n c=255 0 0 b=255 0 0,
571 -0.21694197 0.31399217 w=2 h=2 s=n c=255 0 0 b=255 0 0,
572 -0.21699484 0.3139633 w=2 h=2 s=n c=255 0 0 b=255 0 0,
573 -0.306089 0.12938732 w=2 h=2 s=n,
574 -0.30530494 0.13484067 w=2 h=2 s=n,
575 -0.30512676 0.13544756 w=2 h=2 s=n,
576 -0.3045077 0.13710728 w=2 h=2 s=n,
577 -0.29971004 0.1476127 w=2 h=2 s=n,
578 -0.22951272 0.27616948 w=2 h=2 s=n c=255 0 0 b=255 0 0,
579 -0.22607793 0.28151414 w=2 h=2 s=n c=255 0 0 b=255 0 0,
580 -0.338872 0.01239771 w=2 h=2 s=n,
581 -0.35016558 0.010773936 w=2 h=2 s=n,
582 -0.19422507 0.042510998 w=2 h=2 s=n,
583 -0.1855228 0.045756783 w=2 h=2 s=n,
;
VLABELS
2 'apl6_entamoeba' x=12 y=3 f='Dialog-PLAIN-10',
3 'apl1_plasmodium_b' x=12 y=5 f='Dialog-PLAIN-10',
4 'apl6_plasmodium_f' x=11 y=6 f='Dialog-PLAIN-10',
5 'apl6_Toxoplasma_g' x=11 y=8 f='Dialog-PLAIN-10',
6 'apl6_kluyveromyces_l' x=10 y=10 f='Dialog-PLAIN-10',
7 'apl6_ashU_Scas_Contig645_6' x=9 y=11 f='Dialog-PLAIN-10',
8 'apl6_IT_Sbay_c707_9518' x=-51 y=12 f='Dialog-PLAIN-10',
9 'apl6_IT_Smik_c791_9130' x=-54 y=18 f='Dialog-PLAIN-10',
10 'apl6_IT_Spar_c291_9356' x=-54 y=29 f='Dialog-PLAIN-10',
11 'apl6_scerevisiae' x=-37 y=-10 f='Dialog-PLAIN-10',
12 'apl6_ashU_Sklu_Contig2341_3' x=-71 y=40 f='Dialog-PLAIN-10',
13 'apl6_Candida_g' x=-38 y=25 f='Dialog-PLAIN-10',
14 'apl6_Debaryomyces_h' x=-55 y=10 f='Dialog-PLAIN-10',
15 'apl6_pichia' x=-30 y=5 f='Dialog-PLAIN-10',
16 'apl6_candida_a' x=-42 y=-1 f='Dialog-PLAIN-10',
17 'apl6_yarrowia' x=-41 y=3 f='Dialog-PLAIN-10',
18 'apl6_neurosopora' x=-51 y=12 f='Dialog-PLAIN-10',
19 'apl6_aspergillus_n' x=-99 y=11 f='Dialog-PLAIN-10',
20 'apl6_phaeodactylum' x=-110 y=10 f='Dialog-PLAIN-10',
21 'apl6_thalassiosira_p' x=-110 y=8 f='Dialog-PLAIN-10',
22 'apl6_phytophthora' x=-103 y=6 f='Dialog-PLAIN-10',
23 'apl6_dictyostelium' x=-103 y=5 f='Dialog-PLAIN-10',
24 'apl6_naegleria' x=-84 y=3 f='Dialog-PLAIN-10',
25 'apl6_apis' x=-58 y=1 f='Dialog-PLAIN-10',
26 'apl6_xenopus' x=-79 y=0 f='Dialog-PLAIN-10',
27 'apl6_bos' x=-54 y=-2 f='Dialog-PLAIN-10',
28 'apl6_rat' x=-50 y=-8 f='Dialog-PLAIN-10',
29 'apl6_homo' x=-62 y=-5 f='Dialog-PLAIN-10',
30 'apl6_mus' x=-31 y=-16 f='Dialog-PLAIN-10',
31 'apl6_gallus' x=-34 y=-22 f='Dialog-PLAIN-10',
32 'apl6_danio' x=-31 y=7 f='Dialog-PLAIN-10',
33 'apl6_ciona' x=-29 y=-14 f='Dialog-PLAIN-10',
34 'apl6_monosiga' x=-38 y=1 f='Dialog-PLAIN-10',
35 'apl6_celegans' x=-34 y=-9 f='Dialog-PLAIN-10',
36 'apl6_ostreococcus' x=-42 y=1 f='Dialog-PLAIN-10',
37 'apl6_physcomitrella' x=-45 y=-19 f='Dialog-PLAIN-10',
38 'apl6_arabidopsis' x=-36 y=-8 f='Dialog-PLAIN-10',
39 'apl6_populus' x=-26 y=-2 f='Dialog-PLAIN-10',
40 'apl6_oryza' x=-18 y=4 f='Dialog-PLAIN-10',
41 'apl6_ustilago' x=9 y=-5 f='Dialog-PLAIN-10',
42 'apl6_cryptococcus' l=9 x=10 y=-6 f='Dialog-PLAIN-10',
43 'apl6_spombe' x=11 y=-2 f='Dialog-PLAIN-10',
44 'apl6_trichomonas' x=12 y=0 f='Dialog-PLAIN-10',
45 'apl6_leishmania_i' x=12 y=1 f='Dialog-PLAIN-10',
;
EDGES
1 1 2 s=4 w=0.35014567,
2 46 1 s=10 w=0.0056737764,
3 47 46 s=3 w=0.011409731,
4 48 1 s=3 w=0.011409731,
5 48 47 s=10 w=0.0056737764,
6 49 47 s=9 w=6.0236736E-5,
7 50 49 s=8 w=0.0049294233,
8 51 50 s=18 w=0.005390751,
9 52 51 s=29 w=7.21455E-4,
10 53 46 s=91 w=0.0017069138,
11 54 47 s=91 w=0.0017069138,
12 54 53 s=3 w=0.011409731,
13 55 49 s=91 w=0.0017069138,
14 55 54 s=9 w=6.0236736E-5,
15 56 50 s=91 w=0.0017069138,
16 56 55 s=8 w=0.0049294233,
17 57 51 s=91 w=0.0017069138,
18 57 56 s=18 w=0.005390751,
19 58 52 s=91 w=0.0017069138,
20 58 57 s=29 w=7.21455E-4,
21 59 58 s=36 w=0.0017634716,
22 60 52 s=36 w=0.0017634716,
23 60 59 s=91 w=0.0017069138,
24 61 56 s=55 w=5.2223848E-5,
25 62 57 s=55 w=5.2223848E-5,
26 62 61 s=18 w=0.005390751,
27 63 58 s=55 w=5.2223848E-5,
28 63 62 s=29 w=7.21455E-4,
29 64 59 s=55 w=5.2223848E-5,
30 64 63 s=36 w=0.0017634716,
31 65 60 s=55 w=5.2223848E-5,
32 65 64 s=91 w=0.0017069138,
33 66 64 s=43 w=0.0051314994,
34 67 65 s=43 w=0.0051314994,
35 67 66 s=91 w=0.0017069138,
36 68 60 s=43 w=0.0051314994,
37 68 67 s=55 w=5.2223848E-5,
38 69 66 s=35 w=0.0018342751,
39 70 67 s=35 w=0.0018342751,
40 70 69 s=91 w=0.0017069138,
41 71 68 s=35 w=0.0018342751,
42 71 70 s=55 w=5.2223848E-5,
43 72 60 s=35 w=0.0018342751,
44 72 71 s=43 w=0.0051314994,
45 73 66 s=61 w=9.2767994E-4,
46 74 69 s=61 w=9.2767994E-4,
47 74 73 s=35 w=0.0018342751,
48 75 70 s=61 w=9.2767994E-4,
49 75 74 s=91 w=0.0017069138,
50 76 74 s=42 w=0.0012291088,
51 77 75 s=42 w=0.0012291088,
52 77 76 s=91 w=0.0017069138,
53 78 70 s=42 w=0.0012291088,
54 78 77 s=61 w=9.2767994E-4,
55 79 71 s=42 w=0.0012291088,
56 79 78 s=55 w=5.2223848E-5,
57 80 54 s=98 w=0.0016021142,
58 81 55 s=98 w=0.0016021142,
59 81 80 s=9 w=6.0236736E-5,
60 82 56 s=98 w=0.0016021142,
61 82 81 s=8 w=0.0049294233,
62 83 61 s=98 w=0.0016021142,
63 83 82 s=55 w=5.2223848E-5,
64 84 62 s=98 w=0.0016021142,
65 84 83 s=18 w=0.005390751,
66 85 63 s=98 w=0.0016021142,
67 85 84 s=29 w=7.21455E-4,
68 86 64 s=98 w=0.0016021142,
69 86 85 s=36 w=0.0017634716,
70 87 66 s=98 w=0.0016021142,
71 87 86 s=43 w=0.0051314994,
72 88 73 s=98 w=0.0016021142,
73 88 87 s=61 w=9.2767994E-4,
74 89 53 s=107 w=0.0028386891,
75 90 54 s=107 w=0.0028386891,
76 90 89 s=3 w=0.011409731,
77 91 80 s=107 w=0.0028386891,
78 91 90 s=98 w=0.0016021142,
79 92 81 s=107 w=0.0028386891,
80 92 91 s=9 w=6.0236736E-5,
81 93 82 s=107 w=0.0028386891,
82 93 92 s=8 w=0.0049294233,
83 94 83 s=107 w=0.0028386891,
84 94 93 s=55 w=5.2223848E-5,
85 95 76 s=41 w=0.0032451802,
86 96 77 s=41 w=0.0032451802,
87 96 95 s=91 w=0.0017069138,
88 97 78 s=41 w=0.0032451802,
89 97 96 s=61 w=9.2767994E-4,
90 98 79 s=41 w=0.0032451802,
91 98 97 s=55 w=5.2223848E-5,
92 99 76 s=54 w=0.0065441267,
93 100 95 s=54 w=0.0065441267,
94 100 99 s=41 w=0.0032451802,
95 101 96 s=54 w=0.0065441267,
96 101 100 s=91 w=0.0017069138,
97 102 97 s=54 w=0.0065441267,
98 102 101 s=61 w=9.2767994E-4,
99 103 91 s=104 w=0.0066249724,
100 104 92 s=104 w=0.0066249724,
101 104 103 s=9 w=6.0236736E-5,
102 105 93 s=104 w=0.0066249724,
103 105 104 s=8 w=0.0049294233,
104 106 94 s=104 w=0.0066249724,
105 106 105 s=55 w=5.2223848E-5,
106 107 83 s=104 w=0.0066249724,
107 107 106 s=107 w=0.0028386891,
108 108 84 s=104 w=0.0066249724,
109 108 107 s=18 w=0.005390751,
110 109 85 s=104 w=0.0066249724,
111 109 108 s=29 w=7.21455E-4,
112 110 86 s=104 w=0.0066249724,
113 110 109 s=36 w=0.0017634716,
114 111 87 s=104 w=0.0066249724,
115 111 110 s=43 w=0.0051314994,
116 112 88 s=104 w=0.0066249724,
117 112 111 s=61 w=9.2767994E-4,
118 113 101 s=40 w=0.0047367555,
119 114 102 s=40 w=0.0047367555,
120 114 113 s=61 w=9.2767994E-4,
121 115 97 s=40 w=0.0047367555,
122 115 114 s=54 w=0.0065441267,
123 116 98 s=40 w=0.0047367555,
124 116 115 s=55 w=5.2223848E-5,
125 117 101 s=46 w=0.0031589472,
126 118 113 s=46 w=0.0031589472,
127 118 117 s=40 w=0.0047367555,
128 119 114 s=46 w=0.0031589472,
129 119 118 s=61 w=9.2767994E-4,
130 120 115 s=46 w=0.0031589472,
131 120 119 s=54 w=0.0065441267,
132 121 116 s=46 w=0.0031589472,
133 121 120 s=55 w=5.2223848E-5,
134 122 100 s=53 w=0.011523154,
135 123 101 s=53 w=0.011523154,
136 123 122 s=91 w=0.0017069138,
137 124 117 s=53 w=0.011523154,
138 124 123 s=46 w=0.0031589472,
139 125 118 s=53 w=0.011523154,
140 125 124 s=40 w=0.0047367555,
141 126 119 s=53 w=0.011523154,
142 126 125 s=61 w=9.2767994E-4,
143 127 103 s=106 w=0.016352419,
144 128 104 s=106 w=0.016352419,
145 128 127 s=9 w=6.0236736E-5,
146 129 105 s=106 w=0.016352419,
147 129 128 s=8 w=0.0049294233,
148 130 106 s=106 w=0.016352419,
149 130 129 s=55 w=5.2223848E-5,
150 131 125 s=45 w=0.013164443,
151 132 126 s=45 w=0.013164443,
152 132 131 s=61 w=9.2767994E-4,
153 133 119 s=45 w=0.013164443,
154 133 132 s=53 w=0.011523154,
155 134 120 s=45 w=0.013164443,
156 134 133 s=54 w=0.0065441267,
157 135 121 s=45 w=0.013164443,
158 135 134 s=55 w=5.2223848E-5,
159 136 127 s=112 w=0.02033267,
160 137 128 s=112 w=0.02033267,
161 137 136 s=9 w=6.0236736E-5,
162 138 129 s=112 w=0.02033267,
163 138 137 s=8 w=0.0049294233,
164 139 130 s=112 w=0.02033267,
165 139 138 s=55 w=5.2223848E-5,
166 140 131 s=52 w=0.017596541,
167 141 132 s=52 w=0.017596541,
168 141 140 s=61 w=9.2767994E-4,
169 142 122 s=68 w=5.687869E-4,
170 143 123 s=68 w=5.687869E-4,
171 143 142 s=91 w=0.0017069138,
172 144 124 s=68 w=5.687869E-4,
173 144 143 s=46 w=0.0031589472,
174 145 125 s=68 w=5.687869E-4,
175 145 144 s=40 w=0.0047367555,
176 146 131 s=68 w=5.687869E-4,
177 146 145 s=45 w=0.013164443,
178 147 140 s=68 w=5.687869E-4,
179 147 146 s=52 w=0.017596541,
180 148 136 s=111 w=6.01449E-4,
181 149 137 s=111 w=6.01449E-4,
182 149 148 s=9 w=6.0236736E-5,
183 150 138 s=111 w=6.01449E-4,
184 150 149 s=8 w=0.0049294233,
185 151 139 s=111 w=6.01449E-4,
186 151 150 s=55 w=5.2223848E-5,
187 152 89 s=125 w=0.0047801225,
188 153 90 s=125 w=0.0047801225,
189 153 152 s=3 w=0.011409731,
190 154 91 s=125 w=0.0047801225,
191 154 153 s=98 w=0.0016021142,
192 155 103 s=125 w=0.0047801225,
193 155 154 s=104 w=0.0066249724,
194 156 127 s=125 w=0.0047801225,
195 156 155 s=106 w=0.016352419,
196 157 136 s=125 w=0.0047801225,
197 157 156 s=112 w=0.02033267,
198 158 148 s=125 w=0.0047801225,
199 158 157 s=111 w=6.01449E-4,
200 159 149 s=125 w=0.0047801225,
201 159 158 s=9 w=6.0236736E-5,
202 160 147 s=51 w=0.003431016,
203 161 140 s=51 w=0.003431016,
204 161 160 s=68 w=5.687869E-4,
205 162 141 s=51 w=0.003431016,
206 162 161 s=61 w=9.2767994E-4,
207 163 147 s=60 w=0.022123232,
208 164 160 s=60 w=0.022123232,
209 164 163 s=51 w=0.003431016,
210 165 161 s=60 w=0.022123232,
211 165 164 s=68 w=5.687869E-4,
212 166 158 s=110 w=0.005509428,
213 167 159 s=110 w=0.005509428,
214 167 166 s=9 w=6.0236736E-5,
215 168 149 s=110 w=0.005509428,
216 168 167 s=125 w=0.0047801225,
217 169 150 s=110 w=0.005509428,
218 169 168 s=8 w=0.0049294233,
219 170 151 s=110 w=0.005509428,
220 170 169 s=55 w=5.2223848E-5,
221 171 158 s=115 w=0.011240755,
222 172 166 s=115 w=0.011240755,
223 172 171 s=110 w=0.005509428,
224 173 167 s=115 w=0.011240755,
225 173 172 s=9 w=6.0236736E-5,
226 174 168 s=115 w=0.011240755,
227 174 173 s=125 w=0.0047801225,
228 175 169 s=115 w=0.011240755,
229 175 174 s=8 w=0.0049294233,
230 176 170 s=115 w=0.011240755,
231 176 175 s=55 w=5.2223848E-5,
232 177 157 s=118 w=0.00702633,
233 178 158 s=118 w=0.00702633,
234 178 177 s=111 w=6.01449E-4,
235 179 171 s=118 w=0.00702633,
236 179 178 s=115 w=0.011240755,
237 180 172 s=118 w=0.00702633,
238 180 179 s=110 w=0.005509428,
239 181 173 s=118 w=0.00702633,
240 181 180 s=9 w=6.0236736E-5,
241 182 174 s=118 w=0.00702633,
242 182 181 s=125 w=0.0047801225,
243 183 175 s=118 w=0.00702633,
244 183 182 s=8 w=0.0049294233,
245 184 72 s=7 w=0.0026675644,
246 185 60 s=7 w=0.0026675644,
247 185 184 s=35 w=0.0018342751,
248 186 52 s=7 w=0.0026675644,
249 186 185 s=36 w=0.0017634716,
250 187 51 s=7 w=0.0026675644,
251 187 186 s=29 w=7.21455E-4,
252 188 50 s=7 w=0.0026675644,
253 188 187 s=18 w=0.005390751,
254 189 164 s=59 w=0.018021733,
255 190 165 s=59 w=0.018021733,
256 190 189 s=68 w=5.687869E-4,
257 191 163 s=67 w=0.0033362727,
258 192 164 s=67 w=0.0033362727,
259 192 191 s=51 w=0.003431016,
260 193 189 s=67 w=0.0033362727,
261 193 192 s=59 w=0.018021733,
262 194 73 s=79 w=0.003238927,
263 195 74 s=79 w=0.003238927,
264 195 194 s=35 w=0.0018342751,
265 196 76 s=79 w=0.003238927,
266 196 195 s=42 w=0.0012291088,
267 197 99 s=79 w=0.003238927,
268 197 196 s=54 w=0.0065441267,
269 198 100 s=79 w=0.003238927,
270 198 197 s=41 w=0.0032451802,
271 199 122 s=79 w=0.003238927,
272 199 198 s=53 w=0.011523154,
273 200 142 s=79 w=0.003238927,
274 200 199 s=68 w=5.687869E-4,
275 201 143 s=79 w=0.003238927,
276 201 200 s=91 w=0.0017069138,
277 202 144 s=79 w=0.003238927,
278 202 201 s=46 w=0.0031589472,
279 203 145 s=79 w=0.003238927,
280 203 202 s=40 w=0.0047367555,
281 204 146 s=79 w=0.003238927,
282 204 203 s=45 w=0.013164443,
283 205 147 s=79 w=0.003238927,
284 205 204 s=52 w=0.017596541,
285 206 163 s=79 w=0.003238927,
286 206 205 s=60 w=0.022123232,
287 207 191 s=79 w=0.003238927,
288 207 206 s=67 w=0.0033362727,
289 208 192 s=79 w=0.003238927,
290 208 207 s=51 w=0.003431016,
291 209 193 s=79 w=0.003238927,
292 209 208 s=59 w=0.018021733,
293 210 177 s=121 w=0.028182264,
294 211 178 s=121 w=0.028182264,
295 211 210 s=111 w=6.01449E-4,
296 212 179 s=121 w=0.028182264,
297 212 211 s=115 w=0.011240755,
298 213 180 s=121 w=0.028182264,
299 213 212 s=110 w=0.005509428,
300 214 181 s=121 w=0.028182264,
301 214 213 s=9 w=6.0236736E-5,
302 215 182 s=121 w=0.028182264,
303 215 214 s=125 w=0.0047801225,
304 216 193 s=39 w=0.0011152675,
305 217 189 s=39 w=0.0011152675,
306 217 216 s=67 w=0.0033362727,
307 218 190 s=39 w=0.0011152675,
308 218 217 s=68 w=5.687869E-4,
309 219 165 s=39 w=0.0011152675,
310 219 218 s=59 w=0.018021733,
311 220 161 s=39 w=0.0011152675,
312 220 219 s=60 w=0.022123232,
313 221 162 s=39 w=0.0011152675,
314 221 220 s=61 w=9.2767994E-4,
315 222 141 s=39 w=0.0011152675,
316 222 221 s=51 w=0.003431016,
317 223 132 s=39 w=0.0011152675,
318 223 222 s=52 w=0.017596541,
319 224 133 s=39 w=0.0011152675,
320 224 223 s=53 w=0.011523154,
321 225 134 s=39 w=0.0011152675,
322 225 224 s=54 w=0.0065441267,
323 226 135 s=39 w=0.0011152675,
324 226 225 s=55 w=5.2223848E-5,
325 227 121 s=39 w=0.0011152675,
326 227 226 s=45 w=0.013164443,
327 228 116 s=39 w=0.0011152675,
328 228 227 s=46 w=0.0031589472,
329 229 209 s=50 w=0.0022563923,
330 230 193 s=50 w=0.0022563923,
331 230 229 s=79 w=0.003238927,
332 231 216 s=50 w=0.0022563923,
333 231 230 s=39 w=0.0011152675,
334 232 217 s=50 w=0.0022563923,
335 232 231 s=67 w=0.0033362727,
336 233 218 s=50 w=0.0022563923,
337 233 232 s=68 w=5.687869E-4,
338 234 219 s=50 w=0.0022563923,
339 234 233 s=59 w=0.018021733,
340 235 220 s=50 w=0.0022563923,
341 235 234 s=60 w=0.022123232,
342 236 221 s=50 w=0.0022563923,
343 236 235 s=61 w=9.2767994E-4,
344 237 209 s=66 w=0.019835569,
345 238 229 s=66 w=0.019835569,
346 238 237 s=50 w=0.0022563923,
347 239 230 s=66 w=0.019835569,
348 239 238 s=79 w=0.003238927,
349 240 231 s=66 w=0.019835569,
350 240 239 s=39 w=0.0011152675,
351 241 213 s=117 w=6.325183E-4,
352 242 214 s=117 w=6.325183E-4,
353 242 241 s=9 w=6.0236736E-5,
354 243 215 s=117 w=6.325183E-4,
355 243 242 s=125 w=0.0047801225,
356 244 182 s=117 w=6.325183E-4,
357 244 243 s=121 w=0.028182264,
358 245 183 s=117 w=6.325183E-4,
359 245 244 s=8 w=0.0049294233,
360 246 210 s=124 w=0.0021250464,
361 247 211 s=124 w=0.0021250464,
362 247 246 s=111 w=6.01449E-4,
363 248 212 s=124 w=0.0021250464,
364 248 247 s=115 w=0.011240755,
365 249 213 s=124 w=0.0021250464,
366 249 248 s=110 w=0.005509428,
367 250 241 s=124 w=0.0021250464,
368 250 249 s=117 w=6.325183E-4,
369 251 242 s=124 w=0.0021250464,
370 251 250 s=9 w=6.0236736E-5,
371 252 186 s=14 w=5.1747065E-4,
372 253 187 s=14 w=5.1747065E-4,
373 253 252 s=29 w=7.21455E-4,
374 254 188 s=14 w=5.1747065E-4,
375 254 253 s=18 w=0.005390751,
376 255 184 s=17 w=0.007710586,
377 256 185 s=17 w=0.007710586,
378 256 255 s=35 w=0.0018342751,
379 257 186 s=17 w=0.007710586,
380 257 256 s=36 w=0.0017634716,
381 258 252 s=17 w=0.007710586,
382 258 257 s=14 w=5.1747065E-4,
383 259 253 s=17 w=0.007710586,
384 259 258 s=29 w=7.21455E-4,
385 260 238 s=58 w=0.0017020482,
386 261 239 s=58 w=0.0017020482,
387 261 260 s=79 w=0.003238927,
388 262 240 s=58 w=0.0017020482,
389 262 261 s=39 w=0.0011152675,
390 263 231 s=58 w=0.0017020482,
391 263 262 s=66 w=0.019835569,
392 264 232 s=58 w=0.0017020482,
393 264 263 s=67 w=0.0033362727,
394 265 233 s=58 w=0.0017020482,
395 265 264 s=68 w=5.687869E-4,
396 266 245 s=101 w=0.020571617,
397 267 183 s=101 w=0.020571617,
398 267 266 s=117 w=6.325183E-4,
399 268 175 s=101 w=0.020571617,
400 268 267 s=118 w=0.00702633,
401 269 176 s=101 w=0.020571617,
402 269 268 s=55 w=5.2223848E-5,
403 270 170 s=101 w=0.020571617,
404 270 269 s=115 w=0.011240755,
405 271 151 s=101 w=0.020571617,
406 271 270 s=110 w=0.005509428,
407 272 139 s=101 w=0.020571617,
408 272 271 s=111 w=6.01449E-4,
409 273 130 s=101 w=0.020571617,
410 273 272 s=112 w=0.02033267,
411 274 106 s=101 w=0.020571617,
412 274 273 s=106 w=0.016352419,
413 275 107 s=101 w=0.020571617,
414 275 274 s=107 w=0.0028386891,
415 276 108 s=101 w=0.020571617,
416 276 275 s=18 w=0.005390751,
417 277 109 s=101 w=0.020571617,
418 277 276 s=29 w=7.21455E-4,
419 278 110 s=101 w=0.020571617,
420 278 277 s=36 w=0.0017634716,
421 279 111 s=101 w=0.020571617,
422 279 278 s=43 w=0.0051314994,
423 280 112 s=101 w=0.020571617,
424 280 279 s=61 w=9.2767994E-4,
425 281 88 s=101 w=0.020571617,
426 281 280 s=104 w=0.0066249724,
427 282 250 s=120 w=0.0017714087,
428 283 251 s=120 w=0.0017714087,
429 283 282 s=9 w=6.0236736E-5,
430 284 242 s=120 w=0.0017714087,
431 284 283 s=124 w=0.0021250464,
432 285 243 s=120 w=0.0017714087,
433 285 284 s=125 w=0.0047801225,
434 285 13 s=119 w=0.30422124,
435 286 246 s=131 w=0.014559748,
436 286 6 s=138 w=0.28772628,
437 287 247 s=131 w=0.014559748,
438 287 286 s=111 w=6.01449E-4,
439 288 248 s=131 w=0.014559748,
440 288 287 s=115 w=0.011240755,
441 289 249 s=131 w=0.014559748,
442 289 288 s=110 w=0.005509428,
443 290 250 s=131 w=0.014559748,
444 290 289 s=117 w=6.325183E-4,
445 291 282 s=131 w=0.014559748,
446 291 290 s=120 w=0.0017714087,
447 292 283 s=131 w=0.014559748,
448 292 291 s=9 w=6.0236736E-5,
449 293 258 s=13 w=0.002945522,
450 294 259 s=13 w=0.002945522,
451 294 293 s=29 w=7.21455E-4,
452 295 253 s=13 w=0.002945522,
453 295 294 s=17 w=0.007710586,
454 296 254 s=13 w=0.002945522,
455 296 295 s=18 w=0.005390751,
456 297 228 s=25 w=0.016789105,
457 298 116 s=25 w=0.016789105,
458 298 297 s=39 w=0.0011152675,
459 299 98 s=25 w=0.016789105,
460 299 298 s=40 w=0.0047367555,
461 300 79 s=25 w=0.016789105,
462 300 299 s=41 w=0.0032451802,
463 301 71 s=25 w=0.016789105,
464 301 300 s=42 w=0.0012291088,
465 302 72 s=25 w=0.016789105,
466 302 301 s=43 w=0.0051314994,
467 303 184 s=25 w=0.016789105,
468 303 302 s=7 w=0.0026675644,
469 304 255 s=25 w=0.016789105,
470 304 303 s=17 w=0.007710586,
471 305 256 s=25 w=0.016789105,
472 305 304 s=35 w=0.0018342751,
473 306 257 s=25 w=0.016789105,
474 306 305 s=36 w=0.0017634716,
475 307 258 s=25 w=0.016789105,
476 307 306 s=14 w=5.1747065E-4,
477 308 293 s=25 w=0.016789105,
478 308 307 s=13 w=0.002945522,
479 309 294 s=25 w=0.016789105,
480 309 308 s=29 w=7.21455E-4,
481 310 262 s=38 w=1.0100214E-5,
482 311 263 s=38 w=1.0100214E-5,
483 311 310 s=66 w=0.019835569,
484 312 264 s=38 w=1.0100214E-5,
485 312 311 s=67 w=0.0033362727,
486 313 265 s=38 w=1.0100214E-5,
487 313 312 s=68 w=5.687869E-4,
488 314 233 s=38 w=1.0100214E-5,
489 314 313 s=58 w=0.0017020482,
490 315 234 s=38 w=1.0100214E-5,
491 315 314 s=59 w=0.018021733,
492 316 235 s=38 w=1.0100214E-5,
493 316 315 s=60 w=0.022123232,
494 317 236 s=38 w=1.0100214E-5,
495 317 316 s=61 w=9.2767994E-4,
496 318 221 s=38 w=1.0100214E-5,
497 318 317 s=50 w=0.0022563923,
498 319 222 s=38 w=1.0100214E-5,
499 319 318 s=51 w=0.003431016,
500 320 223 s=38 w=1.0100214E-5,
501 320 319 s=52 w=0.017596541,
502 321 224 s=38 w=1.0100214E-5,
503 321 320 s=53 w=0.011523154,
504 322 225 s=38 w=1.0100214E-5,
505 322 321 s=54 w=0.0065441267,
506 323 226 s=38 w=1.0100214E-5,
507 323 322 s=55 w=5.2223848E-5,
508 323 35 s=44 w=0.29739967,
509 324 227 s=38 w=1.0100214E-5,
510 324 323 s=45 w=0.013164443,
511 325 228 s=38 w=1.0100214E-5,
512 325 324 s=46 w=0.0031589472,
513 326 297 s=38 w=1.0100214E-5,
514 326 325 s=25 w=0.016789105,
515 327 262 s=49 w=6.709784E-6,
516 328 310 s=49 w=6.709784E-6,
517 328 327 s=38 w=1.0100214E-5,
518 329 311 s=49 w=6.709784E-6,
519 329 328 s=66 w=0.019835569,
520 330 312 s=49 w=6.709784E-6,
521 330 329 s=67 w=0.0033362727,
522 331 313 s=49 w=6.709784E-6,
523 331 330 s=68 w=5.687869E-4,
524 332 314 s=49 w=6.709784E-6,
525 332 331 s=58 w=0.0017020482,
526 333 315 s=49 w=6.709784E-6,
527 333 332 s=59 w=0.018021733,
528 334 316 s=49 w=6.709784E-6,
529 334 333 s=60 w=0.022123232,
530 335 317 s=49 w=6.709784E-6,
531 335 334 s=61 w=9.2767994E-4,
532 336 237 s=72 w=0.0059246584,
533 337 238 s=72 w=0.0059246584,
534 337 336 s=50 w=0.0022563923,
535 338 260 s=72 w=0.0059246584,
536 338 337 s=58 w=0.0017020482,
537 339 261 s=72 w=0.0059246584,
538 339 338 s=79 w=0.003238927,
539 340 262 s=72 w=0.0059246584,
540 340 339 s=39 w=0.0011152675,
541 341 327 s=72 w=0.0059246584,
542 341 340 s=49 w=6.709784E-6,
543 342 88 s=89 w=0.002302607,
544 343 73 s=89 w=0.002302607,
545 343 342 s=98 w=0.0016021142,
546 344 194 s=89 w=0.002302607,
547 344 343 s=79 w=0.003238927,
548 345 195 s=89 w=0.002302607,
549 345 344 s=35 w=0.0018342751,
550 346 196 s=89 w=0.002302607,
551 346 345 s=42 w=0.0012291088,
552 347 197 s=89 w=0.002302607,
553 347 346 s=54 w=0.0065441267,
554 348 198 s=89 w=0.002302607,
555 348 347 s=41 w=0.0032451802,
556 349 199 s=89 w=0.002302607,
557 349 348 s=53 w=0.011523154,
558 350 200 s=89 w=0.002302607,
559 350 349 s=68 w=5.687869E-4,
560 351 201 s=89 w=0.002302607,
561 351 350 s=91 w=0.0017069138,
562 352 202 s=89 w=0.002302607,
563 352 351 s=46 w=0.0031589472,
564 353 291 s=123 w=0.011549081,
565 354 292 s=123 w=0.011549081,
566 354 353 s=9 w=6.0236736E-5,
567 355 283 s=123 w=0.011549081,
568 355 354 s=131 w=0.014559748,
569 355 12 s=122 w=0.24037918,
570 356 288 s=130 w=0.022081295,
571 357 289 s=130 w=0.022081295,
572 357 356 s=110 w=0.005509428,
573 358 290 s=130 w=0.022081295,
574 358 357 s=117 w=6.325183E-4,
575 359 291 s=130 w=0.022081295,
576 359 358 s=120 w=0.0017714087,
577 360 353 s=130 w=0.022081295,
578 360 359 s=123 w=0.011549081,
579 361 354 s=130 w=0.022081295,
580 361 360 s=9 w=6.0236736E-5,
581 362 294 s=2 w=6.877756E-4,
582 363 295 s=2 w=6.877756E-4,
583 363 362 s=17 w=0.007710586,
584 364 296 s=2 w=6.877756E-4,
585 364 363 s=18 w=0.005390751,
586 365 254 s=2 w=6.877756E-4,
587 365 364 s=13 w=0.002945522,
588 366 188 s=2 w=6.877756E-4,
589 366 365 s=14 w=5.1747065E-4,
590 367 50 s=2 w=6.877756E-4,
591 367 366 s=7 w=0.0026675644,
592 368 49 s=2 w=6.877756E-4,
593 368 367 s=8 w=0.0049294233,
594 369 47 s=2 w=6.877756E-4,
595 369 368 s=9 w=6.0236736E-5,
596 370 48 s=2 w=6.877756E-4,
597 370 369 s=10 w=0.0056737764,
598 370 45 s=1 w=0.35996023,
599 371 304 s=24 w=0.0029744073,
600 372 305 s=24 w=0.0029744073,
601 372 371 s=35 w=0.0018342751,
602 373 306 s=24 w=0.0029744073,
603 373 372 s=36 w=0.0017634716,
604 374 307 s=24 w=0.0029744073,
605 374 373 s=14 w=5.1747065E-4,
606 375 308 s=24 w=0.0029744073,
607 375 374 s=13 w=0.002945522,
608 376 309 s=24 w=0.0029744073,
609 376 375 s=29 w=7.21455E-4,
610 377 339 s=65 w=0.05601308,
611 378 340 s=65 w=0.05601308,
612 378 377 s=39 w=0.0011152675,
613 379 341 s=65 w=0.05601308,
614 379 378 s=49 w=6.709784E-6,
615 380 327 s=65 w=0.05601308,
616 380 379 s=72 w=0.0059246584,
617 381 328 s=65 w=0.05601308,
618 381 380 s=38 w=1.0100214E-5,
619 382 350 s=84 w=0.0023999212,
620 383 351 s=84 w=0.0023999212,
621 383 382 s=91 w=0.0017069138,
622 384 352 s=84 w=0.0023999212,
623 384 383 s=46 w=0.0031589472,
624 385 202 s=84 w=0.0023999212,
625 385 384 s=89 w=0.002302607,
626 386 203 s=84 w=0.0023999212,
627 386 385 s=40 w=0.0047367555,
628 387 204 s=84 w=0.0023999212,
629 387 386 s=45 w=0.013164443,
630 388 205 s=84 w=0.0023999212,
631 388 387 s=52 w=0.017596541,
632 389 206 s=84 w=0.0023999212,
633 389 388 s=60 w=0.022123232,
634 390 207 s=84 w=0.0023999212,
635 390 389 s=67 w=0.0033362727,
636 391 208 s=84 w=0.0023999212,
637 391 390 s=51 w=0.003431016,
638 392 209 s=84 w=0.0023999212,
639 392 391 s=59 w=0.018021733,
640 393 237 s=84 w=0.0023999212,
641 393 392 s=66 w=0.019835569,
642 394 360 s=129 w=0.14647359,
643 395 361 s=129 w=0.14647359,
644 395 394 s=9 w=6.0236736E-5,
645 396 374 s=23 w=0.07679355,
646 397 375 s=23 w=0.07679355,
647 397 396 s=13 w=0.002945522,
648 398 376 s=23 w=0.07679355,
649 398 397 s=29 w=7.21455E-4,
650 399 371 s=28 w=0.0101431785,
651 400 372 s=28 w=0.0101431785,
652 400 399 s=35 w=0.0018342751,
653 401 373 s=28 w=0.0101431785,
654 401 400 s=36 w=0.0017634716,
655 402 374 s=28 w=0.0101431785,
656 402 401 s=14 w=5.1747065E-4,
657 403 396 s=28 w=0.0101431785,
658 403 402 s=23 w=0.07679355,
659 404 397 s=28 w=0.0101431785,
660 404 403 s=13 w=0.002945522,
661 405 326 s=32 w=0.008132814,
662 406 297 s=32 w=0.008132814,
663 406 405 s=38 w=1.0100214E-5,
664 407 298 s=32 w=0.008132814,
665 407 406 s=39 w=0.0011152675,
666 408 299 s=32 w=0.008132814,
667 408 407 s=40 w=0.0047367555,
668 409 300 s=32 w=0.008132814,
669 409 408 s=41 w=0.0032451802,
670 410 301 s=32 w=0.008132814,
671 410 409 s=42 w=0.0012291088,
672 411 302 s=32 w=0.008132814,
673 411 410 s=43 w=0.0051314994,
674 412 303 s=32 w=0.008132814,
675 412 411 s=7 w=0.0026675644,
676 413 304 s=32 w=0.008132814,
677 413 412 s=17 w=0.007710586,
678 414 371 s=32 w=0.008132814,
679 414 413 s=24 w=0.0029744073,
680 415 399 s=32 w=0.008132814,
681 415 414 s=28 w=0.0101431785,
682 416 400 s=32 w=0.008132814,
683 416 415 s=35 w=0.0018342751,
684 417 401 s=32 w=0.008132814,
685 417 416 s=36 w=0.0017634716,
686 418 402 s=32 w=0.008132814,
687 418 417 s=14 w=5.1747065E-4,
688 419 403 s=32 w=0.008132814,
689 419 418 s=23 w=0.07679355,
690 420 379 s=64 w=0.0038471771,
691 421 380 s=64 w=0.0038471771,
692 421 420 s=72 w=0.0059246584,
693 422 381 s=64 w=0.0038471771,
694 422 421 s=38 w=1.0100214E-5,
695 423 377 s=71 w=0.010768936,
696 424 378 s=71 w=0.010768936,
697 424 423 s=39 w=0.0011152675,
698 425 379 s=71 w=0.010768936,
699 425 424 s=49 w=6.709784E-6,
700 426 420 s=71 w=0.010768936,
701 426 425 s=64 w=0.0038471771,
702 427 393 s=78 w=0.056087136,
703 428 237 s=78 w=0.056087136,
704 428 427 s=84 w=0.0023999212,
705 429 336 s=78 w=0.056087136,
706 429 428 s=72 w=0.0059246584,
707 430 337 s=78 w=0.056087136,
708 430 429 s=50 w=0.0022563923,
709 431 338 s=78 w=0.056087136,
710 431 430 s=58 w=0.0017020482,
711 432 382 s=86 w=1.0983057E-4,
712 433 383 s=86 w=1.0983057E-4,
713 433 432 s=91 w=0.0017069138,
714 434 384 s=86 w=1.0983057E-4,
715 434 433 s=46 w=0.0031589472,
716 435 385 s=86 w=1.0983057E-4,
717 435 434 s=89 w=0.002302607,
718 436 386 s=86 w=1.0983057E-4,
719 436 435 s=40 w=0.0047367555,
720 437 387 s=86 w=1.0983057E-4,
721 437 436 s=45 w=0.013164443,
722 438 388 s=86 w=1.0983057E-4,
723 438 437 s=52 w=0.017596541,
724 439 389 s=86 w=1.0983057E-4,
725 439 438 s=60 w=0.022123232,
726 440 390 s=86 w=1.0983057E-4,
727 440 439 s=67 w=0.0033362727,
728 441 347 s=88 w=0.011010835,
729 442 348 s=88 w=0.011010835,
730 442 441 s=41 w=0.0032451802,
731 443 349 s=88 w=0.011010835,
732 443 442 s=53 w=0.011523154,
733 444 350 s=88 w=0.011010835,
734 444 443 s=68 w=5.687869E-4,
735 445 382 s=88 w=0.011010835,
736 445 444 s=84 w=0.0023999212,
737 446 432 s=88 w=0.011010835,
738 446 445 s=86 w=1.0983057E-4,
739 446 23 s=90 w=0.29193017,
740 447 433 s=88 w=0.011010835,
741 447 446 s=91 w=0.0017069138,
742 448 434 s=88 w=0.011010835,
743 448 447 s=46 w=0.0031589472,
744 448 24 s=87 w=0.27022293,
745 449 342 s=94 w=0.010840611,
746 450 343 s=94 w=0.010840611,
747 450 449 s=98 w=0.0016021142,
748 451 344 s=94 w=0.010840611,
749 451 450 s=79 w=0.003238927,
750 452 345 s=94 w=0.010840611,
751 452 451 s=35 w=0.0018342751,
752 453 346 s=94 w=0.010840611,
753 453 452 s=42 w=0.0012291088,
754 454 347 s=94 w=0.010840611,
755 454 453 s=54 w=0.0065441267,
756 455 441 s=94 w=0.010840611,
757 455 454 s=88 w=0.011010835,
758 456 266 s=109 w=0.06667561,
759 457 267 s=109 w=0.06667561,
760 457 456 s=117 w=6.325183E-4,
761 458 268 s=109 w=0.06667561,
762 458 457 s=118 w=0.00702633,
763 459 269 s=109 w=0.06667561,
764 459 458 s=55 w=5.2223848E-5,
765 460 270 s=109 w=0.06667561,
766 460 459 s=115 w=0.011240755,
767 460 16 s=108 w=0.23733795,
768 461 394 s=128 w=0.019110775,
769 462 395 s=128 w=0.019110775,
770 462 461 s=9 w=6.0236736E-5,
771 463 394 s=133 w=0.006353187,
772 464 461 s=133 w=0.006353187,
773 464 463 s=128 w=0.019110775,
774 464 9 s=134 w=0.06279923,
775 465 152 s=141 w=0.0038264254,
776 466 153 s=141 w=0.0038264254,
777 466 465 s=3 w=0.011409731,
778 467 364 s=6 w=0.004062215,
779 468 365 s=6 w=0.004062215,
780 468 467 s=13 w=0.002945522,
781 469 366 s=6 w=0.004062215,
782 469 468 s=14 w=5.1747065E-4,
783 469 44 s=5 w=0.3489061,
784 470 362 s=12 w=0.0016177645,
785 471 363 s=12 w=0.0016177645,
786 471 470 s=17 w=0.007710586,
787 472 364 s=12 w=0.0016177645,
788 472 471 s=18 w=0.005390751,
789 473 467 s=12 w=0.0016177645,
790 473 472 s=6 w=0.004062215,
791 473 43 s=11 w=0.3342585,
792 474 294 s=16 w=0.02063927,
793 475 362 s=16 w=0.02063927,
794 475 474 s=2 w=6.877756E-4,
795 476 470 s=16 w=0.02063927,
796 476 475 s=12 w=0.0016177645,
797 476 42 s=15 w=0.30019826,
798 477 398 s=20 w=0.0019888212,
799 478 376 s=20 w=0.0019888212,
800 478 477 s=23 w=0.07679355,
801 479 309 s=20 w=0.0019888212,
802 479 478 s=24 w=0.0029744073,
803 480 294 s=20 w=0.0019888212,
804 480 479 s=25 w=0.016789105,
805 481 474 s=20 w=0.0019888212,
806 481 480 s=16 w=0.02063927,
807 481 41 s=19 w=0.29885843,
808 482 404 s=22 w=0.021906208,
809 483 397 s=22 w=0.021906208,
810 483 482 s=28 w=0.0101431785,
811 484 398 s=22 w=0.021906208,
812 484 483 s=29 w=7.21455E-4,
813 485 477 s=22 w=0.021906208,
814 485 484 s=20 w=0.0019888212,
815 485 40 s=21 w=0.26547262,
816 486 419 s=27 w=0.043745734,
817 487 403 s=27 w=0.043745734,
818 487 486 s=32 w=0.008132814,
819 488 404 s=27 w=0.043745734,
820 488 487 s=13 w=0.002945522,
821 489 482 s=27 w=0.043745734,
822 489 488 s=22 w=0.021906208,
823 489 39 s=26 w=0.19440046,
824 490 415 s=31 w=0.0043550846,
825 491 416 s=31 w=0.0043550846,
826 491 490 s=35 w=0.0018342751,
827 492 417 s=31 w=0.0043550846,
828 492 491 s=36 w=0.0017634716,
829 493 418 s=31 w=0.0043550846,
830 493 492 s=14 w=5.1747065E-4,
831 494 419 s=31 w=0.0043550846,
832 494 493 s=23 w=0.07679355,
833 495 486 s=31 w=0.0043550846,
834 495 494 s=27 w=0.043745734,
835 495 38 s=30 w=0.19653833,
836 496 405 s=34 w=0.0046848874,
837 496 36 s=37 w=0.28090462,
838 497 406 s=34 w=0.0046848874,
839 497 496 s=38 w=1.0100214E-5,
840 498 407 s=34 w=0.0046848874,
841 498 497 s=39 w=0.0011152675,
842 499 408 s=34 w=0.0046848874,
843 499 498 s=40 w=0.0047367555,
844 500 409 s=34 w=0.0046848874,
845 500 499 s=41 w=0.0032451802,
846 501 410 s=34 w=0.0046848874,
847 501 500 s=42 w=0.0012291088,
848 502 411 s=34 w=0.0046848874,
849 502 501 s=43 w=0.0051314994,
850 503 412 s=34 w=0.0046848874,
851 503 502 s=7 w=0.0026675644,
852 504 413 s=34 w=0.0046848874,
853 504 503 s=17 w=0.007710586,
854 505 414 s=34 w=0.0046848874,
855 505 504 s=24 w=0.0029744073,
856 506 415 s=34 w=0.0046848874,
857 506 505 s=28 w=0.0101431785,
858 507 490 s=34 w=0.0046848874,
859 507 506 s=31 w=0.0043550846,
860 507 37 s=33 w=0.28582764,
861 508 331 s=48 w=0.0035096745,
862 509 332 s=48 w=0.0035096745,
863 509 508 s=58 w=0.0017020482,
864 510 333 s=48 w=0.0035096745,
865 510 509 s=59 w=0.018021733,
866 511 334 s=48 w=0.0035096745,
867 511 510 s=60 w=0.022123232,
868 512 335 s=48 w=0.0035096745,
869 512 511 s=61 w=9.2767994E-4,
870 512 34 s=47 w=0.24402489,
871 513 422 s=57 w=8.4181E-4,
872 514 381 s=57 w=8.4181E-4,
873 514 513 s=64 w=0.0038471771,
874 515 328 s=57 w=8.4181E-4,
875 515 514 s=65 w=0.05601308,
876 516 329 s=57 w=8.4181E-4,
877 516 515 s=66 w=0.019835569,
878 517 330 s=57 w=8.4181E-4,
879 517 516 s=67 w=0.0033362727,
880 518 331 s=57 w=8.4181E-4,
881 518 517 s=68 w=5.687869E-4,
882 519 508 s=57 w=8.4181E-4,
883 519 518 s=48 w=0.0035096745,
884 519 33 s=56 w=0.21307258,
885 520 426 s=63 w=0.0075003053,
886 521 420 s=63 w=0.0075003053,
887 521 520 s=71 w=0.010768936,
888 522 421 s=63 w=0.0075003053,
889 522 521 s=72 w=0.0059246584,
890 523 422 s=63 w=0.0075003053,
891 523 522 s=38 w=1.0100214E-5,
892 524 513 s=63 w=0.0075003053,
893 524 523 s=57 w=8.4181E-4,
894 524 32 s=62 w=0.115316615,
895 525 426 s=70 w=0.005048091,
896 526 520 s=70 w=0.005048091,
897 526 525 s=63 w=0.0075003053,
898 526 31 s=69 w=0.10028342,
899 527 423 s=74 w=0.07971249,
900 527 29 s=75 w=0.040883277,
901 528 424 s=74 w=0.07971249,
902 528 527 s=39 w=0.0011152675,
903 529 425 s=74 w=0.07971249,
904 529 528 s=49 w=6.709784E-6,
905 530 426 s=74 w=0.07971249,
906 530 529 s=64 w=0.0038471771,
907 531 525 s=74 w=0.07971249,
908 531 530 s=70 w=0.005048091,
909 531 30 s=73 w=0.025523,
910 532 429 s=77 w=0.062837645,
911 533 430 s=77 w=0.062837645,
912 533 532 s=50 w=0.0022563923,
913 534 431 s=77 w=0.062837645,
914 534 533 s=58 w=0.0017020482,
915 534 28 s=76 w=0.06544595,
916 535 427 s=81 w=0.0029637243,
917 536 428 s=81 w=0.0029637243,
918 536 535 s=84 w=0.0023999212,
919 537 429 s=81 w=0.0029637243,
920 537 536 s=72 w=0.0059246584,
921 538 532 s=81 w=0.0029637243,
922 538 537 s=77 w=0.062837645,
923 538 27 s=80 w=0.06553432,
924 539 440 s=83 w=0.0012478863,
925 539 25 s=85 w=0.22842288,
926 540 390 s=83 w=0.0012478863,
927 540 539 s=86 w=1.0983057E-4,
928 541 391 s=83 w=0.0012478863,
929 541 540 s=51 w=0.003431016,
930 542 392 s=83 w=0.0012478863,
931 542 541 s=59 w=0.018021733,
932 543 393 s=83 w=0.0012478863,
933 543 542 s=66 w=0.019835569,
934 544 427 s=83 w=0.0012478863,
935 544 543 s=78 w=0.056087136,
936 545 535 s=83 w=0.0012478863,
937 545 544 s=81 w=0.0029637243,
938 545 26 s=82 w=0.12969333,
939 546 451 s=93 w=0.014482608,
940 547 452 s=93 w=0.014482608,
941 547 546 s=35 w=0.0018342751,
942 548 453 s=93 w=0.014482608,
943 548 547 s=42 w=0.0012291088,
944 549 454 s=93 w=0.014482608,
945 549 548 s=54 w=0.0065441267,
946 550 455 s=93 w=0.014482608,
947 550 549 s=88 w=0.011010835,
948 550 22 s=92 w=0.2844254,
949 551 449 s=96 w=0.09894801,
950 551 20 s=97 w=0.2598674,
951 552 450 s=96 w=0.09894801,
952 552 551 s=98 w=0.0016021142,
953 553 451 s=96 w=0.09894801,
954 553 552 s=79 w=0.003238927,
955 554 546 s=96 w=0.09894801,
956 554 553 s=93 w=0.014482608,
957 554 21 s=95 w=0.23935018,
958 555 280 s=100 w=0.0773252,
959 556 281 s=100 w=0.0773252,
960 556 555 s=104 w=0.0066249724,
961 556 19 s=99 w=0.2232026,
962 557 273 s=103 w=0.023157362,
963 557 17 s=105 w=0.3091217,
964 558 274 s=103 w=0.023157362,
965 558 557 s=106 w=0.016352419,
966 559 275 s=103 w=0.023157362,
967 559 558 s=107 w=0.0028386891,
968 560 276 s=103 w=0.023157362,
969 560 559 s=18 w=0.005390751,
970 561 277 s=103 w=0.023157362,
971 561 560 s=29 w=7.21455E-4,
972 562 278 s=103 w=0.023157362,
973 562 561 s=36 w=0.0017634716,
974 563 279 s=103 w=0.023157362,
975 563 562 s=43 w=0.0051314994,
976 564 280 s=103 w=0.023157362,
977 564 563 s=61 w=9.2767994E-4,
978 565 555 s=103 w=0.023157362,
979 565 564 s=100 w=0.0773252,
980 565 18 s=102 w=0.19554888,
981 566 456 s=114 w=0.0039148475,
982 566 14 s=116 w=0.21984686,
983 567 457 s=114 w=0.0039148475,
984 567 566 s=117 w=6.325183E-4,
985 568 458 s=114 w=0.0039148475,
986 568 567 s=118 w=0.00702633,
987 569 459 s=114 w=0.0039148475,
988 569 568 s=55 w=5.2223848E-5,
989 569 15 s=113 w=0.22420847,
990 570 464 s=127 w=0.026906302,
991 570 10 s=132 w=0.03528214,
992 571 461 s=127 w=0.026906302,
993 571 570 s=133 w=0.006353187,
994 572 462 s=127 w=0.026906302,
995 572 571 s=9 w=6.0236736E-5,
996 572 11 s=126 w=0.04333438,
997 573 356 s=136 w=0.0067471256,
998 573 7 s=137 w=0.24919374,
999 574 357 s=136 w=0.0067471256,
1000 574 573 s=110 w=0.005509428,
1001 575 358 s=136 w=0.0067471256,
1002 575 574 s=117 w=6.325183E-4,
1003 576 359 s=136 w=0.0067471256,
1004 576 575 s=120 w=0.0017714087,
1005 577 360 s=136 w=0.0067471256,
1006 577 576 s=123 w=0.011549081,
1007 578 394 s=136 w=0.0067471256,
1008 578 577 s=129 w=0.14647359,
1009 579 463 s=136 w=0.0067471256,
1010 579 578 s=133 w=0.006353187,
1011 579 8 s=135 w=0.07556301,
1012 580 465 s=140 w=0.009287893,
1013 581 466 s=140 w=0.009287893,
1014 581 580 s=3 w=0.011409731,
1015 581 5 s=139 w=0.3588544,
1016 582 465 s=143 w=0.15693566,
1017 582 3 s=144 w=0.22613144,
1018 583 580 s=143 w=0.15693566,
1019 583 582 s=140 w=0.009287893,
1020 583 4 s=142 w=0.24182229,
;
END; [Network]
BEGIN st_Assumptions;
	uptodate;
	chartransform=Uncorrected_P;
	disttransform=NeighborNet;
	splitstransform=EqualAngle;
	SplitsPostProcess filter=dimension value=4;
	autolayoutnodelabels;
END; [st_Assumptions]
