# Supplementary material for: Comparative Genomic Evidence for a Complete Nuclear Pore Complex in the Last Eukaryotic Common Ancestor
Source: PLoS One. 2010 Oct 8;5(10):e13241. doi: 10.1371/journal.pone.0013241 (PMC2951903; doi:10.1371/journal.pone.0013241)
Supplement: File S1 — Alignments and phylogenies. (2.39 MB ZIP) [file pone.0013241.s007.zip › Neumann_SI4/Neumann_coatomer_splitstree/apm1.splitstree]

#nexus

BEGIN Taxa;
DIMENSIONS ntax=50;
TAXLABELS
[1] 'apm1_asper_gi|67903616|ref|XP_682064.1|_hypothetical_protein_AN8795.2_'
[2] 'apm1_crein_jgi|Chlre4|182329|estExt_fgenesh2_kg_C_30087'
[3] 'apm1_cmero_tetgnl|CMER|CMJ102C_adaptor_related_protein_complex_1_mu_subunit'
[4] 'apm1_tetra_238_m00043_|||Adaptor_complexes_medium_subunit_family_protein|T__thermophilia|chr_0|8254396|238'
[5] 'apm1_leish_LinJ22_V3_0960_|||adaptor_complex_AP_1_medium_subunit_putative|Leishmania_infantum|chr_22|||Auto'
[6] 'apm1_naegleria_estExt_fgeneshNG_pg_C_110227'
[7] 'apm1_phytoph_PITG_14462_|_PITT_14462_|_Phytophthora_infestans_hypothetical_protein_similar_to_clathrin_adaptor_medium_chain_apm_1_translation_678_aa'
[8] 'apm1_tricho_94829_m00073'
[9] 'apm1_volvox_jgi|Volca1|108841|estExt_fgenesh4_pm_C_10038'
[10] 'apm1_ecuni_gi|19068617|emb|CAD25085_1|_CLATHRIN_COAT_ASSEMBLY_PROTEIN_'
[11] 'apm1_Toxoplasma_gondii|IX|80_m00004|Annotation|Toxoplasma_gondii_TIGR|protein_coding_mu1_adaptin_putative'
[12] 'apm1_plasmof_gi|124512972|ref|XP_001349842_1|_clathrin_adaptor_medium_chain_'
[13] 'apm1_chominis_gi|66362944|ref|XP_628438_1|_clathrin_assembly_protein_'
[14] 'apm1_phaeo_jgi|Phatr2|51818|phatr1_ua_kg_chr_6000042'
[15] 'apm1_ost_jgi|Ost9901_3|24086|estExt_fgenesh1_pg_C_Chr_20206'
[16] 'apm1_droso_gi|24645407|ref|NP_649906_1|_AP_47_'
[17] 'apm1_apis__gi|66516000|ref|XP_391939_2|_PREDICTED__similar_to_AP_47_CG9388_PA_'
[18] 'apm1_oryza_gi|115439443|ref|NP_001044001_1|_Os01g0703600_'
[19] 'apm1_crypto_gi|134113975|ref|XP_774235_1|_hypothetical_protein_CNBG2160_'
[20] 'apm1_physco_gi|168058688|ref|XP_001781339_1|_predicted_protein_'
[21] 'apm1_ciona_gi|198438375|ref|XP_002122488_1|_PREDICTED__similar_to_adaptor_related_protein_complex_1_mu_1_subunit_'
[22] 'apm1_populus_gi|224107797|ref|XP_002314604_1|_predicted_protein_'
[23] 'apm1_bos_gi|164420748|ref|NP_001039349_2|_adaptor_related_protein_complex_1_mu_1_subunit_'
[24] 'apm1_candiG_gi|50291631|ref|XP_448248_1|_unnamed_protein_product_'
[25] 'apm1_kluyver_|50307439|ref|XP_453698_1|_unnamed_protein_product_'
[26] 'apm1_yarrow_|50546599|ref|XP_500769_1|_YALI0B11682p_'
[27] 'apm1_neuro_|164422848|ref|XP_960620_2|_AP_1_complex_subunit_mu_'
[28] 'apm1_candiA_|68467893|ref|XP_722105_1|_potential_clathrin_associated_protein_AP_1_complex_component_'
[29] 'apm1_pichia_|150864061|ref|XP_001382748_2|_hypothetical_protein_PICST_76461_'
[30] 'apm1_debaro_|199431732|emb|CAG87258_2|_DEHA2D14080p_'
[31] 'apm1_schizo_|19112573|ref|NP_595781_1|_AP_1_adaptor_complex_subunit_Apm1_predicted_'
[32] 'apm1_danio_|189516369|ref|XP_700592_3|_PREDICTED__similar_to_adaptor_related_protein_complex_1_mu_1_subunit_'
[33] 'apm1_homo_|14210504|ref|NP_115882_1|_adaptor_related_protein_complex_1_mu_1_subunit_isoform_2_'
[34] 'apm1_rat_|112984344|ref|NP_001037704_1|_adaptor_related_protein_complex_1_mu_1_subunit_'
[35] 'apm1_gallus_|56119012|ref|NP_001007887_1|_adaptor_related_protein_complex_1_mu_1_subunit_'
[36] 'apm1_xenopus_|148230753|ref|NP_001084934_1|_hypothetical_protein_LOC431991_'
[37] 'apm1_mus_|6671557|ref|NP_031482_1|_adaptor_related_protein_complex_AP_1_mu_subunit_1_'
[38] 'apm1_dicty_|66805039|ref|XP_636252_1|_clathrin_adaptor_medium_chain_apm1_'
[39] 'apm1_monosiga_|167537848|ref|XP_001750591_1|_hypothetical_protein_'
[40] 'apm1_thalassio_|224009756|ref|XP_002293836_1|_mu_subunit_of_tetrameric_clathrin_adaptor_complex_AP1_'
[41] 'apm1_celegans_|25145554|ref|NP_491572_2|_AdaPtin_Mumedium_chain_clathrin_associated_complex_family_member_apm_1_'
[42] 'apm1_plasmob|68076829|ref|XP_680334_1|_clathrin_adaptor_medium_chain_'
[43] 'apm1_cryptospoidiumP_|66362944|ref|XP_628438_1|_clathrin_assembly_protein_'
[44] 'apm1_theiler_|71033183|ref|XP_766233_1|_clathrin_medium_chain_'
[45] 'apm1_Scer_APM1YPL259C'
[46] 'apm1_MIT_Sbay_c63_24426'
[47] 'apm1_MIT_Smik_c264_21287'
[48] 'apm1_MIT_Spar_c380_21875'
[49] 'apm1_WashU_Scas_Contig614_17'
[50] 'apm1_WashU_Skud_Contig2037_10'
;
END; [Taxa]

BEGIN Characters;
DIMENSIONS nchar=1005;
FORMAT
	datatype=PROTEIN
	missing=x
	gap=-
	symbols="a r n d c q e g h i l k m f p s t w y v z"
	labels=left
	transpose=no
	interleave=no
;
MATRIX
'apm1_asper_gi|67903616|ref|XP_682064.1|_hypothetical_protein_AN8795.2_'                                                                                -------------------------------m---------------------------------------------------------------------------------------------------------------------------------------------------------------------------------------------ev-q-------------------------------------------------------------------arp-----------piavtna---vswrs-egiryrknevfldvveslnllvsatgnvlrseilgaikmkcylsgmpelrlglnd----kvmfettgr--------------------------------------------------------a-srgkavemedvkfhqcvrlsrfendrtisfippdgefelmsyrln--t------------------------qymlkakaqfkrrstannveilvpvpddadsprfrtnigtvhyapeksaivwkikqfgg-gkeflmraelglpsvkgdd-e-lg--ggmtggfggsmggtmqg-------------------------------------kakrpinvkfeipyfttsgiqvrylkite-pkvcqlspfsfalfyii-----------------------------------------------------------------------------------------------------------------------------------------------------------------------------------------------------------------------------------------------------------------------------------------ssclv-----------t
'apm1_crein_jgi|Chlre4|182329|estExt_fgenesh2_kg_C_30087'                                                                                               -------------------------------ma--------------------------isaiffldikgriii---frdyrgd-vsp-k-yaekfmskinemee-------a-gklspviy---d-eg-vtylylqvsnlyllav-trt--nvnacstlvflhrmvdvfkhyfqeleeeslrdnfvivyelldevmdfgypqfteakilaeyiktdaykmev-a-------------------------------------------------------------------vkp-----------pmavtna---vswrm-egirhkknevfldvvesvnllvsssgqvvlsevvgvlkmrtylsgmpecklglnd----kvlfesqgr--------------------------------------------------------s-skqksveledikfhqcvrlarfendrtisfippdgafdlmtyris--qn---ikplimvdciverp-srsrteylvkarsqfkersqantveimlplpadaispsmkcsqgsaayvpeksalvwtiksfpg-gkeytlrchfglpsveaed-e-g-------------------k-------------------------------------gkmppikvkfeipfftvsgvqvrylkvie-ksgyqalpwvryittsg-n---------------------------------------------------------------------------------------------------------------------------------------------------------------------------------------------------------------------------------------------------------------------------------------yeirm-----------i
'apm1_cmero_tetgnl|CMER|CMJ102C_adaptor_related_protein_complex_1_mu_subunit'                                                                           -------------------------------mp--------------------------vtavlildsrgrlli---ardfrge-vdl-q-eaaeafrlglernawtngsgda-agtpplvpv--k-ngayyfatvkhndlyfiav-dvs-pysfsgtlvafltsmirvfgeyfgkvveesirdnfvivyelldemadfgypqttepkilqeyvvqdyhvme---------------------------------------------------------------------qpkp-----------pmaltna---vswrs-egihhnrnevfldvietvnmvigpqgnvlragihgsivvkcflsgmpelnlglne----siqieqrgsg----------------------a------------------------s-gsagttp-pntgaieledvkfhqcvklprfetervisfippdgefelmsyrva-npt---lrplfsadaamdm--ashridylvrarslfkagltandvsiwvpvpedadspkfqvssgrvkyapekdalhwrmkqfpg-qrenslqgyfrlpsvanaa-srn-------------------s-------------------------------------vvrrpiqiqfeipyftisgmqvrylkvws-regytsypwvryitras-d---------------------------------------------------------------------------------------------------------------------------------------------------------------------------------------------------------------------------------------------------------------------------------------yeirl-----------s
'apm1_tetra_238_m00043_|||Adaptor_complexes_medium_subunit_family_protein|T__thermophilia|chr_0|8254396|238'                                            -------------------------------ms------------------s--cistgisaiyildhkgrvli---trcykgd-lpi-n-ihdifnkklleyde---------fsvkpilr---dkyg-hsffylhhnnliflai-srk--ntncmmvfsflyqliqvlvdyfkeleeesvrdnfviiyelldemmdngypqttdnkilkglikteshelkk-d------------------------------------------------------------------qkkpsknsslsienqvdaitga---vtwrn-ngisykknevfldvieklnmlvshqgnvikseiagqirvrcflsgmpelklgind----kafydaqgr--------------------------------------------------------t-sksraiefddmkfhacvrlskfendrvisfippdgefelasyrld--vr---vkplfsvevtperkpnsnkieftvkvksnfkqkstannveifipvpddaetpvfkaaygtveyvaekeamgwkfkqfpg-qreymmtatfhlptvvspn-r-e-------------------k-------------------------------------fqrmpisinfeipyytvsgfqvrylkiqe-ksgyhalpwvryitqng-d---------------------------------------------------------------------------------------------------------------------------------------------------------------------------------------------------------------------------------------------------------------------------------------yqirm-----------s
'apm1_leish_LinJ22_V3_0960_|||adaptor_complex_AP_1_medium_subunit_putative|Leishmania_infantum|chr_22|||Auto'                                           ---------------------------------------------------------------------------------------------------------------------------------------------------------------------------------------------------mcdfgfpqfteekalreyilqstfltri-mgn---k--------------------------------------------------------ttlaqsel-----------paavtgaagstpwrlprnykysnnqvfldvieqvdmlanqagetlsseivgtvkmqsrlsgmptctvgvnd----kilfdrtgrs-----------------------------------------------------------gntvemeditfhqcvklnqfeservisfvppdgeftllsyrln--er---iqqpvkvsciftrh-gttrvkvqctlqtkyrtnltanemevyipipsdadrpqsnsqtghlqyapqvnalvwnlgkiag-nrhcscsaefhlpsirssd-m-r-------------------d-------------------------------------lskmpvkvrfvipyfaasgfqvryvkvse-ksnyvatpwvryvtqsg-v---------------------------------------------------------------------------------------------------------------------------------------------------------------------------------------------------------------------------------------------------------------------------------------yeirt-----------d
'apm1_naegleria_estExt_fgeneshNG_pg_C_110227'                                                                                                           -------------------------------ms------------------g-------psayfildlkgknii---hrdfrgn-lpr-n-iiekfvrrvikeed-------e--nitpvfe---e-dg-ysfcfiqkkdlyfvlv-aas--ncnamemicflyesykvfedyfkeveeesikdnfvvvyelldemmdfgypqstepkilqefikneshklqq-l-d---nlkfwtelmgisadngnggqginlqqftaglqtgfsiltkqltsnlgsitkgnndveenssklti-----------prnftqt---iswrk-egivykknecfldvvesvsllvsntgttlrsqiegnlnmrvfltgmpelklglnd----kvlfenfgka-------------------------------------------------------n-kkghsvdledvkfhqcvrlnkfetdriisfvppdgefvlmsyrls--tr---ikplfliechatmh-gltrveynikakaqfkkksaannvkifipvpkdadsptfssmigngeyvpeedcicwnikqfpg-gkeftfhaevglptvsned-----------------------lepagststrfaealhkdqnqdedsssnssktrksfvesrkrpiritfeipyftvsglqvrylkimd-ksgynalpwvryittsg-g---------------------------------------------------------------------------------------------------------------------------------------------------------------------------------------------------------------------------------------------------------------------------------------yeir------------q
'apm1_phytoph_PITG_14462_|_PITT_14462_|_Phytophthora_infestans_hypothetical_protein_similar_to_clathrin_adaptor_medium_chain_apm_1_translation_678_aa'  -------------------------------ms----------------------------------------------------------asskftryvqdkdd---------seqrpvft---e-dg-ftfvylkhnnlylmtv-tkv--nsnvalmlmyltricqvfrdyfgeleeesirdnfviifelldetmdhgypqttearilreyitqeghrlea-a-------------------------------------------------------------------prp-----------ptaltna---vswrs-egikhrkneifldvveklnllvssngtvlhseiigavkmksflsgmpelklglnd----kalfeatgr--------------------------------------------------------ssskgkavemedikfhqcvrlarfesdrtisfippdgefdlmtyrla--th---vkpliwveavveph-srsrieymvkaksqfksrsiannveivipvppdvdspsfkcsigsvtyvpdrdaivwsikqfng-sreylmrahfglpsvdnhe-a-t-------------------d-------------------------------------dwkapiqvkfeipyftvsgiqvrylkiie-ksgyqalpwlsrqsrra-svccassvengttkvsstidqecgqrrrtrflelvawlqlqssldlhrveswqqlgamsccskaipsndlwsrqqnlstsaseerdaacveslvlchehlasskgcqfelpirpighediavfaaghherpaskraqapklslsnkdlsqkvftslngllnwpptrwtrvesyeksvrtsgenihvpqqvlgvtrypyhchkllvatlslshlveerwrshrhirdarsshtqflqrltarnapsllhalalsdrslwgfnstdtdlethrplltnvptggqhta-----------t
'apm1_tricho_94829_m00073'                                                                                                                              -------------------------------m----------------------------savyildskgrili---nfdyrge-vdm-s-ipdkfmahiqsndk---------ilpnpvfr---v-dd-wcfayiersglylltv-trt--nsnvtllltflsslvkvfeyylgtlsaetiidnfslvyelldevmdygypqitdpqslseyiqrdkprdinaq------------------------------------------------------------------pktv-----------pvsatgv---vnwrk-pgleyavnevfvdviekvnmlvakngavihneivgeinlatylsgmpelriglnd----kilfdqngng----------------------d-----------------------------hqtd-vsrrvfeledikfhacvklsqferdrsitfippdgefnlmryrls--aa---ikpiihidstiery-krsrvemliraraqyrpqsvaqnvtirvpvppdvdtpkaqctagrmryspndnalvwtikqfpg-rkqfslrahfglpsvesee-e-----------------------------------------------------------eskrpivvnfeipfftvsglrvqylkvie-qtgyqavtwvrylttdg-t---------------------------------------------------------------------------------------------------------------------------------------------------------------------------------------------------------------------------------------------------------------------------------------yefr------------t
'apm1_volvox_jgi|Volca1|108841|estExt_fgenesh4_pm_C_10038'                                                                                              -------------------------------ma--------------------------isaiffldikgriii---frdyrgd-vsp-k-yaekfmskinemee-------a-gklspviy---d-dg-vtylylqvanlyllav-trt--nvnacstlvflhrlvdvfrhyfqeleeeslrdnfvivyelldevmdfgypqfteakilaeyiktdayrmea-t-------------------------------------------------------------------vkp-----------pmavtna---vswrm-egirhkknevfldvvesvnllvsstgqvvlsdvvgvlkmraflsgmpecklglnd----kvlfesqgr--------------------------------------------------------s-skqkaveledikfhqcvrlarfendrtisfippdgafdlmtyris--qn---ikplimvdcivekp-srsrteylvkarsqfkersqantveimlplpadaisptmkctqgsaayvpeksalvwtiksfpg-gkeyslrchfglpsveaed-e-g-------------------k-------------------------------------gkmppikvkfeipfftvsgvqvrylkvie-ksgyqalpwvryittsg-n---------------------------------------------------------------------------------------------------------------------------------------------------------------------------------------------------------------------------------------------------------------------------------------yeirm-----------v
'apm1_ecuni_gi|19068617|emb|CAD25085_1|_CLATHRIN_COAT_ASSEMBLY_PROTEIN_'                                                                                -------------------------------mi---------------------------eeifligdgdrvlygdpskywrga-l-------------------------------ypads---a-gg-yrllqmavndvrigvl-ysl--msd-lsvlgymerlkkklerkmgevskksvlenyfgllrvvnrqes------------------------------------------------------------------------------------------------------------tvales------kks-iipsivsnnvyldvcealsaiidgervvln-rtdgrchlnasfgeekmvrfsiskmrtsgvvykndlq--------------------------------------------------------v-seglsearvdvkvhgcrt-------------------etvrywis--sl---eeplvmicrag--------ggyvvsc----psptrfdwleicfpipkmaskvvkshrlgrsaydpednllrwtftk------evvkreridyrveefek-----------------------s-------------------------------------edlrpivvnfhikewgdpkiriekaecig-spg--vcfwvrysmssg-r---------------------------------------------------------------------------------------------------------------------------------------------------------------------------------------------------------------------------------------------------------------------------------------yeir------------r
'apm1_Toxoplasma_gondii|IX|80_m00004|Annotation|Toxoplasma_gondii_TIGR|protein_coding_mu1_adaptin_putative'                                             -------------------------------ma------------------g-------asavfildlkgkvii---srdyrgn-vslas-aaerfqqnvveldd-------p-llikpifl---e-dg-vtyawiqysnvyllav-trr--nsnammllsflyklsevlqeyfkaleeesirdnfvityelldevmdngfpqstevkvlrefikneahqlsv-d------------------------------------------------------------------alrp-----------ptamtna---vswrs-egifhkknevfldvveklnllvssngtvlrseilgslkmksflsgmpelklglnd----kllletsgr--------------------------------------------------------tvskgkaiemedikfhqcvrlarfendrtisfippdgefelmsyrln--tq---vkpliwidavvdtgrsatriefmikarsqfksrsvasgveihvpvppdadsphfktsigsvkylpekdtmvwfikqfqg-qrdfvmtatfglpsvgvea-r-d-------------------a-------------------------------------ylkkpinvkfeipyftvsgitvrylkiie-ksgyqalpwvryitqng-e---------------------------------------------------------------------------------------------------------------------------------------------------------------------------------------------------------------------------------------------------------------------------------------yqlrl-----------s
'apm1_plasmof_gi|124512972|ref|XP_001349842_1|_clathrin_adaptor_medium_chain_'                                                                          -------------------------------ma------------------c-------isaifiidlkgkvii---nrnyrge-vnv-n-ltevfyncvidqed---------nlikpifh---v-ng-ltycwvahnniyflav-trk--nsnatliiaflykliqvlkdyfkvleeesikdnfvityelldemidngfpqlsevkilreyiknkahqltv-n------------------------------------------------------------------nfki-----------psaltns---vswrs-egikykkneifldvveslniiissngtvlrseilgclkmksylsgmpelklglnd----kllfnknlnn----------------------y------------------------pnssnnnln-nktklveledikfhqcvrlskfendrtisfippdgifnlmtyrls--th---vkplfwldinitkk-sltkieynvkaksqfknksiannvefhlpvpadvdsphfqtyigtvkyypdkdiliwkikqfqg-qkeyimnaqfglpsivsnenk-d-------------------l-------------------------------------yykrpvnvkfeipyftvsgitvrylkiie-ksgyqalpwvryitqng-d---------------------------------------------------------------------------------------------------------------------------------------------------------------------------------------------------------------------------------------------------------------------------------------yqvrm-----------s
'apm1_chominis_gi|66362944|ref|XP_628438_1|_clathrin_assembly_protein_'                                                                                 -------------------------------mc------------------g-------vsaifildingkpii---grnykgd-ise-sgvldafqqhvieqee---------scikpifs---s-km-itycwikynnlylvll-srk--nsnaimmitflyklieilkdyfkvleeesirdnfvviyelldeimdngfpqitevkvlreyikneahelsa-a-s---v---------------------------------------------------lvqsrnssssikp-----------psalsnv---iswrp-egikhkkneifldviekvnmiigssgdvinseivgtltmksylsgmpelklglnd----rlgdasist-----------------snanrns------------------------asssnrnsi-lknksveiedikfhqcvrlarfesdrtisfippdgqfelmsyrltpssn---lkplfkvdvnieni-satrikyvikvkgqykarsvaknteiqipvpsdviiptfktsmgtvkysperdlivwniktfsg-qkeftmtaifdipsiinet-----------------------n-------------------------------------tskrpvtvgfeipyftisgltirylkite-ksgyqalpwvryitqng-n---------------------------------------------------------------------------------------------------------------------------------------------------------------------------------------------------------------------------------------------------------------------------------------yeirm-----------p
'apm1_phaeo_jgi|Phatr2|51818|phatr1_ua_kg_chr_6000042'                                                                                                  -------------------------------mv--------------------------asavfitdlqgknii---srnyrgd-vpm-qkalerfqtyllettd-------e--skkpvfhv-ds-ng-dsyiyialsnlylcav-ttr--nsnvaliltflyrlsqvfkdyfgtleeesirdnfviiyelldetmdhglpqaldsmilrsfitqganrmse-d-a----------------------------------------------------------------rnkp-----------pvaltna---vswra-egikhkkneifldvveklnllvsangtvlhseilgavkmrsflsgmpelklglnd----klmfeatgra----------------------n--------------------------------q-akgkaveledikfhqcvrlarfendrtisfippdgefdlmtyrln--th---vkpliwveavveph-kgsrieymiktrsqfksrsvannveiiipvppdvdspsfkcsvgsvsylpdkdsavwtikqfhg-greylmrahfglpsisasd-----------------------idpe---------------------------akkkgdnawkapirvqfeipyftvsgiqvrylkiie-rsgyqalpwvryitang-d---------------------------------------------------------------------------------------------------------------------------------------------------------------------------------------------------------------------------------------------------------------------------------------yqlrm-----------a
'apm1_ost_jgi|Ost9901_3|24086|estExt_fgenesh1_pg_C_Chr_20206'                                                                                           -------------------------------mg------------------rtsvaspicssihilssncqlll---srdwrge-vps-e-clkrliqdlannle-------n-svsapivad-sq-sd-lrlmfvphndliiacv-aas--sadigtvftflhrlvgifcayfesfmeesvrdnfviiyelldevvdngypqltepavlgefikirahrlea---------------------------------------------------------------------psl-----------psaatnt---iswrk-ngifykknevfldviercsllvdgngkethsqltgtltvrsqlsglpvcqlslne----ratrkafds----------------------------------------------------------spsghgfledmtfhpcvdlatfrmkhllcftppdgkfdlmtyrtl--hp---akplininatmsst-nssrieyavslstlfkeqniasniqveipvspdttspeiqcscgtvvydpekdallwtlrnikg-krefklqaklcvpstgivt-q---------------------s-------------------------------------pgmtpvrvtfeipyntasglqvkylkvve-kdgysalpwvryitrsn-g---------------------------------------------------------------------------------------------------------------------------------------------------------------------------------------------------------------------------------------------------------------------------------------yefrf----------rk
'apm1_droso_gi|24645407|ref|NP_649906_1|_AP_47_'                                                                                                        -------------------------------ms--------------------------ssaifvldvkgkvli---srnyrgdnidm-a-vidkfmpllmeree-------e-glitpilq---t-ae-ttfayiktnnlyivst-tprnknvnialvfvflhkiaqvfveyfkeleeesirdnfviiyelldelldfgypqttdskilqeyitqeghklel--------------------------------------------------------------------qpri-----------pvavtna---vswrs-egikyrknevfldviesvnllanangnvlrseivgaikmrvylsgmpelrlglnd----kvlfestgr----------------------------------------------------------gksksveledvkfhqcvrlsrfendrtisfippdgefelmsyrln--th---vkpliwiesvierh-ahsrveymikaksqfkrrstannveivipvpadadspkfkttigsckyapeqnaiiwtiksfpg-gkeylmrahfglpsvesed-n---------------------t-------------------------------------egkppiqvrfeipyfttsgiqvrylkiie-ksgyqalpwvryitqng-d---------------------------------------------------------------------------------------------------------------------------------------------------------------------------------------------------------------------------------------------------------------------------------------yqlrt-----------n
'apm1_apis__gi|66516000|ref|XP_391939_2|_PREDICTED__similar_to_AP_47_CG9388_PA_'                                                                        -------------------------------ms--------------------------tsaiyildvkgkvli---srnyrgd-iet-g-viekfmplvmeree-------e-gnltpiiq---t-ae-ctyayikynnlyivst-tkk--nanislvfvflhklvqvmqeyfkeleeesirdnfvviyelldelidfgypqttdskilqeyitqeghklei--------------------------------------------------------------------qpri-----------pmavtna---vswrs-egikyrknevfldviesvnllanangnvlsseivgaikmrvylsgmpelrlglnd----kvlfestgr----------------------------------------------------------gksksveledvkfhqcvrlsrfendrtisfippdgefelmsyrln--th---vkpliwiesvierh-ahsrveymikarsqfkrrstannveivipvpndadspkfkttigsvkyspeqsaitwfiksfpg-gkeylmrahfglpsvvged-----------------------v-------------------------------------egkppiqvkfeipyfttsgiqvrylkiie-ksgyqalpwvryitqng-d---------------------------------------------------------------------------------------------------------------------------------------------------------------------------------------------------------------------------------------------------------------------------------------yqlrt-----------n
'apm1_oryza_gi|115439443|ref|NP_001044001_1|_Os01g0703600_'                                                                                             -------------------------------ma------------------g------avsalflldikgrvlv---wrdyrgd-vsa-l-qaerfftklldkeg-------dseahspvvyd--d-ag-vtymfiqhnnvfllta-srq--ncnaasillflhrvvdvfkhyfeeleeeslrdnfvvvyelldemmdfgypqyteakilsefiktdayrmev-s-------------------------------------------------------------------qrp-----------pmavtna---vswrs-egirykknevfldvvesvnilvnsngqivrsdvvgalkmrtylsgmpecklglnd----rvlleaqgr--------------------------------------------------------a-tkgkaidlddikfhqcvrlarfendrtisfippdgsfdlmtyrls--tq---vkpliwveaqiekh-srsrielmvkarsqfkerstatnveievpvpsdatnpnirtsmgsaayaperdamvwkvksfpg-gkdymcraefslpsitaee-a-a-------------------p-------------------------------------ekkapirvkfeipyftvsgiqvrylkiie-ksgyqalpwvryitmag-e---------------------------------------------------------------------------------------------------------------------------------------------------------------------------------------------------------------------------------------------------------------------------------------yelrl-----------i
'apm1_crypto_gi|134113975|ref|XP_774235_1|_hypothetical_protein_CNBG2160_'                                                                              -------------------------------ma---------------------------slvaildvkgksli---qrsyrdd-vpt-s-yierflplilemee-------dnvpvtpcfs---d-eg-vnymhirhnnlystll-kss--sssid-------falkvlteyfkeleeesirdnfviiyelldemmdfgypqtteskilqeyitqeshklev--------------------------------------------------------------------qvrp-----------pmavtna---vswrs-egiryrknevfldvvesvnllvnasgnvirseilgavkmkcylsgmpelrlglnd----kvmfett--------------------------------------------------------gra-argksiemedvkfhqcvrlsrfendrtisfippdgefelmsyrls--tp---vkplvfveasvesh-rgsrveymvkikgqfkrrstannveiyvpvpddadspkfrasvgsvvyapeksafvwkikqlag-grdylmrahfglpsvrnee-l-----------------------------------------------------------dkrapisvkfeipyftvsgiqvrylkive-ksgykalpwvryitqngdd---------------------------------------------------------------------------------------------------------------------------------------------------------------------------------------------------------------------------------------------------------------------------------------yvlrtitdaktaplmgv
'apm1_physco_gi|168058688|ref|XP_001781339_1|_predicted_protein_'                                                                                       -------------------------------ms------------------g------aasaiflldmkgrvli---wrdyrgd-vsa-p-qaerafaklmdgeg-------dpashaplll---d-ng-vtylfiqhnnvyvmta-srq--ncnaaslvlflhrivdvfkhyfeeleeeslrdnfvvvyelldemmdfgypqyteakilsefiktdayrmev-t-------------------------------------------------------------------trp-----------pmavtna---vswrm-dgikykknevfldvvesvnilvnsngqlvrsdvvgalkmrtylsgmpecklglnd----rvlleaqgr--------------------------------------------------------s-tkgkaidlddikfhqcvrltrfendrtisfippdgafdlmtyrls--tq---vkpliwveaqverh-srsrvefmikarsqfkerstasnveielpvpadastpavrtsmgtavyapekealiwkiksfpg-gkeymmrakfglpsieaed-v-v-------------------i-------------------------------------ekrppirvkfeipyftvsgiqvrylkiie-ksgyqalpwvryittag-e---------------------------------------------------------------------------------------------------------------------------------------------------------------------------------------------------------------------------------------------------------------------------------------yelr------------i
'apm1_ciona_gi|198438375|ref|XP_002122488_1|_PREDICTED__similar_to_adaptor_related_protein_complex_1_mu_1_subunit_'                                     -------------------------------mv--------------------------asaiyvldlkgkvli---srnyrgn-ipm-n-aidafpkllleqee-------e-gtltpvlm---h-gd-itfvfirfsnlymvat-tnk--nsnvmmissfmhklcqifahyfkeleeesikdnfvivyelfdevmdfgypqfsdpkilqeyitqeghklei--------------------------------------------------------------------qvrp-----------pstvtna---vswrs-eglkyrknevfldviesvnllvsstgnvlrseivgsvkmrvyltgmpelrlglnd----kvlfqntgr----------------------------------------------------------gkskavemedvkfhqcvrlsrfendrtisfippdgefelmsyrln--th---vkpliwiesvierh-shsrveimvkaksqfkrrstannveiqipvpndadtpkfktsvgsvkwvpetsnivwtvksfpg-gkeylmrahfglpsvesee-----------------------l-------------------------------------egkppisvkfeipyfttsgiqvrylkiie-ksgyqalpwvryitqng-d---------------------------------------------------------------------------------------------------------------------------------------------------------------------------------------------------------------------------------------------------------------------------------------yqlrt-----------n
'apm1_populus_gi|224107797|ref|XP_002314604_1|_predicted_protein_'                                                                                      -------------------------------ma------------------g------aasalflldikgrvlv---wrdyrgd-vsa-v-qaerfftkliekeg-------dpqsqdpvvy---d-ng-vsymyiqhsnvylmta-srq--ncnaasllsflhrvvdvfkhyfeeleeeslrdnfvvvyelldemmdfgypqyteakilsefiktnayrmet-s-------------------------------------------------------------------qrp-----------pmavtna---vswrs-eginykknevfldvvesvnilvnsngqvirsdvvgalkmrtylsgmpecklglnd----rvlleaqgr--------------------------------------------------------a-tkgkaidledikfhqcvrlarfendrtisfippdgafdlmtyrls--tq---vkpliwveaqverh-srsrveimvkarsqfkerstatnveielpvsvdvsnpnirtsmgsasyapendallwkiksfpg-gkeymlraefslpsitaee-a-t-------------------p-------------------------------------erkapirvkfeipyftvsgiqvrylkiie-ksgyqalpwvryitmag-e---------------------------------------------------------------------------------------------------------------------------------------------------------------------------------------------------------------------------------------------------------------------------------------yelrl-----------i
'apm1_bos_gi|164420748|ref|NP_001039349_2|_adaptor_related_protein_complex_1_mu_1_subunit_'                                                             -------------------------------ms--------------------------asavyvldlkgkvli---crnyrgd-vdm-s-evehfmpilmekee-------e-gmlspila---h-gg-vrfmwikhnnlylvat-skk--nacvslvfsflykvvqvfseyfkeleeesirdnfviiyelldelmdfgypqttdskilqeyitqeghklet-g------------------------------------------------------------------aprp-----------patvtna---vswrs-egikyrknevfldviesvnllvsangnvlrseivgsikmrvflsgmpelrlglnd----kvlfdntgr----------------------------------------------------------gksksveledvkfhqcvrlsrfendrtisfippdgefelmsyrln--th---vkpliwiesviekh-shsrieymikaksqfkrrstannveihipvpndadspkfkttvgsvkwvpenseivwsiksfpg-gkeylmrahfglpsveaed-----------------------k-------------------------------------egkppisvkfeipyfttsgiqvrylkiie-ksgyqalpwvryitqng-d---------------------------------------------------------------------------------------------------------------------------------------------------------------------------------------------------------------------------------------------------------------------------------------yqlrt-----------q
'apm1_candiG_gi|50291631|ref|XP_448248_1|_unnamed_protein_product_'                                                                                     -------------------------------ma---------------------------saiyfcdnkgrpll---srkyrdd-ipf-s-aidrfpillsnfee-------etnlippcie---h-ng-iqflfiqhndlylvaiatsi--scnaalifsflhkvievlseylkaveeesirdnfviiyelldemmdygipqitepkmlkqyitqksfklkk-a-a---k--------------------------------------------------------kkrnaarp-----------ptsltns---vswrp-egikhkkneafldiiesinmlmtqkgqvlrseiigevkvksklsgmpdlklgind----kglfskyleg----------------------d-------------engvpiapddssvdeskpkk-krsnnmeledlkfhqcvrlskfenekqitfippdgdfelmsyrls--ta---ikpliwcdvnikth-sksrieifcrakaqikkkstatnveilipvpedadtpvfkyshgsikyvpeknailwkirtfpg-dkeysmaaemglpstnage-e-s-------------------e-------------------------------------klkrpvqvkfqipyfttsgiqvrylkieeknlqyksypwvryitksgdd---------------------------------------------------------------------------------------------------------------------------------------------------------------------------------------------------------------------------------------------------------------------------------------ytirl-----------s
'apm1_kluyver_|50307439|ref|XP_453698_1|_unnamed_protein_product_'                                                                                      -------------------------------ma---------------------------syvafcdskgkpll---srryqdd-vsq-s-avesfqhlllereq------es-svmppcfh---h-ng-ihymyvqyndvyvlal-trs-vsvnattmfafmyklinvveeyvkrveeesirdnyiiiyelldemmdkgvpqvtetkmlkqyitqksfkltr-s-a---k--------------------------------------------------------kqknvarp-----------pteltns---vswrp-egikykkneafldviesinmlmtqqgqvlrseilgtvkvrsrlsgmpdlklglnd----kgifttndqe----------------------d------------------------spepvvssk-kknsnieledlkfhqcvrlskfenekiitfippdgefdlmtyrls--tp---ikpliwcdvkvqvh-sgsrieihcrakaqikkksvannveilipipedadsptfkysrgnikwvpeknailwkfssfqg-gkeysmaaqlglpsvsdae-p---------------------p-------------------------------------klkrpvqikfqipyfttsgiqvrylkieepklqynsypwvryitqsgdd---------------------------------------------------------------------------------------------------------------------------------------------------------------------------------------------------------------------------------------------------------------------------------------ytir------------l
'apm1_yarrow_|50546599|ref|XP_500769_1|_YALI0B11682p_'                                                                                                  -------------------------------ma---------------------------saiffldlkgkpll---srnyrgd-ipm-s-avdkfpmlllqaee-------espvvppcft---h-eg-vnylyithnnlyllal-tkr--ntnaaeillflhrvvqvlteyfkgleeesirdnfvliyelldelmdygfpqttdtkilkeyitqkshilei-a-meiaq--------------------------------------------------------vpkeqprp-----------pmavtna---vswrs-egikyrkneafldvveavnllmspsgqvlrsevlgsvqmkcylsgmpelrlglnd----kvlfdhvsnt-------------------------------------------gaggggsggsara-srgksiemedvkfhqcvrlsrfendrtisfippdgqfelmsyrln--tt---vkpliwvdckinky-sntrieilakargqfkkrstannveihipvpedadspklaatagsikwhpekacvtwkikqfgg-grefsmraelglpsvqdad-e-q-------------------a-------------------------------------kskrpiqvkfsipyfttsgiqvrylkivepklqytsypwvryittsged---------------------------------------------------------------------------------------------------------------------------------------------------------------------------------------------------------------------------------------------------------------------------------------ytirl-----------a
'apm1_neuro_|164422848|ref|XP_960620_2|_AP_1_complex_subunit_mu_'                                                                                       -------------------------------ma---------------------------saiffldlkgktll---arnyrgd-ipm-s-avekfpillseaee-------essavppcfs---h-eg-inylyirhnnlyllal-tkr--ntnaaeillflhkivevfteyfkaleeesirdnfviiyelldemmdfgypqtteskilqeyitqeshklei-q-------------------------------------------------------------------arp-----------piavtna---vswrs-egiryrknevfldvieslnllvsangnvlrseilgaikmkcylsgmpelrlglnd----kvmfettgr--------------------------------------------------------t-trgkaiemedvkfhqcvrlsrfendrtisfippdgefelmsyrln--tq---vkpliwvecvvesh-sgsrieymlkaraqfkrrstannveiivpvpddadtprfrtnvgsvhyapeksaivwkikqfgg-gkeflmraelglpsvrgdd-e-hgggmtggfggsmggvgapgk-------------------------------------gakrpiqvkfeipyfttsgiqvrylkitepklqypslpwvryitqsg-d---------------------------------------------------------------------------------------------------------------------------------------------------------------------------------------------------------------------------------------------------------------------------------------iavrlp--------dav
'apm1_candiA_|68467893|ref|XP_722105_1|_potential_clathrin_associated_protein_AP_1_complex_component_'                                                  -------------------------------ma---------------------------sqihfldikgkpll---srdykgd-iss-t-tiekfpllllelent----vdd-geykpfin---h-eg-inyifinhnnlyical-trk--nenimtiiiflsklvevmtqyfksleeesikdnfviiyelldemmdfgvpqttdtkilkeyitqdyyslik-s-t---p----------------------------------------------------------thlvap-----------pnaltns---vswrk-egifykkneafldviesinmlitangqvlnseilgeikikshlsgmpdlrlglnd----kgiftgnnd------------------------------------------------------att-dsgkniemedikfhqcvrlskfeneklitfippdgeftlmsyrls--ssqflmkplilvncktkvh-khsrieivctvkaqikkkstannvevvipipedadtpkfspeygsvkwipekscliwklktfpg-gkqfsmraelglpavtdpe-s---------------------i-------------------------------------mskkpikvnfsipyfttsgiqvrylrinepklqyqsypwvryitqsgdd---------------------------------------------------------------------------------------------------------------------------------------------------------------------------------------------------------------------------------------------------------------------------------------yivrt-----------k
'apm1_pichia_|150864061|ref|XP_001382748_2|_hypothetical_protein_PICST_76461_'                                                                          -------------------------------ma---------------------------sqihfldikgkpll---srdykgd-ipt-n-tiekfpllllelena----add-gdfkpfvh---s-qg-inyifinhnnlylcal-trk--nenimaiivflsklievltqyfksleeesirdnfviiyelldemmdygvpqttdtkilkeyitqdyyklvr-s-t---p----------------------------------------------------------shlvqp-----------pnavtna---vswrk-dgifykkneafldvvesinmlinasgqvlnseilgevkikshlsgmpdlrlglnd----kgifssssdl----------------------e----------------------------ageqt-anakgiemedikfhqcvrlskfeneriitfippdgeftlmsyrls--saqylmkplllvnckfkvh-khsrieilcsiraqikkkstannveviipipedadtpkfvpeygtvkwipekscviwklktfpg-gkqfhmraelglpavtdpe-d---------------------i-------------------------------------lskkpikvnfsipyfttsgiqvrylrinepklqyqsypwvryitqsgdd---------------------------------------------------------------------------------------------------------------------------------------------------------------------------------------------------------------------------------------------------------------------------------------ytvrt-----------k
'apm1_debaro_|199431732|emb|CAG87258_2|_DEHA2D14080p_'                                                                                                  -------------------------------ma---------------------------sqihfldikgktll---srdykgd-ips-n-tiekfplllldlend--ennee-snykpfvn---y-qg-inyiyinhnnlyvcal-trk--ndnvmaiivflsklievlteyfkvleeesirdnfviiyelldemmdfghpqtsdtqilkqyitqdyfklir-k-t---s----------------------------------------------------------srlvqp-----------pnavtns---vnwrs-egivykkneafldvvesinmlinaqgqvlnseilgevkikshlsgmpdlrlglnd----kgifnne------------------------------------------------------------snnknidledikfhqcvrlskfenekiitfippdgeftlmsyrls--snqflvkplilvncktkvh-khsrieilcsvkaqikkrsvannveiviplpddadtpkftpeygtvkwipekacliwklktfpg-gkqfhmraelglpsvvdse-t---------------------i-------------------------------------lskkpikvnfsipyfttsgiqvrylrinepklqyqsypwvryitqaged---------------------------------------------------------------------------------------------------------------------------------------------------------------------------------------------------------------------------------------------------------------------------------------ytvrl-----------k
'apm1_schizo_|19112573|ref|NP_595781_1|_AP_1_adaptor_complex_subunit_Apm1_predicted_'                                                                   -------------------------------ma---------------------------saifvlnlkgkvii---srdyrad-ipm-s-vvekflplksevee-------eqgfstpclt---h-eg-inyiyihhndvyllal-skm--nsdamemlvflrkmadvfidyfkelqeesirdnfvlvyelldeimdfgfpqttetkilqeyitqtsntvkk--------------------------------------------------------------------happ-----------piamtna---iswrs-egihyrknevfldviesvnliaaadgtviqseilgkvrlkcylsgmpelrlglnd----kvlfeaa--------------------------------------------------------grt-ikgntvemedvkfhqcvrlarfendrtisfippdgefdlmsyrms--sn---vrpliwvecesivh-sgsriefmvkakaqfkkrciannvqiiipvpedadsprfqtsnghvqyapeqaamvwnikkfag-gkeffmraemglpsvkned-i-q-------------------v-------------------------------------qkkrpvqlkfaipyfttsgiqvrylkitepklnyhampwvryvtqngte---------------------------------------------------------------------------------------------------------------------------------------------------------------------------------------------------------------------------------------------------------------------------------------ysir------------q
'apm1_danio_|189516369|ref|XP_700592_3|_PREDICTED__similar_to_adaptor_related_protein_complex_1_mu_1_subunit_'                                          -------------------------------ms--------------------------asavyvldlkgkvli---crnyrgd-vdm-s-eiehfmtllmdkee-------e-gtlspila---h-gg-vrfmwikhnnlylvat-skk--nacvslvfsflykivqvfseyfkeleeesirdnfviiyelldelmdfgypqttdskilqeyitqeghkldt-g------------------------------------------------------------------aprp-----------patvtna---vswrs-egikyrknevfldviesvnllvsangnvlrseivgsikmrvflsgmpelrlglnd----kvlfentgr----------------------------------------------------------gksksveledvkfhqcvrlsrfendrtisfippdgefelmsyrln--th---vkpliwiesviekh-shsrieymikaksqfkrrstannveihipvptdadspkfkttvgsvkwvpenseivwsiksfpg-gkeylmrahfglpsveaed-----------------------k-------------------------------------egkppisvkfeipyfttsgiqvrylkiie-ksgyqalpwvryitqng-d---------------------------------------------------------------------------------------------------------------------------------------------------------------------------------------------------------------------------------------------------------------------------------------yqlrt-----------q
'apm1_homo_|14210504|ref|NP_115882_1|_adaptor_related_protein_complex_1_mu_1_subunit_isoform_2_'                                                        -------------------------------ms--------------------------asavyvldlkgkvli---crnyrgd-vdm-s-evehfmpilmekee-------e-gmlspila---h-gg-vrfmwikhnnlylvat-skk--nacvslvfsflykvvqvfseyfkeleeesirdnfviiyelldelmdfgypqttdskilqeyitqeghklet-g------------------------------------------------------------------aprp-----------patvtna---vswrs-egikyrknevfldviesvnllvsangnvlrseivgsikmrvflsgmpelrlglnd----kvlfdntgr----------------------------------------------------------gksksveledvkfhqcvrlsrfendrtisfippdgefelmsyrln--th---vkpliwiesviekh-shsrieymikaksqfkrrstannveihipvpndadspkfkttvgsvkwvpenseivwsiksfpg-gkeylmrahfglpsveaed-----------------------k-------------------------------------egkppisvkfeipyfttsgiqvrylkiie-ksgyqalpwvryitqng-d---------------------------------------------------------------------------------------------------------------------------------------------------------------------------------------------------------------------------------------------------------------------------------------yqlrt-----------q
'apm1_rat_|112984344|ref|NP_001037704_1|_adaptor_related_protein_complex_1_mu_1_subunit_'                                                               -------------------------------ms--------------------------asavyvldlkgkvli---crnyrgd-vdm-s-evehfmpilmekee-------e-gmlspila---h-gg-vrfmwikhnnlylvat-skk--nacvslvfsflykvvqvfseyfkeleeesirdnfviiyelldelmdfgypqttdskilqeyitqeghklet-g------------------------------------------------------------------aprp-----------patvtna---vswrs-egikyrknevfldvieavnllvsangnvlrseivgsikmrvflsgmpelrlglnd----kvlfdntgr----------------------------------------------------------gksksveledvkfhqcvrlsrfendrtisfippdgefelmsyrln--th---vkpliwiesviekh-shsrieymvkaksqfkrrstannveihipvpndadspkfkttvgsvkwvpenseivwsiksfpg-gkeylmrahfglpsveaed-----------------------k-------------------------------------egkppisvkfeipyfttsgiqvrylkiie-ksgyqalpwvryitqng-d---------------------------------------------------------------------------------------------------------------------------------------------------------------------------------------------------------------------------------------------------------------------------------------yqlrt-----------q
'apm1_gallus_|56119012|ref|NP_001007887_1|_adaptor_related_protein_complex_1_mu_1_subunit_'                                                             -------------------------------ms--------------------------asavyvldlkgkvli---crnyrgd-vdm-s-evehfmpilmekee-------e-gtlspila---h-gg-vrfmwikhnnlylvat-skk--nacvslvfsflykvvqvfseyfkeleeesirdnfviiyelldelmdfgypqttdskilqeyitqeghklet-g------------------------------------------------------------------aprp-----------patvtna---vswrs-egikyrknevfldviesvnllvsangnvlrseivgsikmrvflsgmpelrlglnd----kvlfdntgr----------------------------------------------------------gksksveledvkfhqcvrlsrfendrtisfippdgefelmsyrln--th---vkpliwiesviekh-shsrieymikaksqfkrrstannveihipvpndadspkfkttvgsvkwvpenseivwsiksfpg-gkeylmrahfglpsveaed-----------------------k-------------------------------------egkppisvkfeipyfttsgiqvrylkiie-ksgyqalpwvryitqng-d---------------------------------------------------------------------------------------------------------------------------------------------------------------------------------------------------------------------------------------------------------------------------------------yqlrt-----------q
'apm1_xenopus_|148230753|ref|NP_001084934_1|_hypothetical_protein_LOC431991_'                                                                           -------------------------------ms--------------------------asavfildlkgkpli---srnykgd-inm-l-eidhfmpllvqkee-------e-gnltpllt---h-gk-vhfmwikhsnlylval-tnk--nanaslvysflykvvevfseyfkeleeesirdnfvivyelldeimdfgfpqtteskilqeyitqqgnkldt-g------------------------------------------------------------------ksrv-----------pttvtna---vswrs-egikhkknevfidviesvnilvnsngsvlrseivgsvklkvfltgmpelrlglnd----rvlfelsgr----------------------------------------------------------nknktveledvkfhqcvrlsrfendrtisfippdgdfelmsyrln--tq---vkpliwiesviekf-shsrleimvkakgqfkkqsvannveiyvpvpsdadspkfktsvgsakyvpeknvvvwtiksfpg-gkeylmrahfglpsveree-----------------------v-------------------------------------egkppisvkfeipyftvsgiqvrymkiie-ksgyqalpwvryitqsg-d---------------------------------------------------------------------------------------------------------------------------------------------------------------------------------------------------------------------------------------------------------------------------------------yqlrt-----------n
'apm1_mus_|6671557|ref|NP_031482_1|_adaptor_related_protein_complex_AP_1_mu_subunit_1_'                                                                 -------------------------------ms--------------------------asavyvldlkgkvli---crnyrgd-vdm-s-evehfmpilmekee-------e-gmlspila---h-gg-vrfmwikhnnlylvat-skk--nacvslvfsflykvvqvfseyfkeleeesirdnfviiyelldelmdfgypqttdskilqeyitqeghklet-g------------------------------------------------------------------aprp-----------patvtna---vswrs-egikyrknevfldvieavnllvsangnvlrseivgsikmrvflsgmpelrlglnd----kvlfdntgr----------------------------------------------------------gksksveledvkfhqcvrlsrfendrtisfippdgefelmsyrln--th---vkpliwiesviekh-shsrieymvkaksqfkrrstannveihipvpndadspkfkttvgsvkwvpenseivwsvksfpg-gkeylmrahfglpsveaed-----------------------k-------------------------------------egkppisvkfeipyfttsgiqvrylkiie-ksgyqalpwvryitqng-d---------------------------------------------------------------------------------------------------------------------------------------------------------------------------------------------------------------------------------------------------------------------------------------yqlrt-----------q
'apm1_dicty_|66805039|ref|XP_636252_1|_clathrin_adaptor_medium_chain_apm1_'                                                                             -------------------------------ma--------------------------asaiflmdskgkvli---srnyrgd-vpm-s-vaskfiskileeed-------l--nlkpiiq---e-dg-isyiyvkhnnlfllat-ter--nanaatillflykmievfneyfkeleeesirdnfvviyelmdemmdfgypqstepkilqeyitqegykler-g-a---------------------------------------------------------------rgmvl-----------paaitga---vswrk-egikynknevfldvvesinllvsangtvlrseivgavkmksklsgmpelrlglnd----kilfensakt----------------------g--------------------------------a-pkgkgveledvkfhqcvrlskfendrtisfippdgefelmsyrln--tt---vkpliwvecisdth-ahsrveymvkaksqfkgksiannveiivpvppdadtpkfrctvgtckyapekdaiiwtikqfpgggreflmrahfglpsisdek-----------------------p-------------------------------------atkppimvkfeipyytvsgiqvrylkiie-ksgyqalpwvryvclsg-d---------------------------------------------------------------------------------------------------------------------------------------------------------------------------------------------------------------------------------------------------------------------------------------yqfrt-----------s
'apm1_monosiga_|167537848|ref|XP_001750591_1|_hypothetical_protein_'                                                                                    -------------------------------ms--------------------------asaiyildlkgkali---srdyrgd-lpr-n-cideflalaldned-------e-gvatpivs---s-dk-anymyikhenlyvvaa-skk--nanaalvfvflhrlveilidyfttleeesirdnfviiyelldelmdfgypqftesqilqtyitqtgrklea-a------------------------------------------------------------------aprp-----------pmavtna---vswra-dgikhrknevfldvvesinllvsasgnvlhsdiagsvqmrvqlsgmpelrlglnd----kvvfestgrr-------------------------------------------------------g-gkgksveledvkfhqcvrlsrfdtdhtisfvppegefelmsyrlt--qh---vkpliwiesvierh-shsrveymikaksnfkrrstannvqiivpvpadadtptfktvmgtckyapelsavvwtikqfpg-gkefmmrahfnlpsvesee-----------------------a-------------------------------------esrppiqvkfeipyfttsgiqvrylkiie-ksgyqalpwvryitmng-d---------------------------------------------------------------------------------------------------------------------------------------------------------------------------------------------------------------------------------------------------------------------------------------yqirt-----------t
'apm1_thalassio_|224009756|ref|XP_002293836_1|_mu_subunit_of_tetrameric_clathrin_adaptor_complex_AP1_'                                                  -------------------------------mv--------------------------asaifltdlsgkpli---trnyrgd-ipl-tsaiekftqyllevee-------e--nkkpvfyggsa-gg-etfvyvqhnnlylcav-tck--nsnvalvltylyqltslfqdyfttlneesirdnfviiyelldetmdhglpqsldstilrqfitqegnrmad-d-s----------------------------------------------------------------knkp-----------pvaltna---vswra-egikhkkneifldvveklnllvaangtvlhseingavkmksflsgmpelklglnd----kvmfeatgra----------------------n------------------------------q-n-rsgksveledikfhqcvrlarfendrtisfippdgefdlmtyrld--th---vkpliwveavveph-rgsrieymiktrsqfksrsvannveisipvppdvdspsfkssvgnvtylpdkdcvvwtikqfhg-greylmrahfglpsisree-----------------------adgk--------------------------ersgamdtswkkpigikfeipyftvsgiqvrylkiie-ksgyqalpwvryitang-d---------------------------------------------------------------------------------------------------------------------------------------------------------------------------------------------------------------------------------------------------------------------------------------yqlrm-----------a
'apm1_celegans_|25145554|ref|NP_491572_2|_AdaPtin_Mumedium_chain_clathrin_associated_complex_family_member_apm_1_'                                      -------------------------------ms--------------------------isglfildlkgnvvi---srnyrgd-vdm-s-ciekfmpllveked-------e-gsaspvlv---h-qg-isytyikymnvylvti-skk--ntnvilvlsalykivevfceyfktleeeavrdnfviiyelfdemldfgypqtteskilqefitqqgnrlet---------------------------------------------------------------------vrp-----------pmavtna---vswrs-egikyrknevfldviesvnmlanaqgtvlrseivgsirfrvvlsgmpelrlglnd----kvffqqsgas----------------------s------------------------------rrg-nsgkgveledikfhqcvrlsrfdsertisfippdgefelmsyrlt--tq---vkpliwveaaverh-ahsrveymvkaksqfkrqsvanhveviipvpsdvsapkfktgagtakyvpelnaivwsirsfpg-greyimrssfmlpsigsee-----------------------l-------------------------------------egrppinvkfeipyyttsglqvrylkiie-ksgyqalpwvryvtqng-d---------------------------------------------------------------------------------------------------------------------------------------------------------------------------------------------------------------------------------------------------------------------------------------yqmrm-----------t
'apm1_plasmob|68076829|ref|XP_680334_1|_clathrin_adaptor_medium_chain_'                                                                                 -------------------------------ma------------------c-------isaifiidlkgkvii---srnyrge-ina-n-llevfyncvidqed---------nlikpifh---v-ng-itycwvaynn-yilai-tkk--nsnatliitflykliqvlkdyfkvleeesikdnfvityelldemidngfpqlsevkilreyiknkahqltv-k------------------------------------------------------------------nvki-----------psaitns---vswrn-egikykkneifldvveslniiissngtvlrseimgclkmksylsgmpelklglnd----kllfnknltnfstlgnngnnnilgnnnsnsgiv------------------------ssninainn-nrtklveledikfhqcvrlskfendrtisfippdgifnlmtyrls--th---vkplfwldiniskk-sltkieyivkaksqfknksiannvefhlpvpadvdsphfqtyigtvkyypdkdillwkikqfqg-qkeyimnaqfglpsivsnenk-d-------------------i-------------------------------------yykrpvnvkfeipyftvsgitvrylkiie-ksgyqalpwvryitqng-d---------------------------------------------------------------------------------------------------------------------------------------------------------------------------------------------------------------------------------------------------------------------------------------yqvri-----------s
'apm1_cryptospoidiumP_|66362944|ref|XP_628438_1|_clathrin_assembly_protein_'                                                                            -------------------------------mc------------------g-------vsaifildingkpii---grnykgd-ise-sgvldafqqhvieqee---------scikpifs---s-km-itycwikynnlylvll-srk--nsnaimmitflyklieilkdyfkvleeesirdnfvviyelldeimdngfpqitevkvlreyikneahelsa-a-s---v---------------------------------------------------lvqsrnssssikp-----------psalsnv---iswrp-egikhkkneifldviekvnmiigssgdvinseivgtltmksylsgmpelklglnd----rlgdasist-----------------snanrns------------------------asssnrnsi-lknksveiedikfhqcvrlarfesdrtisfippdgqfelmsyrltpssn---lkplfkvdvnieni-satrikyvikvkgqykarsvaknteiqipvpsdviiptfktsmgtvkysperdlivwniktfsg-qkeftmtaifdipsiinet-----------------------n-------------------------------------tskrpvtvgfeipyftisgltirylkite-ksgyqalpwvryitqng-n---------------------------------------------------------------------------------------------------------------------------------------------------------------------------------------------------------------------------------------------------------------------------------------yeirm-----------p
'apm1_theiler_|71033183|ref|XP_766233_1|_clathrin_medium_chain_'                                                                                        -------------------------------mcsdvvylrvtrnnsshnmgg-------isgiyildlkgrlii---crnykad-llt-n-vcdafyenvilqds---------stlkpvfh---s-dg-ctfswvsqngiyfiav-ass--nynvslsisflyrfvgvltsyfkhlneesirdnfaivyelldemidngfpqvtevsvlrefiknqyhqltl-d------------------------------------------------------------------kvrp-----------pttmtns---vswrr-egikhkknelfldviesldlilsasgtvlrseikgclkmksylsnmpevflclnd----kllfsadsnt----------------------m--------------------------gsdtngn-svksfveledvkfhqcveltkfnsdrtitfippdgefelmtyrlr--cr---vkplfslyvtynsk-sstriefyvkatsqfksksmatnveflipvpsdvncpefnptqgsvkylpdqdaitwyvkqfqg-dkvytmfasfglpsvsdes-r-n-------------------t-------------------------------------fsknpvkikfeipyytvsginvkhlritd-ktgykalpwvryitkng-d---------------------------------------------------------------------------------------------------------------------------------------------------------------------------------------------------------------------------------------------------------------------------------------yqlrm-----------a
'apm1_Scer_APM1YPL259C'                                                                                                                                 -------------------------------ma---------------------------savyfcdhngkpll---srryrdd-ipl-s-aidkfpillsdlee-------qsnlippcln---h-ng-leylfiqhndlyvvaivtsl--sanaaaiftflhklvevlsdylktveeesirdnfviiyelldevmdygipqitetkmlkqyitqksfklvk-s-a---k--------------------------------------------------------kkrnatrp-----------pvaltns---vswrp-egithkkneafldivesinmlmtqkgqvlrseiigdvkvnsklsgmpdlklgind----kgifskyldd----------------------dt---nipsasattsdnntetdkkpsitsssatn-kkkvnieledlkfhqcvrlskfenekiitfippdgkfdlmnyrls--tt---ikpliwcdvnvqvh-snsrieihckakaqikrkstatnveilipvpddadtptfkyshgslkyvpeksailwkirsfpg-gkeysmsaelglpsisnne-d-gnr----------tmpksnae-------------------------------------ilkgpvqikfqipyfttsgiqvrylkinepklqyksypwvryitqsgdd---------------------------------------------------------------------------------------------------------------------------------------------------------------------------------------------------------------------------------------------------------------------------------------ytirl-----------t
'apm1_MIT_Sbay_c63_24426'                                                                                                                               -------------------------------ma---------------------------savyfcdhdgkpll---srryrdd-ipl-s-aidkfptllsdlee-------qsnlippcln---h-ng-leylfiqhndlylvaiatsl--sanaaaiftflhklvevlsdylktveeesirdnfviiyelldevmdygipqitetkmlkqyitqksfklvk-s-a---k--------------------------------------------------------kkrnatrp-----------pvaltns---vswrp-egishkkneafldivesinmlmtqkgqvlrseiigdvkvnsklsgmpdlklgind----kgifskyldd----------------------ssnlppaastttsdnktdvdtdkkpsitssstas-krkvnieledlkfhqcvrlskfenekiitfippdgkfdlmnyrls--tt---ikpliwcdvnvqvh-snsrieihckakaqikrkstatnveilipvpddadtptfkyshgslkyvpeksailwklrsfpg-gkeysmsaelglpsisngn-d-gsk----------tipknnae-------------------------------------ilkgpvqikfqipyfttsgiqvrylkinepklqyksypwvryitqsgdd---------------------------------------------------------------------------------------------------------------------------------------------------------------------------------------------------------------------------------------------------------------------------------------ytirl-----------t
'apm1_MIT_Smik_c264_21287'                                                                                                                              -------------------------------ma---------------------------savyfcdhngkpll---srryrdd-vpl-s-aidkfstllsdlee-------qsnlippcln---h-ng-leylfiqhndlylvaivtsl--tanaaaiftflhklvevlsdylktveeesirdnfviiyelldevmdygipqitetkmlkqyitqksfklvk-s-a---k--------------------------------------------------------kkrnatrp-----------pvaltns---vswrp-egithkkneafldivesinmlmtqkgqvlrseiigdvkvnsklsgmpdlklgind----kgifskyldn----------------------ds--nipsavsaatsdnntdtdkkpsitssstts-krkvnieledlkfhqcvrlskfenekiitfippdgkfdlmnyrls--tt---ikpliwcdvnvqvh-snsrieihckakaqikrkstatnveilipvpddadtptfkyshgslkyvpeksailwklrsfpg-gkeysmsaelglpsistsk-d-gsr----------tipksnak-------------------------------------llkgpvqikfqipyfttsgiqvrylkinepklqyksypwvryitqsgdd---------------------------------------------------------------------------------------------------------------------------------------------------------------------------------------------------------------------------------------------------------------------------------------ytirl-----------t
'apm1_MIT_Spar_c380_21875'                                                                                                                              -------------------------------ma---------------------------savyfcdhngkpll---srryrdd-ipl-s-aidkfpillsdlee-------qsnlippcln---h-ng-leylfiqhndlyvvaivtsl--sanaaaiftflhklvevlsdylktveeesirdnfviiyelldevmdygipqitetkmlkqyitqksfklvk-s-a---k--------------------------------------------------------kkrnatrp-----------pvaltns---vswrp-egithkkneafldivesinmlmtqkgqvlrseiigdvkvnsklsgmpdlklgind----kgifskyldd----------------------dt---nippasattpdnntdtdkkpsitssstts-krkvnieledlkfhqcvrlskfenekiitfippdgkfdlmnyrls--tt---ikpliwcdvnvqvh-snsrieihckakaqikrkstatnveilipvpddadtptfkyshgslkyvpeksailwkirsfpg-gkeysmsaelglpsistne-d-gnr----------tipknnae-------------------------------------ilkgpvqikfqipyfttsgiqvrylkinepklqyksypwvryitqsgdd---------------------------------------------------------------------------------------------------------------------------------------------------------------------------------------------------------------------------------------------------------------------------------------ytirl-----------t
'apm1_WashU_Scas_Contig614_17'                                                                                                                          mktrhlklfnsyvpyqsenprnlvtnkvisima---------------------------savyfcdskgypll---arryrdd-ipi-s-aiekfptllsdlee------et-nlvppcls---y-ng-mqylfiqhndvylvai-ans-msanaaqifaflyklvdvlgnylktveeesirdnfviiyelldetmdygipqitetkmlkqyitqksfklvk-a-a---k--------------------------------------------------------kkrnaarp-----------pealtns---vswrs-adikykkneafldiiesinmlmtqkgqilrseiigevkvksrlsgmpdlklgind----kgifskhmdd----------------------d------------------slnnegasvassttd-kkknnieledlkfhqcvrlskfetekiitfippdgdfelmnyrls--ts---ikpliwcdmniqvh-sqsrieihcrakaqikkkstatnvqiiipvpedadtpefkyshgsikyvpeknviiwkirsfpg-gkeysmsaqmqlpsignie-e---------------------h-------------------------------------kakrpvqikfqipyfttsgiqvkylkinepklqyksypwvryitqsgdd---------------------------------------------------------------------------------------------------------------------------------------------------------------------------------------------------------------------------------------------------------------------------------------ytirl-----------t
'apm1_WashU_Skud_Contig2037_10'                                                                                                                         -------------------------------ma---------------------------savyfcdhngkpll---srryrdd-ipl-s-aidkfptllsdlee-------qsnlippcln---h-ng-leylfiqhndlylvaivtsl--ranaaaiftflhklvevlsdylktveeesirdnfviiyelldevmdygipqicetkmlkqyitqksfklvk-s-a---k--------------------------------------------------------kkrnatrp-----------pvaltns---vswrp-egiihkkneafldivesinmlmtqkgqvlrseiigdvkvnsklsgmpdlklgind----kgifskyldd----------------------ds--ntppptsaatsdnitdtdkkpsitssstts-krkvnieledlkfhqcvrlskfenekiitfippdgkfdlmnyrls--tt---ikpliwcdvnvqvh-snsrieihckakaqikrkstatnveiiipvpddadtptfkyshgslkyvpeksailwklrsfpg-gkeysmsaelglpsisndi-e-ghr----------aipksnae-------------------------------------ilkgpvqikfqipyfttsgiqvrylkinepklqyksypwvryitqsgdd---------------------------------------------------------------------------------------------------------------------------------------------------------------------------------------------------------------------------------------------------------------------------------------ytirl-----------t
;
END; [Characters]

BEGIN Distances;
DIMENSIONS ntax=50;
FORMAT labels=left diagonal triangle=both;
MATRIX
[1] 'apm1_asper_gi|67903616|ref|XP_682064.1|_hypothetical_protein_AN8795.2_'                                                                                 0.0 0.40304184 0.4789272 0.4714829 0.58301157 0.43076923 0.33460075 0.5153846 0.4068441 0.8 0.33840305 0.39543727 0.4789272 0.35632184 0.63076925 0.28076923 0.27413127 0.3878327 0.24806201 0.38931298 0.2972973 0.39543727 0.2846154 0.44486693 0.44061303 0.31558937 0.18928571 0.4351145 0.43129772 0.4208494 0.33204633 0.2846154 0.2846154 0.28846154 0.2846154 0.36153847 0.2923077 0.3256705 0.32950193 0.3678161 0.38076922 0.39923954 0.4789272 0.4904943 0.45756456 0.46125463 0.46125463 0.45756456 0.46946564 0.45756456
[2] 'apm1_crein_jgi|Chlre4|182329|estExt_fgenesh2_kg_C_30087'                                                                                                0.40304184 0.0 0.52369666 0.48820755 0.5620915 0.4631829 0.40201005 0.4868735 0.04 0.775076 0.39764705 0.43867925 0.45971563 0.39336494 0.5876777 0.37914693 0.37292162 0.30117646 0.39320388 0.29009435 0.3895487 0.29647058 0.37677726 0.5023585 0.50236964 0.41745284 0.39150944 0.4893617 0.4822695 0.48809522 0.43333334 0.37914693 0.37677726 0.37677726 0.37677726 0.39099526 0.37914693 0.3957346 0.40425533 0.40758294 0.42890996 0.44680852 0.45971563 0.5165094 0.49056605 0.49056605 0.48584905 0.49056605 0.5200946 0.49056605
[3] 'apm1_cmero_tetgnl|CMER|CMJ102C_adaptor_related_protein_complex_1_mu_subunit'                                                                            0.4789272 0.52369666 0.0 0.528436 0.6032787 0.53809524 0.51898736 0.5663507 0.521327 0.79635257 0.5035461 0.54292345 0.56876457 0.5319149 0.5914489 0.49763033 0.5 0.536643 0.4842615 0.5296912 0.5309524 0.53317535 0.4952381 0.5475638 0.54988396 0.5139535 0.49168646 0.556338 0.5604651 0.56028366 0.5296912 0.4952381 0.4952381 0.49285713 0.4952381 0.51666665 0.49285713 0.5 0.521327 0.5424528 0.5306604 0.55813956 0.56876457 0.5837209 0.56148493 0.56148493 0.55916476 0.56148493 0.5555556 0.56148493
[4] 'apm1_tetra_238_m00043_|||Adaptor_complexes_medium_subunit_family_protein|T__thermophilia|chr_0|8254396|238'                                             0.4714829 0.48820755 0.528436 0.0 0.5960912 0.5 0.4798995 0.56904763 0.48584905 0.7993921 0.44730678 0.46244133 0.49056605 0.46445498 0.6088993 0.4336493 0.43705463 0.49295774 0.4393204 0.4729412 0.43230402 0.49061033 0.41469195 0.504717 0.52369666 0.48349056 0.44680852 0.4964539 0.4893617 0.48809522 0.49761903 0.41943127 0.41469195 0.41232228 0.41469195 0.47393364 0.41232228 0.45023698 0.45153666 0.45734596 0.4536817 0.46588236 0.49056605 0.5 0.509434 0.5070755 0.509434 0.5117925 0.5224586 0.5141509
[5] 'apm1_leish_LinJ22_V3_0960_|||adaptor_complex_AP_1_medium_subunit_putative|Leishmania_infantum|chr_22|||Auto'                                            0.58301157 0.5620915 0.6032787 0.5960912 0.0 0.5755627 0.5816994 0.5934426 0.5653595 0.82403433 0.5830619 0.59415585 0.5819936 0.57980454 0.65460527 0.5180328 0.5230263 0.5751634 0.5298013 0.57377046 0.5361842 0.57843137 0.54754096 0.58917195 0.5801282 0.5700637 0.54575163 0.5612903 0.55948555 0.58116883 0.5313531 0.5508197 0.54754096 0.54754096 0.54754096 0.55409837 0.54754096 0.53246754 0.5686275 0.5863192 0.52960527 0.5974026 0.5819936 0.6266234 0.5955414 0.5923567 0.58598727 0.5955414 0.5910543 0.5955414
[6] 'apm1_naegleria_estExt_fgeneshNG_pg_C_110227'                                                                                                            0.43076923 0.4631829 0.53809524 0.5 0.5755627 0.0 0.46446702 0.548926 0.4608076 0.79635257 0.43735224 0.44208038 0.49191687 0.47465438 0.6 0.42380953 0.42619047 0.4763033 0.44878048 0.46682465 0.42857143 0.46445498 0.42517814 0.5140187 0.5140187 0.48598132 0.44523808 0.52 0.51877934 0.51184833 0.44976076 0.42042756 0.42517814 0.42992875 0.42517814 0.4418052 0.43230402 0.42352942 0.44444445 0.46896553 0.48456058 0.4549763 0.49191687 0.4964539 0.5070093 0.5140187 0.51635516 0.5140187 0.5186916 0.51635516
[7] 'apm1_phytoph_PITG_14462_|_PITT_14462_|_Phytophthora_infestans_hypothetical_protein_similar_to_clathrin_adaptor_medium_chain_apm_1_translation_678_aa'   0.33460075 0.40201005 0.51898736 0.4798995 0.5816994 0.46446702 0.0 0.52538073 0.39698493 0.8208469 0.35338345 0.40452263 0.4570707 0.2734177 0.58987343 0.34683543 0.35025382 0.40201005 0.37046632 0.41813603 0.36548224 0.3919598 0.33924052 0.48994976 0.49747476 0.41959798 0.36180905 0.50629723 0.5138539 0.49492386 0.428934 0.33417723 0.33924052 0.33670887 0.33924052 0.38227847 0.33924052 0.36202532 0.38131315 0.26835442 0.3949367 0.41309825 0.4570707 0.4723618 0.48241207 0.4849246 0.4874372 0.4849246 0.50377834 0.4874372
[8] 'apm1_tricho_94829_m00073'                                                                                                                               0.5153846 0.4868735 0.5663507 0.56904763 0.5934426 0.548926 0.52538073 0.0 0.4868735 0.79204893 0.5190476 0.55058825 0.56973994 0.51428574 0.6378897 0.48564592 0.4964029 0.53699285 0.5485437 0.52983296 0.49880096 0.5202864 0.49760765 0.56235296 0.59294116 0.5400943 0.52983296 0.5521327 0.5670588 0.5539568 0.56324583 0.5 0.49760765 0.5 0.49760765 0.5 0.50239235 0.5119048 0.51428574 0.5249406 0.5225653 0.5589623 0.56973994 0.5952941 0.58117646 0.5882353 0.58117646 0.58117646 0.5764706 0.5835294
[9] 'apm1_volvox_jgi|Volca1|108841|estExt_fgenesh4_pm_C_10038'                                                                                               0.4068441 0.04 0.521327 0.48584905 0.5653595 0.4608076 0.39698493 0.4868735 0.0 0.7720365 0.39764705 0.44339624 0.471564 0.3957346 0.5829384 0.3886256 0.3800475 0.30588236 0.4101942 0.2971698 0.39667457 0.30588236 0.37677726 0.509434 0.50236964 0.4245283 0.3962264 0.4893617 0.48699763 0.4904762 0.44523808 0.37914693 0.37677726 0.37677726 0.37677726 0.3957346 0.37914693 0.39810428 0.40425533 0.4099526 0.43127963 0.45153666 0.471564 0.5212264 0.49056605 0.49056605 0.48584905 0.49056605 0.5248227 0.49056605
[10] 'apm1_ecuni_gi|19068617|emb|CAD25085_1|_CLATHRIN_COAT_ASSEMBLY_PROTEIN_'                                                                                 0.8 0.775076 0.79635257 0.7993921 0.82403433 0.79635257 0.8208469 0.79204893 0.7720365 0.0 0.7993921 0.8024316 0.7993921 0.80851066 0.79268295 0.777439 0.78963417 0.7933131 0.7868339 0.78723407 0.78963417 0.7933131 0.79268295 0.80851066 0.8145897 0.79027355 0.7993921 0.8054711 0.81762916 0.80674845 0.7859327 0.79268295 0.79268295 0.7865854 0.79268295 0.79268295 0.7865854 0.7841945 0.781155 0.79027355 0.7993921 0.8018293 0.7993921 0.82978725 0.8145897 0.81155014 0.81155014 0.8145897 0.8206687 0.8145897
[11] 'apm1_Toxoplasma_gondii|IX|80_m00004|Annotation|Toxoplasma_gondii_TIGR|protein_coding_mu1_adaptin_putative'                                              0.33840305 0.39764705 0.5035461 0.44730678 0.5830619 0.43735224 0.35338345 0.5190476 0.39764705 0.7993921 0.0 0.32629108 0.379717 0.3144208 0.59338063 0.38297874 0.36966825 0.37793428 0.37530267 0.38588235 0.3744076 0.37793428 0.35224587 0.47058824 0.46572104 0.39529413 0.3514151 0.4740566 0.4693396 0.4726841 0.42042756 0.35224587 0.35224587 0.35460994 0.35224587 0.356974 0.356974 0.3617021 0.41037735 0.34515366 0.41232228 0.33411765 0.379717 0.42957747 0.46823528 0.47058824 0.46823528 0.47058824 0.49056605 0.4729412
[12] 'apm1_plasmof_gi|124512972|ref|XP_001349842_1|_clathrin_adaptor_medium_chain_'                                                                           0.39543727 0.43867925 0.54292345 0.46244133 0.59415585 0.44208038 0.40452263 0.55058825 0.44339624 0.8024316 0.32629108 0.0 0.3856813 0.379717 0.6113744 0.4028436 0.39904988 0.44235295 0.43719807 0.43632075 0.40855107 0.44235295 0.40047392 0.47465438 0.4652778 0.44341803 0.42316785 0.46823528 0.4755245 0.45 0.4620853 0.39810428 0.40047392 0.40047392 0.40047392 0.41232228 0.4028436 0.39150944 0.4504717 0.4 0.44705883 0.06880734 0.3856813 0.40092167 0.4654378 0.4769585 0.47235024 0.47004607 0.47806004 0.4769585
[13] 'apm1_chominis_gi|66362944|ref|XP_628438_1|_clathrin_assembly_protein_'                                                                                  0.4789272 0.45971563 0.56876457 0.49056605 0.5819936 0.49191687 0.4570707 0.56973994 0.471564 0.7993921 0.379717 0.3856813 0.0 0.44470587 0.5985748 0.4418052 0.42992875 0.47990543 0.46731234 0.48815167 0.4513064 0.47990543 0.44312796 0.51487416 0.52522933 0.48165137 0.45843232 0.5046729 0.4988399 0.49408984 0.45714286 0.44549763 0.44312796 0.44549763 0.44312796 0.43838862 0.4478673 0.4752941 0.45153666 0.4460094 0.4693396 0.39269406 -5.551115E-17 0.4709977 0.5125858 0.51487416 0.5194508 0.51716244 0.5286041 0.51716244
[14] 'apm1_phaeo_jgi|Phatr2|51818|phatr1_ua_kg_chr_6000042'                                                                                                   0.35632184 0.39336494 0.5319149 0.46445498 0.57980454 0.47465438 0.2734177 0.51428574 0.3957346 0.80851066 0.3144208 0.379717 0.44470587 0.0 0.5900474 0.35629454 0.36342043 0.3995272 0.37469587 0.39667457 0.36579573 0.3744076 0.34123224 0.49411765 0.4764151 0.41509435 0.35391924 0.47754136 0.46588236 0.45714286 0.43301436 0.33886257 0.34123224 0.34360188 0.34123224 0.37914693 0.34597155 0.3544601 0.38207546 0.19362187 0.39479905 0.38297874 0.44470587 0.4740566 0.47058824 0.47058824 0.46588236 0.4729412 0.5011765 0.46823528
[15] 'apm1_ost_jgi|Ost9901_3|24086|estExt_fgenesh1_pg_C_Chr_20206'                                                                                            0.63076925 0.5876777 0.5914489 0.6088993 0.65460527 0.6 0.58987343 0.6378897 0.5829384 0.79268295 0.59338063 0.6113744 0.5985748 0.5900474 0.0 0.5971564 0.5938242 0.57411766 0.5970874 0.57210404 0.6175772 0.5707547 0.5938242 0.6223278 0.61904764 0.6223278 0.6066351 0.6128266 0.6223278 0.62768495 0.6220096 0.5961995 0.5938242 0.5914489 0.5938242 0.6199525 0.5914489 0.58809525 0.57957244 0.5947867 0.6104513 0.60570073 0.5985748 0.62085307 0.6128266 0.6128266 0.6104513 0.6128266 0.6223278 0.6152019
[16] 'apm1_droso_gi|24645407|ref|NP_649906_1|_AP_47_'                                                                                                         0.28076923 0.37914693 0.49763033 0.4336493 0.5180328 0.42380953 0.34683543 0.48564592 0.3886256 0.777439 0.38297874 0.4028436 0.4418052 0.35629454 0.5971564 0.0 0.0900474 0.3957346 0.30582523 0.36342043 0.2085308 0.3886256 0.16587678 0.42890996 0.4620853 0.34834123 0.28266034 0.4265403 0.43127963 0.42619047 0.36754176 0.1635071 0.16587678 0.17061612 0.16587678 0.24881516 0.17298578 0.29453683 0.26303318 0.34916866 0.28978622 0.40142518 0.4418052 0.485782 0.43601894 0.4407583 0.44312796 0.43838862 0.45862883 0.44312796
[17] 'apm1_apis__gi|66516000|ref|XP_391939_2|_PREDICTED__similar_to_AP_47_CG9388_PA_'                                                                         0.27413127 0.37292162 0.5 0.43705463 0.5230263 0.42619047 0.35025382 0.4964029 0.3800475 0.78963417 0.36966825 0.39904988 0.42992875 0.36342043 0.5938242 0.0900474 0.0 0.391924 0.29440388 0.37142858 0.21800947 0.3847981 0.1635071 0.44418052 0.46190476 0.34441805 0.2809524 0.41330168 0.41805226 0.4176611 0.3708134 0.16587678 0.1635071 0.16824645 0.1635071 0.25829384 0.17061612 0.30403802 0.2606635 0.34916866 0.2992874 0.3904762 0.42992875 0.47030878 0.4418052 0.44655582 0.44893113 0.44418052 0.4608076 0.44893113
[18] 'apm1_oryza_gi|115439443|ref|NP_001044001_1|_Os01g0703600_'                                                                                              0.3878327 0.30117646 0.536643 0.49295774 0.5751634 0.4763033 0.40201005 0.53699285 0.30588236 0.7933131 0.37793428 0.44235295 0.47990543 0.3995272 0.57411766 0.3957346 0.391924 0.0 0.37530267 0.15222482 0.40142518 0.098130845 0.37914693 0.49882352 0.5094787 0.42588234 0.3764706 0.4893617 0.48699763 0.4857143 0.44418052 0.37677726 0.37914693 0.37914693 0.37914693 0.38388625 0.37677726 0.39336494 0.41607565 0.41607565 0.41232228 0.4504717 0.47990543 0.5317647 0.48941177 0.48941177 0.48705882 0.4917647 0.49408984 0.4917647
[19] 'apm1_crypto_gi|134113975|ref|XP_774235_1|_hypothetical_protein_CNBG2160_'                                                                               0.24806201 0.39320388 0.4842615 0.4393204 0.5298013 0.44878048 0.37046632 0.5485437 0.4101942 0.7868339 0.37530267 0.43719807 0.46731234 0.37469587 0.5970874 0.30582523 0.29440388 0.37530267 0.0 0.38592234 0.32360098 0.38014528 0.29927006 0.45803356 0.4433735 0.34292567 0.25721154 0.42548078 0.40625 0.42372882 0.36778846 0.29927006 0.29927006 0.29927006 0.29927006 0.33576643 0.30170316 0.34063262 0.3446602 0.37135923 0.37530267 0.44067797 0.46731234 0.49758455 0.4436451 0.44604316 0.44844124 0.4436451 0.46153846 0.45083934
[20] 'apm1_physco_gi|168058688|ref|XP_001781339_1|_predicted_protein_'                                                                                        0.38931298 0.29009435 0.5296912 0.4729412 0.57377046 0.46682465 0.41813603 0.52983296 0.2971698 0.78723407 0.38588235 0.43632075 0.48815167 0.39667457 0.57210404 0.36342043 0.37142858 0.15222482 0.38592234 0.0 0.39761904 0.14519906 0.37529692 0.504717 0.51421803 0.44339624 0.38915095 0.49763033 0.49289098 0.48926014 0.4536817 0.3705463 0.37529692 0.3800475 0.37529692 0.3895487 0.3824228 0.3942993 0.38625592 0.41567695 0.40142518 0.44208038 0.48815167 0.5377358 0.48820755 0.49292454 0.49056605 0.48820755 0.5 0.495283
[21] 'apm1_ciona_gi|198438375|ref|XP_002122488_1|_PREDICTED__similar_to_adaptor_related_protein_complex_1_mu_1_subunit_'                                      0.2972973 0.3895487 0.5309524 0.43230402 0.5361842 0.42857143 0.36548224 0.49880096 0.39667457 0.78963417 0.3744076 0.40855107 0.4513064 0.36579573 0.6175772 0.2085308 0.21800947 0.40142518 0.32360098 0.39761904 0.0 0.39667457 0.1872038 0.42992875 0.4642857 0.36342043 0.30238095 0.42042756 0.42280284 0.42004773 0.3923445 0.1872038 0.1872038 0.1872038 0.18483412 0.24170616 0.18483412 0.33491686 0.2914692 0.35866985 0.33016628 0.4047619 0.4513064 0.47980997 0.43705463 0.4418052 0.44655582 0.43942994 0.4608076 0.4418052
[22] 'apm1_populus_gi|224107797|ref|XP_002314604_1|_predicted_protein_'                                                                                       0.39543727 0.29647058 0.53317535 0.49061033 0.57843137 0.46445498 0.3919598 0.5202864 0.30588236 0.7933131 0.37793428 0.44235295 0.47990543 0.3744076 0.5707547 0.3886256 0.3847981 0.098130845 0.38014528 0.14519906 0.39667457 0.0 0.3744076 0.49411765 0.5 0.43529412 0.38588235 0.49408984 0.49408984 0.4904762 0.44418052 0.37677726 0.3744076 0.3744076 0.3744076 0.37914693 0.37677726 0.39336494 0.4113475 0.40521327 0.38388625 0.4481132 0.47990543 0.5317647 0.48705882 0.48941177 0.48705882 0.48941177 0.501182 0.4917647
[23] 'apm1_bos_gi|164420748|ref|NP_001039349_2|_adaptor_related_protein_complex_1_mu_1_subunit_'                                                              0.2846154 0.37677726 0.4952381 0.41469195 0.54754096 0.42517814 0.33924052 0.49760765 0.37677726 0.79268295 0.35224587 0.40047392 0.44312796 0.34123224 0.5938242 0.16587678 0.1635071 0.37914693 0.29927006 0.37529692 0.1872038 0.3744076 0.0 0.4241706 0.44418052 0.33412322 0.27553445 0.4265403 0.43601894 0.43095237 0.36842105 0.021276595 -1.3877788E-17 0.0047281324 0.0023640662 0.19858156 0.0070921984 0.3056872 0.2718676 0.34123224 0.28028503 0.40617576 0.44312796 0.46682465 0.4336493 0.43601894 0.43127963 0.43601894 0.44312796 0.43838862
[24] 'apm1_candiG_gi|50291631|ref|XP_448248_1|_unnamed_protein_product_'                                                                                      0.44486693 0.5023585 0.5475638 0.504717 0.58917195 0.5140187 0.48994976 0.56235296 0.509434 0.80851066 0.47058824 0.47465438 0.51487416 0.49411765 0.6223278 0.42890996 0.44418052 0.49882352 0.45803356 0.504717 0.42992875 0.49411765 0.4241706 0.0 0.28798187 0.3982103 0.3802817 0.39583334 0.4082569 0.39812645 0.46478873 0.42180094 0.4241706 0.4265403 0.4241706 0.41469195 0.42890996 0.44366196 0.46462265 0.48826292 0.48941177 0.46189377 0.51487416 0.5277778 0.21052632 0.21052632 0.22149123 0.20833333 0.21651785 0.21710527
[25] 'apm1_kluyver_|50307439|ref|XP_453698_1|_unnamed_protein_product_'                                                                                       0.44061303 0.50236964 0.54988396 0.52369666 0.5801282 0.5140187 0.49747476 0.59294116 0.50236964 0.8145897 0.46572104 0.4652778 0.52522933 0.4764151 0.61904764 0.4620853 0.46190476 0.5094787 0.4433735 0.51421803 0.4642857 0.5 0.44418052 0.28798187 0.0 0.41363636 0.40189126 0.3773148 0.39908257 0.37470725 0.45754716 0.44655582 0.44418052 0.44655582 0.44418052 0.44893113 0.44655582 0.45411766 0.49881798 0.48235294 0.48820755 0.46635732 0.52522933 0.53488374 0.27210885 0.28117913 0.27891156 0.27437642 0.28442436 0.2857143
[26] 'apm1_yarrow_|50546599|ref|XP_500769_1|_YALI0B11682p_'                                                                                                   0.31558937 0.41745284 0.5139535 0.48349056 0.5700637 0.48598132 0.41959798 0.5400943 0.4245283 0.79027355 0.39529413 0.44341803 0.48165137 0.41509435 0.6223278 0.34834123 0.34441805 0.42588234 0.34292567 0.44339624 0.36342043 0.43529412 0.33412322 0.3982103 0.41363636 0.0 0.2370892 0.38194445 0.37011495 0.3676815 0.36150235 0.34123224 0.33412322 0.33175355 0.33412322 0.3649289 0.33412322 0.37411764 0.38207546 0.4164706 0.43396226 0.44444445 0.48165137 0.5104408 0.4049217 0.4049217 0.40939596 0.4049217 0.41348314 0.4049217
[27] 'apm1_neuro_|164422848|ref|XP_960620_2|_AP_1_complex_subunit_mu_'                                                                                        0.18928571 0.39150944 0.49168646 0.44680852 0.54575163 0.44523808 0.36180905 0.52983296 0.3962264 0.7993921 0.3514151 0.42316785 0.45843232 0.35391924 0.6066351 0.28266034 0.2809524 0.3764706 0.25721154 0.38915095 0.30238095 0.38588235 0.27553445 0.3802817 0.40189126 0.2370892 0.0 0.36320755 0.36792454 0.36579573 0.30805686 0.27553445 0.27553445 0.27790973 0.27553445 0.33254156 0.28028503 0.3087886 0.33886257 0.36104512 0.36104512 0.41943127 0.45843232 0.501182 0.39310345 0.39310345 0.3954023 0.3908046 0.3938679 0.38850576
[28] 'apm1_candiA_|68467893|ref|XP_722105_1|_potential_clathrin_associated_protein_AP_1_complex_component_'                                                   0.4351145 0.4893617 0.556338 0.4964539 0.5612903 0.52 0.50629723 0.5521327 0.4893617 0.8054711 0.4740566 0.46823528 0.5046729 0.47754136 0.6128266 0.4265403 0.41330168 0.4893617 0.42548078 0.49763033 0.42042756 0.49408984 0.4265403 0.39583334 0.3773148 0.38194445 0.36320755 0.0 0.1324201 0.17321016 0.44103774 0.4241706 0.4265403 0.42890996 0.4265403 0.4407583 0.42890996 0.4245283 0.4680851 0.4693396 0.4680851 0.46462265 0.5046729 0.5435294 0.375 0.37962964 0.38194445 0.3773148 0.39722863 0.37962964
[29] 'apm1_pichia_|150864061|ref|XP_001382748_2|_hypothetical_protein_PICST_76461_'                                                                           0.43129772 0.4822695 0.5604651 0.4893617 0.55948555 0.51877934 0.5138539 0.5670588 0.48699763 0.81762916 0.4693396 0.4755245 0.4988399 0.46588236 0.6223278 0.43127963 0.41805226 0.48699763 0.40625 0.49289098 0.42280284 0.49408984 0.43601894 0.4082569 0.39908257 0.37011495 0.36792454 0.1324201 0.0 0.15242495 0.44339624 0.4336493 0.43601894 0.43838862 0.43601894 0.43838862 0.43838862 0.41314554 0.43867925 0.46713614 0.46823528 0.47196263 0.4988399 0.53613055 0.38761467 0.3853211 0.38761467 0.38761467 0.40732265 0.38761467
[30] 'apm1_debaro_|199431732|emb|CAG87258_2|_DEHA2D14080p_'                                                                                                   0.4208494 0.48809522 0.56028366 0.48809522 0.58116883 0.51184833 0.49492386 0.5539568 0.4904762 0.80674845 0.4726841 0.45 0.49408984 0.45714286 0.62768495 0.42619047 0.4176611 0.4857143 0.42372882 0.48926014 0.42004773 0.4904762 0.43095237 0.39812645 0.37470725 0.3676815 0.36579573 0.17321016 0.15242495 0.0 0.4418052 0.42380953 0.43095237 0.43333334 0.43095237 0.43571427 0.43333334 0.41567695 0.43571427 0.45 0.45933014 0.44630072 0.49408984 0.53571427 0.37704918 0.3793911 0.3793911 0.37704918 0.3995327 0.3793911
[31] 'apm1_schizo_|19112573|ref|NP_595781_1|_AP_1_adaptor_complex_subunit_Apm1_predicted_'                                                                    0.33204633 0.43333334 0.5296912 0.49761903 0.5313531 0.44976076 0.428934 0.56324583 0.44523808 0.7859327 0.42042756 0.4620853 0.45714286 0.43301436 0.6220096 0.36754176 0.3708134 0.44418052 0.36778846 0.4536817 0.3923445 0.44418052 0.36842105 0.46478873 0.45754716 0.36150235 0.30805686 0.44103774 0.44339624 0.4418052 0.0 0.3708134 0.36842105 0.36842105 0.36842105 0.38516745 0.3708134 0.38995215 0.40811455 0.42959428 0.41428572 0.4608076 0.45714286 0.52606636 0.46478873 0.46713614 0.471831 0.46948355 0.4551887 0.46713614
[32] 'apm1_danio_|189516369|ref|XP_700592_3|_PREDICTED__similar_to_adaptor_related_protein_complex_1_mu_1_subunit_'                                           0.2846154 0.37914693 0.4952381 0.41943127 0.5508197 0.42042756 0.33417723 0.5 0.37914693 0.79268295 0.35224587 0.39810428 0.44549763 0.33886257 0.5961995 0.1635071 0.16587678 0.37677726 0.29927006 0.3705463 0.1872038 0.37677726 0.021276595 0.42180094 0.44655582 0.34123224 0.27553445 0.4241706 0.4336493 0.42380953 0.3708134 0.0 0.021276595 0.026004728 0.01891253 0.19385342 0.028368793 0.30805686 0.26477543 0.33886257 0.28028503 0.4038005 0.44549763 0.46445498 0.4265403 0.4265403 0.42180094 0.42890996 0.4336493 0.42890996
[33] 'apm1_homo_|14210504|ref|NP_115882_1|_adaptor_related_protein_complex_1_mu_1_subunit_isoform_2_'                                                         0.2846154 0.37677726 0.4952381 0.41469195 0.54754096 0.42517814 0.33924052 0.49760765 0.37677726 0.79268295 0.35224587 0.40047392 0.44312796 0.34123224 0.5938242 0.16587678 0.1635071 0.37914693 0.29927006 0.37529692 0.1872038 0.3744076 -1.3877788E-17 0.4241706 0.44418052 0.33412322 0.27553445 0.4265403 0.43601894 0.43095237 0.36842105 0.021276595 0.0 0.0047281324 0.0023640662 0.19858156 0.0070921984 0.3056872 0.2718676 0.34123224 0.28028503 0.40617576 0.44312796 0.46682465 0.4336493 0.43601894 0.43127963 0.43601894 0.44312796 0.43838862
[34] 'apm1_rat_|112984344|ref|NP_001037704_1|_adaptor_related_protein_complex_1_mu_1_subunit_'                                                                0.28846154 0.37677726 0.49285713 0.41232228 0.54754096 0.42992875 0.33670887 0.5 0.37677726 0.7865854 0.35460994 0.40047392 0.44549763 0.34360188 0.5914489 0.17061612 0.16824645 0.37914693 0.29927006 0.3800475 0.1872038 0.3744076 0.0047281324 0.4265403 0.44655582 0.33175355 0.27790973 0.42890996 0.43838862 0.43333334 0.36842105 0.026004728 0.0047281324 0.0 0.0070921984 0.19858156 0.0023640662 0.3056872 0.27659574 0.34360188 0.28028503 0.40617576 0.44549763 0.46682465 0.43601894 0.43838862 0.4336493 0.43838862 0.44549763 0.4407583
[35] 'apm1_gallus_|56119012|ref|NP_001007887_1|_adaptor_related_protein_complex_1_mu_1_subunit_'                                                              0.2846154 0.37677726 0.4952381 0.41469195 0.54754096 0.42517814 0.33924052 0.49760765 0.37677726 0.79268295 0.35224587 0.40047392 0.44312796 0.34123224 0.5938242 0.16587678 0.1635071 0.37914693 0.29927006 0.37529692 0.18483412 0.3744076 0.0023640662 0.4241706 0.44418052 0.33412322 0.27553445 0.4265403 0.43601894 0.43095237 0.36842105 0.01891253 0.0023640662 0.0070921984 0.0 0.19858156 0.009456265 0.3056872 0.2718676 0.34123224 0.28028503 0.40617576 0.44312796 0.46445498 0.4336493 0.43601894 0.43127963 0.43601894 0.44312796 0.43838862
[36] 'apm1_xenopus_|148230753|ref|NP_001084934_1|_hypothetical_protein_LOC431991_'                                                                            0.36153847 0.39099526 0.51666665 0.47393364 0.55409837 0.4418052 0.38227847 0.5 0.3957346 0.79268295 0.356974 0.41232228 0.43838862 0.37914693 0.6199525 0.24881516 0.25829384 0.38388625 0.33576643 0.3895487 0.24170616 0.37914693 0.19858156 0.41469195 0.44893113 0.3649289 0.33254156 0.4407583 0.43838862 0.43571427 0.38516745 0.19385342 0.19858156 0.19858156 0.19858156 0.0 0.20094563 0.33175355 0.31914893 0.3578199 0.3087886 0.41330168 0.43838862 0.48104265 0.43601894 0.4407583 0.44312796 0.43838862 0.44312796 0.44312796
[37] 'apm1_mus_|6671557|ref|NP_031482_1|_adaptor_related_protein_complex_AP_1_mu_subunit_1_'                                                                  0.2923077 0.37914693 0.49285713 0.41232228 0.54754096 0.43230402 0.33924052 0.50239235 0.37914693 0.7865854 0.356974 0.4028436 0.4478673 0.34597155 0.5914489 0.17298578 0.17061612 0.37677726 0.30170316 0.3824228 0.18483412 0.37677726 0.0070921984 0.42890996 0.44655582 0.33412322 0.28028503 0.42890996 0.43838862 0.43333334 0.3708134 0.028368793 0.0070921984 0.0023640662 0.009456265 0.20094563 0.0 0.30805686 0.2789598 0.34597155 0.28266034 0.40855107 0.4478673 0.46445498 0.43838862 0.43838862 0.4336493 0.4407583 0.4478673 0.4407583
[38] 'apm1_dicty_|66805039|ref|XP_636252_1|_clathrin_adaptor_medium_chain_apm1_'                                                                              0.3256705 0.3957346 0.5 0.45023698 0.53246754 0.42352942 0.36202532 0.5119048 0.39810428 0.7841945 0.3617021 0.39150944 0.4752941 0.3544601 0.58809525 0.29453683 0.30403802 0.39336494 0.34063262 0.3942993 0.33491686 0.39336494 0.3056872 0.44366196 0.45411766 0.37411764 0.3087886 0.4245283 0.41314554 0.41567695 0.38995215 0.30805686 0.3056872 0.3056872 0.3056872 0.33175355 0.30805686 0.0 0.3490566 0.36384976 0.35460994 0.39243498 0.4752941 0.49056605 0.45305166 0.45539907 0.45070422 0.45539907 0.471831 0.45539907
[39] 'apm1_monosiga_|167537848|ref|XP_001750591_1|_hypothetical_protein_'                                                                                     0.32950193 0.40425533 0.521327 0.45153666 0.5686275 0.44444445 0.38131315 0.51428574 0.40425533 0.781155 0.41037735 0.4504717 0.45153666 0.38207546 0.57957244 0.26303318 0.2606635 0.41607565 0.3446602 0.38625592 0.2914692 0.4113475 0.2718676 0.46462265 0.49881798 0.38207546 0.33886257 0.4680851 0.43867925 0.43571427 0.40811455 0.26477543 0.2718676 0.27659574 0.2718676 0.31914893 0.2789598 0.3490566 0.0 0.375 0.33806145 0.4491726 0.45153666 0.5165094 0.44339624 0.4528302 0.4528302 0.4457547 0.46462265 0.4528302
[40] 'apm1_thalassio_|224009756|ref|XP_002293836_1|_mu_subunit_of_tetrameric_clathrin_adaptor_complex_AP1_'                                                   0.3678161 0.40758294 0.5424528 0.45734596 0.5863192 0.46896553 0.26835442 0.5249406 0.4099526 0.79027355 0.34515366 0.4 0.4460094 0.19362187 0.5947867 0.34916866 0.34916866 0.41607565 0.37135923 0.41567695 0.35866985 0.40521327 0.34123224 0.48826292 0.48235294 0.4164706 0.36104512 0.4693396 0.46713614 0.45 0.42959428 0.33886257 0.34123224 0.34360188 0.34123224 0.3578199 0.34597155 0.36384976 0.375 0.0 0.4009434 0.4033019 0.4460094 0.46823528 0.4600939 0.46478873 0.46713614 0.46244133 0.49530515 0.46478873
[41] 'apm1_celegans_|25145554|ref|NP_491572_2|_AdaPtin_Mumedium_chain_clathrin_associated_complex_family_member_apm_1_'                                       0.38076922 0.42890996 0.5306604 0.4536817 0.52960527 0.48456058 0.3949367 0.5225653 0.43127963 0.7993921 0.41232228 0.44705883 0.4693396 0.39479905 0.6104513 0.28978622 0.2992874 0.41232228 0.37530267 0.40142518 0.33016628 0.38388625 0.28028503 0.48941177 0.48820755 0.43396226 0.36104512 0.4680851 0.46823528 0.45933014 0.41428572 0.28028503 0.28028503 0.28028503 0.28028503 0.3087886 0.28266034 0.35460994 0.33806145 0.4009434 0.0 0.44103774 0.4693396 0.5082353 0.48705882 0.48705882 0.48705882 0.48705882 0.4847059 0.48941177
[42] 'apm1_plasmob|68076829|ref|XP_680334_1|_clathrin_adaptor_medium_chain_'                                                                                  0.39923954 0.44680852 0.55813956 0.46588236 0.5974026 0.4549763 0.41309825 0.5589623 0.45153666 0.8018293 0.33411765 0.06880734 0.39269406 0.38297874 0.60570073 0.40142518 0.3904762 0.4504717 0.44067797 0.44208038 0.4047619 0.4481132 0.40617576 0.46189377 0.46635732 0.44444445 0.41943127 0.46462265 0.47196263 0.44630072 0.4608076 0.4038005 0.40617576 0.40617576 0.40617576 0.41330168 0.40855107 0.39243498 0.4491726 0.4033019 0.44103774 0.0 0.39269406 0.41339493 0.46189377 0.46882218 0.46882218 0.46189377 0.4837963 0.46882218
[43] 'apm1_cryptospoidiumP_|66362944|ref|XP_628438_1|_clathrin_assembly_protein_'                                                                             0.4789272 0.45971563 0.56876457 0.49056605 0.5819936 0.49191687 0.4570707 0.56973994 0.471564 0.7993921 0.379717 0.3856813 -5.551115E-17 0.44470587 0.5985748 0.4418052 0.42992875 0.47990543 0.46731234 0.48815167 0.4513064 0.47990543 0.44312796 0.51487416 0.52522933 0.48165137 0.45843232 0.5046729 0.4988399 0.49408984 0.45714286 0.44549763 0.44312796 0.44549763 0.44312796 0.43838862 0.4478673 0.4752941 0.45153666 0.4460094 0.4693396 0.39269406 0.0 0.4709977 0.5125858 0.51487416 0.5194508 0.51716244 0.5286041 0.51716244
[44] 'apm1_theiler_|71033183|ref|XP_766233_1|_clathrin_medium_chain_'                                                                                         0.4904943 0.5165094 0.5837209 0.5 0.6266234 0.4964539 0.4723618 0.5952941 0.5212264 0.82978725 0.42957747 0.40092167 0.4709977 0.4740566 0.62085307 0.485782 0.47030878 0.5317647 0.49758455 0.5377358 0.47980997 0.5317647 0.46682465 0.5277778 0.53488374 0.5104408 0.501182 0.5435294 0.53613055 0.53571427 0.52606636 0.46445498 0.46682465 0.46682465 0.46445498 0.48104265 0.46445498 0.49056605 0.5165094 0.46823528 0.5082353 0.41339493 0.4709977 0.0 0.5439815 0.5462963 0.5462963 0.5462963 0.55452436 0.5509259
[45] 'apm1_Scer_APM1YPL259C'                                                                                                                                  0.45756456 0.49056605 0.56148493 0.509434 0.5955414 0.5070093 0.48241207 0.58117646 0.49056605 0.8145897 0.46823528 0.4654378 0.5125858 0.47058824 0.6128266 0.43601894 0.4418052 0.48941177 0.4436451 0.48820755 0.43705463 0.48705882 0.4336493 0.21052632 0.27210885 0.4049217 0.39310345 0.375 0.38761467 0.37704918 0.46478873 0.4265403 0.4336493 0.43601894 0.4336493 0.43601894 0.43838862 0.45305166 0.44339624 0.4600939 0.48705882 0.46189377 0.5125858 0.5439815 0.0 0.06736842 0.05263158 0.018947368 0.18080357 0.050526317
[46] 'apm1_MIT_Sbay_c63_24426'                                                                                                                                0.46125463 0.49056605 0.56148493 0.5070755 0.5923567 0.5140187 0.4849246 0.5882353 0.49056605 0.81155014 0.47058824 0.4769585 0.51487416 0.47058824 0.6128266 0.4407583 0.44655582 0.48941177 0.44604316 0.49292454 0.4418052 0.48941177 0.43601894 0.21052632 0.28117913 0.4049217 0.39310345 0.37962964 0.3853211 0.3793911 0.46713614 0.4265403 0.43601894 0.43838862 0.43601894 0.4407583 0.43838862 0.45539907 0.4528302 0.46478873 0.48705882 0.46882218 0.51487416 0.5462963 0.06736842 0.0 0.065126054 0.05894737 0.18526785 0.06092437
[47] 'apm1_MIT_Smik_c264_21287'                                                                                                                               0.46125463 0.48584905 0.55916476 0.509434 0.58598727 0.51635516 0.4874372 0.58117646 0.48584905 0.81155014 0.46823528 0.47235024 0.5194508 0.46588236 0.6104513 0.44312796 0.44893113 0.48705882 0.44844124 0.49056605 0.44655582 0.48705882 0.43127963 0.22149123 0.27891156 0.40939596 0.3954023 0.38194445 0.38761467 0.3793911 0.471831 0.42180094 0.43127963 0.4336493 0.43127963 0.44312796 0.4336493 0.45070422 0.4528302 0.46713614 0.48705882 0.46882218 0.5194508 0.5462963 0.05263158 0.065126054 0.0 0.044210527 0.19196428 0.042016808
[48] 'apm1_MIT_Spar_c380_21875'                                                                                                                               0.45756456 0.49056605 0.56148493 0.5117925 0.5955414 0.5140187 0.4849246 0.58117646 0.49056605 0.8145897 0.47058824 0.47004607 0.51716244 0.4729412 0.6128266 0.43838862 0.44418052 0.4917647 0.4436451 0.48820755 0.43942994 0.48941177 0.43601894 0.20833333 0.27437642 0.4049217 0.3908046 0.3773148 0.38761467 0.37704918 0.46948355 0.42890996 0.43601894 0.43838862 0.43601894 0.43838862 0.4407583 0.45539907 0.4457547 0.46244133 0.48705882 0.46189377 0.51716244 0.5462963 0.018947368 0.05894737 0.044210527 0.0 0.18303572 0.044210527
[49] 'apm1_WashU_Scas_Contig614_17'                                                                                                                           0.46946564 0.5200946 0.5555556 0.5224586 0.5910543 0.5186916 0.50377834 0.5764706 0.5248227 0.8206687 0.49056605 0.47806004 0.5286041 0.5011765 0.6223278 0.45862883 0.4608076 0.49408984 0.46153846 0.5 0.4608076 0.501182 0.44312796 0.21651785 0.28442436 0.41348314 0.3938679 0.39722863 0.40732265 0.3995327 0.4551887 0.4336493 0.44312796 0.44549763 0.44312796 0.44312796 0.4478673 0.471831 0.46462265 0.49530515 0.4847059 0.4837963 0.5286041 0.55452436 0.18080357 0.18526785 0.19196428 0.18303572 0.0 0.18080357
[50] 'apm1_WashU_Skud_Contig2037_10'                                                                                                                          0.45756456 0.49056605 0.56148493 0.5141509 0.5955414 0.51635516 0.4874372 0.5835294 0.49056605 0.8145897 0.4729412 0.4769585 0.51716244 0.46823528 0.6152019 0.44312796 0.44893113 0.4917647 0.45083934 0.495283 0.4418052 0.4917647 0.43838862 0.21710527 0.2857143 0.4049217 0.38850576 0.37962964 0.38761467 0.3793911 0.46713614 0.42890996 0.43838862 0.4407583 0.43838862 0.44312796 0.4407583 0.45539907 0.4528302 0.46478873 0.48941177 0.46882218 0.51716244 0.5509259 0.050526317 0.06092437 0.042016808 0.044210527 0.18080357 0.0
;
END; [Distances]
BEGIN Sets;
  TAXSET 'amoebozoa' = 'apm1_dicty_|66805039|ref|XP_636252_1|_clathrin_adaptor_medium_chain_apm1_';
  TAXSET 'basidiomycota' = 'apm1_crypto_gi|134113975|ref|XP_774235_1|_hypothetical_protein_CNBG2160_' 'apm1_cryptospoidiumP_|66362944|ref|XP_628438_1|_clathrin_assembly_protein_';
  TAXSET 'choanoflagellata' = 'apm1_monosiga_|167537848|ref|XP_001750591_1|_hypothetical_protein_';
  TAXSET 'chromalveolata' = 'apm1_plasmof_gi|124512972|ref|XP_001349842_1|_clathrin_adaptor_medium_chain_' 'apm1_chominis_gi|66362944|ref|XP_628438_1|_clathrin_assembly_protein_' 'apm1_tetra_238_m00043_|||Adaptor_complexes_medium_subunit_family_protein|T__thermophilia|chr_0|8254396|238' 'apm1_phytoph_PITG_14462_|_PITT_14462_|_Phytophthora_infestans_hypothetical_protein_similar_to_clathrin_adaptor_medium_chain_apm_1_translation_678_aa' 'apm1_thalassio_|224009756|ref|XP_002293836_1|_mu_subunit_of_tetrameric_clathrin_adaptor_complex_AP1_' 'apm1_Toxoplasma_gondii|IX|80_m00004|Annotation|Toxoplasma_gondii_TIGR|protein_coding_mu1_adaptin_putative' 'apm1_plasmob|68076829|ref|XP_680334_1|_clathrin_adaptor_medium_chain_' 'apm1_theiler_|71033183|ref|XP_766233_1|_clathrin_medium_chain_' 'apm1_phaeo_jgi|Phatr2|51818|phatr1_ua_kg_chr_6000042';
  TAXSET 'excavata' = 'apm1_naegleria_estExt_fgeneshNG_pg_C_110227' 'apm1_leish_LinJ22_V3_0960_|||adaptor_complex_AP_1_medium_subunit_putative|Leishmania_infantum|chr_22|||Auto' 'apm1_tricho_94829_m00073' 'apm1_populus_gi|224107797|ref|XP_002314604_1|_predicted_protein_';
  TAXSET 'fungi' = 'apm1_MIT_Smik_c264_21287' 'apm1_MIT_Sbay_c63_24426' 'apm1_crypto_gi|134113975|ref|XP_774235_1|_hypothetical_protein_CNBG2160_' 'apm1_WashU_Skud_Contig2037_10' 'apm1_yarrow_|50546599|ref|XP_500769_1|_YALI0B11682p_' 'apm1_schizo_|19112573|ref|NP_595781_1|_AP_1_adaptor_complex_subunit_Apm1_predicted_' 'apm1_MIT_Spar_c380_21875' 'apm1_pichia_|150864061|ref|XP_001382748_2|_hypothetical_protein_PICST_76461_' 'apm1_WashU_Scas_Contig614_17' 'apm1_candiG_gi|50291631|ref|XP_448248_1|_unnamed_protein_product_' 'apm1_debaro_|199431732|emb|CAG87258_2|_DEHA2D14080p_' 'apm1_ecuni_gi|19068617|emb|CAD25085_1|_CLATHRIN_COAT_ASSEMBLY_PROTEIN_' 'apm1_kluyver_|50307439|ref|XP_453698_1|_unnamed_protein_product_' 'apm1_candiA_|68467893|ref|XP_722105_1|_potential_clathrin_associated_protein_AP_1_complex_component_' 'apm1_cryptospoidiumP_|66362944|ref|XP_628438_1|_clathrin_assembly_protein_' 'apm1_asper_gi|67903616|ref|XP_682064.1|_hypothetical_protein_AN8795.2_' 'apm1_Scer_APM1YPL259C' 'apm1_neuro_|164422848|ref|XP_960620_2|_AP_1_complex_subunit_mu_';
  TAXSET 'metazoa' = 'apm1_apis__gi|66516000|ref|XP_391939_2|_PREDICTED__similar_to_AP_47_CG9388_PA_' 'apm1_ciona_gi|198438375|ref|XP_002122488_1|_PREDICTED__similar_to_adaptor_related_protein_complex_1_mu_1_subunit_' 'apm1_mus_|6671557|ref|NP_031482_1|_adaptor_related_protein_complex_AP_1_mu_subunit_1_' 'apm1_droso_gi|24645407|ref|NP_649906_1|_AP_47_' 'apm1_rat_|112984344|ref|NP_001037704_1|_adaptor_related_protein_complex_1_mu_1_subunit_' 'apm1_bos_gi|164420748|ref|NP_001039349_2|_adaptor_related_protein_complex_1_mu_1_subunit_' 'apm1_gallus_|56119012|ref|NP_001007887_1|_adaptor_related_protein_complex_1_mu_1_subunit_' 'apm1_xenopus_|148230753|ref|NP_001084934_1|_hypothetical_protein_LOC431991_' 'apm1_homo_|14210504|ref|NP_115882_1|_adaptor_related_protein_complex_1_mu_1_subunit_isoform_2_' 'apm1_celegans_|25145554|ref|NP_491572_2|_AdaPtin_Mumedium_chain_clathrin_associated_complex_family_member_apm_1_' 'apm1_danio_|189516369|ref|XP_700592_3|_PREDICTED__similar_to_adaptor_related_protein_complex_1_mu_1_subunit_';
  TAXSET 'microsporidia' = 'apm1_ecuni_gi|19068617|emb|CAD25085_1|_CLATHRIN_COAT_ASSEMBLY_PROTEIN_';
  TAXSET 'pezizomycetes' = 'apm1_asper_gi|67903616|ref|XP_682064.1|_hypothetical_protein_AN8795.2_' 'apm1_schizo_|19112573|ref|NP_595781_1|_AP_1_adaptor_complex_subunit_Apm1_predicted_' 'apm1_neuro_|164422848|ref|XP_960620_2|_AP_1_complex_subunit_mu_';
  TAXSET 'plantae' = 'apm1_ost_jgi|Ost9901_3|24086|estExt_fgenesh1_pg_C_Chr_20206' 'apm1_crein_jgi|Chlre4|182329|estExt_fgenesh2_kg_C_30087' 'apm1_volvox_jgi|Volca1|108841|estExt_fgenesh4_pm_C_10038' 'apm1_physco_gi|168058688|ref|XP_001781339_1|_predicted_protein_' 'apm1_oryza_gi|115439443|ref|NP_001044001_1|_Os01g0703600_';
  TAXSET 'rhodophyta' = 'apm1_cmero_tetgnl|CMER|CMJ102C_adaptor_related_protein_complex_1_mu_subunit';
  TAXSET 'saccharomycotina' = 'apm1_MIT_Smik_c264_21287' 'apm1_MIT_Sbay_c63_24426' 'apm1_candiG_gi|50291631|ref|XP_448248_1|_unnamed_protein_product_' 'apm1_debaro_|199431732|emb|CAG87258_2|_DEHA2D14080p_' 'apm1_WashU_Skud_Contig2037_10' 'apm1_kluyver_|50307439|ref|XP_453698_1|_unnamed_protein_product_' 'apm1_candiA_|68467893|ref|XP_722105_1|_potential_clathrin_associated_protein_AP_1_complex_component_' 'apm1_yarrow_|50546599|ref|XP_500769_1|_YALI0B11682p_' 'apm1_MIT_Spar_c380_21875' 'apm1_Scer_APM1YPL259C' 'apm1_WashU_Scas_Contig614_17' 'apm1_pichia_|150864061|ref|XP_001382748_2|_hypothetical_protein_PICST_76461_';
  TAXSET 'unikonta' = 'apm1_crypto_gi|134113975|ref|XP_774235_1|_hypothetical_protein_CNBG2160_' 'apm1_WashU_Skud_Contig2037_10' 'apm1_schizo_|19112573|ref|NP_595781_1|_AP_1_adaptor_complex_subunit_Apm1_predicted_' 'apm1_MIT_Spar_c380_21875' 'apm1_celegans_|25145554|ref|NP_491572_2|_AdaPtin_Mumedium_chain_clathrin_associated_complex_family_member_apm_1_' 'apm1_pichia_|150864061|ref|XP_001382748_2|_hypothetical_protein_PICST_76461_' 'apm1_WashU_Scas_Contig614_17' 'apm1_rat_|112984344|ref|NP_001037704_1|_adaptor_related_protein_complex_1_mu_1_subunit_' 'apm1_ecuni_gi|19068617|emb|CAD25085_1|_CLATHRIN_COAT_ASSEMBLY_PROTEIN_' 'apm1_monosiga_|167537848|ref|XP_001750591_1|_hypothetical_protein_' 'apm1_candiA_|68467893|ref|XP_722105_1|_potential_clathrin_associated_protein_AP_1_complex_component_' 'apm1_gallus_|56119012|ref|NP_001007887_1|_adaptor_related_protein_complex_1_mu_1_subunit_' 'apm1_Scer_APM1YPL259C' 'apm1_neuro_|164422848|ref|XP_960620_2|_AP_1_complex_subunit_mu_' 'apm1_apis__gi|66516000|ref|XP_391939_2|_PREDICTED__similar_to_AP_47_CG9388_PA_' 'apm1_MIT_Smik_c264_21287' 'apm1_MIT_Sbay_c63_24426' 'apm1_ciona_gi|198438375|ref|XP_002122488_1|_PREDICTED__similar_to_adaptor_related_protein_complex_1_mu_1_subunit_' 'apm1_droso_gi|24645407|ref|NP_649906_1|_AP_47_' 'apm1_yarrow_|50546599|ref|XP_500769_1|_YALI0B11682p_' 'apm1_dicty_|66805039|ref|XP_636252_1|_clathrin_adaptor_medium_chain_apm1_' 'apm1_danio_|189516369|ref|XP_700592_3|_PREDICTED__similar_to_adaptor_related_protein_complex_1_mu_1_subunit_' 'apm1_candiG_gi|50291631|ref|XP_448248_1|_unnamed_protein_product_' 'apm1_mus_|6671557|ref|NP_031482_1|_adaptor_related_protein_complex_AP_1_mu_subunit_1_' 'apm1_debaro_|199431732|emb|CAG87258_2|_DEHA2D14080p_' 'apm1_kluyver_|50307439|ref|XP_453698_1|_unnamed_protein_product_' 'apm1_bos_gi|164420748|ref|NP_001039349_2|_adaptor_related_protein_complex_1_mu_1_subunit_' 'apm1_asper_gi|67903616|ref|XP_682064.1|_hypothetical_protein_AN8795.2_' 'apm1_cryptospoidiumP_|66362944|ref|XP_628438_1|_clathrin_assembly_protein_' 'apm1_xenopus_|148230753|ref|NP_001084934_1|_hypothetical_protein_LOC431991_' 'apm1_homo_|14210504|ref|NP_115882_1|_adaptor_related_protein_complex_1_mu_1_subunit_isoform_2_';
END; [Sets]

BEGIN Splits;
DIMENSIONS ntax=50 nsplits=197;
FORMAT labels=no weights=yes confidences=no intervals=no;
PROPERTIES fit=97.51 cyclic;
CYCLE 1 27 26 31 30 29 28 25 46 47 50 48 45 49 24 4 3 15 10 8 5 6 9 2 20 22 18 7 40 14 11 44 12 42 13 43 38 41 36 21 37 34 33 23 35 32 16 17 39 19;
MATRIX
[1, size=1] 	 0.1296077 	  1 2 3 4 5 6 7 8 9 10 11 12 13 14 15 16 17 18 20 21 22 23 24 25 26 27 28 29 30 31 32 33 34 35 36 37 38 39 40 41 42 43 44 45 46 47 48 49 50,
[2, size=5] 	 0.0011876004 	  1 26 27 30 31,
[3, size=4] 	 0.0029208392 	  1 26 27 31,
[4, size=2] 	 0.026127102 	  1 27,
[5, size=1] 	 0.09633599 	  1,
[6, size=1] 	 0.14460786 	  1 2 3 4 5 6 7 8 9 10 11 12 13 14 15 16 17 18 19 20 21 22 23 24 25 26 27 28 29 30 31 32 33 34 35 36 37 38 40 41 42 43 44 45 46 47 48 49 50,
[7, size=3] 	 0.001346428 	  1 2 3 4 5 6 7 8 9 10 11 12 13 14 15 18 19 20 21 22 23 24 25 26 27 28 29 30 31 32 33 34 35 36 37 38 40 41 42 43 44 45 46 47 48 49 50,
[8, size=4] 	 0.0015656292 	  1 2 3 4 5 6 7 8 9 10 11 12 13 14 15 18 19 20 21 22 23 24 25 26 27 28 29 30 31 33 34 35 36 37 38 40 41 42 43 44 45 46 47 48 49 50,
[9, size=9] 	 3.7390366E-6 	  1 2 3 4 5 6 7 8 9 10 11 12 13 14 15 18 19 20 21 22 24 25 26 27 28 29 30 31 36 38 40 41 42 43 44 45 46 47 48 49 50,
[10, size=10] 	 8.751684E-6 	  1 2 3 4 5 6 7 8 9 10 11 12 13 14 15 18 19 20 22 24 25 26 27 28 29 30 31 36 38 40 41 42 43 44 45 46 47 48 49 50,
[11, size=11] 	 1.2959364E-5 	  1 2 3 4 5 6 7 8 9 10 11 12 13 14 15 18 19 20 22 24 25 26 27 28 29 30 31 38 40 41 42 43 44 45 46 47 48 49 50,
[12, size=12] 	 0.0180114 	  1 2 3 4 5 6 7 8 9 10 11 12 13 14 15 18 19 20 22 24 25 26 27 28 29 30 31 38 40 42 43 44 45 46 47 48 49 50,
[13, size=16] 	 5.8611364E-5 	  1 19 24 25 26 27 28 29 30 31 45 46 47 48 49 50,
[14, size=15] 	 1.2434748E-5 	  1 19 25 26 27 28 29 30 31 45 46 47 48 49 50,
[15, size=10] 	 5.1683665E-4 	  1 19 25 26 27 28 29 30 31 46,
[16, size=9] 	 0.0057819164 	  1 19 25 26 27 28 29 30 31,
[17, size=8] 	 1.1814934E-4 	  1 19 26 27 28 29 30 31,
[18, size=7] 	 1.3133441E-4 	  1 19 26 27 29 30 31,
[19, size=4] 	 0.0019191417 	  1 19 26 27,
[20, size=3] 	 0.015221287 	  1 19 27,
[21, size=2] 	 0.0018900799 	  1 19,
[22, size=1] 	 0.045415085 	  1 2 3 4 5 6 7 8 9 10 11 12 13 14 15 16 18 19 20 21 22 23 24 25 26 27 28 29 30 31 32 33 34 35 36 37 38 39 40 41 42 43 44 45 46 47 48 49 50,
[23, size=2] 	 0.036639567 	  1 2 3 4 5 6 7 8 9 10 11 12 13 14 15 18 19 20 21 22 23 24 25 26 27 28 29 30 31 32 33 34 35 36 37 38 39 40 41 42 43 44 45 46 47 48 49 50,
[24, size=5] 	 4.3573583E-4 	  1 2 3 4 5 6 7 8 9 10 11 12 13 14 15 18 19 20 21 22 24 25 26 27 28 29 30 31 33 34 36 37 38 39 40 41 42 43 44 45 46 47 48 49 50,
[25, size=6] 	 0.0014580593 	  1 2 3 4 5 6 7 8 9 10 11 12 13 14 15 18 19 20 21 22 24 25 26 27 28 29 30 31 34 36 37 38 39 40 41 42 43 44 45 46 47 48 49 50,
[26, size=7] 	 4.2243794E-4 	  1 2 3 4 5 6 7 8 9 10 11 12 13 14 15 18 19 20 21 22 24 25 26 27 28 29 30 31 36 37 38 39 40 41 42 43 44 45 46 47 48 49 50,
[27, size=8] 	 0.013251485 	  1 2 3 4 5 6 7 8 9 10 11 12 13 14 15 18 19 20 21 22 24 25 26 27 28 29 30 31 36 38 39 40 41 42 43 44 45 46 47 48 49 50,
[28, size=9] 	 0.0018677752 	  1 2 3 4 5 6 7 8 9 10 11 12 13 14 15 18 19 20 22 24 25 26 27 28 29 30 31 36 38 39 40 41 42 43 44 45 46 47 48 49 50,
[29, size=10] 	 0.010599989 	  1 2 3 4 5 6 7 8 9 10 11 12 13 14 15 18 19 20 22 24 25 26 27 28 29 30 31 38 39 40 41 42 43 44 45 46 47 48 49 50,
[30, size=11] 	 5.475536E-5 	  1 2 3 4 5 6 7 8 9 10 11 12 13 14 15 18 19 20 22 24 25 26 27 28 29 30 31 38 39 40 42 43 44 45 46 47 48 49 50,
[31, size=12] 	 0.007637189 	  1 2 3 4 5 6 7 8 9 10 11 12 13 14 15 18 19 20 22 24 25 26 27 28 29 30 31 39 40 42 43 44 45 46 47 48 49 50,
[32, size=24] 	 0.0013447845 	  1 3 4 5 6 8 10 15 19 24 25 26 27 28 29 30 31 39 45 46 47 48 49 50,
[33, size=1] 	 0.0435183 	  1 2 3 4 5 6 7 8 9 10 11 12 13 14 15 17 18 19 20 21 22 23 24 25 26 27 28 29 30 31 32 33 34 35 36 37 38 39 40 41 42 43 44 45 46 47 48 49 50,
[34, size=2] 	 1.4730508E-4 	  1 2 3 4 5 6 7 8 9 10 11 12 13 14 15 17 18 19 20 21 22 23 24 25 26 27 28 29 30 31 33 34 35 36 37 38 39 40 41 42 43 44 45 46 47 48 49 50,
[35, size=5] 	 1.1221084E-5 	  1 2 3 4 5 6 7 8 9 10 11 12 13 14 15 17 18 19 20 21 22 24 25 26 27 28 29 30 31 34 36 37 38 39 40 41 42 43 44 45 46 47 48 49 50,
[36, size=6] 	 2.2197677E-5 	  1 2 3 4 5 6 7 8 9 10 11 12 13 14 15 17 18 19 20 21 22 24 25 26 27 28 29 30 31 36 37 38 39 40 41 42 43 44 45 46 47 48 49 50,
[37, size=7] 	 2.973767E-5 	  1 2 3 4 5 6 7 8 9 10 11 12 13 14 15 17 18 19 20 21 22 24 25 26 27 28 29 30 31 36 38 39 40 41 42 43 44 45 46 47 48 49 50,
[38, size=8] 	 1.8176564E-5 	  1 2 3 4 5 6 7 8 9 10 11 12 13 14 15 17 18 19 20 22 24 25 26 27 28 29 30 31 36 38 39 40 41 42 43 44 45 46 47 48 49 50,
[39, size=9] 	 3.947112E-5 	  1 2 3 4 5 6 7 8 9 10 11 12 13 14 15 17 18 19 20 22 24 25 26 27 28 29 30 31 38 39 40 41 42 43 44 45 46 47 48 49 50,
[40, size=10] 	 0.002268235 	  1 2 3 4 5 6 7 8 9 10 11 12 13 14 15 17 18 19 20 22 24 25 26 27 28 29 30 31 38 39 40 42 43 44 45 46 47 48 49 50,
[41, size=1] 	 0.0078017884 	  1 2 3 4 5 6 7 8 9 10 11 12 13 14 15 16 17 18 19 20 21 22 23 24 25 26 27 28 29 30 31 33 34 35 36 37 38 39 40 41 42 43 44 45 46 47 48 49 50,
[42, size=2] 	 0.0012549576 	  1 2 3 4 5 6 7 8 9 10 11 12 13 14 15 16 17 18 19 20 21 22 23 24 25 26 27 28 29 30 31 33 34 36 37 38 39 40 41 42 43 44 45 46 47 48 49 50,
[43, size=4] 	 1.0915113E-5 	  1 2 3 4 5 6 7 8 9 10 11 12 13 14 15 16 17 18 19 20 21 22 24 25 26 27 28 29 30 31 34 36 37 38 39 40 41 42 43 44 45 46 47 48 49 50,
[44, size=5] 	 2.5208556E-5 	  1 2 3 4 5 6 7 8 9 10 11 12 13 14 15 16 17 18 19 20 21 22 24 25 26 27 28 29 30 31 36 37 38 39 40 41 42 43 44 45 46 47 48 49 50,
[45, size=6] 	 0.05109566 	  1 2 3 4 5 6 7 8 9 10 11 12 13 14 15 16 17 18 19 20 21 22 24 25 26 27 28 29 30 31 36 38 39 40 41 42 43 44 45 46 47 48 49 50,
[46, size=7] 	 4.4362664E-6 	  1 2 3 4 5 6 7 8 9 10 11 12 13 14 15 16 17 18 19 20 22 24 25 26 27 28 29 30 31 36 38 39 40 41 42 43 44 45 46 47 48 49 50,
[47, size=8] 	 0.0130247725 	  1 2 3 4 5 6 7 8 9 10 11 12 13 14 15 16 17 18 19 20 22 24 25 26 27 28 29 30 31 38 39 40 41 42 43 44 45 46 47 48 49 50,
[48, size=9] 	 0.0039061424 	  1 2 3 4 5 6 7 8 9 10 11 12 13 14 15 16 17 18 19 20 22 24 25 26 27 28 29 30 31 38 39 40 42 43 44 45 46 47 48 49 50,
[49, size=11] 	 2.1754895E-4 	  1 16 17 19 26 27 28 29 30 31 39,
[50, size=1] 	 2.8159423E-4 	  1 2 3 4 5 6 7 8 9 10 11 12 13 14 15 16 17 18 19 20 21 22 23 24 25 26 27 28 29 30 31 32 33 34 36 37 38 39 40 41 42 43 44 45 46 47 48 49 50,
[51, size=2] 	 3.3461722E-4 	  1 2 3 4 5 6 7 8 9 10 11 12 13 14 15 16 17 18 19 20 21 22 24 25 26 27 28 29 30 31 32 33 34 36 37 38 39 40 41 42 43 44 45 46 47 48 49 50,
[52, size=3] 	 7.716149E-4 	  1 2 3 4 5 6 7 8 9 10 11 12 13 14 15 16 17 18 19 20 21 22 24 25 26 27 28 29 30 31 32 34 36 37 38 39 40 41 42 43 44 45 46 47 48 49 50,
[53, size=4] 	 3.575867E-4 	  1 2 3 4 5 6 7 8 9 10 11 12 13 14 15 16 17 18 19 20 21 22 24 25 26 27 28 29 30 31 32 36 37 38 39 40 41 42 43 44 45 46 47 48 49 50,
[54, size=5] 	 0.008764299 	  1 2 3 4 5 6 7 8 9 10 11 12 13 14 15 16 17 18 19 20 21 22 24 25 26 27 28 29 30 31 32 36 38 39 40 41 42 43 44 45 46 47 48 49 50,
[55, size=6] 	 2.6844473E-6 	  1 2 3 4 5 6 7 8 9 10 11 12 13 14 15 16 17 18 19 20 22 24 25 26 27 28 29 30 31 32 36 38 39 40 41 42 43 44 45 46 47 48 49 50,
[56, size=7] 	 1.1696793E-5 	  1 2 3 4 5 6 7 8 9 10 11 12 13 14 15 16 17 18 19 20 22 24 25 26 27 28 29 30 31 32 38 39 40 41 42 43 44 45 46 47 48 49 50,
[57, size=2] 	 8.104404E-6 	  1 2 3 4 5 6 7 8 9 10 11 12 13 14 15 16 17 18 19 20 21 22 24 25 26 27 28 29 30 31 32 34 35 36 37 38 39 40 41 42 43 44 45 46 47 48 49 50,
[58, size=3] 	 1.7071834E-5 	  1 2 3 4 5 6 7 8 9 10 11 12 13 14 15 16 17 18 19 20 21 22 24 25 26 27 28 29 30 31 32 35 36 37 38 39 40 41 42 43 44 45 46 47 48 49 50,
[59, size=4] 	 0.0017699066 	  1 2 3 4 5 6 7 8 9 10 11 12 13 14 15 16 17 18 19 20 21 22 24 25 26 27 28 29 30 31 32 35 36 38 39 40 41 42 43 44 45 46 47 48 49 50,
[60, size=2] 	 1.5752019E-5 	  1 2 3 4 5 6 7 8 9 10 11 12 13 14 15 16 17 18 19 20 21 22 23 24 25 26 27 28 29 30 31 32 35 36 37 38 39 40 41 42 43 44 45 46 47 48 49 50,
[61, size=3] 	 3.2041036E-4 	  1 2 3 4 5 6 7 8 9 10 11 12 13 14 15 16 17 18 19 20 21 22 23 24 25 26 27 28 29 30 31 32 35 36 38 39 40 41 42 43 44 45 46 47 48 49 50,
[62, size=2] 	 0.0034185278 	  1 2 3 4 5 6 7 8 9 10 11 12 13 14 15 16 17 18 19 20 21 22 23 24 25 26 27 28 29 30 31 32 33 35 36 38 39 40 41 42 43 44 45 46 47 48 49 50,
[63, size=1] 	 0.0030845625 	  1 2 3 4 5 6 7 8 9 10 11 12 13 14 15 16 17 18 19 20 21 22 23 24 25 26 27 28 29 30 31 32 33 34 35 36 38 39 40 41 42 43 44 45 46 47 48 49 50,
[64, size=13] 	 6.5946125E-4 	  1 16 17 19 23 26 27 31 32 33 34 35 39,
[65, size=1] 	 0.09933143 	  1 2 3 4 5 6 7 8 9 10 11 12 13 14 15 16 17 18 19 20 22 23 24 25 26 27 28 29 30 31 32 33 34 35 36 37 38 39 40 41 42 43 44 45 46 47 48 49 50,
[66, size=14] 	 0.007121544 	  1 16 17 19 23 26 27 31 32 33 34 35 37 39,
[67, size=1] 	 0.11063571 	  1 2 3 4 5 6 7 8 9 10 11 12 13 14 15 16 17 18 19 20 21 22 23 24 25 26 27 28 29 30 31 32 33 34 35 37 38 39 40 41 42 43 44 45 46 47 48 49 50,
[68, size=15] 	 3.014421E-5 	  1 16 17 19 21 23 26 27 31 32 33 34 35 37 39,
[69, size=14] 	 0.005910653 	  1 16 17 19 21 23 26 27 32 33 34 35 37 39,
[70, size=13] 	 0.0033162495 	  1 16 17 19 21 23 27 32 33 34 35 37 39,
[71, size=1] 	 0.16394264 	  1 2 3 4 5 6 7 8 9 10 11 12 13 14 15 16 17 18 19 20 21 22 23 24 25 26 27 28 29 30 31 32 33 34 35 36 37 38 39 40 42 43 44 45 46 47 48 49 50,
[72, size=23] 	 0.0035840166 	  1 16 17 19 21 23 24 25 26 27 28 29 30 31 32 33 34 35 36 37 39 45 46 47 48 49 50,
[73, size=16] 	 3.878094E-5 	  1 16 17 19 21 23 26 27 31 32 33 34 35 36 37 39,
[74, size=1] 	 0.15935922 	  1 2 3 4 5 6 7 8 9 10 11 12 13 14 15 16 17 18 19 20 21 22 23 24 25 26 27 28 29 30 31 32 33 34 35 36 37 39 40 41 42 43 44 45 46 47 48 49 50,
[75, size=17] 	 5.389713E-4 	  1 16 17 19 21 23 26 27 31 32 33 34 35 36 37 39 41,
[76, size=1] 	 0.0013397787 	  1 2 3 4 5 6 7 8 9 10 11 12 13 14 15 16 17 18 19 20 21 22 23 24 25 26 27 28 29 30 31 32 33 34 35 36 37 38 39 40 41 42 44 45 46 47 48 49 50,
[77, size=2] 	 0.21570377 	  1 2 3 4 5 6 7 8 9 10 11 12 14 15 16 17 18 19 20 21 22 23 24 25 26 27 28 29 30 31 32 33 34 35 36 37 38 39 40 41 42 44 45 46 47 48 49 50,
[78, size=5] 	 0.008705665 	  1 2 3 4 5 6 7 8 9 10 11 14 15 16 17 18 19 20 21 22 23 24 25 26 27 28 29 30 31 32 33 34 35 36 37 38 39 40 41 45 46 47 48 49 50,
[79, size=6] 	 0.027373806 	  1 2 3 4 5 6 7 8 9 10 14 15 16 17 18 19 20 21 22 23 24 25 26 27 28 29 30 31 32 33 34 35 36 37 38 39 40 41 45 46 47 48 49 50,
[80, size=21] 	 1.577801E-4 	  1 16 17 19 21 23 24 25 26 27 28 29 30 31 32 33 34 35 36 37 38 39 41 45 46 47 48 49 50,
[81, size=21] 	 0.00426597 	  1 16 17 19 21 23 26 27 28 29 30 31 32 33 34 35 36 37 38 39 41,
[82, size=20] 	 1.4797122E-4 	  1 16 17 19 21 23 26 27 29 30 31 32 33 34 35 36 37 38 39 41,
[83, size=18] 	 2.3930732E-4 	  1 16 17 19 21 23 26 27 31 32 33 34 35 36 37 38 39 41,
[84, size=16] 	 0.008227629 	  1 16 17 19 21 23 27 32 33 34 35 36 37 38 39 41,
[85, size=3] 	 0.0013841599 	  1 2 3 4 5 6 7 8 9 10 11 14 15 16 17 18 19 20 21 22 23 24 25 26 27 28 29 30 31 32 33 34 35 36 37 38 39 40 41 43 44 45 46 47 48 49 50,
[86, size=1] 	 0.037729505 	  1 2 3 4 5 6 7 8 9 10 11 12 13 14 15 16 17 18 19 20 21 22 23 24 25 26 27 28 29 30 31 32 33 34 35 36 37 38 39 40 41 43 44 45 46 47 48 49 50,
[87, size=2] 	 0.13350596 	  1 2 3 4 5 6 7 8 9 10 11 13 14 15 16 17 18 19 20 21 22 23 24 25 26 27 28 29 30 31 32 33 34 35 36 37 38 39 40 41 43 44 45 46 47 48 49 50,
[88, size=3] 	 0.0017452751 	  1 2 3 4 5 6 7 8 9 10 11 13 14 15 16 17 18 19 20 21 22 23 24 25 26 27 28 29 30 31 32 33 34 35 36 37 38 39 40 41 43 45 46 47 48 49 50,
[89, size=5] 	 0.004077955 	  1 2 3 4 5 6 7 8 9 10 13 15 16 17 18 19 20 21 22 23 24 25 26 27 28 29 30 31 32 33 34 35 36 37 38 39 40 41 43 45 46 47 48 49 50,
[90, size=7] 	 0.0041538877 	  1 2 3 4 5 6 8 9 10 13 15 16 17 18 19 20 21 22 23 24 25 26 27 28 29 30 31 32 33 34 35 36 37 38 39 41 43 45 46 47 48 49 50,
[91, size=1] 	 0.03325676 	  1 2 3 4 5 6 7 8 9 10 11 13 14 15 16 17 18 19 20 21 22 23 24 25 26 27 28 29 30 31 32 33 34 35 36 37 38 39 40 41 42 43 44 45 46 47 48 49 50,
[92, size=2] 	 6.8911695E-4 	  1 2 3 4 5 6 7 8 9 10 11 13 14 15 16 17 18 19 20 21 22 23 24 25 26 27 28 29 30 31 32 33 34 35 36 37 38 39 40 41 42 43 45 46 47 48 49 50,
[93, size=6] 	 0.0017345025 	  1 2 3 4 5 6 8 9 10 13 15 16 17 18 19 20 21 22 23 24 25 26 27 28 29 30 31 32 33 34 35 36 37 38 39 41 42 43 45 46 47 48 49 50,
[94, size=1] 	 0.23776855 	  1 2 3 4 5 6 7 8 9 10 11 12 13 14 15 16 17 18 19 20 21 22 23 24 25 26 27 28 29 30 31 32 33 34 35 36 37 38 39 40 41 42 43 45 46 47 48 49 50,
[95, size=1] 	 0.1306525 	  1 2 3 4 5 6 7 8 9 10 12 13 14 15 16 17 18 19 20 21 22 23 24 25 26 27 28 29 30 31 32 33 34 35 36 37 38 39 40 41 42 43 44 45 46 47 48 49 50,
[96, size=2] 	 0.013893454 	  1 2 3 4 5 6 7 8 9 10 12 13 15 16 17 18 19 20 21 22 23 24 25 26 27 28 29 30 31 32 33 34 35 36 37 38 39 40 41 42 43 44 45 46 47 48 49 50,
[97, size=6] 	 0.0035184678 	  1 2 3 4 5 6 8 9 10 12 13 15 16 17 19 20 21 23 24 25 26 27 28 29 30 31 32 33 34 35 36 37 38 39 41 42 43 44 45 46 47 48 49 50,
[98, size=9] 	 0.004679628 	  1 3 4 5 6 8 10 12 13 15 16 17 19 21 23 24 25 26 27 28 29 30 31 32 33 34 35 36 37 38 39 41 42 43 44 45 46 47 48 49 50,
[99, size=1] 	 0.08084938 	  1 2 3 4 5 6 7 8 9 10 11 12 13 15 16 17 18 19 20 21 22 23 24 25 26 27 28 29 30 31 32 33 34 35 36 37 38 39 40 41 42 43 44 45 46 47 48 49 50,
[100, size=2] 	 0.035469532 	  1 2 3 4 5 6 7 8 9 10 11 12 13 15 16 17 18 19 20 21 22 23 24 25 26 27 28 29 30 31 32 33 34 35 36 37 38 39 41 42 43 44 45 46 47 48 49 50,
[101, size=3] 	 0.043009214 	  1 2 3 4 5 6 8 9 10 11 12 13 15 16 17 18 19 20 21 22 23 24 25 26 27 28 29 30 31 32 33 34 35 36 37 38 39 41 42 43 44 45 46 47 48 49 50,
[102, size=1] 	 0.093155935 	  1 2 3 4 5 6 7 8 9 10 11 12 13 14 15 16 17 18 19 20 21 22 23 24 25 26 27 28 29 30 31 32 33 34 35 36 37 38 39 41 42 43 44 45 46 47 48 49 50,
[103, size=2] 	 0.0065828944 	  1 2 3 4 5 6 8 9 10 11 12 13 14 15 16 17 18 19 20 21 22 23 24 25 26 27 28 29 30 31 32 33 34 35 36 37 38 39 41 42 43 44 45 46 47 48 49 50,
[104, size=1] 	 0.1297786 	  1 2 3 4 5 6 8 9 10 11 12 13 14 15 16 17 18 19 20 21 22 23 24 25 26 27 28 29 30 31 32 33 34 35 36 37 38 39 40 41 42 43 44 45 46 47 48 49 50,
[105, size=3] 	 0.004093344 	  1 2 3 4 5 6 8 9 10 11 12 13 14 15 16 17 19 20 21 23 24 25 26 27 28 29 30 31 32 33 34 35 36 37 38 39 40 41 42 43 44 45 46 47 48 49 50,
[106, size=1] 	 0.05350197 	  1 2 3 4 5 6 7 8 9 10 11 12 13 14 15 16 17 19 20 21 22 23 24 25 26 27 28 29 30 31 32 33 34 35 36 37 38 39 40 41 42 43 44 45 46 47 48 49 50,
[107, size=2] 	 0.01669589 	  1 2 3 4 5 6 7 8 9 10 11 12 13 14 15 16 17 19 20 21 23 24 25 26 27 28 29 30 31 32 33 34 35 36 37 38 39 40 41 42 43 44 45 46 47 48 49 50,
[108, size=3] 	 0.076314695 	  1 2 3 4 5 6 7 8 9 10 11 12 13 14 15 16 17 19 21 23 24 25 26 27 28 29 30 31 32 33 34 35 36 37 38 39 40 41 42 43 44 45 46 47 48 49 50,
[109, size=4] 	 0.0031903686 	  1 3 4 5 6 7 8 9 10 11 12 13 14 15 16 17 19 21 23 24 25 26 27 28 29 30 31 32 33 34 35 36 37 38 39 40 41 42 43 44 45 46 47 48 49 50,
[110, size=5] 	 0.04803543 	  1 3 4 5 6 7 8 10 11 12 13 14 15 16 17 19 21 23 24 25 26 27 28 29 30 31 32 33 34 35 36 37 38 39 40 41 42 43 44 45 46 47 48 49 50,
[111, size=10] 	 0.0061813314 	  1 3 4 7 11 12 13 14 16 17 19 21 23 24 25 26 27 28 29 30 31 32 33 34 35 36 37 38 39 40 41 42 43 44 45 46 47 48 49 50,
[112, size=1] 	 0.047306195 	  1 2 3 4 5 6 7 8 9 10 11 12 13 14 15 16 17 18 19 20 21 23 24 25 26 27 28 29 30 31 32 33 34 35 36 37 38 39 40 41 42 43 44 45 46 47 48 49 50,
[113, size=3] 	 9.843765E-4 	  1 3 4 5 6 7 8 9 10 11 12 13 14 15 16 17 18 19 21 23 24 25 26 27 28 29 30 31 32 33 34 35 36 37 38 39 40 41 42 43 44 45 46 47 48 49 50,
[114, size=10] 	 0.003659239 	  1 4 7 11 12 13 14 16 17 18 19 21 23 24 25 26 27 28 29 30 31 32 33 34 35 36 37 38 39 40 41 42 43 44 45 46 47 48 49 50,
[115, size=1] 	 0.06860209 	  1 2 3 4 5 6 7 8 9 10 11 12 13 14 15 16 17 18 19 21 22 23 24 25 26 27 28 29 30 31 32 33 34 35 36 37 38 39 40 41 42 43 44 45 46 47 48 49 50,
[116, size=3] 	 0.0041497345 	  1 3 4 5 6 7 8 10 11 12 13 14 15 16 17 18 19 21 22 23 24 25 26 27 28 29 30 31 32 33 34 35 36 37 38 39 40 41 42 43 44 45 46 47 48 49 50,
[117, size=1] 	 0.015269637 	  1 3 4 5 6 7 8 9 10 11 12 13 14 15 16 17 18 19 20 21 22 23 24 25 26 27 28 29 30 31 32 33 34 35 36 37 38 39 40 41 42 43 44 45 46 47 48 49 50,
[118, size=2] 	 0.12278973 	  1 3 4 5 6 7 8 10 11 12 13 14 15 16 17 18 19 20 21 22 23 24 25 26 27 28 29 30 31 32 33 34 35 36 37 38 39 40 41 42 43 44 45 46 47 48 49 50,
[119, size=6] 	 0.0021771342 	  1 3 4 7 11 12 13 14 15 16 17 18 19 20 21 22 23 24 25 26 27 28 29 30 31 32 33 34 35 36 37 38 39 40 41 42 43 44 45 46 47 48 49 50,
[120, size=8] 	 0.0032100778 	  1 4 7 11 12 13 14 16 17 18 19 20 21 22 23 24 25 26 27 28 29 30 31 32 33 34 35 36 37 38 39 40 41 42 43 44 45 46 47 48 49 50,
[121, size=1] 	 0.020593008 	  1 2 3 4 5 6 7 8 10 11 12 13 14 15 16 17 18 19 20 21 22 23 24 25 26 27 28 29 30 31 32 33 34 35 36 37 38 39 40 41 42 43 44 45 46 47 48 49 50,
[122, size=7] 	 0.0018450819 	  1 2 4 7 11 12 13 14 16 17 18 19 20 21 22 23 24 25 26 27 28 29 30 31 32 33 34 35 36 37 38 39 40 41 42 43 44 45 46 47 48 49 50,
[123, size=19] 	 8.8428403E-4 	  1 2 7 11 12 13 14 16 17 18 19 20 21 22 23 26 27 31 32 33 34 35 36 37 38 39 40 41 42 43 44,
[124, size=21] 	 1.8114393E-5 	  1 2 7 11 12 13 14 16 17 18 19 20 21 22 23 27 32 33 34 35 36 37 38 39 40 41 42 43 44,
[125, size=1] 	 0.22745568 	  1 2 3 4 5 7 8 9 10 11 12 13 14 15 16 17 18 19 20 21 22 23 24 25 26 27 28 29 30 31 32 33 34 35 36 37 38 39 40 41 42 43 44 45 46 47 48 49 50,
[126, size=2] 	 0.0025859876 	  1 2 3 4 7 8 9 10 11 12 13 14 15 16 17 18 19 20 21 22 23 24 25 26 27 28 29 30 31 32 33 34 35 36 37 38 39 40 41 42 43 44 45 46 47 48 49 50,
[127, size=6] 	 1.2116826E-5 	  1 2 4 7 9 11 12 13 14 16 17 18 19 20 21 22 23 24 25 26 27 28 29 30 31 32 33 34 35 36 37 38 39 40 41 42 43 44 45 46 47 48 49 50,
[128, size=9] 	 0.0030691891 	  1 2 7 9 11 12 13 14 16 17 18 19 20 21 22 23 25 26 27 28 29 30 31 32 33 34 35 36 37 38 39 40 41 42 43 44 45 46 47 48 50,
[129, size=16] 	 1.3622151E-5 	  1 2 7 9 11 12 13 14 16 17 18 19 20 21 22 23 26 27 29 30 31 32 33 34 35 36 37 38 39 40 41 42 43 44,
[130, size=17] 	 7.5217686E-5 	  1 2 7 9 11 12 13 14 16 17 18 19 20 21 22 23 26 27 30 31 32 33 34 35 36 37 38 39 40 41 42 43 44,
[131, size=18] 	 2.2536225E-4 	  1 2 7 9 11 12 13 14 16 17 18 19 20 21 22 23 26 27 31 32 33 34 35 36 37 38 39 40 41 42 43 44,
[132, size=20] 	 2.2567358E-4 	  1 2 7 9 11 12 13 14 16 17 18 19 20 21 22 23 27 32 33 34 35 36 37 38 39 40 41 42 43 44,
[133, size=21] 	 1.0015641E-4 	  1 2 7 9 11 12 13 14 16 17 18 19 20 21 22 23 32 33 34 35 36 37 38 39 40 41 42 43 44,
[134, size=1] 	 0.302716 	  1 2 3 4 6 7 8 9 10 11 12 13 14 15 16 17 18 19 20 21 22 23 24 25 26 27 28 29 30 31 32 33 34 35 36 37 38 39 40 41 42 43 44 45 46 47 48 49 50,
[135, size=3] 	 0.0072843134 	  1 2 3 4 6 7 9 11 12 13 14 15 16 17 18 19 20 21 22 23 24 25 26 27 28 29 30 31 32 33 34 35 36 37 38 39 40 41 42 43 44 45 46 47 48 49 50,
[136, size=5] 	 0.010819606 	  1 2 4 6 7 9 11 12 13 14 16 17 18 19 20 21 22 23 24 25 26 27 28 29 30 31 32 33 34 35 36 37 38 39 40 41 42 43 44 45 46 47 48 49 50,
[137, size=17] 	 0.01348189 	  1 2 6 7 9 11 12 13 14 16 17 18 19 20 21 22 23 26 27 31 32 33 34 35 36 37 38 39 40 41 42 43 44,
[138, size=19] 	 0.002388659 	  1 2 6 7 9 11 12 13 14 16 17 18 19 20 21 22 23 27 32 33 34 35 36 37 38 39 40 41 42 43 44,
[139, size=20] 	 3.3732413E-4 	  1 2 6 7 9 11 12 13 14 16 17 18 19 20 21 22 23 32 33 34 35 36 37 38 39 40 41 42 43 44,
[140, size=1] 	 0.2650959 	  1 2 3 4 5 6 7 9 10 11 12 13 14 15 16 17 18 19 20 21 22 23 24 25 26 27 28 29 30 31 32 33 34 35 36 37 38 39 40 41 42 43 44 45 46 47 48 49 50,
[141, size=2] 	 0.0063353325 	  1 2 3 4 5 6 7 9 11 12 13 14 15 16 17 18 19 20 21 22 23 24 25 26 27 28 29 30 31 32 33 34 35 36 37 38 39 40 41 42 43 44 45 46 47 48 49 50,
[142, size=4] 	 0.002783959 	  1 2 4 5 6 7 9 11 12 13 14 16 17 18 19 20 21 22 23 24 25 26 27 28 29 30 31 32 33 34 35 36 37 38 39 40 41 42 43 44 45 46 47 48 49 50,
[143, size=1] 	 0.47937378 	  1 2 3 4 5 6 7 8 9 11 12 13 14 15 16 17 18 19 20 21 22 23 24 25 26 27 28 29 30 31 32 33 34 35 36 37 38 39 40 41 42 43 44 45 46 47 48 49 50,
[144, size=2] 	 0.036415692 	  1 2 3 4 5 6 7 8 9 11 12 13 14 16 17 18 19 20 21 22 23 24 25 26 27 28 29 30 31 32 33 34 35 36 37 38 39 40 41 42 43 44 45 46 47 48 49 50,
[145, size=3] 	 0.005677858 	  1 2 4 5 6 7 8 9 11 12 13 14 16 17 18 19 20 21 22 23 24 25 26 27 28 29 30 31 32 33 34 35 36 37 38 39 40 41 42 43 44 45 46 47 48 49 50,
[146, size=4] 	 0.0031077515 	  1 2 5 6 7 8 9 11 12 13 14 16 17 18 19 20 21 22 23 24 25 26 27 28 29 30 31 32 33 34 35 36 37 38 39 40 41 42 43 44 45 46 47 48 49 50,
[147, size=12] 	 4.085296E-4 	  1 2 5 6 7 8 9 11 12 13 14 16 17 18 19 20 21 22 23 26 27 28 29 30 31 32 33 34 35 36 37 38 39 40 41 42 43 44,
[148, size=13] 	 0.0020048132 	  1 2 5 6 7 8 9 11 12 13 14 16 17 18 19 20 21 22 23 26 27 29 30 31 32 33 34 35 36 37 38 39 40 41 42 43 44,
[149, size=15] 	 1.7111293E-5 	  1 2 5 6 7 8 9 11 12 13 14 16 17 18 19 20 21 22 23 26 27 31 32 33 34 35 36 37 38 39 40 41 42 43 44,
[150, size=1] 	 0.29116836 	  1 2 3 4 5 6 7 8 9 10 11 12 13 14 16 17 18 19 20 21 22 23 24 25 26 27 28 29 30 31 32 33 34 35 36 37 38 39 40 41 42 43 44 45 46 47 48 49 50,
[151, size=2] 	 0.009072946 	  1 2 4 5 6 7 8 9 10 11 12 13 14 16 17 18 19 20 21 22 23 24 25 26 27 28 29 30 31 32 33 34 35 36 37 38 39 40 41 42 43 44 45 46 47 48 49 50,
[152, size=1] 	 0.25814915 	  1 2 4 5 6 7 8 9 10 11 12 13 14 15 16 17 18 19 20 21 22 23 24 25 26 27 28 29 30 31 32 33 34 35 36 37 38 39 40 41 42 43 44 45 46 47 48 49 50,
[153, size=2] 	 3.0104042E-4 	  1 2 5 6 7 8 9 10 11 12 13 14 15 16 17 18 19 20 21 22 23 24 25 26 27 28 29 30 31 32 33 34 35 36 37 38 39 40 41 42 43 44 45 46 47 48 49 50,
[154, size=1] 	 0.23608138 	  1 2 3 5 6 7 8 9 10 11 12 13 14 15 16 17 18 19 20 21 22 23 24 25 26 27 28 29 30 31 32 33 34 35 36 37 38 39 40 41 42 43 44 45 46 47 48 49 50,
[155, size=1] 	 0.100894175 	  1 2 3 4 5 6 7 8 9 10 11 12 13 14 15 16 17 18 19 20 21 22 23 25 26 27 28 29 30 31 32 33 34 35 36 37 38 39 40 41 42 43 44 45 46 47 48 49 50,
[156, size=2] 	 7.3314284E-4 	  1 2 3 4 5 6 7 8 9 10 11 12 13 14 15 16 17 18 19 20 21 22 23 25 26 27 28 29 30 31 32 33 34 35 36 37 38 39 40 41 42 43 44 45 46 47 48 50,
[157, size=4] 	 0.0012258245 	  1 2 3 4 5 6 7 8 9 10 11 12 13 14 15 16 17 18 19 20 21 22 23 25 26 27 28 29 30 31 32 33 34 35 36 37 38 39 40 41 42 43 44 46 47 50,
[158, size=5] 	 0.0023013016 	  1 2 3 4 5 6 7 8 9 10 11 12 13 14 15 16 17 18 19 20 21 22 23 25 26 27 28 29 30 31 32 33 34 35 36 37 38 39 40 41 42 43 44 46 47,
[159, size=7] 	 0.032690287 	  1 2 3 4 5 6 7 8 9 10 11 12 13 14 15 16 17 18 19 20 21 22 23 25 26 27 28 29 30 31 32 33 34 35 36 37 38 39 40 41 42 43 44,
[160, size=8] 	 0.055907745 	  1 2 3 4 5 6 7 8 9 10 11 12 13 14 15 16 17 18 19 20 21 22 23 26 27 28 29 30 31 32 33 34 35 36 37 38 39 40 41 42 43 44,
[161, size=9] 	 0.0025322253 	  1 2 3 4 5 6 7 8 9 10 11 12 13 14 15 16 17 18 19 20 21 22 23 26 27 29 30 31 32 33 34 35 36 37 38 39 40 41 42 43 44,
[162, size=11] 	 0.02528651 	  1 2 3 4 5 6 7 8 9 10 11 12 13 14 15 16 17 18 19 20 21 22 23 26 27 31 32 33 34 35 36 37 38 39 40 41 42 43 44,
[163, size=14] 	 0.020721642 	  1 2 3 4 5 6 7 8 9 10 11 12 13 14 15 16 17 18 19 20 21 22 23 32 33 34 35 36 37 38 39 40 41 42 43 44,
[164, size=1] 	 0.09176894 	  1 2 3 4 5 6 7 8 9 10 11 12 13 14 15 16 17 18 19 20 21 22 23 24 25 26 27 28 29 30 31 32 33 34 35 36 37 38 39 40 41 42 43 44 45 46 47 48 50,
[165, size=2] 	 6.923934E-4 	  1 2 3 4 5 6 7 8 9 10 11 12 13 14 15 16 17 18 19 20 21 22 23 24 25 26 27 28 29 30 31 32 33 34 35 36 37 38 39 40 41 42 43 44 46 47 48 50,
[166, size=4] 	 5.5728847E-4 	  1 2 3 4 5 6 7 8 9 10 11 12 13 14 15 16 17 18 19 20 21 22 23 24 25 26 27 28 29 30 31 32 33 34 35 36 37 38 39 40 41 42 43 44 46 47,
[167, size=5] 	 0.0014450962 	  1 2 3 4 5 6 7 8 9 10 11 12 13 14 15 16 17 18 19 20 21 22 23 24 25 26 27 28 29 30 31 32 33 34 35 36 37 38 39 40 41 42 43 44 46,
[168, size=6] 	 0.016275682 	  1 2 3 4 5 6 7 8 9 10 11 12 13 14 15 16 17 18 19 20 21 22 23 24 25 26 27 28 29 30 31 32 33 34 35 36 37 38 39 40 41 42 43 44,
[169, size=7] 	 1.2141156E-5 	  1 2 3 4 5 6 7 8 9 10 11 12 13 14 15 16 17 18 19 20 21 22 23 24 26 27 28 29 30 31 32 33 34 35 36 37 38 39 40 41 42 43 44,
[170, size=8] 	 4.1687733E-4 	  1 2 3 4 5 6 7 8 9 10 11 12 13 14 15 16 17 18 19 20 21 22 23 24 26 27 29 30 31 32 33 34 35 36 37 38 39 40 41 42 43 44,
[171, size=10] 	 1.7171704E-5 	  1 2 3 4 5 6 7 8 9 10 11 12 13 14 15 16 17 18 19 20 21 22 23 24 26 27 31 32 33 34 35 36 37 38 39 40 41 42 43 44,
[172, size=13] 	 0.0016836694 	  1 2 3 4 5 6 7 8 9 10 11 12 13 14 15 16 17 18 19 20 21 22 23 24 32 33 34 35 36 37 38 39 40 41 42 43 44,
[173, size=1] 	 0.007851236 	  1 2 3 4 5 6 7 8 9 10 11 12 13 14 15 16 17 18 19 20 21 22 23 24 25 26 27 28 29 30 31 32 33 34 35 36 37 38 39 40 41 42 43 44 46 47 48 49 50,
[174, size=2] 	 0.013256117 	  1 2 3 4 5 6 7 8 9 10 11 12 13 14 15 16 17 18 19 20 21 22 23 24 25 26 27 28 29 30 31 32 33 34 35 36 37 38 39 40 41 42 43 44 46 47 49 50,
[175, size=4] 	 0.0065786364 	  1 2 3 4 5 6 7 8 9 10 11 12 13 14 15 16 17 18 19 20 21 22 23 24 25 26 27 28 29 30 31 32 33 34 35 36 37 38 39 40 41 42 43 44 46 49,
[176, size=5] 	 0.048954822 	  1 2 3 4 5 6 7 8 9 10 11 12 13 14 15 16 17 18 19 20 21 22 23 24 25 26 27 28 29 30 31 32 33 34 35 36 37 38 39 40 41 42 43 44 49,
[177, size=9] 	 0.0057998854 	  1 2 3 4 5 6 7 8 9 10 11 12 13 14 15 16 17 18 19 20 21 22 23 24 26 27 31 32 33 34 35 36 37 38 39 40 41 42 43 44 49,
[178, size=1] 	 0.0055183694 	  1 2 3 4 5 6 7 8 9 10 11 12 13 14 15 16 17 18 19 20 21 22 23 24 25 26 27 28 29 30 31 32 33 34 35 36 37 38 39 40 41 42 43 44 45 46 47 49 50,
[179, size=3] 	 8.215589E-5 	  1 2 3 4 5 6 7 8 9 10 11 12 13 14 15 16 17 18 19 20 21 22 23 24 25 26 27 28 29 30 31 32 33 34 35 36 37 38 39 40 41 42 43 44 45 46 49,
[180, size=4] 	 0.0044841887 	  1 2 3 4 5 6 7 8 9 10 11 12 13 14 15 16 17 18 19 20 21 22 23 24 25 26 27 28 29 30 31 32 33 34 35 36 37 38 39 40 41 42 43 44 45 49,
[181, size=1] 	 0.020161763 	  1 2 3 4 5 6 7 8 9 10 11 12 13 14 15 16 17 18 19 20 21 22 23 24 25 26 27 28 29 30 31 32 33 34 35 36 37 38 39 40 41 42 43 44 45 46 47 48 49,
[182, size=2] 	 0.0016398709 	  1 2 3 4 5 6 7 8 9 10 11 12 13 14 15 16 17 18 19 20 21 22 23 24 25 26 27 28 29 30 31 32 33 34 35 36 37 38 39 40 41 42 43 44 45 46 48 49,
[183, size=3] 	 2.968683E-4 	  1 2 3 4 5 6 7 8 9 10 11 12 13 14 15 16 17 18 19 20 21 22 23 24 25 26 27 28 29 30 31 32 33 34 35 36 37 38 39 40 41 42 43 44 45 48 49,
[184, size=1] 	 0.02142301 	  1 2 3 4 5 6 7 8 9 10 11 12 13 14 15 16 17 18 19 20 21 22 23 24 25 26 27 28 29 30 31 32 33 34 35 36 37 38 39 40 41 42 43 44 45 46 48 49 50,
[185, size=1] 	 0.03100205 	  1 2 3 4 5 6 7 8 9 10 11 12 13 14 15 16 17 18 19 20 21 22 23 24 25 26 27 28 29 30 31 32 33 34 35 36 37 38 39 40 41 42 43 44 45 47 48 49 50,
[186, size=1] 	 0.13429794 	  1 2 3 4 5 6 7 8 9 10 11 12 13 14 15 16 17 18 19 20 21 22 23 24 26 27 28 29 30 31 32 33 34 35 36 37 38 39 40 41 42 43 44 45 46 47 48 49 50,
[187, size=2] 	 0.0024132794 	  1 2 3 4 5 6 7 8 9 10 11 12 13 14 15 16 17 18 19 20 21 22 23 24 26 27 29 30 31 32 33 34 35 36 37 38 39 40 41 42 43 44 45 46 47 48 49 50,
[188, size=1] 	 0.056426145 	  1 2 3 4 5 6 7 8 9 10 11 12 13 14 15 16 17 18 19 20 21 22 23 24 25 26 27 29 30 31 32 33 34 35 36 37 38 39 40 41 42 43 44 45 46 47 48 49 50,
[189, size=2] 	 0.02782708 	  1 2 3 4 5 6 7 8 9 10 11 12 13 14 15 16 17 18 19 20 21 22 23 24 25 26 27 30 31 32 33 34 35 36 37 38 39 40 41 42 43 44 45 46 47 48 49 50,
[190, size=3] 	 0.08975062 	  1 2 3 4 5 6 7 8 9 10 11 12 13 14 15 16 17 18 19 20 21 22 23 24 25 26 27 31 32 33 34 35 36 37 38 39 40 41 42 43 44 45 46 47 48 49 50,
[191, size=1] 	 0.053852055 	  1 2 3 4 5 6 7 8 9 10 11 12 13 14 15 16 17 18 19 20 21 22 23 24 25 26 27 28 30 31 32 33 34 35 36 37 38 39 40 41 42 43 44 45 46 47 48 49 50,
[192, size=2] 	 0.00957467 	  1 2 3 4 5 6 7 8 9 10 11 12 13 14 15 16 17 18 19 20 21 22 23 24 25 26 27 28 31 32 33 34 35 36 37 38 39 40 41 42 43 44 45 46 47 48 49 50,
[193, size=1] 	 0.075279795 	  1 2 3 4 5 6 7 8 9 10 11 12 13 14 15 16 17 18 19 20 21 22 23 24 25 26 27 28 29 31 32 33 34 35 36 37 38 39 40 41 42 43 44 45 46 47 48 49 50,
[194, size=1] 	 0.17859171 	  1 2 3 4 5 6 7 8 9 10 11 12 13 14 15 16 17 18 19 20 21 22 23 24 25 26 27 28 29 30 32 33 34 35 36 37 38 39 40 41 42 43 44 45 46 47 48 49 50,
[195, size=1] 	 0.13302162 	  1 2 3 4 5 6 7 8 9 10 11 12 13 14 15 16 17 18 19 20 21 22 23 24 25 27 28 29 30 31 32 33 34 35 36 37 38 39 40 41 42 43 44 45 46 47 48 49 50,
[196, size=2] 	 0.016778907 	  1 2 3 4 5 6 7 8 9 10 11 12 13 14 15 16 17 18 19 20 21 22 23 24 25 28 29 30 31 32 33 34 35 36 37 38 39 40 41 42 43 44 45 46 47 48 49 50,
[197, size=1] 	 0.05157266 	  1 2 3 4 5 6 7 8 9 10 11 12 13 14 15 16 17 18 19 20 21 22 23 24 25 26 28 29 30 31 32 33 34 35 36 37 38 39 40 41 42 43 44 45 46 47 48 49 50,
;
END; [Splits]

BEGIN Network;
DIMENSIONS ntax=50 nvertices=1327 nedges=2455;
DRAW to_scale;
TRANSLATE
2 'apm1_asper_gi|67903616|ref|XP_682064.1|_hypothetical_protein_AN8795.2_',
3 'apm1_neuro_|164422848|ref|XP_960620_2|_AP_1_complex_subunit_mu_',
4 'apm1_yarrow_|50546599|ref|XP_500769_1|_YALI0B11682p_',
5 'apm1_schizo_|19112573|ref|NP_595781_1|_AP_1_adaptor_complex_subunit_Apm1_predicted_',
6 'apm1_debaro_|199431732|emb|CAG87258_2|_DEHA2D14080p_',
7 'apm1_pichia_|150864061|ref|XP_001382748_2|_hypothetical_protein_PICST_76461_',
8 'apm1_candiA_|68467893|ref|XP_722105_1|_potential_clathrin_associated_protein_AP_1_complex_component_',
9 'apm1_kluyver_|50307439|ref|XP_453698_1|_unnamed_protein_product_',
10 'apm1_MIT_Sbay_c63_24426',
11 'apm1_MIT_Smik_c264_21287',
12 'apm1_WashU_Skud_Contig2037_10',
13 'apm1_MIT_Spar_c380_21875',
14 'apm1_Scer_APM1YPL259C',
15 'apm1_WashU_Scas_Contig614_17',
16 'apm1_candiG_gi|50291631|ref|XP_448248_1|_unnamed_protein_product_',
17 'apm1_tetra_238_m00043_|||Adaptor_complexes_medium_subunit_family_protein|T__thermophilia|chr_0|8254396|238',
18 'apm1_cmero_tetgnl|CMER|CMJ102C_adaptor_related_protein_complex_1_mu_subunit',
19 'apm1_ost_jgi|Ost9901_3|24086|estExt_fgenesh1_pg_C_Chr_20206',
20 'apm1_ecuni_gi|19068617|emb|CAD25085_1|_CLATHRIN_COAT_ASSEMBLY_PROTEIN_',
21 'apm1_tricho_94829_m00073',
22 'apm1_leish_LinJ22_V3_0960_|||adaptor_complex_AP_1_medium_subunit_putative|Leishmania_infantum|chr_22|||Auto',
23 'apm1_naegleria_estExt_fgeneshNG_pg_C_110227',
24 'apm1_volvox_jgi|Volca1|108841|estExt_fgenesh4_pm_C_10038',
25 'apm1_crein_jgi|Chlre4|182329|estExt_fgenesh2_kg_C_30087',
26 'apm1_physco_gi|168058688|ref|XP_001781339_1|_predicted_protein_',
27 'apm1_populus_gi|224107797|ref|XP_002314604_1|_predicted_protein_',
28 'apm1_oryza_gi|115439443|ref|NP_001044001_1|_Os01g0703600_',
29 'apm1_phytoph_PITG_14462_|_PITT_14462_|_Phytophthora_infestans_hypothetical_protein_similar_to_clathrin_adaptor_medium_chain_apm_1_translation_678_aa',
30 'apm1_thalassio_|224009756|ref|XP_002293836_1|_mu_subunit_of_tetrameric_clathrin_adaptor_complex_AP1_',
31 'apm1_phaeo_jgi|Phatr2|51818|phatr1_ua_kg_chr_6000042',
32 'apm1_Toxoplasma_gondii|IX|80_m00004|Annotation|Toxoplasma_gondii_TIGR|protein_coding_mu1_adaptin_putative',
33 'apm1_theiler_|71033183|ref|XP_766233_1|_clathrin_medium_chain_',
34 'apm1_plasmof_gi|124512972|ref|XP_001349842_1|_clathrin_adaptor_medium_chain_',
35 'apm1_plasmob|68076829|ref|XP_680334_1|_clathrin_adaptor_medium_chain_',
36 'apm1_cryptospoidiumP_|66362944|ref|XP_628438_1|_clathrin_assembly_protein_',
37 'apm1_dicty_|66805039|ref|XP_636252_1|_clathrin_adaptor_medium_chain_apm1_',
38 'apm1_celegans_|25145554|ref|NP_491572_2|_AdaPtin_Mumedium_chain_clathrin_associated_complex_family_member_apm_1_',
39 'apm1_xenopus_|148230753|ref|NP_001084934_1|_hypothetical_protein_LOC431991_',
40 'apm1_ciona_gi|198438375|ref|XP_002122488_1|_PREDICTED__similar_to_adaptor_related_protein_complex_1_mu_1_subunit_',
41 'apm1_mus_|6671557|ref|NP_031482_1|_adaptor_related_protein_complex_AP_1_mu_subunit_1_',
42 'apm1_gallus_|56119012|ref|NP_001007887_1|_adaptor_related_protein_complex_1_mu_1_subunit_',
43 'apm1_danio_|189516369|ref|XP_700592_3|_PREDICTED__similar_to_adaptor_related_protein_complex_1_mu_1_subunit_',
44 'apm1_droso_gi|24645407|ref|NP_649906_1|_AP_47_',
45 'apm1_apis__gi|66516000|ref|XP_391939_2|_PREDICTED__similar_to_AP_47_CG9388_PA_',
46 'apm1_monosiga_|167537848|ref|XP_001750591_1|_hypothetical_protein_',
47 'apm1_crypto_gi|134113975|ref|XP_774235_1|_hypothetical_protein_CNBG2160_',
1210 'apm1_bos_gi|164420748|ref|NP_001039349_2|_adaptor_related_protein_complex_1_mu_1_subunit_',
1216 'apm1_homo_|14210504|ref|NP_115882_1|_adaptor_related_protein_complex_1_mu_1_subunit_isoform_2_',
1224 'apm1_rat_|112984344|ref|NP_001037704_1|_adaptor_related_protein_complex_1_mu_1_subunit_',
1225 'apm1_chominis_gi|66362944|ref|XP_628438_1|_clathrin_assembly_protein_',
;
VERTICES
1 -0.09633599 0.0 w=2 h=2 s=n,
2 0.0 0.0 w=2 h=2 c=255 0 51 b=255 0 51,
3 -0.017218897 0.02821306 w=2 h=2 c=255 0 51 b=255 0 51,
4 0.011322689 0.063725136 w=2 h=2 c=255 0 51 b=255 0 51,
5 0.02514297 0.09629053 w=2 h=2 c=255 0 51 b=255 0 51,
6 0.009825808 0.17030157 w=2 h=2 c=255 0 51 b=255 0 51,
7 0.0077109695 0.18320608 w=2 h=2 c=255 0 51 b=255 0 51,
8 -3.4753184E-4 0.19166471 w=2 h=2 c=255 0 51 b=255 0 51,
9 -0.04008566 0.24258772 w=2 h=2 c=255 0 51 b=255 0 51,
10 -0.08902839 0.2602699 w=2 h=2 c=255 0 51 b=255 0 51,
11 -0.09445041 0.26265237 w=2 h=2 c=255 0 51 b=255 0 51,
12 -0.09712721 0.26529288 w=2 h=2 c=255 0 51 b=255 0 51,
13 -0.10139214 0.26412264 w=2 h=2 c=255 0 51 b=255 0 51,
14 -0.10360932 0.2629827 w=2 h=2 c=255 0 51 b=255 0 51,
15 -0.13313404 0.27907422 w=2 h=2 c=255 0 51 b=255 0 51,
16 -0.1519135 0.2664443 w=2 h=2 c=255 0 51 b=255 0 51,
17 -0.25513333 0.26181042 w=2 h=2 c=51 51 255 b=51 51 255,
18 -0.31495735 0.2994764 w=2 h=2 c=0 153 0 b=0 153 0,
19 -0.3879454 0.34355053 w=2 h=2 c=0 153 0 b=0 153 0,
20 -0.5446081 0.4698934 w=2 h=2 c=255 0 51 b=255 0 51,
21 -0.40647534 0.24259573 w=2 h=2 c=153 153 0 b=153 153 0,
22 -0.45434132 0.23357221 w=2 h=2 c=153 153 0 b=153 153 0,
23 -0.3979312 0.13576637 w=2 h=2 c=153 153 0 b=153 153 0,
24 -0.38755527 0.07230714 w=2 h=2 c=0 153 0 b=0 153 0,
25 -0.3859596 0.066683784 w=2 h=2 c=0 153 0 b=0 153 0,
26 -0.3944539 0.030327642 w=2 h=2 c=0 153 0 b=0 153 0,
27 -0.3937499 0.01804888 w=2 h=2 c=0 153 0 b=0 153 0,
28 -0.39545757 0.009259212 w=2 h=2 c=0 153 0 b=0 153 0,
29 -0.36974213 -0.045352098 w=2 h=2 c=51 51 255 b=51 51 255,
30 -0.3586877 -0.06195962 w=2 h=2 c=51 51 255 b=51 51 255,
31 -0.35136497 -0.07481793 w=2 h=2 c=51 51 255 b=51 51 255,
32 -0.3302234 -0.103875 w=2 h=2 c=51 51 255 b=51 51 255,
33 -0.38437843 -0.18992242 w=2 h=2 c=51 51 255 b=51 51 255,
34 -0.31146577 -0.1619607 w=2 h=2 c=51 51 255 b=51 51 255,
35 -0.30854738 -0.16676027 w=2 h=2 c=51 51 255 b=51 51 255,
36 -0.28149053 -0.22097951 w=2 h=2 c=0 0 255 b=0 0 255,
37 -0.1972601 -0.1611664 w=2 h=2 c=153 0 153 b=153 0 153,
38 -0.1638851 -0.18870562 w=2 h=2 c=153 0 0 b=153 0 0,
39 -0.13051605 -0.15511863 w=2 h=2 c=153 0 0 b=153 0 0,
40 -0.109939314 -0.14887041 w=2 h=2 c=153 0 0 b=153 0 0,
41 -0.07508533 -0.12070617 w=2 h=2 c=153 0 0 b=153 0 0,
42 -0.073738724 -0.116642386 w=2 h=2 c=153 0 0 b=153 0 0,
43 -0.07172473 -0.1132403 w=2 h=2 c=153 0 0 b=153 0 0,
44 -0.044244993 -0.08857198 w=2 h=2 c=153 0 0 b=153 0 0,
45 -0.041445762 -0.08216388 w=2 h=2 c=153 0 0 b=153 0 0,
46 0.0017508263 -0.05666918 w=2 h=2,
47 0.0021547806 -0.018727342 w=2 h=2 c=255 0 51 b=255 0 51,
48 -0.12241154 -0.0016405343 w=2 h=2 s=n,
49 -0.098222345 1.186791E-4 w=2 h=2 s=n,
50 -0.12429789 -0.0015218552 w=2 h=2 s=n,
51 -0.13951917 -0.0015218552 w=2 h=2 s=n,
52 -0.14238828 -0.002069166 w=2 h=2 s=n,
53 -0.12716699 -0.002069166 w=2 h=2 s=n,
54 -0.12528065 -0.002187845 w=2 h=2 s=n,
55 -0.14143454 -0.0016423591 w=2 h=2 s=n,
56 -0.14430363 -0.0021896698 w=2 h=2 s=n,
57 -0.14545393 -0.002485014 w=2 h=2 s=n,
58 -0.14353856 -0.0023645102 w=2 h=2 s=n,
59 -0.12831728 -0.0023645102 w=2 h=2 s=n,
60 -0.12643093 -0.002483189 w=2 h=2 s=n,
61 -0.14558113 -0.0025176755 w=2 h=2 s=n,
62 -0.1456935 -0.0025541857 w=2 h=2 s=n,
63 -0.15106939 -0.0046826513 w=2 h=2 s=n,
64 -0.15153703 -0.0049027093 w=2 h=2 s=n,
65 -0.14590932 -0.0025814518 w=2 h=2 s=n,
66 -0.15128522 -0.004709917 w=2 h=2 s=n,
67 -0.15175287 -0.0049299756 w=2 h=2 s=n,
68 -0.14491679 -0.001946906 w=2 h=2 s=n,
69 -0.14606707 -0.0022422501 w=2 h=2 s=n,
70 -0.14619428 -0.0022749116 w=2 h=2 s=n,
71 -0.14630665 -0.0023114218 w=2 h=2 s=n,
72 -0.14652248 -0.002338688 w=2 h=2 s=n,
73 -0.15189837 -0.0044671535 w=2 h=2 s=n,
74 -0.15236603 -0.0046872115 w=2 h=2 s=n,
75 -0.14220208 4.2738733E-4 w=2 h=2 s=n,
76 -0.14411743 3.0688342E-4 w=2 h=2 s=n,
77 -0.14698653 -2.4042727E-4 w=2 h=2 s=n,
78 -0.14759968 2.3366053E-6 w=2 h=2 s=n,
79 -0.14874998 -2.9300762E-4 w=2 h=2 s=n,
80 -0.14887719 -3.2566916E-4 w=2 h=2 s=n,
81 -0.14898956 -3.621793E-4 w=2 h=2 s=n,
82 -0.14920539 -3.8944543E-4 w=2 h=2 s=n,
83 -0.15458128 -0.002517911 w=2 h=2 s=n,
84 -0.15504892 -0.0027379692 w=2 h=2 s=n,
85 -0.15404345 0.0030345425 w=2 h=2 s=n,
86 -0.15519375 0.0027391983 w=2 h=2 s=n,
87 -0.15532096 0.0027065368 w=2 h=2 s=n,
88 -0.15543331 0.0026700266 w=2 h=2 s=n,
89 -0.15564916 0.0026427605 w=2 h=2 s=n,
90 -0.16102505 5.1429507E-4 w=2 h=2 s=n,
91 -0.16149269 2.9423673E-4 w=2 h=2 s=n,
92 -0.15880978 -0.0016550057 w=2 h=2 s=n,
93 -0.14910796 0.0034739699 w=2 h=2 s=n,
94 -0.15197706 0.002926659 w=2 h=2 s=n,
95 -0.15259022 0.003169423 w=2 h=2 s=n,
96 -0.15903398 0.006201629 w=2 h=2 s=n,
97 -0.16018426 0.005906285 w=2 h=2 s=n,
98 -0.16031148 0.0058736233 w=2 h=2 s=n,
99 -0.16042385 0.005837113 w=2 h=2 s=n,
100 -0.16063967 0.005809847 w=2 h=2 s=n,
101 -0.16601557 0.0036813815 w=2 h=2 s=n,
102 -0.16648322 0.003461323 w=2 h=2 s=n,
103 -0.16649228 0.003452811 w=2 h=2 s=n,
104 -0.16150175 2.8572456E-4 w=2 h=2 s=n,
105 -0.15881886 -0.0016635179 w=2 h=2 s=n,
106 -0.15237509 -0.0046957238 w=2 h=2 s=n,
107 -0.15176193 -0.004938488 w=2 h=2 s=n,
108 -0.1515461 -0.0049112216 w=2 h=2 s=n,
109 -0.1590604 0.0062161507 w=2 h=2 s=n,
110 -0.16021068 0.005920807 w=2 h=2 s=n,
111 -0.1603379 0.005888145 w=2 h=2 s=n,
112 -0.16045026 0.0058516352 w=2 h=2 s=n,
113 -0.1606661 0.005824369 w=2 h=2 s=n,
114 -0.16604199 0.0036959036 w=2 h=2 s=n,
115 -0.16650963 0.003475845 w=2 h=2 s=n,
116 -0.1665187 0.003467333 w=2 h=2 s=n,
117 -0.16655882 0.0034246072 w=2 h=2 s=n,
118 -0.1665324 0.003410085 w=2 h=2 s=n,
119 -0.16154188 2.4299872E-4 w=2 h=2 s=n,
120 -0.15885897 -0.0017062438 w=2 h=2 s=n,
121 -0.1524152 -0.0047384496 w=2 h=2 s=n,
122 -0.15180206 -0.0049812137 w=2 h=2 s=n,
123 -0.15158622 -0.0049539474 w=2 h=2 s=n,
124 -0.15909314 0.006236931 w=2 h=2 s=n,
125 -0.16024344 0.0059415866 w=2 h=2 s=n,
126 -0.16037063 0.005908925 w=2 h=2 s=n,
127 -0.160483 0.005872415 w=2 h=2 s=n,
128 -0.16069885 0.0058451486 w=2 h=2 s=n,
129 -0.16607472 0.0037166835 w=2 h=2 s=n,
130 -0.16654238 0.003496625 w=2 h=2 s=n,
131 -0.16655144 0.003488113 w=2 h=2 s=n,
132 -0.16659157 0.0034453871 w=2 h=2 s=n,
133 -0.14783427 0.0064250706 w=2 h=2 s=n,
134 -0.14974964 0.0063045667 w=2 h=2 s=n,
135 -0.15474015 0.009471653 w=2 h=2 s=n,
136 -0.15760927 0.008924343 w=2 h=2 s=n,
137 -0.15822242 0.009167106 w=2 h=2 s=n,
138 -0.16466618 0.012199312 w=2 h=2 s=n,
139 -0.1646926 0.012213835 w=2 h=2 s=n,
140 -0.16472533 0.012234614 w=2 h=2 s=n,
141 -0.16587563 0.0119392695 w=2 h=2 s=n,
142 -0.16600284 0.011906608 w=2 h=2 s=n,
143 -0.16611521 0.011870098 w=2 h=2 s=n,
144 -0.16633104 0.011842832 w=2 h=2 s=n,
145 -0.17170693 0.009714367 w=2 h=2 s=n,
146 -0.17217457 0.009494308 w=2 h=2 s=n,
147 -0.17218365 0.009485796 w=2 h=2 s=n,
148 -0.17222376 0.00944307 w=2 h=2 s=n,
149 -0.16516137 0.012551413 w=2 h=2 s=n,
150 -0.16631167 0.012256069 w=2 h=2 s=n,
151 -0.16643888 0.012223408 w=2 h=2 s=n,
152 -0.16655125 0.012186897 w=2 h=2 s=n,
153 -0.16676708 0.012159632 w=2 h=2 s=n,
154 -0.17214297 0.010031166 w=2 h=2 s=n,
155 -0.17261061 0.009811108 w=2 h=2 s=n,
156 -0.17261967 0.009802596 w=2 h=2 s=n,
157 -0.1726598 0.009759869 w=2 h=2 s=n,
158 -0.16702761 0.0037621863 w=2 h=2 s=n,
159 -0.16534577 0.012703953 w=2 h=2 s=n,
160 -0.16649605 0.0124086095 w=2 h=2 s=n,
161 -0.16662326 0.012375948 w=2 h=2 s=n,
162 -0.16673563 0.012339437 w=2 h=2 s=n,
163 -0.16695146 0.012312172 w=2 h=2 s=n,
164 -0.17232735 0.010183706 w=2 h=2 s=n,
165 -0.172795 0.009963647 w=2 h=2 s=n,
166 -0.17280407 0.009955135 w=2 h=2 s=n,
167 -0.17284419 0.00991241 w=2 h=2 s=n,
168 -0.1667482 0.012455234 w=2 h=2 s=n,
169 -0.16686057 0.012418725 w=2 h=2 s=n,
170 -0.16707641 0.012391458 w=2 h=2 s=n,
171 -0.17245229 0.010262993 w=2 h=2 s=n,
172 -0.17291994 0.010042935 w=2 h=2 s=n,
173 -0.172929 0.010034422 w=2 h=2 s=n,
174 -0.17296913 0.009991697 w=2 h=2 s=n,
175 -0.1708147 0.014446605 w=2 h=2 s=n,
176 -0.17619058 0.01231814 w=2 h=2 s=n,
177 -0.17665824 0.012098081 w=2 h=2 s=n,
178 -0.1766673 0.012089569 w=2 h=2 s=n,
179 -0.17670742 0.012046844 w=2 h=2 s=n,
180 -0.17720248 0.010796495 w=2 h=2 s=n,
181 -0.17346418 0.008741348 w=2 h=2 s=n,
182 -0.17333923 0.008662061 w=2 h=2 s=n,
183 -0.17315485 0.00850952 w=2 h=2 s=n,
184 -0.16752265 0.0025118373 w=2 h=2 s=n,
185 -0.16708662 0.002195038 w=2 h=2 s=n,
186 -0.16705386 0.0021742582 w=2 h=2 s=n,
187 -0.16702746 0.0021597361 w=2 h=2 s=n,
188 -0.16203693 -0.0010073503 w=2 h=2 s=n,
189 -0.15935402 -0.0029565927 w=2 h=2 s=n,
190 -0.15291026 -0.0059887986 w=2 h=2 s=n,
191 -0.15229711 -0.0062315627 w=2 h=2 s=n,
192 -0.15208127 -0.0062042964 w=2 h=2 s=n,
193 -0.18026318 0.011597647 w=2 h=2 s=n,
194 -0.18075822 0.010347298 w=2 h=2 s=n,
195 -0.17701992 0.008292152 w=2 h=2 s=n,
196 -0.176895 0.008212864 w=2 h=2 s=n,
197 -0.1767106 0.008060324 w=2 h=2 s=n,
198 -0.1710784 0.002062641 w=2 h=2 s=n,
199 -0.17064236 0.0017458416 w=2 h=2 s=n,
200 -0.18042096 0.011597647 w=2 h=2 s=n,
201 -0.18091601 0.010347298 w=2 h=2 s=n,
202 -0.14783314 0.006443149 w=2 h=2 s=n,
203 -0.14974849 0.006322645 w=2 h=2 s=n,
204 -0.15473902 0.009489732 w=2 h=2 s=n,
205 -0.15760812 0.008942421 w=2 h=2 s=n,
206 -0.15822127 0.009185185 w=2 h=2 s=n,
207 -0.16466504 0.01221739 w=2 h=2 s=n,
208 -0.16469146 0.012231912 w=2 h=2 s=n,
209 -0.1647242 0.012252693 w=2 h=2 s=n,
210 -0.16516024 0.012569492 w=2 h=2 s=n,
211 -0.16534463 0.012722032 w=2 h=2 s=n,
212 -0.16649492 0.012426688 w=2 h=2 s=n,
213 -0.16662213 0.012394027 w=2 h=2 s=n,
214 -0.16674706 0.012473313 w=2 h=2 s=n,
215 -0.16685943 0.012436803 w=2 h=2 s=n,
216 -0.16707526 0.012409537 w=2 h=2 s=n,
217 -0.17081356 0.014464684 w=2 h=2 s=n,
218 -0.17618945 0.012336219 w=2 h=2 s=n,
219 -0.1766571 0.01211616 w=2 h=2 s=n,
220 -0.17666617 0.012107648 w=2 h=2 s=n,
221 -0.17670628 0.012064922 w=2 h=2 s=n,
222 -0.18026204 0.011615726 w=2 h=2 s=n,
223 -0.18041982 0.011615726 w=2 h=2 s=n,
224 -0.18091486 0.010365377 w=2 h=2 s=n,
225 -0.09820358 2.1706146E-4 w=2 h=2 s=n,
226 -0.12427912 -0.0014234729 w=2 h=2 s=n,
227 -0.13950041 -0.0014234729 w=2 h=2 s=n,
228 -0.1421833 5.257697E-4 w=2 h=2 s=n,
229 -0.14781551 0.0065234527 w=2 h=2 s=n,
230 -0.14781438 0.0065415315 w=2 h=2 s=n,
231 -0.14972973 0.0064210277 w=2 h=2 s=n,
232 -0.15472026 0.009588114 w=2 h=2 s=n,
233 -0.15758936 0.009040804 w=2 h=2 s=n,
234 -0.15820251 0.009283567 w=2 h=2 s=n,
235 -0.16464628 0.012315773 w=2 h=2 s=n,
236 -0.16467269 0.0123302955 w=2 h=2 s=n,
237 -0.16470544 0.012351075 w=2 h=2 s=n,
238 -0.16514148 0.012667875 w=2 h=2 s=n,
239 -0.16532587 0.012820414 w=2 h=2 s=n,
240 -0.16647615 0.01252507 w=2 h=2 s=n,
241 -0.16660336 0.012492409 w=2 h=2 s=n,
242 -0.1667283 0.012571696 w=2 h=2 s=n,
243 -0.16684066 0.012535186 w=2 h=2 s=n,
244 -0.1670565 0.012507919 w=2 h=2 s=n,
245 -0.1707948 0.014563066 w=2 h=2 s=n,
246 -0.17617069 0.012434601 w=2 h=2 s=n,
247 -0.17663833 0.012214542 w=2 h=2 s=n,
248 -0.1766474 0.01220603 w=2 h=2 s=n,
249 -0.17668752 0.012163305 w=2 h=2 s=n,
250 -0.18024327 0.011714108 w=2 h=2 s=n,
251 -0.18040106 0.011714108 w=2 h=2 s=n,
252 -0.14778608 0.0067654257 w=2 h=2 s=n,
253 -0.14970145 0.006644922 w=2 h=2 s=n,
254 -0.15469196 0.009812008 w=2 h=2 s=n,
255 -0.15756108 0.009264697 w=2 h=2 s=n,
256 -0.15817423 0.009507461 w=2 h=2 s=n,
257 -0.16461799 0.012539667 w=2 h=2 s=n,
258 -0.1646444 0.012554189 w=2 h=2 s=n,
259 -0.16467716 0.012574969 w=2 h=2 s=n,
260 -0.16511318 0.0128917685 w=2 h=2 s=n,
261 -0.16529758 0.013044309 w=2 h=2 s=n,
262 -0.16644786 0.012748964 w=2 h=2 s=n,
263 -0.16657507 0.012716303 w=2 h=2 s=n,
264 -0.1667 0.01279559 w=2 h=2 s=n,
265 -0.16681238 0.012759079 w=2 h=2 s=n,
266 -0.16702822 0.012731814 w=2 h=2 s=n,
267 -0.17076652 0.014786961 w=2 h=2 s=n,
268 -0.1761424 0.0126584945 w=2 h=2 s=n,
269 -0.17661005 0.012438437 w=2 h=2 s=n,
270 -0.17661911 0.012429925 w=2 h=2 s=n,
271 -0.17665924 0.012387198 w=2 h=2 s=n,
272 -0.18021499 0.011938002 w=2 h=2 s=n,
273 -0.18037277 0.011938002 w=2 h=2 s=n,
274 -0.09811968 5.4378796E-4 w=2 h=2 s=n,
275 -0.12419523 -0.0010967463 w=2 h=2 s=n,
276 -0.13941652 -0.0010967463 w=2 h=2 s=n,
277 -0.14209943 8.524962E-4 w=2 h=2 s=n,
278 -0.14773162 0.0068501793 w=2 h=2 s=n,
279 -0.14773048 0.006868258 w=2 h=2 s=n,
280 -0.1477022 0.0070921523 w=2 h=2 s=n,
281 -0.14961755 0.006971648 w=2 h=2 s=n,
282 -0.15460809 0.010138734 w=2 h=2 s=n,
283 -0.15747719 0.009591424 w=2 h=2 s=n,
284 -0.15809034 0.009834188 w=2 h=2 s=n,
285 -0.1645341 0.012866394 w=2 h=2 s=n,
286 -0.16456051 0.012880916 w=2 h=2 s=n,
287 -0.16459326 0.012901695 w=2 h=2 s=n,
288 -0.1650293 0.013218495 w=2 h=2 s=n,
289 -0.16521369 0.013371035 w=2 h=2 s=n,
290 -0.16636398 0.013075691 w=2 h=2 s=n,
291 -0.16649118 0.013043029 w=2 h=2 s=n,
292 -0.16661613 0.013122316 w=2 h=2 s=n,
293 -0.1667285 0.013085806 w=2 h=2 s=n,
294 -0.16694432 0.01305854 w=2 h=2 s=n,
295 -0.17068262 0.015113687 w=2 h=2 s=n,
296 -0.17605852 0.012985221 w=2 h=2 s=n,
297 -0.17652616 0.012765163 w=2 h=2 s=n,
298 -0.17653522 0.012756651 w=2 h=2 s=n,
299 -0.17657535 0.012713925 w=2 h=2 s=n,
300 -0.18013111 0.012264729 w=2 h=2 s=n,
301 -0.18028888 0.012264729 w=2 h=2 s=n,
302 -0.16526921 0.014253574 w=2 h=2 s=n,
303 -0.1664195 0.01395823 w=2 h=2 s=n,
304 -0.16654672 0.013925568 w=2 h=2 s=n,
305 -0.16667165 0.014004855 w=2 h=2 s=n,
306 -0.16678402 0.013968346 w=2 h=2 s=n,
307 -0.16699985 0.013941079 w=2 h=2 s=n,
308 -0.17073815 0.015996225 w=2 h=2 s=n,
309 -0.17611404 0.01386776 w=2 h=2 s=n,
310 -0.17658168 0.0136477025 w=2 h=2 s=n,
311 -0.17659074 0.01363919 w=2 h=2 s=n,
312 -0.17663087 0.013596464 w=2 h=2 s=n,
313 -0.18018663 0.0131472675 w=2 h=2 s=n,
314 -0.1803444 0.0131472675 w=2 h=2 s=n,
315 -0.1804283 0.012820541 w=2 h=2 s=n,
316 -0.18045658 0.012596647 w=2 h=2 s=n,
317 -0.18047535 0.012498265 w=2 h=2 s=n,
318 -0.1809704 0.011247916 w=2 h=2 s=n,
319 -0.1472546 0.009438502 w=2 h=2 s=n,
320 -0.14916997 0.009317997 w=2 h=2 s=n,
321 -0.1541605 0.012485084 w=2 h=2 s=n,
322 -0.1570296 0.011937773 w=2 h=2 s=n,
323 -0.15764275 0.012180537 w=2 h=2 s=n,
324 -0.1640865 0.015212743 w=2 h=2 s=n,
325 -0.16411293 0.015227265 w=2 h=2 s=n,
326 -0.16414568 0.015248044 w=2 h=2 s=n,
327 -0.16458172 0.015564844 w=2 h=2 s=n,
328 -0.1647661 0.015717383 w=2 h=2 s=n,
329 -0.16482162 0.016599923 w=2 h=2 s=n,
330 -0.16597192 0.016304579 w=2 h=2 s=n,
331 -0.16609912 0.016271917 w=2 h=2 s=n,
332 -0.16622406 0.016351204 w=2 h=2 s=n,
333 -0.16633642 0.016314695 w=2 h=2 s=n,
334 -0.16655226 0.01628743 w=2 h=2 s=n,
335 -0.17029056 0.018342575 w=2 h=2 s=n,
336 -0.17566645 0.01621411 w=2 h=2 s=n,
337 -0.1761341 0.015994051 w=2 h=2 s=n,
338 -0.17614315 0.01598554 w=2 h=2 s=n,
339 -0.17618328 0.015942814 w=2 h=2 s=n,
340 -0.17973904 0.015493617 w=2 h=2 s=n,
341 -0.17989682 0.015493617 w=2 h=2 s=n,
342 -0.16482162 0.016825285 w=2 h=2 s=n,
343 -0.16597192 0.016529942 w=2 h=2 s=n,
344 -0.16609912 0.01649728 w=2 h=2 s=n,
345 -0.16622406 0.016576568 w=2 h=2 s=n,
346 -0.16633642 0.016540056 w=2 h=2 s=n,
347 -0.16655226 0.01651279 w=2 h=2 s=n,
348 -0.17029056 0.018567936 w=2 h=2 s=n,
349 -0.17566645 0.016439471 w=2 h=2 s=n,
350 -0.1761341 0.016219413 w=2 h=2 s=n,
351 -0.17614315 0.0162109 w=2 h=2 s=n,
352 -0.17618328 0.016168175 w=2 h=2 s=n,
353 -0.17973904 0.01571898 w=2 h=2 s=n,
354 -0.17989682 0.01571898 w=2 h=2 s=n,
355 -0.1803444 0.01337263 w=2 h=2 s=n,
356 -0.1804283 0.013045903 w=2 h=2 s=n,
357 -0.16597663 0.01660501 w=2 h=2 s=n,
358 -0.16610384 0.016572349 w=2 h=2 s=n,
359 -0.16622879 0.016651636 w=2 h=2 s=n,
360 -0.16634114 0.016615126 w=2 h=2 s=n,
361 -0.16655698 0.016587859 w=2 h=2 s=n,
362 -0.17029528 0.018643007 w=2 h=2 s=n,
363 -0.17567118 0.016514542 w=2 h=2 s=n,
364 -0.17613882 0.016294483 w=2 h=2 s=n,
365 -0.17614788 0.01628597 w=2 h=2 s=n,
366 -0.176188 0.016243245 w=2 h=2 s=n,
367 -0.17974375 0.015794048 w=2 h=2 s=n,
368 -0.17990154 0.015794048 w=2 h=2 s=n,
369 -0.18034913 0.013447699 w=2 h=2 s=n,
370 -0.18043302 0.013120973 w=2 h=2 s=n,
371 -0.16397509 0.030280571 w=2 h=2 s=n,
372 -0.16512538 0.029985229 w=2 h=2 s=n,
373 -0.1651301 0.030060297 w=2 h=2 s=n,
374 -0.1652573 0.030027635 w=2 h=2 s=n,
375 -0.16538225 0.030106923 w=2 h=2 s=n,
376 -0.1654946 0.030070413 w=2 h=2 s=n,
377 -0.16571045 0.030043146 w=2 h=2 s=n,
378 -0.16944875 0.032098293 w=2 h=2 s=n,
379 -0.17482464 0.029969828 w=2 h=2 s=n,
380 -0.17529228 0.02974977 w=2 h=2 s=n,
381 -0.17530134 0.029741257 w=2 h=2 s=n,
382 -0.17534147 0.029698532 w=2 h=2 s=n,
383 -0.17889722 0.029249335 w=2 h=2 s=n,
384 -0.179055 0.029249335 w=2 h=2 s=n,
385 -0.16538395 0.030120438 w=2 h=2 s=n,
386 -0.16549632 0.030083926 w=2 h=2 s=n,
387 -0.16571215 0.030056661 w=2 h=2 s=n,
388 -0.16945045 0.03211181 w=2 h=2 s=n,
389 -0.17482634 0.029983342 w=2 h=2 s=n,
390 -0.17529398 0.029763283 w=2 h=2 s=n,
391 -0.17530306 0.029754773 w=2 h=2 s=n,
392 -0.17534317 0.029712046 w=2 h=2 s=n,
393 -0.17889893 0.02926285 w=2 h=2 s=n,
394 -0.1790567 0.02926285 w=2 h=2 s=n,
395 -0.17990324 0.015807563 w=2 h=2 s=n,
396 -0.18035084 0.013461214 w=2 h=2 s=n,
397 -0.18043472 0.013134488 w=2 h=2 s=n,
398 -0.16397189 0.03029738 w=2 h=2 s=n,
399 -0.16512217 0.030002035 w=2 h=2 s=n,
400 -0.16512689 0.030077105 w=2 h=2 s=n,
401 -0.1652541 0.030044444 w=2 h=2 s=n,
402 -0.16537903 0.030123731 w=2 h=2 s=n,
403 -0.16538075 0.030137245 w=2 h=2 s=n,
404 -0.16549312 0.030100735 w=2 h=2 s=n,
405 -0.16570894 0.03007347 w=2 h=2 s=n,
406 -0.16944724 0.032128617 w=2 h=2 s=n,
407 -0.17482314 0.03000015 w=2 h=2 s=n,
408 -0.17529078 0.029780092 w=2 h=2 s=n,
409 -0.17529985 0.02977158 w=2 h=2 s=n,
410 -0.17533997 0.029728854 w=2 h=2 s=n,
411 -0.17889573 0.029279659 w=2 h=2 s=n,
412 -0.1790535 0.029279659 w=2 h=2 s=n,
413 -0.08593981 0.017307948 w=2 h=2 s=n,
414 -0.11201536 0.015667414 w=2 h=2 s=n,
415 -0.12723665 0.015667414 w=2 h=2 s=n,
416 -0.12991954 0.017616658 w=2 h=2 s=n,
417 -0.13555175 0.02361434 w=2 h=2 s=n,
418 -0.1355506 0.023632418 w=2 h=2 s=n,
419 -0.13552232 0.023856312 w=2 h=2 s=n,
420 -0.13507473 0.026202662 w=2 h=2 s=n,
421 -0.13699009 0.026082158 w=2 h=2 s=n,
422 -0.14198062 0.029249245 w=2 h=2 s=n,
423 -0.14484972 0.028701933 w=2 h=2 s=n,
424 -0.14546287 0.028944697 w=2 h=2 s=n,
425 -0.15190664 0.031976905 w=2 h=2 s=n,
426 -0.15193306 0.031991426 w=2 h=2 s=n,
427 -0.1519658 0.032012206 w=2 h=2 s=n,
428 -0.15240183 0.032329004 w=2 h=2 s=n,
429 -0.15258622 0.032481544 w=2 h=2 s=n,
430 -0.15264174 0.033364084 w=2 h=2 s=n,
431 -0.15264174 0.033589445 w=2 h=2 s=n,
432 -0.15179521 0.04704473 w=2 h=2 s=n,
433 -0.151792 0.04706154 w=2 h=2 s=n,
434 -0.1529423 0.046766195 w=2 h=2 s=n,
435 -0.15294702 0.046841267 w=2 h=2 s=n,
436 -0.15307422 0.046808604 w=2 h=2 s=n,
437 -0.15319917 0.046887893 w=2 h=2 s=n,
438 -0.15320086 0.046901405 w=2 h=2 s=n,
439 -0.15331323 0.046864897 w=2 h=2 s=n,
440 -0.15352908 0.04683763 w=2 h=2 s=n,
441 -0.15726736 0.048892777 w=2 h=2 s=n,
442 -0.16264325 0.04676431 w=2 h=2 s=n,
443 -0.16311091 0.046544254 w=2 h=2 s=n,
444 -0.16311997 0.04653574 w=2 h=2 s=n,
445 -0.153075 0.048902262 w=2 h=2 s=n,
446 -0.15318735 0.048865754 w=2 h=2 s=n,
447 -0.1534032 0.04883849 w=2 h=2 s=n,
448 -0.15714149 0.050893635 w=2 h=2 s=n,
449 -0.16251737 0.048765168 w=2 h=2 s=n,
450 -0.16298503 0.04854511 w=2 h=2 s=n,
451 -0.16299409 0.0485366 w=2 h=2 s=n,
452 -0.17517397 0.03177244 w=2 h=2 s=n,
453 -0.17521408 0.031729713 w=2 h=2 s=n,
454 -0.17876984 0.031280514 w=2 h=2 s=n,
455 -0.17892762 0.031280514 w=2 h=2 s=n,
456 -0.0848666 0.018605238 w=2 h=2 s=n,
457 -0.11094215 0.016964704 w=2 h=2 s=n,
458 -0.12616344 0.016964704 w=2 h=2 s=n,
459 -0.12884633 0.018913947 w=2 h=2 s=n,
460 -0.13447854 0.024911629 w=2 h=2 s=n,
461 -0.13447739 0.024929708 w=2 h=2 s=n,
462 -0.13444911 0.025153602 w=2 h=2 s=n,
463 -0.13400152 0.027499951 w=2 h=2 s=n,
464 -0.13591687 0.027379448 w=2 h=2 s=n,
465 -0.1409074 0.030546535 w=2 h=2 s=n,
466 -0.1437765 0.029999223 w=2 h=2 s=n,
467 -0.14438966 0.030241987 w=2 h=2 s=n,
468 -0.15083343 0.033274192 w=2 h=2 s=n,
469 -0.15085985 0.033288714 w=2 h=2 s=n,
470 -0.15089259 0.033309497 w=2 h=2 s=n,
471 -0.15132862 0.033626296 w=2 h=2 s=n,
472 -0.15151301 0.033778835 w=2 h=2 s=n,
473 -0.15156853 0.034661375 w=2 h=2 s=n,
474 -0.15156853 0.034886736 w=2 h=2 s=n,
475 -0.150722 0.048342023 w=2 h=2 s=n,
476 -0.1507188 0.04835883 w=2 h=2 s=n,
477 -0.15186909 0.048063487 w=2 h=2 s=n,
478 -0.15187381 0.048138555 w=2 h=2 s=n,
479 -0.15200102 0.048105896 w=2 h=2 s=n,
480 -0.15212595 0.04818518 w=2 h=2 s=n,
481 -0.15212765 0.048198696 w=2 h=2 s=n,
482 -0.15200178 0.050199553 w=2 h=2 s=n,
483 -0.15211414 0.05016304 w=2 h=2 s=n,
484 -0.15232998 0.050135776 w=2 h=2 s=n,
485 -0.15606828 0.052190922 w=2 h=2 s=n,
486 -0.16144416 0.05006246 w=2 h=2 s=n,
487 -0.16191182 0.0498424 w=2 h=2 s=n,
488 -0.16005553 -0.012825687 w=2 h=2 s=n,
489 -0.15649977 -0.012376491 w=2 h=2 s=n,
490 -0.15646704 -0.012397271 w=2 h=2 s=n,
491 -0.15644062 -0.012411793 w=2 h=2 s=n,
492 -0.15145008 -0.015578879 w=2 h=2 s=n,
493 -0.14876719 -0.017528122 w=2 h=2 s=n,
494 -0.14232342 -0.020560328 w=2 h=2 s=n,
495 -0.14171027 -0.020803092 w=2 h=2 s=n,
496 -0.14149444 -0.020775825 w=2 h=2 s=n,
497 -0.14099939 -0.019525476 w=2 h=2 s=n,
498 -0.16739917 -0.004629879 w=2 h=2 s=n,
499 -0.16696313 -0.004946678 w=2 h=2 s=n,
500 -0.15637629 -0.019518208 w=2 h=2 s=n,
501 -0.15282053 -0.01906901 w=2 h=2 s=n,
502 -0.15278779 -0.01908979 w=2 h=2 s=n,
503 -0.15276137 -0.019104313 w=2 h=2 s=n,
504 -0.14777084 -0.022271398 w=2 h=2 s=n,
505 -0.14508794 -0.024220642 w=2 h=2 s=n,
506 -0.13864417 -0.027252847 w=2 h=2 s=n,
507 -0.13803102 -0.027495611 w=2 h=2 s=n,
508 -0.13781519 -0.027468344 w=2 h=2 s=n,
509 -0.15606828 0.052599452 w=2 h=2 s=n,
510 -0.16144416 0.05047099 w=2 h=2 s=n,
511 -0.16191182 0.05025093 w=2 h=2 s=n,
512 -0.16298503 0.04895364 w=2 h=2 s=n,
513 -0.16299409 0.04894513 w=2 h=2 s=n,
514 -0.17517397 0.032180965 w=2 h=2 s=n,
515 -0.17521408 0.03213824 w=2 h=2 s=n,
516 -0.17876984 0.031689044 w=2 h=2 s=n,
517 -0.17892762 0.031689044 w=2 h=2 s=n,
518 -0.15277953 -0.019099776 w=2 h=2 s=n,
519 -0.15275311 -0.019114299 w=2 h=2 s=n,
520 -0.14776258 -0.022281384 w=2 h=2 s=n,
521 -0.14507969 -0.024230627 w=2 h=2 s=n,
522 -0.13863592 -0.027262833 w=2 h=2 s=n,
523 -0.13802277 -0.027505597 w=2 h=2 s=n,
524 -0.13780694 -0.02747833 w=2 h=2 s=n,
525 -0.14148617 -0.02078581 w=2 h=2 s=n,
526 -0.14099112 -0.019535461 w=2 h=2 s=n,
527 -0.15634695 -0.019564439 w=2 h=2 s=n,
528 -0.15279119 -0.019115241 w=2 h=2 s=n,
529 -0.15275845 -0.019136023 w=2 h=2 s=n,
530 -0.1527502 -0.019146007 w=2 h=2 s=n,
531 -0.15272377 -0.01916053 w=2 h=2 s=n,
532 -0.14773324 -0.022327615 w=2 h=2 s=n,
533 -0.14505035 -0.024276858 w=2 h=2 s=n,
534 -0.13860658 -0.027309064 w=2 h=2 s=n,
535 -0.13799343 -0.027551828 w=2 h=2 s=n,
536 -0.1377776 -0.027524563 w=2 h=2 s=n,
537 -0.13995232 0.07123875 w=2 h=2 s=n,
538 -0.14110261 0.07094341 w=2 h=2 s=n,
539 -0.14110734 0.07101847 w=2 h=2 s=n,
540 -0.14123455 0.07098582 w=2 h=2 s=n,
541 -0.14135948 0.0710651 w=2 h=2 s=n,
542 -0.14136119 0.07107861 w=2 h=2 s=n,
543 -0.1412353 0.073079474 w=2 h=2 s=n,
544 -0.14134768 0.07304296 w=2 h=2 s=n,
545 -0.1415635 0.0730157 w=2 h=2 s=n,
546 -0.1453018 0.07507084 w=2 h=2 s=n,
547 -0.1453018 0.07547937 w=2 h=2 s=n,
548 -0.1506777 0.07335091 w=2 h=2 s=n,
549 -0.15114534 0.073130846 w=2 h=2 s=n,
550 -0.15221855 0.07183356 w=2 h=2 s=n,
551 -0.15222761 0.07182505 w=2 h=2 s=n,
552 -0.14504436 -0.024283238 w=2 h=2 s=n,
553 -0.13860059 -0.027315443 w=2 h=2 s=n,
554 -0.13798743 -0.027558208 w=2 h=2 s=n,
555 -0.1377716 -0.027530942 w=2 h=2 s=n,
556 -0.13780095 -0.02748471 w=2 h=2 s=n,
557 -0.14148018 -0.02079219 w=2 h=2 s=n,
558 -0.14098513 -0.019541841 w=2 h=2 s=n,
559 -0.14651968 -0.027721578 w=2 h=2 s=n,
560 -0.14649326 -0.027736101 w=2 h=2 s=n,
561 -0.14150272 -0.030903187 w=2 h=2 s=n,
562 -0.13881983 -0.03285243 w=2 h=2 s=n,
563 -0.13881384 -0.03285881 w=2 h=2 s=n,
564 -0.13237007 -0.035891015 w=2 h=2 s=n,
565 -0.13175692 -0.03613378 w=2 h=2 s=n,
566 -0.13154109 -0.036106512 w=2 h=2 s=n,
567 -0.15525422 -0.021552108 w=2 h=2 s=n,
568 -0.15169847 -0.02110291 w=2 h=2 s=n,
569 -0.15166572 -0.02112369 w=2 h=2 s=n,
570 -0.15165746 -0.021133676 w=2 h=2 s=n,
571 -0.14542694 -0.029709248 w=2 h=2 s=n,
572 -0.14540052 -0.02972377 w=2 h=2 s=n,
573 -0.14040999 -0.032890856 w=2 h=2 s=n,
574 -0.1377271 -0.0348401 w=2 h=2 s=n,
575 -0.1377211 -0.034846477 w=2 h=2 s=n,
576 -0.13127734 -0.037878685 w=2 h=2 s=n,
577 -0.13066418 -0.038121447 w=2 h=2 s=n,
578 -0.13044836 -0.03809418 w=2 h=2 s=n,
579 -0.18452066 0.03432093 w=2 h=2 s=n,
580 -0.18452066 0.033912398 w=2 h=2 s=n,
581 -0.18464655 0.03191154 w=2 h=2 s=n,
582 -0.18464975 0.031894732 w=2 h=2 s=n,
583 -0.18549629 0.018439446 w=2 h=2 s=n,
584 -0.18594387 0.016093098 w=2 h=2 s=n,
585 -0.18602777 0.015766371 w=2 h=2 s=n,
586 -0.18602605 0.015752856 w=2 h=2 s=n,
587 -0.18602133 0.015677786 w=2 h=2 s=n,
588 -0.18602133 0.015452424 w=2 h=2 s=n,
589 -0.18604961 0.01522853 w=2 h=2 s=n,
590 -0.18606839 0.015130147 w=2 h=2 s=n,
591 -0.18656343 0.013879798 w=2 h=2 s=n,
592 -0.18650791 0.012997259 w=2 h=2 s=n,
593 -0.18650904 0.012979181 w=2 h=2 s=n,
594 -0.18201722 0.03364976 w=2 h=2 s=n,
595 -0.18761025 0.036281645 w=2 h=2 s=n,
596 -0.18761025 0.035873115 w=2 h=2 s=n,
597 -0.18773614 0.033872258 w=2 h=2 s=n,
598 -0.18773934 0.03385545 w=2 h=2 s=n,
599 -0.18858588 0.020400165 w=2 h=2 s=n,
600 -0.18903346 0.018053815 w=2 h=2 s=n,
601 -0.18911736 0.017727088 w=2 h=2 s=n,
602 -0.18911566 0.017713575 w=2 h=2 s=n,
603 -0.18911093 0.017638505 w=2 h=2 s=n,
604 -0.18911093 0.017413143 w=2 h=2 s=n,
605 -0.18913922 0.017189248 w=2 h=2 s=n,
606 -0.18915798 0.017090866 w=2 h=2 s=n,
607 -0.18965302 0.015840517 w=2 h=2 s=n,
608 -0.1895975 0.014957978 w=2 h=2 s=n,
609 -0.18959863 0.0149399 w=2 h=2 s=n,
610 -0.13994405 0.0712538 w=2 h=2 s=n,
611 -0.14109434 0.07095845 w=2 h=2 s=n,
612 -0.14109907 0.07103352 w=2 h=2 s=n,
613 -0.14122628 0.07100086 w=2 h=2 s=n,
614 -0.14135121 0.07108015 w=2 h=2 s=n,
615 -0.14135292 0.07109366 w=2 h=2 s=n,
616 -0.14122704 0.07309452 w=2 h=2 s=n,
617 -0.14133939 0.07305801 w=2 h=2 s=n,
618 -0.14155523 0.07303074 w=2 h=2 s=n,
619 -0.14529353 0.07508589 w=2 h=2 s=n,
620 -0.14529353 0.075494416 w=2 h=2 s=n,
621 -0.15066943 0.07336596 w=2 h=2 s=n,
622 -0.15113707 0.073145896 w=2 h=2 s=n,
623 -0.13127461 -0.037881244 w=2 h=2 s=n,
624 -0.13066146 -0.03812401 w=2 h=2 s=n,
625 -0.13044563 -0.03809674 w=2 h=2 s=n,
626 -0.13153836 -0.03610907 w=2 h=2 s=n,
627 -0.13776888 -0.027533501 w=2 h=2 s=n,
628 -0.13779822 -0.02748727 w=2 h=2 s=n,
629 -0.14147745 -0.02079475 w=2 h=2 s=n,
630 -0.1409824 -0.0195444 w=2 h=2 s=n,
631 -0.13653053 -0.036285624 w=2 h=2 s=n,
632 -0.13008678 -0.03931783 w=2 h=2 s=n,
633 -0.13008405 -0.03932039 w=2 h=2 s=n,
634 -0.1294709 -0.039563153 w=2 h=2 s=n,
635 -0.12925506 -0.039535888 w=2 h=2 s=n,
636 -0.13034779 -0.037548218 w=2 h=2 s=n,
637 -0.14540578 -0.029742574 w=2 h=2 s=n,
638 -0.14537938 -0.029757097 w=2 h=2 s=n,
639 -0.14038885 -0.032924183 w=2 h=2 s=n,
640 -0.13770594 -0.034873426 w=2 h=2 s=n,
641 -0.13769995 -0.034879807 w=2 h=2 s=n,
642 -0.13650939 -0.03631895 w=2 h=2 s=n,
643 -0.13006562 -0.039351158 w=2 h=2 s=n,
644 -0.1300629 -0.039353717 w=2 h=2 s=n,
645 -0.12944974 -0.03959648 w=2 h=2 s=n,
646 -0.12923391 -0.039569214 w=2 h=2 s=n,
647 -0.15359107 -0.02508649 w=2 h=2 s=n,
648 -0.1500353 -0.024637295 w=2 h=2 s=n,
649 -0.15000257 -0.024658075 w=2 h=2 s=n,
650 -0.1499943 -0.02466806 w=2 h=2 s=n,
651 -0.14376378 -0.03324363 w=2 h=2 s=n,
652 -0.14374264 -0.033276957 w=2 h=2 s=n,
653 -0.14371622 -0.03329148 w=2 h=2 s=n,
654 -0.1387257 -0.036458567 w=2 h=2 s=n,
655 -0.13604279 -0.03840781 w=2 h=2 s=n,
656 -0.1360368 -0.038414188 w=2 h=2 s=n,
657 -0.13484624 -0.039853334 w=2 h=2 s=n,
658 -0.12840247 -0.042885542 w=2 h=2 s=n,
659 -0.12839974 -0.0428881 w=2 h=2 s=n,
660 -0.12778659 -0.043130863 w=2 h=2 s=n,
661 -0.19429576 0.015254004 w=2 h=2 s=n,
662 -0.19424023 0.014371465 w=2 h=2 s=n,
663 -0.19424137 0.014353386 w=2 h=2 s=n,
664 -0.19115177 0.012392668 w=2 h=2 s=n,
665 -0.18555874 0.009760785 w=2 h=2 s=n,
666 -0.15278162 0.0757373 w=2 h=2 s=n,
667 -0.15278989 0.07572225 w=2 h=2 s=n,
668 -0.1538631 0.07442496 w=2 h=2 s=n,
669 -0.15387216 0.07441645 w=2 h=2 s=n,
670 -0.16463864 0.05153653 w=2 h=2 s=n,
671 -0.17681852 0.03477237 w=2 h=2 s=n,
672 -0.17685863 0.034729645 w=2 h=2 s=n,
673 -0.1804144 0.034280445 w=2 h=2 s=n,
674 -0.18057218 0.034280445 w=2 h=2 s=n,
675 -0.18366177 0.036241166 w=2 h=2 s=n,
676 -0.1892548 0.038873047 w=2 h=2 s=n,
677 -0.1892548 0.03846452 w=2 h=2 s=n,
678 -0.18938069 0.036463663 w=2 h=2 s=n,
679 -0.1893839 0.036446854 w=2 h=2 s=n,
680 -0.19023043 0.022991566 w=2 h=2 s=n,
681 -0.19067803 0.020645218 w=2 h=2 s=n,
682 -0.19076191 0.020318491 w=2 h=2 s=n,
683 -0.14044453 0.075502805 w=2 h=2 s=n,
684 -0.1405569 0.0754663 w=2 h=2 s=n,
685 -0.14077273 0.075439036 w=2 h=2 s=n,
686 -0.14451103 0.07749418 w=2 h=2 s=n,
687 -0.14451103 0.07790271 w=2 h=2 s=n,
688 -0.14988692 0.075774245 w=2 h=2 s=n,
689 -0.15035456 0.075554185 w=2 h=2 s=n,
690 -0.15199912 0.078145586 w=2 h=2 s=n,
691 -0.15200739 0.07813054 w=2 h=2 s=n,
692 -0.1530806 0.07683325 w=2 h=2 s=n,
693 -0.15308967 0.07682474 w=2 h=2 s=n,
694 -0.13683632 0.076150805 w=2 h=2 s=n,
695 -0.1379866 0.07585546 w=2 h=2 s=n,
696 -0.13799132 0.07593053 w=2 h=2 s=n,
697 -0.13811854 0.075897865 w=2 h=2 s=n,
698 -0.13824347 0.075977154 w=2 h=2 s=n,
699 -0.13824518 0.07599067 w=2 h=2 s=n,
700 -0.1381193 0.07799152 w=2 h=2 s=n,
701 -0.13733679 0.08039981 w=2 h=2 s=n,
702 -0.13744916 0.0803633 w=2 h=2 s=n,
703 -0.137665 0.080336034 w=2 h=2 s=n,
704 -0.14140329 0.08239119 w=2 h=2 s=n,
705 -0.14140329 0.08279972 w=2 h=2 s=n,
706 -0.14677918 0.08067125 w=2 h=2 s=n,
707 -0.14724684 0.08045119 w=2 h=2 s=n,
708 -0.11932848 -0.052548017 w=2 h=2 s=n,
709 -0.11871532 -0.05279078 w=2 h=2 s=n,
710 -0.12037848 -0.0492564 w=2 h=2 s=n,
711 -0.12016264 -0.04922913 w=2 h=2 s=n,
712 -0.120183796 -0.049195804 w=2 h=2 s=n,
713 -0.12127653 -0.047208134 w=2 h=2 s=n,
714 -0.13483556 -0.03986804 w=2 h=2 s=n,
715 -0.12839179 -0.042900246 w=2 h=2 s=n,
716 -0.12838906 -0.042902805 w=2 h=2 s=n,
717 -0.11931779 -0.05256272 w=2 h=2 s=n,
718 -0.11870464 -0.052805487 w=2 h=2 s=n,
719 -0.120367795 -0.049271103 w=2 h=2 s=n,
720 -0.12015196 -0.049243838 w=2 h=2 s=n,
721 -0.1374679 -0.044690654 w=2 h=2 s=n,
722 -0.13744149 -0.044705175 w=2 h=2 s=n,
723 -0.13245095 -0.04787226 w=2 h=2 s=n,
724 -0.12976806 -0.049821503 w=2 h=2 s=n,
725 -0.12976207 -0.049827885 w=2 h=2 s=n,
726 -0.1285715 -0.051267028 w=2 h=2 s=n,
727 -0.12856081 -0.051281735 w=2 h=2 s=n,
728 -0.12211705 -0.05431394 w=2 h=2 s=n,
729 -0.12211432 -0.054316502 w=2 h=2 s=n,
730 -0.11304306 -0.063976415 w=2 h=2 s=n,
731 -0.11242991 -0.064219184 w=2 h=2 s=n,
732 -0.18613519 0.038287345 w=2 h=2 s=n,
733 -0.19172822 0.04091923 w=2 h=2 s=n,
734 -0.19172822 0.0405107 w=2 h=2 s=n,
735 -0.1918541 0.038509842 w=2 h=2 s=n,
736 -0.19185731 0.038493033 w=2 h=2 s=n,
737 -0.19270384 0.025037747 w=2 h=2 s=n,
738 -0.19315143 0.022691397 w=2 h=2 s=n,
739 -0.19323532 0.022364672 w=2 h=2 s=n,
740 -0.19159077 0.01977327 w=2 h=2 s=n,
741 -0.19158906 0.019759754 w=2 h=2 s=n,
742 -0.19158433 0.019684685 w=2 h=2 s=n,
743 -0.19158433 0.019459324 w=2 h=2 s=n,
744 -0.19161262 0.019235428 w=2 h=2 s=n,
745 -0.19163139 0.019137047 w=2 h=2 s=n,
746 -0.19212644 0.017886698 w=2 h=2 s=n,
747 -0.19676916 0.017300185 w=2 h=2 s=n,
748 -0.19671364 0.016417645 w=2 h=2 s=n,
749 -0.19671477 0.016399566 w=2 h=2 s=n,
750 -0.12749961 0.13695101 w=2 h=2 s=n,
751 -0.13287549 0.13482255 w=2 h=2 s=n,
752 -0.13334315 0.13460249 w=2 h=2 s=n,
753 -0.13645087 0.12970549 w=2 h=2 s=n,
754 -0.13809542 0.13229689 w=2 h=2 s=n,
755 -0.13810371 0.13228184 w=2 h=2 s=n,
756 -0.13917692 0.13098454 w=2 h=2 s=n,
757 -0.13918598 0.13097604 w=2 h=2 s=n,
758 -0.13718334 0.08078742 w=2 h=2 s=n,
759 -0.1372957 0.080750905 w=2 h=2 s=n,
760 -0.13751154 0.08072364 w=2 h=2 s=n,
761 -0.14124984 0.08277879 w=2 h=2 s=n,
762 -0.14124984 0.08318732 w=2 h=2 s=n,
763 -0.12734614 0.13733862 w=2 h=2 s=n,
764 -0.13272204 0.13521016 w=2 h=2 s=n,
765 -0.13318968 0.1349901 w=2 h=2 s=n,
766 -0.13629742 0.13009308 w=2 h=2 s=n,
767 -0.13794197 0.13268448 w=2 h=2 s=n,
768 -0.11212196 -0.064508356 w=2 h=2 s=n,
769 -0.1183967 -0.053094666 w=2 h=2 s=n,
770 -0.120059855 -0.049560282 w=2 h=2 s=n,
771 -0.11984402 -0.049533017 w=2 h=2 s=n,
772 -0.1198547 -0.04951831 w=2 h=2 s=n,
773 -0.11987585 -0.049484983 w=2 h=2 s=n,
774 -0.12096858 -0.047497313 w=2 h=2 s=n,
775 -0.11302411 -0.06399933 w=2 h=2 s=n,
776 -0.112410955 -0.064242095 w=2 h=2 s=n,
777 -0.11210301 -0.064531274 w=2 h=2 s=n,
778 -0.118377745 -0.053117577 w=2 h=2 s=n,
779 -0.12004089 -0.049583193 w=2 h=2 s=n,
780 -0.119825065 -0.049555928 w=2 h=2 s=n,
781 -0.12855844 -0.05128548 w=2 h=2 s=n,
782 -0.12211467 -0.054317687 w=2 h=2 s=n,
783 -0.12211195 -0.054320246 w=2 h=2 s=n,
784 -0.113040686 -0.06398016 w=2 h=2 s=n,
785 -0.11302173 -0.06400307 w=2 h=2 s=n,
786 -0.11240858 -0.06424584 w=2 h=2 s=n,
787 -0.11210063 -0.06453502 w=2 h=2 s=n,
788 -0.13746293 -0.044701237 w=2 h=2 s=n,
789 -0.13743651 -0.04471576 w=2 h=2 s=n,
790 -0.13244598 -0.047882844 w=2 h=2 s=n,
791 -0.12976308 -0.049832087 w=2 h=2 s=n,
792 -0.12975709 -0.04983847 w=2 h=2 s=n,
793 -0.12856652 -0.05127761 w=2 h=2 s=n,
794 -0.12855583 -0.05129232 w=2 h=2 s=n,
795 -0.12855347 -0.051296063 w=2 h=2 s=n,
796 -0.122109696 -0.05432827 w=2 h=2 s=n,
797 -0.12210697 -0.05433083 w=2 h=2 s=n,
798 -0.1130357 -0.06399075 w=2 h=2 s=n,
799 -0.11301675 -0.06401366 w=2 h=2 s=n,
800 -0.112403594 -0.06425642 w=2 h=2 s=n,
801 -0.112095654 -0.0645456 w=2 h=2 s=n,
802 -0.1889193 0.007319191 w=2 h=2 s=n,
803 -0.18427658 0.007905704 w=2 h=2 s=n,
804 -0.18748018 0.03955039 w=2 h=2 s=n,
805 -0.19307323 0.042182274 w=2 h=2 s=n,
806 -0.19307323 0.041773744 w=2 h=2 s=n,
807 -0.19319911 0.039772887 w=2 h=2 s=n,
808 -0.19320232 0.03975608 w=2 h=2 s=n,
809 -0.19404885 0.026300794 w=2 h=2 s=n,
810 -0.19449644 0.023954444 w=2 h=2 s=n,
811 -0.19458033 0.023627717 w=2 h=2 s=n,
812 -0.19293578 0.021036316 w=2 h=2 s=n,
813 -0.19293407 0.0210228 w=2 h=2 s=n,
814 -0.19292934 0.02094773 w=2 h=2 s=n,
815 -0.19292934 0.020722369 w=2 h=2 s=n,
816 -0.19295762 0.020498475 w=2 h=2 s=n,
817 -0.1929764 0.020400092 w=2 h=2 s=n,
818 -0.19347145 0.019149743 w=2 h=2 s=n,
819 -0.19811417 0.01856323 w=2 h=2 s=n,
820 -0.12659648 0.1673214 w=2 h=2 s=n,
821 -0.12706412 0.16710134 w=2 h=2 s=n,
822 -0.13017187 0.16220434 w=2 h=2 s=n,
823 -0.13181642 0.16479574 w=2 h=2 s=n,
824 -0.13196988 0.16440813 w=2 h=2 s=n,
825 -0.13197815 0.1643931 w=2 h=2 s=n,
826 -0.13305137 0.1630958 w=2 h=2 s=n,
827 -0.13306043 0.1630873 w=2 h=2 s=n,
828 -0.12734239 0.13735016 w=2 h=2 s=n,
829 -0.13271828 0.1352217 w=2 h=2 s=n,
830 -0.12659273 0.16733295 w=2 h=2 s=n,
831 -0.12706038 0.16711289 w=2 h=2 s=n,
832 -0.13016811 0.16221589 w=2 h=2 s=n,
833 -0.13181266 0.16480729 w=2 h=2 s=n,
834 -0.110972196 -0.065475 w=2 h=2 s=n,
835 -0.11097718 -0.06546442 w=2 h=2 s=n,
836 -0.11097956 -0.065460674 w=2 h=2 s=n,
837 -0.11725429 -0.05404698 w=2 h=2 s=n,
838 -0.11891744 -0.050512597 w=2 h=2 s=n,
839 -0.11870161 -0.05048533 w=2 h=2 s=n,
840 -0.11872056 -0.050462417 w=2 h=2 s=n,
841 -0.118731245 -0.050447714 w=2 h=2 s=n,
842 -0.1187524 -0.050414387 w=2 h=2 s=n,
843 -0.11984513 -0.048426718 w=2 h=2 s=n,
844 -0.112080455 -0.064561784 w=2 h=2 s=n,
845 -0.110957004 -0.065491185 w=2 h=2 s=n,
846 -0.11096198 -0.065480605 w=2 h=2 s=n,
847 -0.11096436 -0.06547686 w=2 h=2 s=n,
848 -0.117239095 -0.05406316 w=2 h=2 s=n,
849 -0.11890224 -0.05052878 w=2 h=2 s=n,
850 -0.118686415 -0.05050151 w=2 h=2 s=n,
851 -0.08298347 -0.10535092 w=2 h=2 s=n,
852 -0.08237032 -0.10559368 w=2 h=2 s=n,
853 -0.08206238 -0.10588286 w=2 h=2 s=n,
854 -0.08204718 -0.10589904 w=2 h=2 s=n,
855 -0.08092373 -0.10682844 w=2 h=2 s=n,
856 -0.080928706 -0.10681786 w=2 h=2 s=n,
857 -0.12855217 -0.051298417 w=2 h=2 s=n,
858 -0.1221084 -0.05433062 w=2 h=2 s=n,
859 -0.12210567 -0.05433318 w=2 h=2 s=n,
860 -0.11303441 -0.0639931 w=2 h=2 s=n,
861 -0.11301546 -0.064016014 w=2 h=2 s=n,
862 -0.08298218 -0.10535327 w=2 h=2 s=n,
863 -0.08236903 -0.105596036 w=2 h=2 s=n,
864 -0.08206108 -0.105885215 w=2 h=2 s=n,
865 -0.08204589 -0.1059014 w=2 h=2 s=n,
866 -0.08092243 -0.1068308 w=2 h=2 s=n,
867 -0.20500922 -0.014826682 w=2 h=2 s=n,
868 -0.2003665 -0.01424017 w=2 h=2 s=n,
869 -0.19700593 -0.0117985755 w=2 h=2 s=n,
870 -0.19038379 0.006389798 w=2 h=2 s=n,
871 -0.20647371 -0.015756076 w=2 h=2 s=n,
872 -0.20183098 -0.015169563 w=2 h=2 s=n,
873 -0.19758762 0.01326612 w=2 h=2 s=n,
874 -0.19449803 0.011305402 w=2 h=2 s=n,
875 -0.188905 0.008673519 w=2 h=2 s=n,
876 -0.19226557 0.006231925 w=2 h=2 s=n,
877 -0.19373006 0.005302532 w=2 h=2 s=n,
878 -0.20981997 -0.016843341 w=2 h=2 s=n,
879 -0.19491144 0.04334884 w=2 h=2 s=n,
880 -0.19491144 0.04294031 w=2 h=2 s=n,
881 -0.19503732 0.040939454 w=2 h=2 s=n,
882 -0.19504052 0.040922645 w=2 h=2 s=n,
883 -0.19588706 0.027467359 w=2 h=2 s=n,
884 -0.19633466 0.02512101 w=2 h=2 s=n,
885 -0.19641854 0.024794284 w=2 h=2 s=n,
886 -0.19477399 0.022202881 w=2 h=2 s=n,
887 -0.19477229 0.022189368 w=2 h=2 s=n,
888 -0.19476756 0.022114297 w=2 h=2 s=n,
889 -0.19476756 0.021888936 w=2 h=2 s=n,
890 -0.19479585 0.02166504 w=2 h=2 s=n,
891 -0.19481461 0.02156666 w=2 h=2 s=n,
892 -0.19530965 0.02031631 w=2 h=2 s=n,
893 -0.19995238 0.019729797 w=2 h=2 s=n,
894 -0.19860739 0.018466752 w=2 h=2 s=n,
895 -0.19855185 0.017584212 w=2 h=2 s=n,
896 -0.198553 0.017566133 w=2 h=2 s=n,
897 -0.18748848 0.039559223 w=2 h=2 s=n,
898 -0.19308151 0.042191107 w=2 h=2 s=n,
899 -0.19491974 0.043357674 w=2 h=2 s=n,
900 -0.19491974 0.042949144 w=2 h=2 s=n,
901 -0.19504562 0.040948287 w=2 h=2 s=n,
902 -0.19504882 0.04093148 w=2 h=2 s=n,
903 -0.19589536 0.027476192 w=2 h=2 s=n,
904 -0.19634295 0.025129844 w=2 h=2 s=n,
905 -0.19642684 0.024803117 w=2 h=2 s=n,
906 -0.12254513 0.1830973 w=2 h=2 s=n,
907 -0.12301278 0.18287724 w=2 h=2 s=n,
908 -0.12612051 0.17798024 w=2 h=2 s=n,
909 -0.12776507 0.18057165 w=2 h=2 s=n,
910 -0.080569915 -0.10708691 w=2 h=2 s=n,
911 -0.08057121 -0.107084565 w=2 h=2 s=n,
912 -0.08057619 -0.10707398 w=2 h=2 s=n,
913 -0.110609464 -0.06573672 w=2 h=2 s=n,
914 -0.11061184 -0.06573298 w=2 h=2 s=n,
915 -0.11688657 -0.05431928 w=2 h=2 s=n,
916 -0.11854973 -0.050784897 w=2 h=2 s=n,
917 -0.1183339 -0.05075763 w=2 h=2 s=n,
918 -0.11834909 -0.05074145 w=2 h=2 s=n,
919 -0.118368044 -0.050718535 w=2 h=2 s=n,
920 -0.11837873 -0.05070383 w=2 h=2 s=n,
921 -0.11839988 -0.050670505 w=2 h=2 s=n,
922 -0.11949261 -0.048682835 w=2 h=2 s=n,
923 -0.08091425 -0.10683848 w=2 h=2 s=n,
924 -0.080561735 -0.10709459 w=2 h=2 s=n,
925 -0.08056303 -0.10709225 w=2 h=2 s=n,
926 -0.08056801 -0.10708166 w=2 h=2 s=n,
927 -0.11060128 -0.0657444 w=2 h=2 s=n,
928 -0.11060366 -0.06574066 w=2 h=2 s=n,
929 -0.1168784 -0.054326963 w=2 h=2 s=n,
930 -0.118541546 -0.05079258 w=2 h=2 s=n,
931 -0.11832572 -0.050765313 w=2 h=2 s=n,
932 -0.08202982 -0.105920814 w=2 h=2 s=n,
933 -0.08090637 -0.10685022 w=2 h=2 s=n,
934 -0.08089819 -0.1068579 w=2 h=2 s=n,
935 -0.08054567 -0.10711402 w=2 h=2 s=n,
936 -0.08054696 -0.10711167 w=2 h=2 s=n,
937 -0.080551945 -0.10710108 w=2 h=2 s=n,
938 -0.07828603 -0.11275321 w=2 h=2 s=n,
939 -0.077672884 -0.112995975 w=2 h=2 s=n,
940 -0.07736494 -0.113285154 w=2 h=2 s=n,
941 -0.077349745 -0.11330134 w=2 h=2 s=n,
942 -0.077333674 -0.11332076 w=2 h=2 s=n,
943 -0.076210216 -0.11425016 w=2 h=2 s=n,
944 -0.07620204 -0.11425784 w=2 h=2 s=n,
945 -0.07584952 -0.11451396 w=2 h=2 s=n,
946 -0.20649572 -0.022519998 w=2 h=2 s=n,
947 -0.20503122 -0.021590605 w=2 h=2 s=n,
948 -0.20167066 -0.019149013 w=2 h=2 s=n,
949 -0.19670275 0.0025109795 w=2 h=2 s=n,
950 -0.21279268 -0.019634895 w=2 h=2 s=n,
951 -0.20944642 -0.018547628 w=2 h=2 s=n,
952 -0.20480369 -0.017961115 w=2 h=2 s=n,
953 -0.20946841 -0.025311552 w=2 h=2 s=n,
954 -0.20800392 -0.02438216 w=2 h=2 s=n,
955 -0.24760905 0.025750233 w=2 h=2 s=n,
956 -0.24626404 0.024487188 w=2 h=2 s=n,
957 -0.24620852 0.023604648 w=2 h=2 s=n,
958 -0.24620965 0.02358657 w=2 h=2 s=n,
959 -0.24437143 0.022420002 w=2 h=2 s=n,
960 -0.24189803 0.020373823 w=2 h=2 s=n,
961 -0.2452443 0.019286556 w=2 h=2 s=n,
962 -0.24215469 0.017325837 w=2 h=2 s=n,
963 -0.19438516 0.047895875 w=2 h=2 s=n,
964 -0.19997819 0.050527755 w=2 h=2 s=n,
965 -0.20181641 0.051694322 w=2 h=2 s=n,
966 -0.20181641 0.051285792 w=2 h=2 s=n,
967 -0.2019423 0.049284935 w=2 h=2 s=n,
968 -0.2019455 0.049268126 w=2 h=2 s=n,
969 -0.122868285 0.185174 w=2 h=2 s=n,
970 -0.12597601 0.180277 w=2 h=2 s=n,
971 -0.12762056 0.1828684 w=2 h=2 s=n,
972 -0.13166817 0.16710405 w=2 h=2 s=n,
973 -0.13167192 0.1670925 w=2 h=2 s=n,
974 -0.13182539 0.1667049 w=2 h=2 s=n,
975 -0.13183366 0.16668986 w=2 h=2 s=n,
976 -0.13290687 0.16539256 w=2 h=2 s=n,
977 -0.13291593 0.16538405 w=2 h=2 s=n,
978 -0.122742 0.18429674 w=2 h=2 s=n,
979 -0.12259749 0.1865935 w=2 h=2 s=n,
980 -0.12570523 0.1816965 w=2 h=2 s=n,
981 -0.12734978 0.1842879 w=2 h=2 s=n,
982 -0.10741726 0.2296561 w=2 h=2 s=n,
983 -0.107884906 0.22943604 w=2 h=2 s=n,
984 -0.10761412 0.23085554 w=2 h=2 s=n,
985 -0.107469626 0.2331523 w=2 h=2 s=n,
986 -0.07913532 -0.10776769 w=2 h=2 s=n,
987 -0.079151385 -0.10774827 w=2 h=2 s=n,
988 -0.10918466 -0.06641102 w=2 h=2 s=n,
989 -0.10918704 -0.06640727 w=2 h=2 s=n,
990 -0.115461774 -0.054993574 w=2 h=2 s=n,
991 -0.11712492 -0.05145919 w=2 h=2 s=n,
992 -0.116909094 -0.051431924 w=2 h=2 s=n,
993 -0.116917275 -0.051424243 w=2 h=2 s=n,
994 -0.11693247 -0.051408064 w=2 h=2 s=n,
995 -0.11695142 -0.05138515 w=2 h=2 s=n,
996 -0.116962105 -0.051370442 w=2 h=2 s=n,
997 -0.11698326 -0.051337115 w=2 h=2 s=n,
998 -0.11807599 -0.049349446 w=2 h=2 s=n,
999 -0.118428506 -0.04909333 w=2 h=2 s=n,
1000 -0.11955196 -0.048163928 w=2 h=2 s=n,
1001 -0.119859904 -0.04787475 w=2 h=2 s=n,
1002 -0.12893116 -0.038214833 w=2 h=2 s=n,
1003 -0.13012174 -0.036775686 w=2 h=2 s=n,
1004 -0.13635226 -0.028200114 w=2 h=2 s=n,
1005 -0.1363816 -0.028153881 w=2 h=2 s=n,
1006 -0.14006083 -0.021461362 w=2 h=2 s=n,
1007 -0.13956578 -0.020211013 w=2 h=2 s=n,
1008 -0.07619457 -0.1142658 w=2 h=2 s=n,
1009 -0.07584205 -0.11452192 w=2 h=2 s=n,
1010 -0.0805382 -0.107121974 w=2 h=2 s=n,
1011 -0.08053949 -0.10711963 w=2 h=2 s=n,
1012 -0.08054447 -0.10710904 w=2 h=2 s=n,
1013 -0.07912785 -0.10777565 w=2 h=2 s=n,
1014 -0.077123486 -0.11361005 w=2 h=2 s=n,
1015 -0.076000035 -0.11453945 w=2 h=2 s=n,
1016 -0.075991854 -0.11454713 w=2 h=2 s=n,
1017 -0.07598438 -0.11455509 w=2 h=2 s=n,
1018 -0.075631864 -0.11481121 w=2 h=2 s=n,
1019 -0.07743338 -0.11430419 w=2 h=2 s=n,
1020 -0.076820225 -0.114546955 w=2 h=2 s=n,
1021 -0.07651228 -0.114836134 w=2 h=2 s=n,
1022 -0.076497085 -0.11485232 w=2 h=2 s=n,
1023 -0.076481014 -0.11487174 w=2 h=2 s=n,
1024 -0.07627083 -0.11516103 w=2 h=2 s=n,
1025 -0.075147375 -0.11609044 w=2 h=2 s=n,
1026 -0.075139195 -0.11609812 w=2 h=2 s=n,
1027 -0.07513172 -0.11610608 w=2 h=2 s=n,
1028 -0.074779205 -0.11636219 w=2 h=2 s=n,
1029 -0.24939372 0.023786895 w=2 h=2 s=n,
1030 -0.24755551 0.022620328 w=2 h=2 s=n,
1031 -0.2450821 0.020574147 w=2 h=2 s=n,
1032 -0.24842836 0.019486882 w=2 h=2 s=n,
1033 -0.24533877 0.017526163 w=2 h=2 s=n,
1034 -0.19602153 0.050148144 w=2 h=2 s=n,
1035 -0.20161456 0.052780025 w=2 h=2 s=n,
1036 -0.20345278 0.053946592 w=2 h=2 s=n,
1037 -0.20345278 0.05353806 w=2 h=2 s=n,
1038 -0.20357867 0.051537205 w=2 h=2 s=n,
1039 -0.20358187 0.0515204 w=2 h=2 s=n,
1040 -0.18206935 0.03700379 w=2 h=2 s=n,
1041 -0.18515894 0.03896451 w=2 h=2 s=n,
1042 -0.18763235 0.04101069 w=2 h=2 s=n,
1043 -0.18897736 0.042273734 w=2 h=2 s=n,
1044 -0.18898565 0.042282566 w=2 h=2 s=n,
1045 -0.19588234 0.050619215 w=2 h=2 s=n,
1046 -0.1975187 0.052871488 w=2 h=2 s=n,
1047 -0.20311174 0.05550337 w=2 h=2 s=n,
1048 -0.20494995 0.056669936 w=2 h=2 s=n,
1049 -0.107469626 0.23437813 w=2 h=2 s=n,
1050 -0.12259749 0.18781933 w=2 h=2 s=n,
1051 -0.12570523 0.18292232 w=2 h=2 s=n,
1052 -0.12734978 0.18551372 w=2 h=2 s=n,
1053 -0.12762056 0.18409422 w=2 h=2 s=n,
1054 -0.13166817 0.16832988 w=2 h=2 s=n,
1055 -0.13167192 0.16831833 w=2 h=2 s=n,
1056 -0.13182539 0.16793072 w=2 h=2 s=n,
1057 -0.13183366 0.16791567 w=2 h=2 s=n,
1058 -0.13290687 0.16661839 w=2 h=2 s=n,
1059 -0.13291593 0.16660987 w=2 h=2 s=n,
1060 -0.10739978 0.2337052 w=2 h=2 s=n,
1061 -0.10739978 0.23493102 w=2 h=2 s=n,
1062 -0.12252765 0.18837222 w=2 h=2 s=n,
1063 -0.12563539 0.18347521 w=2 h=2 s=n,
1064 -0.12727994 0.18606661 w=2 h=2 s=n,
1065 -0.10597809 0.2372275 w=2 h=2 s=n,
1066 -0.10583358 0.23952426 w=2 h=2 s=n,
1067 -0.10576374 0.24007715 w=2 h=2 s=n,
1068 -0.10576374 0.24130298 w=2 h=2 s=n,
1069 -0.10576652 0.2338254 w=2 h=2 s=n,
1070 -0.10623417 0.23360534 w=2 h=2 s=n,
1071 -0.10596339 0.23502484 w=2 h=2 s=n,
1072 -0.10432734 0.2413968 w=2 h=2 s=n,
1073 -0.10418285 0.24369356 w=2 h=2 s=n,
1074 -0.104113 0.24424645 w=2 h=2 s=n,
1075 -0.104113 0.24547227 w=2 h=2 s=n,
1076 -0.11565722 -0.051927578 w=2 h=2 s=n,
1077 -0.1156654 -0.051919896 w=2 h=2 s=n,
1078 -0.11568059 -0.051903713 w=2 h=2 s=n,
1079 -0.115699545 -0.051880803 w=2 h=2 s=n,
1080 -0.11571023 -0.051866096 w=2 h=2 s=n,
1081 -0.11573138 -0.05183277 w=2 h=2 s=n,
1082 -0.11682411 -0.0498451 w=2 h=2 s=n,
1083 -0.11717663 -0.049588982 w=2 h=2 s=n,
1084 -0.11830008 -0.048659578 w=2 h=2 s=n,
1085 -0.11860803 -0.048370402 w=2 h=2 s=n,
1086 -0.12767929 -0.038710482 w=2 h=2 s=n,
1087 -0.12886986 -0.03727134 w=2 h=2 s=n,
1088 -0.13510038 -0.028695768 w=2 h=2 s=n,
1089 -0.13512972 -0.028649535 w=2 h=2 s=n,
1090 -0.13880895 -0.021957016 w=2 h=2 s=n,
1091 -0.1383139 -0.020706667 w=2 h=2 s=n,
1092 -0.07463988 -0.11670061 w=2 h=2 s=n,
1093 -0.07428736 -0.11695673 w=2 h=2 s=n,
1094 -0.07514002 -0.11540575 w=2 h=2 s=n,
1095 -0.076261684 -0.11517545 w=2 h=2 s=n,
1096 -0.075138226 -0.11610485 w=2 h=2 s=n,
1097 -0.075130045 -0.11611253 w=2 h=2 s=n,
1098 -0.07512258 -0.11612049 w=2 h=2 s=n,
1099 -0.07463073 -0.11671503 w=2 h=2 s=n,
1100 -0.07427821 -0.11697115 w=2 h=2 s=n,
1101 -0.07729695 -0.11459411 w=2 h=2 s=n,
1102 -0.0766838 -0.11483687 w=2 h=2 s=n,
1103 -0.07637586 -0.11512605 w=2 h=2 s=n,
1104 -0.07636066 -0.11514223 w=2 h=2 s=n,
1105 -0.07634459 -0.11516166 w=2 h=2 s=n,
1106 -0.076134406 -0.11545095 w=2 h=2 s=n,
1107 -0.07612526 -0.115465365 w=2 h=2 s=n,
1108 -0.075001806 -0.116394766 w=2 h=2 s=n,
1109 -0.074993625 -0.11640245 w=2 h=2 s=n,
1110 -0.07498615 -0.116410404 w=2 h=2 s=n,
1111 -0.07449431 -0.117004946 w=2 h=2 s=n,
1112 -0.21021008 -0.026480237 w=2 h=2 s=n,
1113 -0.2087456 -0.025550844 w=2 h=2 s=n,
1114 -0.20577289 -0.02275929 w=2 h=2 s=n,
1115 -0.20241232 -0.020317698 w=2 h=2 s=n,
1116 -0.21058089 -0.02665631 w=2 h=2 s=n,
1117 -0.21132256 -0.027824994 w=2 h=2 s=n,
1118 -0.20985807 -0.026895601 w=2 h=2 s=n,
1119 -0.233719 -0.010530216 w=2 h=2 s=n,
1120 -0.23669171 -0.0133217685 w=2 h=2 s=n,
1121 -0.25248942 0.01897385 w=2 h=2 s=n,
1122 -0.24939983 0.01701313 w=2 h=2 s=n,
1123 -0.24621576 0.016812805 w=2 h=2 s=n,
1124 -0.1985591 0.01079237 w=2 h=2 s=n,
1125 -0.19296606 0.008160487 w=2 h=2 s=n,
1126 -0.19632663 0.005718893 w=2 h=2 s=n,
1127 -0.19779111 0.0047895 w=2 h=2 s=n,
1128 -0.23778008 -0.011043248 w=2 h=2 s=n,
1129 -0.3213968 0.020574147 w=2 h=2 s=n,
1130 -0.32474306 0.019486882 w=2 h=2 s=n,
1131 -0.32880414 0.01897385 w=2 h=2 s=n,
1132 -0.32571453 0.01701313 w=2 h=2 s=n,
1133 -0.25037032 0.02391027 w=2 h=2 s=n,
1134 -0.24853212 0.022743704 w=2 h=2 s=n,
1135 -0.24605872 0.020697523 w=2 h=2 s=n,
1136 -0.32237342 0.020697523 w=2 h=2 s=n,
1137 -0.32571968 0.019610256 w=2 h=2 s=n,
1138 -0.32978073 0.019097224 w=2 h=2 s=n,
1139 -0.2516284 0.02678223 w=2 h=2 s=n,
1140 -0.2502834 0.025519185 w=2 h=2 s=n,
1141 -0.25022787 0.024636645 w=2 h=2 s=n,
1142 -0.250229 0.024618566 w=2 h=2 s=n,
1143 -0.25341308 0.024818892 w=2 h=2 s=n,
1144 -0.2543897 0.024942266 w=2 h=2 s=n,
1145 -0.2525515 0.0237757 w=2 h=2 s=n,
1146 -0.25007808 0.02172952 w=2 h=2 s=n,
1147 -0.32639277 0.02172952 w=2 h=2 s=n,
1148 -0.21025999 0.061656393 w=2 h=2 s=n,
1149 -0.20876281 0.05893305 w=2 h=2 s=n,
1150 -0.20876281 0.05852452 w=2 h=2 s=n,
1151 -0.2088887 0.056523662 w=2 h=2 s=n,
1152 -0.2088919 0.056506854 w=2 h=2 s=n,
1153 -0.20725553 0.054254584 w=2 h=2 s=n,
1154 -0.20056105 0.05766546 w=2 h=2 s=n,
1155 -0.20615408 0.060297344 w=2 h=2 s=n,
1156 -0.2079923 0.06146391 w=2 h=2 s=n,
1157 -0.21330233 0.066450365 w=2 h=2 s=n,
1158 -0.10430196 0.24147493 w=2 h=2 s=n,
1159 -0.104157455 0.24377169 w=2 h=2 s=n,
1160 -0.10408761 0.24432458 w=2 h=2 s=n,
1161 -0.10408761 0.24555041 w=2 h=2 s=n,
1162 -0.10564012 0.23409401 w=2 h=2 s=n,
1163 -0.10610777 0.23387395 w=2 h=2 s=n,
1164 -0.10583699 0.23529345 w=2 h=2 s=n,
1165 -0.104200944 0.24166541 w=2 h=2 s=n,
1166 -0.10417556 0.24174355 w=2 h=2 s=n,
1167 -0.104031056 0.24404031 w=2 h=2 s=n,
1168 -0.10396121 0.2445932 w=2 h=2 s=n,
1169 -0.06422654 0.1289049 w=2 h=2 s=n,
1170 -0.06537683 0.12860955 w=2 h=2 s=n,
1171 -0.06538156 0.12868461 w=2 h=2 s=n,
1172 -0.06550876 0.12865196 w=2 h=2 s=n,
1173 -0.0656337 0.12873124 w=2 h=2 s=n,
1174 -0.065635405 0.12874475 w=2 h=2 s=n,
1175 -0.06550952 0.13074562 w=2 h=2 s=n,
1176 -0.06472702 0.1331539 w=2 h=2 s=n,
1177 -0.064573556 0.13354151 w=2 h=2 s=n,
1178 -0.08250474 -0.06752795 w=2 h=2 s=n,
1179 -0.08251292 -0.06752027 w=2 h=2 s=n,
1180 -0.08252812 -0.067504086 w=2 h=2 s=n,
1181 -0.082547076 -0.06748117 w=2 h=2 s=n,
1182 -0.08255776 -0.06746647 w=2 h=2 s=n,
1183 -0.082578905 -0.06743314 w=2 h=2 s=n,
1184 -0.08367164 -0.06544547 w=2 h=2 s=n,
1185 -0.079003476 -0.10785458 w=2 h=2 s=n,
1186 -0.07901094 -0.107846625 w=2 h=2 s=n,
1187 -0.07902701 -0.1078272 w=2 h=2 s=n,
1188 -0.10906029 -0.06648994 w=2 h=2 s=n,
1189 -0.109062664 -0.0664862 w=2 h=2 s=n,
1190 -0.115337394 -0.055072505 w=2 h=2 s=n,
1191 -0.11700055 -0.05153812 w=2 h=2 s=n,
1192 -0.11678472 -0.051510856 w=2 h=2 s=n,
1193 -0.11553284 -0.05200651 w=2 h=2 s=n,
1194 -0.08238037 -0.067606874 w=2 h=2 s=n,
1195 -0.074173056 -0.11620569 w=2 h=2 s=n,
1196 -0.074664906 -0.11561115 w=2 h=2 s=n,
1197 -0.07487509 -0.11532186 w=2 h=2 s=n,
1198 -0.07957123 -0.10792191 w=2 h=2 s=n,
1199 -0.07957253 -0.10791957 w=2 h=2 s=n,
1200 -0.079577506 -0.10790898 w=2 h=2 s=n,
1201 -0.07816088 -0.10857559 w=2 h=2 s=n,
1202 -0.07803651 -0.10865452 w=2 h=2 s=n,
1203 -0.07404915 -0.117215075 w=2 h=2 s=n,
1204 -0.0740583 -0.11720066 w=2 h=2 s=n,
1205 -0.07491096 -0.11564968 w=2 h=2 s=n,
1206 -0.073943995 -0.11644962 w=2 h=2 s=n,
1207 -0.07448954 -0.1170115 w=2 h=2 s=n,
1208 -0.07462597 -0.116721585 w=2 h=2 s=n,
1209 -0.07427345 -0.11697771 w=2 h=2 s=n,
1210 -0.07404439 -0.11722163 w=2 h=2 c=153 0 0 b=153 0 0,
1211 -0.07611767 -0.11547917 w=2 h=2 s=n,
1212 -0.074994214 -0.11640857 w=2 h=2 s=n,
1213 -0.07498603 -0.11641625 w=2 h=2 s=n,
1214 -0.07497857 -0.11642421 w=2 h=2 s=n,
1215 -0.07448672 -0.117018744 w=2 h=2 s=n,
1216 -0.07448196 -0.1170253 w=2 h=2 c=153 0 0 b=153 0 0,
1217 -0.0760385 -0.11777258 w=2 h=2 s=n,
1218 -0.07542536 -0.11801534 w=2 h=2 s=n,
1219 -0.07511741 -0.11830452 w=2 h=2 s=n,
1220 -0.07510222 -0.1183207 w=2 h=2 s=n,
1221 -0.07508615 -0.11834012 w=2 h=2 s=n,
1222 -0.074875966 -0.11862942 w=2 h=2 s=n,
1223 -0.07486682 -0.11864383 w=2 h=2 s=n,
1224 -0.074859224 -0.11865763 w=2 h=2 c=153 0 0 b=153 0 0,
1225 -0.28181818 -0.220874 w=2 h=2 c=51 51 255 b=51 51 255,
1226 -0.28107652 -0.21970531 w=2 h=2 s=n,
1227 -0.2897954 -0.13583358 w=2 h=2 s=n,
1228 -0.2883309 -0.13490419 w=2 h=2 s=n,
1229 -0.21105263 -0.027158653 w=2 h=2 s=n,
1230 -0.2117943 -0.028327338 w=2 h=2 s=n,
1231 -0.29026714 -0.13633592 w=2 h=2 s=n,
1232 -0.24842234 -0.020766253 w=2 h=2 s=n,
1233 -0.20843339 -0.004933506 w=2 h=2 s=n,
1234 -0.2245233 -0.02707938 w=2 h=2 s=n,
1235 -0.2658128 -0.025632408 w=2 h=2 s=n,
1236 -0.2687855 -0.028423961 w=2 h=2 s=n,
1237 -0.28051615 -0.035868447 w=2 h=2 s=n,
1238 -0.24404077 -0.013077474 w=2 h=2 s=n,
1239 -0.23997971 -0.012564442 w=2 h=2 s=n,
1240 -0.2720735 -0.027666634 w=2 h=2 s=n,
1241 -0.34644368 0.01804888 w=2 h=2 s=n,
1242 -0.34546706 0.017925505 w=2 h=2 s=n,
1243 -0.34237748 0.015964787 w=2 h=2 s=n,
1244 -0.36840838 0.064726345 w=2 h=2 s=n,
1245 -0.36706337 0.0634633 w=2 h=2 s=n,
1246 -0.36700785 0.06258076 w=2 h=2 s=n,
1247 -0.36700898 0.06256268 w=2 h=2 s=n,
1248 -0.37019306 0.062763005 w=2 h=2 s=n,
1249 -0.3711697 0.06288638 w=2 h=2 s=n,
1250 -0.20943895 0.055640224 w=2 h=2 s=n,
1251 -0.20412892 0.05065377 w=2 h=2 s=n,
1252 -0.19723225 0.04231712 w=2 h=2 s=n,
1253 -0.19807878 0.028861834 w=2 h=2 s=n,
1254 -0.19852637 0.026515484 w=2 h=2 s=n,
1255 -0.19861026 0.026188757 w=2 h=2 s=n,
1256 -0.21763916 0.07106862 w=2 h=2 s=n,
1257 -0.21459682 0.06627465 w=2 h=2 s=n,
1258 -0.21309964 0.06355131 w=2 h=2 s=n,
1259 -0.21309964 0.06314278 w=2 h=2 s=n,
1260 -0.21322553 0.06114192 w=2 h=2 s=n,
1261 -0.21322873 0.06112511 w=2 h=2 s=n,
1262 -0.22755869 0.089758255 w=2 h=2 s=n,
1263 -0.22939691 0.09092482 w=2 h=2 s=n,
1264 -0.23470694 0.09591128 w=2 h=2 s=n,
1265 -0.23904377 0.10052954 w=2 h=2 s=n,
1266 -0.20493197 0.065616146 w=2 h=2 s=n,
1267 -0.210525 0.068248026 w=2 h=2 s=n,
1268 -0.23192962 0.09770894 w=2 h=2 s=n,
1269 -0.18218017 0.03728369 w=2 h=2 s=n,
1270 -0.18526976 0.03924441 w=2 h=2 s=n,
1271 -0.18774317 0.04129059 w=2 h=2 s=n,
1272 -0.18908818 0.042553633 w=2 h=2 s=n,
1273 -0.18909647 0.042562466 w=2 h=2 s=n,
1274 -0.19599316 0.05089912 w=2 h=2 s=n,
1275 -0.19762953 0.053151388 w=2 h=2 s=n,
1276 -0.20067187 0.05794536 w=2 h=2 s=n,
1277 -0.2050428 0.06589604 w=2 h=2 s=n,
1278 -0.12737182 0.18679398 w=2 h=2 s=n,
1279 -0.12744167 0.18624109 w=2 h=2 s=n,
1280 -0.12771246 0.18482159 w=2 h=2 s=n,
1281 -0.13176005 0.16905724 w=2 h=2 s=n,
1282 -0.1317638 0.16904569 w=2 h=2 s=n,
1283 -0.13191727 0.1686581 w=2 h=2 s=n,
1284 -0.13192554 0.16864304 w=2 h=2 s=n,
1285 -0.13299875 0.16734575 w=2 h=2 s=n,
1286 -0.13300781 0.16733724 w=2 h=2 s=n,
1287 -0.10576374 0.24199538 w=2 h=2 s=n,
1288 -0.10739978 0.23562342 w=2 h=2 s=n,
1289 -0.12252765 0.18906462 w=2 h=2 s=n,
1290 -0.12563539 0.18416761 w=2 h=2 s=n,
1291 -0.12727994 0.18675901 w=2 h=2 s=n,
1292 -0.12737182 0.18748638 w=2 h=2 s=n,
1293 -0.10242618 0.258702 w=2 h=2 s=n,
1294 -0.10245156 0.25862387 w=2 h=2 s=n,
1295 -0.104102306 0.25445458 w=2 h=2 s=n,
1296 -0.104102306 0.25514695 w=2 h=2 s=n,
1297 -0.10357188 0.24326825 w=2 h=2 s=n,
1298 -0.10342738 0.24556501 w=2 h=2 s=n,
1299 -0.10335753 0.24611792 w=2 h=2 s=n,
1300 -0.062921554 0.13530071 w=2 h=2 s=n,
1301 -0.13553134 0.08254662 w=2 h=2 s=n,
1302 -0.13564369 0.08251011 w=2 h=2 s=n,
1303 -0.13585953 0.082482845 w=2 h=2 s=n,
1304 -0.13959783 0.08453799 w=2 h=2 s=n,
1305 -0.13959783 0.08494652 w=2 h=2 s=n,
1306 -0.12569414 0.13909782 w=2 h=2 s=n,
1307 -0.12569039 0.13910937 w=2 h=2 s=n,
1308 -0.04394042 0.14642227 w=2 h=2 s=n,
1309 -0.04406763 0.1463896 w=2 h=2 s=n,
1310 -0.044192564 0.1464689 w=2 h=2 s=n,
1311 -0.04419427 0.14648241 w=2 h=2 s=n,
1312 -0.04406839 0.14848326 w=2 h=2 s=n,
1313 -0.043285888 0.15089156 w=2 h=2 s=n,
1314 -0.043132424 0.15127915 w=2 h=2 s=n,
1315 -0.041480422 0.15303835 w=2 h=2 s=n,
1316 -0.05614238 0.13403526 w=2 h=2 s=n,
1317 -0.05729267 0.13373992 w=2 h=2 s=n,
1318 -0.057297394 0.13381498 w=2 h=2 s=n,
1319 -0.035856258 0.15155263 w=2 h=2 s=n,
1320 -0.06838489 0.021749292 w=2 h=2 s=n,
1321 -0.094460435 0.020108758 w=2 h=2 s=n,
1322 -0.109681726 0.020108758 w=2 h=2 s=n,
1323 -0.11236463 0.022058 w=2 h=2 s=n,
1324 -0.11799683 0.028055683 w=2 h=2 s=n,
1325 -0.11799569 0.028073762 w=2 h=2 s=n,
1326 -0.117967404 0.028297655 w=2 h=2 s=n,
1327 -0.11751982 0.030644005 w=2 h=2 s=n,
;
VLABELS
2 'apm1_aspergillus' x=12 y=3 f='Dialog-ITALIC-10',
3 'apm1_neurospora' x=12 y=4 f='Dialog-ITALIC-10',
4 'apm1_yarrowia' x=12 y=6 f='Dialog-ITALIC-10',
5 'apm1_spombe' x=11 y=7 f='Dialog-ITALIC-10',
6 'apm1_debaryomyces' x=11 y=9 f='Dialog-ITALIC-10',
7 'apm1_pichia_s' x=10 y=15 f='Dialog-ITALIC-10',
8 'apm1_candida_a' x=9 y=21 f='Dialog-ITALIC-10',
9 'apm1_kluyveromyces_l' x=-47 y=12 f='Dialog-ITALIC-10',
10 'apm1_MIT_Sbay_c63_24426' x=-60 y=13 f='Dialog-ITALIC-10',
11 'apm1_MIT_Smik_c264_21287' x=-64 y=23 f='Dialog-ITALIC-10',
12 'apm1_WashU_Skud_Contig2037_10' x=-81 y=34 f='Dialog-ITALIC-10',
13 'apm1_MIT_Spar' x=-34 y=-11 f='Dialog-ITALIC-10',
14 'apm1_Scer_APM1YPL259C' x=-63 y=45 f='Dialog-ITALIC-10',
15 'apm1_WashU_Scas_Contig614_17' x=-82 y=50 f='Dialog-ITALIC-10',
16 'apm1_candida_g' x=-42 y=-25 f='Dialog-ITALIC-10',
17 'apm1_tetrahymena_t' x=-55 y=-36 f='Dialog-PLAIN-10',
18 'apm1_cmerolae' x=-43 y=4 f='Dialog-PLAIN-10',
19 'apm1_ostreococcus' x=-53 y=13 f='Dialog-PLAIN-10',
20 'apm1_ecuni' l=9 x=6 y=5 f='Dialog-ITALIC-10',
21 'apm1_trichomonas' x=-101 y=11 f='Dialog-PLAIN-10',
22 'apm1_leishmania_i' x=-103 y=5 f='Dialog-PLAIN-10',
23 'apm1_naegleria' x=-88 y=9 f='Dialog-PLAIN-10',
24 'apm1_volvox' x=-74 y=7 f='Dialog-PLAIN-10',
25 'apm1_creinhardtii' x=-100 y=-4 f='Dialog-PLAIN-10',
26 'apm1_physco' x=-77 y=4 f='Dialog-PLAIN-10',
27 'apm1_populus' x=-82 y=-2 f='Dialog-PLAIN-10',
28 'apm1_oryza' x=-71 y=-8 f='Dialog-PLAIN-10',
29 'apm1_Phytophthora_infestans' x=-159 y=0 f='Dialog-PLAIN-10',
30 'apm1_thalassiosira' x=-105 y=-6 f='Dialog-PLAIN-10',
31 'apm1_phaeodactylum' x=-116 y=-13 f='Dialog-PLAIN-10',
32 'apm1_Toxoplasma_gondii' x=-136 y=-9 f='Dialog-PLAIN-10',
33 'apm1_theileria' x=-82 y=-5 f='Dialog-PLAIN-10',
34 'apm1_plasmo_f' x=-46 y=-6 f='Dialog-PLAIN-10',
35 'apm1_plasmob' x=-42 y=-17 f='Dialog-PLAIN-10',
36 'apm1_cryptosporidiumP' x=-58 y=-9 f='Dialog-PLAIN-10',
37 'apm1_dicty' x=-29 y=6 f='Dialog-ITALIC-10',
38 'apm1_celegans' x=-38 y=-9 f='Dialog-ITALIC-10',
39 'apm1_xenopus' x=-35 y=-9 f='Dialog-ITALIC-10',
40 'apm1_ciona' x=-27 y=11 f='Dialog-ITALIC-10',
41 'apm1_mus' x=-26 y=-14 f='Dialog-ITALIC-10',
42 'apm1_gallus_gallus' x=12 y=8 f='Dialog-ITALIC-10',
43 'apm1_danio' l=9 x=73 y=-31 f='Dialog-ITALIC-10',
44 'apm1_drosophila_m' x=10 y=7 f='Dialog-ITALIC-10',
45 'apm1_apis_m' x=11 y=14 f='Dialog-ITALIC-10',
46 'apm1_monosiga_b' x=12 y=15 f='Dialog-ITALIC-10',
47 'apm1_cryptococcus' x=12 y=-49 f='Dialog-ITALIC-10',
1210 'apm1_bos' x=-24 y=31 f='Dialog-ITALIC-10',
1216 'apm1_homo' x=12 y=-27 f='Dialog-ITALIC-10',
1224 'apm1_rat' l=9 x=84 y=-19 f='Dialog-ITALIC-10',
1225 'apm1_chominis' x=-41 y=-23 f='Dialog-PLAIN-10',
;
EDGES
1 1 2 s=5 w=0.09633599,
2 48 1 s=4 w=0.026127102,
3 49 1 s=21 w=0.0018900799,
4 50 48 s=21 w=0.0018900799,
5 50 49 s=4 w=0.026127102,
6 51 50 s=20 w=0.015221287,
7 52 51 s=3 w=0.0029208392,
8 53 50 s=3 w=0.0029208392,
9 53 52 s=20 w=0.015221287,
10 54 48 s=3 w=0.0029208392,
11 54 53 s=21 w=0.0018900799,
12 55 51 s=19 w=0.0019191417,
13 56 52 s=19 w=0.0019191417,
14 56 55 s=3 w=0.0029208392,
15 57 56 s=2 w=0.0011876004,
16 58 52 s=2 w=0.0011876004,
17 58 57 s=19 w=0.0019191417,
18 59 53 s=2 w=0.0011876004,
19 59 58 s=20 w=0.015221287,
20 60 54 s=2 w=0.0011876004,
21 60 59 s=21 w=0.0018900799,
22 60 47 s=1 w=0.1296077,
23 61 57 s=18 w=1.3133441E-4,
24 62 61 s=17 w=1.1814934E-4,
25 63 62 s=16 w=0.0057819164,
26 64 63 s=15 w=5.1683665E-4,
27 65 62 s=49 w=2.1754895E-4,
28 66 63 s=49 w=2.1754895E-4,
29 66 65 s=16 w=0.0057819164,
30 67 64 s=49 w=2.1754895E-4,
31 67 66 s=15 w=5.1683665E-4,
32 68 56 s=64 w=6.5946125E-4,
33 69 57 s=64 w=6.5946125E-4,
34 69 68 s=2 w=0.0011876004,
35 70 61 s=64 w=6.5946125E-4,
36 70 69 s=18 w=1.3133441E-4,
37 71 62 s=64 w=6.5946125E-4,
38 71 70 s=17 w=1.1814934E-4,
39 72 65 s=64 w=6.5946125E-4,
40 72 71 s=49 w=2.1754895E-4,
41 73 66 s=64 w=6.5946125E-4,
42 73 72 s=16 w=0.0057819164,
43 74 67 s=64 w=6.5946125E-4,
44 74 73 s=15 w=5.1683665E-4,
45 75 51 s=70 w=0.0033162495,
46 76 55 s=70 w=0.0033162495,
47 76 75 s=19 w=0.0019191417,
48 77 56 s=70 w=0.0033162495,
49 77 76 s=3 w=0.0029208392,
50 78 68 s=70 w=0.0033162495,
51 78 77 s=64 w=6.5946125E-4,
52 79 69 s=70 w=0.0033162495,
53 79 78 s=2 w=0.0011876004,
54 80 70 s=70 w=0.0033162495,
55 80 79 s=18 w=1.3133441E-4,
56 81 71 s=70 w=0.0033162495,
57 81 80 s=17 w=1.1814934E-4,
58 82 72 s=70 w=0.0033162495,
59 82 81 s=49 w=2.1754895E-4,
60 83 73 s=70 w=0.0033162495,
61 83 82 s=16 w=0.0057819164,
62 84 74 s=70 w=0.0033162495,
63 84 83 s=15 w=5.1683665E-4,
64 85 78 s=66 w=0.007121544,
65 86 79 s=66 w=0.007121544,
66 86 85 s=2 w=0.0011876004,
67 87 80 s=66 w=0.007121544,
68 87 86 s=18 w=1.3133441E-4,
69 88 81 s=66 w=0.007121544,
70 88 87 s=17 w=1.1814934E-4,
71 89 82 s=66 w=0.007121544,
72 89 88 s=49 w=2.1754895E-4,
73 90 83 s=66 w=0.007121544,
74 90 89 s=16 w=0.0057819164,
75 91 84 s=66 w=0.007121544,
76 91 90 s=15 w=5.1683665E-4,
77 92 74 s=66 w=0.007121544,
78 92 91 s=70 w=0.0033162495,
79 93 76 s=69 w=0.005910653,
80 94 77 s=69 w=0.005910653,
81 94 93 s=3 w=0.0029208392,
82 95 78 s=69 w=0.005910653,
83 95 94 s=64 w=6.5946125E-4,
84 96 85 s=69 w=0.005910653,
85 96 95 s=66 w=0.007121544,
86 97 86 s=69 w=0.005910653,
87 97 96 s=2 w=0.0011876004,
88 98 87 s=69 w=0.005910653,
89 98 97 s=18 w=1.3133441E-4,
90 99 88 s=69 w=0.005910653,
91 99 98 s=17 w=1.1814934E-4,
92 100 89 s=69 w=0.005910653,
93 100 99 s=49 w=2.1754895E-4,
94 101 90 s=69 w=0.005910653,
95 101 100 s=16 w=0.0057819164,
96 102 91 s=69 w=0.005910653,
97 102 101 s=15 w=5.1683665E-4,
98 103 102 s=14 w=1.2434748E-5,
99 104 91 s=14 w=1.2434748E-5,
100 104 103 s=69 w=0.005910653,
101 105 92 s=14 w=1.2434748E-5,
102 105 104 s=70 w=0.0033162495,
103 106 74 s=14 w=1.2434748E-5,
104 106 105 s=66 w=0.007121544,
105 107 67 s=14 w=1.2434748E-5,
106 107 106 s=64 w=6.5946125E-4,
107 108 64 s=14 w=1.2434748E-5,
108 108 107 s=49 w=2.1754895E-4,
109 109 96 s=68 w=3.014421E-5,
110 110 97 s=68 w=3.014421E-5,
111 110 109 s=2 w=0.0011876004,
112 111 98 s=68 w=3.014421E-5,
113 111 110 s=18 w=1.3133441E-4,
114 112 99 s=68 w=3.014421E-5,
115 112 111 s=17 w=1.1814934E-4,
116 113 100 s=68 w=3.014421E-5,
117 113 112 s=49 w=2.1754895E-4,
118 114 101 s=68 w=3.014421E-5,
119 114 113 s=16 w=0.0057819164,
120 115 102 s=68 w=3.014421E-5,
121 115 114 s=15 w=5.1683665E-4,
122 116 103 s=68 w=3.014421E-5,
123 116 115 s=14 w=1.2434748E-5,
124 117 116 s=13 w=5.8611364E-5,
125 118 103 s=13 w=5.8611364E-5,
126 118 117 s=68 w=3.014421E-5,
127 119 104 s=13 w=5.8611364E-5,
128 119 118 s=69 w=0.005910653,
129 120 105 s=13 w=5.8611364E-5,
130 120 119 s=70 w=0.0033162495,
131 121 106 s=13 w=5.8611364E-5,
132 121 120 s=66 w=0.007121544,
133 122 107 s=13 w=5.8611364E-5,
134 122 121 s=64 w=6.5946125E-4,
135 123 108 s=13 w=5.8611364E-5,
136 123 122 s=49 w=2.1754895E-4,
137 124 109 s=73 w=3.878094E-5,
138 125 110 s=73 w=3.878094E-5,
139 125 124 s=2 w=0.0011876004,
140 126 111 s=73 w=3.878094E-5,
141 126 125 s=18 w=1.3133441E-4,
142 127 112 s=73 w=3.878094E-5,
143 127 126 s=17 w=1.1814934E-4,
144 128 113 s=73 w=3.878094E-5,
145 128 127 s=49 w=2.1754895E-4,
146 129 114 s=73 w=3.878094E-5,
147 129 128 s=16 w=0.0057819164,
148 130 115 s=73 w=3.878094E-5,
149 130 129 s=15 w=5.1683665E-4,
150 131 116 s=73 w=3.878094E-5,
151 131 130 s=14 w=1.2434748E-5,
152 132 117 s=73 w=3.878094E-5,
153 132 131 s=13 w=5.8611364E-5,
154 133 75 s=84 w=0.008227629,
155 134 76 s=84 w=0.008227629,
156 134 133 s=19 w=0.0019191417,
157 135 93 s=84 w=0.008227629,
158 135 134 s=69 w=0.005910653,
159 136 94 s=84 w=0.008227629,
160 136 135 s=3 w=0.0029208392,
161 137 95 s=84 w=0.008227629,
162 137 136 s=64 w=6.5946125E-4,
163 138 96 s=84 w=0.008227629,
164 138 137 s=66 w=0.007121544,
165 139 109 s=84 w=0.008227629,
166 139 138 s=68 w=3.014421E-5,
167 140 124 s=84 w=0.008227629,
168 140 139 s=73 w=3.878094E-5,
169 141 125 s=84 w=0.008227629,
170 141 140 s=2 w=0.0011876004,
171 142 126 s=84 w=0.008227629,
172 142 141 s=18 w=1.3133441E-4,
173 143 127 s=84 w=0.008227629,
174 143 142 s=17 w=1.1814934E-4,
175 144 128 s=84 w=0.008227629,
176 144 143 s=49 w=2.1754895E-4,
177 145 129 s=84 w=0.008227629,
178 145 144 s=16 w=0.0057819164,
179 146 130 s=84 w=0.008227629,
180 146 145 s=15 w=5.1683665E-4,
181 147 131 s=84 w=0.008227629,
182 147 146 s=14 w=1.2434748E-5,
183 148 132 s=84 w=0.008227629,
184 148 147 s=13 w=5.8611364E-5,
185 149 140 s=75 w=5.389713E-4,
186 150 141 s=75 w=5.389713E-4,
187 150 149 s=2 w=0.0011876004,
188 151 142 s=75 w=5.389713E-4,
189 151 150 s=18 w=1.3133441E-4,
190 152 143 s=75 w=5.389713E-4,
191 152 151 s=17 w=1.1814934E-4,
192 153 144 s=75 w=5.389713E-4,
193 153 152 s=49 w=2.1754895E-4,
194 154 145 s=75 w=5.389713E-4,
195 154 153 s=16 w=0.0057819164,
196 155 146 s=75 w=5.389713E-4,
197 155 154 s=15 w=5.1683665E-4,
198 156 147 s=75 w=5.389713E-4,
199 156 155 s=14 w=1.2434748E-5,
200 157 148 s=75 w=5.389713E-4,
201 157 156 s=13 w=5.8611364E-5,
202 158 132 s=75 w=5.389713E-4,
203 158 157 s=84 w=0.008227629,
204 159 149 s=83 w=2.3930732E-4,
205 160 150 s=83 w=2.3930732E-4,
206 160 159 s=2 w=0.0011876004,
207 161 151 s=83 w=2.3930732E-4,
208 161 160 s=18 w=1.3133441E-4,
209 162 152 s=83 w=2.3930732E-4,
210 162 161 s=17 w=1.1814934E-4,
211 163 153 s=83 w=2.3930732E-4,
212 163 162 s=49 w=2.1754895E-4,
213 164 154 s=83 w=2.3930732E-4,
214 164 163 s=16 w=0.0057819164,
215 165 155 s=83 w=2.3930732E-4,
216 165 164 s=15 w=5.1683665E-4,
217 166 156 s=83 w=2.3930732E-4,
218 166 165 s=14 w=1.2434748E-5,
219 167 157 s=83 w=2.3930732E-4,
220 167 166 s=13 w=5.8611364E-5,
221 168 161 s=82 w=1.4797122E-4,
222 169 162 s=82 w=1.4797122E-4,
223 169 168 s=17 w=1.1814934E-4,
224 170 163 s=82 w=1.4797122E-4,
225 170 169 s=49 w=2.1754895E-4,
226 171 164 s=82 w=1.4797122E-4,
227 171 170 s=16 w=0.0057819164,
228 172 165 s=82 w=1.4797122E-4,
229 172 171 s=15 w=5.1683665E-4,
230 173 166 s=82 w=1.4797122E-4,
231 173 172 s=14 w=1.2434748E-5,
232 174 167 s=82 w=1.4797122E-4,
233 174 173 s=13 w=5.8611364E-5,
234 175 170 s=81 w=0.00426597,
235 176 171 s=81 w=0.00426597,
236 176 175 s=16 w=0.0057819164,
237 177 172 s=81 w=0.00426597,
238 177 176 s=15 w=5.1683665E-4,
239 178 173 s=81 w=0.00426597,
240 178 177 s=14 w=1.2434748E-5,
241 179 174 s=81 w=0.00426597,
242 179 178 s=13 w=5.8611364E-5,
243 180 179 s=32 w=0.0013447845,
244 181 174 s=32 w=0.0013447845,
245 181 180 s=81 w=0.00426597,
246 182 167 s=32 w=0.0013447845,
247 182 181 s=82 w=1.4797122E-4,
248 183 157 s=32 w=0.0013447845,
249 183 182 s=83 w=2.3930732E-4,
250 184 158 s=32 w=0.0013447845,
251 184 183 s=84 w=0.008227629,
252 185 132 s=32 w=0.0013447845,
253 185 184 s=75 w=5.389713E-4,
254 186 117 s=32 w=0.0013447845,
255 186 185 s=73 w=3.878094E-5,
256 187 118 s=32 w=0.0013447845,
257 187 186 s=68 w=3.014421E-5,
258 188 119 s=32 w=0.0013447845,
259 188 187 s=69 w=0.005910653,
260 189 120 s=32 w=0.0013447845,
261 189 188 s=70 w=0.0033162495,
262 190 121 s=32 w=0.0013447845,
263 190 189 s=66 w=0.007121544,
264 191 122 s=32 w=0.0013447845,
265 191 190 s=64 w=6.5946125E-4,
266 192 123 s=32 w=0.0013447845,
267 192 191 s=49 w=2.1754895E-4,
268 193 179 s=72 w=0.0035840166,
269 194 180 s=72 w=0.0035840166,
270 194 193 s=32 w=0.0013447845,
271 195 181 s=72 w=0.0035840166,
272 195 194 s=81 w=0.00426597,
273 196 182 s=72 w=0.0035840166,
274 196 195 s=82 w=1.4797122E-4,
275 197 183 s=72 w=0.0035840166,
276 197 196 s=83 w=2.3930732E-4,
277 198 184 s=72 w=0.0035840166,
278 198 197 s=84 w=0.008227629,
279 199 185 s=72 w=0.0035840166,
280 199 198 s=75 w=5.389713E-4,
281 200 193 s=80 w=1.577801E-4,
282 201 194 s=80 w=1.577801E-4,
283 201 200 s=32 w=0.0013447845,
284 202 133 s=124 w=1.8114393E-5,
285 203 134 s=124 w=1.8114393E-5,
286 203 202 s=19 w=0.0019191417,
287 204 135 s=124 w=1.8114393E-5,
288 204 203 s=69 w=0.005910653,
289 205 136 s=124 w=1.8114393E-5,
290 205 204 s=3 w=0.0029208392,
291 206 137 s=124 w=1.8114393E-5,
292 206 205 s=64 w=6.5946125E-4,
293 207 138 s=124 w=1.8114393E-5,
294 207 206 s=66 w=0.007121544,
295 208 139 s=124 w=1.8114393E-5,
296 208 207 s=68 w=3.014421E-5,
297 209 140 s=124 w=1.8114393E-5,
298 209 208 s=73 w=3.878094E-5,
299 210 149 s=124 w=1.8114393E-5,
300 210 209 s=75 w=5.389713E-4,
301 211 159 s=124 w=1.8114393E-5,
302 211 210 s=83 w=2.3930732E-4,
303 212 160 s=124 w=1.8114393E-5,
304 212 211 s=2 w=0.0011876004,
305 213 161 s=124 w=1.8114393E-5,
306 213 212 s=18 w=1.3133441E-4,
307 214 168 s=124 w=1.8114393E-5,
308 214 213 s=82 w=1.4797122E-4,
309 215 169 s=124 w=1.8114393E-5,
310 215 214 s=17 w=1.1814934E-4,
311 216 170 s=124 w=1.8114393E-5,
312 216 215 s=49 w=2.1754895E-4,
313 217 175 s=124 w=1.8114393E-5,
314 217 216 s=81 w=0.00426597,
315 218 176 s=124 w=1.8114393E-5,
316 218 217 s=16 w=0.0057819164,
317 219 177 s=124 w=1.8114393E-5,
318 219 218 s=15 w=5.1683665E-4,
319 220 178 s=124 w=1.8114393E-5,
320 220 219 s=14 w=1.2434748E-5,
321 221 179 s=124 w=1.8114393E-5,
322 221 220 s=13 w=5.8611364E-5,
323 222 193 s=124 w=1.8114393E-5,
324 222 221 s=72 w=0.0035840166,
325 223 200 s=124 w=1.8114393E-5,
326 223 222 s=80 w=1.577801E-4,
327 224 201 s=124 w=1.8114393E-5,
328 224 223 s=32 w=0.0013447845,
329 225 49 s=133 w=1.0015641E-4,
330 226 50 s=133 w=1.0015641E-4,
331 226 225 s=4 w=0.026127102,
332 227 51 s=133 w=1.0015641E-4,
333 227 226 s=20 w=0.015221287,
334 228 75 s=133 w=1.0015641E-4,
335 228 227 s=70 w=0.0033162495,
336 229 133 s=133 w=1.0015641E-4,
337 229 228 s=84 w=0.008227629,
338 230 202 s=133 w=1.0015641E-4,
339 230 229 s=124 w=1.8114393E-5,
340 231 203 s=133 w=1.0015641E-4,
341 231 230 s=19 w=0.0019191417,
342 232 204 s=133 w=1.0015641E-4,
343 232 231 s=69 w=0.005910653,
344 233 205 s=133 w=1.0015641E-4,
345 233 232 s=3 w=0.0029208392,
346 234 206 s=133 w=1.0015641E-4,
347 234 233 s=64 w=6.5946125E-4,
348 235 207 s=133 w=1.0015641E-4,
349 235 234 s=66 w=0.007121544,
350 236 208 s=133 w=1.0015641E-4,
351 236 235 s=68 w=3.014421E-5,
352 237 209 s=133 w=1.0015641E-4,
353 237 236 s=73 w=3.878094E-5,
354 238 210 s=133 w=1.0015641E-4,
355 238 237 s=75 w=5.389713E-4,
356 239 211 s=133 w=1.0015641E-4,
357 239 238 s=83 w=2.3930732E-4,
358 240 212 s=133 w=1.0015641E-4,
359 240 239 s=2 w=0.0011876004,
360 241 213 s=133 w=1.0015641E-4,
361 241 240 s=18 w=1.3133441E-4,
362 242 214 s=133 w=1.0015641E-4,
363 242 241 s=82 w=1.4797122E-4,
364 243 215 s=133 w=1.0015641E-4,
365 243 242 s=17 w=1.1814934E-4,
366 244 216 s=133 w=1.0015641E-4,
367 244 243 s=49 w=2.1754895E-4,
368 245 217 s=133 w=1.0015641E-4,
369 245 244 s=81 w=0.00426597,
370 246 218 s=133 w=1.0015641E-4,
371 246 245 s=16 w=0.0057819164,
372 247 219 s=133 w=1.0015641E-4,
373 247 246 s=15 w=5.1683665E-4,
374 248 220 s=133 w=1.0015641E-4,
375 248 247 s=14 w=1.2434748E-5,
376 249 221 s=133 w=1.0015641E-4,
377 249 248 s=13 w=5.8611364E-5,
378 250 222 s=133 w=1.0015641E-4,
379 250 249 s=72 w=0.0035840166,
380 251 223 s=133 w=1.0015641E-4,
381 251 250 s=80 w=1.577801E-4,
382 252 230 s=132 w=2.2567358E-4,
383 253 231 s=132 w=2.2567358E-4,
384 253 252 s=19 w=0.0019191417,
385 254 232 s=132 w=2.2567358E-4,
386 254 253 s=69 w=0.005910653,
387 255 233 s=132 w=2.2567358E-4,
388 255 254 s=3 w=0.0029208392,
389 256 234 s=132 w=2.2567358E-4,
390 256 255 s=64 w=6.5946125E-4,
391 257 235 s=132 w=2.2567358E-4,
392 257 256 s=66 w=0.007121544,
393 258 236 s=132 w=2.2567358E-4,
394 258 257 s=68 w=3.014421E-5,
395 259 237 s=132 w=2.2567358E-4,
396 259 258 s=73 w=3.878094E-5,
397 260 238 s=132 w=2.2567358E-4,
398 260 259 s=75 w=5.389713E-4,
399 261 239 s=132 w=2.2567358E-4,
400 261 260 s=83 w=2.3930732E-4,
401 262 240 s=132 w=2.2567358E-4,
402 262 261 s=2 w=0.0011876004,
403 263 241 s=132 w=2.2567358E-4,
404 263 262 s=18 w=1.3133441E-4,
405 264 242 s=132 w=2.2567358E-4,
406 264 263 s=82 w=1.4797122E-4,
407 265 243 s=132 w=2.2567358E-4,
408 265 264 s=17 w=1.1814934E-4,
409 266 244 s=132 w=2.2567358E-4,
410 266 265 s=49 w=2.1754895E-4,
411 267 245 s=132 w=2.2567358E-4,
412 267 266 s=81 w=0.00426597,
413 268 246 s=132 w=2.2567358E-4,
414 268 267 s=16 w=0.0057819164,
415 269 247 s=132 w=2.2567358E-4,
416 269 268 s=15 w=5.1683665E-4,
417 270 248 s=132 w=2.2567358E-4,
418 270 269 s=14 w=1.2434748E-5,
419 271 249 s=132 w=2.2567358E-4,
420 271 270 s=13 w=5.8611364E-5,
421 272 250 s=132 w=2.2567358E-4,
422 272 271 s=72 w=0.0035840166,
423 273 251 s=132 w=2.2567358E-4,
424 273 272 s=80 w=1.577801E-4,
425 274 225 s=139 w=3.3732413E-4,
426 275 226 s=139 w=3.3732413E-4,
427 275 274 s=4 w=0.026127102,
428 276 227 s=139 w=3.3732413E-4,
429 276 275 s=20 w=0.015221287,
430 277 228 s=139 w=3.3732413E-4,
431 277 276 s=70 w=0.0033162495,
432 278 229 s=139 w=3.3732413E-4,
433 278 277 s=84 w=0.008227629,
434 279 230 s=139 w=3.3732413E-4,
435 279 278 s=124 w=1.8114393E-5,
436 280 252 s=139 w=3.3732413E-4,
437 280 279 s=132 w=2.2567358E-4,
438 281 253 s=139 w=3.3732413E-4,
439 281 280 s=19 w=0.0019191417,
440 282 254 s=139 w=3.3732413E-4,
441 282 281 s=69 w=0.005910653,
442 283 255 s=139 w=3.3732413E-4,
443 283 282 s=3 w=0.0029208392,
444 284 256 s=139 w=3.3732413E-4,
445 284 283 s=64 w=6.5946125E-4,
446 285 257 s=139 w=3.3732413E-4,
447 285 284 s=66 w=0.007121544,
448 286 258 s=139 w=3.3732413E-4,
449 286 285 s=68 w=3.014421E-5,
450 287 259 s=139 w=3.3732413E-4,
451 287 286 s=73 w=3.878094E-5,
452 288 260 s=139 w=3.3732413E-4,
453 288 287 s=75 w=5.389713E-4,
454 289 261 s=139 w=3.3732413E-4,
455 289 288 s=83 w=2.3930732E-4,
456 290 262 s=139 w=3.3732413E-4,
457 290 289 s=2 w=0.0011876004,
458 291 263 s=139 w=3.3732413E-4,
459 291 290 s=18 w=1.3133441E-4,
460 292 264 s=139 w=3.3732413E-4,
461 292 291 s=82 w=1.4797122E-4,
462 293 265 s=139 w=3.3732413E-4,
463 293 292 s=17 w=1.1814934E-4,
464 294 266 s=139 w=3.3732413E-4,
465 294 293 s=49 w=2.1754895E-4,
466 295 267 s=139 w=3.3732413E-4,
467 295 294 s=81 w=0.00426597,
468 296 268 s=139 w=3.3732413E-4,
469 296 295 s=16 w=0.0057819164,
470 297 269 s=139 w=3.3732413E-4,
471 297 296 s=15 w=5.1683665E-4,
472 298 270 s=139 w=3.3732413E-4,
473 298 297 s=14 w=1.2434748E-5,
474 299 271 s=139 w=3.3732413E-4,
475 299 298 s=13 w=5.8611364E-5,
476 300 272 s=139 w=3.3732413E-4,
477 300 299 s=72 w=0.0035840166,
478 301 273 s=139 w=3.3732413E-4,
479 301 300 s=80 w=1.577801E-4,
480 302 289 s=123 w=8.8428403E-4,
481 303 290 s=123 w=8.8428403E-4,
482 303 302 s=2 w=0.0011876004,
483 304 291 s=123 w=8.8428403E-4,
484 304 303 s=18 w=1.3133441E-4,
485 305 292 s=123 w=8.8428403E-4,
486 305 304 s=82 w=1.4797122E-4,
487 306 293 s=123 w=8.8428403E-4,
488 306 305 s=17 w=1.1814934E-4,
489 307 294 s=123 w=8.8428403E-4,
490 307 306 s=49 w=2.1754895E-4,
491 308 295 s=123 w=8.8428403E-4,
492 308 307 s=81 w=0.00426597,
493 309 296 s=123 w=8.8428403E-4,
494 309 308 s=16 w=0.0057819164,
495 310 297 s=123 w=8.8428403E-4,
496 310 309 s=15 w=5.1683665E-4,
497 311 298 s=123 w=8.8428403E-4,
498 311 310 s=14 w=1.2434748E-5,
499 312 299 s=123 w=8.8428403E-4,
500 312 311 s=13 w=5.8611364E-5,
501 313 300 s=123 w=8.8428403E-4,
502 313 312 s=72 w=0.0035840166,
503 314 301 s=123 w=8.8428403E-4,
504 314 313 s=80 w=1.577801E-4,
505 315 273 s=123 w=8.8428403E-4,
506 315 314 s=139 w=3.3732413E-4,
507 316 251 s=123 w=8.8428403E-4,
508 316 315 s=132 w=2.2567358E-4,
509 317 223 s=123 w=8.8428403E-4,
510 317 316 s=133 w=1.0015641E-4,
511 318 224 s=123 w=8.8428403E-4,
512 318 317 s=32 w=0.0013447845,
513 319 280 s=138 w=0.002388659,
514 320 281 s=138 w=0.002388659,
515 320 319 s=19 w=0.0019191417,
516 321 282 s=138 w=0.002388659,
517 321 320 s=69 w=0.005910653,
518 322 283 s=138 w=0.002388659,
519 322 321 s=3 w=0.0029208392,
520 323 284 s=138 w=0.002388659,
521 323 322 s=64 w=6.5946125E-4,
522 324 285 s=138 w=0.002388659,
523 324 323 s=66 w=0.007121544,
524 325 286 s=138 w=0.002388659,
525 325 324 s=68 w=3.014421E-5,
526 326 287 s=138 w=0.002388659,
527 326 325 s=73 w=3.878094E-5,
528 327 288 s=138 w=0.002388659,
529 327 326 s=75 w=5.389713E-4,
530 328 289 s=138 w=0.002388659,
531 328 327 s=83 w=2.3930732E-4,
532 329 302 s=138 w=0.002388659,
533 329 328 s=123 w=8.8428403E-4,
534 330 303 s=138 w=0.002388659,
535 330 329 s=2 w=0.0011876004,
536 331 304 s=138 w=0.002388659,
537 331 330 s=18 w=1.3133441E-4,
538 332 305 s=138 w=0.002388659,
539 332 331 s=82 w=1.4797122E-4,
540 333 306 s=138 w=0.002388659,
541 333 332 s=17 w=1.1814934E-4,
542 334 307 s=138 w=0.002388659,
543 334 333 s=49 w=2.1754895E-4,
544 335 308 s=138 w=0.002388659,
545 335 334 s=81 w=0.00426597,
546 336 309 s=138 w=0.002388659,
547 336 335 s=16 w=0.0057819164,
548 337 310 s=138 w=0.002388659,
549 337 336 s=15 w=5.1683665E-4,
550 338 311 s=138 w=0.002388659,
551 338 337 s=14 w=1.2434748E-5,
552 339 312 s=138 w=0.002388659,
553 339 338 s=13 w=5.8611364E-5,
554 340 313 s=138 w=0.002388659,
555 340 339 s=72 w=0.0035840166,
556 341 314 s=138 w=0.002388659,
557 341 340 s=80 w=1.577801E-4,
558 342 329 s=131 w=2.2536225E-4,
559 343 330 s=131 w=2.2536225E-4,
560 343 342 s=2 w=0.0011876004,
561 344 331 s=131 w=2.2536225E-4,
562 344 343 s=18 w=1.3133441E-4,
563 345 332 s=131 w=2.2536225E-4,
564 345 344 s=82 w=1.4797122E-4,
565 346 333 s=131 w=2.2536225E-4,
566 346 345 s=17 w=1.1814934E-4,
567 347 334 s=131 w=2.2536225E-4,
568 347 346 s=49 w=2.1754895E-4,
569 348 335 s=131 w=2.2536225E-4,
570 348 347 s=81 w=0.00426597,
571 349 336 s=131 w=2.2536225E-4,
572 349 348 s=16 w=0.0057819164,
573 350 337 s=131 w=2.2536225E-4,
574 350 349 s=15 w=5.1683665E-4,
575 351 338 s=131 w=2.2536225E-4,
576 351 350 s=14 w=1.2434748E-5,
577 352 339 s=131 w=2.2536225E-4,
578 352 351 s=13 w=5.8611364E-5,
579 353 340 s=131 w=2.2536225E-4,
580 353 352 s=72 w=0.0035840166,
581 354 341 s=131 w=2.2536225E-4,
582 354 353 s=80 w=1.577801E-4,
583 355 314 s=131 w=2.2536225E-4,
584 355 354 s=138 w=0.002388659,
585 356 315 s=131 w=2.2536225E-4,
586 356 355 s=139 w=3.3732413E-4,
587 357 343 s=130 w=7.5217686E-5,
588 358 344 s=130 w=7.5217686E-5,
589 358 357 s=18 w=1.3133441E-4,
590 359 345 s=130 w=7.5217686E-5,
591 359 358 s=82 w=1.4797122E-4,
592 360 346 s=130 w=7.5217686E-5,
593 360 359 s=17 w=1.1814934E-4,
594 361 347 s=130 w=7.5217686E-5,
595 361 360 s=49 w=2.1754895E-4,
596 362 348 s=130 w=7.5217686E-5,
597 362 361 s=81 w=0.00426597,
598 363 349 s=130 w=7.5217686E-5,
599 363 362 s=16 w=0.0057819164,
600 364 350 s=130 w=7.5217686E-5,
601 364 363 s=15 w=5.1683665E-4,
602 365 351 s=130 w=7.5217686E-5,
603 365 364 s=14 w=1.2434748E-5,
604 366 352 s=130 w=7.5217686E-5,
605 366 365 s=13 w=5.8611364E-5,
606 367 353 s=130 w=7.5217686E-5,
607 367 366 s=72 w=0.0035840166,
608 368 354 s=130 w=7.5217686E-5,
609 368 367 s=80 w=1.577801E-4,
610 369 355 s=130 w=7.5217686E-5,
611 369 368 s=138 w=0.002388659,
612 370 356 s=130 w=7.5217686E-5,
613 370 369 s=139 w=3.3732413E-4,
614 371 342 s=137 w=0.01348189,
615 372 343 s=137 w=0.01348189,
616 372 371 s=2 w=0.0011876004,
617 373 357 s=137 w=0.01348189,
618 373 372 s=130 w=7.5217686E-5,
619 374 358 s=137 w=0.01348189,
620 374 373 s=18 w=1.3133441E-4,
621 375 359 s=137 w=0.01348189,
622 375 374 s=82 w=1.4797122E-4,
623 376 360 s=137 w=0.01348189,
624 376 375 s=17 w=1.1814934E-4,
625 377 361 s=137 w=0.01348189,
626 377 376 s=49 w=2.1754895E-4,
627 378 362 s=137 w=0.01348189,
628 378 377 s=81 w=0.00426597,
629 379 363 s=137 w=0.01348189,
630 379 378 s=16 w=0.0057819164,
631 380 364 s=137 w=0.01348189,
632 380 379 s=15 w=5.1683665E-4,
633 381 365 s=137 w=0.01348189,
634 381 380 s=14 w=1.2434748E-5,
635 382 366 s=137 w=0.01348189,
636 382 381 s=13 w=5.8611364E-5,
637 383 367 s=137 w=0.01348189,
638 383 382 s=72 w=0.0035840166,
639 384 368 s=137 w=0.01348189,
640 384 383 s=80 w=1.577801E-4,
641 385 375 s=129 w=1.3622151E-5,
642 386 376 s=129 w=1.3622151E-5,
643 386 385 s=17 w=1.1814934E-4,
644 387 377 s=129 w=1.3622151E-5,
645 387 386 s=49 w=2.1754895E-4,
646 388 378 s=129 w=1.3622151E-5,
647 388 387 s=81 w=0.00426597,
648 389 379 s=129 w=1.3622151E-5,
649 389 388 s=16 w=0.0057819164,
650 390 380 s=129 w=1.3622151E-5,
651 390 389 s=15 w=5.1683665E-4,
652 391 381 s=129 w=1.3622151E-5,
653 391 390 s=14 w=1.2434748E-5,
654 392 382 s=129 w=1.3622151E-5,
655 392 391 s=13 w=5.8611364E-5,
656 393 383 s=129 w=1.3622151E-5,
657 393 392 s=72 w=0.0035840166,
658 394 384 s=129 w=1.3622151E-5,
659 394 393 s=80 w=1.577801E-4,
660 395 368 s=129 w=1.3622151E-5,
661 395 394 s=137 w=0.01348189,
662 396 369 s=129 w=1.3622151E-5,
663 396 395 s=138 w=0.002388659,
664 397 370 s=129 w=1.3622151E-5,
665 397 396 s=139 w=3.3732413E-4,
666 398 371 s=149 w=1.7111293E-5,
667 399 372 s=149 w=1.7111293E-5,
668 399 398 s=2 w=0.0011876004,
669 400 373 s=149 w=1.7111293E-5,
670 400 399 s=130 w=7.5217686E-5,
671 401 374 s=149 w=1.7111293E-5,
672 401 400 s=18 w=1.3133441E-4,
673 402 375 s=149 w=1.7111293E-5,
674 402 401 s=82 w=1.4797122E-4,
675 403 385 s=149 w=1.7111293E-5,
676 403 402 s=129 w=1.3622151E-5,
677 404 386 s=149 w=1.7111293E-5,
678 404 403 s=17 w=1.1814934E-4,
679 405 387 s=149 w=1.7111293E-5,
680 405 404 s=49 w=2.1754895E-4,
681 406 388 s=149 w=1.7111293E-5,
682 406 405 s=81 w=0.00426597,
683 407 389 s=149 w=1.7111293E-5,
684 407 406 s=16 w=0.0057819164,
685 408 390 s=149 w=1.7111293E-5,
686 408 407 s=15 w=5.1683665E-4,
687 409 391 s=149 w=1.7111293E-5,
688 409 408 s=14 w=1.2434748E-5,
689 410 392 s=149 w=1.7111293E-5,
690 410 409 s=13 w=5.8611364E-5,
691 411 393 s=149 w=1.7111293E-5,
692 411 410 s=72 w=0.0035840166,
693 412 394 s=149 w=1.7111293E-5,
694 412 411 s=80 w=1.577801E-4,
695 413 274 s=163 w=0.020721642,
696 414 275 s=163 w=0.020721642,
697 414 413 s=4 w=0.026127102,
698 415 276 s=163 w=0.020721642,
699 415 414 s=20 w=0.015221287,
700 416 277 s=163 w=0.020721642,
701 416 415 s=70 w=0.0033162495,
702 417 278 s=163 w=0.020721642,
703 417 416 s=84 w=0.008227629,
704 418 279 s=163 w=0.020721642,
705 418 417 s=124 w=1.8114393E-5,
706 419 280 s=163 w=0.020721642,
707 419 418 s=132 w=2.2567358E-4,
708 420 319 s=163 w=0.020721642,
709 420 419 s=138 w=0.002388659,
710 421 320 s=163 w=0.020721642,
711 421 420 s=19 w=0.0019191417,
712 422 321 s=163 w=0.020721642,
713 422 421 s=69 w=0.005910653,
714 423 322 s=163 w=0.020721642,
715 423 422 s=3 w=0.0029208392,
716 424 323 s=163 w=0.020721642,
717 424 423 s=64 w=6.5946125E-4,
718 425 324 s=163 w=0.020721642,
719 425 424 s=66 w=0.007121544,
720 426 325 s=163 w=0.020721642,
721 426 425 s=68 w=3.014421E-5,
722 427 326 s=163 w=0.020721642,
723 427 426 s=73 w=3.878094E-5,
724 428 327 s=163 w=0.020721642,
725 428 427 s=75 w=5.389713E-4,
726 429 328 s=163 w=0.020721642,
727 429 428 s=83 w=2.3930732E-4,
728 430 329 s=163 w=0.020721642,
729 430 429 s=123 w=8.8428403E-4,
730 431 342 s=163 w=0.020721642,
731 431 430 s=131 w=2.2536225E-4,
732 432 371 s=163 w=0.020721642,
733 432 431 s=137 w=0.01348189,
734 433 398 s=163 w=0.020721642,
735 433 432 s=149 w=1.7111293E-5,
736 434 399 s=163 w=0.020721642,
737 434 433 s=2 w=0.0011876004,
738 435 400 s=163 w=0.020721642,
739 435 434 s=130 w=7.5217686E-5,
740 436 401 s=163 w=0.020721642,
741 436 435 s=18 w=1.3133441E-4,
742 437 402 s=163 w=0.020721642,
743 437 436 s=82 w=1.4797122E-4,
744 438 403 s=163 w=0.020721642,
745 438 437 s=129 w=1.3622151E-5,
746 439 404 s=163 w=0.020721642,
747 439 438 s=17 w=1.1814934E-4,
748 440 405 s=163 w=0.020721642,
749 440 439 s=49 w=2.1754895E-4,
750 441 406 s=163 w=0.020721642,
751 441 440 s=81 w=0.00426597,
752 442 407 s=163 w=0.020721642,
753 442 441 s=16 w=0.0057819164,
754 443 408 s=163 w=0.020721642,
755 443 442 s=15 w=5.1683665E-4,
756 444 409 s=163 w=0.020721642,
757 444 443 s=14 w=1.2434748E-5,
758 445 438 s=148 w=0.0020048132,
759 446 439 s=148 w=0.0020048132,
760 446 445 s=17 w=1.1814934E-4,
761 447 440 s=148 w=0.0020048132,
762 447 446 s=49 w=2.1754895E-4,
763 448 441 s=148 w=0.0020048132,
764 448 447 s=81 w=0.00426597,
765 449 442 s=148 w=0.0020048132,
766 449 448 s=16 w=0.0057819164,
767 450 443 s=148 w=0.0020048132,
768 450 449 s=15 w=5.1683665E-4,
769 451 444 s=148 w=0.0020048132,
770 451 450 s=14 w=1.2434748E-5,
771 452 409 s=148 w=0.0020048132,
772 452 451 s=163 w=0.020721642,
773 453 410 s=148 w=0.0020048132,
774 453 452 s=13 w=5.8611364E-5,
775 454 411 s=148 w=0.0020048132,
776 454 453 s=72 w=0.0035840166,
777 455 412 s=148 w=0.0020048132,
778 455 454 s=80 w=1.577801E-4,
779 456 413 s=172 w=0.0016836694,
780 457 414 s=172 w=0.0016836694,
781 457 456 s=4 w=0.026127102,
782 458 415 s=172 w=0.0016836694,
783 458 457 s=20 w=0.015221287,
784 459 416 s=172 w=0.0016836694,
785 459 458 s=70 w=0.0033162495,
786 460 417 s=172 w=0.0016836694,
787 460 459 s=84 w=0.008227629,
788 461 418 s=172 w=0.0016836694,
789 461 460 s=124 w=1.8114393E-5,
790 462 419 s=172 w=0.0016836694,
791 462 461 s=132 w=2.2567358E-4,
792 463 420 s=172 w=0.0016836694,
793 463 462 s=138 w=0.002388659,
794 464 421 s=172 w=0.0016836694,
795 464 463 s=19 w=0.0019191417,
796 465 422 s=172 w=0.0016836694,
797 465 464 s=69 w=0.005910653,
798 465 5 s=194 w=0.17859171,
799 466 423 s=172 w=0.0016836694,
800 466 465 s=3 w=0.0029208392,
801 467 424 s=172 w=0.0016836694,
802 467 466 s=64 w=6.5946125E-4,
803 468 425 s=172 w=0.0016836694,
804 468 467 s=66 w=0.007121544,
805 469 426 s=172 w=0.0016836694,
806 469 468 s=68 w=3.014421E-5,
807 470 427 s=172 w=0.0016836694,
808 470 469 s=73 w=3.878094E-5,
809 471 428 s=172 w=0.0016836694,
810 471 470 s=75 w=5.389713E-4,
811 472 429 s=172 w=0.0016836694,
812 472 471 s=83 w=2.3930732E-4,
813 473 430 s=172 w=0.0016836694,
814 473 472 s=123 w=8.8428403E-4,
815 474 431 s=172 w=0.0016836694,
816 474 473 s=131 w=2.2536225E-4,
817 475 432 s=172 w=0.0016836694,
818 475 474 s=137 w=0.01348189,
819 476 433 s=172 w=0.0016836694,
820 476 475 s=149 w=1.7111293E-5,
821 477 434 s=172 w=0.0016836694,
822 477 476 s=2 w=0.0011876004,
823 478 435 s=172 w=0.0016836694,
824 478 477 s=130 w=7.5217686E-5,
825 479 436 s=172 w=0.0016836694,
826 479 478 s=18 w=1.3133441E-4,
827 480 437 s=172 w=0.0016836694,
828 480 479 s=82 w=1.4797122E-4,
829 481 438 s=172 w=0.0016836694,
830 481 480 s=129 w=1.3622151E-5,
831 482 445 s=172 w=0.0016836694,
832 482 481 s=148 w=0.0020048132,
833 483 446 s=172 w=0.0016836694,
834 483 482 s=17 w=1.1814934E-4,
835 484 447 s=172 w=0.0016836694,
836 484 483 s=49 w=2.1754895E-4,
837 485 448 s=172 w=0.0016836694,
838 485 484 s=81 w=0.00426597,
839 486 449 s=172 w=0.0016836694,
840 486 485 s=16 w=0.0057819164,
841 487 450 s=172 w=0.0016836694,
842 487 486 s=15 w=5.1683665E-4,
843 488 199 s=12 w=0.0180114,
844 489 185 s=12 w=0.0180114,
845 489 488 s=72 w=0.0035840166,
846 490 186 s=12 w=0.0180114,
847 490 489 s=73 w=3.878094E-5,
848 491 187 s=12 w=0.0180114,
849 491 490 s=68 w=3.014421E-5,
850 492 188 s=12 w=0.0180114,
851 492 491 s=69 w=0.005910653,
852 493 189 s=12 w=0.0180114,
853 493 492 s=70 w=0.0033162495,
854 494 190 s=12 w=0.0180114,
855 494 493 s=66 w=0.007121544,
856 495 191 s=12 w=0.0180114,
857 495 494 s=64 w=6.5946125E-4,
858 496 192 s=12 w=0.0180114,
859 496 495 s=49 w=2.1754895E-4,
860 497 123 s=12 w=0.0180114,
861 497 496 s=32 w=0.0013447845,
862 498 198 s=31 w=0.007637189,
863 498 37 s=74 w=0.15935922,
864 499 199 s=31 w=0.007637189,
865 499 498 s=75 w=5.389713E-4,
866 500 488 s=31 w=0.007637189,
867 500 499 s=12 w=0.0180114,
868 501 489 s=31 w=0.007637189,
869 501 500 s=72 w=0.0035840166,
870 502 490 s=31 w=0.007637189,
871 502 501 s=73 w=3.878094E-5,
872 503 491 s=31 w=0.007637189,
873 503 502 s=68 w=3.014421E-5,
874 504 492 s=31 w=0.007637189,
875 504 503 s=69 w=0.005910653,
876 505 493 s=31 w=0.007637189,
877 505 504 s=70 w=0.0033162495,
878 506 494 s=31 w=0.007637189,
879 506 505 s=66 w=0.007121544,
880 507 495 s=31 w=0.007637189,
881 507 506 s=64 w=6.5946125E-4,
882 508 496 s=31 w=0.007637189,
883 508 507 s=49 w=2.1754895E-4,
884 509 485 s=147 w=4.085296E-4,
885 510 486 s=147 w=4.085296E-4,
886 510 509 s=16 w=0.0057819164,
887 511 487 s=147 w=4.085296E-4,
888 511 510 s=15 w=5.1683665E-4,
889 512 450 s=147 w=4.085296E-4,
890 512 511 s=172 w=0.0016836694,
891 513 451 s=147 w=4.085296E-4,
892 513 512 s=14 w=1.2434748E-5,
893 514 452 s=147 w=4.085296E-4,
894 514 513 s=163 w=0.020721642,
895 515 453 s=147 w=4.085296E-4,
896 515 514 s=13 w=5.8611364E-5,
897 516 454 s=147 w=4.085296E-4,
898 516 515 s=72 w=0.0035840166,
899 517 455 s=147 w=4.085296E-4,
900 517 516 s=80 w=1.577801E-4,
901 518 502 s=11 w=1.2959364E-5,
902 519 503 s=11 w=1.2959364E-5,
903 519 518 s=68 w=3.014421E-5,
904 520 504 s=11 w=1.2959364E-5,
905 520 519 s=69 w=0.005910653,
906 521 505 s=11 w=1.2959364E-5,
907 521 520 s=70 w=0.0033162495,
908 522 506 s=11 w=1.2959364E-5,
909 522 521 s=66 w=0.007121544,
910 523 507 s=11 w=1.2959364E-5,
911 523 522 s=64 w=6.5946125E-4,
912 524 508 s=11 w=1.2959364E-5,
913 524 523 s=49 w=2.1754895E-4,
914 525 496 s=11 w=1.2959364E-5,
915 525 524 s=31 w=0.007637189,
916 526 497 s=11 w=1.2959364E-5,
917 526 525 s=32 w=0.0013447845,
918 527 500 s=30 w=5.475536E-5,
919 528 501 s=30 w=5.475536E-5,
920 528 527 s=72 w=0.0035840166,
921 529 502 s=30 w=5.475536E-5,
922 529 528 s=73 w=3.878094E-5,
923 530 518 s=30 w=5.475536E-5,
924 530 529 s=11 w=1.2959364E-5,
925 531 519 s=30 w=5.475536E-5,
926 531 530 s=68 w=3.014421E-5,
927 532 520 s=30 w=5.475536E-5,
928 532 531 s=69 w=0.005910653,
929 533 521 s=30 w=5.475536E-5,
930 533 532 s=70 w=0.0033162495,
931 534 522 s=30 w=5.475536E-5,
932 534 533 s=66 w=0.007121544,
933 535 523 s=30 w=5.475536E-5,
934 535 534 s=64 w=6.5946125E-4,
935 536 524 s=30 w=5.475536E-5,
936 536 535 s=49 w=2.1754895E-4,
937 537 476 s=162 w=0.02528651,
938 538 477 s=162 w=0.02528651,
939 538 537 s=2 w=0.0011876004,
940 539 478 s=162 w=0.02528651,
941 539 538 s=130 w=7.5217686E-5,
942 540 479 s=162 w=0.02528651,
943 540 539 s=18 w=1.3133441E-4,
944 541 480 s=162 w=0.02528651,
945 541 540 s=82 w=1.4797122E-4,
946 542 481 s=162 w=0.02528651,
947 542 541 s=129 w=1.3622151E-5,
948 543 482 s=162 w=0.02528651,
949 543 542 s=148 w=0.0020048132,
950 544 483 s=162 w=0.02528651,
951 544 543 s=17 w=1.1814934E-4,
952 545 484 s=162 w=0.02528651,
953 545 544 s=49 w=2.1754895E-4,
954 546 485 s=162 w=0.02528651,
955 546 545 s=81 w=0.00426597,
956 547 509 s=162 w=0.02528651,
957 547 546 s=147 w=4.085296E-4,
958 548 510 s=162 w=0.02528651,
959 548 547 s=16 w=0.0057819164,
960 549 511 s=162 w=0.02528651,
961 549 548 s=15 w=5.1683665E-4,
962 550 512 s=162 w=0.02528651,
963 550 549 s=172 w=0.0016836694,
964 551 513 s=162 w=0.02528651,
965 551 550 s=14 w=1.2434748E-5,
966 552 533 s=10 w=8.751684E-6,
967 553 534 s=10 w=8.751684E-6,
968 553 552 s=66 w=0.007121544,
969 554 535 s=10 w=8.751684E-6,
970 554 553 s=64 w=6.5946125E-4,
971 555 536 s=10 w=8.751684E-6,
972 555 554 s=49 w=2.1754895E-4,
973 556 524 s=10 w=8.751684E-6,
974 556 555 s=30 w=5.475536E-5,
975 557 525 s=10 w=8.751684E-6,
976 557 556 s=31 w=0.007637189,
977 558 526 s=10 w=8.751684E-6,
978 558 557 s=32 w=0.0013447845,
979 559 530 s=29 w=0.010599989,
980 560 531 s=29 w=0.010599989,
981 560 559 s=68 w=3.014421E-5,
982 561 532 s=29 w=0.010599989,
983 561 560 s=69 w=0.005910653,
984 562 533 s=29 w=0.010599989,
985 562 561 s=70 w=0.0033162495,
986 563 552 s=29 w=0.010599989,
987 563 562 s=10 w=8.751684E-6,
988 564 553 s=29 w=0.010599989,
989 564 563 s=66 w=0.007121544,
990 565 554 s=29 w=0.010599989,
991 565 564 s=64 w=6.5946125E-4,
992 566 555 s=29 w=0.010599989,
993 566 565 s=49 w=2.1754895E-4,
994 567 527 s=40 w=0.002268235,
995 568 528 s=40 w=0.002268235,
996 568 567 s=72 w=0.0035840166,
997 569 529 s=40 w=0.002268235,
998 569 568 s=73 w=3.878094E-5,
999 570 530 s=40 w=0.002268235,
1000 570 569 s=11 w=1.2959364E-5,
1001 571 559 s=40 w=0.002268235,
1002 571 570 s=29 w=0.010599989,
1003 572 560 s=40 w=0.002268235,
1004 572 571 s=68 w=3.014421E-5,
1005 573 561 s=40 w=0.002268235,
1006 573 572 s=69 w=0.005910653,
1007 574 562 s=40 w=0.002268235,
1008 574 573 s=70 w=0.0033162495,
1009 575 563 s=40 w=0.002268235,
1010 575 574 s=10 w=8.751684E-6,
1011 576 564 s=40 w=0.002268235,
1012 576 575 s=66 w=0.007121544,
1013 577 565 s=40 w=0.002268235,
1014 577 576 s=64 w=6.5946125E-4,
1015 578 566 s=40 w=0.002268235,
1016 578 577 s=49 w=2.1754895E-4,
1017 579 517 s=111 w=0.0061813314,
1018 580 455 s=111 w=0.0061813314,
1019 580 579 s=147 w=4.085296E-4,
1020 581 412 s=111 w=0.0061813314,
1021 581 580 s=148 w=0.0020048132,
1022 582 394 s=111 w=0.0061813314,
1023 582 581 s=149 w=1.7111293E-5,
1024 583 395 s=111 w=0.0061813314,
1025 583 582 s=137 w=0.01348189,
1026 584 396 s=111 w=0.0061813314,
1027 584 583 s=138 w=0.002388659,
1028 585 397 s=111 w=0.0061813314,
1029 585 584 s=139 w=3.3732413E-4,
1030 586 370 s=111 w=0.0061813314,
1031 586 585 s=129 w=1.3622151E-5,
1032 587 356 s=111 w=0.0061813314,
1033 587 586 s=130 w=7.5217686E-5,
1034 588 315 s=111 w=0.0061813314,
1035 588 587 s=131 w=2.2536225E-4,
1036 589 316 s=111 w=0.0061813314,
1037 589 588 s=132 w=2.2567358E-4,
1038 590 317 s=111 w=0.0061813314,
1039 590 589 s=133 w=1.0015641E-4,
1040 591 318 s=111 w=0.0061813314,
1041 591 590 s=32 w=0.0013447845,
1042 592 224 s=111 w=0.0061813314,
1043 592 591 s=123 w=8.8428403E-4,
1044 593 201 s=111 w=0.0061813314,
1045 593 592 s=124 w=1.8114393E-5,
1046 594 517 s=114 w=0.003659239,
1047 595 579 s=114 w=0.003659239,
1048 595 594 s=111 w=0.0061813314,
1049 596 580 s=114 w=0.003659239,
1050 596 595 s=147 w=4.085296E-4,
1051 597 581 s=114 w=0.003659239,
1052 597 596 s=148 w=0.0020048132,
1053 598 582 s=114 w=0.003659239,
1054 598 597 s=149 w=1.7111293E-5,
1055 599 583 s=114 w=0.003659239,
1056 599 598 s=137 w=0.01348189,
1057 600 584 s=114 w=0.003659239,
1058 600 599 s=138 w=0.002388659,
1059 601 585 s=114 w=0.003659239,
1060 601 600 s=139 w=3.3732413E-4,
1061 602 586 s=114 w=0.003659239,
1062 602 601 s=129 w=1.3622151E-5,
1063 603 587 s=114 w=0.003659239,
1064 603 602 s=130 w=7.5217686E-5,
1065 604 588 s=114 w=0.003659239,
1066 604 603 s=131 w=2.2536225E-4,
1067 605 589 s=114 w=0.003659239,
1068 605 604 s=132 w=2.2567358E-4,
1069 606 590 s=114 w=0.003659239,
1070 606 605 s=133 w=1.0015641E-4,
1071 607 591 s=114 w=0.003659239,
1072 607 606 s=32 w=0.0013447845,
1073 608 592 s=114 w=0.003659239,
1074 608 607 s=123 w=8.8428403E-4,
1075 609 593 s=114 w=0.003659239,
1076 609 608 s=124 w=1.8114393E-5,
1077 610 537 s=171 w=1.7171704E-5,
1078 611 538 s=171 w=1.7171704E-5,
1079 611 610 s=2 w=0.0011876004,
1080 612 539 s=171 w=1.7171704E-5,
1081 612 611 s=130 w=7.5217686E-5,
1082 613 540 s=171 w=1.7171704E-5,
1083 613 612 s=18 w=1.3133441E-4,
1084 614 541 s=171 w=1.7171704E-5,
1085 614 613 s=82 w=1.4797122E-4,
1086 615 542 s=171 w=1.7171704E-5,
1087 615 614 s=129 w=1.3622151E-5,
1088 616 543 s=171 w=1.7171704E-5,
1089 616 615 s=148 w=0.0020048132,
1090 617 544 s=171 w=1.7171704E-5,
1091 617 616 s=17 w=1.1814934E-4,
1092 618 545 s=171 w=1.7171704E-5,
1093 618 617 s=49 w=2.1754895E-4,
1094 619 546 s=171 w=1.7171704E-5,
1095 619 618 s=81 w=0.00426597,
1096 620 547 s=171 w=1.7171704E-5,
1097 620 619 s=147 w=4.085296E-4,
1098 621 548 s=171 w=1.7171704E-5,
1099 621 620 s=16 w=0.0057819164,
1100 622 549 s=171 w=1.7171704E-5,
1101 622 621 s=15 w=5.1683665E-4,
1102 623 576 s=9 w=3.7390366E-6,
1103 624 577 s=9 w=3.7390366E-6,
1104 624 623 s=64 w=6.5946125E-4,
1105 625 578 s=9 w=3.7390366E-6,
1106 625 624 s=49 w=2.1754895E-4,
1107 626 566 s=9 w=3.7390366E-6,
1108 626 625 s=40 w=0.002268235,
1109 627 555 s=9 w=3.7390366E-6,
1110 627 626 s=29 w=0.010599989,
1111 628 556 s=9 w=3.7390366E-6,
1112 628 627 s=30 w=5.475536E-5,
1113 629 557 s=9 w=3.7390366E-6,
1114 629 628 s=31 w=0.007637189,
1115 630 558 s=9 w=3.7390366E-6,
1116 630 629 s=32 w=0.0013447845,
1117 631 575 s=28 w=0.0018677752,
1118 632 576 s=28 w=0.0018677752,
1119 632 631 s=66 w=0.007121544,
1120 633 623 s=28 w=0.0018677752,
1121 633 632 s=9 w=3.7390366E-6,
1122 634 624 s=28 w=0.0018677752,
1123 634 633 s=64 w=6.5946125E-4,
1124 635 625 s=28 w=0.0018677752,
1125 635 634 s=49 w=2.1754895E-4,
1126 636 626 s=28 w=0.0018677752,
1127 636 635 s=40 w=0.002268235,
1128 637 571 s=39 w=3.947112E-5,
1129 638 572 s=39 w=3.947112E-5,
1130 638 637 s=68 w=3.014421E-5,
1131 639 573 s=39 w=3.947112E-5,
1132 639 638 s=69 w=0.005910653,
1133 640 574 s=39 w=3.947112E-5,
1134 640 639 s=70 w=0.0033162495,
1135 641 575 s=39 w=3.947112E-5,
1136 641 640 s=10 w=8.751684E-6,
1137 642 631 s=39 w=3.947112E-5,
1138 642 641 s=28 w=0.0018677752,
1139 643 632 s=39 w=3.947112E-5,
1140 643 642 s=66 w=0.007121544,
1141 644 633 s=39 w=3.947112E-5,
1142 644 643 s=9 w=3.7390366E-6,
1143 645 634 s=39 w=3.947112E-5,
1144 645 644 s=64 w=6.5946125E-4,
1145 646 635 s=39 w=3.947112E-5,
1146 646 645 s=49 w=2.1754895E-4,
1147 647 567 s=48 w=0.0039061424,
1148 647 38 s=71 w=0.16394264,
1149 648 568 s=48 w=0.0039061424,
1150 648 647 s=72 w=0.0035840166,
1151 649 569 s=48 w=0.0039061424,
1152 649 648 s=73 w=3.878094E-5,
1153 650 570 s=48 w=0.0039061424,
1154 650 649 s=11 w=1.2959364E-5,
1155 651 571 s=48 w=0.0039061424,
1156 651 650 s=29 w=0.010599989,
1157 652 637 s=48 w=0.0039061424,
1158 652 651 s=39 w=3.947112E-5,
1159 653 638 s=48 w=0.0039061424,
1160 653 652 s=68 w=3.014421E-5,
1161 654 639 s=48 w=0.0039061424,
1162 654 653 s=69 w=0.005910653,
1163 655 640 s=48 w=0.0039061424,
1164 655 654 s=70 w=0.0033162495,
1165 656 641 s=48 w=0.0039061424,
1166 656 655 s=10 w=8.751684E-6,
1167 657 642 s=48 w=0.0039061424,
1168 657 656 s=28 w=0.0018677752,
1169 658 643 s=48 w=0.0039061424,
1170 658 657 s=66 w=0.007121544,
1171 659 644 s=48 w=0.0039061424,
1172 659 658 s=9 w=3.7390366E-6,
1173 660 645 s=48 w=0.0039061424,
1174 660 659 s=64 w=6.5946125E-4,
1175 661 607 s=98 w=0.004679628,
1176 662 608 s=98 w=0.004679628,
1177 662 661 s=123 w=8.8428403E-4,
1178 663 609 s=98 w=0.004679628,
1179 663 662 s=124 w=1.8114393E-5,
1180 664 593 s=98 w=0.004679628,
1181 664 663 s=114 w=0.003659239,
1182 665 201 s=98 w=0.004679628,
1183 665 664 s=111 w=0.0061813314,
1184 666 622 s=128 w=0.0030691891,
1185 667 549 s=128 w=0.0030691891,
1186 667 666 s=171 w=1.7171704E-5,
1187 668 550 s=128 w=0.0030691891,
1188 668 667 s=172 w=0.0016836694,
1189 669 551 s=128 w=0.0030691891,
1190 669 668 s=14 w=1.2434748E-5,
1191 670 513 s=128 w=0.0030691891,
1192 670 669 s=162 w=0.02528651,
1193 671 514 s=128 w=0.0030691891,
1194 671 670 s=163 w=0.020721642,
1195 672 515 s=128 w=0.0030691891,
1196 672 671 s=13 w=5.8611364E-5,
1197 673 516 s=128 w=0.0030691891,
1198 673 672 s=72 w=0.0035840166,
1199 674 517 s=128 w=0.0030691891,
1200 674 673 s=80 w=1.577801E-4,
1201 675 594 s=128 w=0.0030691891,
1202 675 674 s=114 w=0.003659239,
1203 676 595 s=128 w=0.0030691891,
1204 676 675 s=111 w=0.0061813314,
1205 677 596 s=128 w=0.0030691891,
1206 677 676 s=147 w=4.085296E-4,
1207 678 597 s=128 w=0.0030691891,
1208 678 677 s=148 w=0.0020048132,
1209 679 598 s=128 w=0.0030691891,
1210 679 678 s=149 w=1.7111293E-5,
1211 680 599 s=128 w=0.0030691891,
1212 680 679 s=137 w=0.01348189,
1213 681 600 s=128 w=0.0030691891,
1214 681 680 s=138 w=0.002388659,
1215 682 601 s=128 w=0.0030691891,
1216 682 681 s=139 w=3.3732413E-4,
1217 683 616 s=161 w=0.0025322253,
1218 684 617 s=161 w=0.0025322253,
1219 684 683 s=17 w=1.1814934E-4,
1220 685 618 s=161 w=0.0025322253,
1221 685 684 s=49 w=2.1754895E-4,
1222 686 619 s=161 w=0.0025322253,
1223 686 685 s=81 w=0.00426597,
1224 687 620 s=161 w=0.0025322253,
1225 687 686 s=147 w=4.085296E-4,
1226 688 621 s=161 w=0.0025322253,
1227 688 687 s=16 w=0.0057819164,
1228 689 622 s=161 w=0.0025322253,
1229 689 688 s=15 w=5.1683665E-4,
1230 690 666 s=161 w=0.0025322253,
1231 690 689 s=128 w=0.0030691891,
1232 691 667 s=161 w=0.0025322253,
1233 691 690 s=171 w=1.7171704E-5,
1234 692 668 s=161 w=0.0025322253,
1235 692 691 s=172 w=0.0016836694,
1236 693 669 s=161 w=0.0025322253,
1237 693 692 s=14 w=1.2434748E-5,
1238 694 610 s=177 w=0.0057998854,
1239 695 611 s=177 w=0.0057998854,
1240 695 694 s=2 w=0.0011876004,
1241 696 612 s=177 w=0.0057998854,
1242 696 695 s=130 w=7.5217686E-5,
1243 697 613 s=177 w=0.0057998854,
1244 697 696 s=18 w=1.3133441E-4,
1245 698 614 s=177 w=0.0057998854,
1246 698 697 s=82 w=1.4797122E-4,
1247 699 615 s=177 w=0.0057998854,
1248 699 698 s=129 w=1.3622151E-5,
1249 700 616 s=177 w=0.0057998854,
1250 700 699 s=148 w=0.0020048132,
1251 701 683 s=177 w=0.0057998854,
1252 701 700 s=161 w=0.0025322253,
1253 702 684 s=177 w=0.0057998854,
1254 702 701 s=17 w=1.1814934E-4,
1255 703 685 s=177 w=0.0057998854,
1256 703 702 s=49 w=2.1754895E-4,
1257 704 686 s=177 w=0.0057998854,
1258 704 703 s=81 w=0.00426597,
1259 705 687 s=177 w=0.0057998854,
1260 705 704 s=147 w=4.085296E-4,
1261 706 688 s=177 w=0.0057998854,
1262 706 705 s=16 w=0.0057819164,
1263 707 689 s=177 w=0.0057998854,
1264 707 706 s=15 w=5.1683665E-4,
1265 708 659 s=27 w=0.013251485,
1266 709 660 s=27 w=0.013251485,
1267 709 708 s=64 w=6.5946125E-4,
1268 710 645 s=27 w=0.013251485,
1269 710 709 s=48 w=0.0039061424,
1270 711 646 s=27 w=0.013251485,
1271 711 710 s=49 w=2.1754895E-4,
1272 712 635 s=27 w=0.013251485,
1273 712 711 s=39 w=3.947112E-5,
1274 713 636 s=27 w=0.013251485,
1275 713 712 s=40 w=0.002268235,
1276 714 657 s=38 w=1.8176564E-5,
1277 715 658 s=38 w=1.8176564E-5,
1278 715 714 s=66 w=0.007121544,
1279 716 659 s=38 w=1.8176564E-5,
1280 716 715 s=9 w=3.7390366E-6,
1281 717 708 s=38 w=1.8176564E-5,
1282 717 716 s=27 w=0.013251485,
1283 718 709 s=38 w=1.8176564E-5,
1284 718 717 s=64 w=6.5946125E-4,
1285 719 710 s=38 w=1.8176564E-5,
1286 719 718 s=48 w=0.0039061424,
1287 720 711 s=38 w=1.8176564E-5,
1288 720 719 s=49 w=2.1754895E-4,
1289 721 652 s=47 w=0.0130247725,
1290 722 653 s=47 w=0.0130247725,
1291 722 721 s=68 w=3.014421E-5,
1292 723 654 s=47 w=0.0130247725,
1293 723 722 s=69 w=0.005910653,
1294 724 655 s=47 w=0.0130247725,
1295 724 723 s=70 w=0.0033162495,
1296 725 656 s=47 w=0.0130247725,
1297 725 724 s=10 w=8.751684E-6,
1298 726 657 s=47 w=0.0130247725,
1299 726 725 s=28 w=0.0018677752,
1300 727 714 s=47 w=0.0130247725,
1301 727 726 s=38 w=1.8176564E-5,
1302 728 715 s=47 w=0.0130247725,
1303 728 727 s=66 w=0.007121544,
1304 729 716 s=47 w=0.0130247725,
1305 729 728 s=9 w=3.7390366E-6,
1306 730 717 s=47 w=0.0130247725,
1307 730 729 s=27 w=0.013251485,
1308 731 718 s=47 w=0.0130247725,
1309 731 730 s=64 w=6.5946125E-4,
1310 732 675 s=120 w=0.0032100778,
1311 733 676 s=120 w=0.0032100778,
1312 733 732 s=111 w=0.0061813314,
1313 734 677 s=120 w=0.0032100778,
1314 734 733 s=147 w=4.085296E-4,
1315 735 678 s=120 w=0.0032100778,
1316 735 734 s=148 w=0.0020048132,
1317 736 679 s=120 w=0.0032100778,
1318 736 735 s=149 w=1.7111293E-5,
1319 737 680 s=120 w=0.0032100778,
1320 737 736 s=137 w=0.01348189,
1321 738 681 s=120 w=0.0032100778,
1322 738 737 s=138 w=0.002388659,
1323 739 682 s=120 w=0.0032100778,
1324 739 738 s=139 w=3.3732413E-4,
1325 740 601 s=120 w=0.0032100778,
1326 740 739 s=128 w=0.0030691891,
1327 741 602 s=120 w=0.0032100778,
1328 741 740 s=129 w=1.3622151E-5,
1329 742 603 s=120 w=0.0032100778,
1330 742 741 s=130 w=7.5217686E-5,
1331 743 604 s=120 w=0.0032100778,
1332 743 742 s=131 w=2.2536225E-4,
1333 744 605 s=120 w=0.0032100778,
1334 744 743 s=132 w=2.2567358E-4,
1335 745 606 s=120 w=0.0032100778,
1336 745 744 s=133 w=1.0015641E-4,
1337 746 607 s=120 w=0.0032100778,
1338 746 745 s=32 w=0.0013447845,
1339 747 661 s=120 w=0.0032100778,
1340 747 746 s=98 w=0.004679628,
1341 748 662 s=120 w=0.0032100778,
1342 748 747 s=123 w=8.8428403E-4,
1343 749 663 s=120 w=0.0032100778,
1344 749 748 s=124 w=1.8114393E-5,
1345 750 705 s=160 w=0.055907745,
1346 751 706 s=160 w=0.055907745,
1347 751 750 s=16 w=0.0057819164,
1348 752 707 s=160 w=0.055907745,
1349 752 751 s=15 w=5.1683665E-4,
1350 753 689 s=160 w=0.055907745,
1351 753 752 s=177 w=0.0057998854,
1352 754 690 s=160 w=0.055907745,
1353 754 753 s=128 w=0.0030691891,
1354 755 691 s=160 w=0.055907745,
1355 755 754 s=171 w=1.7171704E-5,
1356 756 692 s=160 w=0.055907745,
1357 756 755 s=172 w=0.0016836694,
1358 757 693 s=160 w=0.055907745,
1359 757 756 s=14 w=1.2434748E-5,
1360 758 701 s=170 w=4.1687733E-4,
1361 759 702 s=170 w=4.1687733E-4,
1362 759 758 s=17 w=1.1814934E-4,
1363 760 703 s=170 w=4.1687733E-4,
1364 760 759 s=49 w=2.1754895E-4,
1365 761 704 s=170 w=4.1687733E-4,
1366 761 760 s=81 w=0.00426597,
1367 762 705 s=170 w=4.1687733E-4,
1368 762 761 s=147 w=4.085296E-4,
1369 763 750 s=170 w=4.1687733E-4,
1370 763 762 s=160 w=0.055907745,
1371 764 751 s=170 w=4.1687733E-4,
1372 764 763 s=16 w=0.0057819164,
1373 765 752 s=170 w=4.1687733E-4,
1374 765 764 s=15 w=5.1683665E-4,
1375 766 753 s=170 w=4.1687733E-4,
1376 766 765 s=177 w=0.0057998854,
1377 767 754 s=170 w=4.1687733E-4,
1378 767 766 s=128 w=0.0030691891,
1379 768 731 s=26 w=4.2243794E-4,
1380 769 718 s=26 w=4.2243794E-4,
1381 769 768 s=47 w=0.0130247725,
1382 770 719 s=26 w=4.2243794E-4,
1383 770 769 s=48 w=0.0039061424,
1384 771 720 s=26 w=4.2243794E-4,
1385 771 770 s=49 w=2.1754895E-4,
1386 772 711 s=26 w=4.2243794E-4,
1387 772 771 s=38 w=1.8176564E-5,
1388 773 712 s=26 w=4.2243794E-4,
1389 773 772 s=39 w=3.947112E-5,
1390 774 713 s=26 w=4.2243794E-4,
1391 774 773 s=40 w=0.002268235,
1392 775 730 s=37 w=2.973767E-5,
1393 776 731 s=37 w=2.973767E-5,
1394 776 775 s=64 w=6.5946125E-4,
1395 777 768 s=37 w=2.973767E-5,
1396 777 776 s=26 w=4.2243794E-4,
1397 778 769 s=37 w=2.973767E-5,
1398 778 777 s=47 w=0.0130247725,
1399 779 770 s=37 w=2.973767E-5,
1400 779 778 s=48 w=0.0039061424,
1401 780 771 s=37 w=2.973767E-5,
1402 780 779 s=49 w=2.1754895E-4,
1403 781 727 s=46 w=4.4362664E-6,
1404 782 728 s=46 w=4.4362664E-6,
1405 782 781 s=66 w=0.007121544,
1406 783 729 s=46 w=4.4362664E-6,
1407 783 782 s=9 w=3.7390366E-6,
1408 784 730 s=46 w=4.4362664E-6,
1409 784 783 s=27 w=0.013251485,
1410 785 775 s=46 w=4.4362664E-6,
1411 785 784 s=37 w=2.973767E-5,
1412 786 776 s=46 w=4.4362664E-6,
1413 786 785 s=64 w=6.5946125E-4,
1414 787 777 s=46 w=4.4362664E-6,
1415 787 786 s=26 w=4.2243794E-4,
1416 788 721 s=56 w=1.1696793E-5,
1417 788 39 s=67 w=0.11063571,
1418 789 722 s=56 w=1.1696793E-5,
1419 789 788 s=68 w=3.014421E-5,
1420 790 723 s=56 w=1.1696793E-5,
1421 790 789 s=69 w=0.005910653,
1422 791 724 s=56 w=1.1696793E-5,
1423 791 790 s=70 w=0.0033162495,
1424 792 725 s=56 w=1.1696793E-5,
1425 792 791 s=10 w=8.751684E-6,
1426 793 726 s=56 w=1.1696793E-5,
1427 793 792 s=28 w=0.0018677752,
1428 794 727 s=56 w=1.1696793E-5,
1429 794 793 s=38 w=1.8176564E-5,
1430 795 781 s=56 w=1.1696793E-5,
1431 795 794 s=46 w=4.4362664E-6,
1432 796 782 s=56 w=1.1696793E-5,
1433 796 795 s=66 w=0.007121544,
1434 797 783 s=56 w=1.1696793E-5,
1435 797 796 s=9 w=3.7390366E-6,
1436 798 784 s=56 w=1.1696793E-5,
1437 798 797 s=27 w=0.013251485,
1438 799 785 s=56 w=1.1696793E-5,
1439 799 798 s=37 w=2.973767E-5,
1440 800 786 s=56 w=1.1696793E-5,
1441 800 799 s=64 w=6.5946125E-4,
1442 801 787 s=56 w=1.1696793E-5,
1443 801 800 s=26 w=4.2243794E-4,
1444 802 665 s=90 w=0.0041538877,
1445 803 201 s=90 w=0.0041538877,
1446 803 802 s=98 w=0.004679628,
1447 804 732 s=122 w=0.0018450819,
1448 805 733 s=122 w=0.0018450819,
1449 805 804 s=111 w=0.0061813314,
1450 806 734 s=122 w=0.0018450819,
1451 806 805 s=147 w=4.085296E-4,
1452 807 735 s=122 w=0.0018450819,
1453 807 806 s=148 w=0.0020048132,
1454 808 736 s=122 w=0.0018450819,
1455 808 807 s=149 w=1.7111293E-5,
1456 809 737 s=122 w=0.0018450819,
1457 809 808 s=137 w=0.01348189,
1458 810 738 s=122 w=0.0018450819,
1459 810 809 s=138 w=0.002388659,
1460 811 739 s=122 w=0.0018450819,
1461 811 810 s=139 w=3.3732413E-4,
1462 812 740 s=122 w=0.0018450819,
1463 812 811 s=128 w=0.0030691891,
1464 813 741 s=122 w=0.0018450819,
1465 813 812 s=129 w=1.3622151E-5,
1466 814 742 s=122 w=0.0018450819,
1467 814 813 s=130 w=7.5217686E-5,
1468 815 743 s=122 w=0.0018450819,
1469 815 814 s=131 w=2.2536225E-4,
1470 816 744 s=122 w=0.0018450819,
1471 816 815 s=132 w=2.2567358E-4,
1472 817 745 s=122 w=0.0018450819,
1473 817 816 s=133 w=1.0015641E-4,
1474 818 746 s=122 w=0.0018450819,
1475 818 817 s=32 w=0.0013447845,
1476 819 747 s=122 w=0.0018450819,
1477 819 818 s=98 w=0.004679628,
1478 820 764 s=159 w=0.032690287,
1479 821 765 s=159 w=0.032690287,
1480 821 820 s=15 w=5.1683665E-4,
1481 822 766 s=159 w=0.032690287,
1482 822 821 s=177 w=0.0057998854,
1483 823 767 s=159 w=0.032690287,
1484 823 822 s=128 w=0.0030691891,
1485 824 754 s=159 w=0.032690287,
1486 824 823 s=170 w=4.1687733E-4,
1487 825 755 s=159 w=0.032690287,
1488 825 824 s=171 w=1.7171704E-5,
1489 826 756 s=159 w=0.032690287,
1490 826 825 s=172 w=0.0016836694,
1491 827 757 s=159 w=0.032690287,
1492 827 826 s=14 w=1.2434748E-5,
1493 828 763 s=169 w=1.2141156E-5,
1494 829 764 s=169 w=1.2141156E-5,
1495 829 828 s=16 w=0.0057819164,
1496 830 820 s=169 w=1.2141156E-5,
1497 830 829 s=159 w=0.032690287,
1498 831 821 s=169 w=1.2141156E-5,
1499 831 830 s=15 w=5.1683665E-4,
1500 832 822 s=169 w=1.2141156E-5,
1501 832 831 s=177 w=0.0057998854,
1502 833 823 s=169 w=1.2141156E-5,
1503 833 832 s=128 w=0.0030691891,
1504 834 801 s=25 w=0.0014580593,
1505 835 787 s=25 w=0.0014580593,
1506 835 834 s=56 w=1.1696793E-5,
1507 836 777 s=25 w=0.0014580593,
1508 836 835 s=46 w=4.4362664E-6,
1509 837 778 s=25 w=0.0014580593,
1510 837 836 s=47 w=0.0130247725,
1511 838 779 s=25 w=0.0014580593,
1512 838 837 s=48 w=0.0039061424,
1513 839 780 s=25 w=0.0014580593,
1514 839 838 s=49 w=2.1754895E-4,
1515 840 771 s=25 w=0.0014580593,
1516 840 839 s=37 w=2.973767E-5,
1517 841 772 s=25 w=0.0014580593,
1518 841 840 s=38 w=1.8176564E-5,
1519 842 773 s=25 w=0.0014580593,
1520 842 841 s=39 w=3.947112E-5,
1521 843 774 s=25 w=0.0014580593,
1522 843 842 s=40 w=0.002268235,
1523 844 801 s=36 w=2.2197677E-5,
1524 845 834 s=36 w=2.2197677E-5,
1525 845 844 s=25 w=0.0014580593,
1526 846 835 s=36 w=2.2197677E-5,
1527 846 845 s=56 w=1.1696793E-5,
1528 847 836 s=36 w=2.2197677E-5,
1529 847 846 s=46 w=4.4362664E-6,
1530 848 837 s=36 w=2.2197677E-5,
1531 848 847 s=47 w=0.0130247725,
1532 849 838 s=36 w=2.2197677E-5,
1533 849 848 s=48 w=0.0039061424,
1534 850 839 s=36 w=2.2197677E-5,
1535 850 849 s=49 w=2.1754895E-4,
1536 851 799 s=45 w=0.05109566,
1537 852 800 s=45 w=0.05109566,
1538 852 851 s=64 w=6.5946125E-4,
1539 853 801 s=45 w=0.05109566,
1540 853 852 s=26 w=4.2243794E-4,
1541 854 844 s=45 w=0.05109566,
1542 854 853 s=36 w=2.2197677E-5,
1543 855 845 s=45 w=0.05109566,
1544 855 854 s=25 w=0.0014580593,
1545 856 846 s=45 w=0.05109566,
1546 856 855 s=56 w=1.1696793E-5,
1547 857 795 s=55 w=2.6844473E-6,
1548 857 40 s=65 w=0.09933143,
1549 858 796 s=55 w=2.6844473E-6,
1550 858 857 s=66 w=0.007121544,
1551 859 797 s=55 w=2.6844473E-6,
1552 859 858 s=9 w=3.7390366E-6,
1553 860 798 s=55 w=2.6844473E-6,
1554 860 859 s=27 w=0.013251485,
1555 861 799 s=55 w=2.6844473E-6,
1556 861 860 s=37 w=2.973767E-5,
1557 862 851 s=55 w=2.6844473E-6,
1558 862 861 s=45 w=0.05109566,
1559 863 852 s=55 w=2.6844473E-6,
1560 863 862 s=64 w=6.5946125E-4,
1561 864 853 s=55 w=2.6844473E-6,
1562 864 863 s=26 w=4.2243794E-4,
1563 865 854 s=55 w=2.6844473E-6,
1564 865 864 s=36 w=2.2197677E-5,
1565 866 855 s=55 w=2.6844473E-6,
1566 866 865 s=25 w=0.0014580593,
1567 867 802 s=79 w=0.027373806,
1568 868 803 s=79 w=0.027373806,
1569 868 867 s=98 w=0.004679628,
1570 869 201 s=79 w=0.027373806,
1571 869 868 s=90 w=0.0041538877,
1572 870 802 s=93 w=0.0017345025,
1573 871 867 s=93 w=0.0017345025,
1574 871 870 s=79 w=0.027373806,
1575 872 868 s=93 w=0.0017345025,
1576 872 871 s=98 w=0.004679628,
1577 873 663 s=97 w=0.0035184678,
1578 874 664 s=97 w=0.0035184678,
1579 874 873 s=114 w=0.003659239,
1580 875 665 s=97 w=0.0035184678,
1581 875 874 s=111 w=0.0061813314,
1582 876 802 s=97 w=0.0035184678,
1583 876 875 s=90 w=0.0041538877,
1584 877 870 s=97 w=0.0035184678,
1585 877 876 s=93 w=0.0017345025,
1586 878 871 s=97 w=0.0035184678,
1587 878 877 s=79 w=0.027373806,
1588 879 805 s=119 w=0.0021771342,
1589 880 806 s=119 w=0.0021771342,
1590 880 879 s=147 w=4.085296E-4,
1591 881 807 s=119 w=0.0021771342,
1592 881 880 s=148 w=0.0020048132,
1593 882 808 s=119 w=0.0021771342,
1594 882 881 s=149 w=1.7111293E-5,
1595 883 809 s=119 w=0.0021771342,
1596 883 882 s=137 w=0.01348189,
1597 884 810 s=119 w=0.0021771342,
1598 884 883 s=138 w=0.002388659,
1599 885 811 s=119 w=0.0021771342,
1600 885 884 s=139 w=3.3732413E-4,
1601 886 812 s=119 w=0.0021771342,
1602 886 885 s=128 w=0.0030691891,
1603 887 813 s=119 w=0.0021771342,
1604 887 886 s=129 w=1.3622151E-5,
1605 888 814 s=119 w=0.0021771342,
1606 888 887 s=130 w=7.5217686E-5,
1607 889 815 s=119 w=0.0021771342,
1608 889 888 s=131 w=2.2536225E-4,
1609 890 816 s=119 w=0.0021771342,
1610 890 889 s=132 w=2.2567358E-4,
1611 891 817 s=119 w=0.0021771342,
1612 891 890 s=133 w=1.0015641E-4,
1613 892 818 s=119 w=0.0021771342,
1614 892 891 s=32 w=0.0013447845,
1615 893 819 s=119 w=0.0021771342,
1616 893 892 s=98 w=0.004679628,
1617 894 747 s=119 w=0.0021771342,
1618 894 893 s=122 w=0.0018450819,
1619 895 748 s=119 w=0.0021771342,
1620 895 894 s=123 w=8.8428403E-4,
1621 896 749 s=119 w=0.0021771342,
1622 896 895 s=124 w=1.8114393E-5,
1623 897 804 s=127 w=1.2116826E-5,
1624 898 805 s=127 w=1.2116826E-5,
1625 898 897 s=111 w=0.0061813314,
1626 899 879 s=127 w=1.2116826E-5,
1627 899 898 s=119 w=0.0021771342,
1628 900 880 s=127 w=1.2116826E-5,
1629 900 899 s=147 w=4.085296E-4,
1630 901 881 s=127 w=1.2116826E-5,
1631 901 900 s=148 w=0.0020048132,
1632 902 882 s=127 w=1.2116826E-5,
1633 902 901 s=149 w=1.7111293E-5,
1634 903 883 s=127 w=1.2116826E-5,
1635 903 902 s=137 w=0.01348189,
1636 904 884 s=127 w=1.2116826E-5,
1637 904 903 s=138 w=0.002388659,
1638 905 885 s=127 w=1.2116826E-5,
1639 905 904 s=139 w=3.3732413E-4,
1640 906 830 s=168 w=0.016275682,
1641 907 831 s=168 w=0.016275682,
1642 907 906 s=15 w=5.1683665E-4,
1643 908 832 s=168 w=0.016275682,
1644 908 907 s=177 w=0.0057998854,
1645 909 833 s=168 w=0.016275682,
1646 909 908 s=128 w=0.0030691891,
1647 910 866 s=24 w=4.3573583E-4,
1648 911 855 s=24 w=4.3573583E-4,
1649 911 910 s=55 w=2.6844473E-6,
1650 912 856 s=24 w=4.3573583E-4,
1651 912 911 s=56 w=1.1696793E-5,
1652 913 846 s=24 w=4.3573583E-4,
1653 913 912 s=45 w=0.05109566,
1654 914 847 s=24 w=4.3573583E-4,
1655 914 913 s=46 w=4.4362664E-6,
1656 915 848 s=24 w=4.3573583E-4,
1657 915 914 s=47 w=0.0130247725,
1658 916 849 s=24 w=4.3573583E-4,
1659 916 915 s=48 w=0.0039061424,
1660 917 850 s=24 w=4.3573583E-4,
1661 917 916 s=49 w=2.1754895E-4,
1662 918 839 s=24 w=4.3573583E-4,
1663 918 917 s=36 w=2.2197677E-5,
1664 919 840 s=24 w=4.3573583E-4,
1665 919 918 s=37 w=2.973767E-5,
1666 920 841 s=24 w=4.3573583E-4,
1667 920 919 s=38 w=1.8176564E-5,
1668 921 842 s=24 w=4.3573583E-4,
1669 921 920 s=39 w=3.947112E-5,
1670 922 843 s=24 w=4.3573583E-4,
1671 922 921 s=40 w=0.002268235,
1672 923 866 s=35 w=1.1221084E-5,
1673 924 910 s=35 w=1.1221084E-5,
1674 924 923 s=24 w=4.3573583E-4,
1675 925 911 s=35 w=1.1221084E-5,
1676 925 924 s=55 w=2.6844473E-6,
1677 926 912 s=35 w=1.1221084E-5,
1678 926 925 s=56 w=1.1696793E-5,
1679 927 913 s=35 w=1.1221084E-5,
1680 927 926 s=45 w=0.05109566,
1681 928 914 s=35 w=1.1221084E-5,
1682 928 927 s=46 w=4.4362664E-6,
1683 929 915 s=35 w=1.1221084E-5,
1684 929 928 s=47 w=0.0130247725,
1685 930 916 s=35 w=1.1221084E-5,
1686 930 929 s=48 w=0.0039061424,
1687 931 917 s=35 w=1.1221084E-5,
1688 931 930 s=49 w=2.1754895E-4,
1689 932 865 s=44 w=2.5208556E-5,
1690 933 866 s=44 w=2.5208556E-5,
1691 933 932 s=25 w=0.0014580593,
1692 934 923 s=44 w=2.5208556E-5,
1693 934 933 s=35 w=1.1221084E-5,
1694 935 924 s=44 w=2.5208556E-5,
1695 935 934 s=24 w=4.3573583E-4,
1696 936 925 s=44 w=2.5208556E-5,
1697 936 935 s=55 w=2.6844473E-6,
1698 937 926 s=44 w=2.5208556E-5,
1699 937 936 s=56 w=1.1696793E-5,
1700 938 862 s=54 w=0.008764299,
1701 939 863 s=54 w=0.008764299,
1702 939 938 s=64 w=6.5946125E-4,
1703 940 864 s=54 w=0.008764299,
1704 940 939 s=26 w=4.2243794E-4,
1705 941 865 s=54 w=0.008764299,
1706 941 940 s=36 w=2.2197677E-5,
1707 942 932 s=54 w=0.008764299,
1708 942 941 s=44 w=2.5208556E-5,
1709 943 933 s=54 w=0.008764299,
1710 943 942 s=25 w=0.0014580593,
1711 944 934 s=54 w=0.008764299,
1712 944 943 s=35 w=1.1221084E-5,
1713 945 935 s=54 w=0.008764299,
1714 945 944 s=24 w=4.3573583E-4,
1715 946 872 s=78 w=0.008705665,
1716 947 868 s=78 w=0.008705665,
1717 947 946 s=93 w=0.0017345025,
1718 948 869 s=78 w=0.008705665,
1719 948 947 s=90 w=0.0041538877,
1720 949 877 s=89 w=0.004077955,
1721 950 878 s=89 w=0.004077955,
1722 950 949 s=79 w=0.027373806,
1723 951 871 s=89 w=0.004077955,
1724 951 950 s=97 w=0.0035184678,
1725 952 872 s=89 w=0.004077955,
1726 952 951 s=98 w=0.004679628,
1727 953 946 s=89 w=0.004077955,
1728 953 952 s=78 w=0.008705665,
1729 954 947 s=89 w=0.004077955,
1730 954 953 s=93 w=0.0017345025,
1731 955 893 s=110 w=0.04803543,
1732 956 894 s=110 w=0.04803543,
1733 956 955 s=122 w=0.0018450819,
1734 957 895 s=110 w=0.04803543,
1735 957 956 s=123 w=8.8428403E-4,
1736 958 896 s=110 w=0.04803543,
1737 958 957 s=124 w=1.8114393E-5,
1738 959 749 s=110 w=0.04803543,
1739 959 958 s=119 w=0.0021771342,
1740 960 663 s=110 w=0.04803543,
1741 960 959 s=120 w=0.0032100778,
1742 961 873 s=110 w=0.04803543,
1743 961 960 s=97 w=0.0035184678,
1744 962 874 s=110 w=0.04803543,
1745 962 961 s=114 w=0.003659239,
1746 963 897 s=136 w=0.010819606,
1747 964 898 s=136 w=0.010819606,
1748 964 963 s=111 w=0.0061813314,
1749 965 899 s=136 w=0.010819606,
1750 965 964 s=119 w=0.0021771342,
1751 966 900 s=136 w=0.010819606,
1752 966 965 s=147 w=4.085296E-4,
1753 967 901 s=136 w=0.010819606,
1754 967 966 s=148 w=0.0020048132,
1755 968 902 s=136 w=0.010819606,
1756 968 967 s=149 w=1.7111293E-5,
1757 969 907 s=158 w=0.0023013016,
1758 970 908 s=158 w=0.0023013016,
1759 970 969 s=177 w=0.0057998854,
1760 971 909 s=158 w=0.0023013016,
1761 971 970 s=128 w=0.0030691891,
1762 972 833 s=158 w=0.0023013016,
1763 972 971 s=168 w=0.016275682,
1764 973 823 s=158 w=0.0023013016,
1765 973 972 s=169 w=1.2141156E-5,
1766 974 824 s=158 w=0.0023013016,
1767 974 973 s=170 w=4.1687733E-4,
1768 975 825 s=158 w=0.0023013016,
1769 975 974 s=171 w=1.7171704E-5,
1770 976 826 s=158 w=0.0023013016,
1771 976 975 s=172 w=0.0016836694,
1772 977 827 s=158 w=0.0023013016,
1773 977 976 s=14 w=1.2434748E-5,
1774 978 907 s=167 w=0.0014450962,
1775 979 969 s=167 w=0.0014450962,
1776 979 978 s=158 w=0.0023013016,
1777 980 970 s=167 w=0.0014450962,
1778 980 979 s=177 w=0.0057998854,
1779 981 971 s=167 w=0.0014450962,
1780 981 980 s=128 w=0.0030691891,
1781 982 906 s=176 w=0.048954822,
1782 983 907 s=176 w=0.048954822,
1783 983 982 s=15 w=5.1683665E-4,
1784 984 978 s=176 w=0.048954822,
1785 984 983 s=167 w=0.0014450962,
1786 985 979 s=176 w=0.048954822,
1787 985 984 s=158 w=0.0023013016,
1788 986 937 s=8 w=0.0015656292,
1789 987 926 s=8 w=0.0015656292,
1790 987 986 s=44 w=2.5208556E-5,
1791 988 927 s=8 w=0.0015656292,
1792 988 987 s=45 w=0.05109566,
1793 989 928 s=8 w=0.0015656292,
1794 989 988 s=46 w=4.4362664E-6,
1795 990 929 s=8 w=0.0015656292,
1796 990 989 s=47 w=0.0130247725,
1797 991 930 s=8 w=0.0015656292,
1798 991 990 s=48 w=0.0039061424,
1799 992 931 s=8 w=0.0015656292,
1800 992 991 s=49 w=2.1754895E-4,
1801 993 917 s=8 w=0.0015656292,
1802 993 992 s=35 w=1.1221084E-5,
1803 994 918 s=8 w=0.0015656292,
1804 994 993 s=36 w=2.2197677E-5,
1805 995 919 s=8 w=0.0015656292,
1806 995 994 s=37 w=2.973767E-5,
1807 996 920 s=8 w=0.0015656292,
1808 996 995 s=38 w=1.8176564E-5,
1809 997 921 s=8 w=0.0015656292,
1810 997 996 s=39 w=3.947112E-5,
1811 998 922 s=8 w=0.0015656292,
1812 998 997 s=40 w=0.002268235,
1813 999 843 s=8 w=0.0015656292,
1814 999 998 s=24 w=4.3573583E-4,
1815 1000 774 s=8 w=0.0015656292,
1816 1000 999 s=25 w=0.0014580593,
1817 1001 713 s=8 w=0.0015656292,
1818 1001 1000 s=26 w=4.2243794E-4,
1819 1002 636 s=8 w=0.0015656292,
1820 1002 1001 s=27 w=0.013251485,
1821 1003 626 s=8 w=0.0015656292,
1822 1003 1002 s=28 w=0.0018677752,
1823 1004 627 s=8 w=0.0015656292,
1824 1004 1003 s=29 w=0.010599989,
1825 1005 628 s=8 w=0.0015656292,
1826 1005 1004 s=30 w=5.475536E-5,
1827 1006 629 s=8 w=0.0015656292,
1828 1006 1005 s=31 w=0.007637189,
1829 1007 630 s=8 w=0.0015656292,
1830 1007 1006 s=32 w=0.0013447845,
1831 1008 944 s=43 w=1.0915113E-5,
1832 1009 945 s=43 w=1.0915113E-5,
1833 1009 1008 s=24 w=4.3573583E-4,
1834 1010 935 s=43 w=1.0915113E-5,
1835 1010 1009 s=54 w=0.008764299,
1836 1011 936 s=43 w=1.0915113E-5,
1837 1011 1010 s=55 w=2.6844473E-6,
1838 1012 937 s=43 w=1.0915113E-5,
1839 1012 1011 s=56 w=1.1696793E-5,
1840 1013 986 s=43 w=1.0915113E-5,
1841 1013 1012 s=8 w=0.0015656292,
1842 1014 942 s=53 w=3.575867E-4,
1843 1015 943 s=53 w=3.575867E-4,
1844 1015 1014 s=25 w=0.0014580593,
1845 1016 944 s=53 w=3.575867E-4,
1846 1016 1015 s=35 w=1.1221084E-5,
1847 1017 1008 s=53 w=3.575867E-4,
1848 1017 1016 s=43 w=1.0915113E-5,
1849 1018 1009 s=53 w=3.575867E-4,
1850 1018 1017 s=24 w=4.3573583E-4,
1851 1019 938 s=59 w=0.0017699066,
1852 1020 939 s=59 w=0.0017699066,
1853 1020 1019 s=64 w=6.5946125E-4,
1854 1021 940 s=59 w=0.0017699066,
1855 1021 1020 s=26 w=4.2243794E-4,
1856 1022 941 s=59 w=0.0017699066,
1857 1022 1021 s=36 w=2.2197677E-5,
1858 1023 942 s=59 w=0.0017699066,
1859 1023 1022 s=44 w=2.5208556E-5,
1860 1024 1014 s=59 w=0.0017699066,
1861 1024 1023 s=53 w=3.575867E-4,
1862 1025 1015 s=59 w=0.0017699066,
1863 1025 1024 s=25 w=0.0014580593,
1864 1026 1016 s=59 w=0.0017699066,
1865 1026 1025 s=35 w=1.1221084E-5,
1866 1027 1017 s=59 w=0.0017699066,
1867 1027 1026 s=43 w=1.0915113E-5,
1868 1028 1018 s=59 w=0.0017699066,
1869 1028 1027 s=24 w=4.3573583E-4,
1870 1029 958 s=109 w=0.0031903686,
1871 1030 959 s=109 w=0.0031903686,
1872 1030 1029 s=119 w=0.0021771342,
1873 1031 960 s=109 w=0.0031903686,
1874 1031 1030 s=120 w=0.0032100778,
1875 1032 961 s=109 w=0.0031903686,
1876 1032 1031 s=97 w=0.0035184678,
1877 1033 962 s=109 w=0.0031903686,
1878 1033 1032 s=114 w=0.003659239,
1879 1034 963 s=142 w=0.002783959,
1880 1035 964 s=142 w=0.002783959,
1881 1035 1034 s=111 w=0.0061813314,
1882 1036 965 s=142 w=0.002783959,
1883 1036 1035 s=119 w=0.0021771342,
1884 1037 966 s=142 w=0.002783959,
1885 1037 1036 s=147 w=4.085296E-4,
1886 1038 967 s=142 w=0.002783959,
1887 1038 1037 s=148 w=0.0020048132,
1888 1039 968 s=142 w=0.002783959,
1889 1039 1038 s=149 w=1.7111293E-5,
1890 1040 674 s=146 w=0.0031077515,
1891 1041 675 s=146 w=0.0031077515,
1892 1041 1040 s=114 w=0.003659239,
1893 1042 732 s=146 w=0.0031077515,
1894 1042 1041 s=120 w=0.0032100778,
1895 1043 804 s=146 w=0.0031077515,
1896 1043 1042 s=122 w=0.0018450819,
1897 1044 897 s=146 w=0.0031077515,
1898 1044 1043 s=127 w=1.2116826E-5,
1899 1045 963 s=146 w=0.0031077515,
1900 1045 1044 s=136 w=0.010819606,
1901 1046 1034 s=146 w=0.0031077515,
1902 1046 1045 s=142 w=0.002783959,
1903 1047 1035 s=146 w=0.0031077515,
1904 1047 1046 s=111 w=0.0061813314,
1905 1048 1036 s=146 w=0.0031077515,
1906 1048 1047 s=119 w=0.0021771342,
1907 1049 985 s=157 w=0.0012258245,
1908 1050 979 s=157 w=0.0012258245,
1909 1050 1049 s=176 w=0.048954822,
1910 1051 980 s=157 w=0.0012258245,
1911 1051 1050 s=177 w=0.0057998854,
1912 1052 981 s=157 w=0.0012258245,
1913 1052 1051 s=128 w=0.0030691891,
1914 1053 971 s=157 w=0.0012258245,
1915 1053 1052 s=167 w=0.0014450962,
1916 1054 972 s=157 w=0.0012258245,
1917 1054 1053 s=168 w=0.016275682,
1918 1055 973 s=157 w=0.0012258245,
1919 1055 1054 s=169 w=1.2141156E-5,
1920 1056 974 s=157 w=0.0012258245,
1921 1056 1055 s=170 w=4.1687733E-4,
1922 1057 975 s=157 w=0.0012258245,
1923 1057 1056 s=171 w=1.7171704E-5,
1924 1058 976 s=157 w=0.0012258245,
1925 1058 1057 s=172 w=0.0016836694,
1926 1059 977 s=157 w=0.0012258245,
1927 1059 1058 s=14 w=1.2434748E-5,
1928 1060 985 s=166 w=5.5728847E-4,
1929 1061 1049 s=166 w=5.5728847E-4,
1930 1061 1060 s=157 w=0.0012258245,
1931 1062 1050 s=166 w=5.5728847E-4,
1932 1062 1061 s=176 w=0.048954822,
1933 1063 1051 s=166 w=5.5728847E-4,
1934 1063 1062 s=177 w=0.0057998854,
1935 1064 1052 s=166 w=5.5728847E-4,
1936 1064 1063 s=128 w=0.0030691891,
1937 1065 984 s=175 w=0.0065786364,
1938 1066 985 s=175 w=0.0065786364,
1939 1066 1065 s=158 w=0.0023013016,
1940 1067 1060 s=175 w=0.0065786364,
1941 1067 1066 s=166 w=5.5728847E-4,
1942 1068 1061 s=175 w=0.0065786364,
1943 1068 1067 s=157 w=0.0012258245,
1944 1069 982 s=180 w=0.0044841887,
1945 1070 983 s=180 w=0.0044841887,
1946 1070 1069 s=15 w=5.1683665E-4,
1947 1071 984 s=180 w=0.0044841887,
1948 1071 1070 s=167 w=0.0014450962,
1949 1072 1065 s=180 w=0.0044841887,
1950 1072 1071 s=175 w=0.0065786364,
1951 1073 1066 s=180 w=0.0044841887,
1952 1073 1072 s=158 w=0.0023013016,
1953 1074 1067 s=180 w=0.0044841887,
1954 1074 1073 s=166 w=5.5728847E-4,
1955 1075 1068 s=180 w=0.0044841887,
1956 1075 1074 s=157 w=0.0012258245,
1957 1076 992 s=7 w=0.001346428,
1958 1077 993 s=7 w=0.001346428,
1959 1077 1076 s=35 w=1.1221084E-5,
1960 1078 994 s=7 w=0.001346428,
1961 1078 1077 s=36 w=2.2197677E-5,
1962 1079 995 s=7 w=0.001346428,
1963 1079 1078 s=37 w=2.973767E-5,
1964 1080 996 s=7 w=0.001346428,
1965 1080 1079 s=38 w=1.8176564E-5,
1966 1081 997 s=7 w=0.001346428,
1967 1081 1080 s=39 w=3.947112E-5,
1968 1082 998 s=7 w=0.001346428,
1969 1082 1081 s=40 w=0.002268235,
1970 1083 999 s=7 w=0.001346428,
1971 1083 1082 s=24 w=4.3573583E-4,
1972 1084 1000 s=7 w=0.001346428,
1973 1084 1083 s=25 w=0.0014580593,
1974 1085 1001 s=7 w=0.001346428,
1975 1085 1084 s=26 w=4.2243794E-4,
1976 1086 1002 s=7 w=0.001346428,
1977 1086 1085 s=27 w=0.013251485,
1978 1087 1003 s=7 w=0.001346428,
1979 1087 1086 s=28 w=0.0018677752,
1980 1088 1004 s=7 w=0.001346428,
1981 1088 1087 s=29 w=0.010599989,
1982 1089 1005 s=7 w=0.001346428,
1983 1089 1088 s=30 w=5.475536E-5,
1984 1090 1006 s=7 w=0.001346428,
1985 1090 1089 s=31 w=0.007637189,
1986 1091 1007 s=7 w=0.001346428,
1987 1091 1090 s=32 w=0.0013447845,
1988 1091 46 s=6 w=0.14460786,
1989 1092 1027 s=52 w=7.716149E-4,
1990 1093 1028 s=52 w=7.716149E-4,
1991 1093 1092 s=24 w=4.3573583E-4,
1992 1094 1018 s=52 w=7.716149E-4,
1993 1094 1093 s=59 w=0.0017699066,
1994 1095 1024 s=58 w=1.7071834E-5,
1995 1096 1025 s=58 w=1.7071834E-5,
1996 1096 1095 s=25 w=0.0014580593,
1997 1097 1026 s=58 w=1.7071834E-5,
1998 1097 1096 s=35 w=1.1221084E-5,
1999 1098 1027 s=58 w=1.7071834E-5,
2000 1098 1097 s=43 w=1.0915113E-5,
2001 1099 1092 s=58 w=1.7071834E-5,
2002 1099 1098 s=52 w=7.716149E-4,
2003 1100 1093 s=58 w=1.7071834E-5,
2004 1100 1099 s=24 w=4.3573583E-4,
2005 1101 1019 s=61 w=3.2041036E-4,
2006 1102 1020 s=61 w=3.2041036E-4,
2007 1102 1101 s=64 w=6.5946125E-4,
2008 1103 1021 s=61 w=3.2041036E-4,
2009 1103 1102 s=26 w=4.2243794E-4,
2010 1104 1022 s=61 w=3.2041036E-4,
2011 1104 1103 s=36 w=2.2197677E-5,
2012 1105 1023 s=61 w=3.2041036E-4,
2013 1105 1104 s=44 w=2.5208556E-5,
2014 1106 1024 s=61 w=3.2041036E-4,
2015 1106 1105 s=53 w=3.575867E-4,
2016 1107 1095 s=61 w=3.2041036E-4,
2017 1107 1106 s=58 w=1.7071834E-5,
2018 1108 1096 s=61 w=3.2041036E-4,
2019 1108 1107 s=25 w=0.0014580593,
2020 1109 1097 s=61 w=3.2041036E-4,
2021 1109 1108 s=35 w=1.1221084E-5,
2022 1110 1098 s=61 w=3.2041036E-4,
2023 1110 1109 s=43 w=1.0915113E-5,
2024 1111 1099 s=61 w=3.2041036E-4,
2025 1111 1110 s=52 w=7.716149E-4,
2026 1112 953 s=85 w=0.0013841599,
2027 1113 954 s=85 w=0.0013841599,
2028 1113 1112 s=93 w=0.0017345025,
2029 1114 947 s=85 w=0.0013841599,
2030 1114 1113 s=89 w=0.004077955,
2031 1115 948 s=85 w=0.0013841599,
2032 1115 1114 s=90 w=0.0041538877,
2033 1116 953 s=88 w=0.0017452751,
2034 1117 1112 s=88 w=0.0017452751,
2035 1117 1116 s=85 w=0.0013841599,
2036 1118 1113 s=88 w=0.0017452751,
2037 1118 1117 s=93 w=0.0017345025,
2038 1119 877 s=101 w=0.043009214,
2039 1120 949 s=101 w=0.043009214,
2040 1120 1119 s=89 w=0.004077955,
2041 1121 1032 s=105 w=0.004093344,
2042 1122 1033 s=105 w=0.004093344,
2043 1122 1121 s=114 w=0.003659239,
2044 1123 962 s=105 w=0.004093344,
2045 1123 1122 s=109 w=0.0031903686,
2046 1124 874 s=105 w=0.004093344,
2047 1124 1123 s=110 w=0.04803543,
2048 1125 875 s=105 w=0.004093344,
2049 1125 1124 s=111 w=0.0061813314,
2050 1126 876 s=105 w=0.004093344,
2051 1126 1125 s=90 w=0.0041538877,
2052 1127 877 s=105 w=0.004093344,
2053 1127 1126 s=93 w=0.0017345025,
2054 1128 1119 s=105 w=0.004093344,
2055 1128 1127 s=101 w=0.043009214,
2056 1129 1031 s=108 w=0.076314695,
2057 1130 1032 s=108 w=0.076314695,
2058 1130 1129 s=97 w=0.0035184678,
2059 1131 1121 s=108 w=0.076314695,
2060 1131 1130 s=105 w=0.004093344,
2061 1132 1122 s=108 w=0.076314695,
2062 1132 1131 s=114 w=0.003659239,
2063 1133 1029 s=113 w=9.843765E-4,
2064 1134 1030 s=113 w=9.843765E-4,
2065 1134 1133 s=119 w=0.0021771342,
2066 1135 1031 s=113 w=9.843765E-4,
2067 1135 1134 s=120 w=0.0032100778,
2068 1136 1129 s=113 w=9.843765E-4,
2069 1136 1135 s=108 w=0.076314695,
2070 1137 1130 s=113 w=9.843765E-4,
2071 1137 1136 s=97 w=0.0035184678,
2072 1138 1131 s=113 w=9.843765E-4,
2073 1138 1137 s=105 w=0.004093344,
2074 1139 955 s=116 w=0.0041497345,
2075 1140 956 s=116 w=0.0041497345,
2076 1140 1139 s=122 w=0.0018450819,
2077 1141 957 s=116 w=0.0041497345,
2078 1141 1140 s=123 w=8.8428403E-4,
2079 1142 958 s=116 w=0.0041497345,
2080 1142 1141 s=124 w=1.8114393E-5,
2081 1143 1029 s=116 w=0.0041497345,
2082 1143 1142 s=109 w=0.0031903686,
2083 1144 1133 s=116 w=0.0041497345,
2084 1144 1143 s=113 w=9.843765E-4,
2085 1145 1134 s=116 w=0.0041497345,
2086 1145 1144 s=119 w=0.0021771342,
2087 1146 1135 s=116 w=0.0041497345,
2088 1146 1145 s=120 w=0.0032100778,
2089 1147 1136 s=116 w=0.0041497345,
2090 1147 1146 s=108 w=0.076314695,
2091 1147 26 s=115 w=0.06860209,
2092 1148 1048 s=135 w=0.0072843134,
2093 1149 1036 s=135 w=0.0072843134,
2094 1149 1148 s=146 w=0.0031077515,
2095 1150 1037 s=135 w=0.0072843134,
2096 1150 1149 s=147 w=4.085296E-4,
2097 1151 1038 s=135 w=0.0072843134,
2098 1151 1150 s=148 w=0.0020048132,
2099 1152 1039 s=135 w=0.0072843134,
2100 1152 1151 s=149 w=1.7111293E-5,
2101 1153 968 s=135 w=0.0072843134,
2102 1153 1152 s=142 w=0.002783959,
2103 1154 1046 s=145 w=0.005677858,
2104 1155 1047 s=145 w=0.005677858,
2105 1155 1154 s=111 w=0.0061813314,
2106 1156 1048 s=145 w=0.005677858,
2107 1156 1155 s=119 w=0.0021771342,
2108 1157 1148 s=145 w=0.005677858,
2109 1157 1156 s=135 w=0.0072843134,
2110 1158 1072 s=179 w=8.215589E-5,
2111 1159 1073 s=179 w=8.215589E-5,
2112 1159 1158 s=158 w=0.0023013016,
2113 1160 1074 s=179 w=8.215589E-5,
2114 1160 1159 s=166 w=5.5728847E-4,
2115 1161 1075 s=179 w=8.215589E-5,
2116 1161 1160 s=157 w=0.0012258245,
2117 1162 1069 s=183 w=2.968683E-4,
2118 1162 10 s=185 w=0.03100205,
2119 1163 1070 s=183 w=2.968683E-4,
2120 1163 1162 s=15 w=5.1683665E-4,
2121 1164 1071 s=183 w=2.968683E-4,
2122 1164 1163 s=167 w=0.0014450962,
2123 1165 1072 s=183 w=2.968683E-4,
2124 1165 1164 s=175 w=0.0065786364,
2125 1166 1158 s=183 w=2.968683E-4,
2126 1166 1165 s=179 w=8.215589E-5,
2127 1167 1159 s=183 w=2.968683E-4,
2128 1167 1166 s=158 w=0.0023013016,
2129 1168 1160 s=183 w=2.968683E-4,
2130 1168 1167 s=166 w=5.5728847E-4,
2131 1169 694 s=190 w=0.08975062,
2132 1170 695 s=190 w=0.08975062,
2133 1170 1169 s=2 w=0.0011876004,
2134 1171 696 s=190 w=0.08975062,
2135 1171 1170 s=130 w=7.5217686E-5,
2136 1172 697 s=190 w=0.08975062,
2137 1172 1171 s=18 w=1.3133441E-4,
2138 1173 698 s=190 w=0.08975062,
2139 1173 1172 s=82 w=1.4797122E-4,
2140 1174 699 s=190 w=0.08975062,
2141 1174 1173 s=129 w=1.3622151E-5,
2142 1175 700 s=190 w=0.08975062,
2143 1175 1174 s=148 w=0.0020048132,
2144 1176 701 s=190 w=0.08975062,
2145 1176 1175 s=161 w=0.0025322253,
2146 1177 758 s=190 w=0.08975062,
2147 1177 1176 s=170 w=4.1687733E-4,
2148 1178 1076 s=23 w=0.036639567,
2149 1179 1077 s=23 w=0.036639567,
2150 1179 1178 s=35 w=1.1221084E-5,
2151 1180 1078 s=23 w=0.036639567,
2152 1180 1179 s=36 w=2.2197677E-5,
2153 1181 1079 s=23 w=0.036639567,
2154 1181 1180 s=37 w=2.973767E-5,
2155 1182 1080 s=23 w=0.036639567,
2156 1182 1181 s=38 w=1.8176564E-5,
2157 1183 1081 s=23 w=0.036639567,
2158 1183 1182 s=39 w=3.947112E-5,
2159 1184 1082 s=23 w=0.036639567,
2160 1184 1183 s=40 w=0.002268235,
2161 1184 45 s=22 w=0.045415085,
2162 1185 1013 s=34 w=1.4730508E-4,
2163 1186 986 s=34 w=1.4730508E-4,
2164 1186 1185 s=43 w=1.0915113E-5,
2165 1187 987 s=34 w=1.4730508E-4,
2166 1187 1186 s=44 w=2.5208556E-5,
2167 1188 988 s=34 w=1.4730508E-4,
2168 1188 1187 s=45 w=0.05109566,
2169 1189 989 s=34 w=1.4730508E-4,
2170 1189 1188 s=46 w=4.4362664E-6,
2171 1190 990 s=34 w=1.4730508E-4,
2172 1190 1189 s=47 w=0.0130247725,
2173 1191 991 s=34 w=1.4730508E-4,
2174 1191 1190 s=48 w=0.0039061424,
2175 1192 992 s=34 w=1.4730508E-4,
2176 1192 1191 s=49 w=2.1754895E-4,
2177 1193 1076 s=34 w=1.4730508E-4,
2178 1193 1192 s=7 w=0.001346428,
2179 1194 1178 s=34 w=1.4730508E-4,
2180 1194 1193 s=23 w=0.036639567,
2181 1194 44 s=33 w=0.0435183,
2182 1195 1094 s=42 w=0.0012549576,
2183 1196 1018 s=42 w=0.0012549576,
2184 1196 1195 s=52 w=7.716149E-4,
2185 1197 1009 s=42 w=0.0012549576,
2186 1197 1196 s=53 w=3.575867E-4,
2187 1198 1010 s=42 w=0.0012549576,
2188 1198 1197 s=54 w=0.008764299,
2189 1199 1011 s=42 w=0.0012549576,
2190 1199 1198 s=55 w=2.6844473E-6,
2191 1200 1012 s=42 w=0.0012549576,
2192 1200 1199 s=56 w=1.1696793E-5,
2193 1201 1013 s=42 w=0.0012549576,
2194 1201 1200 s=8 w=0.0015656292,
2195 1202 1185 s=42 w=0.0012549576,
2196 1202 1201 s=34 w=1.4730508E-4,
2197 1202 43 s=41 w=0.0078017884,
2198 1203 1100 s=51 w=3.3461722E-4,
2199 1204 1093 s=51 w=3.3461722E-4,
2200 1204 1203 s=58 w=1.7071834E-5,
2201 1205 1094 s=51 w=3.3461722E-4,
2202 1205 1204 s=59 w=0.0017699066,
2203 1206 1195 s=51 w=3.3461722E-4,
2204 1206 1205 s=42 w=0.0012549576,
2205 1206 42 s=50 w=2.8159423E-4,
2206 1207 1111 s=57 w=8.104404E-6,
2207 1208 1099 s=57 w=8.104404E-6,
2208 1208 1207 s=61 w=3.2041036E-4,
2209 1209 1100 s=57 w=8.104404E-6,
2210 1209 1208 s=24 w=4.3573583E-4,
2211 1210 1203 s=57 w=8.104404E-6,
2212 1210 1209 s=51 w=3.3461722E-4,
2213 1211 1107 s=60 w=1.5752019E-5,
2214 1212 1108 s=60 w=1.5752019E-5,
2215 1212 1211 s=25 w=0.0014580593,
2216 1213 1109 s=60 w=1.5752019E-5,
2217 1213 1212 s=35 w=1.1221084E-5,
2218 1214 1110 s=60 w=1.5752019E-5,
2219 1214 1213 s=43 w=1.0915113E-5,
2220 1215 1111 s=60 w=1.5752019E-5,
2221 1215 1214 s=52 w=7.716149E-4,
2222 1216 1207 s=60 w=1.5752019E-5,
2223 1216 1215 s=57 w=8.104404E-6,
2224 1217 1101 s=62 w=0.0034185278,
2225 1217 41 s=63 w=0.0030845625,
2226 1218 1102 s=62 w=0.0034185278,
2227 1218 1217 s=64 w=6.5946125E-4,
2228 1219 1103 s=62 w=0.0034185278,
2229 1219 1218 s=26 w=4.2243794E-4,
2230 1220 1104 s=62 w=0.0034185278,
2231 1220 1219 s=36 w=2.2197677E-5,
2232 1221 1105 s=62 w=0.0034185278,
2233 1221 1220 s=44 w=2.5208556E-5,
2234 1222 1106 s=62 w=0.0034185278,
2235 1222 1221 s=53 w=3.575867E-4,
2236 1223 1107 s=62 w=0.0034185278,
2237 1223 1222 s=58 w=1.7071834E-5,
2238 1224 1211 s=62 w=0.0034185278,
2239 1224 1223 s=60 w=1.5752019E-5,
2240 1225 1115 s=77 w=0.21570377,
2241 1226 948 s=77 w=0.21570377,
2242 1226 1225 s=85 w=0.0013841599,
2243 1226 36 s=76 w=0.0013397787,
2244 1227 1117 s=87 w=0.13350596,
2245 1228 1118 s=87 w=0.13350596,
2246 1228 1227 s=93 w=0.0017345025,
2247 1228 35 s=86 w=0.037729505,
2248 1229 1116 s=92 w=6.8911695E-4,
2249 1229 33 s=94 w=0.23776855,
2250 1230 1117 s=92 w=6.8911695E-4,
2251 1230 1229 s=85 w=0.0013841599,
2252 1231 1227 s=92 w=6.8911695E-4,
2253 1231 1230 s=87 w=0.13350596,
2254 1231 34 s=91 w=0.03325676,
2255 1232 1120 s=96 w=0.013893454,
2256 1233 949 s=96 w=0.013893454,
2257 1233 1232 s=101 w=0.043009214,
2258 1234 950 s=96 w=0.013893454,
2259 1234 1233 s=79 w=0.027373806,
2260 1234 32 s=95 w=0.1306525,
2261 1235 1119 s=100 w=0.035469532,
2262 1236 1120 s=100 w=0.035469532,
2263 1236 1235 s=89 w=0.004077955,
2264 1237 1232 s=100 w=0.035469532,
2265 1237 1236 s=96 w=0.013893454,
2266 1237 31 s=99 w=0.08084938,
2267 1238 1128 s=103 w=0.0065828944,
2268 1238 29 s=104 w=0.1297786,
2269 1239 1119 s=103 w=0.0065828944,
2270 1239 1238 s=105 w=0.004093344,
2271 1240 1235 s=103 w=0.0065828944,
2272 1240 1239 s=100 w=0.035469532,
2273 1240 30 s=102 w=0.093155935,
2274 1241 1138 s=107 w=0.01669589,
2275 1241 27 s=112 w=0.047306195,
2276 1242 1131 s=107 w=0.01669589,
2277 1242 1241 s=113 w=9.843765E-4,
2278 1243 1132 s=107 w=0.01669589,
2279 1243 1242 s=114 w=0.003659239,
2280 1243 28 s=106 w=0.05350197,
2281 1244 1139 s=118 w=0.12278973,
2282 1244 24 s=121 w=0.020593008,
2283 1245 1140 s=118 w=0.12278973,
2284 1245 1244 s=122 w=0.0018450819,
2285 1246 1141 s=118 w=0.12278973,
2286 1246 1245 s=123 w=8.8428403E-4,
2287 1247 1142 s=118 w=0.12278973,
2288 1247 1246 s=124 w=1.8114393E-5,
2289 1248 1143 s=118 w=0.12278973,
2290 1248 1247 s=109 w=0.0031903686,
2291 1249 1144 s=118 w=0.12278973,
2292 1249 1248 s=113 w=9.843765E-4,
2293 1249 25 s=117 w=0.015269637,
2294 1250 1153 s=126 w=0.0025859876,
2295 1250 22 s=134 w=0.302716,
2296 1251 968 s=126 w=0.0025859876,
2297 1251 1250 s=135 w=0.0072843134,
2298 1252 902 s=126 w=0.0025859876,
2299 1252 1251 s=136 w=0.010819606,
2300 1253 903 s=126 w=0.0025859876,
2301 1253 1252 s=137 w=0.01348189,
2302 1254 904 s=126 w=0.0025859876,
2303 1254 1253 s=138 w=0.002388659,
2304 1255 905 s=126 w=0.0025859876,
2305 1255 1254 s=139 w=3.3732413E-4,
2306 1255 23 s=125 w=0.22745568,
2307 1256 1157 s=141 w=0.0063353325,
2308 1257 1148 s=141 w=0.0063353325,
2309 1257 1256 s=145 w=0.005677858,
2310 1258 1149 s=141 w=0.0063353325,
2311 1258 1257 s=146 w=0.0031077515,
2312 1259 1150 s=141 w=0.0063353325,
2313 1259 1258 s=147 w=4.085296E-4,
2314 1260 1151 s=141 w=0.0063353325,
2315 1260 1259 s=148 w=0.0020048132,
2316 1261 1152 s=141 w=0.0063353325,
2317 1261 1260 s=149 w=1.7111293E-5,
2318 1261 21 s=140 w=0.2650959,
2319 1262 1155 s=144 w=0.036415692,
2320 1263 1156 s=144 w=0.036415692,
2321 1263 1262 s=119 w=0.0021771342,
2322 1264 1157 s=144 w=0.036415692,
2323 1264 1263 s=135 w=0.0072843134,
2324 1265 1256 s=144 w=0.036415692,
2325 1265 1264 s=141 w=0.0063353325,
2326 1265 20 s=143 w=0.47937378,
2327 1266 1154 s=151 w=0.009072946,
2328 1267 1155 s=151 w=0.009072946,
2329 1267 1266 s=111 w=0.0061813314,
2330 1268 1262 s=151 w=0.009072946,
2331 1268 1267 s=144 w=0.036415692,
2332 1268 19 s=150 w=0.29116836,
2333 1269 1040 s=153 w=3.0104042E-4,
2334 1269 17 s=154 w=0.23608138,
2335 1270 1041 s=153 w=3.0104042E-4,
2336 1270 1269 s=114 w=0.003659239,
2337 1271 1042 s=153 w=3.0104042E-4,
2338 1271 1270 s=120 w=0.0032100778,
2339 1272 1043 s=153 w=3.0104042E-4,
2340 1272 1271 s=122 w=0.0018450819,
2341 1273 1044 s=153 w=3.0104042E-4,
2342 1273 1272 s=127 w=1.2116826E-5,
2343 1274 1045 s=153 w=3.0104042E-4,
2344 1274 1273 s=136 w=0.010819606,
2345 1275 1046 s=153 w=3.0104042E-4,
2346 1275 1274 s=142 w=0.002783959,
2347 1276 1154 s=153 w=3.0104042E-4,
2348 1276 1275 s=145 w=0.005677858,
2349 1277 1266 s=153 w=3.0104042E-4,
2350 1277 1276 s=151 w=0.009072946,
2351 1277 18 s=152 w=0.25814915,
2352 1278 1064 s=156 w=7.3314284E-4,
2353 1279 1052 s=156 w=7.3314284E-4,
2354 1279 1278 s=166 w=5.5728847E-4,
2355 1280 1053 s=156 w=7.3314284E-4,
2356 1280 1279 s=167 w=0.0014450962,
2357 1281 1054 s=156 w=7.3314284E-4,
2358 1281 1280 s=168 w=0.016275682,
2359 1282 1055 s=156 w=7.3314284E-4,
2360 1282 1281 s=169 w=1.2141156E-5,
2361 1283 1056 s=156 w=7.3314284E-4,
2362 1283 1282 s=170 w=4.1687733E-4,
2363 1284 1057 s=156 w=7.3314284E-4,
2364 1284 1283 s=171 w=1.7171704E-5,
2365 1285 1058 s=156 w=7.3314284E-4,
2366 1285 1284 s=172 w=0.0016836694,
2367 1286 1059 s=156 w=7.3314284E-4,
2368 1286 1285 s=14 w=1.2434748E-5,
2369 1286 16 s=155 w=0.100894175,
2370 1287 1068 s=165 w=6.923934E-4,
2371 1288 1061 s=165 w=6.923934E-4,
2372 1288 1287 s=175 w=0.0065786364,
2373 1289 1062 s=165 w=6.923934E-4,
2374 1289 1288 s=176 w=0.048954822,
2375 1290 1063 s=165 w=6.923934E-4,
2376 1290 1289 s=177 w=0.0057998854,
2377 1291 1064 s=165 w=6.923934E-4,
2378 1291 1290 s=128 w=0.0030691891,
2379 1292 1278 s=165 w=6.923934E-4,
2380 1292 1291 s=156 w=7.3314284E-4,
2381 1292 15 s=164 w=0.09176894,
2382 1293 1161 s=174 w=0.013256117,
2383 1293 13 s=178 w=0.0055183694,
2384 1294 1075 s=174 w=0.013256117,
2385 1294 1293 s=179 w=8.215589E-5,
2386 1295 1068 s=174 w=0.013256117,
2387 1295 1294 s=180 w=0.0044841887,
2388 1296 1287 s=174 w=0.013256117,
2389 1296 1295 s=165 w=6.923934E-4,
2390 1296 14 s=173 w=0.007851236,
2391 1297 1166 s=182 w=0.0016398709,
2392 1297 11 s=184 w=0.02142301,
2393 1298 1167 s=182 w=0.0016398709,
2394 1298 1297 s=158 w=0.0023013016,
2395 1299 1168 s=182 w=0.0016398709,
2396 1299 1298 s=166 w=5.5728847E-4,
2397 1299 12 s=181 w=0.020161763,
2398 1300 1177 s=187 w=0.0024132794,
2399 1301 758 s=187 w=0.0024132794,
2400 1301 1300 s=190 w=0.08975062,
2401 1302 759 s=187 w=0.0024132794,
2402 1302 1301 s=17 w=1.1814934E-4,
2403 1303 760 s=187 w=0.0024132794,
2404 1303 1302 s=49 w=2.1754895E-4,
2405 1304 761 s=187 w=0.0024132794,
2406 1304 1303 s=81 w=0.00426597,
2407 1305 762 s=187 w=0.0024132794,
2408 1305 1304 s=147 w=4.085296E-4,
2409 1306 763 s=187 w=0.0024132794,
2410 1306 1305 s=160 w=0.055907745,
2411 1307 828 s=187 w=0.0024132794,
2412 1307 1306 s=169 w=1.2141156E-5,
2413 1307 9 s=186 w=0.13429794,
2414 1308 1171 s=189 w=0.02782708,
2415 1309 1172 s=189 w=0.02782708,
2416 1309 1308 s=18 w=1.3133441E-4,
2417 1310 1173 s=189 w=0.02782708,
2418 1310 1309 s=82 w=1.4797122E-4,
2419 1311 1174 s=189 w=0.02782708,
2420 1311 1310 s=129 w=1.3622151E-5,
2421 1312 1175 s=189 w=0.02782708,
2422 1312 1311 s=148 w=0.0020048132,
2423 1313 1176 s=189 w=0.02782708,
2424 1313 1312 s=161 w=0.0025322253,
2425 1314 1177 s=189 w=0.02782708,
2426 1314 1313 s=170 w=4.1687733E-4,
2427 1315 1300 s=189 w=0.02782708,
2428 1315 1314 s=187 w=0.0024132794,
2429 1315 8 s=188 w=0.056426145,
2430 1316 1169 s=192 w=0.00957467,
2431 1316 6 s=193 w=0.075279795,
2432 1317 1170 s=192 w=0.00957467,
2433 1317 1316 s=2 w=0.0011876004,
2434 1318 1171 s=192 w=0.00957467,
2435 1318 1317 s=130 w=7.5217686E-5,
2436 1319 1308 s=192 w=0.00957467,
2437 1319 1318 s=189 w=0.02782708,
2438 1319 7 s=191 w=0.053852055,
2439 1320 456 s=196 w=0.016778907,
2440 1320 3 s=197 w=0.05157266,
2441 1321 457 s=196 w=0.016778907,
2442 1321 1320 s=4 w=0.026127102,
2443 1322 458 s=196 w=0.016778907,
2444 1322 1321 s=20 w=0.015221287,
2445 1323 459 s=196 w=0.016778907,
2446 1323 1322 s=70 w=0.0033162495,
2447 1324 460 s=196 w=0.016778907,
2448 1324 1323 s=84 w=0.008227629,
2449 1325 461 s=196 w=0.016778907,
2450 1325 1324 s=124 w=1.8114393E-5,
2451 1326 462 s=196 w=0.016778907,
2452 1326 1325 s=132 w=2.2567358E-4,
2453 1327 463 s=196 w=0.016778907,
2454 1327 1326 s=138 w=0.002388659,
2455 1327 4 s=195 w=0.13302162,
;
END; [Network]
BEGIN st_Assumptions;
	uptodate;
	chartransform=Uncorrected_P;
	disttransform=NeighborNet;
	splitstransform=EqualAngle;
	SplitsPostProcess filter=dimension value=4;
	autolayoutnodelabels;
END; [st_Assumptions]
