# Supplementary material for: Comparative Genomic Evidence for a Complete Nuclear Pore Complex in the Last Eukaryotic Common Ancestor
Source: PLoS One. 2010 Oct 8;5(10):e13241. doi: 10.1371/journal.pone.0013241 (PMC2951903; doi:10.1371/journal.pone.0013241)
Supplement: File S1 — Alignments and phylogenies. (2.39 MB ZIP) [file pone.0013241.s007.zip › Neumann_SI4/Neumann_coatomer_splitstree/apm3.splitstree]

#nexus

BEGIN Taxa;
DIMENSIONS ntax=42;
TAXLABELS
[1] 'apm3_tetrahymena'
[2] 'apm3_monosiga'
[3] 'apm3_naegleria'
[4] 'apm3_Toxoplasma_g'
[5] 'apm3_leishmania'
[6] 'apm3_phytophthora'
[7] 'apm3_trichomonas'
[8] 'apm3_arabidopsis_t'
[9] 'apm3_drosophila'
[10] 'apm3_xenopus'
[11] 'apm3_apis'
[12] 'apm3_dictyostelium'
[13] 'apm3_ehisto'
[14] 'apm3_ustilago'
[15] 'apm3_oryza'
[16] 'apm3_ostreococcus'
[17] 'apm3_physcomitrella'
[18] 'apm3_ciona'
[19] 'apm3_phaeodactylum'
[20] 'apm3_thalassiossira'
[21] 'apm3_populus'
[22] 'apm3_Scerevisiae'
[23] 'apm3_Sbay_c596_2300'
[24] 'apm3_Smik_c698_5010'
[25] 'apm3_Spar_c214_2136'
[26] 'apm3_Skud_Contig1898_2'
[27] 'apm3_candidaG'
[28] 'apm3_kluyveromyces'
[29] 'apm3_debaryomyces'
[30] 'apm3_candida_a'
[31] 'apm3_rat'
[32] 'apm3_yarrowia'
[33] 'apm3_neurospora'
[34] 'apm3_cryptococcus'
[35] 'apm3_danio'
[36] 'apm3_celegans'
[37] 'apm3_gallus'
[38] 'apm3_spombe'
[39] 'apm3_aspergillus'
[40] 'apm3_bos'
[41] 'apm3_homo'
[42] 'apm3_mus'
;
END; [Taxa]

BEGIN Characters;
DIMENSIONS nchar=2426;
FORMAT
	datatype=PROTEIN
	missing=x
	gap=-
	symbols="a r n d c q e g h i l k m f p s t w y v z"
	labels=left
	transpose=no
	interleave=no
;
MATRIX
'apm3_tetrahymena'        m---------------------------------------------yl------------------------------------------------------------------------------------------------------------------------------------------------------------------------------------------------------------------------------------------------------------------------------------------v------------------------adilk---ntyke-----------------------i-----lnseklksnfssllimldhfme-kgqplitq---kqvleslvqpqgvldkie-evvigq--nq--hq------n--------------enfkvleky----i--------------------------------------------------------------------------d---glsdvkdnhlhrikd-l-kcreeilfdvvefvdsiidr-qgn------------------------------------linneingeikmechlsqyplvnvym--tip-------qkfddlsvheclldqadkf--e--------a-dkilsfnppsgscsllyynikt--nv------------------c--r-----------------lpfnlihhleitkdt---v--k--infklna------------------------------------q--pir---------g------------------q----------------------eyktedfyvkiilps------------------emi-------------q------------------kein----vkkgnvst--n--------dnsliwrvgtip-k--d------e-sltf-qailqdk---------------------------------------------------------------------------------------------------------------------------nq--------------q----------------------n-----------------------------------------------------------mknstf----vaclkftipdysvsgtkidkatvk-------ns---aenqrrlarnisks-ghye-----------------------------------------------------------------------------------------------------------------------------------------------------------------------------------------------------------------------------------------------------------------------------------------------------------------------------------------------------------------------------------------------------------------------------------------------------------------------------------------------------------------------------------------------------------------------------------------------------------------------------------------------------------------------------------------------------------------------------------------------------------------------------------------------------------------------------------------------------------------------------------------------------------------------------------------------------------------------------------------------------------------------------------------------------------------------------------------------------------------------------irl----n
'apm3_monosiga'           m---------------------------------------------iv-sifi---lqptgdvlve-khn-rs-pl-p---------r-n-v---ldpl-------------------------------------------------------------------------------------------------------------------------------------------qe--all--ha--da---------------------l----edvpp---ii---------------p--gg-rhylin--ii----khnmvfvavvt---------s---etppltvteimhaivnvfedyfg--t-----------------------indrvvhreavmiyqlleemnd-ngfpltme---lnvlqemimkptmlnraq-navgrr--qr--ls------d--------------t-------l----p--------------------------------------------------------------------------s---gq---ltsthwrkah-aryptnecfvdieeevdaiigk-sgt------------------------------------piassvtgtincrcylsgfpdltlsf--qna-------rffddvalhpcvria--kw--t--------s-erimsfvppdgkfvlaqyfvhs---l------------------s--q-----------------lpitvraninysk-----t-gs--grieidl------------------------------------h--sa----------r------------------p----------------------dqvveglqiqirfpk------------------avs-------------s------------------asad----aaeghcsf--qem------tktlrwelkrlp-e--s------g-sisl-rgqvtlg---------------------------------------------------------------------------------------------------------------------------vs--------------e----------------------a-----------------------------------------------------------ipdgtp----pvqvkfkttgytasglkvnrldiy-------re---tykafkgvkyitsa-gdfqrsphchrqyctfsglpaflafpttlhlmgwfmashgststgiadlddalneltaasaaisaklerdqshrsttkdrkalalelgseldqtsssdatasqptssrasrlvaelaeldsesgadgvsyrssfsmihssrersmlerqraqatvnphedmgpeaggelaplaveptyvvfarpsdpvtteesapavaqidpdyvevprlasvgieeeesdddqalgptvsalstasanagsirvppprepaprrappmptrtmspqvtespvamehlatdqsdgalpssepvepvvtapevddadltgdamtldtsradqnsksspqlypaaeaeqpeeqlsdetistsaaplvkqepetptqlhadsrpvdvspgraataapsvaehpsqsssspeatrphlaslsiskesakesnheekaetgqdvdasqvtstvmdtgaaataqsvsvsndaqasiqaeqaesldhvetaasetdavqatvvaqelktgqegdvapetitiqeadaaqattqeagasqeltqeadaaqettqesdatqvlpqeadaaeattqeaaatqeptqeadaaqettqendatrvdtqeadaaqettqesdatqeadagqdvnteldsaqmlgatqvtsttlaanaiqtttghidheatqdasiaqeelsdratlttsqplinaderggaledalldqdrfvpddapteetqtealgantthgdagvdnqnpetlddiadgdassraaeadkassdhadgelaeqdaaaesstpsesvaaeisgstvanvpvppsapappgppapdasklaasphlklgmadvmasiqggvqlrktrdesaeagnkpagrpadlsaalkqafasvgscmhtsisrrrwsharkelerarqeeeerqkrleqeererqerlraerlareeaeraaeeaarartaalaaaaaenpdgpppppappsgppaapvpplggalasgasagrgniadelrggvtlrkasdpphpdslppaqrmqasplaglaslfasgdrpslrkvgapapkaeamatarklnlkaslksgprrmtldaeaddaadaesqdedednnnnlesicedmessdedveemlq-----m
'apm3_naegleria'          m----------------------------------------------k-sffi---ldklgeiiie-rhf-lg-nv-s---------r-s-v---aeef-------------------------------------------------------------------------------------------------------------------------------------------yt--eim--ke--qh------------------kggi----snvsp---ii---------------s--tq-kyyvah--vf----rhslyfvgvvd---------r---efqplmiiemlhrivdtleiyie--k-----------------------vneqniknnfvvvyqlldemid-ggfpitte---iallkdlvrqpasiakqltgdi-gk--tt--vg------i---------------------------v--------------------------------------------------------------------------g---hn---ksivpwrkag-ikymnnevyfdivetlnvivdv-ngg------------------------------------savsevfgviksscklsgtpdllfnf--ndp-------niiedisfhpcvrya--ry--e--------q-dksisfippdgdfellsyrmsn---l------------------p--m-----------------lpiycrpqitfyr-----g--g--anvnvml------------------------------------n--lrh---------t------------------h----------------------nksldnvrviipipt-------------------id-------------n------------------qqlt----ttvgsisy--ess------ikslvwnvgkls-p--qtqqsksp-tpsl-sgkitfp-------------------------------------------------------------------------------------------------------------------------lmsg--------------k----------------------s-----------------------------------e----------------------heilacp----avqvqfeldgvsmsglkvesvqlr-------ne---nykpfkgvryvtts-grye-----------------------------------------------------------------------------------------------------------------------------------------------------------------------------------------------------------------------------------------------------------------------------------------------------------------------------------------------------------------------------------------------------------------------------------------------------------------------------------------------------------------------------------------------------------------------------------------------------------------------------------------------------------------------------------------------------------------------------------------------------------------------------------------------------------------------------------------------------------------------------------------------------------------------------------------------------------------------------------------------------------------------------------------------------------------------------------------------------------------------------vr-----t
'apm3_Toxoplasma_g'       m---------------------------------------------gr-wtgrekpfsskgqager-eiltps-gr-g---------r-k-l---cc---------------------------------------------------------------------------------------------------------------------------------------------------------------------------------a----aslpr---vm---------------k--ggrgtvllh--vy----hnnlllvgvtt---------k---eveplllldllqqmqstlagycg--taasslppalrgisvsdlp-----iteetlrkqfsliyvlldemcs-sgypatvq---snvlqmlvprpsvveaam-klvngs--sr--vl------s--------------s-------l----a--asfglgg------------------------vagpaaerpggqrgrpaleseagagmgcgsgsgegggi---s---ga---gsdrwwrrgn-vryasnevyvdlveaiqaivdv-dgk------------------------------------mvhasisgtiqinnrlsglpelcltp--rnp-------allkdasfhpcvklcdskf-------------tlplsl---sgsvsfpalpa------------------------s--k-----------------aplptphsvsfregpsasl--s--grfelrl------------------------------------a--pfc---------pvgasaspgaaaagaaslvn----------------------sttmenvvvslplpa------------------fvd-------------g------------------atat----ascgtiry--lhs------sscllwevgsia-f--d------aptqka-egtltlv---------------------------------------------------------------------------------------------------------------------------ae--------------e---------------aervdvls-----------------------------------------------------------pcettl----vasarflikswlpsgfkldsldvs-------ni---nippykgcrystva-gsve-----------------------------------------------------------------------------------------------------------------------------------------------------------------------------------------------------------------------------------------------------------------------------------------------------------------------------------------------------------------------------------------------------------------------------------------------------------------------------------------------------------------------------------------------------------------------------------------------------------------------------------------------------------------------------------------------------------------------------------------------------------------------------------------------------------------------------------------------------------------------------------------------------------------------------------------------------------------------------------------------------------------------------------------------------------------------------------------------------------------------------frldsrsr
'apm3_leishmania'         m---------------------------------------------ls-cifl---lnehgevmve-lqf-se-ri-p---------r-s-t---legf-------------------------------------------------------------------------------------------------------------------------------------------ws--tym--ap--sk-------------------ggr----eapaa---iv---------------a--yg-gtvfsh--ih----rnnvflvgthp---------s---ddtalvvieqlclvarvlttyls--e-----------------------vtentirenfstvyqllqemfd-ygypltte---fcaleelvprptlenrvr-tml-dt--pl--vn------kvmpvgsrtsigvgsr-------q----a--------------------------------------------------------------------------s---sf---fggvpwrdpe-trhstneilfdvvesldyvlds-egr------------------------------------cvraavqgsievncrlsgmpdvvlrl--rdvd------avvddvafhrcvsld--ry--e--------h-drtlcfippdgkftlmkytckss-ql------------------m--p------l----------ppfyvtpqvtfna-----t--g--grfhcmt------------------------------------g--irgggagfssvae------------------k----------------------dkdvqrlsvrlllpp------------------nts-------------s------------------ltvt---ncssgttvf--drs------katltwsvgnlt-h--y------a-tpsl-ggeflle---------------------------------------------------------------------------------------------------------------------------pe--------------g----------------------s-----------------------------------dssgeqgrdnaapsrsaratthaagvgnat----maavsfqlpnrimsslrvdsvqvl-------ne---igkpykglkyltqs-gsyf-----------------------------------------------------------------------------------------------------------------------------------------------------------------------------------------------------------------------------------------------------------------------------------------------------------------------------------------------------------------------------------------------------------------------------------------------------------------------------------------------------------------------------------------------------------------------------------------------------------------------------------------------------------------------------------------------------------------------------------------------------------------------------------------------------------------------------------------------------------------------------------------------------------------------------------------------------------------------------------------------------------------------------------------------------------------------------------------------------------------------------irg----a
'apm3_phytophthora'       m---------------------------------------------iq-smfi---mtttgeviie-khw-rg-it-s---------r-n-v---cdff-------------------------------------------------------------------------------------------------------------------------------------------me--evn--ky--re---------------------r----edvpp---ii---------------t--ts-kyylvs--vf----rddlfvlavvt---------n---eisplfvieflhrvlavfrdyfg--n-----------------------fdensmkdnfstvyqlleemld-ngypltte---pnalkamvappstanria-amvsgk--sr--vs------n--------------t-------l----p--------------------------------------------------------------------------d---ga---isnipwrksg-vrytqneiyfdiveeidtiidv-sgr------------------------------------mlscevngvihsnsrlsgvpdltmvf--tdp-------sviddcsfhpcvrys--ry--e--------r-ervisfvppdgqfelmqyrvqvq-el------------------v--------------------ppvycqpqiayndk----g--g--gtldlvi------------------------------------g--trgm-ptlnsnak------------------k----------------------nlqveevtvevtfpk------------------svr-------------t------------------vdvn----tehgtclf--dea------sktvkwnvgklg-k--k------vlnpsl-rgniilh---------------------------------------------------------------------------------------------------------------------------qs--------------a----------------------s-----------------------------------------------------------vpdekp----vvvlgfkvpmstvsglnvetllit-------ne---kykpykgvrtmtka-grfq-----------------------------------------------------------------------------------------------------------------------------------------------------------------------------------------------------------------------------------------------------------------------------------------------------------------------------------------------------------------------------------------------------------------------------------------------------------------------------------------------------------------------------------------------------------------------------------------------------------------------------------------------------------------------------------------------------------------------------------------------------------------------------------------------------------------------------------------------------------------------------------------------------------------------------------------------------------------------------------------------------------------------------------------------------------------------------------------------------------------------------ir-----t
'apm3_trichomonas'        m---------------------------------------------ls-svfl---vnnqgvilie-kqy-ke-kv-s---------r-t-e---ieqa-------------------------------------------------------------------------------------------------------------------------------------------ll--aiq------tk---------------------g----sqvpa---ii---------------e--ng-dftill--hk----qneiwvvgvce---------g---ddfaqfaisllqhigsliedllak-g-----------------------ateisvkdeypqvyqildlavd-ygfpflde---gnsistvinrpppdpkv-----rgs--nk--iq------f---------------------------------------------------------------------------------------------------------------dldtpwrqmg-vkrltneilldfvetidlvvss-ngr------------------------------------vdfshirgeiqvssrlsgkpmaklvm--mps-------thfedvcfhrcamvd--tp-----------d-akvipfippegkfvllkyrltsa-q-------------------i--n-----------------apiwlvpkftwsk-----g--s--vtfeial------------------------------------r--pdq---------n------------------l----------------------skgieniviefefpr------------------gvn-------------t------------------psla----apegrasf--dsk------tnvvtwnipffs-k--k------e-titf-kgsaste---------------------------------------------------------------------------------------------------------------------------qg--------------f----------------------e-----------------------------------------------------------lcgrhp----vvtaqfsvtgaipsgfkvdhldle------------aerlykgikyiska-gsye-----------------------------------------------------------------------------------------------------------------------------------------------------------------------------------------------------------------------------------------------------------------------------------------------------------------------------------------------------------------------------------------------------------------------------------------------------------------------------------------------------------------------------------------------------------------------------------------------------------------------------------------------------------------------------------------------------------------------------------------------------------------------------------------------------------------------------------------------------------------------------------------------------------------------------------------------------------------------------------------------------------------------------------------------------------------------------------------------------------------------------frt---gf
'apm3_arabidopsis_t'      m---------------------------------------------lq-cifl---isdsgevmle-kql-tghrv-d---------r-s-i---cawf-------------------------------------------------------------------------------------------------------------------------------------------wd--qyi--sq--gd---------------------s----fkalp---vi---------------a--sp-thylfq--iv----rdgitflacsq---------v---empplmaieflcrvadvlseylg--g-----------------------lnedlikdnfiivyelldemid-ngfpltte---psilkemiappnlvskml-svvtgna-sn--vs------d--------------t-------l----p--------------------------------------------------------------------------s---ga---gscvpwrptd-pkyssnevyvdlveemdaivnr-dge------------------------------------lvkceiygevqmnsqltgfpdltlsf--anp-------siledmrfhpcvryr--pw--e--------s-hqvlsfvppdgefklmsyrcvvk-kl------------------k--n-----------------tpvyvkpqitsds-----g--t--crisvlv------------------------------------g--irs---------d------------------p----------------------gktiesitlsfqlph------------------cvs-------------s------------------adls----snhgtvti--l-s------nktctwtigrip-k--d------k-tpcl-sgtlale---------------------------------------------------------------------------------------------------------------------------pg--------------l----------------------e-----------------------------------------------------------rlhvfp----tfklgfkimgialsglriekldlq-------ti---pprlykgfraqtra-gefd-----------------------------------------------------------------------------------------------------------------------------------------------------------------------------------------------------------------------------------------------------------------------------------------------------------------------------------------------------------------------------------------------------------------------------------------------------------------------------------------------------------------------------------------------------------------------------------------------------------------------------------------------------------------------------------------------------------------------------------------------------------------------------------------------------------------------------------------------------------------------------------------------------------------------------------------------------------------------------------------------------------------------------------------------------------------------------------------------------------------------------vr-----l
'apm3_drosophila'         m---------------------------------------------ih-slfi---vnsggevfle-khw-rs-vv-s---------r-s-v---ceyf-------------------------------------------------------------------------------------------------------------------------------------------ld--aqr--a----a---------------------p----ydvpp---vi---------------a--tp-hyylit--vq----rdtvslvaack---------q---evpplfvieflhrvvdtfqdyfg--d-----------------------csesvikdnyvvvyelldemld-ngfplate---snilkelikppnilrtia-ntvtgk--sn--vs------t--------------t-------l----p--------------------------------------------------------------------------s---gq---lsavrwrrsg-vrytnneayfdvieevdaiidk-sgs------------------------------------tvfaeiqghidcciklsgmpdltlsf--mnp-------rlfddvsfhpcvryk--rw--e--------a-erllsfippdgnfrlmsyhissq-sv------------------v--a-----------------ipiyirhnfsiktg----e--q--grldlti------------------------------------g--prn---------t------------------l----------------------grtvdkvkleltmpr------------------cvl-------------n------------------cllt----pnqgkytf--dsv------tktlswdvgrid-v--s------k-lpni-rgsvsit---------------------------------------------------------------------------------------------------------------------------pg--------------t----------------------t-----------------------------------------------------------nidanp----svnvqfqisqlavsglkvnrldmy-------ge---kykpfkgvkyltka-gkfq-----------------------------------------------------------------------------------------------------------------------------------------------------------------------------------------------------------------------------------------------------------------------------------------------------------------------------------------------------------------------------------------------------------------------------------------------------------------------------------------------------------------------------------------------------------------------------------------------------------------------------------------------------------------------------------------------------------------------------------------------------------------------------------------------------------------------------------------------------------------------------------------------------------------------------------------------------------------------------------------------------------------------------------------------------------------------------------------------------------------------------vr-----m
'apm3_xenopus'            m---------------------------------------------ih-slfl---inpsgdifle-khw-ks-vv-s---------r-s-v---cdyf-------------------------------------------------------------------------------------------------------------------------------------------fe--aqe--ra--se---------------------a----envpp---ii---------------q--tp-hhylls--vy----rhaiffvaviq---------t---evpplfaieflhrvvdtfqdyfg--s-----------------------cseavikenvvvvyevleemld-ngfplate---snilkelikpptilrsvv-ntitgs--sn--vg------d--------------q-------l----p--------------------------------------------------------------------------t---gq---lsvvpwrrtg-vkytnneayfdvieeidaiidk-sgc------------------------------------tvtaeiqgvidacvklsgmpdltlsf--mnp-------rllddvsfhpcvrfk--rw--e--------s-erilsfippdgnfrllsyhvsaq-nl------------------v--a-----------------ipvyvkhaisfre-----gssa--grfevtl------------------------------------g--pkq---------s------------------m----------------------gktvegvtltgqmpk------------------gvl-------------n------------------mtlt----psqgtyvf--dpv------tkllswdvgkin-p--q------k-lpnl-kgtmslq---------------------------------------------------------------------------------------------------------------------------ag--------------c----------------------s-----------------------------------------------------------kpdenp----tlnlhckiqqlaisglkvnrldmy-------ge---kykpfkgikymtka-gkfq-----------------------------------------------------------------------------------------------------------------------------------------------------------------------------------------------------------------------------------------------------------------------------------------------------------------------------------------------------------------------------------------------------------------------------------------------------------------------------------------------------------------------------------------------------------------------------------------------------------------------------------------------------------------------------------------------------------------------------------------------------------------------------------------------------------------------------------------------------------------------------------------------------------------------------------------------------------------------------------------------------------------------------------------------------------------------------------------------------------------------------vr-----t
'apm3_apis'               m---------------------------------------------ih-slfi---inssgdvfme-khw-ks-av-a---------r-s-l---cdyf-------------------------------------------------------------------------------------------------------------------------------------------fd--qqr--rv--ls---------------------p----edtpp---vi---------------a--tp-hhylis--iy----rcnmffvavcm---------t---evpplfvieflhrvvdtfedyfs--e-----------------------ctetiikenyvvvyelldemld-ngfplate---snilkelikppnilrtia-ntvtgk--sn--vs------a--------------t-------l----p--------------------------------------------------------------------------s---gq---lsnvpwrrtg-vkytnneayfdvveevdaiidr-tga------------------------------------tvfaeiqgyidcciklsgmpdltlsf--mnp-------rlfddvsfhpcvrfk--rw--e--------s-erilsfippdgnfrllsyhigsq-si------------------v--a-----------------ipiyvrhnislkel----g--g--grlditv------------------------------------g--pkq---------t------------------i----------------------grtvenvtleipmpk------------------ivl-------------n------------------ctlt----pnqgkysf--dpv------skillwdigrid-v--s------k-lpnl-rgsitvq---------------------------------------------------------------------------------------------------------------------------ns--------------a----------------------s-----------------------------------------------------------tmesnp----ainvhftinqlavsglkvnrldmy-------ge---kykpfkgvkyitka-gkfq-----------------------------------------------------------------------------------------------------------------------------------------------------------------------------------------------------------------------------------------------------------------------------------------------------------------------------------------------------------------------------------------------------------------------------------------------------------------------------------------------------------------------------------------------------------------------------------------------------------------------------------------------------------------------------------------------------------------------------------------------------------------------------------------------------------------------------------------------------------------------------------------------------------------------------------------------------------------------------------------------------------------------------------------------------------------------------------------------------------------------------ir-----m
'apm3_dictyostelium'      m---------------------------------------------ls-sffi---iadqgdilie-khw-rg-lm-n---------r-s-i---ceyf-------------------------------------------------------------------------------------------------------------------------------------------wd--qvl--qsk-qn---------------------g----ssvpp---ii---------------s--tp-kyylin--iq----kqnvyllgvcq---------s---evspllvvdflqriydtfveyfg--s-----------------n-----itsatikenfvhvyqlldemad-ngfpftte---lnflkemikppgvlsnvi-ssvtgt--sn--it------d--------------i-------l----p--------------------------------------------------------------------------n---gs---lgaiqwrktg-ikytqnkiffdiieeidciids-ngy------------------------------------ivsseingeilchcnlsgmpdltmtf--nnp-------rmlddvsfhpcvrys--rw--e--------n-drvlsfippdgnfkllsyrvkgi-n----------------------q-----------------fpvyvkpqisysegs--ss--v--grvnvtv------------------------------------g--akgy------nvq------------------n----------------------klsiedvvatipfsk------------------tts-------------s------------------tnlt----anigsfgm--deq------skilrwnigkip-k--e------k-tpfl-ngtvsli---------------------------------------------------------------------------------------------------------------------------ag--------------s----------------------m-----------------------------------------------------------tpestp----simlqfkipqyaisgltidslac--------se---rykpfkgvkcttka-gkfq-----------------------------------------------------------------------------------------------------------------------------------------------------------------------------------------------------------------------------------------------------------------------------------------------------------------------------------------------------------------------------------------------------------------------------------------------------------------------------------------------------------------------------------------------------------------------------------------------------------------------------------------------------------------------------------------------------------------------------------------------------------------------------------------------------------------------------------------------------------------------------------------------------------------------------------------------------------------------------------------------------------------------------------------------------------------------------------------------------------------------------vr-----s
'apm3_ehisto'             m---------------------------------------------ik-alfi---vncsndiiyq-kny-gk-ti-d---------k-g-v---lvpf-------------------------------------------------------------------------------------------------------------------------------------------yd--klt--ti--pi---------------------y----nnipp---vi---------------n--cn-tyclfh--fcrelpsnsvyfiavtd---------i---dvpplfissflqririilkycypdgs-----------------------fndntlkqdyirliqimdqlad-ggfpfite---pntidallnenttsqkie-kavlge--ls--vn------y--------------d-------k----d--------------------------------------------------------------------------a---lg---srtlpwrkdg-vihktneilfdvneristvfnlvtgk------------------------------------asrtevlgevvcisslsgipdvtlrf--dnp-------qimddvsfhpcirig--kw--e--------q-qkvlsfippdgkftlfnyrvrgt---------------------l--q-----------------apiklggsvkyts-----s--q--glvelsv------------------------------------y--snn---------i------------------a---------------gfgsgplkselinqqvviefpv------------------svt-------------s------------------cqlv----vntgkyif--dgi------khvliwtigkhd-p--k------i-ipti-sgtvnrs---------------------------------------------------------------------------------------------------------------------------m---------------y----------------------e-----------------------------------------------------------dtdtft----kvsmnfqiinyaasglrfkhldcn--------q---pyqvrkgvkfttyg-gryl-----------------------------------------------------------------------------------------------------------------------------------------------------------------------------------------------------------------------------------------------------------------------------------------------------------------------------------------------------------------------------------------------------------------------------------------------------------------------------------------------------------------------------------------------------------------------------------------------------------------------------------------------------------------------------------------------------------------------------------------------------------------------------------------------------------------------------------------------------------------------------------------------------------------------------------------------------------------------------------------------------------------------------------------------------------------------------------------------------------------------------ik-----v
'apm3_ustilago'           mtglrdaippkpapplgadpaglvwydmvylassitavnvedmlgqle-giiv---lsadgrpvvh-shf-an-ri-p---------t-y-pllysdyfatllaginsanahisasttaasttagvsavaapcsnriyftkdikpviwvpgvpdvspldlqtesegddeenvddtaevsanlgelslasqlsaritasrtaasnavsedvnvwdeaepshpstsdppgttlsiaeetttn--apc--lp--s----------------------ssiataaeqr---gdhvvqqvae-----ala--eq-gaaliq--va----sgplrflcpvs---------r---evdplvplsflrsfiailqeyls--q-----------------stdptlltedtlrdnfdivyqlfeeildtdgniltte---vnmlkslvlppnwvgklv-kav-gv--sg--la------s--------------a-------a----p--------------------------------------------------------------------------p---pl---istipwrrpn-skytnnelyvdlveslegvvsr-ngk------------------------------------pvaldiwaavqcnarlsgspdlsltf--nap-------nlvqdesfhpcvrwr--vw--r--------k-ekrlsfvppdgnfelvsfrvgqp-ylatadadtsgskgptnglsk--v-----------------ipiqlshciemdk-----g--sataliqvqa------------------------------------s--prt---------s------------------astlscssvsshpkprsprgadpagtledvvvtfglgp------------------gvv-------------sldasv-g-gaplpattltrsivpstgdgygnyiy--dps------tkilrwtipkll-psts------q-rpcllkltwttg---------------------------------------------------------------------------------------------------------------------------d--------------------------------------a-----------------------------------r----------------------slpthss----gitvgwtnptqglshlkvdsvnlt-------ntnthayrpfkgvrsfsk--gklv-----------------------------------------------------------------------------------------------------------------------------------------------------------------------------------------------------------------------------------------------------------------------------------------------------------------------------------------------------------------------------------------------------------------------------------------------------------------------------------------------------------------------------------------------------------------------------------------------------------------------------------------------------------------------------------------------------------------------------------------------------------------------------------------------------------------------------------------------------------------------------------------------------------------------------------------------------------------------------------------------------------------------------------------------------------------------------------------------------------------------------yr-----v
'apm3_oryza'              m---------------------------------------------lq-cvfl---lsdsgevmve-kqm-tahrv-d---------r-g-i---cgwf-------------------------------------------------------------------------------------------------------------------------------------------wd--yvlahaa--gd---------------------a----skvlq---vv---------------v--sp-thylfq--vy----rngvtflactq---------v---emppllaieflsrvadvltdylg--d-----------------------lnediikdnfvlvyqildemmd-ngfpltte---pnilkemiappnivskml-nvvtgks-sn--lg------n--------------k-------l----p--------------------------------------------------------------------------d---aa---asfvpwrttv-vkdasnevyvniveeldacvnr-ega------------------------------------lvkceaygkiqvnsslpgvpeltlsf--snp-------tiindvrfhpcvrfr--pw--e--------s-nqilsfvppdgqfelmsyrvk---kl------------------k--t-----------------tpiyvkpqltsds-----g--n--crvnvmv------------------------------------g--ikn---------d------------------p----------------------gktidsitvqfrlpp------------------lia-------------s------------------adlt----anygtvdi--l-a------dqtcfwtigqip-k--d------k-apsl-sgnlrle---------------------------------------------------------------------------------------------------------------------------eg--------------l----------------------t-----------------------------------------------------------hlhtfp----tfevkfkimgvalsglqidklevk-------nt---pnapykgfraqtqa-grye-----------------------------------------------------------------------------------------------------------------------------------------------------------------------------------------------------------------------------------------------------------------------------------------------------------------------------------------------------------------------------------------------------------------------------------------------------------------------------------------------------------------------------------------------------------------------------------------------------------------------------------------------------------------------------------------------------------------------------------------------------------------------------------------------------------------------------------------------------------------------------------------------------------------------------------------------------------------------------------------------------------------------------------------------------------------------------------------------------------------------------vr-----s
'apm3_ostreococcus'       mg--------------------------------------------id-slfv---vnnrtesliavkhw--gaia-g---------s-e-i---cerv-------------------------------------------------------------------------------------------------------------------------------------------fe--ahr--rgq-re---------------------g----vdgda---ac---------------v--dq-gsygff--lt----rgevtyvatcs---------r---etapllvieflsqlydvlrayfg--e-----------------s-----vtettlqehhvtlyqlldemld-sgipvnth---agglkvlvpppnlynrvt-atvmgnq-gv-ivs------d--------------q-------d----p--------------------------------------------------------------------------l----k---llplpwrpnn-ikytsneiyldlietidatida-egk------------------------------------vlssavygrievnsrlsgmpdinltl--sns-------hlieeysfhpsvrls--rf--a--------s-drvvsfvpadgssvlmsyktansdnl------------------ssvp-----------------lplyirpqcafga-----q--q--grvsvvv------------------------------------g--skp---------a------------------f----------------------ekpvesvtldvrlps------------------rvi-------------g------------------adpt----sthgdatf--dvt------sntvhwviekfp-a--d------k-tpcl-spavava---------------------------------------------------------------------------------------------------------------------------qr--------------r----------------------v-----------------------------------------------------------qlqevv----ditasfrvpgagvsgikvetlqvr-------ne---kykptqgvryhtrs-gsvi-----------------------------------------------------------------------------------------------------------------------------------------------------------------------------------------------------------------------------------------------------------------------------------------------------------------------------------------------------------------------------------------------------------------------------------------------------------------------------------------------------------------------------------------------------------------------------------------------------------------------------------------------------------------------------------------------------------------------------------------------------------------------------------------------------------------------------------------------------------------------------------------------------------------------------------------------------------------------------------------------------------------------------------------------------------------------------------------------------------------------------vr-----a
'apm3_physcomitrella'     m---------------------------------------------lh-cvfi---lsdtgeimle-khw-mghqv-d---------r-s-i---cawf-------------------------------------------------------------------------------------------------------------------------------------------wk--qah--pserqe---------------------t----iqvpt---vv---------------a--ap-tyyvlh--iv----regitflacak---------t---emppllgieflgrvadvlteylg--g-----------------------lnedlvkdnfviiyqlldemmd-hgfpltte---psilkemilpanlvsrvi-svvtgts-tt--ls------s--------------t-------l----p--------------------------------------------------------------------------s---tt---sssvpwrasg-ikhaknevyfdlveemdatvnk-dgf------------------------------------larcevygevlgssrlsgmpdvsltf--tnp-------silndvsfhpcvriq--aw--e--------s-nqklsfvppdgsfklmsyrik---nl------------------k--n-----------------tpiyvrpqfssgg-----g--v--vtvtvmv------------------------------------g--ira---------n------------------v----------------------gkpvdnitlqlvlpp------------------sva-------------s------------------sdlt----anhgsvlp--nht------tkvttwtigrip-k--d------k-apcl-sgklqle---------------------------------------------------------------------------------------------------------------------------ag--------------l----------------------e-----------------------------------------------------------rlreyp----tflvgfkimgvalsglrsdrvdin-------rv---dysayrgfravtra-gnye-----------------------------------------------------------------------------------------------------------------------------------------------------------------------------------------------------------------------------------------------------------------------------------------------------------------------------------------------------------------------------------------------------------------------------------------------------------------------------------------------------------------------------------------------------------------------------------------------------------------------------------------------------------------------------------------------------------------------------------------------------------------------------------------------------------------------------------------------------------------------------------------------------------------------------------------------------------------------------------------------------------------------------------------------------------------------------------------------------------------------------ir-----s
'apm3_ciona'              m---------------------------------------------ih-slfm---inthhdifme-khw-kt-av-k---------r-s-i---cdyf-------------------------------------------------------------------------------------------------------------------------------------------ft--ale--ka--ss---------------------p----edipp---vi---------------t--tp-hhylit--vy----rdrlyfvsvia---------k---evqplfvieflhrimdtfveyfn--e-----------------------ctervikenyvvvyelleemld-ngfplate---snvlkelikppnilrtvv-nsvtgq--sn--va------d--------------h-------l----p--------------------------------------------------------------------------t---gq---lsnvpwrrtg-vkyasneayfditeevdaiidr-sgs------------------------------------tvfaeihgsidacvkltgmpdltlsf--vnp-------rmlddvsfhpcirfk--rw--e--------t-ekvlsfvppdgnftlcsyhigsq-gm------------------v--s-----------------ipiyvkhnvhyag-----t--g--gkfevsv------------------------------------g--srh---------t------------------m----------------------gkiiedlkisaimpk------------------qvt-------------n------------------vnlm----psqgeysy--npv------ekevvwdvgrma-p--g------k-ppsi-kgvlslq---------------------------------------------------------------------------------------------------------------------------ag--------------v----------------------p---------------------------------------------------------------apexxxtltvhfriqqlaisglrvnrldmy-------se---kykpfkgvkyitka-gkfq-----------------------------------------------------------------------------------------------------------------------------------------------------------------------------------------------------------------------------------------------------------------------------------------------------------------------------------------------------------------------------------------------------------------------------------------------------------------------------------------------------------------------------------------------------------------------------------------------------------------------------------------------------------------------------------------------------------------------------------------------------------------------------------------------------------------------------------------------------------------------------------------------------------------------------------------------------------------------------------------------------------------------------------------------------------------------------------------------------------------------------vr-----t
'apm3_phaeodactylum'      m----------------------------------------------q-slfi---lsptgevlie-rhf-rg-vvts---------r-s-v---cetf-------------------------------------------------------------------------------------------------------------------------------------------we--ra-------------------------------------vpp---vm-----evp-----esd--qg-tlyvis--il----reglsylavcp---------a---evsplliieflqrianifveyfg--p-----------------p-----adesaikdnfstvyqlieemvd-fgwpltte---pnalkamirpptvmskll-qsst-----t--vs------d--------------e-------l----p--------------------------------------------------------------------------s---gt---isnipwraan-vhytqneiymdiveevdaivna-sga------------------------------------vvssdvsgsiqcqshlsgvpdllltf--kep-------dliddcsfhpcvrya--rf--e--------n-dkvvsfvppdgnfelmryrihpe-ra----------------rnf--s-----------------ppvychpqwsyss-----s--t-daslvfsa----------------------------------------sr---------k------------------g----------------------plqveevavlipfpk------------------qtr-------------tt-----------------agfq----vnigsvmy--dea------akvarwtlgkmd-a--s------r-katl-sctftal---------------------------------------------------------------------------------------------------------------------------ts--------------n---------------d-----ee-----------------------------------------------------------itssip----nvsltwkiplasvsglsvsglsvt-------ge---syrpykgvrnvtks-glfq-----------------------------------------------------------------------------------------------------------------------------------------------------------------------------------------------------------------------------------------------------------------------------------------------------------------------------------------------------------------------------------------------------------------------------------------------------------------------------------------------------------------------------------------------------------------------------------------------------------------------------------------------------------------------------------------------------------------------------------------------------------------------------------------------------------------------------------------------------------------------------------------------------------------------------------------------------------------------------------------------------------------------------------------------------------------------------------------------------------------------------vrc----s
'apm3_thalassiossira'     m---------------------------------------------iq-slfv---lsptgevlie-rhf-rs-tvts---------r-t-v---cdif-------------------------------------------------------------------------------------------------------------------------------------------ws--ra-------------------------------------seglnhhg-----gad-----ags--gg-slylfs--vl----rdglsylaacpaciginsngp---etppllvieflhriadtfvlyfg--n-----------------p-----adesavkdnfgtayqlleemvd-ygwpltte---pnaltdlirpptvmakiq-qaisggssti--ls------e--------------a-------l----p--------------------------------------------------------------------------t---gt---vsnmpwrkag-vthpnneiyidiveeidailns-nga------------------------------------vissdvsgsiqaqsnlsgvpdliltf--nds-------tliddcsfhpcvrya--rf--e--------k-dkvvsfvppdgpfelmryrvsks-gq------------------i--s-----------------lsvtars----------------issliyss----------------------------------------sr---------k------------------g----------------------plviedvtiiipfpk------------------fvr-------------t------------------anln----vtagqvvy--dea------gkiakwvigkld-e--k------a-rpqm-ngsmife---------------------------------------------------------------------------------------------------------------------------dg--------------s---------------e-damssp-----------------------------------------------------------edgeqp----pllvtwkillasvsglnvsglsvt-------ge---hykpykgvrnitks-gmfq-----------------------------------------------------------------------------------------------------------------------------------------------------------------------------------------------------------------------------------------------------------------------------------------------------------------------------------------------------------------------------------------------------------------------------------------------------------------------------------------------------------------------------------------------------------------------------------------------------------------------------------------------------------------------------------------------------------------------------------------------------------------------------------------------------------------------------------------------------------------------------------------------------------------------------------------------------------------------------------------------------------------------------------------------------------------------------------------------------------------------------irc----t
'apm3_populus'            m---------------------------------------------lq-cifl---lsdsgevmle-kql-tghrv-d---------r-s-i---cawf-------------------------------------------------------------------------------------------------------------------------------------------wd--qiv--sq--gd---------------------s----fkqqp---vi---------------a--sp-thylfq--iv----regitflactq---------v---ekpplmgieflcrvadvlsdyle--g-----------------------lnedvikdnfvivyelldemid-ngfpltte---pnilremiappnivskml-svvtgns-sn--ms------d--------------t-------l----p--------------------------------------------------------------------------g---at---ascvpwrttd-ikyannevyvdlveemdaiinr-dgv------------------------------------lvkcevygevqvnshitgvpdltlsf--tnp-------simddvrfhpcvrfr--pw--e--------s-hhilsfvppdglfklmsyrvk---kl------------------k--s-----------------tpiyvkpqitsdd-----g--t--crvnvmv------------------------------------g--irn---------d------------------p----------------------gkmidsitvqfqlps------------------cvl-------------s------------------adlt----anhgavti--f-s------nkmctwsidrip-k--d------r-apal-sgtlmle---------------------------------------------------------------------------------------------------------------------------tg--------------l----------------------k-----------------------------------------------------------rlnvfp----tfqvgfriqgvalsglqldkldlr-------vv---psrlykgfraftrs-glye-----------------------------------------------------------------------------------------------------------------------------------------------------------------------------------------------------------------------------------------------------------------------------------------------------------------------------------------------------------------------------------------------------------------------------------------------------------------------------------------------------------------------------------------------------------------------------------------------------------------------------------------------------------------------------------------------------------------------------------------------------------------------------------------------------------------------------------------------------------------------------------------------------------------------------------------------------------------------------------------------------------------------------------------------------------------------------------------------------------------------------vr-----s
'apm3_Scerevisiae'        m---------------------------------------------yl-sfyi---tdtknklifq-yll-ga-ta-psfkhlwtrvr-t-t---cpql-------------------------------------------------------------------------------------------------------------------------------------------le--dss--sd--dy---------------------l--dhsmvgr---dl---------------e--vy--kyfsv--in----klnywclasts---------k---skgpldcftfletidrilleyfd--k-----------------d----klsikkivnnydrislifnccve-agepnvsdmlyvnkikeavpersdlskfi-sstahn--lq--qa------v--------------q-------l----p-------q-qrq--------------------qql------------------------qqnqisrgsnsl---i---en---eeivpwrtsraskhennelyvdlletfhvvfek-kksh--------------------------------l-rlltgsihgivdvrsylndnplvavkl--ntmg------ndigipslhdcvein--dg--vf-------s-psnitfippdgkfrlleysvdls-sq------------------v--k------qsgvrmnsiglmslhfqngl--gk-----d--s--defelsl------------------------------------n--ien---------f-----------------kk----------------------vsqvddlkidlqfnv------------------en-------------ad--pneiayki--------kilr----nthgrfen--sii------mgqgqwifdkstat--g------t-vpvl-rgcieye---------------------------------------------------------------------------------------------------------------------------nt--------------g----------------------p----------n------------------------f----------------------tkkvdlq----tvsleysyigqsasgiyveaidivsg--ltigk---ntklykgakyktqt-gnfq-----------------------------------------------------------------------------------------------------------------------------------------------------------------------------------------------------------------------------------------------------------------------------------------------------------------------------------------------------------------------------------------------------------------------------------------------------------------------------------------------------------------------------------------------------------------------------------------------------------------------------------------------------------------------------------------------------------------------------------------------------------------------------------------------------------------------------------------------------------------------------------------------------------------------------------------------------------------------------------------------------------------------------------------------------------------------------------------------------------------------------vr-----l
'apm3_Sbay_c596_2300'     m---------------------------------------------yl-sfyi---tdiqnklvfq-yll-ga-ta-psfkhlwtrvq-s-t---cpql-------------------------------------------------------------------------------------------------------------------------------------------le--dss--sn--ny---------------------l--dqamvgk---dl---------------e--vy--kyfsi--tn----klnywclasts---------k---skgpldcftfletmdcilleyfd--k-----------------d----rlsikklvnnydrislifnccie-agepnvndflyvnkikeavpersdlskfi-sstahn--lq--qa------v--------------q-------l----p-------q-qrq--------------------qql------------------------qqnqmsrgnisl---v---ed---edivpwrtsktskhennelyvdlletfhvvlek-kktr--------------------------------l-rlvngdicgavdvrsylndnplvsvkl--ntmg------neigipslhecvein--dd-gef-------t-psnitfippdgkfrlleysinld-sq------------------l--k------ksgirmnsigmisvhfqngl--gk-----d--s--defelsl------------------------------------n--ves---------s-----------------kk----------------------vsqiedlkldlqfni------------------en-------------tg--gsdvaykv--------kilr----nthgrfen--svt------mgqgqwifdkatpt--g------t-ipvl-rgcieyd---------------------------------------------------------------------------------------------------------------------------gv--------------q----------------------p----------n------------------------s----------------------trsidlh----tvsldysyvgqsasgisveaidilsg--ltigk---ntklykgakyktkt-gdfq-----------------------------------------------------------------------------------------------------------------------------------------------------------------------------------------------------------------------------------------------------------------------------------------------------------------------------------------------------------------------------------------------------------------------------------------------------------------------------------------------------------------------------------------------------------------------------------------------------------------------------------------------------------------------------------------------------------------------------------------------------------------------------------------------------------------------------------------------------------------------------------------------------------------------------------------------------------------------------------------------------------------------------------------------------------------------------------------------------------------------------vr-----l
'apm3_Smik_c698_5010'     m---------------------------------------------yl-sfyi---tdiknklvfq-yll-ga-ta-psfkhlwtril-s-t---cpql-------------------------------------------------------------------------------------------------------------------------------------------le--dss--sd--ty---------------------l--dhamvgr---dl---------------e--vy--kyfsi--tn----klnywcltsta---------k---skgpldcftfletidyilleyfd--k-----------------d----klsikklvnnydrislifnccie-agepnvsdmlyvnkikeavpersdlskli-sstahn--lq--qa------v--------------q-------l----p-------q-qrq--------------------qql------------------------qqnqfsrgsslh---v---en---eeivpwrtsraskhennelyldlletfhvvfek-kksh--------------------------------i-rlvngniygtldvrsylndtplvlvkl--ntmg------ndigipslhecvein--dg-gvf-------s-psnitfippdgkfrlleycvdld-sq------------------v--i------ksgvrmksiglvslhfqngl--gk-----d--s--defelsl------------------------------------n--ien---------l-----------------kn----------------------vsqvddlkldlqfnv------------------en-------------sd--snevayki--------kilr----nthgrfen--sii------mgqgqwifdkstat--g------t-vpvl-hgcieye---------------------------------------------------------------------------------------------------------------------------tg--------------r----------------------s----------n------------------------d----------------------qknvdlq----tvsleysyvgqsasgiyveaidilsg--ltigk---ntklykgakyktqt-gdyq-----------------------------------------------------------------------------------------------------------------------------------------------------------------------------------------------------------------------------------------------------------------------------------------------------------------------------------------------------------------------------------------------------------------------------------------------------------------------------------------------------------------------------------------------------------------------------------------------------------------------------------------------------------------------------------------------------------------------------------------------------------------------------------------------------------------------------------------------------------------------------------------------------------------------------------------------------------------------------------------------------------------------------------------------------------------------------------------------------------------------------vr-----l
'apm3_Spar_c214_2136'     m---------------------------------------------yl-sfyi---tdiknklvfq-yll-ga-ta-psfkhlwtrvq-s-t---cpql-------------------------------------------------------------------------------------------------------------------------------------------le--dss--sd--ny---------------------l--dhamvgr---dl---------------e--vy--kyfsv--tn----klnywclasts---------k---skgpldcftfletidrilleyfd--k-----------------d----qlsikklvnnydrislifnccie-agepnvsdmlyvnkikeavpersdlskfi-sstahn--lq--qa------v--------------q-------l----p-------q-qrq--------------------qql------------------------qqnqisrgsisl---v---en---eeivpwrtsraskhennelyvdllerfhvvfek-kksh--------------------------------l-rlitgnihgtvdvrsylndnplvsvkl--ntmg------ndigipslhecvein--dg--vf-------s-psniafippdgkfrlleysvdln-sq------------------v--k------qsgvrmnsiglmslhfqngl--gk-----d--s--defelsl------------------------------------n--ien---------f-----------------kk----------------------vpqiddlkldlqfnv------------------en-------------ad--psevayki--------kilr----nthgrfen--sii------mgqgqwifdkstat--g------t-vpvl-rgcieye---------------------------------------------------------------------------------------------------------------------------sa--------------g----------------------p----------n------------------------d----------------------trnidlq----tvsleysylgqsasgiyveaidiisg--ltigk---ntklykgakyktqt-gdfq-----------------------------------------------------------------------------------------------------------------------------------------------------------------------------------------------------------------------------------------------------------------------------------------------------------------------------------------------------------------------------------------------------------------------------------------------------------------------------------------------------------------------------------------------------------------------------------------------------------------------------------------------------------------------------------------------------------------------------------------------------------------------------------------------------------------------------------------------------------------------------------------------------------------------------------------------------------------------------------------------------------------------------------------------------------------------------------------------------------------------------vr-----l
'apm3_Skud_Contig1898_2'  m---------------------------------------------yl-sfyi---tdtrnklvfq-yll-ga-ta-psfkhlwtrvq-s-t---cphl-------------------------------------------------------------------------------------------------------------------------------------------le--dss--sd--dy---------------------l--dhavvgr---dl---------------e--vy--kyfsi--tn----klnywclasts---------k---skgpldcftlletmdcilleyfd--k-----------------d----klsikklvnnydrislifnccie-agepnvsdmlyvnkikeavpersdlskfi-sstahn--lq--qa------v--------------q-------i----p-------q-qrq--------------------qql------------------------qqnqisrgstsl---v---en---eevvpwrtskaskhennelyvdlletfhvvfet-kksr--------------------------------l-rlvngnihgtvdvrsylnnnplvsvkl--ntmg------ndigvptlhecveik--dd-gef-------l-psnitfippdgkfrlleysvdld-sq------------------v--k------qsgirinsiglmslhfqngl--gk-----d--s--defelsl------------------------------------n--ien---------f-----------------kk----------------------vsqiddlkldlqfnv------------------en-------------ad--aielsyki--------kilr----nthgrfen--saa------mgkgqwifdkatat--g------t-vpvl-rgcieye---------------------------------------------------------------------------------------------------------------------------sv--------------k----------------------p----------n------------------------g----------------------sknidlq----tvsleysytgrsasgiyvdaidilsr--idnsa---ktqsyt--rvqste-pkqv-----------------------------------------------------------------------------------------------------------------------------------------------------------------------------------------------------------------------------------------------------------------------------------------------------------------------------------------------------------------------------------------------------------------------------------------------------------------------------------------------------------------------------------------------------------------------------------------------------------------------------------------------------------------------------------------------------------------------------------------------------------------------------------------------------------------------------------------------------------------------------------------------------------------------------------------------------------------------------------------------------------------------------------------------------------------------------------------------------------------------------if-----k
'apm3_candidaG'           m---------------------------------------------vyqavyi---tdaenklvfq-hll-na-ka-pefskmwvkls-a-m---hpql-------------------------------------------------------------------------------------------------------------------------------------------va-------pr--nyqdniytierdsgggsvsstsee--vigsygt---dn---------------t--iy--kyksqlags----altywclhsnd---------snvyymeplfamqvf---etrlheyfd--k-----------------e----eltitkitnnadrvsiicnyiln-ggyynvagm-ydsrikeivpersdlskli-sstaht--iq--sa------v--------------n-------kqrntpgfgngmgqs-------------------------m-------------------------gskvshigstl---k---gd---dsvapwrngknihndrnelyadvreviqvvyqk-kyssk----------------kndsrrkifgrrsghl-eyvrgnisgsvdmrcfltgnplveial--kqgg------ldigipgfhdcvdkt--sllkqe-------k-isklsfippdgrftlmqyninld-qg------------------k--r------h------svglvhadiedhl--gt-----l--g--defevtl------------------------------------n--iss---------s-----------------ts----------------------vkhiedmevmlyfgl------------------shgnrkkdthlssdeee--fsveqfri--------kplq----ithgrlenmssgv------hkrskwvfdkevst--g------t-mpvl-rgcverq---------------------------------------------------------------------------------------------------------------------------rs--------------d----------------------edvkdskgsdst------------------------a----------------------qrmlvlq----sinisykhtg-ssnglqiesinvdts--a--dl---qrnlfkgvkyhtia-kdyq-----------------------------------------------------------------------------------------------------------------------------------------------------------------------------------------------------------------------------------------------------------------------------------------------------------------------------------------------------------------------------------------------------------------------------------------------------------------------------------------------------------------------------------------------------------------------------------------------------------------------------------------------------------------------------------------------------------------------------------------------------------------------------------------------------------------------------------------------------------------------------------------------------------------------------------------------------------------------------------------------------------------------------------------------------------------------------------------------------------------------------vr-----v
'apm3_kluyveromyces'      m---------------------------------------------iv-siyv---ndrcqetlfq-yst-va-ec-ptfrqlvvklq-gkd-eswesk-------------------------------------------------------------------------------------------------------------------------------------------yc--nei--ns--el---------------------------------------------------k--lc--rhvsl--ln----pvvy--wclis---------c---sestvsvvslleeidllllqyfd--k-----------------d----qltkqkinnnldrlsmlfhcild-agqpvitd---snrlkamvpsrndlskll-ktttnt--it--kt------l--------------q-------q----p-------d-gsmfkngpeksrfsgsrypsssassv------------------------ssfhvgspgsslvdhs---vd---esgvpwrmsg-inyanneifidmseeinaivek--gkl------------------------------------ltghikgcidlnnhlsgqplvemklglldhk------lshlnttfhrciled--ka--nsindliagk-ftkltfvppdgrtrlcqytlplv-kr------------------d---------------snlgiidvnlqssl--gk-----r--l--defevrv------------------------------------t--vgm---------s-----------------tt----------------------vkeienmsmtirmnr------------------nfk-------------g--------iv--------rvmr----nthggvet--nmt------rgevnwhldknmvc--g------s-mavl-rciaele---------------------------------------------------------------------------------------------------------------------------pelasndqtssrssvvq----------------------p----------------------------------ps-------------------shltsllqps----fikcyyehksqlpsgiklqsidvvn------gg---pkkpfkgvkyltkt-gsle-----------------------------------------------------------------------------------------------------------------------------------------------------------------------------------------------------------------------------------------------------------------------------------------------------------------------------------------------------------------------------------------------------------------------------------------------------------------------------------------------------------------------------------------------------------------------------------------------------------------------------------------------------------------------------------------------------------------------------------------------------------------------------------------------------------------------------------------------------------------------------------------------------------------------------------------------------------------------------------------------------------------------------------------------------------------------------------------------------------------------------y------r
'apm3_debaryomyces'       m---------------------------------------------fe-avyi---adstnslvfe-yli-nl-sc-pkfnslknlikld----------------------------------------------------------------------------------------------------------------------------------------------------ey--dqs--ks------------------------------rlvei---ns---------------e-y-f--vafek--ms----nlviyllcssk---------n---dpnpvmpfvfinrlvevmedyfg--s-----------------p-----lavtkidanidtltllvnemid-dgipnvtd---fnrlrdliplsnlftkll-stsndl--as--av------s------------nks-------l----s--------s-------------------------i-------------------------t-hntrkaesls-sn---mq---qtsvpwrrdn-vkytnnemyvdvvetinvilkp-lpkhi----gkesnmlgsskgfdsafystslkasskl-vpivgtidgqinfishltgvpylqmil--nkgg------lkmdlpsfhecield--kw--tn-------d-pgnlsfippdgnstlmnyqidld-ti------------------n--k------rd--qkgmlgivdidyqhgl--gt-----n--q--nefeirl------------------------------------f--ins---------n-----------------ks----------------------vpkienlcieihcdnvnegetssaddssgnssinvs----------------------ni--------rasr----ithgdfsf--kg-------sgkgewnirnis-t--g------t-qpml-hgsivsd---------------------------------------------------------------------------------------------------------------------------gs--------------y----------------------d----------sselasalkehdkshlgsdkestpla----------------------meaikpi----hlklsyshkgcvpsgmkvdslkivsa--kglgd---tvkpykgvkymakt-gnfi-----------------------------------------------------------------------------------------------------------------------------------------------------------------------------------------------------------------------------------------------------------------------------------------------------------------------------------------------------------------------------------------------------------------------------------------------------------------------------------------------------------------------------------------------------------------------------------------------------------------------------------------------------------------------------------------------------------------------------------------------------------------------------------------------------------------------------------------------------------------------------------------------------------------------------------------------------------------------------------------------------------------------------------------------------------------------------------------------------------------------------ir-----s
'apm3_candida_a'          m---------------------------------------------ie-aiyi---sdstnslvye-ytt-sl-ci-pkfkslvpkvt-s----------------------------------------------------------------------------------------------------------------------------------------------------fn--dst--tt------------------------------nkipl---ns---------------klylf--vhhhq--qs----glqfyllckei---------d---nanplipsifiqrlievmedyfg--d-----------------------lnsvkieanneiltlllyqmld-dgtpyitd---fnklrdlvsyksllskll-ssattv--as--ka------t--------------g-------t----a-------m-s--------------------------------------------------n-kgpldlhkt--nn---hq---tsdipwrrsn-vkhtnnemyvdvietvnviikp-ttkkakrhlqsekqnqgfdsafyssasskslnhdien-hlisgyidgeinflsrltgvpslqlsl--nsig-----tsrielpslhrcidfd--vw--ne-------k-rgilsfippdgkstlmryqidln-qt------------------n--qygtsnkq--smlsmikstsieaefic--he-----n--t--sdfeirl------------------------------------n--ls----------------------------ps----------------------iskidslnveivceh------------------ped----------------------qi--------kmnr----vthgdfss--kg-------ngkaewilrqlk-p--nv-----f-spvf-ygsiisn---------------------------------------------------------------------------------------------------------------------------te--------------n----------------------s----------s--deeeeeekegardennqakhdkk----------------------vriskps----yiklsyshkgpvpsglkvdslkiisa--kglgd---tvkpykgvkymtks-gnyi-----------------------------------------------------------------------------------------------------------------------------------------------------------------------------------------------------------------------------------------------------------------------------------------------------------------------------------------------------------------------------------------------------------------------------------------------------------------------------------------------------------------------------------------------------------------------------------------------------------------------------------------------------------------------------------------------------------------------------------------------------------------------------------------------------------------------------------------------------------------------------------------------------------------------------------------------------------------------------------------------------------------------------------------------------------------------------------------------------------------------------vr-----s
'apm3_rat'                m---------------------------------------------ih-slfl---incsgdifle-khw-ks-vv-s---------q-s-v---cdyf-------------------------------------------------------------------------------------------------------------------------------------------fe--aqe--ka--ad---------------------v----envpp---vi---------------s--tp-hhylis--iy----rdklffvsviq---------t---evpplfvieflhrvadtfqdyfg--e-----------------------cseaaikdnvvivyelleemld-ngfplate---snilkelikpptilrsvv-nsitgs--sn--vg------d--------------t-------l----p--------------------------------------------------------------------------t---gq---lsnipwrrag-vkytnneayfdvveeidaiidk-sgs------------------------------------tvfaeiqgvidaciklsgmpdlslsf--mnp-------rllddvsfhpcirfk--rw--e--------s-ervlsfippdgnfrlisyrvssq-nl------------------v--a-----------------ipvyvkhnisfke-----nssc--grfditi------------------------------------g--pkq---------n------------------m----------------------gktiegitvtvhmpk------------------vvl-------------n------------------mnlt----ptqgsytf--dpv------tkvlawdvgkit------------------------------------------------------------------------------------------------------------------------------------------------------------------------------------------------------------------------------------------------------------------------------------------------------------------------------------------------------------------------------------------------------------------------------------------------------------------------------------------------------------------------------------------------------------------------------------------------------------------------------------------------------------------------------------------------------------------------------------------------------------------------------------------------------------------------------------------------------------------------------------------------------------------------------------------------------------------------------------------------------------------------------------------------------------------------------------------------------------------------------------------------------------------------------------------------------------------------------------------------------------------------------------------------------------------------------------------------------------------------------------------------------------------------------------------------------------p
'apm3_yarrowia'           m----------------------------------------------e-aifi---tdats-life-ypv-sg-sp-pawktiseeid---l-hpgsdi-------------------------------------------------------------------------------------------------------------------------------------------iq--sts--ss--ny---------------------------------------------------v--iy--r-fkr--as----gltf--vivad---------p---tvspsvpaqfvqlltdsmaqyfv----------------------------lgkldsnydtvtlilsetld-ngvpylse---pdqvrefvskggvlskll-sqsatp--hk--vs------r--------------s-------a----------------------------------------------------------------------------------------adgpywrrqn-vrhtqnelfvdveesitcvvrr-qgas--------------------------------kttpvvsyvdgsvyltshlsgvpeielsl--srp-------i---aggkhvcitks--gp-------------asrfrftppdgrtklltytqdvn-v------------------------------------ssylvnctfhtgl--gl-----q--k--defevrv------------------------------------g--vlm---------n-----------------rg----------------------vkavdnlavevfggk--------------------------------------------i--------ktlr----nttgdfit--n--------qkggvwnlgtttpm--g------f-natf-rgicd----------------------------------------------------------------------------------------------------------------------------------------------------------------------------------------------------------------------------------gnvs----hvtlkyslqgavpsglkvdsvnivaa--rglge---gvkpykgvkyatdv-aeyv-----------------------------------------------------------------------------------------------------------------------------------------------------------------------------------------------------------------------------------------------------------------------------------------------------------------------------------------------------------------------------------------------------------------------------------------------------------------------------------------------------------------------------------------------------------------------------------------------------------------------------------------------------------------------------------------------------------------------------------------------------------------------------------------------------------------------------------------------------------------------------------------------------------------------------------------------------------------------------------------------------------------------------------------------------------------------------------------------------------------------------v------r
'apm3_neurospora'         mng------------------------------------------vie-alhi---fdehn-----------------------------------------------------------------------------------------------------------------------------------------------------------------------------------------------------------------------------------------------------------------lk----hanllflltts---------s---evepllvleflhrivdsfeeflg--t-----------------p-----llahkiesnydvvaqlltemcd-agtintte---pnalrdlvevegfmgkll-gnlnlptkpt--fs-npspas--------------l-------l----a--------------------------------------------------------------------------q---qs---tlalpwrrnn-vrhtqnelyadvietlsvtlap-sgr------------------------------------plaafangtiaftskvsgvpdiivtl--tgptgkhnlgsiidlpvfhpcvrla--kw--r--------eqpgvlsfippdgrftlagyevdll-plg----arnlgnmsasannl--k-----------------lpvsleiktclgp-----t--g--sdfevrltvnripgtsggggggsgsssnyplssasgvgrgmgggpqpgt---------p------------------a----------------------sptlqdlkvtvplpa------------------dvr-------------nl-----------------aeir----takgdaty--npg------drflewtipnkd-v--a---------------------------------------------------------------------------------agfashfalrctvvgqsisgeyeddnddptgfgfntssaggrdwsydagepapyqsasdllsgg--------------dkkltaeqekeekerrdgklaqqn-----------------------------------------------------------kilmps----sasvsfavkgwtasgikvesimldprrskglae---tvrpfkgvkyltvskggve-----------------------------------------------------------------------------------------------------------------------------------------------------------------------------------------------------------------------------------------------------------------------------------------------------------------------------------------------------------------------------------------------------------------------------------------------------------------------------------------------------------------------------------------------------------------------------------------------------------------------------------------------------------------------------------------------------------------------------------------------------------------------------------------------------------------------------------------------------------------------------------------------------------------------------------------------------------------------------------------------------------------------------------------------------------------------------------------------------------------------------ir-----c
'apm3_cryptococcus'       ms-------------------------------------------kid-giii---ldtngkpiic-snf-as-yl-p---------s-y-atahidtf-------------------------------------------------------------------------------------------------------------------------------------------na--ark--ra--l----------------------vngpgrgmdp---vl-----wvntldngrtg--ml-ggglch--se----rnglyflvpig---------q---evnplfafsfleslldilrnylg--d-----------------------vtettikdnfdivymlieetld-eghpmtte---temlkeivlppslvrkif-gaa-gv--sg--lq------s--------------t-------t----t--------------------------------------------------------------------------a---pf---tapipwrrpg-vrhnnneiyfdieecldaivdr-rgn------------------------------------tltasvwgrincnsrlsgnpdlllnf--sdp-------krmhqcsfhpcvrys--rw--m--------k-dgvlsfippdgkfrlleyesvin-na-----------------rt--s-----------------vpiqlkagltigd-----y--g--grftltl------------------------------------s--srl---------n-----------------------------------------trpledinvsiflgk------------------gat-------------svsana-sgerrplhtqigkeeaaegfvgggnwef--dph------tqilkwhlaslv-s-te------r-sptl-tgtftss---------------------------------------------------------------------------------------------------------------------------e--------------------------------------a-----------------------------------------------------------rpivsp----sfdvgftiqnysysnlrvnqlkvq-------gd--vmykpfkgvkmigra-gkie-----------------------------------------------------------------------------------------------------------------------------------------------------------------------------------------------------------------------------------------------------------------------------------------------------------------------------------------------------------------------------------------------------------------------------------------------------------------------------------------------------------------------------------------------------------------------------------------------------------------------------------------------------------------------------------------------------------------------------------------------------------------------------------------------------------------------------------------------------------------------------------------------------------------------------------------------------------------------------------------------------------------------------------------------------------------------------------------------------------------------------vr-----w
'apm3_danio'              m---------------------------------------------ih-slfl---vnasgdifle-khw-ks-vv-s---------r-s-v---cdyf-------------------------------------------------------------------------------------------------------------------------------------------fe--ale--ra--te---------------------p----envpp---vi---------------p--tp-hhylin--vl----rhriyfvaviq---------s---evpplfvieflhrvvdtfqdyfg--v-----------------------cteaaikdnvvvvyelleemld-ngfplate---snilkelikpptilrtvv-ntitgs--tn--vg------e--------------q-------l----p--------------------------------------------------------------------------t---gq---lsvvpwrrtg-vkytnneayfdvveeidaiidk-sgs------------------------------------titaeiqgvidacvkltgmpdltlsf--mnp-------rllddvsfhpcvrfk--rw--e--------a-erilsfippdgnfrllsyhvssq-nl------------------v--a-----------------ipvyvkhnisfre-----gssq--grfeltl------------------------------------g--pkq---------t------------------m----------------------gkvveavlvssqlpr------------------gvl-------------n------------------anln----psqgtytf--dpv------tkllswdvgkin-p--q------k-lpsl-kgsmslq---------------------------------------------------------------------------------------------------------------------------ag--------------a----------------------s-----------------------------------------------------------kpdenp----tiniqfkiqqlaisglkvnrldmy-------ge---kykpfkgikymtka-gkfq-----------------------------------------------------------------------------------------------------------------------------------------------------------------------------------------------------------------------------------------------------------------------------------------------------------------------------------------------------------------------------------------------------------------------------------------------------------------------------------------------------------------------------------------------------------------------------------------------------------------------------------------------------------------------------------------------------------------------------------------------------------------------------------------------------------------------------------------------------------------------------------------------------------------------------------------------------------------------------------------------------------------------------------------------------------------------------------------------------------------------------vr-----t
'apm3_celegans'           m---------------------------------------------ln-slff---vnssgdvlle-khw-ks-vi-h---------r-s-i---cdyf-------------------------------------------------------------------------------------------------------------------------------------------fd--iqk--ks--ih---------------------p----edvpp---ii---------------s--tp-hhylin--vy----qnnlflvavit---------v---etpplmvieflhrviqtftqyfd--e-----------------------fsdssmkencvmvfelldemld-ngfplvte---mnilqdlikppnflrnia-nqvtgr--tn--ls------e--------------t-------l----p--------------------------------------------------------------------------t---gq---lsnipwrrqg-vkytnneayfdvieeidvivdk-qgs------------------------------------tvfaeiqgyvdvccklsgmpdltmtl--inp-------rllddvsfhpcvryk--rw--e--------n-ekvlsfvppdgnfrllsyhiaaq-nm------------------v--a-----------------ipiyvrqvislkp-----n--a--gkldltv------------------------------------g--pkl---------s------------------m----------------------gkvledvvleitmpk------------------cvq-------------n------------------cnlv----ashgriaf--dpt------tkllqwtigkie-v--g------k-pstl-kgsvavs---------------------------------------------------------------------------------------------------------------------------g--------------------------------------t-----------------------------------------------------------tvaenp----pislkfkinqlvlsglkvnrldmy-------ge---kykpfkgvkyitka-gkft-----------------------------------------------------------------------------------------------------------------------------------------------------------------------------------------------------------------------------------------------------------------------------------------------------------------------------------------------------------------------------------------------------------------------------------------------------------------------------------------------------------------------------------------------------------------------------------------------------------------------------------------------------------------------------------------------------------------------------------------------------------------------------------------------------------------------------------------------------------------------------------------------------------------------------------------------------------------------------------------------------------------------------------------------------------------------------------------------------------------------------ir-----t
'apm3_gallus'             m---------------------------------------------ih-slfl---inasgdifle-khw-ks-vv-s---------r-s-v---cdyf-------------------------------------------------------------------------------------------------------------------------------------------fe--aqe--ra--se---------------------a----envpp---vi---------------s--tp-hhylls--vy----rhkiffvaviq---------t---evpplfvieflhrvvdtfqdyfg--v-----------------------csevmikdnvvvvyevleemld-ngfplate---snilkelikpptilrtvv-ntitgs--tn--vg------d--------------q-------l----p--------------------------------------------------------------------------t---gq---lsvvpwrrtg-vkytnneayfdvieeidaiidk-sgs------------------------------------titaeiqgvidacvkltgmpdltlsf--mnp-------rllddvsfhpcvrfk--rw--e--------s-erilsfippdgnfrllsyhvsaq-nl------------------v--a-----------------ipvyvkhninfrd-----sssl--grfeitv------------------------------------g--pkq---------t------------------m----------------------gktvegvmvtsqmpk------------------gvl-------------n------------------mslt----psqgthif--dpv------tklltwdvgkin-p--q------k-lpsl-kgsmnlq---------------------------------------------------------------------------------------------------------------------------ag--------------t----------------------s-----------------------------------------------------------kpdenp----tinlqfkiqqlaisglkvnrldmy-------ge---kykpfkgikymtka-gkfq-----------------------------------------------------------------------------------------------------------------------------------------------------------------------------------------------------------------------------------------------------------------------------------------------------------------------------------------------------------------------------------------------------------------------------------------------------------------------------------------------------------------------------------------------------------------------------------------------------------------------------------------------------------------------------------------------------------------------------------------------------------------------------------------------------------------------------------------------------------------------------------------------------------------------------------------------------------------------------------------------------------------------------------------------------------------------------------------------------------------------------vr-----t
'apm3_spombe'             ms-------------------------------------------tie-aiyl---vdtngalllq-les-rg-rt-s---------p-i-t---lehi-------------------------------------------------------------------------------------------------------------------------------------------kn--elf--ry--kl---------------------r----neepp---fi--------------lh--nk-nflifq--el----eedvrlciptt---------c---dteplyihdimrrivdvvktffg--g-----------------------fnaskveknvcvivqllaemid-ygyatcme---pnalqdivplpsfmnkfm-av-t-----g--lq------t--------------n-------t----p--------------------------------------------------------------------------t---la---rdtvpwrtak-akyatneffihvlervsavyqp-ngk------------------------------------lafgtvksdmeckcqisgmpllllsl--rpg-------tklgnvrfhqsvnlk--rw--k--------qhpdqiefippdgkftlasfqtdfa-tq------------------k--s-----------------lpvvveaknkld------------grfevri----------------------------------------rn---------t------------------g----------------------kksvenlkilitipq------------------alk-------------s--------------------vt----vtegnyif--raskythmeegilewsvkkla-w--t------spalvl-tgflapl---------------------------------------------------------------------------------------------------------------------------kk-------------da-----------nstee-----ss-----------------------------------------------------------syskle----hldlqyklqgstlhnfkveslkml-------nh--pdkksykgvkhtiia-qnvs-----------------------------------------------------------------------------------------------------------------------------------------------------------------------------------------------------------------------------------------------------------------------------------------------------------------------------------------------------------------------------------------------------------------------------------------------------------------------------------------------------------------------------------------------------------------------------------------------------------------------------------------------------------------------------------------------------------------------------------------------------------------------------------------------------------------------------------------------------------------------------------------------------------------------------------------------------------------------------------------------------------------------------------------------------------------------------------------------------------------------------frf----r
'apm3_aspergillus'        msg------------------------------------------eid-avyi---ydeqnqplve-qvy-rs-rpps---------a-a-t---irpl-------------------------------------------------------------------------------------------------------------------------------------------yfahpap------------------------------------rps---li------yf-----ant--sp-pvtvfs--iv----esnlhflalse---------s---dteplfaleflhrvvdileefvg--a-----------------p-----lisskvqsnydvvaqllhemcd-agivcnte---lnalqevvempgwmgkll-gnvglpgsstpilgqpglkrq--------------s-------l----t--------------------------------------------------------------------------sgnaal---gpaipwrrpg-vrhtsnelyvdivesltvtmap-sgr------------------------------------lisalvsgtiaftakvsgvpdlilsl--tapggqhaiarkmelpvfhpcvrla--rw--r--------erpgelsfippdgrfilagyevdll-pld-----psldqppshmekl--f-----------------lptivdiqkslgs-----v--g--adfevrltln-----pdfpgypsgsrpgagrggsgtstpsflgg--nsn---------n------------------a----------------------gpvledvvvtvpipp------------------svr-------------ni-----------------tdmk----asrgealf--nsg------rgvlewrvptkd-a--g----------si-sgtatlrctavghstdeieeddpeadaeatllqgyyddsaavsyqqntetdrlrgkpkkkkkkvkkvkkpassrrdtsvstpdidanrggetlpasdlnpdrssepspsqpsshpevpsltptpkqlssstp--------------ppprpgspfsifhtaprktriqln-----------------------------------------------------------sslmpn----sasvsfsvrgwlpsgikveslnidprrsrglge---gvkpykgvkyicvsrrgie-----------------------------------------------------------------------------------------------------------------------------------------------------------------------------------------------------------------------------------------------------------------------------------------------------------------------------------------------------------------------------------------------------------------------------------------------------------------------------------------------------------------------------------------------------------------------------------------------------------------------------------------------------------------------------------------------------------------------------------------------------------------------------------------------------------------------------------------------------------------------------------------------------------------------------------------------------------------------------------------------------------------------------------------------------------------------------------------------------------------------------rr-----c
'apm3_bos'                m---------------------------------------------ih-slfl---inssgdifle-khw-ks-vv-s---------r-s-v---cdyf-------------------------------------------------------------------------------------------------------------------------------------------fe--aqe--ra--te---------------------a----envpp---vi---------------p--tp-hhylls--vy----rhkiffvaviq---------t---evpplfvieflhrvvdtfqdyfg--v-----------------------csepvikdnvvvvyevleemld-ngfplate---snilkelikpptilrtvv-ntitgs--tn--vg------d--------------q-------l----p--------------------------------------------------------------------------t---gq---lsvvpwrrtg-vkytnneayfdvieeidaiidk-sgs------------------------------------titaeiqgvidacvkltgmpdltlsf--mnp-------rllddvsfhpcvrfk--rw--e--------s-erilsfippdgnfrllsyhvsaq-nl------------------v--a-----------------ipvyvkhnisfrd-----sssl--grfeitv------------------------------------g--pkq---------t------------------m----------------------gktiegvtvtsqmpr------------------gvl-------------n------------------mslt----psqgthtf--dpv------tkmlswdvgkin-p--q------k-lpsl-kgtmslq---------------------------------------------------------------------------------------------------------------------------ag--------------a----------------------s-----------------------------------------------------------kpdenp----tinlqfkiqqlaisglkvnrldmy-------ge---kykpfkgikymtka-gkfq-----------------------------------------------------------------------------------------------------------------------------------------------------------------------------------------------------------------------------------------------------------------------------------------------------------------------------------------------------------------------------------------------------------------------------------------------------------------------------------------------------------------------------------------------------------------------------------------------------------------------------------------------------------------------------------------------------------------------------------------------------------------------------------------------------------------------------------------------------------------------------------------------------------------------------------------------------------------------------------------------------------------------------------------------------------------------------------------------------------------------------vr-----t
'apm3_homo'               m---------------------------------------------ih-slfl---inssgdifle-khw-ks-vv-s---------r-s-v---cdyf-------------------------------------------------------------------------------------------------------------------------------------------fe--aqe--ra--te---------------------a----envpp---vi---------------p--tp-hhylls--vy----rhkiffvaviq---------t---evpplfvieflhrvvdtfqdyfg--v-----------------------csepvikdnvvvvyevleemld-ngfplate---snilkelikpptilrtvv-ntitgs--tn--vg------d--------------q-------l----p--------------------------------------------------------------------------t---gq---lsvvpwrrtg-vkytnneayfdvieeidaiidk-sgs------------------------------------titaeiqgvidacvkltgmpdltlsf--mnp-------rllddvsfhpcvrfk--rw--e--------s-erilsfippdgnfrllsyhvsaq-nl------------------v--a-----------------ipvyvkhnisfrd-----sssl--grfeitv------------------------------------g--pkq---------t------------------m----------------------gktiegvtvtsqmpk------------------gvl-------------n------------------mslt----psqgthtf--dpv------tkmlswdvgkin-p--q------k-lpsl-kgtmslq---------------------------------------------------------------------------------------------------------------------------ag--------------a----------------------s-----------------------------------------------------------kpdenp----tinlqfkiqqlaisglkvnrldmy-------ge---kykpfkgikymtka-gkfq-----------------------------------------------------------------------------------------------------------------------------------------------------------------------------------------------------------------------------------------------------------------------------------------------------------------------------------------------------------------------------------------------------------------------------------------------------------------------------------------------------------------------------------------------------------------------------------------------------------------------------------------------------------------------------------------------------------------------------------------------------------------------------------------------------------------------------------------------------------------------------------------------------------------------------------------------------------------------------------------------------------------------------------------------------------------------------------------------------------------------------vr-----t
'apm3_mus'                m---------------------------------------------ih-slfl---inssgdifle-khw-ks-vv-s---------r-s-v---cdyf-------------------------------------------------------------------------------------------------------------------------------------------fe--aqe--ra--te---------------------a----envpp---vi---------------p--tp-hhylls--vy----rhkiffvaviq---------t---evpplfvieflhrvvdtfqdyfg--v-----------------------csepvikdnvvvvyevleemld-ngfplate---snilkelikpptilrtvv-ntitgs--tn--vg------d--------------q-------l----p--------------------------------------------------------------------------t---gq---lsvvpwrrtg-vkytnneayfdvveeidaiidk-sgs------------------------------------tvtaeiqgvidacvkltgmpdltlsf--mnp-------rllddvsfhpcvrfk--rw--e--------s-erilsfippdgnfrllayhvsaq-nl------------------v--a-----------------ipvyvkhsisfrd-----sssl--grfeitv------------------------------------g--pkq---------t------------------m----------------------gktiegvivtsqmpk------------------gvl-------------n------------------mslt----psqgthtf--dpv------tkmlswdvgkln-q--q------k-lpsl-kgtmglq---------------------------------------------------------------------------------------------------------------------------vg--------------a----------------------s-----------------------------------------------------------kpdenp----tinlqfkiqqlaisglkvnrldmy-------ge---kykpfkgikymtka-gkfq-----------------------------------------------------------------------------------------------------------------------------------------------------------------------------------------------------------------------------------------------------------------------------------------------------------------------------------------------------------------------------------------------------------------------------------------------------------------------------------------------------------------------------------------------------------------------------------------------------------------------------------------------------------------------------------------------------------------------------------------------------------------------------------------------------------------------------------------------------------------------------------------------------------------------------------------------------------------------------------------------------------------------------------------------------------------------------------------------------------------------------vr-----t
;
END; [Characters]

BEGIN Distances;
DIMENSIONS ntax=42;
FORMAT labels=left diagonal triangle=both;
MATRIX
[1] 'apm3_tetrahymena'         0.0 0.8018293 0.7623457 0.74923545 0.7848485 0.76060605 0.77602524 0.77272725 0.7613293 0.77878785 0.73716015 0.73939395 0.76993865 0.78287464 0.7537994 0.7939394 0.7507599 0.75766873 0.75153375 0.76086956 0.7598784 0.83231705 0.8109756 0.8262195 0.8292683 0.82515335 0.8318043 0.80615383 0.81707317 0.79384613 0.74615383 0.8 0.78369904 0.76073617 0.76060605 0.7469512 0.77272725 0.840625 0.7957317 0.77272725 0.77272725 0.77575755
[2] 'apm3_monosiga'            0.8018293 0.0 0.6936275 0.7360406 0.7208738 0.5970874 0.7329975 0.68203884 0.57664233 0.5821256 0.55932206 0.60243905 0.7292683 0.7377451 0.6836983 0.72019464 0.67718446 0.596577 0.6365915 0.6278481 0.67153287 0.78484106 0.799511 0.801956 0.79217607 0.8230958 0.8287841 0.8080808 0.76942354 0.76942354 0.5959302 0.77868855 0.71267605 0.70343137 0.56763285 0.59610707 0.5748792 0.72139305 0.6947891 0.5772947 0.5748792 0.5748792
[3] 'apm3_naegleria'           0.7623457 0.6936275 0.0 0.73333335 0.6658596 0.5735294 0.71392405 0.6544118 0.6068796 0.59902203 0.60880196 0.5985222 0.71428573 0.6904177 0.63390666 0.6805897 0.62009805 0.61728394 0.6010101 0.5959079 0.6216216 0.7813268 0.7911548 0.77395576 0.78624076 0.80493826 0.79950494 0.7817259 0.7607053 0.74307305 0.6017699 0.76373625 0.66288954 0.67407405 0.58679706 0.6363636 0.594132 0.7386935 0.6832918 0.596577 0.596577 0.596577
[4] 'apm3_Toxoplasma_g'        0.74923545 0.7360406 0.73333335 0.0 0.7113924 0.7222222 0.75844157 0.70558375 0.70454544 0.68101263 0.68434346 0.70277077 0.7913486 0.7219388 0.70558375 0.7233502 0.72911394 0.7084399 0.725641 0.74358976 0.73350257 0.84068626 0.8382353 0.8357843 0.8382353 0.8497537 0.85085577 0.8 0.7969925 0.7979798 0.6923077 0.80965906 0.7078652 0.74168795 0.68101263 0.7099237 0.69367087 0.78608245 0.7279597 0.6860759 0.6860759 0.68101263
[5] 'apm3_leishmania'          0.7848485 0.7208738 0.6658596 0.7113924 0.0 0.6540284 0.72 0.68115944 0.68523 0.686747 0.68192774 0.6915663 0.7591241 0.73671496 0.6674757 0.68038744 0.67070216 0.7007299 0.7089552 0.70603013 0.6796116 0.8168675 0.82891566 0.8192771 0.8240964 0.83777237 0.81751823 0.7920792 0.7911548 0.7821782 0.68115944 0.76358694 0.7094972 0.70873785 0.6843374 0.71428573 0.68915665 0.7407407 0.7315271 0.69638556 0.69638556 0.68915665
[6] 'apm3_phytophthora'        0.76060605 0.5970874 0.5735294 0.7222222 0.6540284 0.0 0.7293233 0.59903383 0.531401 0.5373494 0.53846157 0.55528843 0.7104623 0.69756097 0.60679615 0.6150121 0.6125908 0.57664233 0.4937656 0.50377834 0.6213592 0.7858881 0.7931873 0.8029197 0.7980535 0.8117359 0.80987656 0.7944862 0.75561094 0.7575 0.5217391 0.7588076 0.68907565 0.6536585 0.5325301 0.5520581 0.53493977 0.7432099 0.6864197 0.53493977 0.5325301 0.5301205
[7] 'apm3_trichomonas'         0.77602524 0.7329975 0.71392405 0.75844157 0.72 0.7293233 0.0 0.7318296 0.716792 0.7075 0.7175 0.7085427 0.73433584 0.7721519 0.7304786 0.7468672 0.71859294 0.72979796 0.7403599 0.71428573 0.7329975 0.8055556 0.81313133 0.8080808 0.8181818 0.8274112 0.83589745 0.8041775 0.78238344 0.7974026 0.70481926 0.7827298 0.7761628 0.7670886 0.6925 0.71859294 0.705 0.78516626 0.75510204 0.7 0.7025 0.7025
[8] 'apm3_arabidopsis_t'       0.77272725 0.68203884 0.6544118 0.70558375 0.68115944 0.59903383 0.7318296 0.0 0.5811138 0.5638554 0.5686747 0.57281554 0.72262776 0.6658537 0.31566265 0.6578313 0.38313252 0.5815085 0.59351623 0.6407035 0.21204819 0.7883212 0.77858883 0.79075426 0.783455 0.80684596 0.7802469 0.7914573 0.7680798 0.755 0.54492754 0.78590786 0.7318436 0.68292683 0.5686747 0.6029056 0.5686747 0.7574257 0.72167486 0.5614458 0.5614458 0.5638554
[9] 'apm3_drosophila'          0.7613293 0.57664233 0.6068796 0.70454544 0.68523 0.531401 0.716792 0.5811138 0.0 0.30917874 0.2313253 0.51941746 0.68292683 0.7017115 0.5985401 0.64805824 0.5873786 0.37317073 0.58457714 0.5954774 0.5839416 0.78292686 0.78292686 0.7853659 0.7853659 0.8112745 0.7970297 0.77833754 0.7406484 0.7375 0.30232558 0.7683924 0.67877096 0.6503667 0.28985506 0.36893204 0.3067633 0.7444169 0.68719214 0.29710144 0.29951692 0.30917874
[10] 'apm3_xenopus'             0.77878785 0.5821256 0.59902203 0.68101263 0.686747 0.5373494 0.7075 0.5638554 0.30917874 0.0 0.27403846 0.48910412 0.70873785 0.67639905 0.5786925 0.64975846 0.59661835 0.32038835 0.6094527 0.5954774 0.57384986 0.77427185 0.7718447 0.77427185 0.7791262 0.80487806 0.7906404 0.76942354 0.7437811 0.7456359 0.16666667 0.7669377 0.6927374 0.64720196 0.12200957 0.36714977 0.086124405 0.7407407 0.68719214 0.08133971 0.078947365 0.09330144
[11] 'apm3_apis'                0.73716015 0.55932206 0.60880196 0.68434346 0.68192774 0.53846157 0.7175 0.5686747 0.2313253 0.27403846 0.0 0.49758455 0.6868932 0.67153287 0.5859564 0.6400966 0.589372 0.33009708 0.5870647 0.5954774 0.56658596 0.7936893 0.79126215 0.80097085 0.80097085 0.8219512 0.79802954 0.7769424 0.7164179 0.7281796 0.26878613 0.7588076 0.6815643 0.6374696 0.28605768 0.33091787 0.28125 0.7580247 0.682266 0.27884614 0.27644232 0.28125
[12] 'apm3_dictyostelium'       0.73939395 0.60243905 0.5985222 0.70277077 0.6915663 0.55528843 0.7085427 0.57281554 0.51941746 0.48910412 0.49758455 0.0 0.6804878 0.6968215 0.5926829 0.65375304 0.5776699 0.5183374 0.54 0.5959596 0.58780485 0.79512197 0.7902439 0.797561 0.8 0.8210784 0.7846535 0.77581865 0.7575 0.75376886 0.49418604 0.76086956 0.7078652 0.67156863 0.49878934 0.50121653 0.50121063 0.75870645 0.71039605 0.49636805 0.49394673 0.50363195
[13] 'apm3_ehisto'              0.76993865 0.7292683 0.71428573 0.7913486 0.7591241 0.7104623 0.73433584 0.72262776 0.68292683 0.70873785 0.6868932 0.6804878 0.0 0.76144576 0.71149147 0.78292686 0.7 0.6960784 0.7085427 0.7258883 0.71393645 0.79656863 0.8063725 0.8014706 0.79901963 0.81280786 0.81840795 0.8202532 0.7914573 0.77078086 0.6947674 0.79564035 0.73163843 0.71568626 0.6966019 0.69099754 0.7014563 0.77306736 0.75373137 0.70388347 0.70388347 0.70388347
[14] 'apm3_ustilago'            0.78287464 0.7377451 0.6904177 0.7219388 0.73671496 0.69756097 0.7721519 0.6658537 0.7017115 0.67639905 0.67153287 0.6968215 0.76144576 0.0 0.6789216 0.73722625 0.69193155 0.6879607 0.6813725 0.68578553 0.6642157 0.8257757 0.8019093 0.82100236 0.8138425 0.81294966 0.8038741 0.78109455 0.7841191 0.7630923 0.6627907 0.7831978 0.68900806 0.6308725 0.67639905 0.6788321 0.68126523 0.7821782 0.7216981 0.68613136 0.68613136 0.6836983
[15] 'apm3_oryza'               0.7537994 0.6836983 0.63390666 0.70558375 0.6674757 0.60679615 0.7304786 0.31566265 0.5985401 0.5786925 0.5859564 0.5926829 0.71149147 0.6789216 0.0 0.6755448 0.41445783 0.606357 0.61403507 0.6237374 0.28674698 0.79706603 0.8141809 0.799511 0.801956 0.8108108 0.8039702 0.80050504 0.7869674 0.7613065 0.5714286 0.77929157 0.7219101 0.6887255 0.58353513 0.63017035 0.5786925 0.76865673 0.7054455 0.57384986 0.57384986 0.5762712
[16] 'apm3_ostreococcus'        0.7939394 0.72019464 0.6805897 0.7233502 0.68038744 0.6150121 0.7468672 0.6578313 0.64805824 0.64975846 0.6400966 0.65375304 0.78292686 0.73722625 0.6755448 0.0 0.6506024 0.6780488 0.66583544 0.65829146 0.6755448 0.81265205 0.810219 0.810219 0.81751823 0.83374083 0.82469136 0.7663317 0.77805483 0.7769424 0.6511628 0.7826087 0.7 0.71707314 0.647343 0.6529126 0.65217394 0.7772277 0.74019605 0.64975846 0.64975846 0.65700483
[17] 'apm3_physcomitrella'      0.7507599 0.67718446 0.62009805 0.72911394 0.67070216 0.6125908 0.71859294 0.38313252 0.5873786 0.59661835 0.589372 0.5776699 0.7 0.69193155 0.41445783 0.6506024 0.0 0.6170732 0.6025 0.6322418 0.37349397 0.7853659 0.7878049 0.7853659 0.7853659 0.79901963 0.78960395 0.790932 0.7725 0.7719298 0.5755814 0.78201634 0.7254902 0.69193155 0.59903383 0.60679615 0.59661835 0.7766749 0.7111111 0.59661835 0.59661835 0.6038647
[18] 'apm3_ciona'               0.75766873 0.596577 0.61728394 0.7084399 0.7007299 0.57664233 0.72979796 0.5815085 0.37317073 0.32038835 0.33009708 0.5183374 0.6960784 0.6879607 0.606357 0.6780488 0.6170732 0.0 0.6130653 0.60152286 0.58924204 0.7867647 0.78431374 0.7941176 0.7916667 0.8103448 0.78606963 0.7620253 0.75628144 0.74307305 0.32080925 0.7629428 0.6864407 0.65110564 0.30582523 0.41707316 0.31796116 0.7531172 0.6965174 0.31553397 0.3131068 0.32281554
[19] 'apm3_phaeodactylum'       0.75153375 0.6365915 0.6010101 0.725641 0.7089552 0.4937656 0.7403599 0.59351623 0.58457714 0.6094527 0.5870647 0.54 0.7085427 0.6813725 0.61403507 0.66583544 0.6025 0.6130653 0.0 0.37530863 0.60150373 0.7944862 0.7869674 0.7969925 0.80451125 0.8261965 0.80203044 0.7789203 0.7653061 0.73846155 0.563253 0.73259056 0.6843575 0.6666667 0.6069652 0.6175 0.6119403 0.7725 0.6926829 0.6119403 0.6094527 0.6044776
[20] 'apm3_thalassiossira'      0.76086956 0.6278481 0.5959079 0.74358976 0.70603013 0.50377834 0.71428573 0.6407035 0.5954774 0.5954774 0.5954774 0.5959596 0.7258883 0.68578553 0.6237374 0.65829146 0.6322418 0.60152286 0.37530863 0.0 0.6363636 0.790932 0.7934509 0.80856425 0.7959698 0.8227848 0.8214286 0.7906977 0.75384617 0.7474227 0.56707317 0.78089887 0.6862745 0.6716792 0.57788944 0.5858586 0.5929648 0.7550505 0.7017115 0.5954774 0.5929648 0.5929648
[21] 'apm3_populus'             0.7598784 0.67153287 0.6216216 0.73350257 0.6796116 0.6213592 0.7329975 0.21204819 0.5839416 0.57384986 0.56658596 0.58780485 0.71393645 0.6642157 0.28674698 0.6755448 0.37349397 0.58924204 0.60150373 0.6363636 0.0 0.7823961 0.789731 0.7799511 0.7799511 0.7960688 0.8064516 0.79545456 0.7669173 0.7336683 0.5451895 0.77656674 0.71910113 0.6862745 0.5714286 0.62287104 0.5714286 0.74875623 0.7128713 0.55932206 0.55932206 0.5617433
[22] 'apm3_Scerevisiae'         0.83231705 0.78484106 0.7813268 0.84068626 0.8168675 0.7858881 0.8055556 0.7883212 0.78292686 0.77427185 0.7936893 0.79512197 0.79656863 0.8257757 0.79706603 0.81265205 0.7853659 0.7867647 0.7944862 0.790932 0.7823961 0.0 0.17391305 0.113871634 0.070393376 0.16839917 0.5943601 0.6884876 0.6868009 0.71748877 0.80994153 0.71755725 0.7486188 0.7860577 0.776699 0.7853659 0.77427185 0.79301745 0.77506113 0.776699 0.776699 0.776699
[23] 'apm3_Sbay_c596_2300'      0.8109756 0.799511 0.7911548 0.8382353 0.82891566 0.7931873 0.81313133 0.77858883 0.78292686 0.7718447 0.79126215 0.7902439 0.8063725 0.8019093 0.8141809 0.810219 0.7878049 0.78431374 0.7869674 0.7934509 0.789731 0.17391305 0.0 0.1714876 0.13871635 0.19502075 0.5822511 0.6704289 0.6756152 0.71748877 0.8011696 0.7226463 0.75414366 0.7956731 0.7815534 0.76585364 0.7815534 0.79551125 0.77506113 0.7791262 0.7791262 0.776699
[24] 'apm3_Smik_c698_5010'      0.8262195 0.801956 0.77395576 0.8357843 0.8192771 0.8029197 0.8080808 0.79075426 0.7853659 0.77427185 0.80097085 0.797561 0.8014706 0.82100236 0.799511 0.810219 0.7853659 0.7941176 0.7969925 0.80856425 0.7799511 0.113871634 0.1714876 0.0 0.09730849 0.18257262 0.5887446 0.70654625 0.6912752 0.7152466 0.80994153 0.7150127 0.7513812 0.7980769 0.7791262 0.7878049 0.7791262 0.79301745 0.77506113 0.7791262 0.7791262 0.776699
[25] 'apm3_Spar_c214_2136'      0.8292683 0.79217607 0.78624076 0.8382353 0.8240964 0.7980535 0.8181818 0.783455 0.7853659 0.7791262 0.80097085 0.8 0.79901963 0.8138425 0.801956 0.81751823 0.7853659 0.7916667 0.80451125 0.7959698 0.7799511 0.070393376 0.13871635 0.09730849 0.0 0.14760914 0.5835141 0.69074494 0.6823266 0.7107623 0.80409354 0.71755725 0.75414366 0.7932692 0.7815534 0.78292686 0.7791262 0.798005 0.77017117 0.776699 0.776699 0.7791262
[26] 'apm3_Skud_Contig1898_2'   0.82515335 0.8230958 0.80493826 0.8497537 0.83777237 0.8117359 0.8274112 0.80684596 0.8112745 0.80487806 0.8219512 0.8210784 0.81280786 0.81294966 0.8108108 0.83374083 0.79901963 0.8103448 0.8261965 0.8227848 0.7960688 0.16839917 0.19502075 0.18257262 0.14760914 0.0 0.6086956 0.7165533 0.70561796 0.7364865 0.80994153 0.73657286 0.775 0.81400967 0.8097561 0.8014706 0.8097561 0.79949874 0.7960688 0.8073171 0.8073171 0.80487806
[27] 'apm3_candidaG'            0.8318043 0.8287841 0.79950494 0.85085577 0.81751823 0.80987656 0.83589745 0.7802469 0.7970297 0.7906404 0.79802954 0.7846535 0.81840795 0.8038741 0.8039702 0.82469136 0.78960395 0.78606963 0.80203044 0.8214286 0.8064516 0.5943601 0.5822511 0.5887446 0.5835141 0.6086956 0.0 0.69534886 0.7256637 0.74387527 0.80712163 0.7213542 0.75630254 0.77804875 0.7807882 0.7945545 0.7906404 0.79746836 0.7680798 0.7906404 0.7906404 0.7881773
[28] 'apm3_kluyveromyces'       0.80615383 0.8080808 0.7817259 0.8 0.7920792 0.7944862 0.8041775 0.7914573 0.77833754 0.76942354 0.7769424 0.77581865 0.8202532 0.78109455 0.80050504 0.7663317 0.790932 0.7620253 0.7789203 0.7906977 0.79545456 0.6884876 0.6704289 0.70654625 0.69074494 0.7165533 0.69534886 0.0 0.7025761 0.7270588 0.77575755 0.7364341 0.7507082 0.78140706 0.76942354 0.7632242 0.7669173 0.7866324 0.76962024 0.7619048 0.76441103 0.7619048
[29] 'apm3_debaryomyces'        0.81707317 0.76942354 0.7607053 0.7969925 0.7911548 0.75561094 0.78238344 0.7680798 0.7406484 0.7437811 0.7164179 0.7575 0.7914573 0.7841191 0.7869674 0.77805483 0.7725 0.75628144 0.7653061 0.75384617 0.7669173 0.6868009 0.6756152 0.6912752 0.6823266 0.70561796 0.7256637 0.7025761 0.0 0.5212121 0.74698794 0.6614583 0.64819944 0.7575 0.7363184 0.7225 0.74129355 0.74680305 0.6865672 0.73880595 0.73880595 0.74129355
[30] 'apm3_candida_a'           0.79384613 0.76942354 0.74307305 0.7979798 0.7821782 0.7575 0.7974026 0.755 0.7375 0.7456359 0.7281796 0.75376886 0.77078086 0.7630923 0.7613065 0.7769424 0.7719298 0.74307305 0.73846155 0.7474227 0.7336683 0.71748877 0.71748877 0.7152466 0.7107623 0.7364865 0.74387527 0.7270588 0.5212121 0.0 0.74622357 0.65796345 0.6545961 0.72431076 0.7331671 0.7468672 0.7331671 0.7358974 0.69825435 0.7331671 0.7331671 0.7381546
[31] 'apm3_rat'                 0.74615383 0.5959302 0.6017699 0.6923077 0.68115944 0.5217391 0.70481926 0.54492754 0.30232558 0.16666667 0.26878613 0.49418604 0.6947674 0.6627907 0.5714286 0.6511628 0.5755814 0.32080925 0.563253 0.56707317 0.5451895 0.80994153 0.8011696 0.80994153 0.80409354 0.80994153 0.80712163 0.77575755 0.74698794 0.74622357 0.0 0.77597404 0.68666667 0.63848394 0.18965517 0.36416185 0.16666667 0.74626863 0.6784661 0.16091955 0.15804598 0.1637931
[32] 'apm3_yarrowia'            0.8 0.77868855 0.76373625 0.80965906 0.76358694 0.7588076 0.7827298 0.78590786 0.7683924 0.7669377 0.7588076 0.76086956 0.79564035 0.7831978 0.77929157 0.7826087 0.78201634 0.7629428 0.73259056 0.78089887 0.77656674 0.71755725 0.7226463 0.7150127 0.71755725 0.73657286 0.7213542 0.7364341 0.6614583 0.65796345 0.77597404 0.0 0.6969697 0.7588076 0.7777778 0.7588076 0.7669377 0.7849162 0.7111717 0.7777778 0.77506775 0.7723577
[33] 'apm3_neurospora'          0.78369904 0.71267605 0.66288954 0.7078652 0.7094972 0.68907565 0.7761628 0.7318436 0.67877096 0.6927374 0.6815643 0.7078652 0.73163843 0.68900806 0.7219101 0.7 0.7254902 0.6864407 0.6843575 0.6862745 0.71910113 0.7486188 0.75414366 0.7513812 0.75414366 0.775 0.75630254 0.7507082 0.64819944 0.6545961 0.68666667 0.6969697 0.0 0.70111734 0.6843575 0.68820226 0.6927374 0.7275281 0.540856 0.68994415 0.68994415 0.6927374
[34] 'apm3_cryptococcus'        0.76073617 0.70343137 0.67407405 0.74168795 0.70873785 0.6536585 0.7670886 0.68292683 0.6503667 0.64720196 0.6374696 0.67156863 0.71568626 0.6308725 0.6887255 0.71707314 0.69193155 0.65110564 0.6666667 0.6716792 0.6862745 0.7860577 0.7956731 0.7980769 0.7932692 0.81400967 0.77804875 0.78140706 0.7575 0.72431076 0.63848394 0.7588076 0.70111734 0.0 0.63503647 0.67639905 0.64720196 0.7648515 0.69512194 0.64720196 0.64476883 0.6423358
[35] 'apm3_danio'               0.76060605 0.56763285 0.58679706 0.68101263 0.6843374 0.5325301 0.6925 0.5686747 0.28985506 0.12200957 0.28605768 0.49878934 0.6966019 0.67639905 0.58353513 0.647343 0.59903383 0.30582523 0.6069652 0.57788944 0.5714286 0.776699 0.7815534 0.7791262 0.7815534 0.8097561 0.7807882 0.76942354 0.7363184 0.7331671 0.18965517 0.7777778 0.6843575 0.63503647 0.0 0.36956522 0.09569378 0.7358025 0.68472904 0.086124405 0.08851675 0.102870815
[36] 'apm3_celegans'            0.7469512 0.59610707 0.6363636 0.7099237 0.71428573 0.5520581 0.71859294 0.6029056 0.36893204 0.36714977 0.33091787 0.50121653 0.69099754 0.6788321 0.63017035 0.6529126 0.60679615 0.41707316 0.6175 0.5858586 0.62287104 0.7853659 0.76585364 0.7878049 0.78292686 0.8014706 0.7945545 0.7632242 0.7225 0.7468672 0.36416185 0.7588076 0.68820226 0.67639905 0.36956522 0.0 0.36714977 0.75186104 0.6980198 0.37198067 0.36956522 0.37439615
[37] 'apm3_gallus'              0.77272725 0.5748792 0.594132 0.69367087 0.68915665 0.53493977 0.705 0.5686747 0.3067633 0.086124405 0.28125 0.50121063 0.7014563 0.68126523 0.5786925 0.65217394 0.59661835 0.31796116 0.6119403 0.5929648 0.5714286 0.77427185 0.7815534 0.7791262 0.7791262 0.8097561 0.7906404 0.7669173 0.74129355 0.7331671 0.16666667 0.7669377 0.6927374 0.64720196 0.09569378 0.36714977 0.0 0.7432099 0.6945813 0.035885166 0.033492822 0.050239235
[38] 'apm3_spombe'              0.840625 0.72139305 0.7386935 0.78608245 0.7407407 0.7432099 0.78516626 0.7574257 0.7444169 0.7407407 0.7580247 0.75870645 0.77306736 0.7821782 0.76865673 0.7772277 0.7766749 0.7531172 0.7725 0.7550505 0.74875623 0.79301745 0.79551125 0.79301745 0.798005 0.79949874 0.79746836 0.7866324 0.74680305 0.7358974 0.74626863 0.7849162 0.7275281 0.7648515 0.7358025 0.75186104 0.7432099 0.0 0.71358025 0.745679 0.745679 0.745679
[39] 'apm3_aspergillus'         0.7957317 0.6947891 0.6832918 0.7279597 0.7315271 0.6864197 0.75510204 0.72167486 0.68719214 0.68719214 0.682266 0.71039605 0.75373137 0.7216981 0.7054455 0.74019605 0.7111111 0.6965174 0.6926829 0.7017115 0.7128713 0.77506113 0.77506113 0.77506113 0.77017117 0.7960688 0.7680798 0.76962024 0.6865672 0.69825435 0.6784661 0.7111717 0.540856 0.69512194 0.68472904 0.6980198 0.6945813 0.71358025 0.0 0.6896552 0.6896552 0.6896552
[40] 'apm3_bos'                 0.77272725 0.5772947 0.596577 0.6860759 0.69638556 0.53493977 0.7 0.5614458 0.29710144 0.08133971 0.27884614 0.49636805 0.70388347 0.68613136 0.57384986 0.64975846 0.59661835 0.31553397 0.6119403 0.5954774 0.55932206 0.776699 0.7791262 0.7791262 0.776699 0.8073171 0.7906404 0.7619048 0.73880595 0.7331671 0.16091955 0.7777778 0.68994415 0.64720196 0.086124405 0.37198067 0.035885166 0.745679 0.6896552 0.0 0.0023923444 0.023923445
[41] 'apm3_homo'                0.77272725 0.5748792 0.596577 0.6860759 0.69638556 0.5325301 0.7025 0.5614458 0.29951692 0.078947365 0.27644232 0.49394673 0.70388347 0.68613136 0.57384986 0.64975846 0.59661835 0.3131068 0.6094527 0.5929648 0.55932206 0.776699 0.7791262 0.7791262 0.776699 0.8073171 0.7906404 0.76441103 0.73880595 0.7331671 0.15804598 0.77506775 0.68994415 0.64476883 0.08851675 0.36956522 0.033492822 0.745679 0.6896552 0.0023923444 0.0 0.021531101
[42] 'apm3_mus'                 0.77575755 0.5748792 0.596577 0.68101263 0.68915665 0.5301205 0.7025 0.5638554 0.30917874 0.09330144 0.28125 0.50363195 0.70388347 0.6836983 0.5762712 0.65700483 0.6038647 0.32281554 0.6044776 0.5929648 0.5617433 0.776699 0.776699 0.776699 0.7791262 0.80487806 0.7881773 0.7619048 0.74129355 0.7381546 0.1637931 0.7723577 0.6927374 0.6423358 0.102870815 0.37439615 0.050239235 0.745679 0.6896552 0.023923445 0.021531101 0.0
;
END; [Distances]

BEGIN Splits;
DIMENSIONS ntax=42 nsplits=141;
FORMAT labels=no weights=yes confidences=no intervals=no;
PROPERTIES fit=98.57 cyclic;
CYCLE 1 13 7 38 28 27 23 24 25 22 26 32 29 30 33 39 34 14 3 2 18 35 42 41 40 37 10 31 11 9 36 12 6 19 20 15 21 8 17 16 5 4;
MATRIX
[1, size=1] 	 0.3333159 	  1 2 3 5 6 7 8 9 10 11 12 13 14 15 16 17 18 19 20 21 22 23 24 25 26 27 28 29 30 31 32 33 34 35 36 37 38 39 40 41 42,
[2, size=2] 	 0.0029038864 	  1 2 3 6 7 8 9 10 11 12 13 14 15 16 17 18 19 20 21 22 23 24 25 26 27 28 29 30 31 32 33 34 35 36 37 38 39 40 41 42,
[3, size=3] 	 0.0055336356 	  1 2 3 6 7 8 9 10 11 12 13 14 15 17 18 19 20 21 22 23 24 25 26 27 28 29 30 31 32 33 34 35 36 37 38 39 40 41 42,
[4, size=7] 	 2.0678632E-4 	  1 2 3 6 7 9 10 11 12 13 14 18 19 20 22 23 24 25 26 27 28 29 30 31 32 33 34 35 36 37 38 39 40 41 42,
[5, size=14] 	 0.013814935 	  1 7 13 22 23 24 25 26 27 28 29 30 32 38,
[6, size=11] 	 0.002321539 	  1 7 13 22 23 24 25 26 27 28 38,
[7, size=2] 	 0.005026248 	  1 13,
[8, size=1] 	 0.36776727 	  1,
[9, size=1] 	 0.33824724 	  1 2 3 4 6 7 8 9 10 11 12 13 14 15 16 17 18 19 20 21 22 23 24 25 26 27 28 29 30 31 32 33 34 35 36 37 38 39 40 41 42,
[10, size=3] 	 0.008020519 	  1 2 3 4 6 7 8 9 10 11 12 13 14 15 18 19 20 21 22 23 24 25 26 27 28 29 30 31 32 33 34 35 36 37 38 39 40 41 42,
[11, size=5] 	 0.0011682307 	  1 2 3 4 6 7 9 10 11 12 13 14 15 18 19 20 22 23 24 25 26 27 28 29 30 31 32 33 34 35 36 37 38 39 40 41 42,
[12, size=19] 	 0.00459495 	  1 4 7 13 14 22 23 24 25 26 27 28 29 30 32 33 34 38 39,
[13, size=2] 	 0.03164921 	  1 4,
[14, size=1] 	 0.3251558 	  1 2 3 4 5 6 7 8 9 10 11 12 13 14 15 17 18 19 20 21 22 23 24 25 26 27 28 29 30 31 32 33 34 35 36 37 38 39 40 41 42,
[15, size=17] 	 0.0015953067 	  1 2 3 4 5 7 13 14 18 22 23 24 25 26 27 28 29 30 32 33 34 35 38 39 42,
[16, size=19] 	 0.0034789678 	  1 2 3 4 5 7 13 14 18 22 23 24 25 26 27 28 29 30 32 33 34 38 39,
[17, size=20] 	 0.0080328 	  1 2 3 4 5 7 13 14 22 23 24 25 26 27 28 29 30 32 33 34 38 39,
[18, size=18] 	 0.0014939138 	  1 4 5 7 13 22 23 24 25 26 27 28 29 30 32 33 38 39,
[19, size=1] 	 0.18302841 	  1 2 3 4 5 6 7 8 9 10 11 12 13 14 15 16 18 19 20 21 22 23 24 25 26 27 28 29 30 31 32 33 34 35 36 37 38 39 40 41 42,
[20, size=3] 	 0.012853358 	  1 2 3 4 5 6 7 9 10 11 12 13 14 15 16 18 19 20 22 23 24 25 26 27 28 29 30 31 32 33 34 35 36 37 38 39 40 41 42,
[21, size=4] 	 0.09797232 	  1 2 3 4 5 6 7 9 10 11 12 13 14 16 18 19 20 22 23 24 25 26 27 28 29 30 31 32 33 34 35 36 37 38 39 40 41 42,
[22, size=17] 	 9.1154786E-4 	  1 2 3 4 5 7 13 14 16 18 22 23 24 25 26 27 28 29 30 32 33 34 35 38 39,
[23, size=19] 	 0.0058356174 	  1 2 3 4 5 7 13 14 16 22 23 24 25 26 27 28 29 30 32 33 34 38 39,
[24, size=20] 	 0.0025827657 	  1 4 5 7 13 16 22 23 24 25 26 27 28 29 30 32 33 34 38 39,
[25, size=19] 	 0.0036866071 	  1 4 5 7 13 16 22 23 24 25 26 27 28 29 30 32 33 38 39,
[26, size=18] 	 0.0037972417 	  1 4 5 7 13 16 22 23 24 25 26 27 28 29 30 32 33 38,
[27, size=1] 	 0.106155574 	  1 2 3 4 5 6 7 9 10 11 12 13 14 15 16 17 18 19 20 21 22 23 24 25 26 27 28 29 30 31 32 33 34 35 36 37 38 39 40 41 42,
[28, size=2] 	 0.030670559 	  1 2 3 4 5 6 7 9 10 11 12 13 14 15 16 17 18 19 20 22 23 24 25 26 27 28 29 30 31 32 33 34 35 36 37 38 39 40 41 42,
[29, size=3] 	 0.045857396 	  1 2 3 4 5 6 7 9 10 11 12 13 14 16 17 18 19 20 22 23 24 25 26 27 28 29 30 31 32 33 34 35 36 37 38 39 40 41 42,
[30, size=18] 	 0.0017554247 	  1 2 3 4 5 7 13 14 16 17 22 23 24 25 26 27 28 29 30 32 33 34 38 39,
[31, size=19] 	 7.171232E-4 	  1 3 4 5 7 13 14 16 17 22 23 24 25 26 27 28 29 30 32 33 34 38 39,
[32, size=20] 	 0.0036459584 	  1 4 5 7 13 16 17 22 23 24 25 26 27 28 29 30 32 33 38 39,
[33, size=1] 	 0.09274712 	  1 2 3 4 5 6 7 8 9 10 11 12 13 14 15 16 17 18 19 20 22 23 24 25 26 27 28 29 30 31 32 33 34 35 36 37 38 39 40 41 42,
[34, size=2] 	 0.013271421 	  1 2 3 4 5 6 7 8 9 10 11 12 13 14 16 17 18 19 20 22 23 24 25 26 27 28 29 30 31 32 33 34 35 36 37 38 39 40 41 42,
[35, size=1] 	 0.14179683 	  1 2 3 4 5 6 7 8 9 10 11 12 13 14 16 17 18 19 20 21 22 23 24 25 26 27 28 29 30 31 32 33 34 35 36 37 38 39 40 41 42,
[36, size=2] 	 0.0038267777 	  1 2 3 4 5 6 7 8 9 10 11 12 13 14 16 17 18 19 21 22 23 24 25 26 27 28 29 30 31 32 33 34 35 36 37 38 39 40 41 42,
[37, size=1] 	 0.18837914 	  1 2 3 4 5 6 7 8 9 10 11 12 13 14 15 16 17 18 19 21 22 23 24 25 26 27 28 29 30 31 32 33 34 35 36 37 38 39 40 41 42,
[38, size=2] 	 0.07011204 	  1 2 3 4 5 6 7 8 9 10 11 12 13 14 15 16 17 18 21 22 23 24 25 26 27 28 29 30 31 32 33 34 35 36 37 38 39 40 41 42,
[39, size=3] 	 0.038944628 	  1 2 3 4 5 7 8 9 10 11 12 13 14 15 16 17 18 21 22 23 24 25 26 27 28 29 30 31 32 33 34 35 36 37 38 39 40 41 42,
[40, size=8] 	 7.31749E-4 	  1 2 3 4 5 7 8 10 13 14 15 16 17 18 21 22 23 24 25 26 27 28 29 30 32 33 34 35 37 38 39 40 41 42,
[41, size=18] 	 0.0018725548 	  1 4 5 7 8 13 15 16 17 21 22 23 24 25 26 27 28 38,
[42, size=1] 	 0.18158431 	  1 2 3 4 5 6 7 8 9 10 11 12 13 14 15 16 17 18 20 21 22 23 24 25 26 27 28 29 30 31 32 33 34 35 36 37 38 39 40 41 42,
[43, size=3] 	 0.00897512 	  1 2 3 4 5 7 8 9 10 11 13 14 15 16 17 18 20 21 22 23 24 25 26 27 28 29 30 31 32 33 34 35 36 37 38 39 40 41 42,
[44, size=1] 	 0.22358286 	  1 2 3 4 5 7 8 9 10 11 12 13 14 15 16 17 18 19 20 21 22 23 24 25 26 27 28 29 30 31 32 33 34 35 36 37 38 39 40 41 42,
[45, size=12] 	 0.002296239 	  1 2 3 4 5 7 8 13 14 15 16 17 18 19 20 21 22 23 24 25 26 27 28 29 30 32 33 34 38 39,
[46, size=14] 	 0.011882814 	  1 3 4 5 7 8 13 14 15 16 17 19 20 21 22 23 24 25 26 27 28 29 30 32 33 34 38 39,
[47, size=15] 	 0.0053134314 	  1 4 5 7 8 13 14 15 16 17 19 20 21 22 23 24 25 26 27 28 29 30 32 33 34 38 39,
[48, size=1] 	 0.23707563 	  1 2 3 4 5 6 7 8 9 10 11 13 14 15 16 17 18 19 20 21 22 23 24 25 26 27 28 29 30 31 32 33 34 35 36 37 38 39 40 41 42,
[49, size=2] 	 0.0057017305 	  1 2 3 4 5 6 7 8 9 10 11 13 14 15 16 17 18 19 20 21 22 23 24 25 26 27 28 29 30 31 32 33 34 35 37 38 39 40 41 42,
[50, size=12] 	 0.016066832 	  1 2 3 4 5 6 7 8 13 14 15 16 17 19 20 21 22 23 24 25 26 27 28 29 30 32 33 34 38 39,
[51, size=13] 	 0.0016375568 	  1 3 4 5 6 7 8 13 14 15 16 17 19 20 21 22 23 24 25 26 27 28 29 30 32 33 34 38 39,
[52, size=1] 	 0.17118458 	  1 2 3 4 5 6 7 8 9 10 11 12 13 14 15 16 17 18 19 20 21 22 23 24 25 26 27 28 29 30 31 32 33 34 35 37 38 39 40 41 42,
[53, size=3] 	 0.012301965 	  1 2 3 4 5 6 7 8 10 12 13 14 15 16 17 18 19 20 21 22 23 24 25 26 27 28 29 30 31 32 33 34 35 37 38 39 40 41 42,
[54, size=7] 	 5.51803E-4 	  1 2 3 4 5 6 7 8 12 13 14 15 16 17 18 19 20 21 22 23 24 25 26 27 28 29 30 32 33 34 35 38 39 41 42,
[55, size=10] 	 0.007156651 	  1 2 3 4 5 6 7 8 12 13 14 15 16 17 18 19 20 21 22 23 24 25 26 27 28 29 30 32 33 34 38 39,
[56, size=11] 	 0.045851894 	  1 2 3 4 5 6 7 8 12 13 14 15 16 17 19 20 21 22 23 24 25 26 27 28 29 30 32 33 34 38 39,
[57, size=12] 	 0.01221505 	  1 3 4 5 6 7 8 12 13 14 15 16 17 19 20 21 22 23 24 25 26 27 28 29 30 32 33 34 38 39,
[58, size=1] 	 0.12240808 	  1 2 3 4 5 6 7 8 10 11 12 13 14 15 16 17 18 19 20 21 22 23 24 25 26 27 28 29 30 31 32 33 34 35 36 37 38 39 40 41 42,
[59, size=2] 	 0.018428445 	  1 2 3 4 5 6 7 8 10 12 13 14 15 16 17 18 19 20 21 22 23 24 25 26 27 28 29 30 31 32 33 34 35 36 37 38 39 40 41 42,
[60, size=9] 	 0.012107544 	  1 2 3 4 5 6 7 8 12 13 14 15 16 17 18 19 20 21 22 23 24 25 26 27 28 29 30 32 33 34 36 38 39,
[61, size=10] 	 0.018704126 	  1 2 3 4 5 6 7 8 12 13 14 15 16 17 19 20 21 22 23 24 25 26 27 28 29 30 32 33 34 36 38 39,
[62, size=1] 	 0.10436496 	  1 2 3 4 5 6 7 8 9 10 12 13 14 15 16 17 18 19 20 21 22 23 24 25 26 27 28 29 30 31 32 33 34 35 36 37 38 39 40 41 42,
[63, size=3] 	 0.0016022554 	  1 2 3 4 5 6 7 8 9 12 13 14 15 16 17 18 19 20 21 22 23 24 25 26 27 28 29 30 32 33 34 35 36 37 38 39 40 41 42,
[64, size=7] 	 0.002903424 	  1 2 3 4 5 6 7 8 9 12 13 14 15 16 17 18 19 20 21 22 23 24 25 26 27 28 29 30 32 33 34 35 36 38 39,
[65, size=9] 	 0.006748877 	  1 2 3 4 5 6 7 8 9 12 13 14 15 16 17 19 20 21 22 23 24 25 26 27 28 29 30 32 33 34 36 38 39,
[66, size=1] 	 0.077720225 	  1 2 3 4 5 6 7 8 9 10 11 12 13 14 15 16 17 18 19 20 21 22 23 24 25 26 27 28 29 30 32 33 34 35 36 37 38 39 40 41 42,
[67, size=6] 	 0.009423116 	  1 2 3 4 5 6 7 8 9 11 12 13 14 15 16 17 18 19 20 21 22 23 24 25 26 27 28 29 30 32 33 34 35 36 38 39,
[68, size=7] 	 0.03427048 	  1 2 3 4 5 6 7 8 9 11 12 13 14 15 16 17 18 19 20 21 22 23 24 25 26 27 28 29 30 32 33 34 36 38 39,
[69, size=8] 	 0.014756124 	  1 2 3 4 5 6 7 8 9 11 12 13 14 15 16 17 19 20 21 22 23 24 25 26 27 28 29 30 32 33 34 36 38 39,
[70, size=1] 	 0.041363053 	  1 2 3 4 5 6 7 8 9 11 12 13 14 15 16 17 18 19 20 21 22 23 24 25 26 27 28 29 30 31 32 33 34 35 36 37 38 39 40 41 42,
[71, size=4] 	 0.004668117 	  1 2 3 4 5 6 7 8 9 11 12 13 14 15 16 17 18 19 20 21 22 23 24 25 26 27 28 29 30 31 32 33 34 35 36 38 39 42,
[72, size=5] 	 0.00292685 	  1 2 3 4 5 6 7 8 9 11 12 13 14 15 16 17 18 19 20 21 22 23 24 25 26 27 28 29 30 31 32 33 34 35 36 38 39,
[73, size=6] 	 0.031676 	  1 2 3 4 5 6 7 8 9 11 12 13 14 15 16 17 18 19 20 21 22 23 24 25 26 27 28 29 30 31 32 33 34 36 38 39,
[74, size=18] 	 3.863806E-5 	  1 4 5 6 7 8 9 11 12 13 15 16 17 19 20 21 31 36,
[75, size=1] 	 0.020167869 	  1 2 3 4 5 6 7 8 9 10 11 12 13 14 15 16 17 18 19 20 21 22 23 24 25 26 27 28 29 30 31 32 33 34 35 36 38 39 40 41 42,
[76, size=3] 	 0.0016313263 	  1 2 3 4 5 6 7 8 9 10 11 12 13 14 15 16 17 18 19 20 21 22 23 24 25 26 27 28 29 30 31 32 33 34 35 36 38 39 42,
[77, size=4] 	 0.009460492 	  1 2 3 4 5 6 7 8 9 10 11 12 13 14 15 16 17 18 19 20 21 22 23 24 25 26 27 28 29 30 31 32 33 34 35 36 38 39,
[78, size=5] 	 0.01166275 	  1 2 3 4 5 6 7 8 9 10 11 12 13 14 15 16 17 18 19 20 21 22 23 24 25 26 27 28 29 30 31 32 33 34 36 38 39,
[79, size=1] 	 0.0021334405 	  1 2 3 4 5 6 7 8 9 10 11 12 13 14 15 16 17 18 19 20 21 22 23 24 25 26 27 28 29 30 31 32 33 34 35 36 37 38 39 41 42,
[80, size=2] 	 0.0032515326 	  1 2 3 4 5 6 7 8 9 10 11 12 13 14 15 16 17 18 19 20 21 22 23 24 25 26 27 28 29 30 31 32 33 34 35 36 37 38 39 42,
[81, size=3] 	 0.008934206 	  1 2 3 4 5 6 7 8 9 10 11 12 13 14 15 16 17 18 19 20 21 22 23 24 25 26 27 28 29 30 31 32 33 34 35 36 37 38 39,
[82, size=4] 	 0.0029629741 	  1 2 3 4 5 6 7 8 9 10 11 12 13 14 15 16 17 18 19 20 21 22 23 24 25 26 27 28 29 30 31 32 33 34 36 37 38 39,
[83, size=5] 	 9.254509E-4 	  1 2 3 4 5 6 7 8 9 10 11 12 13 14 15 16 17 19 20 21 22 23 24 25 26 27 28 29 30 31 32 33 34 36 37 38 39,
[84, size=1] 	 9.6049457E-4 	  1 2 3 4 5 6 7 8 9 10 11 12 13 14 15 16 17 18 19 20 21 22 23 24 25 26 27 28 29 30 31 32 33 34 35 36 37 38 39 40 42,
[85, size=2] 	 0.0010365614 	  1 2 3 4 5 6 7 8 9 10 11 12 13 14 15 16 17 18 19 20 21 22 23 24 25 26 27 28 29 30 31 32 33 34 35 36 37 38 39 40,
[86, size=1] 	 0.01331718 	  1 2 3 4 5 6 7 8 9 10 11 12 13 14 15 16 17 18 19 20 21 22 23 24 25 26 27 28 29 30 31 32 33 34 35 36 37 38 39 40 41,
[87, size=1] 	 0.042705193 	  1 2 3 4 5 6 7 8 9 10 11 12 13 14 15 16 17 18 19 20 21 22 23 24 25 26 27 28 29 30 31 32 33 34 36 37 38 39 40 41 42,
[88, size=2] 	 0.0018879294 	  1 2 3 4 5 6 7 8 9 10 11 12 13 14 15 16 17 19 20 21 22 23 24 25 26 27 28 29 30 31 32 33 34 36 37 38 39 40 41 42,
[89, size=1] 	 0.16126868 	  1 2 3 4 5 6 7 8 9 10 11 12 13 14 15 16 17 19 20 21 22 23 24 25 26 27 28 29 30 31 32 33 34 35 36 37 38 39 40 41 42,
[90, size=1] 	 0.30597097 	  1 3 4 5 6 7 8 9 10 11 12 13 14 15 16 17 18 19 20 21 22 23 24 25 26 27 28 29 30 31 32 33 34 35 36 37 38 39 40 41 42,
[91, size=17] 	 0.0012168045 	  1 4 5 6 7 8 9 10 11 12 13 15 16 17 18 19 20 21 31 35 36 37 40 41 42,
[92, size=1] 	 0.30496657 	  1 2 4 5 6 7 8 9 10 11 12 13 14 15 16 17 18 19 20 21 22 23 24 25 26 27 28 29 30 31 32 33 34 35 36 37 38 39 40 41 42,
[93, size=1] 	 0.322161 	  1 2 3 4 5 6 7 8 9 10 11 12 13 15 16 17 18 19 20 21 22 23 24 25 26 27 28 29 30 31 32 33 34 35 36 37 38 39 40 41 42,
[94, size=2] 	 0.02910155 	  1 2 3 4 5 6 7 8 9 10 11 12 13 15 16 17 18 19 20 21 22 23 24 25 26 27 28 29 30 31 32 33 35 36 37 38 39 40 41 42,
[95, size=8] 	 0.0015504077 	  1 2 3 4 5 6 7 8 9 10 11 12 13 15 16 17 18 19 20 21 22 23 24 25 27 28 31 35 36 37 38 40 41 42,
[96, size=14] 	 0.004859131 	  1 2 3 4 5 6 7 8 9 10 11 12 13 15 16 17 18 19 20 21 31 35 36 37 38 40 41 42,
[97, size=15] 	 0.0045822007 	  1 2 3 4 5 6 7 8 9 10 11 12 13 15 16 17 18 19 20 21 31 35 36 37 40 41 42,
[98, size=1] 	 0.29699594 	  1 2 3 4 5 6 7 8 9 10 11 12 13 14 15 16 17 18 19 20 21 22 23 24 25 26 27 28 29 30 31 32 33 35 36 37 38 39 40 41 42,
[99, size=2] 	 0.0035125401 	  1 2 3 4 5 6 7 8 9 10 11 12 13 14 15 16 17 18 19 20 21 22 23 24 25 26 27 28 29 30 31 32 33 35 36 37 38 40 41 42,
[100, size=12] 	 1.5939501E-4 	  1 2 3 4 5 6 7 8 9 10 11 12 13 14 15 16 17 18 19 20 21 28 31 35 36 37 38 40 41 42,
[101, size=1] 	 0.2644415 	  1 2 3 4 5 6 7 8 9 10 11 12 13 14 15 16 17 18 19 20 21 22 23 24 25 26 27 28 29 30 31 32 33 34 35 36 37 38 40 41 42,
[102, size=2] 	 0.052319314 	  1 2 3 4 5 6 7 8 9 10 11 12 13 14 15 16 17 18 19 20 21 22 23 24 25 26 27 28 29 30 31 32 34 35 36 37 38 40 41 42,
[103, size=4] 	 0.0047979127 	  1 2 3 4 5 6 7 8 9 10 11 12 13 14 15 16 17 18 19 20 21 22 23 24 25 26 27 28 31 32 34 35 36 37 38 40 41 42,
[104, size=5] 	 0.011181582 	  1 2 3 4 5 6 7 8 9 10 11 12 13 14 15 16 17 18 19 20 21 22 23 24 25 26 27 28 31 34 35 36 37 38 40 41 42,
[105, size=11] 	 6.028399E-4 	  1 2 3 4 5 6 7 8 9 10 11 12 13 14 15 16 17 18 19 20 21 28 31 34 35 36 37 38 40 41 42,
[106, size=13] 	 0.016605163 	  1 2 3 4 5 6 7 8 9 10 11 12 13 14 15 16 17 18 19 20 21 31 34 35 36 37 40 41 42,
[107, size=1] 	 0.24503449 	  1 2 3 4 5 6 7 8 9 10 11 12 13 14 15 16 17 18 19 20 21 22 23 24 25 26 27 28 29 30 31 32 34 35 36 37 38 39 40 41 42,
[108, size=3] 	 0.011688472 	  1 2 3 4 5 6 7 8 9 10 11 12 13 14 15 16 17 18 19 20 21 22 23 24 25 26 27 28 31 32 34 35 36 37 38 39 40 41 42,
[109, size=8] 	 9.718052E-4 	  1 2 3 4 5 6 7 8 9 10 11 12 13 14 15 16 17 18 19 20 21 23 27 28 31 34 35 36 37 38 39 40 41 42,
[110, size=10] 	 0.0025506027 	  1 2 3 4 5 6 7 8 9 10 11 12 13 14 15 16 17 18 19 20 21 28 31 34 35 36 37 38 39 40 41 42,
[111, size=11] 	 0.0023014138 	  1 2 3 4 5 6 7 8 9 10 11 12 13 14 15 16 17 18 19 20 21 31 34 35 36 37 38 39 40 41 42,
[112, size=1] 	 0.26185992 	  1 2 3 4 5 6 7 8 9 10 11 12 13 14 15 16 17 18 19 20 21 22 23 24 25 26 27 28 29 31 32 33 34 35 36 37 38 39 40 41 42,
[113, size=2] 	 0.04340096 	  1 2 3 4 5 6 7 8 9 10 11 12 13 14 15 16 17 18 19 20 21 22 23 24 25 26 27 28 31 32 33 34 35 36 37 38 39 40 41 42,
[114, size=7] 	 3.3645515E-4 	  1 2 3 4 5 6 7 8 9 10 11 12 13 14 15 16 17 18 19 20 21 23 27 28 31 33 34 35 36 37 38 39 40 41 42,
[115, size=8] 	 0.009688831 	  1 2 3 4 5 6 7 8 9 10 11 12 13 14 15 16 17 18 19 20 21 27 28 31 33 34 35 36 37 38 39 40 41 42,
[116, size=10] 	 0.018494923 	  1 2 3 4 5 6 7 8 9 10 11 12 13 14 15 16 17 18 19 20 21 31 33 34 35 36 37 38 39 40 41 42,
[117, size=11] 	 0.0018356999 	  1 2 3 4 5 6 7 8 9 10 11 12 13 14 15 16 17 18 19 20 21 31 33 34 35 36 37 39 40 41 42,
[118, size=1] 	 0.2549589 	  1 2 3 4 5 6 7 8 9 10 11 12 13 14 15 16 17 18 19 20 21 22 23 24 25 26 27 28 30 31 32 33 34 35 36 37 38 39 40 41 42,
[119, size=9] 	 0.012856546 	  1 2 3 4 5 6 7 8 9 10 11 12 13 14 15 16 17 18 19 20 21 30 31 33 34 35 36 37 38 39 40 41 42,
[120, size=1] 	 0.33093944 	  1 2 3 4 5 6 7 8 9 10 11 12 13 14 15 16 17 18 19 20 21 22 23 24 25 26 27 28 29 30 31 33 34 35 36 37 38 39 40 41 42,
[121, size=1] 	 0.08876427 	  1 2 3 4 5 6 7 8 9 10 11 12 13 14 15 16 17 18 19 20 21 22 23 24 25 27 28 29 30 31 32 33 34 35 36 37 38 39 40 41 42,
[122, size=3] 	 0.014671994 	  1 2 3 4 5 6 7 8 9 10 11 12 13 14 15 16 17 18 19 20 21 23 24 27 28 29 30 31 32 33 34 35 36 37 38 39 40 41 42,
[123, size=4] 	 0.0035737043 	  1 2 3 4 5 6 7 8 9 10 11 12 13 14 15 16 17 18 19 20 21 23 27 28 29 30 31 32 33 34 35 36 37 38 39 40 41 42,
[124, size=5] 	 0.19936304 	  1 2 3 4 5 6 7 8 9 10 11 12 13 14 15 16 17 18 19 20 21 27 28 29 30 31 32 33 34 35 36 37 38 39 40 41 42,
[125, size=6] 	 0.053492274 	  1 2 3 4 5 6 7 8 9 10 11 12 13 14 15 16 17 18 19 20 21 28 29 30 31 32 33 34 35 36 37 38 39 40 41 42,
[126, size=7] 	 0.019300735 	  1 2 3 4 5 6 7 8 9 10 11 12 13 14 15 16 17 18 19 20 21 29 30 31 32 33 34 35 36 37 38 39 40 41 42,
[127, size=1] 	 0.038481228 	  1 2 3 4 5 6 7 8 9 10 11 12 13 14 15 16 17 18 19 20 21 23 24 25 26 27 28 29 30 31 32 33 34 35 36 37 38 39 40 41 42,
[128, size=2] 	 0.0049073813 	  1 2 3 4 5 6 7 8 9 10 11 12 13 14 15 16 17 18 19 20 21 23 24 26 27 28 29 30 31 32 33 34 35 36 37 38 39 40 41 42,
[129, size=3] 	 0.023178795 	  1 2 3 4 5 6 7 8 9 10 11 12 13 14 15 16 17 18 19 20 21 23 26 27 28 29 30 31 32 33 34 35 36 37 38 39 40 41 42,
[130, size=6] 	 0.0034077873 	  1 2 3 4 5 6 7 8 9 10 11 12 13 14 15 16 17 18 19 20 21 26 29 30 31 32 33 34 35 36 37 38 39 40 41 42,
[131, size=1] 	 0.030569775 	  1 2 3 4 5 6 7 8 9 10 11 12 13 14 15 16 17 18 19 20 21 22 23 24 26 27 28 29 30 31 32 33 34 35 36 37 38 39 40 41 42,
[132, size=3] 	 0.004087972 	  1 2 3 4 5 6 7 8 9 10 11 12 13 14 15 16 17 18 19 20 21 22 26 27 28 29 30 31 32 33 34 35 36 37 38 39 40 41 42,
[133, size=4] 	 0.0041783447 	  1 2 3 4 5 6 7 8 9 10 11 12 13 14 15 16 17 18 19 20 21 22 26 28 29 30 31 32 33 34 35 36 37 38 39 40 41 42,
[134, size=1] 	 0.052400887 	  1 2 3 4 5 6 7 8 9 10 11 12 13 14 15 16 17 18 19 20 21 22 23 25 26 27 28 29 30 31 32 33 34 35 36 37 38 39 40 41 42,
[135, size=1] 	 0.07129543 	  1 2 3 4 5 6 7 8 9 10 11 12 13 14 15 16 17 18 19 20 21 22 24 25 26 27 28 29 30 31 32 33 34 35 36 37 38 39 40 41 42,
[136, size=3] 	 0.0060040574 	  1 2 3 4 5 6 7 8 9 10 11 12 13 14 15 16 17 18 19 20 21 22 24 25 26 29 30 31 32 33 34 35 36 37 38 39 40 41 42,
[137, size=1] 	 0.29302436 	  1 2 3 4 5 6 7 8 9 10 11 12 13 14 15 16 17 18 19 20 21 22 23 24 25 26 28 29 30 31 32 33 34 35 36 37 38 39 40 41 42,
[138, size=1] 	 0.33557537 	  1 2 3 4 5 6 7 8 9 10 11 12 13 14 15 16 17 18 19 20 21 22 23 24 25 26 27 29 30 31 32 33 34 35 36 37 38 39 40 41 42,
[139, size=1] 	 0.37590465 	  1 2 3 4 5 6 7 8 9 10 11 12 13 14 15 16 17 18 19 20 21 22 23 24 25 26 27 28 29 30 31 32 33 34 35 36 37 39 40 41 42,
[140, size=1] 	 0.3709251 	  1 2 3 4 5 6 8 9 10 11 12 13 14 15 16 17 18 19 20 21 22 23 24 25 26 27 28 29 30 31 32 33 34 35 36 37 38 39 40 41 42,
[141, size=1] 	 0.35646626 	  1 2 3 4 5 6 7 8 9 10 11 12 14 15 16 17 18 19 20 21 22 23 24 25 26 27 28 29 30 31 32 33 34 35 36 37 38 39 40 41 42,
;
END; [Splits]

BEGIN Network;
DIMENSIONS ntax=42 nvertices=669 nedges=1195;
DRAW to_scale;
TRANSLATE
2 'apm3_tetrahymena',
3 'apm3_ehisto',
4 'apm3_trichomonas',
5 'apm3_spombe',
6 'apm3_kluyveromyces',
7 'apm3_candidaG',
8 'apm3_Sbay_c596_2300',
9 'apm3_Smik_c698_5010',
10 'apm3_Spar_c214_2136',
11 'apm3_Scerevisiae',
12 'apm3_Skud_Contig1898_2',
13 'apm3_yarrowia',
14 'apm3_debaryomyces',
15 'apm3_candida_a',
16 'apm3_neurospora',
17 'apm3_aspergillus',
18 'apm3_cryptococcus',
19 'apm3_ustilago',
20 'apm3_naegleria',
21 'apm3_monosiga',
22 'apm3_ciona',
23 'apm3_danio',
24 'apm3_mus',
25 'apm3_homo',
26 'apm3_bos',
27 'apm3_gallus',
28 'apm3_xenopus',
29 'apm3_rat',
30 'apm3_apis',
31 'apm3_drosophila',
32 'apm3_celegans',
33 'apm3_dictyostelium',
34 'apm3_phytophthora',
35 'apm3_phaeodactylum',
36 'apm3_thalassiossira',
37 'apm3_oryza',
38 'apm3_populus',
39 'apm3_arabidopsis_t',
40 'apm3_physcomitrella',
41 'apm3_ostreococcus',
42 'apm3_leishmania',
43 'apm3_Toxoplasma_g',
;
VERTICES
1 -0.36776727 0.0 w=2 h=2 s=n,
2 0.0 0.0 w=2 h=2 c=51 51 255 b=51 51 255,
3 -0.046843156 0.055493686 w=2 h=2 c=204 0 204 b=204 0 204,
4 -0.049894243 0.11132163 w=2 h=2 c=204 204 0 b=204 204 0,
5 -0.06106641 0.18880081 w=2 h=2 c=255 51 51 b=255 51 51,
6 -0.09584747 0.2750965 w=2 h=2 c=255 51 51 b=255 51 51,
7 -0.13232243 0.3402972 w=2 h=2 c=255 51 51 b=255 51 51,
8 -0.22634898 0.39543375 w=2 h=2 c=255 51 51 b=255 51 51,
9 -0.23945512 0.40728822 w=2 h=2 c=255 51 51 b=255 51 51,
10 -0.24977587 0.40935782 w=2 h=2 c=255 51 51 b=255 51 51,
11 -0.2567791 0.41142505 w=2 h=2 c=255 51 51 b=255 51 51,
12 -0.27121565 0.43474004 w=2 h=2 c=255 51 51 b=255 51 51,
13 -0.42020613 0.41644025 w=2 h=2 c=255 51 51 b=255 51 51,
14 -0.47135335 0.39166877 w=2 h=2 c=255 51 51 b=255 51 51,
15 -0.51498485 0.37489292 w=2 h=2 c=255 51 51 b=255 51 51,
16 -0.57388735 0.30438334 w=2 h=2 c=255 51 51 b=255 51 51,
17 -0.6178406 0.2820991 w=2 h=2 c=255 51 51 b=255 51 51,
18 -0.6671506 0.21396452 w=2 h=2 c=255 51 51 b=255 51 51,
19 -0.7146849 0.18856749 w=2 h=2 c=255 51 51 b=255 51 51,
20 -0.7062545 0.103167385 w=2 h=2 c=204 204 0 b=204 204 0,
21 -0.7454471 0.04597402 w=2 h=2,
22 -0.7069662 -0.08959474 w=2 h=2 c=153 0 0 b=153 0 0,
23 -0.6825353 -0.16052704 w=2 h=2 c=153 0 0 b=153 0 0,
24 -0.6828697 -0.17747904 w=2 h=2 c=153 0 0 b=153 0 0,
25 -0.67927754 -0.18159795 w=2 h=2 c=153 0 0 b=153 0 0,
26 -0.6796153 -0.18244126 w=2 h=2 c=153 0 0 b=153 0 0,
27 -0.6789888 -0.18825799 w=2 h=2 c=153 0 0 b=153 0 0,
28 -0.67222464 -0.19868198 w=2 h=2 c=153 0 0 b=153 0 0,
29 -0.6542824 -0.21689107 w=2 h=2 c=153 0 0 b=153 0 0,
30 -0.61772394 -0.24959269 w=2 h=2 c=153 0 0 b=153 0 0,
31 -0.6007837 -0.26733997 w=2 h=2 c=153 0 0 b=153 0 0,
32 -0.5608072 -0.29314825 w=2 h=2 c=153 0 0 b=153 0 0,
33 -0.4808641 -0.32333645 w=2 h=2 c=204 0 204 b=204 0 204,
34 -0.4230087 -0.3312716 w=2 h=2 c=51 51 255 b=51 51 255,
35 -0.36340252 -0.34025747 w=2 h=2 c=51 51 255 b=51 51 255,
36 -0.33399653 -0.33308083 w=2 h=2 c=51 51 255 b=51 51 255,
37 -0.25644132 -0.29317105 w=2 h=2 c=0 153 0 b=0 153 0,
38 -0.23992454 -0.27131993 w=2 h=2 c=0 153 0 b=0 153 0,
39 -0.22740994 -0.26004606 w=2 h=2 c=0 153 0 b=0 153 0,
40 -0.19262888 -0.2312143 w=2 h=2 c=0 153 0 b=0 153 0,
41 -0.11300019 -0.17613953 w=2 h=2 c=0 153 0 b=0 153 0,
42 -0.07580188 -0.12151318 w=2 h=2 c=204 204 0 b=204 204 0,
43 -0.044380736 -0.06544098 w=2 h=2 c=51 51 255 b=51 51 255,
44 -0.37277946 -3.7561197E-4 w=2 h=2 s=n,
45 -0.399328 0.0023651484 w=2 h=2 s=n,
46 -0.40434018 0.0019895365 w=2 h=2 s=n,
47 -0.40604198 4.104889E-4 w=2 h=2 s=n,
48 -0.3744813 -0.0019546596 w=2 h=2 s=n,
49 -0.41382423 -0.011003947 w=2 h=2 s=n,
50 -0.3822635 -0.013369095 w=2 h=2 s=n,
51 -0.41466576 -0.012238276 w=2 h=2 s=n,
52 -0.416407 -0.013787522 w=2 h=2 s=n,
53 -0.41724855 -0.015021851 w=2 h=2 s=n,
54 -0.40786758 -6.1937385E-6 w=2 h=2 s=n,
55 -0.41564983 -0.011420629 w=2 h=2 s=n,
56 -0.4182326 -0.014204204 w=2 h=2 s=n,
57 -0.41907415 -0.015438533 w=2 h=2 s=n,
58 -0.40436193 0.0020214608 w=2 h=2 s=n,
59 -0.40606377 4.4241315E-4 w=2 h=2 s=n,
60 -0.40788937 2.5730524E-5 w=2 h=2 s=n,
61 -0.4156716 -0.011388705 w=2 h=2 s=n,
62 -0.41825438 -0.01417228 w=2 h=2 s=n,
63 -0.41909593 -0.0154066095 w=2 h=2 s=n,
64 -0.42077464 -0.019683927 w=2 h=2 s=n,
65 -0.42075288 -0.019715851 w=2 h=2 s=n,
66 -0.41892728 -0.01929917 w=2 h=2 s=n,
67 -0.4163445 -0.016515594 w=2 h=2 s=n,
68 -0.41550294 -0.015281265 w=2 h=2 s=n,
69 -0.4213945 -0.018288914 w=2 h=2 s=n,
70 -0.4230732 -0.022566233 w=2 h=2 s=n,
71 -0.42305145 -0.022598157 w=2 h=2 s=n,
72 -0.42122585 -0.022181476 w=2 h=2 s=n,
73 -0.42284942 -0.020422896 w=2 h=2 s=n,
74 -0.42452812 -0.024700215 w=2 h=2 s=n,
75 -0.42450637 -0.024732139 w=2 h=2 s=n,
76 -0.42268077 -0.024315456 w=2 h=2 s=n,
77 -0.42387438 -0.020961592 w=2 h=2 s=n,
78 -0.4253293 -0.023095572 w=2 h=2 s=n,
79 -0.427008 -0.027372891 w=2 h=2 s=n,
80 -0.42698625 -0.027404815 w=2 h=2 s=n,
81 -0.42516065 -0.026988132 w=2 h=2 s=n,
82 -0.4293757 -0.035048816 w=2 h=2 s=n,
83 -0.42935395 -0.035080742 w=2 h=2 s=n,
84 -0.42752835 -0.034664057 w=2 h=2 s=n,
85 -0.42504847 -0.03199138 w=2 h=2 s=n,
86 -0.42359355 -0.0298574 w=2 h=2 s=n,
87 -0.421295 -0.026975095 w=2 h=2 s=n,
88 -0.4187122 -0.02419152 w=2 h=2 s=n,
89 -0.43014985 -0.03844056 w=2 h=2 s=n,
90 -0.4301281 -0.038472485 w=2 h=2 s=n,
91 -0.4283025 -0.0380558 w=2 h=2 s=n,
92 -0.42582262 -0.035383124 w=2 h=2 s=n,
93 -0.4243677 -0.033249144 w=2 h=2 s=n,
94 -0.42206913 -0.030366838 w=2 h=2 s=n,
95 -0.41948634 -0.027583262 w=2 h=2 s=n,
96 -0.4315077 -0.04048104 w=2 h=2 s=n,
97 -0.43228185 -0.04387278 w=2 h=2 s=n,
98 -0.4322601 -0.043904707 w=2 h=2 s=n,
99 -0.4304345 -0.043488022 w=2 h=2 s=n,
100 -0.4279546 -0.040815346 w=2 h=2 s=n,
101 -0.42736658 -0.027993938 w=2 h=2 s=n,
102 -0.4297343 -0.035669863 w=2 h=2 s=n,
103 -0.4318663 -0.041102085 w=2 h=2 s=n,
104 -0.4326404 -0.044493828 w=2 h=2 s=n,
105 -0.43261865 -0.044525754 w=2 h=2 s=n,
106 -0.43079305 -0.04410907 w=2 h=2 s=n,
107 -0.43262792 -0.04268367 w=2 h=2 s=n,
108 -0.43340206 -0.04607541 w=2 h=2 s=n,
109 -0.4333803 -0.046107337 w=2 h=2 s=n,
110 -0.4315547 -0.045690652 w=2 h=2 s=n,
111 -0.43352127 -0.04766626 w=2 h=2 s=n,
112 -0.43349952 -0.04769818 w=2 h=2 s=n,
113 -0.4316739 -0.0472815 w=2 h=2 s=n,
114 -0.43091226 -0.045699917 w=2 h=2 s=n,
115 -0.4305537 -0.04507887 w=2 h=2 s=n,
116 -0.42807382 -0.042406194 w=2 h=2 s=n,
117 -0.42594182 -0.03697397 w=2 h=2 s=n,
118 -0.4244869 -0.034839988 w=2 h=2 s=n,
119 -0.42218834 -0.031957682 w=2 h=2 s=n,
120 -0.41960555 -0.029174108 w=2 h=2 s=n,
121 -0.4336049 -0.046964105 w=2 h=2 s=n,
122 -0.43372414 -0.04855495 w=2 h=2 s=n,
123 -0.43370235 -0.048586875 w=2 h=2 s=n,
124 -0.43187675 -0.048170194 w=2 h=2 s=n,
125 -0.4311151 -0.04658861 w=2 h=2 s=n,
126 -0.43075654 -0.045967564 w=2 h=2 s=n,
127 -0.42827666 -0.043294888 w=2 h=2 s=n,
128 -0.4044529 0.0032348628 w=2 h=2 s=n,
129 -0.4061547 0.0016558152 w=2 h=2 s=n,
130 -0.4079803 0.0012391326 w=2 h=2 s=n,
131 -0.4157625 -0.010175303 w=2 h=2 s=n,
132 -0.4183453 -0.012958878 w=2 h=2 s=n,
133 -0.41918686 -0.014193207 w=2 h=2 s=n,
134 -0.42148542 -0.017075513 w=2 h=2 s=n,
135 -0.4239653 -0.01974819 w=2 h=2 s=n,
136 -0.42542022 -0.02188217 w=2 h=2 s=n,
137 -0.42709893 -0.02615949 w=2 h=2 s=n,
138 -0.4274575 -0.026780536 w=2 h=2 s=n,
139 -0.4314891 -0.029152652 w=2 h=2 s=n,
140 -0.43184766 -0.0297737 w=2 h=2 s=n,
141 -0.43175673 -0.0309871 w=2 h=2 s=n,
142 -0.43412444 -0.038663026 w=2 h=2 s=n,
143 -0.43625644 -0.044095248 w=2 h=2 s=n,
144 -0.4370181 -0.04567683 w=2 h=2 s=n,
145 -0.43779224 -0.049068574 w=2 h=2 s=n,
146 -0.43799508 -0.049957268 w=2 h=2 s=n,
147 -0.4381143 -0.051548112 w=2 h=2 s=n,
148 -0.43809253 -0.051580038 w=2 h=2 s=n,
149 -0.40411046 0.007804251 w=2 h=2 s=n,
150 -0.40581226 0.006225203 w=2 h=2 s=n,
151 -0.40763786 0.0058085206 w=2 h=2 s=n,
152 -0.4154201 -0.0056059146 w=2 h=2 s=n,
153 -0.41800287 -0.00838949 w=2 h=2 s=n,
154 -0.41884443 -0.00962382 w=2 h=2 s=n,
155 -0.421143 -0.0125061255 w=2 h=2 s=n,
156 -0.42362288 -0.0151788015 w=2 h=2 s=n,
157 -0.4250778 -0.017312782 w=2 h=2 s=n,
158 -0.44113803 -0.03718251 w=2 h=2 s=n,
159 -0.4410471 -0.038395915 w=2 h=2 s=n,
160 -0.4434148 -0.04607184 w=2 h=2 s=n,
161 -0.4455468 -0.05150406 w=2 h=2 s=n,
162 -0.44630843 -0.053085644 w=2 h=2 s=n,
163 -0.44708258 -0.056477387 w=2 h=2 s=n,
164 -0.4472854 -0.05736608 w=2 h=2 s=n,
165 -0.44740465 -0.05895693 w=2 h=2 s=n,
166 -0.44738287 -0.05898885 w=2 h=2 s=n,
167 -0.40411046 0.012663381 w=2 h=2 s=n,
168 -0.40581226 0.011084334 w=2 h=2 s=n,
169 -0.40763786 0.010667651 w=2 h=2 s=n,
170 -0.4154201 -7.4678403E-4 w=2 h=2 s=n,
171 -0.41800287 -0.0035303591 w=2 h=2 s=n,
172 -0.41884443 -0.0047646887 w=2 h=2 s=n,
173 -0.421143 -0.007646994 w=2 h=2 s=n,
174 -0.42362288 -0.010319671 w=2 h=2 s=n,
175 -0.4250778 -0.012453652 w=2 h=2 s=n,
176 -0.44249105 -0.03810498 w=2 h=2 s=n,
177 -0.4424001 -0.039318383 w=2 h=2 s=n,
178 -0.4447678 -0.046994306 w=2 h=2 s=n,
179 -0.4468998 -0.052426532 w=2 h=2 s=n,
180 -0.44766146 -0.05400811 w=2 h=2 s=n,
181 -0.4484356 -0.057399858 w=2 h=2 s=n,
182 -0.44863844 -0.05828855 w=2 h=2 s=n,
183 -0.44875765 -0.059879396 w=2 h=2 s=n,
184 -0.4487359 -0.059911318 w=2 h=2 s=n,
185 -0.40041545 0.023993088 w=2 h=2 s=n,
186 -0.40041545 0.028852219 w=2 h=2 s=n,
187 -0.40211725 0.02727317 w=2 h=2 s=n,
188 -0.40394285 0.026856488 w=2 h=2 s=n,
189 -0.4117251 0.015442053 w=2 h=2 s=n,
190 -0.4143079 0.012658478 w=2 h=2 s=n,
191 -0.44999745 -0.05908312 w=2 h=2 s=n,
192 -0.4502003 -0.059971813 w=2 h=2 s=n,
193 -0.4503195 -0.061562657 w=2 h=2 s=n,
194 -0.45029774 -0.061594583 w=2 h=2 s=n,
195 -0.44894472 -0.06067211 w=2 h=2 s=n,
196 -0.46022302 -0.06402562 w=2 h=2 s=n,
197 -0.46099716 -0.06741736 w=2 h=2 s=n,
198 -0.46255898 -0.069100626 w=2 h=2 s=n,
199 -0.46276185 -0.069989316 w=2 h=2 s=n,
200 -0.46288106 -0.071580164 w=2 h=2 s=n,
201 -0.46285927 -0.07161209 w=2 h=2 s=n,
202 -0.4530696 -0.044212505 w=2 h=2 s=n,
203 -0.45297864 -0.045425907 w=2 h=2 s=n,
204 -0.45534638 -0.053101834 w=2 h=2 s=n,
205 -0.45747834 -0.058534056 w=2 h=2 s=n,
206 -0.45824 -0.06011564 w=2 h=2 s=n,
207 -0.47080156 -0.07013314 w=2 h=2 s=n,
208 -0.4715757 -0.073524885 w=2 h=2 s=n,
209 -0.47313753 -0.07520815 w=2 h=2 s=n,
210 -0.4733404 -0.07609684 w=2 h=2 s=n,
211 -0.4734596 -0.07768769 w=2 h=2 s=n,
212 -0.47343782 -0.077719614 w=2 h=2 s=n,
213 -0.40041545 0.029011613 w=2 h=2 s=n,
214 -0.40211725 0.027432567 w=2 h=2 s=n,
215 -0.40394285 0.027015883 w=2 h=2 s=n,
216 -0.4117251 0.015601448 w=2 h=2 s=n,
217 -0.4143079 0.012817873 w=2 h=2 s=n,
218 -0.41800287 -0.0033709642 w=2 h=2 s=n,
219 -0.41884443 -0.0046052937 w=2 h=2 s=n,
220 -0.421143 -0.0074875993 w=2 h=2 s=n,
221 -0.42362288 -0.010160276 w=2 h=2 s=n,
222 -0.5086862 -0.095962435 w=2 h=2 s=n c=153 0 0 b=153 0 0,
223 -0.50946033 -0.09935418 w=2 h=2 s=n c=153 0 0 b=153 0 0,
224 -0.51102215 -0.10103744 w=2 h=2 s=n c=153 0 0 b=153 0 0,
225 -0.511225 -0.10192613 w=2 h=2 s=n c=153 0 0 b=153 0 0,
226 -0.5113442 -0.10351698 w=2 h=2 s=n c=153 0 0 b=153 0 0,
227 -0.51132244 -0.10354891 w=2 h=2 s=n c=153 0 0 b=153 0 0,
228 -0.4003704 0.029612768 w=2 h=2 s=n,
229 -0.40207222 0.02803372 w=2 h=2 s=n,
230 -0.40389782 0.027617037 w=2 h=2 s=n,
231 -0.41168004 0.016202603 w=2 h=2 s=n,
232 -0.41426283 0.013419027 w=2 h=2 s=n,
233 -0.39990333 0.031095931 w=2 h=2 s=n,
234 -0.39990333 0.031255327 w=2 h=2 s=n,
235 -0.3998583 0.03185648 w=2 h=2 s=n,
236 -0.4015601 0.030277433 w=2 h=2 s=n,
237 -0.4033857 0.02986075 w=2 h=2 s=n,
238 -0.41116792 0.018446315 w=2 h=2 s=n,
239 -0.3997448 0.025701892 w=2 h=2 s=n,
240 -0.3997448 0.030561022 w=2 h=2 s=n,
241 -0.3992327 0.032804735 w=2 h=2 s=n,
242 -0.3992327 0.03296413 w=2 h=2 s=n,
243 -0.39918762 0.033565287 w=2 h=2 s=n,
244 -0.40088946 0.031986237 w=2 h=2 s=n,
245 -0.40271506 0.031569555 w=2 h=2 s=n,
246 -0.5166174 -0.10549954 w=2 h=2 s=n c=153 0 0 b=153 0 0,
247 -0.5168203 -0.10638823 w=2 h=2 s=n c=153 0 0 b=153 0 0,
248 -0.5169395 -0.10797908 w=2 h=2 s=n c=153 0 0 b=153 0 0,
249 -0.51691777 -0.108011 w=2 h=2 s=n c=153 0 0 b=153 0 0,
250 -0.5248844 -0.1053145 w=2 h=2 s=n c=153 0 0 b=153 0 0,
251 -0.52565855 -0.10870624 w=2 h=2 s=n c=153 0 0 b=153 0 0,
252 -0.5272204 -0.1103895 w=2 h=2 s=n c=153 0 0 b=153 0 0,
253 -0.5328157 -0.1148516 w=2 h=2 s=n c=153 0 0 b=153 0 0,
254 -0.5330185 -0.1157403 w=2 h=2 s=n c=153 0 0 b=153 0 0,
255 -0.53313774 -0.11733114 w=2 h=2 s=n c=153 0 0 b=153 0 0,
256 -0.533116 -0.117363065 w=2 h=2 s=n c=153 0 0 b=153 0 0,
257 -0.3988075 0.0360874 w=2 h=2 s=n,
258 -0.4005093 0.03450835 w=2 h=2 s=n,
259 -0.4023349 0.03409167 w=2 h=2 s=n,
260 -0.40300557 0.032382865 w=2 h=2 s=n,
261 -0.4107878 0.02096843 w=2 h=2 s=n,
262 -0.39378121 0.05047798 w=2 h=2 s=n,
263 -0.39378121 0.050637376 w=2 h=2 s=n,
264 -0.39373615 0.05123853 w=2 h=2 s=n,
265 -0.39335603 0.053760644 w=2 h=2 s=n,
266 -0.39505783 0.052181598 w=2 h=2 s=n,
267 -0.39688343 0.051764913 w=2 h=2 s=n,
268 -0.54281944 -0.12167203 w=2 h=2 s=n c=153 0 0 b=153 0 0,
269 -0.5430223 -0.12256072 w=2 h=2 s=n c=153 0 0 b=153 0 0,
270 -0.5431415 -0.124151565 w=2 h=2 s=n c=153 0 0 b=153 0 0,
271 -0.5431197 -0.12418349 w=2 h=2 s=n c=153 0 0 b=153 0 0,
272 -0.530965 -0.10824273 w=2 h=2 s=n c=153 0 0 b=153 0 0,
273 -0.5317391 -0.11163447 w=2 h=2 s=n c=153 0 0 b=153 0 0,
274 -0.53330094 -0.11331773 w=2 h=2 s=n c=153 0 0 b=153 0 0,
275 -0.5388962 -0.11777983 w=2 h=2 s=n c=153 0 0 b=153 0 0,
276 -0.54889995 -0.124600254 w=2 h=2 s=n c=153 0 0 b=153 0 0,
277 -0.5491028 -0.12548895 w=2 h=2 s=n c=153 0 0 b=153 0 0,
278 -0.549222 -0.12707978 w=2 h=2 s=n c=153 0 0 b=153 0 0,
279 -0.54920024 -0.12711172 w=2 h=2 s=n c=153 0 0 b=153 0 0,
280 -0.3890842 0.0624458 w=2 h=2 s=n,
281 -0.3890842 0.062605195 w=2 h=2 s=n,
282 -0.38903913 0.06320635 w=2 h=2 s=n,
283 -0.388659 0.06572846 w=2 h=2 s=n,
284 -0.3903608 0.06414942 w=2 h=2 s=n,
285 -0.3921864 0.063732736 w=2 h=2 s=n,
286 -0.5493093 -0.12783529 w=2 h=2 s=n c=153 0 0 b=153 0 0,
287 -0.54322875 -0.12490706 w=2 h=2 s=n c=153 0 0 b=153 0 0,
288 -0.53322506 -0.11808664 w=2 h=2 s=n c=153 0 0 b=153 0 0,
289 -0.5170268 -0.10873458 w=2 h=2 s=n c=153 0 0 b=153 0 0,
290 -0.5114315 -0.10427248 w=2 h=2 s=n c=153 0 0 b=153 0 0,
291 -0.4735469 -0.07844319 w=2 h=2 s=n,
292 -0.46296835 -0.07233566 w=2 h=2 s=n,
293 -0.4504068 -0.062318157 w=2 h=2 s=n,
294 -0.4490538 -0.06139569 w=2 h=2 s=n,
295 -0.44749194 -0.05971243 w=2 h=2 s=n,
296 -0.43820158 -0.052303612 w=2 h=2 s=n,
297 -0.43381143 -0.04931045 w=2 h=2 s=n,
298 -0.54470104 -0.113633744 w=2 h=2 s=n c=153 0 0 b=153 0 0,
299 -0.5454752 -0.11702549 w=2 h=2 s=n c=153 0 0 b=153 0 0,
300 -0.547037 -0.11870875 w=2 h=2 s=n c=153 0 0 b=153 0 0,
301 -0.55263233 -0.123170845 w=2 h=2 s=n c=153 0 0 b=153 0 0,
302 -0.562636 -0.12999126 w=2 h=2 s=n c=153 0 0 b=153 0 0,
303 -0.56283885 -0.13087997 w=2 h=2 s=n c=153 0 0 b=153 0 0,
304 -0.56295806 -0.13247082 w=2 h=2 s=n c=153 0 0 b=153 0 0,
305 -0.5629363 -0.13250273 w=2 h=2 s=n c=153 0 0 b=153 0 0,
306 -0.5630454 -0.1332263 w=2 h=2 s=n c=153 0 0 b=153 0 0,
307 -0.3893317 0.067125335 w=2 h=2 s=n,
308 -0.3910335 0.06554629 w=2 h=2 s=n,
309 -0.3928591 0.06512961 w=2 h=2 s=n,
310 -0.39755613 0.053161785 w=2 h=2 s=n,
311 -0.4030076 0.03548854 w=2 h=2 s=n,
312 -0.40367824 0.033779733 w=2 h=2 s=n,
313 -0.4114605 0.022365298 w=2 h=2 s=n,
314 -0.41184062 0.019843183 w=2 h=2 s=n,
315 -0.41235274 0.01759947 w=2 h=2 s=n,
316 -0.41493553 0.014815896 w=2 h=2 s=n,
317 -0.41498056 0.014214742 w=2 h=2 s=n,
318 -0.41867557 -0.0019740951 w=2 h=2 s=n,
319 -0.41951713 -0.0032084247 w=2 h=2 s=n,
320 -0.4218157 -0.00609073 w=2 h=2 s=n,
321 -0.42429557 -0.008763406 w=2 h=2 s=n,
322 -0.42429557 -0.008922801 w=2 h=2 s=n,
323 -0.4257505 -0.011056783 w=2 h=2 s=n,
324 -0.388659 0.06670027 w=2 h=2 s=n,
325 -0.3893317 0.06809714 w=2 h=2 s=n,
326 -0.3910335 0.06651809 w=2 h=2 s=n,
327 -0.3928591 0.06610141 w=2 h=2 s=n,
328 -0.39755613 0.05413359 w=2 h=2 s=n,
329 -0.4030076 0.036460344 w=2 h=2 s=n,
330 -0.40367824 0.03475154 w=2 h=2 s=n,
331 -0.4114605 0.023337103 w=2 h=2 s=n,
332 -0.38721493 0.07530908 w=2 h=2 s=n,
333 -0.38721493 0.076280884 w=2 h=2 s=n,
334 -0.38788763 0.07767776 w=2 h=2 s=n,
335 -0.38958946 0.07609871 w=2 h=2 s=n,
336 -0.39141506 0.07568202 w=2 h=2 s=n,
337 -0.39611208 0.063714206 w=2 h=2 s=n,
338 -0.4317059 -0.04828668 w=2 h=2 s=n,
339 -0.43094423 -0.046705097 w=2 h=2 s=n,
340 -0.43058568 -0.04608405 w=2 h=2 s=n,
341 -0.4281058 -0.043411374 w=2 h=2 s=n,
342 -0.42790297 -0.04252268 w=2 h=2 s=n,
343 -0.42577097 -0.037090458 w=2 h=2 s=n,
344 -0.42431605 -0.034956474 w=2 h=2 s=n,
345 -0.42201748 -0.03207417 w=2 h=2 s=n,
346 -0.4194347 -0.029290594 w=2 h=2 s=n,
347 -0.4193155 -0.027699748 w=2 h=2 s=n,
348 -0.41854134 -0.024308005 w=2 h=2 s=n,
349 -0.41617364 -0.016632082 w=2 h=2 s=n,
350 -0.41533208 -0.015397752 w=2 h=2 s=n,
351 -0.41365337 -0.011120433 w=2 h=2 s=n,
352 -0.38209265 -0.013485582 w=2 h=2 s=n,
353 -0.56330216 -0.13290222 w=2 h=2 s=n c=153 0 0 b=153 0 0,
354 -0.56328034 -0.13293415 w=2 h=2 s=n c=153 0 0 b=153 0 0,
355 -0.5633894 -0.13365772 w=2 h=2 s=n c=153 0 0 b=153 0 0,
356 -0.54965335 -0.1282667 w=2 h=2 s=n c=153 0 0 b=153 0 0,
357 -0.5435728 -0.12533848 w=2 h=2 s=n c=153 0 0 b=153 0 0,
358 -0.5335691 -0.11851806 w=2 h=2 s=n c=153 0 0 b=153 0 0,
359 -0.5173708 -0.109166 w=2 h=2 s=n c=153 0 0 b=153 0 0,
360 -0.5652378 -0.13251552 w=2 h=2 s=n c=153 0 0 b=153 0 0,
361 -0.565357 -0.13410637 w=2 h=2 s=n c=153 0 0 b=153 0 0,
362 -0.56570107 -0.13453779 w=2 h=2 s=n c=153 0 0 b=153 0 0,
363 -0.5656793 -0.1345697 w=2 h=2 s=n c=153 0 0 b=153 0 0,
364 -0.5657883 -0.13529329 w=2 h=2 s=n c=153 0 0 b=153 0 0,
365 -0.55205226 -0.12990227 w=2 h=2 s=n c=153 0 0 b=153 0 0,
366 -0.59351265 -0.14486067 w=2 h=2 s=n c=153 0 0 b=153 0 0,
367 -0.5937155 -0.14574936 w=2 h=2 s=n c=153 0 0 b=153 0 0,
368 -0.59611446 -0.14738493 w=2 h=2 s=n c=153 0 0 b=153 0 0,
369 -0.59623367 -0.14897577 w=2 h=2 s=n c=153 0 0 b=153 0 0,
370 -0.5965777 -0.1494072 w=2 h=2 s=n c=153 0 0 b=153 0 0,
371 -0.59655595 -0.14943911 w=2 h=2 s=n c=153 0 0 b=153 0 0,
372 -0.59666497 -0.15016268 w=2 h=2 s=n c=153 0 0 b=153 0 0,
373 -0.3871898 0.0766164 w=2 h=2 s=n,
374 -0.3878625 0.07801327 w=2 h=2 s=n,
375 -0.3895643 0.076434225 w=2 h=2 s=n,
376 -0.3913899 0.076017536 w=2 h=2 s=n,
377 -0.39608693 0.06404972 w=2 h=2 s=n,
378 -0.3794338 0.07916073 w=2 h=2 s=n,
379 -0.3794338 0.079320125 w=2 h=2 s=n,
380 -0.37938878 0.079921275 w=2 h=2 s=n,
381 -0.37900862 0.082443394 w=2 h=2 s=n,
382 -0.37756458 0.092024006 w=2 h=2 s=n,
383 -0.37756458 0.092995815 w=2 h=2 s=n,
384 -0.37753943 0.09333133 w=2 h=2 s=n,
385 -0.37821212 0.094728194 w=2 h=2 s=n,
386 -0.6042751 -0.15209648 w=2 h=2 s=n c=153 0 0 b=153 0 0,
387 -0.6043943 -0.15368733 w=2 h=2 s=n c=153 0 0 b=153 0 0,
388 -0.60473835 -0.15411875 w=2 h=2 s=n c=153 0 0 b=153 0 0,
389 -0.6047166 -0.15415066 w=2 h=2 s=n c=153 0 0 b=153 0 0,
390 -0.6048256 -0.15487425 w=2 h=2 s=n c=153 0 0 b=153 0 0,
391 -0.622999 -0.15643321 w=2 h=2 s=n c=153 0 0 b=153 0 0,
392 -0.62320185 -0.15732192 w=2 h=2 s=n c=153 0 0 b=153 0 0,
393 -0.6256008 -0.15895747 w=2 h=2 s=n c=153 0 0 b=153 0 0,
394 -0.63376147 -0.16366902 w=2 h=2 s=n c=153 0 0 b=153 0 0,
395 -0.6338807 -0.16525987 w=2 h=2 s=n c=153 0 0 b=153 0 0,
396 -0.6342247 -0.16569129 w=2 h=2 s=n c=153 0 0 b=153 0 0,
397 -0.3557992 0.13063827 w=2 h=2 s=n,
398 -0.35435516 0.14021888 w=2 h=2 s=n,
399 -0.35435516 0.1411907 w=2 h=2 s=n,
400 -0.35433 0.1415262 w=2 h=2 s=n,
401 -0.3550027 0.14292307 w=2 h=2 s=n,
402 -0.37751415 0.08197638 w=2 h=2 s=n,
403 -0.37751415 0.08213577 w=2 h=2 s=n,
404 -0.3774691 0.082736924 w=2 h=2 s=n,
405 -0.37708893 0.085259035 w=2 h=2 s=n,
406 -0.3538795 0.1334539 w=2 h=2 s=n,
407 -0.35243547 0.14303453 w=2 h=2 s=n,
408 -0.35243547 0.14400633 w=2 h=2 s=n,
409 -0.35241032 0.14434184 w=2 h=2 s=n,
410 -0.43074065 -0.048944768 w=2 h=2 s=n,
411 -0.429979 -0.047363184 w=2 h=2 s=n,
412 -0.42962044 -0.046742138 w=2 h=2 s=n,
413 -0.42714056 -0.04406946 w=2 h=2 s=n,
414 -0.42693773 -0.043180767 w=2 h=2 s=n,
415 -0.42480573 -0.037748545 w=2 h=2 s=n,
416 -0.4233508 -0.035614565 w=2 h=2 s=n,
417 -0.42105225 -0.03273226 w=2 h=2 s=n,
418 -0.41846946 -0.029948683 w=2 h=2 s=n,
419 -0.41835025 -0.028357837 w=2 h=2 s=n,
420 -0.4175761 -0.024966095 w=2 h=2 s=n,
421 -0.4152084 -0.01729017 w=2 h=2 s=n,
422 -0.41436684 -0.01605584 w=2 h=2 s=n,
423 -0.63639843 -0.16493894 w=2 h=2 s=n c=153 0 0 b=153 0 0,
424 -0.63651764 -0.16652979 w=2 h=2 s=n c=153 0 0 b=153 0 0,
425 -0.6368617 -0.16696121 w=2 h=2 s=n c=153 0 0 b=153 0 0,
426 -0.63414365 -0.15987088 w=2 h=2 s=n c=153 0 0 b=153 0 0,
427 -0.6343465 -0.16075957 w=2 h=2 s=n c=153 0 0 b=153 0 0,
428 -0.6367454 -0.16239512 w=2 h=2 s=n c=153 0 0 b=153 0 0,
429 -0.64490604 -0.16710669 w=2 h=2 s=n c=153 0 0 b=153 0 0,
430 -0.6475431 -0.1683766 w=2 h=2 s=n c=153 0 0 b=153 0 0,
431 -0.6476623 -0.16996744 w=2 h=2 s=n c=153 0 0 b=153 0 0,
432 -0.6480063 -0.17039886 w=2 h=2 s=n c=153 0 0 b=153 0 0,
433 -0.54561615 -0.11377168 w=2 h=2 s=n c=153 0 0 b=153 0 0,
434 -0.5463903 -0.11716342 w=2 h=2 s=n c=153 0 0 b=153 0 0,
435 -0.5479521 -0.11884668 w=2 h=2 s=n c=153 0 0 b=153 0 0,
436 -0.55354744 -0.12330878 w=2 h=2 s=n c=153 0 0 b=153 0 0,
437 -0.5635511 -0.1301292 w=2 h=2 s=n c=153 0 0 b=153 0 0,
438 -0.59442776 -0.14499861 w=2 h=2 s=n c=153 0 0 b=153 0 0,
439 -0.6239141 -0.15657115 w=2 h=2 s=n c=153 0 0 b=153 0 0,
440 -0.63505876 -0.1600088 w=2 h=2 s=n c=153 0 0 b=153 0 0,
441 -0.6352616 -0.1608975 w=2 h=2 s=n c=153 0 0 b=153 0 0,
442 -0.6376605 -0.16253306 w=2 h=2 s=n c=153 0 0 b=153 0 0,
443 -0.64582115 -0.16724461 w=2 h=2 s=n c=153 0 0 b=153 0 0,
444 -0.6484582 -0.16851452 w=2 h=2 s=n c=153 0 0 b=153 0 0,
445 -0.6485774 -0.17010537 w=2 h=2 s=n c=153 0 0 b=153 0 0,
446 -0.64892143 -0.17053679 w=2 h=2 s=n c=153 0 0 b=153 0 0,
447 -0.395475 0.08642618 w=2 h=2 s=n,
448 -0.40017202 0.07445836 w=2 h=2 s=n,
449 -0.40019718 0.074122846 w=2 h=2 s=n,
450 -0.40164122 0.06454223 w=2 h=2 s=n,
451 -0.4070927 0.046868984 w=2 h=2 s=n,
452 -0.40776333 0.045160178 w=2 h=2 s=n,
453 -0.41554558 0.033745743 w=2 h=2 s=n,
454 -0.41554558 0.032773938 w=2 h=2 s=n,
455 -0.4159257 0.030251825 w=2 h=2 s=n,
456 -0.41643783 0.028008113 w=2 h=2 s=n,
457 -0.41902062 0.025224537 w=2 h=2 s=n,
458 -0.27959996 0.32861635 w=2 h=2 s=n c=255 51 51 b=255 51 51,
459 -0.27959996 0.32958815 w=2 h=2 s=n c=255 51 51 b=255 51 51,
460 -0.27957484 0.32992366 w=2 h=2 s=n c=255 51 51 b=255 51 51,
461 -0.2814945 0.32710803 w=2 h=2 s=n c=255 51 51 b=255 51 51,
462 -0.2821672 0.3285049 w=2 h=2 s=n c=255 51 51 b=255 51 51,
463 -0.3650678 -0.12010547 w=2 h=2 s=n,
464 -0.36410257 -0.12076356 w=2 h=2 s=n,
465 -0.3633409 -0.119181976 w=2 h=2 s=n,
466 -0.36298233 -0.11856093 w=2 h=2 s=n,
467 -0.36050245 -0.11588825 w=2 h=2 s=n,
468 -0.6526201 -0.17243943 w=2 h=2 s=n c=153 0 0 b=153 0 0,
469 -0.6529641 -0.17287084 w=2 h=2 s=n c=153 0 0 b=153 0 0,
470 -0.652049 -0.17273292 w=2 h=2 s=n c=153 0 0 b=153 0 0,
471 -0.6409044 -0.16929527 w=2 h=2 s=n c=153 0 0 b=153 0 0,
472 -0.6572647 -0.17197083 w=2 h=2 s=n c=153 0 0 b=153 0 0,
473 -0.6573839 -0.17356168 w=2 h=2 s=n c=153 0 0 b=153 0 0,
474 -0.6614266 -0.17589574 w=2 h=2 s=n c=153 0 0 b=153 0 0,
475 -0.66177064 -0.17632715 w=2 h=2 s=n c=153 0 0 b=153 0 0,
476 -0.66085553 -0.17618921 w=2 h=2 s=n c=153 0 0 b=153 0 0,
477 -0.63794744 -0.16066813 w=2 h=2 s=n c=153 0 0 b=153 0 0,
478 -0.6381503 -0.16155683 w=2 h=2 s=n c=153 0 0 b=153 0 0,
479 -0.6405492 -0.16319238 w=2 h=2 s=n c=153 0 0 b=153 0 0,
480 -0.64870983 -0.16790393 w=2 h=2 s=n c=153 0 0 b=153 0 0,
481 -0.65134686 -0.16917385 w=2 h=2 s=n c=153 0 0 b=153 0 0,
482 -0.6601534 -0.17263016 w=2 h=2 s=n c=153 0 0 b=153 0 0,
483 -0.6602726 -0.174221 w=2 h=2 s=n c=153 0 0 b=153 0 0,
484 -0.6643153 -0.17655505 w=2 h=2 s=n c=153 0 0 b=153 0 0,
485 -0.6646593 -0.17698647 w=2 h=2 s=n c=153 0 0 b=153 0 0,
486 -0.39755672 0.09074895 w=2 h=2 s=n,
487 -0.40225375 0.07878113 w=2 h=2 s=n,
488 -0.4022789 0.07844561 w=2 h=2 s=n,
489 -0.40372294 0.068865 w=2 h=2 s=n,
490 -0.4091744 0.051191755 w=2 h=2 s=n,
491 -0.40984508 0.04948295 w=2 h=2 s=n,
492 -0.4176273 0.038068514 w=2 h=2 s=n,
493 -0.4176273 0.03709671 w=2 h=2 s=n,
494 -0.41800746 0.034574594 w=2 h=2 s=n,
495 -0.41851956 0.03233088 w=2 h=2 s=n,
496 -0.42110234 0.029547308 w=2 h=2 s=n,
497 -0.27852148 0.3333386 w=2 h=2 s=n c=255 51 51 b=255 51 51,
498 -0.28044114 0.33052295 w=2 h=2 s=n c=255 51 51 b=255 51 51,
499 -0.28111383 0.33191982 w=2 h=2 s=n c=255 51 51 b=255 51 51,
500 -0.35152578 0.13690622 w=2 h=2 s=n,
501 -0.3500817 0.14648683 w=2 h=2 s=n,
502 -0.27724624 0.33206865 w=2 h=2 s=n c=255 51 51 b=255 51 51,
503 -0.27724624 0.33304045 w=2 h=2 s=n c=255 51 51 b=255 51 51,
504 -0.27722108 0.33337596 w=2 h=2 s=n c=255 51 51 b=255 51 51,
505 -0.27616772 0.33679092 w=2 h=2 s=n c=255 51 51 b=255 51 51,
506 -0.4131817 -0.03157975 w=2 h=2 s=n,
507 -0.41306245 -0.029988904 w=2 h=2 s=n,
508 -0.4122883 -0.02659716 w=2 h=2 s=n,
509 -0.4099206 -0.018921237 w=2 h=2 s=n,
510 -0.40907905 -0.017686907 w=2 h=2 s=n,
511 -0.41004428 -0.01702882 w=2 h=2 s=n,
512 -0.40836558 -0.012751501 w=2 h=2 s=n,
513 -0.37680486 -0.01511665 w=2 h=2 s=n,
514 -0.35327622 -0.119368225 w=2 h=2 s=n,
515 -0.41991434 -0.047549434 w=2 h=2 s=n,
516 -0.4197115 -0.04666074 w=2 h=2 s=n,
517 -0.4175795 -0.041228518 w=2 h=2 s=n,
518 -0.41612458 -0.039094537 w=2 h=2 s=n,
519 -0.41382602 -0.036212232 w=2 h=2 s=n,
520 -0.41124323 -0.033428654 w=2 h=2 s=n,
521 -0.40595543 -0.035059724 w=2 h=2 s=n,
522 -0.40583622 -0.033468876 w=2 h=2 s=n,
523 -0.40506208 -0.030077135 w=2 h=2 s=n,
524 -0.40269437 -0.02240121 w=2 h=2 s=n,
525 -0.40185282 -0.02116688 w=2 h=2 s=n,
526 -0.3546804 -0.12950607 w=2 h=2 s=n,
527 -0.35391873 -0.12792449 w=2 h=2 s=n,
528 -0.35356018 -0.12730344 w=2 h=2 s=n,
529 -0.3510803 -0.12463076 w=2 h=2 s=n,
530 -0.34385404 -0.12811072 w=2 h=2 s=n,
531 -0.33647618 -0.15595822 w=2 h=2 s=n,
532 -0.33551094 -0.15661632 w=2 h=2 s=n,
533 -0.32608876 -0.16535881 w=2 h=2 s=n,
534 -0.4403878 -0.09936389 w=2 h=2 s=n,
535 -0.43882594 -0.09768063 w=2 h=2 s=n,
536 -0.4295356 -0.090271816 w=2 h=2 s=n,
537 -0.42514542 -0.08727866 w=2 h=2 s=n,
538 -0.46229765 -0.081285685 w=2 h=2 s=n,
539 -0.4497361 -0.07126818 w=2 h=2 s=n,
540 -0.44838306 -0.070345715 w=2 h=2 s=n,
541 -0.43971708 -0.10831392 w=2 h=2 s=n,
542 -0.43815523 -0.10663065 w=2 h=2 s=n,
543 -0.42886487 -0.09922184 w=2 h=2 s=n,
544 -0.42447472 -0.09622868 w=2 h=2 s=n,
545 -0.5565467 -0.14135385 w=2 h=2 s=n c=153 0 0 b=153 0 0,
546 -0.5541478 -0.13971828 w=2 h=2 s=n c=153 0 0 b=153 0 0,
547 -0.5480672 -0.13679005 w=2 h=2 s=n c=153 0 0 b=153 0 0,
548 -0.5380635 -0.12996964 w=2 h=2 s=n c=153 0 0 b=153 0 0,
549 -0.52186525 -0.120617576 w=2 h=2 s=n c=153 0 0 b=153 0 0,
550 -0.6419034 -0.17054795 w=2 h=2 s=n c=153 0 0 b=153 0 0,
551 -0.6378607 -0.16821389 w=2 h=2 s=n c=153 0 0 b=153 0 0,
552 -0.6352237 -0.16694398 w=2 h=2 s=n c=153 0 0 b=153 0 0,
553 -0.6057373 -0.15537144 w=2 h=2 s=n c=153 0 0 b=153 0 0,
554 -0.6057156 -0.15540336 w=2 h=2 s=n c=153 0 0 b=153 0 0,
555 -0.60582465 -0.15612695 w=2 h=2 s=n c=153 0 0 b=153 0 0,
556 -0.597664 -0.15141538 w=2 h=2 s=n c=153 0 0 b=153 0 0,
557 -0.56678736 -0.13654597 w=2 h=2 s=n c=153 0 0 b=153 0 0,
558 -0.55305123 -0.13115495 w=2 h=2 s=n c=153 0 0 b=153 0 0,
559 -0.55754566 -0.14260654 w=2 h=2 s=n c=153 0 0 b=153 0 0,
560 -0.6657851 -0.17726287 w=2 h=2 s=n c=153 0 0 b=153 0 0,
561 -0.6661291 -0.17769428 w=2 h=2 s=n c=153 0 0 b=153 0 0,
562 -0.66324043 -0.17703496 w=2 h=2 s=n c=153 0 0 b=153 0 0,
563 -0.6623253 -0.17689703 w=2 h=2 s=n c=153 0 0 b=153 0 0,
564 -0.6686907 -0.17526355 w=2 h=2 s=n c=153 0 0 b=153 0 0,
565 -0.6688099 -0.1768544 w=2 h=2 s=n c=153 0 0 b=153 0 0,
566 -0.6728526 -0.17918846 w=2 h=2 s=n c=153 0 0 b=153 0 0,
567 -0.67432237 -0.17989627 w=2 h=2 s=n c=153 0 0 b=153 0 0,
568 -0.6746664 -0.18032768 w=2 h=2 s=n c=153 0 0 b=153 0 0,
569 -0.401827 0.10162944 w=2 h=2 s=n,
570 -0.40652403 0.08966162 w=2 h=2 s=n,
571 -0.4065492 0.089326106 w=2 h=2 s=n,
572 -0.40799323 0.079745494 w=2 h=2 s=n,
573 -0.4134447 0.062072247 w=2 h=2 s=n,
574 -0.41411537 0.06036344 w=2 h=2 s=n,
575 -0.4218976 0.048949007 w=2 h=2 s=n,
576 -0.2729029 0.35109505 w=2 h=2 s=n c=255 51 51 b=255 51 51,
577 -0.27525663 0.34764275 w=2 h=2 s=n c=255 51 51 b=255 51 51,
578 -0.27717632 0.3448271 w=2 h=2 s=n c=255 51 51 b=255 51 51,
579 -0.27784902 0.34622395 w=2 h=2 s=n c=255 51 51 b=255 51 51,
580 -0.26769954 0.35836744 w=2 h=2 s=n c=255 51 51 b=255 51 51,
581 -0.26443473 0.37267157 w=2 h=2 s=n c=255 51 51 b=255 51 51,
582 -0.26678848 0.36921927 w=2 h=2 s=n c=255 51 51 b=255 51 51,
583 -0.27520224 0.33560893 w=2 h=2 s=n c=255 51 51 b=255 51 51,
584 -0.27520224 0.33658075 w=2 h=2 s=n c=255 51 51 b=255 51 51,
585 -0.2751771 0.33691627 w=2 h=2 s=n c=255 51 51 b=255 51 51,
586 -0.27412373 0.3403312 w=2 h=2 s=n c=255 51 51 b=255 51 51,
587 -0.26565558 0.36190772 w=2 h=2 s=n c=255 51 51 b=255 51 51,
588 -0.26239073 0.37621185 w=2 h=2 s=n c=255 51 51 b=255 51 51,
589 -0.37311286 0.086060174 w=2 h=2 s=n,
590 -0.37311286 0.086219564 w=2 h=2 s=n,
591 -0.3730678 0.08682072 w=2 h=2 s=n,
592 -0.37268767 0.08934283 w=2 h=2 s=n,
593 -0.34947824 0.1375377 w=2 h=2 s=n,
594 -0.3471245 0.14099002 w=2 h=2 s=n,
595 -0.34568045 0.15057063 w=2 h=2 s=n,
596 -0.27284494 0.33615246 w=2 h=2 s=n c=255 51 51 b=255 51 51,
597 -0.27080095 0.33969274 w=2 h=2 s=n c=255 51 51 b=255 51 51,
598 -0.39902174 -0.021813056 w=2 h=2 s=n,
599 -0.40624797 -0.018333083 w=2 h=2 s=n,
600 -0.4072132 -0.017674996 w=2 h=2 s=n,
601 -0.4055345 -0.013397677 w=2 h=2 s=n,
602 -0.3739738 -0.015762825 w=2 h=2 s=n,
603 -0.3052275 -0.18784192 w=2 h=2 s=n c=0 153 0 b=0 153 0,
604 -0.32900012 -0.16692358 w=2 h=2 s=n,
605 -0.32803488 -0.16758168 w=2 h=2 s=n,
606 -0.3186127 -0.17632417 w=2 h=2 s=n c=0 153 0 b=0 153 0,
607 -0.29775143 -0.1988073 w=2 h=2 s=n c=0 153 0 b=0 153 0,
608 -0.42348504 -0.090726465 w=2 h=2 s=n,
609 -0.43215105 -0.052758258 w=2 h=2 s=n,
610 -0.43204197 -0.052034684 w=2 h=2 s=n,
611 -0.43021637 -0.051618 w=2 h=2 s=n,
612 -0.43004552 -0.05173449 w=2 h=2 s=n,
613 -0.36340743 -0.123553276 w=2 h=2 s=n,
614 -0.3348158 -0.15940604 w=2 h=2 s=n,
615 -0.32733974 -0.1703714 w=2 h=2 s=n,
616 -0.40380883 -0.16322584 w=2 h=2 s=n,
617 -0.40447953 -0.15427582 w=2 h=2 s=n,
618 -0.40281916 -0.15772362 w=2 h=2 s=n,
619 -0.52271503 -0.12625562 w=2 h=2 s=n c=153 0 0 b=153 0 0,
620 -0.51822066 -0.114804044 w=2 h=2 s=n c=153 0 0 b=153 0 0,
621 -0.5178766 -0.114372626 w=2 h=2 s=n c=153 0 0 b=153 0 0,
622 -0.5122813 -0.109910525 w=2 h=2 s=n c=153 0 0 b=153 0 0,
623 -0.47439668 -0.08408123 w=2 h=2 s=n,
624 -0.46381813 -0.07797371 w=2 h=2 s=n,
625 -0.46314743 -0.08692373 w=2 h=2 s=n,
626 -0.56554145 -0.15921 w=2 h=2 s=n c=153 0 0 b=153 0 0,
627 -0.5645425 -0.1579573 w=2 h=2 s=n c=153 0 0 b=153 0 0,
628 -0.56214356 -0.15632173 w=2 h=2 s=n c=153 0 0 b=153 0 0,
629 -0.55606306 -0.1533935 w=2 h=2 s=n c=153 0 0 b=153 0 0,
630 -0.67734915 -0.18108419 w=2 h=2 s=n c=153 0 0 b=153 0 0,
631 -0.6776932 -0.1815156 w=2 h=2 s=n c=153 0 0 b=153 0 0,
632 -0.6697012 -0.17549421 w=2 h=2 s=n c=153 0 0 b=153 0 0,
633 -0.6698204 -0.17708506 w=2 h=2 s=n c=153 0 0 b=153 0 0,
634 -0.6738632 -0.17941912 w=2 h=2 s=n c=153 0 0 b=153 0 0,
635 -0.6753329 -0.18012692 w=2 h=2 s=n c=153 0 0 b=153 0 0,
636 -0.6783597 -0.18131484 w=2 h=2 s=n c=153 0 0 b=153 0 0,
637 -0.5474988 -0.11363059 w=2 h=2 s=n c=153 0 0 b=153 0 0,
638 -0.54827297 -0.117022336 w=2 h=2 s=n c=153 0 0 b=153 0 0,
639 -0.5498348 -0.11870559 w=2 h=2 s=n c=153 0 0 b=153 0 0,
640 -0.55543005 -0.12316769 w=2 h=2 s=n c=153 0 0 b=153 0 0,
641 -0.5654338 -0.12998812 w=2 h=2 s=n c=153 0 0 b=153 0 0,
642 -0.59631044 -0.14485753 w=2 h=2 s=n c=153 0 0 b=153 0 0,
643 -0.6257968 -0.15643007 w=2 h=2 s=n c=153 0 0 b=153 0 0,
644 -0.6369414 -0.15986772 w=2 h=2 s=n c=153 0 0 b=153 0 0,
645 -0.6398301 -0.16052704 w=2 h=2 s=n c=153 0 0 b=153 0 0,
646 -0.44704807 0.009381114 w=2 h=2 s=n,
647 -0.44704807 0.009221719 w=2 h=2 s=n,
648 -0.448503 0.0070877373 w=2 h=2 s=n,
649 -0.42349148 0.03212218 w=2 h=2 s=n,
650 -0.42140976 0.02779941 w=2 h=2 s=n,
651 -0.41732466 0.01739077 w=2 h=2 s=n,
652 -0.4173697 0.016789615 w=2 h=2 s=n,
653 -0.4210647 6.007791E-4 w=2 h=2 s=n,
654 -0.42190626 -6.3355046E-4 w=2 h=2 s=n,
655 -0.42420483 -0.0035158559 w=2 h=2 s=n,
656 -0.4266847 -0.006188533 w=2 h=2 s=n,
657 -0.4494372 0.011955988 w=2 h=2 s=n,
658 -0.45137012 0.09217725 w=2 h=2 s=n,
659 -0.44709983 0.08129676 w=2 h=2 s=n,
660 -0.44709983 0.080324955 w=2 h=2 s=n,
661 -0.44747996 0.077802844 w=2 h=2 s=n,
662 -0.4479921 0.07555913 w=2 h=2 s=n,
663 -0.45057487 0.07277555 w=2 h=2 s=n,
664 -0.452964 0.075350426 w=2 h=2 s=n,
665 -0.41461968 0.14310221 w=2 h=2 s=n,
666 -0.4193167 0.13113439 w=2 h=2 s=n,
667 -0.26094428 0.38090122 w=2 h=2 s=n c=255 51 51 b=255 51 51,
668 -0.26298824 0.37736094 w=2 h=2 s=n c=255 51 51 b=255 51 51,
669 -0.265342 0.37390864 w=2 h=2 s=n c=255 51 51 b=255 51 51,
;
VLABELS
2 'apm3_tetrahymena' x=12 y=3 f='Dialog-PLAIN-10',
3 'apm3_ehisto' x=12 y=5 f='Dialog-PLAIN-10',
4 'apm3_trichomonas' x=11 y=7 f='Dialog-PLAIN-10',
5 'apm3_spombe' x=11 y=8 f='Dialog-PLAIN-10',
6 'apm3_kluyveromyces' x=10 y=10 f='Dialog-PLAIN-10',
7 'apm3_candidaG' x=9 y=11 f='Dialog-PLAIN-10',
8 'apm3_Sbay_c596_2300' x=-48 y=12 f='Dialog-PLAIN-10',
9 'apm3_Smik_c698_5010' x=-50 y=19 f='Dialog-PLAIN-10',
10 'apm3_Spar_c214_2136' x=-50 y=29 f='Dialog-PLAIN-10',
11 'apm3_Scerevisiae' x=-40 y=-5 f='Dialog-PLAIN-10',
12 'apm3_Skud_Contig1898_2' x=-62 y=30 f='Dialog-PLAIN-10',
13 'apm3_yarrowia' x=-38 y=5 f='Dialog-PLAIN-10',
14 'apm3_debaryomyces' x=-53 y=5 f='Dialog-PLAIN-10',
15 'apm3_candida_a' x=-44 y=-1 f='Dialog-PLAIN-10',
16 'apm3_neurospora' x=-49 y=13 f='Dialog-PLAIN-10',
17 'apm3_aspergillus' x=-49 y=12 f='Dialog-PLAIN-10',
18 'apm3_cryptococcus' x=-103 y=11 f='Dialog-PLAIN-10',
19 'apm3_ustilago' x=-81 y=10 f='Dialog-PLAIN-10',
20 'apm3_naegleria' x=-89 y=8 f='Dialog-PLAIN-10',
21 'apm3_monosiga' x=-90 y=7 f='Dialog-PLAIN-10',
22 'apm3_ciona' x=-70 y=5 f='Dialog-PLAIN-10',
23 'apm3_danio' x=-71 y=3 f='Dialog-PLAIN-10',
24 'apm3_mus' x=-64 y=-2 f='Dialog-PLAIN-10',
25 'apm3_homo' x=12 y=3 f='Dialog-PLAIN-10',
26 'apm3_bos' x=-24 y=-9 f='Dialog-PLAIN-10',
27 'apm3_gallus' x=-71 y=-19 f='Dialog-PLAIN-10',
28 'apm3_xenopus' x=-44 y=-25 f='Dialog-PLAIN-10',
29 'apm3_rat' x=-30 y=-31 f='Dialog-PLAIN-10',
30 'apm3_apis' x=-32 y=8 f='Dialog-PLAIN-10',
31 'apm3_drosophila' x=-45 y=-23 f='Dialog-PLAIN-10',
32 'apm3_celegans' x=-40 y=-24 f='Dialog-PLAIN-10',
33 'apm3_dictyostelium' x=-49 y=-24 f='Dialog-PLAIN-10',
34 'apm3_phytophthora' x=-47 y=-34 f='Dialog-PLAIN-10',
35 'apm3_phaeodactylum' x=-50 y=-4 f='Dialog-PLAIN-10',
36 'apm3_thalassiossira' x=-45 y=7 f='Dialog-PLAIN-10',
37 'apm3_oryza' x=-23 y=3 f='Dialog-PLAIN-10',
38 'apm3_populus' x=-27 y=4 f='Dialog-PLAIN-10',
39 'apm3_arabidopsis_t' x=9 y=10 f='Dialog-PLAIN-10',
40 'apm3_physcomitrella' x=10 y=11 f='Dialog-PLAIN-10',
41 'apm3_ostreococcus' x=11 y=-2 f='Dialog-PLAIN-10',
42 'apm3_leishmania' x=11 y=-1 f='Dialog-PLAIN-10',
43 'apm3_Toxoplasma_g' x=12 y=1 f='Dialog-PLAIN-10',
;
EDGES
1 1 2 s=8 w=0.36776727,
2 44 1 s=7 w=0.005026248,
3 45 1 s=13 w=0.03164921,
4 45 3 s=141 w=0.35646626,
5 46 44 s=13 w=0.03164921,
6 46 45 s=7 w=0.005026248,
7 46 4 s=140 w=0.3709251,
8 47 46 s=6 w=0.002321539,
9 48 44 s=6 w=0.002321539,
10 48 47 s=13 w=0.03164921,
11 49 47 s=5 w=0.013814935,
12 50 48 s=5 w=0.013814935,
13 50 49 s=13 w=0.03164921,
14 51 49 s=18 w=0.0014939138,
15 52 49 s=26 w=0.0037972417,
16 53 51 s=26 w=0.0037972417,
17 53 52 s=18 w=0.0014939138,
18 54 47 s=41 w=0.0018725548,
19 55 49 s=41 w=0.0018725548,
20 55 54 s=5 w=0.013814935,
21 56 52 s=41 w=0.0018725548,
22 56 55 s=26 w=0.0037972417,
23 57 53 s=41 w=0.0018725548,
24 57 56 s=18 w=0.0014939138,
25 58 46 s=74 w=3.863806E-5,
26 59 47 s=74 w=3.863806E-5,
27 59 58 s=6 w=0.002321539,
28 60 54 s=74 w=3.863806E-5,
29 60 59 s=41 w=0.0018725548,
30 61 55 s=74 w=3.863806E-5,
31 61 60 s=5 w=0.013814935,
32 62 56 s=74 w=3.863806E-5,
33 62 61 s=26 w=0.0037972417,
34 63 57 s=74 w=3.863806E-5,
35 63 62 s=18 w=0.0014939138,
36 64 63 s=12 w=0.00459495,
37 65 57 s=12 w=0.00459495,
38 65 64 s=74 w=3.863806E-5,
39 66 53 s=12 w=0.00459495,
40 66 65 s=41 w=0.0018725548,
41 67 51 s=12 w=0.00459495,
42 67 66 s=26 w=0.0037972417,
43 68 49 s=12 w=0.00459495,
44 68 67 s=18 w=0.0014939138,
45 69 63 s=25 w=0.0036866071,
46 70 64 s=25 w=0.0036866071,
47 70 69 s=12 w=0.00459495,
48 71 65 s=25 w=0.0036866071,
49 71 70 s=74 w=3.863806E-5,
50 72 66 s=25 w=0.0036866071,
51 72 71 s=41 w=0.0018725548,
52 73 69 s=24 w=0.0025827657,
53 74 70 s=24 w=0.0025827657,
54 74 73 s=12 w=0.00459495,
55 75 71 s=24 w=0.0025827657,
56 75 74 s=74 w=3.863806E-5,
57 76 72 s=24 w=0.0025827657,
58 76 75 s=41 w=0.0018725548,
59 77 69 s=32 w=0.0036459584,
60 78 73 s=32 w=0.0036459584,
61 78 77 s=24 w=0.0025827657,
62 79 74 s=32 w=0.0036459584,
63 79 78 s=12 w=0.00459495,
64 80 75 s=32 w=0.0036459584,
65 80 79 s=74 w=3.863806E-5,
66 81 76 s=32 w=0.0036459584,
67 81 80 s=41 w=0.0018725548,
68 82 79 s=17 w=0.0080328,
69 83 80 s=17 w=0.0080328,
70 83 82 s=74 w=3.863806E-5,
71 84 81 s=17 w=0.0080328,
72 84 83 s=41 w=0.0018725548,
73 85 76 s=17 w=0.0080328,
74 85 84 s=32 w=0.0036459584,
75 86 72 s=17 w=0.0080328,
76 86 85 s=24 w=0.0025827657,
77 87 66 s=17 w=0.0080328,
78 87 86 s=25 w=0.0036866071,
79 88 67 s=17 w=0.0080328,
80 88 87 s=26 w=0.0037972417,
81 89 82 s=16 w=0.0034789678,
82 90 83 s=16 w=0.0034789678,
83 90 89 s=74 w=3.863806E-5,
84 91 84 s=16 w=0.0034789678,
85 91 90 s=41 w=0.0018725548,
86 92 85 s=16 w=0.0034789678,
87 92 91 s=32 w=0.0036459584,
88 93 86 s=16 w=0.0034789678,
89 93 92 s=24 w=0.0025827657,
90 94 87 s=16 w=0.0034789678,
91 94 93 s=25 w=0.0036866071,
92 95 88 s=16 w=0.0034789678,
93 95 94 s=26 w=0.0037972417,
94 96 82 s=23 w=0.0058356174,
95 97 89 s=23 w=0.0058356174,
96 97 96 s=16 w=0.0034789678,
97 98 90 s=23 w=0.0058356174,
98 98 97 s=74 w=3.863806E-5,
99 99 91 s=23 w=0.0058356174,
100 99 98 s=41 w=0.0018725548,
101 100 92 s=23 w=0.0058356174,
102 100 99 s=32 w=0.0036459584,
103 101 79 s=31 w=7.171232E-4,
104 102 82 s=31 w=7.171232E-4,
105 102 101 s=17 w=0.0080328,
106 103 96 s=31 w=7.171232E-4,
107 103 102 s=23 w=0.0058356174,
108 104 97 s=31 w=7.171232E-4,
109 104 103 s=16 w=0.0034789678,
110 105 98 s=31 w=7.171232E-4,
111 105 104 s=74 w=3.863806E-5,
112 106 99 s=31 w=7.171232E-4,
113 106 105 s=41 w=0.0018725548,
114 107 103 s=30 w=0.0017554247,
115 108 104 s=30 w=0.0017554247,
116 108 107 s=16 w=0.0034789678,
117 109 105 s=30 w=0.0017554247,
118 109 108 s=74 w=3.863806E-5,
119 110 106 s=30 w=0.0017554247,
120 110 109 s=41 w=0.0018725548,
121 111 108 s=15 w=0.0015953067,
122 112 109 s=15 w=0.0015953067,
123 112 111 s=74 w=3.863806E-5,
124 113 110 s=15 w=0.0015953067,
125 113 112 s=41 w=0.0018725548,
126 114 106 s=15 w=0.0015953067,
127 114 113 s=30 w=0.0017554247,
128 115 99 s=15 w=0.0015953067,
129 115 114 s=31 w=7.171232E-4,
130 116 100 s=15 w=0.0015953067,
131 116 115 s=32 w=0.0036459584,
132 117 92 s=15 w=0.0015953067,
133 117 116 s=23 w=0.0058356174,
134 118 93 s=15 w=0.0015953067,
135 118 117 s=24 w=0.0025827657,
136 119 94 s=15 w=0.0015953067,
137 119 118 s=25 w=0.0036866071,
138 120 95 s=15 w=0.0015953067,
139 120 119 s=26 w=0.0037972417,
140 121 108 s=22 w=9.1154786E-4,
141 122 111 s=22 w=9.1154786E-4,
142 122 121 s=15 w=0.0015953067,
143 123 112 s=22 w=9.1154786E-4,
144 123 122 s=74 w=3.863806E-5,
145 124 113 s=22 w=9.1154786E-4,
146 124 123 s=41 w=0.0018725548,
147 125 114 s=22 w=9.1154786E-4,
148 125 124 s=30 w=0.0017554247,
149 126 115 s=22 w=9.1154786E-4,
150 126 125 s=31 w=7.171232E-4,
151 127 116 s=22 w=9.1154786E-4,
152 127 126 s=32 w=0.0036459584,
153 128 58 s=91 w=0.0012168045,
154 129 59 s=91 w=0.0012168045,
155 129 128 s=6 w=0.002321539,
156 130 60 s=91 w=0.0012168045,
157 130 129 s=41 w=0.0018725548,
158 131 61 s=91 w=0.0012168045,
159 131 130 s=5 w=0.013814935,
160 132 62 s=91 w=0.0012168045,
161 132 131 s=26 w=0.0037972417,
162 133 63 s=91 w=0.0012168045,
163 133 132 s=18 w=0.0014939138,
164 134 69 s=91 w=0.0012168045,
165 134 133 s=25 w=0.0036866071,
166 135 77 s=91 w=0.0012168045,
167 135 134 s=32 w=0.0036459584,
168 136 78 s=91 w=0.0012168045,
169 136 135 s=24 w=0.0025827657,
170 137 79 s=91 w=0.0012168045,
171 137 136 s=12 w=0.00459495,
172 138 101 s=91 w=0.0012168045,
173 138 137 s=31 w=7.171232E-4,
174 139 137 s=47 w=0.0053134314,
175 139 20 s=92 w=0.30496657,
176 140 138 s=47 w=0.0053134314,
177 140 139 s=31 w=7.171232E-4,
178 141 101 s=47 w=0.0053134314,
179 141 140 s=91 w=0.0012168045,
180 142 102 s=47 w=0.0053134314,
181 142 141 s=17 w=0.0080328,
182 143 103 s=47 w=0.0053134314,
183 143 142 s=23 w=0.0058356174,
184 144 107 s=47 w=0.0053134314,
185 144 143 s=30 w=0.0017554247,
186 145 108 s=47 w=0.0053134314,
187 145 144 s=16 w=0.0034789678,
188 146 121 s=47 w=0.0053134314,
189 146 145 s=22 w=9.1154786E-4,
190 147 122 s=47 w=0.0053134314,
191 147 146 s=15 w=0.0015953067,
192 148 123 s=47 w=0.0053134314,
193 148 147 s=74 w=3.863806E-5,
194 149 128 s=97 w=0.0045822007,
195 150 129 s=97 w=0.0045822007,
196 150 149 s=6 w=0.002321539,
197 151 130 s=97 w=0.0045822007,
198 151 150 s=41 w=0.0018725548,
199 152 131 s=97 w=0.0045822007,
200 152 151 s=5 w=0.013814935,
201 153 132 s=97 w=0.0045822007,
202 153 152 s=26 w=0.0037972417,
203 154 133 s=97 w=0.0045822007,
204 154 153 s=18 w=0.0014939138,
205 155 134 s=97 w=0.0045822007,
206 155 154 s=25 w=0.0036866071,
207 156 135 s=97 w=0.0045822007,
208 156 155 s=32 w=0.0036459584,
209 157 136 s=97 w=0.0045822007,
210 157 156 s=24 w=0.0025827657,
211 158 140 s=46 w=0.011882814,
212 159 141 s=46 w=0.011882814,
213 159 158 s=91 w=0.0012168045,
214 160 142 s=46 w=0.011882814,
215 160 159 s=17 w=0.0080328,
216 161 143 s=46 w=0.011882814,
217 161 160 s=23 w=0.0058356174,
218 162 144 s=46 w=0.011882814,
219 162 161 s=30 w=0.0017554247,
220 163 145 s=46 w=0.011882814,
221 163 162 s=16 w=0.0034789678,
222 164 146 s=46 w=0.011882814,
223 164 163 s=22 w=9.1154786E-4,
224 165 147 s=46 w=0.011882814,
225 165 164 s=15 w=0.0015953067,
226 166 148 s=46 w=0.011882814,
227 166 165 s=74 w=3.863806E-5,
228 167 149 s=96 w=0.004859131,
229 168 150 s=96 w=0.004859131,
230 168 167 s=6 w=0.002321539,
231 169 151 s=96 w=0.004859131,
232 169 168 s=41 w=0.0018725548,
233 170 152 s=96 w=0.004859131,
234 170 169 s=5 w=0.013814935,
235 171 153 s=96 w=0.004859131,
236 171 170 s=26 w=0.0037972417,
237 172 154 s=96 w=0.004859131,
238 172 171 s=18 w=0.0014939138,
239 173 155 s=96 w=0.004859131,
240 173 172 s=25 w=0.0036866071,
241 174 156 s=96 w=0.004859131,
242 174 173 s=32 w=0.0036459584,
243 175 157 s=96 w=0.004859131,
244 175 174 s=24 w=0.0025827657,
245 176 158 s=51 w=0.0016375568,
246 177 159 s=51 w=0.0016375568,
247 177 176 s=91 w=0.0012168045,
248 178 160 s=51 w=0.0016375568,
249 178 177 s=17 w=0.0080328,
250 179 161 s=51 w=0.0016375568,
251 179 178 s=23 w=0.0058356174,
252 180 162 s=51 w=0.0016375568,
253 180 179 s=30 w=0.0017554247,
254 181 163 s=51 w=0.0016375568,
255 181 180 s=16 w=0.0034789678,
256 182 164 s=51 w=0.0016375568,
257 182 181 s=22 w=9.1154786E-4,
258 183 165 s=51 w=0.0016375568,
259 183 182 s=15 w=0.0015953067,
260 184 166 s=51 w=0.0016375568,
261 184 183 s=74 w=3.863806E-5,
262 185 149 s=106 w=0.016605163,
263 186 167 s=106 w=0.016605163,
264 186 185 s=96 w=0.004859131,
265 187 168 s=106 w=0.016605163,
266 187 186 s=6 w=0.002321539,
267 188 169 s=106 w=0.016605163,
268 188 187 s=41 w=0.0018725548,
269 189 170 s=106 w=0.016605163,
270 189 188 s=5 w=0.013814935,
271 190 171 s=106 w=0.016605163,
272 190 189 s=26 w=0.0037972417,
273 191 181 s=45 w=0.002296239,
274 192 182 s=45 w=0.002296239,
275 192 191 s=22 w=9.1154786E-4,
276 193 183 s=45 w=0.002296239,
277 193 192 s=15 w=0.0015953067,
278 194 184 s=45 w=0.002296239,
279 194 193 s=74 w=3.863806E-5,
280 195 166 s=45 w=0.002296239,
281 195 194 s=51 w=0.0016375568,
282 196 180 s=50 w=0.016066832,
283 197 181 s=50 w=0.016066832,
284 197 196 s=16 w=0.0034789678,
285 198 191 s=50 w=0.016066832,
286 198 197 s=45 w=0.002296239,
287 199 192 s=50 w=0.016066832,
288 199 198 s=22 w=9.1154786E-4,
289 200 193 s=50 w=0.016066832,
290 200 199 s=15 w=0.0015953067,
291 201 194 s=50 w=0.016066832,
292 201 200 s=74 w=3.863806E-5,
293 202 176 s=57 w=0.01221505,
294 202 21 s=90 w=0.30597097,
295 203 177 s=57 w=0.01221505,
296 203 202 s=91 w=0.0012168045,
297 204 178 s=57 w=0.01221505,
298 204 203 s=17 w=0.0080328,
299 205 179 s=57 w=0.01221505,
300 205 204 s=23 w=0.0058356174,
301 206 180 s=57 w=0.01221505,
302 206 205 s=30 w=0.0017554247,
303 207 196 s=57 w=0.01221505,
304 207 206 s=50 w=0.016066832,
305 208 197 s=57 w=0.01221505,
306 208 207 s=16 w=0.0034789678,
307 209 198 s=57 w=0.01221505,
308 209 208 s=45 w=0.002296239,
309 210 199 s=57 w=0.01221505,
310 210 209 s=22 w=9.1154786E-4,
311 211 200 s=57 w=0.01221505,
312 211 210 s=15 w=0.0015953067,
313 212 201 s=57 w=0.01221505,
314 212 211 s=74 w=3.863806E-5,
315 213 186 s=100 w=1.5939501E-4,
316 214 187 s=100 w=1.5939501E-4,
317 214 213 s=6 w=0.002321539,
318 215 188 s=100 w=1.5939501E-4,
319 215 214 s=41 w=0.0018725548,
320 216 189 s=100 w=1.5939501E-4,
321 216 215 s=5 w=0.013814935,
322 217 190 s=100 w=1.5939501E-4,
323 217 216 s=26 w=0.0037972417,
324 218 171 s=100 w=1.5939501E-4,
325 218 217 s=106 w=0.016605163,
326 219 172 s=100 w=1.5939501E-4,
327 219 218 s=18 w=0.0014939138,
328 220 173 s=100 w=1.5939501E-4,
329 220 219 s=25 w=0.0036866071,
330 221 174 s=100 w=1.5939501E-4,
331 221 220 s=32 w=0.0036459584,
332 222 207 s=56 w=0.045851894,
333 223 208 s=56 w=0.045851894,
334 223 222 s=16 w=0.0034789678,
335 224 209 s=56 w=0.045851894,
336 224 223 s=45 w=0.002296239,
337 225 210 s=56 w=0.045851894,
338 225 224 s=22 w=9.1154786E-4,
339 226 211 s=56 w=0.045851894,
340 226 225 s=15 w=0.0015953067,
341 227 212 s=56 w=0.045851894,
342 227 226 s=74 w=3.863806E-5,
343 228 213 s=105 w=6.028399E-4,
344 229 214 s=105 w=6.028399E-4,
345 229 228 s=6 w=0.002321539,
346 230 215 s=105 w=6.028399E-4,
347 230 229 s=41 w=0.0018725548,
348 231 216 s=105 w=6.028399E-4,
349 231 230 s=5 w=0.013814935,
350 232 217 s=105 w=6.028399E-4,
351 232 231 s=26 w=0.0037972417,
352 233 186 s=111 w=0.0023014138,
353 234 213 s=111 w=0.0023014138,
354 234 233 s=100 w=1.5939501E-4,
355 235 228 s=111 w=0.0023014138,
356 235 234 s=105 w=6.028399E-4,
357 236 229 s=111 w=0.0023014138,
358 236 235 s=6 w=0.002321539,
359 237 230 s=111 w=0.0023014138,
360 237 236 s=41 w=0.0018725548,
361 238 231 s=111 w=0.0023014138,
362 238 237 s=5 w=0.013814935,
363 239 185 s=117 w=0.0018356999,
364 239 5 s=139 w=0.37590465,
365 240 186 s=117 w=0.0018356999,
366 240 239 s=96 w=0.004859131,
367 241 233 s=117 w=0.0018356999,
368 241 240 s=111 w=0.0023014138,
369 242 234 s=117 w=0.0018356999,
370 242 241 s=100 w=1.5939501E-4,
371 243 235 s=117 w=0.0018356999,
372 243 242 s=105 w=6.028399E-4,
373 244 236 s=117 w=0.0018356999,
374 244 243 s=6 w=0.002321539,
375 245 237 s=117 w=0.0018356999,
376 245 244 s=41 w=0.0018725548,
377 246 224 s=55 w=0.007156651,
378 247 225 s=55 w=0.007156651,
379 247 246 s=22 w=9.1154786E-4,
380 248 226 s=55 w=0.007156651,
381 248 247 s=15 w=0.0015953067,
382 249 227 s=55 w=0.007156651,
383 249 248 s=74 w=3.863806E-5,
384 250 222 s=61 w=0.018704126,
385 251 223 s=61 w=0.018704126,
386 251 250 s=16 w=0.0034789678,
387 252 224 s=61 w=0.018704126,
388 252 251 s=45 w=0.002296239,
389 253 246 s=61 w=0.018704126,
390 253 252 s=55 w=0.007156651,
391 254 247 s=61 w=0.018704126,
392 254 253 s=22 w=9.1154786E-4,
393 255 248 s=61 w=0.018704126,
394 255 254 s=15 w=0.0015953067,
395 256 249 s=61 w=0.018704126,
396 256 255 s=74 w=3.863806E-5,
397 257 243 s=110 w=0.0025506027,
398 258 244 s=110 w=0.0025506027,
399 258 257 s=6 w=0.002321539,
400 259 245 s=110 w=0.0025506027,
401 259 258 s=41 w=0.0018725548,
402 260 237 s=110 w=0.0025506027,
403 260 259 s=117 w=0.0018356999,
404 261 238 s=110 w=0.0025506027,
405 261 260 s=5 w=0.013814935,
406 262 241 s=116 w=0.018494923,
407 263 242 s=116 w=0.018494923,
408 263 262 s=100 w=1.5939501E-4,
409 264 243 s=116 w=0.018494923,
410 264 263 s=105 w=6.028399E-4,
411 265 257 s=116 w=0.018494923,
412 265 264 s=110 w=0.0025506027,
413 266 258 s=116 w=0.018494923,
414 266 265 s=6 w=0.002321539,
415 267 259 s=116 w=0.018494923,
416 267 266 s=41 w=0.0018725548,
417 268 253 s=60 w=0.012107544,
418 269 254 s=60 w=0.012107544,
419 269 268 s=22 w=9.1154786E-4,
420 270 255 s=60 w=0.012107544,
421 270 269 s=15 w=0.0015953067,
422 271 256 s=60 w=0.012107544,
423 271 270 s=74 w=3.863806E-5,
424 272 250 s=65 w=0.006748877,
425 273 251 s=65 w=0.006748877,
426 273 272 s=16 w=0.0034789678,
427 274 252 s=65 w=0.006748877,
428 274 273 s=45 w=0.002296239,
429 275 253 s=65 w=0.006748877,
430 275 274 s=55 w=0.007156651,
431 276 268 s=65 w=0.006748877,
432 276 275 s=60 w=0.012107544,
433 277 269 s=65 w=0.006748877,
434 277 276 s=22 w=9.1154786E-4,
435 278 270 s=65 w=0.006748877,
436 278 277 s=15 w=0.0015953067,
437 279 271 s=65 w=0.006748877,
438 279 278 s=74 w=3.863806E-5,
439 280 262 s=119 w=0.012856546,
440 281 263 s=119 w=0.012856546,
441 281 280 s=100 w=1.5939501E-4,
442 282 264 s=119 w=0.012856546,
443 282 281 s=105 w=6.028399E-4,
444 283 265 s=119 w=0.012856546,
445 283 282 s=110 w=0.0025506027,
446 284 266 s=119 w=0.012856546,
447 284 283 s=6 w=0.002321539,
448 285 267 s=119 w=0.012856546,
449 285 284 s=41 w=0.0018725548,
450 286 279 s=40 w=7.31749E-4,
451 287 271 s=40 w=7.31749E-4,
452 287 286 s=65 w=0.006748877,
453 288 256 s=40 w=7.31749E-4,
454 288 287 s=60 w=0.012107544,
455 289 249 s=40 w=7.31749E-4,
456 289 288 s=61 w=0.018704126,
457 290 227 s=40 w=7.31749E-4,
458 290 289 s=55 w=0.007156651,
459 291 212 s=40 w=7.31749E-4,
460 291 290 s=56 w=0.045851894,
461 292 201 s=40 w=7.31749E-4,
462 292 291 s=57 w=0.01221505,
463 293 194 s=40 w=7.31749E-4,
464 293 292 s=50 w=0.016066832,
465 294 195 s=40 w=7.31749E-4,
466 294 293 s=51 w=0.0016375568,
467 295 166 s=40 w=7.31749E-4,
468 295 294 s=45 w=0.002296239,
469 296 148 s=40 w=7.31749E-4,
470 296 295 s=46 w=0.011882814,
471 297 123 s=40 w=7.31749E-4,
472 297 296 s=47 w=0.0053134314,
473 298 272 s=69 w=0.014756124,
474 299 273 s=69 w=0.014756124,
475 299 298 s=16 w=0.0034789678,
476 300 274 s=69 w=0.014756124,
477 300 299 s=45 w=0.002296239,
478 301 275 s=69 w=0.014756124,
479 301 300 s=55 w=0.007156651,
480 302 276 s=69 w=0.014756124,
481 302 301 s=60 w=0.012107544,
482 303 277 s=69 w=0.014756124,
483 303 302 s=22 w=9.1154786E-4,
484 304 278 s=69 w=0.014756124,
485 304 303 s=15 w=0.0015953067,
486 305 279 s=69 w=0.014756124,
487 305 304 s=74 w=3.863806E-5,
488 306 286 s=69 w=0.014756124,
489 306 305 s=40 w=7.31749E-4,
490 307 283 s=95 w=0.0015504077,
491 308 284 s=95 w=0.0015504077,
492 308 307 s=6 w=0.002321539,
493 309 285 s=95 w=0.0015504077,
494 309 308 s=41 w=0.0018725548,
495 310 267 s=95 w=0.0015504077,
496 310 309 s=119 w=0.012856546,
497 311 259 s=95 w=0.0015504077,
498 311 310 s=116 w=0.018494923,
499 312 260 s=95 w=0.0015504077,
500 312 311 s=117 w=0.0018356999,
501 313 261 s=95 w=0.0015504077,
502 313 312 s=5 w=0.013814935,
503 314 238 s=95 w=0.0015504077,
504 314 313 s=110 w=0.0025506027,
505 315 231 s=95 w=0.0015504077,
506 315 314 s=111 w=0.0023014138,
507 316 232 s=95 w=0.0015504077,
508 316 315 s=26 w=0.0037972417,
509 317 217 s=95 w=0.0015504077,
510 317 316 s=105 w=6.028399E-4,
511 318 218 s=95 w=0.0015504077,
512 318 317 s=106 w=0.016605163,
513 319 219 s=95 w=0.0015504077,
514 319 318 s=18 w=0.0014939138,
515 320 220 s=95 w=0.0015504077,
516 320 319 s=25 w=0.0036866071,
517 321 221 s=95 w=0.0015504077,
518 321 320 s=32 w=0.0036459584,
519 322 174 s=95 w=0.0015504077,
520 322 321 s=100 w=1.5939501E-4,
521 323 175 s=95 w=0.0015504077,
522 323 322 s=24 w=0.0025827657,
523 324 283 s=109 w=9.718052E-4,
524 325 307 s=109 w=9.718052E-4,
525 325 324 s=95 w=0.0015504077,
526 326 308 s=109 w=9.718052E-4,
527 326 325 s=6 w=0.002321539,
528 327 309 s=109 w=9.718052E-4,
529 327 326 s=41 w=0.0018725548,
530 328 310 s=109 w=9.718052E-4,
531 328 327 s=119 w=0.012856546,
532 329 311 s=109 w=9.718052E-4,
533 329 328 s=116 w=0.018494923,
534 330 312 s=109 w=9.718052E-4,
535 330 329 s=117 w=0.0018356999,
536 331 313 s=109 w=9.718052E-4,
537 331 330 s=5 w=0.013814935,
538 332 283 s=115 w=0.009688831,
539 333 324 s=115 w=0.009688831,
540 333 332 s=109 w=9.718052E-4,
541 334 325 s=115 w=0.009688831,
542 334 333 s=95 w=0.0015504077,
543 335 326 s=115 w=0.009688831,
544 335 334 s=6 w=0.002321539,
545 336 327 s=115 w=0.009688831,
546 336 335 s=41 w=0.0018725548,
547 337 328 s=115 w=0.009688831,
548 337 336 s=119 w=0.012856546,
549 338 124 s=4 w=2.0678632E-4,
550 339 125 s=4 w=2.0678632E-4,
551 339 338 s=30 w=0.0017554247,
552 340 126 s=4 w=2.0678632E-4,
553 340 339 s=31 w=7.171232E-4,
554 341 127 s=4 w=2.0678632E-4,
555 341 340 s=32 w=0.0036459584,
556 342 116 s=4 w=2.0678632E-4,
557 342 341 s=22 w=9.1154786E-4,
558 343 117 s=4 w=2.0678632E-4,
559 343 342 s=23 w=0.0058356174,
560 344 118 s=4 w=2.0678632E-4,
561 344 343 s=24 w=0.0025827657,
562 345 119 s=4 w=2.0678632E-4,
563 345 344 s=25 w=0.0036866071,
564 346 120 s=4 w=2.0678632E-4,
565 346 345 s=26 w=0.0037972417,
566 347 95 s=4 w=2.0678632E-4,
567 347 346 s=15 w=0.0015953067,
568 348 88 s=4 w=2.0678632E-4,
569 348 347 s=16 w=0.0034789678,
570 349 67 s=4 w=2.0678632E-4,
571 349 348 s=17 w=0.0080328,
572 350 68 s=4 w=2.0678632E-4,
573 350 349 s=18 w=0.0014939138,
574 351 49 s=4 w=2.0678632E-4,
575 351 350 s=12 w=0.00459495,
576 352 50 s=4 w=2.0678632E-4,
577 352 351 s=13 w=0.03164921,
578 353 304 s=54 w=5.51803E-4,
579 354 305 s=54 w=5.51803E-4,
580 354 353 s=74 w=3.863806E-5,
581 355 306 s=54 w=5.51803E-4,
582 355 354 s=40 w=7.31749E-4,
583 356 286 s=54 w=5.51803E-4,
584 356 355 s=69 w=0.014756124,
585 357 287 s=54 w=5.51803E-4,
586 357 356 s=65 w=0.006748877,
587 358 288 s=54 w=5.51803E-4,
588 358 357 s=60 w=0.012107544,
589 359 289 s=54 w=5.51803E-4,
590 359 358 s=61 w=0.018704126,
591 360 303 s=64 w=0.002903424,
592 361 304 s=64 w=0.002903424,
593 361 360 s=15 w=0.0015953067,
594 362 353 s=64 w=0.002903424,
595 362 361 s=54 w=5.51803E-4,
596 363 354 s=64 w=0.002903424,
597 363 362 s=74 w=3.863806E-5,
598 364 355 s=64 w=0.002903424,
599 364 363 s=40 w=7.31749E-4,
600 365 356 s=64 w=0.002903424,
601 365 364 s=69 w=0.014756124,
602 366 302 s=68 w=0.03427048,
603 367 303 s=68 w=0.03427048,
604 367 366 s=22 w=9.1154786E-4,
605 368 360 s=68 w=0.03427048,
606 368 367 s=64 w=0.002903424,
607 369 361 s=68 w=0.03427048,
608 369 368 s=15 w=0.0015953067,
609 370 362 s=68 w=0.03427048,
610 370 369 s=54 w=5.51803E-4,
611 371 363 s=68 w=0.03427048,
612 371 370 s=74 w=3.863806E-5,
613 372 364 s=68 w=0.03427048,
614 372 371 s=40 w=7.31749E-4,
615 373 333 s=114 w=3.3645515E-4,
616 374 334 s=114 w=3.3645515E-4,
617 374 373 s=95 w=0.0015504077,
618 375 335 s=114 w=3.3645515E-4,
619 375 374 s=6 w=0.002321539,
620 376 336 s=114 w=3.3645515E-4,
621 376 375 s=41 w=0.0018725548,
622 377 337 s=114 w=3.3645515E-4,
623 377 376 s=119 w=0.012856546,
624 378 280 s=126 w=0.019300735,
625 379 281 s=126 w=0.019300735,
626 379 378 s=100 w=1.5939501E-4,
627 380 282 s=126 w=0.019300735,
628 380 379 s=105 w=6.028399E-4,
629 381 283 s=126 w=0.019300735,
630 381 380 s=110 w=0.0025506027,
631 382 332 s=126 w=0.019300735,
632 382 381 s=115 w=0.009688831,
633 383 333 s=126 w=0.019300735,
634 383 382 s=109 w=9.718052E-4,
635 384 373 s=126 w=0.019300735,
636 384 383 s=114 w=3.3645515E-4,
637 385 374 s=126 w=0.019300735,
638 385 384 s=95 w=0.0015504077,
639 386 368 s=67 w=0.009423116,
640 387 369 s=67 w=0.009423116,
641 387 386 s=15 w=0.0015953067,
642 388 370 s=67 w=0.009423116,
643 388 387 s=54 w=5.51803E-4,
644 389 371 s=67 w=0.009423116,
645 389 388 s=74 w=3.863806E-5,
646 390 372 s=67 w=0.009423116,
647 390 389 s=40 w=7.31749E-4,
648 391 366 s=73 w=0.031676,
649 392 367 s=73 w=0.031676,
650 392 391 s=22 w=9.1154786E-4,
651 393 368 s=73 w=0.031676,
652 393 392 s=64 w=0.002903424,
653 394 386 s=73 w=0.031676,
654 394 393 s=67 w=0.009423116,
655 395 387 s=73 w=0.031676,
656 395 394 s=15 w=0.0015953067,
657 396 388 s=73 w=0.031676,
658 396 395 s=54 w=5.51803E-4,
659 397 381 s=125 w=0.053492274,
660 398 382 s=125 w=0.053492274,
661 398 397 s=115 w=0.009688831,
662 399 383 s=125 w=0.053492274,
663 399 398 s=109 w=9.718052E-4,
664 400 384 s=125 w=0.053492274,
665 400 399 s=114 w=3.3645515E-4,
666 401 385 s=125 w=0.053492274,
667 401 400 s=95 w=0.0015504077,
668 402 378 s=130 w=0.0034077873,
669 403 379 s=130 w=0.0034077873,
670 403 402 s=100 w=1.5939501E-4,
671 404 380 s=130 w=0.0034077873,
672 404 403 s=105 w=6.028399E-4,
673 405 381 s=130 w=0.0034077873,
674 405 404 s=110 w=0.0025506027,
675 406 397 s=130 w=0.0034077873,
676 406 405 s=125 w=0.053492274,
677 407 398 s=130 w=0.0034077873,
678 407 406 s=115 w=0.009688831,
679 408 399 s=130 w=0.0034077873,
680 408 407 s=109 w=9.718052E-4,
681 409 400 s=130 w=0.0034077873,
682 409 408 s=114 w=3.3645515E-4,
683 410 338 s=11 w=0.0011682307,
684 411 339 s=11 w=0.0011682307,
685 411 410 s=30 w=0.0017554247,
686 412 340 s=11 w=0.0011682307,
687 412 411 s=31 w=7.171232E-4,
688 413 341 s=11 w=0.0011682307,
689 413 412 s=32 w=0.0036459584,
690 414 342 s=11 w=0.0011682307,
691 414 413 s=22 w=9.1154786E-4,
692 415 343 s=11 w=0.0011682307,
693 415 414 s=23 w=0.0058356174,
694 416 344 s=11 w=0.0011682307,
695 416 415 s=24 w=0.0025827657,
696 417 345 s=11 w=0.0011682307,
697 417 416 s=25 w=0.0036866071,
698 418 346 s=11 w=0.0011682307,
699 418 417 s=26 w=0.0037972417,
700 419 347 s=11 w=0.0011682307,
701 419 418 s=15 w=0.0015953067,
702 420 348 s=11 w=0.0011682307,
703 420 419 s=16 w=0.0034789678,
704 421 349 s=11 w=0.0011682307,
705 421 420 s=17 w=0.0080328,
706 422 350 s=11 w=0.0011682307,
707 422 421 s=18 w=0.0014939138,
708 423 394 s=72 w=0.00292685,
709 424 395 s=72 w=0.00292685,
710 424 423 s=15 w=0.0015953067,
711 425 396 s=72 w=0.00292685,
712 425 424 s=54 w=5.51803E-4,
713 426 391 s=78 w=0.01166275,
714 427 392 s=78 w=0.01166275,
715 427 426 s=22 w=9.1154786E-4,
716 428 393 s=78 w=0.01166275,
717 428 427 s=64 w=0.002903424,
718 429 394 s=78 w=0.01166275,
719 429 428 s=67 w=0.009423116,
720 430 423 s=78 w=0.01166275,
721 430 429 s=72 w=0.00292685,
722 431 424 s=78 w=0.01166275,
723 431 430 s=15 w=0.0015953067,
724 432 425 s=78 w=0.01166275,
725 432 431 s=54 w=5.51803E-4,
726 433 298 s=83 w=9.254509E-4,
727 434 299 s=83 w=9.254509E-4,
728 434 433 s=16 w=0.0034789678,
729 435 300 s=83 w=9.254509E-4,
730 435 434 s=45 w=0.002296239,
731 436 301 s=83 w=9.254509E-4,
732 436 435 s=55 w=0.007156651,
733 437 302 s=83 w=9.254509E-4,
734 437 436 s=60 w=0.012107544,
735 438 366 s=83 w=9.254509E-4,
736 438 437 s=68 w=0.03427048,
737 439 391 s=83 w=9.254509E-4,
738 439 438 s=73 w=0.031676,
739 440 426 s=83 w=9.254509E-4,
740 440 439 s=78 w=0.01166275,
741 441 427 s=83 w=9.254509E-4,
742 441 440 s=22 w=9.1154786E-4,
743 442 428 s=83 w=9.254509E-4,
744 442 441 s=64 w=0.002903424,
745 443 429 s=83 w=9.254509E-4,
746 443 442 s=67 w=0.009423116,
747 444 430 s=83 w=9.254509E-4,
748 444 443 s=72 w=0.00292685,
749 445 431 s=83 w=9.254509E-4,
750 445 444 s=15 w=0.0015953067,
751 446 432 s=83 w=9.254509E-4,
752 446 445 s=54 w=5.51803E-4,
753 447 376 s=104 w=0.011181582,
754 447 13 s=120 w=0.33093944,
755 448 377 s=104 w=0.011181582,
756 448 447 s=119 w=0.012856546,
757 449 337 s=104 w=0.011181582,
758 449 448 s=114 w=3.3645515E-4,
759 450 328 s=104 w=0.011181582,
760 450 449 s=115 w=0.009688831,
761 451 329 s=104 w=0.011181582,
762 451 450 s=116 w=0.018494923,
763 452 330 s=104 w=0.011181582,
764 452 451 s=117 w=0.0018356999,
765 453 331 s=104 w=0.011181582,
766 453 452 s=5 w=0.013814935,
767 454 313 s=104 w=0.011181582,
768 454 453 s=109 w=9.718052E-4,
769 455 314 s=104 w=0.011181582,
770 455 454 s=110 w=0.0025506027,
771 456 315 s=104 w=0.011181582,
772 456 455 s=111 w=0.0023014138,
773 457 316 s=104 w=0.011181582,
774 457 456 s=26 w=0.0037972417,
775 458 407 s=124 w=0.19936304,
776 459 408 s=124 w=0.19936304,
777 459 458 s=109 w=9.718052E-4,
778 460 409 s=124 w=0.19936304,
779 460 459 s=114 w=3.3645515E-4,
780 461 400 s=124 w=0.19936304,
781 461 460 s=130 w=0.0034077873,
782 462 401 s=124 w=0.19936304,
783 462 461 s=95 w=0.0015504077,
784 463 338 s=21 w=0.09797232,
785 464 410 s=21 w=0.09797232,
786 464 463 s=11 w=0.0011682307,
787 465 411 s=21 w=0.09797232,
788 465 464 s=30 w=0.0017554247,
789 466 412 s=21 w=0.09797232,
790 466 465 s=31 w=7.171232E-4,
791 467 413 s=21 w=0.09797232,
792 467 466 s=32 w=0.0036459584,
793 468 445 s=71 w=0.004668117,
794 469 446 s=71 w=0.004668117,
795 469 468 s=54 w=5.51803E-4,
796 470 432 s=71 w=0.004668117,
797 470 469 s=83 w=9.254509E-4,
798 471 425 s=71 w=0.004668117,
799 471 470 s=78 w=0.01166275,
800 472 444 s=77 w=0.009460492,
801 473 445 s=77 w=0.009460492,
802 473 472 s=15 w=0.0015953067,
803 474 468 s=77 w=0.009460492,
804 474 473 s=71 w=0.004668117,
805 475 469 s=77 w=0.009460492,
806 475 474 s=54 w=5.51803E-4,
807 476 470 s=77 w=0.009460492,
808 476 475 s=83 w=9.254509E-4,
809 477 440 s=82 w=0.0029629741,
810 478 441 s=82 w=0.0029629741,
811 478 477 s=22 w=9.1154786E-4,
812 479 442 s=82 w=0.0029629741,
813 479 478 s=64 w=0.002903424,
814 480 443 s=82 w=0.0029629741,
815 480 479 s=67 w=0.009423116,
816 481 444 s=82 w=0.0029629741,
817 481 480 s=72 w=0.00292685,
818 482 472 s=82 w=0.0029629741,
819 482 481 s=77 w=0.009460492,
820 483 473 s=82 w=0.0029629741,
821 483 482 s=15 w=0.0015953067,
822 484 474 s=82 w=0.0029629741,
823 484 483 s=71 w=0.004668117,
824 485 475 s=82 w=0.0029629741,
825 485 484 s=54 w=5.51803E-4,
826 486 447 s=103 w=0.0047979127,
827 487 448 s=103 w=0.0047979127,
828 487 486 s=119 w=0.012856546,
829 488 449 s=103 w=0.0047979127,
830 488 487 s=114 w=3.3645515E-4,
831 489 450 s=103 w=0.0047979127,
832 489 488 s=115 w=0.009688831,
833 490 451 s=103 w=0.0047979127,
834 490 489 s=116 w=0.018494923,
835 491 452 s=103 w=0.0047979127,
836 491 490 s=117 w=0.0018356999,
837 492 453 s=103 w=0.0047979127,
838 492 491 s=5 w=0.013814935,
839 493 454 s=103 w=0.0047979127,
840 493 492 s=109 w=9.718052E-4,
841 494 455 s=103 w=0.0047979127,
842 494 493 s=110 w=0.0025506027,
843 495 456 s=103 w=0.0047979127,
844 495 494 s=111 w=0.0023014138,
845 496 457 s=103 w=0.0047979127,
846 496 495 s=26 w=0.0037972417,
847 497 460 s=123 w=0.0035737043,
848 498 461 s=123 w=0.0035737043,
849 498 497 s=130 w=0.0034077873,
850 499 462 s=123 w=0.0035737043,
851 499 498 s=95 w=0.0015504077,
852 500 406 s=133 w=0.0041783447,
853 501 407 s=133 w=0.0041783447,
854 501 500 s=115 w=0.009688831,
855 502 458 s=133 w=0.0041783447,
856 502 501 s=124 w=0.19936304,
857 503 459 s=133 w=0.0041783447,
858 503 502 s=109 w=9.718052E-4,
859 504 460 s=133 w=0.0041783447,
860 504 503 s=114 w=3.3645515E-4,
861 505 497 s=133 w=0.0041783447,
862 505 504 s=123 w=0.0035737043,
863 506 418 s=3 w=0.0055336356,
864 507 419 s=3 w=0.0055336356,
865 507 506 s=15 w=0.0015953067,
866 508 420 s=3 w=0.0055336356,
867 508 507 s=16 w=0.0034789678,
868 509 421 s=3 w=0.0055336356,
869 509 508 s=17 w=0.0080328,
870 510 422 s=3 w=0.0055336356,
871 510 509 s=18 w=0.0014939138,
872 511 350 s=3 w=0.0055336356,
873 511 510 s=11 w=0.0011682307,
874 512 351 s=3 w=0.0055336356,
875 512 511 s=12 w=0.00459495,
876 513 352 s=3 w=0.0055336356,
877 513 512 s=13 w=0.03164921,
878 514 467 s=10 w=0.008020519,
879 515 413 s=10 w=0.008020519,
880 515 514 s=21 w=0.09797232,
881 516 414 s=10 w=0.008020519,
882 516 515 s=22 w=9.1154786E-4,
883 517 415 s=10 w=0.008020519,
884 517 516 s=23 w=0.0058356174,
885 518 416 s=10 w=0.008020519,
886 518 517 s=24 w=0.0025827657,
887 519 417 s=10 w=0.008020519,
888 519 518 s=25 w=0.0036866071,
889 520 418 s=10 w=0.008020519,
890 520 519 s=26 w=0.0037972417,
891 521 506 s=10 w=0.008020519,
892 521 520 s=3 w=0.0055336356,
893 521 41 s=14 w=0.3251558,
894 522 507 s=10 w=0.008020519,
895 522 521 s=15 w=0.0015953067,
896 523 508 s=10 w=0.008020519,
897 523 522 s=16 w=0.0034789678,
898 524 509 s=10 w=0.008020519,
899 524 523 s=17 w=0.0080328,
900 525 510 s=10 w=0.008020519,
901 525 524 s=18 w=0.0014939138,
902 526 464 s=20 w=0.012853358,
903 527 465 s=20 w=0.012853358,
904 527 526 s=30 w=0.0017554247,
905 528 466 s=20 w=0.012853358,
906 528 527 s=31 w=7.171232E-4,
907 529 467 s=20 w=0.012853358,
908 529 528 s=32 w=0.0036459584,
909 530 514 s=20 w=0.012853358,
910 530 529 s=10 w=0.008020519,
911 530 40 s=19 w=0.18302841,
912 531 463 s=29 w=0.045857396,
913 532 464 s=29 w=0.045857396,
914 532 531 s=11 w=0.0011682307,
915 533 526 s=29 w=0.045857396,
916 533 532 s=20 w=0.012853358,
917 534 294 s=39 w=0.038944628,
918 535 295 s=39 w=0.038944628,
919 535 534 s=45 w=0.002296239,
920 536 296 s=39 w=0.038944628,
921 536 535 s=46 w=0.011882814,
922 537 297 s=39 w=0.038944628,
923 537 536 s=47 w=0.0053134314,
924 538 292 s=43 w=0.00897512,
925 539 293 s=43 w=0.00897512,
926 539 538 s=50 w=0.016066832,
927 540 294 s=43 w=0.00897512,
928 540 539 s=51 w=0.0016375568,
929 541 534 s=43 w=0.00897512,
930 541 540 s=39 w=0.038944628,
931 541 34 s=44 w=0.22358286,
932 542 535 s=43 w=0.00897512,
933 542 541 s=45 w=0.002296239,
934 543 536 s=43 w=0.00897512,
935 543 542 s=46 w=0.011882814,
936 544 537 s=43 w=0.00897512,
937 544 543 s=47 w=0.0053134314,
938 545 365 s=53 w=0.012301965,
939 546 356 s=53 w=0.012301965,
940 546 545 s=64 w=0.002903424,
941 547 357 s=53 w=0.012301965,
942 547 546 s=65 w=0.006748877,
943 548 358 s=53 w=0.012301965,
944 548 547 s=60 w=0.012107544,
945 549 359 s=53 w=0.012301965,
946 549 548 s=61 w=0.018704126,
947 550 471 s=63 w=0.0016022554,
948 550 28 s=70 w=0.041363053,
949 551 425 s=63 w=0.0016022554,
950 551 550 s=71 w=0.004668117,
951 552 396 s=63 w=0.0016022554,
952 552 551 s=72 w=0.00292685,
953 553 388 s=63 w=0.0016022554,
954 553 552 s=73 w=0.031676,
955 554 389 s=63 w=0.0016022554,
956 554 553 s=74 w=3.863806E-5,
957 555 390 s=63 w=0.0016022554,
958 555 554 s=40 w=7.31749E-4,
959 555 29 s=66 w=0.077720225,
960 556 372 s=63 w=0.0016022554,
961 556 555 s=67 w=0.009423116,
962 557 364 s=63 w=0.0016022554,
963 557 556 s=68 w=0.03427048,
964 558 365 s=63 w=0.0016022554,
965 558 557 s=69 w=0.014756124,
966 559 545 s=63 w=0.0016022554,
967 559 558 s=53 w=0.012301965,
968 560 484 s=76 w=0.0016313263,
969 561 485 s=76 w=0.0016313263,
970 561 560 s=54 w=5.51803E-4,
971 562 475 s=76 w=0.0016313263,
972 562 561 s=82 w=0.0029629741,
973 563 476 s=76 w=0.0016313263,
974 563 562 s=83 w=9.254509E-4,
975 563 27 s=75 w=0.020167869,
976 564 482 s=81 w=0.008934206,
977 565 483 s=81 w=0.008934206,
978 565 564 s=15 w=0.0015953067,
979 566 484 s=81 w=0.008934206,
980 566 565 s=71 w=0.004668117,
981 567 560 s=81 w=0.008934206,
982 567 566 s=76 w=0.0016313263,
983 568 561 s=81 w=0.008934206,
984 568 567 s=54 w=5.51803E-4,
985 569 486 s=108 w=0.011688472,
986 570 487 s=108 w=0.011688472,
987 570 569 s=119 w=0.012856546,
988 571 488 s=108 w=0.011688472,
989 571 570 s=114 w=3.3645515E-4,
990 572 489 s=108 w=0.011688472,
991 572 571 s=115 w=0.009688831,
992 573 490 s=108 w=0.011688472,
993 573 572 s=116 w=0.018494923,
994 574 491 s=108 w=0.011688472,
995 574 573 s=117 w=0.0018356999,
996 575 492 s=108 w=0.011688472,
997 575 574 s=5 w=0.013814935,
998 576 505 s=122 w=0.014671994,
999 577 497 s=122 w=0.014671994,
1000 577 576 s=133 w=0.0041783447,
1001 578 498 s=122 w=0.014671994,
1002 578 577 s=130 w=0.0034077873,
1003 579 499 s=122 w=0.014671994,
1004 579 578 s=95 w=0.0015504077,
1005 579 12 s=121 w=0.08876427,
1006 580 505 s=129 w=0.023178795,
1007 581 576 s=129 w=0.023178795,
1008 581 580 s=122 w=0.014671994,
1009 582 577 s=129 w=0.023178795,
1010 582 581 s=133 w=0.0041783447,
1011 583 502 s=132 w=0.004087972,
1012 584 503 s=132 w=0.004087972,
1013 584 583 s=109 w=9.718052E-4,
1014 585 504 s=132 w=0.004087972,
1015 585 584 s=114 w=3.3645515E-4,
1016 586 505 s=132 w=0.004087972,
1017 586 585 s=123 w=0.0035737043,
1018 587 580 s=132 w=0.004087972,
1019 587 586 s=129 w=0.023178795,
1020 587 9 s=134 w=0.052400887,
1021 588 581 s=132 w=0.004087972,
1022 588 587 s=122 w=0.014671994,
1023 589 402 s=136 w=0.0060040574,
1024 589 6 s=138 w=0.33557537,
1025 590 403 s=136 w=0.0060040574,
1026 590 589 s=100 w=1.5939501E-4,
1027 591 404 s=136 w=0.0060040574,
1028 591 590 s=105 w=6.028399E-4,
1029 592 405 s=136 w=0.0060040574,
1030 592 591 s=110 w=0.0025506027,
1031 593 406 s=136 w=0.0060040574,
1032 593 592 s=125 w=0.053492274,
1033 594 500 s=136 w=0.0060040574,
1034 594 593 s=133 w=0.0041783447,
1035 594 7 s=137 w=0.29302436,
1036 595 501 s=136 w=0.0060040574,
1037 595 594 s=115 w=0.009688831,
1038 596 502 s=136 w=0.0060040574,
1039 596 595 s=124 w=0.19936304,
1040 597 583 s=136 w=0.0060040574,
1041 597 596 s=132 w=0.004087972,
1042 597 8 s=135 w=0.07129543,
1043 598 525 s=2 w=0.0029038864,
1044 598 42 s=9 w=0.33824724,
1045 599 510 s=2 w=0.0029038864,
1046 599 598 s=10 w=0.008020519,
1047 600 511 s=2 w=0.0029038864,
1048 600 599 s=11 w=0.0011682307,
1049 601 512 s=2 w=0.0029038864,
1050 601 600 s=12 w=0.00459495,
1051 602 513 s=2 w=0.0029038864,
1052 602 601 s=13 w=0.03164921,
1053 602 43 s=1 w=0.3333159,
1054 603 533 s=28 w=0.030670559,
1055 603 39 s=27 w=0.106155574,
1056 604 531 s=34 w=0.013271421,
1057 605 532 s=34 w=0.013271421,
1058 605 604 s=11 w=0.0011682307,
1059 606 533 s=34 w=0.013271421,
1060 606 605 s=20 w=0.012853358,
1061 607 603 s=34 w=0.013271421,
1062 607 606 s=28 w=0.030670559,
1063 607 38 s=33 w=0.09274712,
1064 608 537 s=36 w=0.0038267777,
1065 609 297 s=36 w=0.0038267777,
1066 609 608 s=39 w=0.038944628,
1067 610 123 s=36 w=0.0038267777,
1068 610 609 s=40 w=7.31749E-4,
1069 611 124 s=36 w=0.0038267777,
1070 611 610 s=41 w=0.0018725548,
1071 612 338 s=36 w=0.0038267777,
1072 612 611 s=4 w=2.0678632E-4,
1073 613 463 s=36 w=0.0038267777,
1074 613 612 s=21 w=0.09797232,
1075 614 531 s=36 w=0.0038267777,
1076 614 613 s=29 w=0.045857396,
1077 615 604 s=36 w=0.0038267777,
1078 615 614 s=34 w=0.013271421,
1079 615 37 s=35 w=0.14179683,
1080 616 544 s=38 w=0.07011204,
1081 616 35 s=42 w=0.18158431,
1082 617 537 s=38 w=0.07011204,
1083 617 616 s=43 w=0.00897512,
1084 618 608 s=38 w=0.07011204,
1085 618 617 s=36 w=0.0038267777,
1086 618 36 s=37 w=0.18837914,
1087 619 549 s=49 w=0.0057017305,
1088 619 32 s=52 w=0.17118458,
1089 620 359 s=49 w=0.0057017305,
1090 620 619 s=53 w=0.012301965,
1091 621 289 s=49 w=0.0057017305,
1092 621 620 s=54 w=5.51803E-4,
1093 622 290 s=49 w=0.0057017305,
1094 622 621 s=55 w=0.007156651,
1095 623 291 s=49 w=0.0057017305,
1096 623 622 s=56 w=0.045851894,
1097 624 292 s=49 w=0.0057017305,
1098 624 623 s=57 w=0.01221505,
1099 625 538 s=49 w=0.0057017305,
1100 625 624 s=43 w=0.00897512,
1101 625 33 s=48 w=0.23707563,
1102 626 559 s=59 w=0.018428445,
1103 626 30 s=62 w=0.10436496,
1104 627 545 s=59 w=0.018428445,
1105 627 626 s=63 w=0.0016022554,
1106 628 546 s=59 w=0.018428445,
1107 628 627 s=64 w=0.002903424,
1108 629 547 s=59 w=0.018428445,
1109 629 628 s=65 w=0.006748877,
1110 629 31 s=58 w=0.12240808,
1111 630 567 s=80 w=0.0032515326,
1112 631 568 s=80 w=0.0032515326,
1113 631 630 s=54 w=5.51803E-4,
1114 631 26 s=79 w=0.0021334405,
1115 632 564 s=85 w=0.0010365614,
1116 632 24 s=86 w=0.01331718,
1117 633 565 s=85 w=0.0010365614,
1118 633 632 s=15 w=0.0015953067,
1119 634 566 s=85 w=0.0010365614,
1120 634 633 s=71 w=0.004668117,
1121 635 567 s=85 w=0.0010365614,
1122 635 634 s=76 w=0.0016313263,
1123 636 630 s=85 w=0.0010365614,
1124 636 635 s=80 w=0.0032515326,
1125 636 25 s=84 w=9.6049457E-4,
1126 637 433 s=88 w=0.0018879294,
1127 637 22 s=89 w=0.16126868,
1128 638 434 s=88 w=0.0018879294,
1129 638 637 s=16 w=0.0034789678,
1130 639 435 s=88 w=0.0018879294,
1131 639 638 s=45 w=0.002296239,
1132 640 436 s=88 w=0.0018879294,
1133 640 639 s=55 w=0.007156651,
1134 641 437 s=88 w=0.0018879294,
1135 641 640 s=60 w=0.012107544,
1136 642 438 s=88 w=0.0018879294,
1137 642 641 s=68 w=0.03427048,
1138 643 439 s=88 w=0.0018879294,
1139 643 642 s=73 w=0.031676,
1140 644 440 s=88 w=0.0018879294,
1141 644 643 s=78 w=0.01166275,
1142 645 477 s=88 w=0.0018879294,
1143 645 644 s=82 w=0.0029629741,
1144 645 23 s=87 w=0.042705193,
1145 646 321 s=94 w=0.02910155,
1146 647 322 s=94 w=0.02910155,
1147 647 646 s=100 w=1.5939501E-4,
1148 648 323 s=94 w=0.02910155,
1149 648 647 s=24 w=0.0025827657,
1150 648 19 s=93 w=0.322161,
1151 649 496 s=99 w=0.0035125401,
1152 650 457 s=99 w=0.0035125401,
1153 650 649 s=103 w=0.0047979127,
1154 651 316 s=99 w=0.0035125401,
1155 651 650 s=104 w=0.011181582,
1156 652 317 s=99 w=0.0035125401,
1157 652 651 s=105 w=6.028399E-4,
1158 653 318 s=99 w=0.0035125401,
1159 653 652 s=106 w=0.016605163,
1160 654 319 s=99 w=0.0035125401,
1161 654 653 s=18 w=0.0014939138,
1162 655 320 s=99 w=0.0035125401,
1163 655 654 s=25 w=0.0036866071,
1164 656 321 s=99 w=0.0035125401,
1165 656 655 s=32 w=0.0036459584,
1166 657 646 s=99 w=0.0035125401,
1167 657 656 s=94 w=0.02910155,
1168 657 18 s=98 w=0.29699594,
1169 658 575 s=102 w=0.052319314,
1170 658 16 s=107 w=0.24503449,
1171 659 492 s=102 w=0.052319314,
1172 659 658 s=108 w=0.011688472,
1173 660 493 s=102 w=0.052319314,
1174 660 659 s=109 w=9.718052E-4,
1175 661 494 s=102 w=0.052319314,
1176 661 660 s=110 w=0.0025506027,
1177 662 495 s=102 w=0.052319314,
1178 662 661 s=111 w=0.0023014138,
1179 663 496 s=102 w=0.052319314,
1180 663 662 s=26 w=0.0037972417,
1181 664 649 s=102 w=0.052319314,
1182 664 663 s=99 w=0.0035125401,
1183 664 17 s=101 w=0.2644415,
1184 665 569 s=113 w=0.04340096,
1185 665 14 s=118 w=0.2549589,
1186 666 570 s=113 w=0.04340096,
1187 666 665 s=119 w=0.012856546,
1188 666 15 s=112 w=0.26185992,
1189 667 588 s=128 w=0.0049073813,
1190 667 10 s=131 w=0.030569775,
1191 668 581 s=128 w=0.0049073813,
1192 668 667 s=132 w=0.004087972,
1193 669 582 s=128 w=0.0049073813,
1194 669 668 s=133 w=0.0041783447,
1195 669 11 s=127 w=0.038481228,
;
END; [Network]
BEGIN st_Assumptions;
	uptodate;
	chartransform=Uncorrected_P;
	disttransform=NeighborNet;
	splitstransform=EqualAngle;
	SplitsPostProcess filter=dimension value=4;
	autolayoutnodelabels;
END; [st_Assumptions]
