# Supplementary material for: Comparative Genomic Evidence for a Complete Nuclear Pore Complex in the Last Eukaryotic Common Ancestor
Source: PLoS One. 2010 Oct 8;5(10):e13241. doi: 10.1371/journal.pone.0013241 (PMC2951903; doi:10.1371/journal.pone.0013241)
Supplement: File S1 — Alignments and phylogenies. (2.39 MB ZIP) [file pone.0013241.s007.zip › Neumann_SI4/Neumann_coatomer_splitstree/aps1.splitstree]

#nexus

BEGIN Taxa;
DIMENSIONS ntax=46;
TAXLABELS
[1] 'aps1_ustil_UM03004_1_hypothetical_protein_17968_20488_'
[2] 'aps1_leish_LinJ29_V3_1530_|||clathrin_coat_assembly_protein_AP19_putative|Leishmania_infantum|chr_29|||Auto'
[3] 'aps1_naegleria_fgeneshHS_pm_scaffold_1000009'
[4] 'aps1_chomini_gi|67587733|ref|XP_665272_1|_clathrin_assembly_protein_AP19_'
[5] 'aps1_plasmoF_gi|124803952|ref|XP_001347858_1|_clathrin_assembly_protein_AP19_'
[6] 'aps1_tpseudo_jgi|Thaps3|33667|e_gw1_4_641_1'
[7] 'aps1_homo_gi_|4557471|ref|NP_001274_1|_adaptor_related_protein_complex_1_sigma_1_subunit_'
[8] 'aps1_phaeo_jgi|Phatr2|52007|phatr1_ua_kg_chr_9000035'
[9] 'aps1_neurospora_gi_|28950037|emb|CAD70792_1|_probable_clathrin_associated_adaptor_complex_ap_1_small_chain_sigma1_'
[10] 'aps1_oryzas_gi_|108711413|gb|ABF99208_1|_Adapter_related_protein_complex_1_sigma_1B_subunit_putative_expressed_'
[11] 'aps1_monbre_jgi|Monbr1|20286|estExt_Genewise1_C_50285'
[12] 'aps1_ehisto_15_m00341_|||clathrin_assembly_protein_putative|Entamoeba_histolytica|chr_unknown|||Auto'
[13] 'aps1_ostreo_jgi|Ost9901_3|26214|eugene_1000010248'
[14] 'aps1_cmero_gnl|CMER|CMR144C_adaptor_related_protein_complex_1_sigma_subunit'
[15] 'aps1_tetrahymena_221_m00069_|||Clathrin_adaptor_complex_small_chain_family_protein|T__thermophilia|chr_0|8254185|221'
[16] 'aps1_Toxoplasma_gondii|VIII|59_m03515|Annotation|Toxoplasma_gondii_TIGR|protein_coding_clathrin_associated_adaptor_complex_small_chan_putative'
[17] 'aps1_tparva_525_m05582_|TP01_0754|TP01_0754|clathrin_assembly_protein_putative|Theileria_parva|chr_1|c1m525|525'
[18] 'aps1_tricho_95629_m00065'
[19] 'aps1_bos_gi_|116004439|ref|NP_001070578_1|_adaptor_related_protein_complex_1_sigma_1_subunit_'
[20] 'aps1_rattus_gi_|149062964|gb|EDM13287_1|_adaptor_protein_complex_AP_1_sigma_1_predicted_isoform_CRA_a_'
[21] 'aps1_chalmy_gi_|159472687|ref|XP_001694476_1|_Sigma1_Adaptin_'
[22] 'aps1_dictyo_gi_|166240177|ref|XP_001733048_1|_sigma_adaptin_'
[23] 'aps1_physco_gi_|168051195|ref|XP_001778041_1|_predicted_protein_'
[24] 'aps1_populus_gi_|224127562|ref|XP_002320105_1|_predicted_protein_'
[25] 'aps1_Scer_APS1YLR170C'
[26] 'aps1_Sbay_c985_16380'
[27] 'aps1_Smik_c1478_14906'
[28] 'aps1_Spar_c136_16198'
[29] 'aps1_Scas_Contig573_8'
[30] 'aps1_Sklu_Contig1996_3'
[31] 'aps1_Smik_Contig1533_5'
[32] 'aps1_candiG_50285517|ref|XP_445187_1|_unnamed_protein_product_'
[33] 'aps1_kluyver_50312131|ref|XP_456097_1|_unnamed_protein_product_'
[34] 'aps1_pichia_126139922|ref|XP_001386483_1|_hypothetical_protein_PICST_50523_'
[35] 'aps1_debaro_50424993|ref|XP_461088_1|_hypothetical_protein_DEHA0F18183g_'
[36] 'aps1_candiA_238879981|gb|EEQ43619_1|_AP_1_complex_subunit_theta_1_'
[37] 'aps1_cryptococcus_134112349|ref|XP_775149_1|_hypothetical_protein_CNBE4230_'
[38] 'aps1_asper_67901390|ref|XP_680951_1|_hypothetical_protein_AN7682_2_'
[39] 'aps1_xenopus_27924367|gb|AAH45095_1|_Ap1s1_protein_'
[40] 'aps1_danio_47123241|gb|AAH70003_1|_Ap1s1_protein_'
[41] 'aps1_celegans_17560364|ref|NP_504559_1|_AdaPtin_Small_chain_clathrin_associated_complex_family_member_aps_1_'
[42] 'aps1_droso_gi|21355569|ref|NP_651198_1|_AP_1sigma_'
[43] 'aps1_spombe_19114322|ref|NP_593410_1|_AP_1_adaptor_complex_subunit_predicted_'
[44] 'aps1_arabi1_gi|15237005|ref|NP_195267_1|_clathrin_adaptor_complex_small_chain_family_protein_'
[45] 'aps1_gallus_57525488|ref|NP_001006261_1|_adaptor_related_protein_complex_1_sigma_2_subunit_'
[46] 'aps1_mus_148708821|gb|EDL40768_1|_adaptor_related_protein_complex_1_sigma_2_subunit_isoform_CRA_b_'
;
END; [Taxa]

BEGIN Characters;
DIMENSIONS nchar=534;
FORMAT
	datatype=PROTEIN
	missing=x
	gap=-
	symbols="a r n d c q e g h i l k m f p s t w y v z"
	labels=left
	transpose=no
	interleave=no
;
MATRIX
'aps1_ustil_UM03004_1_hypothetical_protein_17968_20488_'                                                                                          mggfsrlghthavfivhllillcdqrgrylqyggklinthsdllaqndirlltsgavyclmlalq------------------i--nwillisrqgkvrlakwft-tm-------------------spkaklkitkdvtqlvlarrtrmcnfleykd--------------------------------skvvyrryaslffvtgisq------gdnelvtleiihryvevldryfgnvceldlifnfqkayaildelii-agemqesskksvlrtvsqsdsieeae-q-sedlkvngsiyeahladlnqsrvlqrciprqtadgrlphsrliskkqsgsdsyhgihdgrawqaerqkgtrsraeggdfrhaerlfhaafgksdescaksnfknnsnkadqhfsptwystlsiqfdfgfgtdshesatnavci---h------------------l----------------------------------vtr-fn------------------------------------g
'aps1_leish_LinJ29_V3_1530_|||clathrin_coat_assembly_protein_AP19_putative|Leishmania_infantum|chr_29|||Auto'                                     ----------------------------------------------------------------m------------------i--qflllmsrqgkirlskwyv-tl-------------------sqkeqtkiirevcqaalgrsarlsnmfeieg--------------------------------rkyvcrryaslyfiacvdk------tdnelitleiihhfvevldqyfgnvceldlifnfhrayfildevll-ggelllsnkratlayidrldvaaers-e-aq-------------------------------------------------------------------------------------------------------------------------------------------legssf------------------v------------------------------dqmtnai-kg------------------------------------v
'aps1_naegleria_fgeneshHS_pm_scaffold_1000009'                                                                                                    ----------------------------------------------------------------m------------------i--hfvllisrqskvrlakwys-ty-------------------sqnerarivkevahmvvgrpsklsnfldfke--------------------------------hklvfkryaslyfvacidk------ddneliamemihhfvevldkyfgnvceldlilnfhkayfildevfv-ngelqetsrktilkvittqdqmmene-q-es--------------------------------------------------------------------------------------------------------------------------------------------------------------------------------------------------------q-ft------------------------------------f
'aps1_chomini_gi|67587733|ref|XP_665272_1|_clathrin_assembly_protein_AP19_'                                                                       ----------------------------------------------------------------m------------------f--rffllisrqgktrlekwys-sy-------------------qqserkrfikevtqmiinrqgklcnfidwkg--------------------------------htlvvkryaslyfvacidk------ndnellaleiihhyvevldryfgnvceldlifnfhkayfildeiil-ageieesskkaalrvistqdsmmden-k-dh--------------------------------------------------------------------------------------------------------------------------------------------g---n-----------------ii----------lngssvgvsistpnialsavnaakrag-al------------------------------------f
'aps1_plasmoF_gi|124803952|ref|XP_001347858_1|_clathrin_assembly_protein_AP19_'                                                                   ----------------------------------------------------------------m------------------i--hfvllisrqgktrlakwyi-pl-------------------sqkekakiiretsqitlnrtpklcnfvewre--------------------------------yklvfkryaslffiacidk------gdnelitleiihhyveildkyfgnvceldlifnfhkayylldeilv-tgemqesskktilrivaaqdslmedn-k-tt-------------------------------------------------------------------------------------------------------------------------------------------kk----------------------------------------------------------lg-al------------------------------------i
'aps1_tpseudo_jgi|Thaps3|33667|e_gw1_4_641_1'                                                                                                     ---------------------------------------------------------------------------------------fivlmsrqgkirlseffs-sy-------------------tetekrrilrdiaadvlprqakmcniiekge--------------------------------fkfvyrryaslyfvvgapv------emnelivleqihlfvealdgyfnsvceldlvfslhkslmilfemfi-ggmlcesnrrevlqkiveaeemvesm---------------------------------------------------------------------------------------------------------------------------------------------------------------------------------------------------------------tk------------------------------------p
'aps1_homo_gi_|4557471|ref|NP_001274_1|_adaptor_related_protein_complex_1_sigma_1_subunit_'                                                       ----------------------------------------------------------------m------------------m--rfmllfsrqgklrlqkwyl-at-------------------sdkerkkmvrelmqvvlarkpkmcsflewrd--------------------------------lkvvykryaslyfccaieg------qdnelitlelihryvelldkyfgsvceldiifnfekayfildeflm-ggdvqdtskksvlkaieqadllqeed-e-sp-------------------------------------------------------------------------------------------------------------------------------------------rs---v------------------l----------------------------------eem-gl------------------------------------a
'aps1_phaeo_jgi|Phatr2|52007|phatr1_ua_kg_chr_9000035'                                                                                            ----------------------------------------------------------------mtttdiageavetgkaacgw--dfivlmsrqgkirlseffs-sy-------------------sesdkrrivrdiqadilprapkmcniiekgt--------------------------------ykfvyrryaslyfvvgvpq------glnelivleqihlfvealdgyfnsvceldlvfslhksllilfemfi-ggmlcesnkrevlkaiveaeelveem---------------------------------------------------------------------------------------------------------------------------------------------------------------------------------------------------------------tkpgedtasqlddglsfqeqfqlgrtpgrrqgnsgpgrr
'aps1_neurospora_gi_|28950037|emb|CAD70792_1|_probable_clathrin_associated_adaptor_complex_ap_1_small_chain_sigma1_'                              ----------------------------------------------------------------ma-----------------i--qya-pdsr-------------------------------------hlaihnelsnpplap--------gqsd--------------------------------tkivyrryaslffiagcss------ednelitleiihryveqmdkyygnvceldiifsftkayyildelll-agelqesskknvlrcisqqdaledme-v-ed--------------------------------------------------------------------------------------------------------------------------------------------e----------------------------------------------------------vt-ki------------------------------------m
'aps1_oryzas_gi_|108711413|gb|ABF99208_1|_Adapter_related_protein_complex_1_sigma_1B_subunit_putative_expressed_'                                 m-------------------------------------------dlvlglrwmnflpfavvgllq------------------i--nfvllisrqgkvrltkwys-py-------------------tqkertkvirelsgliltrgpklcnfvewkg--------------------------------ykvvyrryaslyfcmcida------ednelevleiihhfvevldryfgsvceldlifnfhkayyildeili-agelqesskknvarliaaqdslveaa-k-eeas----------------------------------------------------------------------------------------------------------------------------------------sis---n------------------i----------------------------------iaq-at------------------------------------k
'aps1_monbre_jgi|Monbr1|20286|estExt_Genewise1_C_50285'                                                                                           ----------------------------------------------------------------m------------------i--hfvlmfsrqgklrlqkwye-aa-------------------rqkerkkstrelitmilarkpkmcnliewkn--------------------------------vkviykryaslyfafavsp------ddnelitleiihryvelldkyfgsvceldiifnyekayymldelli-ggemqetskkhilkaitaqdllqeet-e-sakv----------------------------------------------------------------------------------------------------------------------------------------sme---e------------------i-----------------------------------ln-la------------------------------------p
'aps1_ehisto_15_m00341_|||clathrin_assembly_protein_putative|Entamoeba_histolytica|chr_unknown|||Auto'                                            ----------------------------------------------------------------m------------------i--kfllvvnrqgkvrlhkwyt-sh-------------------slkereriirevsnlvlkrttavsnfvewrd--------------------------------stivyrryanlyfmtcidk------gdnellaletihryvvildkyfgsvseidiifdfarayvvldevin-agelieagpqivlneieqqdelhrsd-l-e------------------------------------------------------------------------------------------------------------------------------------------------------------------------------------------------------------k------------------------------------r
'aps1_ostreo_jgi|Ost9901_3|26214|eugene_1000010248'                                                                                               ----------------------------------------------------------------m------------------i--rfallfskqakirlskyyv-lt-------------------nqkerkrierdvtsriipranklcnvveyrd--------------------------------vklvyrkyaslyfclavdr------ganelatlemiqhyveildkyfgnvceldlvfnfhkahyvldevfi-aghlqetskkliarlvgehdalverv-k-lg-------------------------------------------------------------------------------------------------------------------------------------------gp----------------------------------------------------------aa-ed------------------------------------a
'aps1_cmero_gnl|CMER|CMR144C_adaptor_related_protein_complex_1_sigma_subunit'                                                                     ----------------------------------------------------------------mt-----------------f--rfllmmsrhgkvrvakwfe-sf-------------------tqaekqriirdmmnlvllrdpnwsnvvdyynavagqraassktngvqptvsdavrlhttgqyrdrlvyrryaalyiilcidaeslatgeanellaldmihllvecldryfgnvceldlifnfpnvyqiiddmfm-agefqessrdvilhsirtsdsmagqe-r-de--------------------------------------------------------------------------------------------------------------------------------------------------------------------------------------------------------k-hr------------------------------------a
'aps1_tetrahymena_221_m00069_|||Clathrin_adaptor_complex_small_chain_family_protein|T__thermophilia|chr_0|8254185|221'                            ----------------------------------------------------------------m------------------i--hclflisrqgktrltkwfsqsf-------------------tnkektrylkeinsivltrssrlcnflewne--------------------------------ykivykryaslyfitivdk------eenelgileiihhyvevldkyfgnvceldlifnfhkayfildelmv-aghimepskkvilkaiqsqeafeeen-a-e---------------------------------------------------------------------------------------------------------------------------------------------------------------------------------------------------------t-gk------------------------------------k
'aps1_Toxoplasma_gondii|VIII|59_m03515|Annotation|Toxoplasma_gondii_TIGR|protein_coding_clathrin_associated_adaptor_complex_small_chan_putative'  ----------------------------------------------------------------m------------------i--hflllvsrqgkvrlsrwyl-ppscssqgpssgsegafaaglpmkersellreaasrvlqrsakqcnvvewrd-------------------------------dtklvfkryaslffiacvds------nenalltlevihhfveildryfgnvceldlifnfhkayylldeiic-ggelqetskkavlrvmnaqdalmees-n-tk-------------------------------------------------------------------------------------------------------------------------------------------g-----------------------------------------------------------gv-kl------------------------------------t
'aps1_tparva_525_m05582_|TP01_0754|TP01_0754|clathrin_assembly_protein_putative|Theileria_parva|chr_1|c1m525|525'                                 ----------------------------------------------------------------m------------------i--kffislnrqskvrlvrwfi-pv-------------------tskekssiiqdlshmvvnrslkqcnflewre--------------------------------ykvvfkrfaslyfiacvdk------danellvlemiqryveildsyfcnvceldlvfnftkayhlldeili-dgdiydtnkkgilrnmsaqdamsekt-k-tf--------------------------------------------------------------------------------------------------------------------------------------------------------------------------------------------------------s-sk------------------------------------s
'aps1_tricho_95629_m00065'                                                                                                                        ----------------------------------------------------------------m------------------i--hffllfnrqgkarlskwye-pq-------------------tkkskdkitrevsnailsrpanfctfiewrd--------------------------------rklvynryaslyfvmcvdv------ndnesmmldaihfyvetldaffgnvrevdvifgfhyaymlldeiil-agefvessrvnpiqslvdqreailaepg-k---------------------------------------------------------------------------------------------------------------------------------------------------------------------------------------------------------a-fe------------------------------------l
'aps1_bos_gi_|116004439|ref|NP_001070578_1|_adaptor_related_protein_complex_1_sigma_1_subunit_'                                                   -----------------------------------------------------------------------------------m--rfmllfsrqgklrlqkwyl-at-------------------sdkerkkmvrelmqvvlarkpkmcsflewrd--------------------------------lkvvykryaslyfccaieg------qdnelitlelihryvelldkyfgsvceldiifnfekayfildeflm-ggdvqdtskksvlkaieqadllqeed-e-sp-------------------------------------------------------------------------------------------------------------------------------------------rs---v------------------l----------------------------------eem-gl------------------------------------a
'aps1_rattus_gi_|149062964|gb|EDM13287_1|_adaptor_protein_complex_AP_1_sigma_1_predicted_isoform_CRA_a_'                                          ----------------------------------------------------------------m------------------m--rfmllfsrqgklrlqkwyl-at-------------------sdkerkkmvrelmqvvlarkpkmcsflewrd--------------------------------lkvvykryaslyfccaieg------qdnelitlelihryvelldkyfgsvceldiifnfekayfildeflm-ggdvqdtskksvlkaieqadllqevr-a-rd--------------------------------------------------------------------------------------------------------------------------------------------s---e------------------eeeeeedycvrgdspplahparrrqvgpppcgvwppsr-pa------------------------------------v
'aps1_chalmy_gi_|159472687|ref|XP_001694476_1|_Sigma1_Adaptin_'                                                                                   ----------------------------------------------------------------m------------------i--hffilmsrqgkvrlakwys-ty-------------------nmkerarvvkeitpmilarplklcnfldwkn--------------------------------ikliykryaslyfvcgvdv------adnelitleiihefvevldryfqnvceldlifnfhkayyildellv-agelqepskkaihkhiadqdqmveda-k-ng-------------------------------------------------------------------------------------------------------------------------------------------tp---q------------------d----------------------------------gap-qr------------------------------------a
'aps1_dictyo_gi_|166240177|ref|XP_001733048_1|_sigma_adaptin_'                                                                                    ----------------------------------------------------------------mt-----------------f--hfllllsrqgktrltkwys-pf-------------------tnkeksrftreignmvlnrppklcnflewke--------------------------------ykiifkryaslyfvvccdr------ednelivleiihhfveildryfgnvceldlifnfhkayyildelim-agelqetskktvlrlisqqdtllegg-pgeh--------------------------------------------------------------------------------------------------------------------------------------------------------------------------------------------------------k-vd------------------------------------l
'aps1_physco_gi_|168051195|ref|XP_001778041_1|_predicted_protein_'                                                                                ----------------------------------------------------------------m------------------i--hfvllisrqgkvrltkwys-py-------------------tqkertkvirelsgmilsrgpklcnflewrg--------------------------------lkvvykryaslyfcmcvda------ddneletleiihhfveildryfgnvceldlifnfhkayyildevli-agelqetskksvarviaaqdtlieha-k-eqsn----------------------------------------------------------------------------------------------------------------------------------------sls---n------------------i----------------------------------iaq-at------------------------------------k
'aps1_populus_gi_|224127562|ref|XP_002320105_1|_predicted_protein_'                                                                               ----------------------------------------------------------------m------------------i--qfvllfsrqgkvrltkwys-py-------------------tqkerskvirelsgvilsrgpklcnfvewrg--------------------------------lkvvykryaslyfcmcidq------ednelevleiihhyveildryfgsvceldlifnfhkayyvldelli-agelqesskktvarqiaaqdslveaa-k-eqas----------------------------------------------------------------------------------------------------------------------------------------sis---n------------------i----------------------------------isq-at------------------------------------k
'aps1_Scer_APS1YLR170C'                                                                                                                           ----------------------------------------------------------------mtq----------------l--kylllvsrqgkirlkkwyt-am-------------------sagekakivkdltptilarkpkmcniieynd--------------------------------hkvvykryaslyfivgmtp-----dvdnelltleiihrfvetmdtyfgnvceldiifnfskvydilnemimcdgsiaessrkevlhhvtvmdtmesnd-n-le--------------------------------------------------------------------------------------------------------------------------------------------------------------------------------------------------------r-vl------------------------------------s
'aps1_Sbay_c985_16380'                                                                                                                            ----------------------------------------------------------------mtq----------------l--kylilvsrqgkirlkkwyt-am-------------------sasekakivknltptilarkpkmcniieysd--------------------------------hkvvykryaslffivgvtp-----dvdnelltlevihrfvetmdtyfgnvceldiifnfnkvydilnemvmcdgsiaesnkkevlhhvtvmdtmesnd-n-le--------------------------------------------------------------------------------------------------------------------------------------------------------------------------------------------------------r-vl------------------------------------s
'aps1_Smik_c1478_14906'                                                                                                                           ----------------------------------------------------------------mtq----------------l--kylilvsrqgkirlkkwyt-am-------------------sasekakivkdltptilarkpkmcniieysd--------------------------------hkvvykryaslffivgvts-----dvdnelltlevihrfvetmdtyfgnvceldiifnfnkvydilnemimcdgsiaessrkevlhhvtvmdtmesnd-n-le--------------------------------------------------------------------------------------------------------------------------------------------------------------------------------------------------------r-vl------------------------------------s
'aps1_Spar_c136_16198'                                                                                                                            ----------------------------------------------------------------mtq----------------l--kylmlvsrqgkirlkkwyt-am-------------------sagektkivkdltptilarkpkmcniieysd--------------------------------hkvvykryaslyfivgvtp-----dvdnelltleiihrfvetmdtyfgnvceldiifnfnkvydilnemimcdgsiaessrkevlhhvtvmdtmesne-n-le--------------------------------------------------------------------------------------------------------------------------------------------------------------------------------------------------------r-vl------------------------------------s
'aps1_Scas_Contig573_8'                                                                                                                           ----------------------------------------------------------------mth----------------i--kylllvsrqgkvrlakwyt-pl-------------------spkeknkiiknltplilsrkpkmcnileysd--------------------------------hkvayrryaslyficgitp-----evdnelltlevihryvetmdsyfgnvceldiifhftkaydilnelimcdgslaetskkeilknigemdrlenkd-d-ln--------------------------------------------------------------------------------------------------------------------------------------------------------------------------------------------------------r-vl------------------------------------s
'aps1_Sklu_Contig1996_3'                                                                                                                          ----------------------------------------------------------------mth----------------i--kylilfsrqgklrlmkwyn-ty-------------------tqkekariirevtatilsrkpkmcnileynd--------------------------------hkvvykryaslyfvcgvsp-----dkdnelltleiihrfvetmdryfgnvceldiifnfnkaysildevlicdgsitetskkevlkhvaamdsiessd-n-ld--------------------------------------------------------------------------------------------------------------------------------------------------------------------------------------------------------r-vl------------------------------------s
'aps1_Smik_Contig1533_5'                                                                                                                          ----------------------------------------------------------------mtq----------------l--kylilvsrqgkirlkkwyt-am-------------------sasekakivkdltptilarkpkmcniieysd--------------------------------hkvvykryaslffivgvts-----dvdnelltlevihrfvetmdtyfgnvceldiifnfnkvydilnemimcdgsiaessrkevlhhvtvmdtmesnd-n-le--------------------------------------------------------------------------------------------------------------------------------------------------------------------------------------------------------r-vl------------------------------------s
'aps1_candiG_50285517|ref|XP_445187_1|_unnamed_protein_product_'                                                                                  ----------------------------------------------------------------mth----------------l--kylllvsrqgkvrlskwya-pl-------------------stkekakiikdltptilarkpkmcnileysd--------------------------------hkvvfrryaslyficgiti-----ghdnelltlelihryvetmdtyfenvceldiifnfhkaydildelvmcdgaiaesskkevlhhiavmdqlegnd-t-le--------------------------------------------------------------------------------------------------------------------------------------------------------------------------------------------------------r-vl------------------------------------s
'aps1_kluyver_50312131|ref|XP_456097_1|_unnamed_protein_product_'                                                                                 ----------------------------------------------------------------msq----------------i--kymlltsrqgktrlirwyq-pf-------------------dikykhkilrevttnvlsrkskmcnileyqd--------------------------------hkvvykkyaslyfiagidl-----dsdnelltleiihrfvetmdryfgnvceldiifnfskaysildemimcdgsiietskdevihvveamdaiesnd-d-ld--------------------------------------------------------------------------------------------------------------------------------------------------------------------------------------------------------r-vl------------------------------------s
'aps1_pichia_126139922|ref|XP_001386483_1|_hypothetical_protein_PICST_50523_'                                                                     ----------------------------------------------------------------ms-----------------i--kylfllsrqgkirlakwyd-ti-------------------sqkekgkitrelstlilsrrakmcnvleykd--------------------------------mkivyrryaslffivgies------gdnellaleiihrfveqmdkmygnvceldiifgfdkayhildelll-dgyiqesskkevlrrvgqqdelenmd-e-ld--------------------------------------------------------------------------------------------------------------------------------------------------------------------------------------------------------q-il------------------------------------a
'aps1_debaro_50424993|ref|XP_461088_1|_hypothetical_protein_DEHA0F18183g_'                                                                        ----------------------------------------------------------------ma-----------------a--qfllllsrqgkvrlskwyq-ti-------------------sqkekskitrelttlilsrrakmcnvleykd--------------------------------ikivyrryaslffivgies------gdnelisleiihrfveqmdkvygnvceldiifgfdkayhildelll-dgyiqessrrevlkrvaqqdelenmd-e-fd--------------------------------------------------------------------------------------------------------------------------------------------------------------------------------------------------------k-il------------------------------------a
'aps1_candiA_238879981|gb|EEQ43619_1|_AP_1_complex_subunit_theta_1_'                                                                              ----------------------------------------------------------------ma-----------------i--qflflisrqgktrlskwyq-ti-------------------sqkekskiirelstiilsrrakmcnvleykd--------------------------------lkiiyrryaslffvigvss------ddneligleiihrfveqmdkiygnvceldiifgfdkayhildelli-dgylqesskrevlkrvnqqdelenmd-e-fe--------------------------------------------------------------------------------------------------------------------------------------------------------------------------------------------------------n-il------------------------------------a
'aps1_cryptococcus_134112349|ref|XP_775149_1|_hypothetical_protein_CNBE4230_'                                                                     ----------------------------------------------------------------m------------------l--nyvmlvsrqgkvrlakwfq-tl-------------------ptktknkivkdvtqlvlarrtrmcnfleykd--------------------------------tkviyrryaslffitsisp------gdnelitleiihryvevldryfgnvceldlifnfqkayavldelii-ageiqesskktvlkivaqsdaieege-s-lr--------------------------------------------------------------------------------------------------------------------------------------------e---s------------------m----------------------------------kqsgls------------------------------------f
'aps1_asper_67901390|ref|XP_680951_1|_hypothetical_protein_AN7682_2_'                                                                             ----------------------------------------------------------------ma-----------------i--hylillsrqgkvrlakwft-tl-------------------spkekakiikdvtqlvlsrrtrmcnfleykd--------------------------------tkvvyrryaslffiagcas------tdnelitleivhryveqmdkyygnvceldiifnfqkayfildelll-agemqesskknvlrcisqqdsledme-s-tr--------------------------------------------------------------------------------------------------------------------------------------------t---prphgsivcigfsisdlphf----------------------------------nht-th------------------------------------d
'aps1_xenopus_27924367|gb|AAH45095_1|_Ap1s1_protein_'                                                                                             r--------------------------------------------glrtgrssnrshrtqnrqqk------------------m--rfmllfsrqgklrlqkwyv-ai-------------------perdkkklvrdlmqtvlsrkpkmcsflewkd--------------------------------fkvvykryaslyfccaved------qdnelltlelihryvelldkyfgsvceldiifnfekayfildeflm-ggeiqdtskksvlkaieqsdmlqeed-e-sp-------------------------------------------------------------------------------------------------------------------------------------------rs---v------------------l----------------------------------eem-gl------------------------------------a
'aps1_danio_47123241|gb|AAH70003_1|_Ap1s1_protein_'                                                                                               ----------------------------------------------------------------m------------------m--rfmllfsrqgklrlqkwyt-at-------------------aerdkkkmvrelmqvvlarkpkmcsflewrd--------------------------------lkivykryaslyfccavee------qdnelitlevihrfvelldkyfgsvceldiifnfekayfildeflm-ggeiqdtskksvlkaieqadllqeed-e-sp-------------------------------------------------------------------------------------------------------------------------------------------rs---v------------------l----------------------------------eem-gl------------------------------------a
'aps1_celegans_17560364|ref|NP_504559_1|_AdaPtin_Small_chain_clathrin_associated_complex_family_member_aps_1_'                                    ----------------------------------------------------------------m------------------m--qymllfsrqgklrlqkwyt-ay-------------------pdkqkkkicrelitqilarkpkmcafleykd--------------------------------lkvvykryaslyfccaieq------ndnelitlevihryvelldkyfgsvceldiifnfekayfildefll-ageiqetskkqvlkaiaaqdliqeee-t-pq--------------------------------------------------------------------------------------------------------------------------------------------g---f------------------f----------------------------------edh-gl------------------------------------g
'aps1_droso_gi|21355569|ref|NP_651198_1|_AP_1sigma_'                                                                                              ----------------------------------------------------------------m------------------m--lfmllfsrqgklrlqkwym-ay-------------------pdkvkkkitrelvttilarkpkmcsflewkd--------------------------------ckivykryaslyfccaieq------ndnelltleiihryvelldkyfgsvceldiifnfekayfildelli-ggeiqetskknvlkaiasqdllqede-t-pq--------------------------------------------------------------------------------------------------------------------------------------------s---f------------------f----------------------------------ddh-gl------------------------------------g
'aps1_spombe_19114322|ref|NP_593410_1|_AP_1_adaptor_complex_subunit_predicted_'                                                                   -----------------------------------------------------------------------------------msikffllvsrqgkvrlakwfn-tl-------------------sikerakiirdvsslvitrkpkmcnfveykg--------------------------------ekivyrryaslffvcgieq------ddneliilevihkfvecldkyfgnvceldlifnfekayyvmeelll-agelqessktnvlsavlagdaesead-a-qqds----------------------------------------------------------------------------------------------------------------------------------------lqk---l------------------v----------------------------------gsv-kk------------------------------------r
'aps1_arabi1_gi|15237005|ref|NP_195267_1|_clathrin_adaptor_complex_small_chain_family_protein_'                                                   ----------------------------------------------------------------m------------------i--hfvllvsrqgkvrltkwys-py-------------------aqkerskvirelsgvilnrgpklcnfvewrg--------------------------------ykvvykryaslyfcmcidq------ednelevleiihhyveildryfgsvceldlifnfhkayyildelli-agelqesskktvariisaqdqlveva-k-eeas----------------------------------------------------------------------------------------------------------------------------------------sis---n------------------i----------------------------------iaqatn------------------------------------r
'aps1_gallus_57525488|ref|NP_001006261_1|_adaptor_related_protein_complex_1_sigma_2_subunit_'                                                     -----------------------------------------------------------------------------------m--qfmllfsrqgklrlqkwyv-pl-------------------sdkekkkitrelvqtvlarkpkmcsflewrd--------------------------------lkivykryaslyfccaied------qdnelitleiihryvelldkyfgsvceldiifnfekayfildefll-ggevqetskknvlkaieqadllqeea-k-tp-------------------------------------------------------------------------------------------------------------------------------------------rs---v------------------l----------------------------------eei-gl------------------------------------t
'aps1_mus_148708821|gb|EDL40768_1|_adaptor_related_protein_complex_1_sigma_2_subunit_isoform_CRA_b_'                                              ----------------------------------------------------------------m---------------------qfmllfsrqgklrlqkwyv-pl-------------------sdkekkkitrelvqtvlarkpkmcsflewrd--------------------------------lkivykryaslyfccaied------qdnelitleiihryvelldkyfgsvceldiifnfekayfildefll-ggevqetskknvlkaieqadllqev-----------------------------------------------------------------------------------------------------------------------------------------------------------------------------------------------------------------r------------------------------------s
;
END; [Characters]

BEGIN Distances;
DIMENSIONS ntax=46;
FORMAT labels=left diagonal triangle=both;
MATRIX
[1] 'aps1_ustil_UM03004_1_hypothetical_protein_17968_20488_'                                                                                           0.0 0.5253165 0.48026314 0.48407644 0.43870968 0.56551725 0.47468355 0.5540541 0.4375 0.4945055 0.50625 0.5100671 0.5354839 0.54605263 0.47019866 0.5194805 0.55921054 0.54966885 0.4713376 0.477707 0.48101267 0.45394737 0.48447204 0.47826087 0.44078946 0.46052632 0.4473684 0.44078946 0.42105263 0.42105263 0.4473684 0.42105263 0.4473684 0.40789473 0.42105263 0.4276316 0.24840765 0.29936305 0.5280899 0.48734176 0.43949044 0.44585988 0.425 0.46583852 0.4522293 0.41379312
[2] 'aps1_leish_LinJ29_V3_1530_|||clathrin_coat_assembly_protein_AP19_putative|Leishmania_infantum|chr_29|||Auto'                                      0.5253165 0.0 0.45394737 0.48447204 0.43225807 0.55172414 0.5253165 0.5472973 0.515625 0.4556962 0.522293 0.52348995 0.5225806 0.57236844 0.4834437 0.46103895 0.57236844 0.54304636 0.52866244 0.5341615 0.49367088 0.48026314 0.43037975 0.47468355 0.55263156 0.55263156 0.56578946 0.54605263 0.53289473 0.5 0.56578946 0.5131579 0.5394737 0.5 0.48026314 0.47368422 0.522293 0.477707 0.5443038 0.5253165 0.522293 0.522293 0.4968153 0.47468355 0.48407644 0.4413793
[3] 'aps1_naegleria_fgeneshHS_pm_scaffold_1000009'                                                                                                     0.48026314 0.45394737 0.0 0.35526314 0.38157895 0.56551725 0.5 0.5878378 0.54761904 0.42105263 0.4868421 0.52348995 0.5131579 0.53289473 0.4370861 0.46052632 0.5131579 0.57615894 0.5033113 0.5 0.35526314 0.39473686 0.375 0.43421054 0.5394737 0.56578946 0.55263156 0.54605263 0.53289473 0.5 0.55263156 0.5263158 0.53289473 0.53289473 0.5263158 0.5263158 0.49342105 0.49342105 0.53289473 0.5131579 0.49342105 0.49342105 0.49006623 0.42105263 0.49668875 0.46896553
[4] 'aps1_chomini_gi|67587733|ref|XP_665272_1|_clathrin_assembly_protein_AP19_'                                                                        0.48407644 0.48447204 0.35526314 0.0 0.36363637 0.5862069 0.50955415 0.5810811 0.5390625 0.37579617 0.5 0.5167785 0.5064935 0.5197368 0.43046358 0.44444445 0.5197368 0.5298013 0.51282054 0.58563536 0.40127388 0.38157895 0.3821656 0.39490446 0.5131579 0.53289473 0.5263158 0.5197368 0.5263158 0.47368422 0.5263158 0.5 0.5065789 0.5197368 0.53289473 0.5394737 0.51592356 0.5 0.51592356 0.522293 0.477707 0.477707 0.525641 0.3821656 0.49358973 0.46896553
[5] 'aps1_plasmoF_gi|124803952|ref|XP_001347858_1|_clathrin_assembly_protein_AP19_'                                                                    0.43870968 0.43225807 0.38157895 0.36363637 0.0 0.6 0.4516129 0.5743243 0.4765625 0.33548388 0.41935483 0.4899329 0.46451613 0.55263156 0.410596 0.35714287 0.4276316 0.5033113 0.45454547 0.45454547 0.41935483 0.35526314 0.32903227 0.31612903 0.5065789 0.5131579 0.5131579 0.5197368 0.47368422 0.45394737 0.5131579 0.4473684 0.48026314 0.43421054 0.4473684 0.44078946 0.43506494 0.4090909 0.4903226 0.47096774 0.44805196 0.42857143 0.42857143 0.30967742 0.3961039 0.37241378
[6] 'aps1_tpseudo_jgi|Thaps3|33667|e_gw1_4_641_1'                                                                                                      0.56551725 0.55172414 0.56551725 0.5862069 0.6 0.0 0.5862069 0.14482759 0.6134454 0.5241379 0.59310347 0.625 0.5724138 0.59310347 0.537931 0.57931036 0.6 0.6137931 0.5862069 0.5862069 0.5448276 0.51724136 0.56551725 0.5448276 0.5448276 0.5586207 0.55172414 0.5448276 0.59310347 0.5448276 0.55172414 0.5724138 0.59310347 0.57931036 0.55172414 0.55172414 0.59310347 0.59310347 0.57931036 0.5724138 0.59310347 0.57931036 0.55172414 0.537931 0.56551725 0.55944055
[7] 'aps1_homo_gi_|4557471|ref|NP_001274_1|_adaptor_related_protein_complex_1_sigma_1_subunit_'                                                        0.47468355 0.5253165 0.5 0.50955415 0.4516129 0.5862069 0.0 0.5472973 0.5078125 0.4620253 0.3312102 0.5033557 0.516129 0.6118421 0.49006623 0.48051947 0.55263156 0.589404 2.0816682E-16 0.08280255 0.49367088 0.45394737 0.42405063 0.42405063 0.46710527 0.48026314 0.48026314 0.48026314 0.44078946 0.43421054 0.48026314 0.4276316 0.46052632 0.45394737 0.44078946 0.45394737 0.49044585 0.477707 0.1329114 0.08227848 0.24840765 0.24840765 0.477707 0.43037975 0.13375796 0.13103448
[8] 'aps1_phaeo_jgi|Phatr2|52007|phatr1_ua_kg_chr_9000035'                                                                                             0.5540541 0.5472973 0.5878378 0.5810811 0.5743243 0.14482759 0.5472973 0.0 0.6097561 0.5202703 0.5540541 0.61904764 0.5405405 0.62416106 0.5405405 0.5878378 0.6148649 0.6418919 0.5510204 0.5540541 0.5337838 0.52348995 0.5472973 0.5337838 0.54 0.52666664 0.53333336 0.53333336 0.56 0.53333336 0.53333336 0.5466667 0.6066667 0.5637584 0.54362416 0.5302013 0.5743243 0.590604 0.5405405 0.5202703 0.5472973 0.5337838 0.53061223 0.5067568 0.53741497 0.53103447
[9] 'aps1_neurospora_gi_|28950037|emb|CAD70792_1|_probable_clathrin_associated_adaptor_complex_ap_1_small_chain_sigma1_'                               0.4375 0.515625 0.54761904 0.5390625 0.4765625 0.6134454 0.5078125 0.6097561 0.0 0.4765625 0.484375 0.52845526 0.5703125 0.61417323 0.496 0.496063 0.5873016 0.592 0.511811 0.5 0.515625 0.46456692 0.484375 0.46875 0.51968503 0.511811 0.503937 0.503937 0.47244096 0.48818898 0.503937 0.47244096 0.503937 0.36220473 0.38582677 0.37795275 0.4375 0.2868217 0.53125 0.5 0.453125 0.453125 0.496063 0.4609375 0.4488189 0.40336135
[10] 'aps1_oryzas_gi_|108711413|gb|ABF99208_1|_Adapter_related_protein_complex_1_sigma_1B_subunit_putative_expressed_'                                  0.4945055 0.4556962 0.42105263 0.37579617 0.33548388 0.5241379 0.4620253 0.5202703 0.4765625 0.0 0.43125 0.48322147 0.45806453 0.5263158 0.42384106 0.42857143 0.5065789 0.50993377 0.45859873 0.45859873 0.38607594 0.33552632 0.14906833 0.111801244 0.5263158 0.54605263 0.54605263 0.5263158 0.4868421 0.4473684 0.54605263 0.46710527 0.5065789 0.45394737 0.46710527 0.45394737 0.477707 0.477707 0.5280899 0.48101267 0.43949044 0.41401273 0.43125 0.13043478 0.42675158 0.4
[11] 'aps1_monbre_jgi|Monbr1|20286|estExt_Genewise1_C_50285'                                                                                            0.50625 0.522293 0.4868421 0.5 0.41935483 0.59310347 0.3312102 0.5540541 0.484375 0.43125 0.0 0.5503356 0.5096774 0.6184211 0.49006623 0.48051947 0.5394737 0.5629139 0.33333334 0.33333334 0.43949044 0.43421054 0.39375 0.40625 0.49342105 0.5065789 0.5131579 0.49342105 0.46710527 0.4276316 0.5131579 0.49342105 0.5131579 0.47368422 0.46710527 0.4276316 0.47435898 0.49358973 0.36305732 0.35031846 0.32692307 0.30769232 0.509434 0.40625 0.33974358 0.28965518
[12] 'aps1_ehisto_15_m00341_|||clathrin_assembly_protein_putative|Entamoeba_histolytica|chr_unknown|||Auto'                                             0.5100671 0.52348995 0.52348995 0.5167785 0.4899329 0.625 0.5033557 0.61904764 0.52845526 0.48322147 0.5503356 0.0 0.5637584 0.5637584 0.53691274 0.5167785 0.5771812 0.54362416 0.5067568 0.5100671 0.5771812 0.4966443 0.4899329 0.46308726 0.5771812 0.59731543 0.590604 0.590604 0.5100671 0.53691274 0.590604 0.53691274 0.5503356 0.5033557 0.5167785 0.5302013 0.5302013 0.5100671 0.54362416 0.52348995 0.53691274 0.5167785 0.49324325 0.45637584 0.49324325 0.47586206
[13] 'aps1_ostreo_jgi|Ost9901_3|26214|eugene_1000010248'                                                                                                0.5354839 0.5225806 0.5131579 0.5064935 0.46451613 0.5724138 0.516129 0.5405405 0.5703125 0.45806453 0.5096774 0.5637584 0.0 0.5855263 0.5298013 0.46103895 0.5394737 0.589404 0.5194805 0.5194805 0.47741935 0.49342105 0.43225807 0.43870968 0.57894737 0.59210527 0.5855263 0.57894737 0.53289473 0.5065789 0.5855263 0.54605263 0.54605263 0.5263158 0.54605263 0.5394737 0.53246754 0.5649351 0.5354839 0.5354839 0.53246754 0.52597404 0.5194805 0.44516128 0.5194805 0.48965517
[14] 'aps1_cmero_gnl|CMER|CMR144C_adaptor_related_protein_complex_1_sigma_subunit'                                                                      0.54605263 0.57236844 0.53289473 0.5197368 0.55263156 0.59310347 0.6118421 0.62416106 0.61417323 0.5263158 0.6184211 0.5637584 0.5855263 0.0 0.56953645 0.59477127 0.6315789 0.6092715 0.615894 0.6184211 0.56578946 0.5294118 0.56578946 0.55263156 0.5714286 0.6038961 0.58441556 0.5714286 0.58441556 0.59090906 0.58441556 0.5584416 0.6038961 0.59477127 0.5816994 0.62091506 0.56578946 0.5686275 0.5986842 0.6118421 0.6118421 0.6118421 0.5562914 0.55263156 0.615894 0.5862069
[15] 'aps1_tetrahymena_221_m00069_|||Clathrin_adaptor_complex_small_chain_family_protein|T__thermophilia|chr_0|8254185|221'                             0.47019866 0.4834437 0.4370861 0.43046358 0.410596 0.537931 0.49006623 0.5405405 0.496 0.42384106 0.49006623 0.53691274 0.5298013 0.56953645 0.0 0.46357617 0.49668875 0.57615894 0.49333334 0.49668875 0.41721854 0.3642384 0.410596 0.4370861 0.54304636 0.5562914 0.5562914 0.53642386 0.51655626 0.4834437 0.5562914 0.51655626 0.5033113 0.50993377 0.5298013 0.5033113 0.46357617 0.45695364 0.49668875 0.4834437 0.47682118 0.45695364 0.50666666 0.43046358 0.46666667 0.45517242
[16] 'aps1_Toxoplasma_gondii|VIII|59_m03515|Annotation|Toxoplasma_gondii_TIGR|protein_coding_clathrin_associated_adaptor_complex_small_chan_putative'   0.5194805 0.46103895 0.46052632 0.44444445 0.35714287 0.57931036 0.48051947 0.5878378 0.496063 0.42857143 0.48051947 0.5167785 0.46103895 0.59477127 0.46357617 0.0 0.45394737 0.5298013 0.48366013 0.49019608 0.46103895 0.3881579 0.37662336 0.4090909 0.53289473 0.5263158 0.5131579 0.53289473 0.5065789 0.4868421 0.5131579 0.5 0.46052632 0.49342105 0.49342105 0.4868421 0.503268 0.49673203 0.4935065 0.48051947 0.49019608 0.47712418 0.47712418 0.3961039 0.4640523 0.45517242
[17] 'aps1_tparva_525_m05582_|TP01_0754|TP01_0754|clathrin_assembly_protein_putative|Theileria_parva|chr_1|c1m525|525'                                  0.55921054 0.57236844 0.5131579 0.5197368 0.4276316 0.6 0.55263156 0.6148649 0.5873016 0.5065789 0.5394737 0.5771812 0.5394737 0.6315789 0.49668875 0.45394737 0.0 0.6092715 0.5562914 0.55263156 0.53289473 0.48026314 0.46052632 0.48026314 0.5855263 0.57236844 0.57894737 0.57894737 0.5263158 0.5197368 0.57894737 0.53289473 0.5394737 0.56578946 0.59210527 0.57894737 0.55263156 0.53289473 0.55263156 0.56578946 0.56578946 0.55263156 0.54966885 0.46710527 0.54304636 0.5241379
[18] 'aps1_tricho_95629_m00065'                                                                                                                         0.54966885 0.54304636 0.57615894 0.5298013 0.5033113 0.6137931 0.589404 0.6418919 0.592 0.50993377 0.5629139 0.54362416 0.589404 0.6092715 0.57615894 0.5298013 0.6092715 0.0 0.5933333 0.589404 0.54304636 0.51655626 0.49006623 0.49006623 0.60264903 0.62913907 0.6092715 0.5960265 0.589404 0.5629139 0.6092715 0.589404 0.56953645 0.5562914 0.54304636 0.54966885 0.589404 0.56953645 0.589404 0.58278143 0.54304636 0.5298013 0.58 0.50993377 0.54 0.51724136
[19] 'aps1_bos_gi_|116004439|ref|NP_001070578_1|_adaptor_related_protein_complex_1_sigma_1_subunit_'                                                    0.4713376 0.52866244 0.5033113 0.51282054 0.45454547 0.5862069 2.0816682E-16 0.5510204 0.511811 0.45859873 0.33333334 0.5067568 0.5194805 0.615894 0.49333334 0.48366013 0.5562914 0.5933333 0.0 0.083333336 0.4968153 0.45695364 0.42675158 0.42675158 0.47019866 0.4834437 0.4834437 0.4834437 0.4437086 0.4370861 0.4834437 0.43046358 0.46357617 0.45695364 0.4437086 0.45695364 0.49358973 0.48076922 0.12738854 0.08280255 0.25 0.25 0.477707 0.43312103 0.13375796 0.13194445
[20] 'aps1_rattus_gi_|149062964|gb|EDM13287_1|_adaptor_protein_complex_AP_1_sigma_1_predicted_isoform_CRA_a_'                                           0.477707 0.5341615 0.5 0.58563536 0.45454547 0.5862069 0.08280255 0.5540541 0.5 0.45859873 0.33333334 0.5100671 0.5194805 0.6184211 0.49668875 0.49019608 0.55263156 0.589404 0.083333336 0.0 0.4968153 0.45394737 0.42038217 0.41401273 0.47368422 0.4868421 0.4868421 0.48026314 0.4473684 0.43421054 0.4868421 0.43421054 0.46052632 0.47368422 0.46052632 0.48026314 0.49044585 0.477707 0.21656051 0.1656051 0.27388534 0.2611465 0.4679487 0.42038217 0.18589744 0.12413793
[21] 'aps1_chalmy_gi_|159472687|ref|XP_001694476_1|_Sigma1_Adaptin_'                                                                                    0.48101267 0.49367088 0.35526314 0.40127388 0.41935483 0.5448276 0.49367088 0.5337838 0.515625 0.38607594 0.43949044 0.5771812 0.47741935 0.56578946 0.41721854 0.46103895 0.53289473 0.54304636 0.4968153 0.4968153 0.0 0.36842105 0.35443038 0.39873418 0.5131579 0.5131579 0.5131579 0.5131579 0.4868421 0.4276316 0.5131579 0.47368422 0.53289473 0.5065789 0.4868421 0.47368422 0.46496814 0.477707 0.51898736 0.49367088 0.477707 0.45859873 0.48407644 0.37974682 0.48407644 0.4413793
[22] 'aps1_dictyo_gi_|166240177|ref|XP_001733048_1|_sigma_adaptin_'                                                                                     0.45394737 0.48026314 0.39473686 0.38157895 0.35526314 0.51724136 0.45394737 0.52348995 0.46456692 0.33552632 0.43421054 0.4966443 0.49342105 0.5294118 0.3642384 0.3881579 0.48026314 0.51655626 0.45695364 0.45394737 0.36842105 0.0 0.30921054 0.32894737 0.503268 0.5294118 0.52287585 0.50980395 0.48366013 0.45751634 0.52287585 0.47712418 0.47712418 0.47058824 0.45751634 0.45751634 0.46052632 0.45751634 0.46710527 0.44078946 0.46052632 0.4276316 0.47682118 0.3026316 0.41721854 0.3862069
[23] 'aps1_physco_gi_|168051195|ref|XP_001778041_1|_predicted_protein_'                                                                                 0.48447204 0.43037975 0.375 0.3821656 0.32903227 0.56551725 0.42405063 0.5472973 0.484375 0.14906833 0.39375 0.4899329 0.43225807 0.56578946 0.410596 0.37662336 0.46052632 0.49006623 0.42675158 0.42038217 0.35443038 0.30921054 0.0 0.14285715 0.5065789 0.5197368 0.5197368 0.5 0.46710527 0.39473686 0.5197368 0.46710527 0.46052632 0.46052632 0.47368422 0.43421054 0.4968153 0.477707 0.44936708 0.43037975 0.41401273 0.40127388 0.475 0.17391305 0.40764332 0.37241378
[24] 'aps1_populus_gi_|224127562|ref|XP_002320105_1|_predicted_protein_'                                                                                0.47826087 0.47468355 0.43421054 0.39490446 0.31612903 0.5448276 0.42405063 0.5337838 0.46875 0.111801244 0.40625 0.46308726 0.43870968 0.55263156 0.4370861 0.4090909 0.48026314 0.49006623 0.42675158 0.41401273 0.39873418 0.32894737 0.14285715 0.0 0.53289473 0.55263156 0.55263156 0.5394737 0.48026314 0.43421054 0.55263156 0.46710527 0.5 0.46710527 0.46710527 0.45394737 0.477707 0.48407644 0.46835443 0.4556962 0.40127388 0.38853502 0.4375 0.0931677 0.40127388 0.36551723
[25] 'aps1_Scer_APS1YLR170C'                                                                                                                            0.44078946 0.55263156 0.5394737 0.5131579 0.5065789 0.5448276 0.46710527 0.54 0.51968503 0.5263158 0.49342105 0.5771812 0.57894737 0.5714286 0.54304636 0.53289473 0.5855263 0.60264903 0.47019866 0.47368422 0.5131579 0.503268 0.5065789 0.53289473 0.0 0.070512824 0.051282052 0.03846154 0.26923078 0.27564102 0.051282052 0.21794872 0.30769232 0.39869282 0.41830066 0.45751634 0.44078946 0.4509804 0.46052632 0.46052632 0.4473684 0.45394737 0.5033113 0.5131579 0.47019866 0.4413793
[26] 'aps1_Sbay_c985_16380'                                                                                                                             0.46052632 0.55263156 0.56578946 0.53289473 0.5131579 0.5586207 0.48026314 0.52666664 0.511811 0.54605263 0.5065789 0.59731543 0.59210527 0.6038961 0.5562914 0.5263158 0.57236844 0.62913907 0.4834437 0.4868421 0.5131579 0.5294118 0.5197368 0.55263156 0.070512824 0.0 0.032051284 0.06410257 0.26923078 0.27564102 0.032051284 0.22435898 0.33974358 0.39869282 0.4379085 0.4509804 0.45394737 0.4509804 0.47368422 0.46052632 0.45394737 0.47368422 0.5033113 0.53289473 0.49006623 0.46206897
[27] 'aps1_Smik_c1478_14906'                                                                                                                            0.4473684 0.56578946 0.55263156 0.5263158 0.5131579 0.55172414 0.48026314 0.53333336 0.503937 0.54605263 0.5131579 0.590604 0.5855263 0.58441556 0.5562914 0.5131579 0.57894737 0.6092715 0.4834437 0.4868421 0.5131579 0.52287585 0.5197368 0.55263156 0.051282052 0.032051284 0.0 0.044871796 0.27564102 0.2820513 4.1633363E-17 0.22435898 0.33333334 0.39215687 0.41830066 0.44444445 0.4473684 0.4379085 0.46710527 0.46052632 0.45394737 0.47368422 0.49668875 0.53289473 0.49006623 0.46206897
[28] 'aps1_Spar_c136_16198'                                                                                                                             0.44078946 0.54605263 0.54605263 0.5197368 0.5197368 0.5448276 0.48026314 0.53333336 0.503937 0.5263158 0.49342105 0.590604 0.57894737 0.5714286 0.53642386 0.53289473 0.57894737 0.5960265 0.4834437 0.48026314 0.5131579 0.50980395 0.5 0.5394737 0.03846154 0.06410257 0.044871796 0.0 0.27564102 0.2820513 0.044871796 0.23076923 0.32692307 0.40522876 0.43137255 0.45751634 0.4276316 0.4509804 0.46710527 0.46710527 0.4473684 0.45394737 0.5231788 0.5197368 0.47682118 0.44827586
[29] 'aps1_Scas_Contig573_8'                                                                                                                            0.42105263 0.53289473 0.53289473 0.5263158 0.47368422 0.59310347 0.44078946 0.56 0.47244096 0.4868421 0.46710527 0.5100671 0.53289473 0.58441556 0.51655626 0.5065789 0.5263158 0.589404 0.4437086 0.4473684 0.4868421 0.48366013 0.46710527 0.48026314 0.26923078 0.26923078 0.27564102 0.27564102 0.0 0.30128205 0.27564102 0.21153846 0.33974358 0.36601308 0.39869282 0.4117647 0.41447368 0.38562092 0.45394737 0.46052632 0.42105263 0.43421054 0.46357617 0.47368422 0.43046358 0.4
[30] 'aps1_Sklu_Contig1996_3'                                                                                                                           0.42105263 0.5 0.5 0.47368422 0.45394737 0.5448276 0.43421054 0.53333336 0.48818898 0.4473684 0.4276316 0.53691274 0.5065789 0.59090906 0.4834437 0.4868421 0.5197368 0.5629139 0.4370861 0.43421054 0.4276316 0.45751634 0.39473686 0.43421054 0.27564102 0.27564102 0.2820513 0.2820513 0.30128205 0.0 0.2820513 0.2948718 0.26923078 0.35947713 0.38562092 0.37254903 0.42105263 0.4117647 0.42105263 0.4276316 0.375 0.38157895 0.46357617 0.46052632 0.41721854 0.3862069
[31] 'aps1_Smik_Contig1533_5'                                                                                                                           0.4473684 0.56578946 0.55263156 0.5263158 0.5131579 0.55172414 0.48026314 0.53333336 0.503937 0.54605263 0.5131579 0.590604 0.5855263 0.58441556 0.5562914 0.5131579 0.57894737 0.6092715 0.4834437 0.4868421 0.5131579 0.52287585 0.5197368 0.55263156 0.051282052 0.032051284 4.1633363E-17 0.044871796 0.27564102 0.2820513 0.0 0.22435898 0.33333334 0.39215687 0.41830066 0.44444445 0.4473684 0.4379085 0.46710527 0.46052632 0.45394737 0.47368422 0.49668875 0.53289473 0.49006623 0.46206897
[32] 'aps1_candiG_50285517|ref|XP_445187_1|_unnamed_protein_product_'                                                                                   0.42105263 0.5131579 0.5263158 0.5 0.4473684 0.5724138 0.4276316 0.5466667 0.47244096 0.46710527 0.49342105 0.53691274 0.54605263 0.5584416 0.51655626 0.5 0.53289473 0.589404 0.43046358 0.43421054 0.47368422 0.47712418 0.46710527 0.46710527 0.21794872 0.22435898 0.22435898 0.23076923 0.21153846 0.2948718 0.22435898 0.0 0.34615386 0.38562092 0.39215687 0.4248366 0.40131578 0.39215687 0.43421054 0.46052632 0.40789473 0.40131578 0.46357617 0.4473684 0.41721854 0.3862069
[33] 'aps1_kluyver_50312131|ref|XP_456097_1|_unnamed_protein_product_'                                                                                  0.4473684 0.5394737 0.53289473 0.5065789 0.48026314 0.59310347 0.46052632 0.6066667 0.503937 0.5065789 0.5131579 0.5503356 0.54605263 0.6038961 0.5033113 0.46052632 0.5394737 0.56953645 0.46357617 0.46052632 0.53289473 0.47712418 0.46052632 0.5 0.30769232 0.33974358 0.33333334 0.32692307 0.33974358 0.26923078 0.33333334 0.34615386 0.0 0.39215687 0.41830066 0.44444445 0.44078946 0.4640523 0.46052632 0.46052632 0.4276316 0.4473684 0.5033113 0.5 0.45033112 0.42068964
[34] 'aps1_pichia_126139922|ref|XP_001386483_1|_hypothetical_protein_PICST_50523_'                                                                      0.40789473 0.5 0.53289473 0.5197368 0.43421054 0.57931036 0.45394737 0.5637584 0.36220473 0.45394737 0.47368422 0.5033557 0.5263158 0.59477127 0.50993377 0.49342105 0.56578946 0.5562914 0.45695364 0.47368422 0.5065789 0.47058824 0.46052632 0.46710527 0.39869282 0.39869282 0.39215687 0.40522876 0.36601308 0.35947713 0.39215687 0.38562092 0.39215687 0.0 0.13071896 0.18300654 0.42105263 0.3267974 0.45394737 0.45394737 0.4276316 0.40789473 0.4370861 0.46710527 0.43046358 0.40689656
[35] 'aps1_debaro_50424993|ref|XP_461088_1|_hypothetical_protein_DEHA0F18183g_'                                                                         0.42105263 0.48026314 0.5263158 0.53289473 0.4473684 0.55172414 0.44078946 0.54362416 0.38582677 0.46710527 0.46710527 0.5167785 0.54605263 0.5816994 0.5298013 0.49342105 0.59210527 0.54304636 0.4437086 0.46052632 0.4868421 0.45751634 0.47368422 0.46710527 0.41830066 0.4379085 0.41830066 0.43137255 0.39869282 0.38562092 0.41830066 0.39215687 0.41830066 0.13071896 0.0 0.14379086 0.41447368 0.3398693 0.45394737 0.44078946 0.41447368 0.40131578 0.4370861 0.48026314 0.410596 0.3862069
[36] 'aps1_candiA_238879981|gb|EEQ43619_1|_AP_1_complex_subunit_theta_1_'                                                                               0.4276316 0.47368422 0.5263158 0.5394737 0.44078946 0.55172414 0.45394737 0.5302013 0.37795275 0.45394737 0.4276316 0.5302013 0.5394737 0.62091506 0.5033113 0.4868421 0.57894737 0.54966885 0.45695364 0.48026314 0.47368422 0.45751634 0.43421054 0.45394737 0.45751634 0.4509804 0.44444445 0.45751634 0.4117647 0.37254903 0.44444445 0.4248366 0.44444445 0.18300654 0.14379086 0.0 0.44078946 0.36601308 0.46710527 0.4473684 0.4473684 0.43421054 0.4437086 0.46052632 0.4370861 0.41379312
[37] 'aps1_cryptococcus_134112349|ref|XP_775149_1|_hypothetical_protein_CNBE4230_'                                                                      0.24840765 0.522293 0.49342105 0.51592356 0.43506494 0.59310347 0.49044585 0.5743243 0.4375 0.477707 0.47435898 0.5302013 0.53246754 0.56578946 0.46357617 0.503268 0.55263156 0.589404 0.49358973 0.49044585 0.46496814 0.46052632 0.4968153 0.477707 0.44078946 0.45394737 0.4473684 0.4276316 0.41447368 0.42105263 0.4473684 0.40131578 0.44078946 0.42105263 0.41447368 0.44078946 0.0 0.31847134 0.477707 0.4968153 0.43312103 0.4522293 0.42948717 0.48101267 0.4679487 0.42068964
[38] 'aps1_asper_67901390|ref|XP_680951_1|_hypothetical_protein_AN7682_2_'                                                                              0.29936305 0.477707 0.49342105 0.5 0.4090909 0.59310347 0.477707 0.590604 0.2868217 0.477707 0.49358973 0.5100671 0.5649351 0.5686275 0.45695364 0.49673203 0.53289473 0.56953645 0.48076922 0.477707 0.477707 0.45751634 0.477707 0.48407644 0.4509804 0.4509804 0.4379085 0.4509804 0.38562092 0.4117647 0.4379085 0.39215687 0.4640523 0.3267974 0.3398693 0.36601308 0.31847134 0.0 0.477707 0.49044585 0.43312103 0.4522293 0.42948717 0.4713376 0.42948717 0.3862069
[39] 'aps1_xenopus_27924367|gb|AAH45095_1|_Ap1s1_protein_'                                                                                              0.5280899 0.5443038 0.53289473 0.51592356 0.4903226 0.57931036 0.1329114 0.5405405 0.53125 0.5280899 0.36305732 0.54362416 0.5354839 0.5986842 0.49668875 0.4935065 0.55263156 0.589404 0.12738854 0.21656051 0.51898736 0.46710527 0.44936708 0.46835443 0.46052632 0.47368422 0.46710527 0.46710527 0.45394737 0.42105263 0.46710527 0.43421054 0.46052632 0.45394737 0.45394737 0.46710527 0.477707 0.477707 0.0 0.10759494 0.27388534 0.24840765 0.4968153 0.47468355 0.18471338 0.19310345
[40] 'aps1_danio_47123241|gb|AAH70003_1|_Ap1s1_protein_'                                                                                                0.48734176 0.5253165 0.5131579 0.522293 0.47096774 0.5724138 0.08227848 0.5202703 0.5 0.48101267 0.35031846 0.52348995 0.5354839 0.6118421 0.4834437 0.48051947 0.56578946 0.58278143 0.08280255 0.1656051 0.49367088 0.44078946 0.43037975 0.4556962 0.46052632 0.46052632 0.46052632 0.46710527 0.46052632 0.4276316 0.46052632 0.46052632 0.46052632 0.45394737 0.44078946 0.4473684 0.4968153 0.49044585 0.10759494 0.0 0.24840765 0.24840765 0.48407644 0.4556962 0.15923567 0.15862069
[41] 'aps1_celegans_17560364|ref|NP_504559_1|_AdaPtin_Small_chain_clathrin_associated_complex_family_member_aps_1_'                                     0.43949044 0.522293 0.49342105 0.477707 0.44805196 0.59310347 0.24840765 0.5472973 0.453125 0.43949044 0.32692307 0.53691274 0.53246754 0.6118421 0.47682118 0.49019608 0.56578946 0.54304636 0.25 0.27388534 0.477707 0.46052632 0.41401273 0.40127388 0.4473684 0.45394737 0.45394737 0.4473684 0.42105263 0.375 0.45394737 0.40789473 0.4276316 0.4276316 0.41447368 0.4473684 0.43312103 0.43312103 0.27388534 0.24840765 0.0 0.14012739 0.44230768 0.42675158 0.22435898 0.19310345
[42] 'aps1_droso_gi|21355569|ref|NP_651198_1|_AP_1sigma_'                                                                                               0.44585988 0.522293 0.49342105 0.477707 0.42857143 0.57931036 0.24840765 0.5337838 0.453125 0.41401273 0.30769232 0.5167785 0.52597404 0.6118421 0.45695364 0.47712418 0.55263156 0.5298013 0.25 0.2611465 0.45859873 0.4276316 0.40127388 0.38853502 0.45394737 0.47368422 0.47368422 0.45394737 0.43421054 0.38157895 0.47368422 0.40131578 0.4473684 0.40789473 0.40131578 0.43421054 0.4522293 0.4522293 0.24840765 0.24840765 0.14012739 0.0 0.4551282 0.40127388 0.1923077 0.15172414
[43] 'aps1_spombe_19114322|ref|NP_593410_1|_AP_1_adaptor_complex_subunit_predicted_'                                                                    0.425 0.4968153 0.49006623 0.525641 0.42857143 0.55172414 0.477707 0.53061223 0.496063 0.43125 0.509434 0.49324325 0.5194805 0.5562914 0.50666666 0.47712418 0.54966885 0.58 0.477707 0.4679487 0.48407644 0.47682118 0.475 0.4375 0.5033113 0.5033113 0.49668875 0.5231788 0.46357617 0.46357617 0.49668875 0.46357617 0.5033113 0.4370861 0.4370861 0.4437086 0.42948717 0.42948717 0.4968153 0.48407644 0.44230768 0.4551282 0.0 0.45 0.44585988 0.4027778
[44] 'aps1_arabi1_gi|15237005|ref|NP_195267_1|_clathrin_adaptor_complex_small_chain_family_protein_'                                                    0.46583852 0.47468355 0.42105263 0.3821656 0.30967742 0.537931 0.43037975 0.5067568 0.4609375 0.13043478 0.40625 0.45637584 0.44516128 0.55263156 0.43046358 0.3961039 0.46710527 0.50993377 0.43312103 0.42038217 0.37974682 0.3026316 0.17391305 0.0931677 0.5131579 0.53289473 0.53289473 0.5197368 0.47368422 0.46052632 0.53289473 0.4473684 0.5 0.46710527 0.48026314 0.46052632 0.48101267 0.4713376 0.47468355 0.4556962 0.42675158 0.40127388 0.45 0.0 0.41401273 0.37241378
[45] 'aps1_gallus_57525488|ref|NP_001006261_1|_adaptor_related_protein_complex_1_sigma_2_subunit_'                                                      0.4522293 0.48407644 0.49668875 0.49358973 0.3961039 0.56551725 0.13375796 0.53741497 0.4488189 0.42675158 0.33974358 0.49324325 0.5194805 0.615894 0.46666667 0.4640523 0.54304636 0.54 0.13375796 0.18589744 0.48407644 0.41721854 0.40764332 0.40127388 0.47019866 0.49006623 0.49006623 0.47682118 0.43046358 0.41721854 0.49006623 0.41721854 0.45033112 0.43046358 0.410596 0.4370861 0.4679487 0.42948717 0.18471338 0.15923567 0.22435898 0.1923077 0.44585988 0.41401273 0.0 0.020833334
[46] 'aps1_mus_148708821|gb|EDL40768_1|_adaptor_related_protein_complex_1_sigma_2_subunit_isoform_CRA_b_'                                               0.41379312 0.4413793 0.46896553 0.46896553 0.37241378 0.55944055 0.13103448 0.53103447 0.40336135 0.4 0.28965518 0.47586206 0.48965517 0.5862069 0.45517242 0.45517242 0.5241379 0.51724136 0.13194445 0.12413793 0.4413793 0.3862069 0.37241378 0.36551723 0.4413793 0.46206897 0.46206897 0.44827586 0.4 0.3862069 0.46206897 0.3862069 0.42068964 0.40689656 0.3862069 0.41379312 0.42068964 0.3862069 0.19310345 0.15862069 0.19310345 0.15172414 0.4027778 0.37241378 0.020833334 0.0
;
END; [Distances]
BEGIN Sets;
  TAXSET 'amoebozoa' = 'aps1_dictyo_gi_|166240177|ref|XP_001733048_1|_sigma_adaptin_' 'aps1_ehisto_15_m00341_|||clathrin_assembly_protein_putative|Entamoeba_histolytica|chr_unknown|||Auto';
  TAXSET 'basidiomycota' = 'aps1_ustil_UM03004_1_hypothetical_protein_17968_20488_' 'aps1_cryptococcus_134112349|ref|XP_775149_1|_hypothetical_protein_CNBE4230_';
  TAXSET 'choanoflagellata' = 'aps1_monbre_jgi|Monbr1|20286|estExt_Genewise1_C_50285';
  TAXSET 'chromalveolata' = 'aps1_Toxoplasma_gondii|VIII|59_m03515|Annotation|Toxoplasma_gondii_TIGR|protein_coding_clathrin_associated_adaptor_complex_small_chan_putative' 'aps1_phaeo_jgi|Phatr2|52007|phatr1_ua_kg_chr_9000035' 'aps1_tpseudo_jgi|Thaps3|33667|e_gw1_4_641_1' 'aps1_plasmoF_gi|124803952|ref|XP_001347858_1|_clathrin_assembly_protein_AP19_' 'aps1_tparva_525_m05582_|TP01_0754|TP01_0754|clathrin_assembly_protein_putative|Theileria_parva|chr_1|c1m525|525' 'aps1_tetrahymena_221_m00069_|||Clathrin_adaptor_complex_small_chain_family_protein|T__thermophilia|chr_0|8254185|221' 'aps1_chomini_gi|67587733|ref|XP_665272_1|_clathrin_assembly_protein_AP19_';
  TAXSET 'excavata' = 'aps1_populus_gi_|224127562|ref|XP_002320105_1|_predicted_protein_' 'aps1_tricho_95629_m00065' 'aps1_leish_LinJ29_V3_1530_|||clathrin_coat_assembly_protein_AP19_putative|Leishmania_infantum|chr_29|||Auto' 'aps1_naegleria_fgeneshHS_pm_scaffold_1000009';
  TAXSET 'fungi' = 'aps1_Scer_APS1YLR170C' 'aps1_Sbay_c985_16380' 'aps1_kluyver_50312131|ref|XP_456097_1|_unnamed_protein_product_' 'aps1_Smik_c1478_14906' 'aps1_Scas_Contig573_8' 'aps1_Smik_Contig1533_5' 'aps1_Spar_c136_16198' 'aps1_candiA_238879981|gb|EEQ43619_1|_AP_1_complex_subunit_theta_1_' 'aps1_pichia_126139922|ref|XP_001386483_1|_hypothetical_protein_PICST_50523_' 'aps1_spombe_19114322|ref|NP_593410_1|_AP_1_adaptor_complex_subunit_predicted_' 'aps1_asper_67901390|ref|XP_680951_1|_hypothetical_protein_AN7682_2_' 'aps1_ustil_UM03004_1_hypothetical_protein_17968_20488_' 'aps1_Sklu_Contig1996_3' 'aps1_cryptococcus_134112349|ref|XP_775149_1|_hypothetical_protein_CNBE4230_' 'aps1_candiG_50285517|ref|XP_445187_1|_unnamed_protein_product_' 'aps1_debaro_50424993|ref|XP_461088_1|_hypothetical_protein_DEHA0F18183g_' 'aps1_neurospora_gi_|28950037|emb|CAD70792_1|_probable_clathrin_associated_adaptor_complex_ap_1_small_chain_sigma1_';
  TAXSET 'metazoa' = 'aps1_celegans_17560364|ref|NP_504559_1|_AdaPtin_Small_chain_clathrin_associated_complex_family_member_aps_1_' 'aps1_xenopus_27924367|gb|AAH45095_1|_Ap1s1_protein_' 'aps1_gallus_57525488|ref|NP_001006261_1|_adaptor_related_protein_complex_1_sigma_2_subunit_' 'aps1_homo_gi_|4557471|ref|NP_001274_1|_adaptor_related_protein_complex_1_sigma_1_subunit_' 'aps1_droso_gi|21355569|ref|NP_651198_1|_AP_1sigma_' 'aps1_mus_148708821|gb|EDL40768_1|_adaptor_related_protein_complex_1_sigma_2_subunit_isoform_CRA_b_' 'aps1_bos_gi_|116004439|ref|NP_001070578_1|_adaptor_related_protein_complex_1_sigma_1_subunit_' 'aps1_rattus_gi_|149062964|gb|EDM13287_1|_adaptor_protein_complex_AP_1_sigma_1_predicted_isoform_CRA_a_' 'aps1_danio_47123241|gb|AAH70003_1|_Ap1s1_protein_';
  TAXSET 'pezizomycetes' = 'aps1_spombe_19114322|ref|NP_593410_1|_AP_1_adaptor_complex_subunit_predicted_' 'aps1_asper_67901390|ref|XP_680951_1|_hypothetical_protein_AN7682_2_' 'aps1_neurospora_gi_|28950037|emb|CAD70792_1|_probable_clathrin_associated_adaptor_complex_ap_1_small_chain_sigma1_';
  TAXSET 'plantae' = 'aps1_oryzas_gi_|108711413|gb|ABF99208_1|_Adapter_related_protein_complex_1_sigma_1B_subunit_putative_expressed_' 'aps1_ostreo_jgi|Ost9901_3|26214|eugene_1000010248' 'aps1_chalmy_gi_|159472687|ref|XP_001694476_1|_Sigma1_Adaptin_' 'aps1_physco_gi_|168051195|ref|XP_001778041_1|_predicted_protein_' 'aps1_arabi1_gi|15237005|ref|NP_195267_1|_clathrin_adaptor_complex_small_chain_family_protein_';
  TAXSET 'rhodophyta' = 'aps1_cmero_gnl|CMER|CMR144C_adaptor_related_protein_complex_1_sigma_subunit';
  TAXSET 'saccharomycotina' = 'aps1_Scer_APS1YLR170C' 'aps1_pichia_126139922|ref|XP_001386483_1|_hypothetical_protein_PICST_50523_' 'aps1_Sbay_c985_16380' 'aps1_kluyver_50312131|ref|XP_456097_1|_unnamed_protein_product_' 'aps1_Sklu_Contig1996_3' 'aps1_Smik_c1478_14906' 'aps1_Scas_Contig573_8' 'aps1_Spar_c136_16198' 'aps1_Smik_Contig1533_5' 'aps1_candiG_50285517|ref|XP_445187_1|_unnamed_protein_product_' 'aps1_candiA_238879981|gb|EEQ43619_1|_AP_1_complex_subunit_theta_1_' 'aps1_debaro_50424993|ref|XP_461088_1|_hypothetical_protein_DEHA0F18183g_';
  TAXSET 'unikonta' = 'aps1_Scer_APS1YLR170C' 'aps1_monbre_jgi|Monbr1|20286|estExt_Genewise1_C_50285' 'aps1_Sbay_c985_16380' 'aps1_kluyver_50312131|ref|XP_456097_1|_unnamed_protein_product_' 'aps1_Smik_Contig1533_5' 'aps1_droso_gi|21355569|ref|NP_651198_1|_AP_1sigma_' 'aps1_rattus_gi_|149062964|gb|EDM13287_1|_adaptor_protein_complex_AP_1_sigma_1_predicted_isoform_CRA_a_' 'aps1_dictyo_gi_|166240177|ref|XP_001733048_1|_sigma_adaptin_' 'aps1_xenopus_27924367|gb|AAH45095_1|_Ap1s1_protein_' 'aps1_spombe_19114322|ref|NP_593410_1|_AP_1_adaptor_complex_subunit_predicted_' 'aps1_asper_67901390|ref|XP_680951_1|_hypothetical_protein_AN7682_2_' 'aps1_ustil_UM03004_1_hypothetical_protein_17968_20488_' 'aps1_Sklu_Contig1996_3' 'aps1_candiG_50285517|ref|XP_445187_1|_unnamed_protein_product_' 'aps1_cryptococcus_134112349|ref|XP_775149_1|_hypothetical_protein_CNBE4230_' 'aps1_bos_gi_|116004439|ref|NP_001070578_1|_adaptor_related_protein_complex_1_sigma_1_subunit_' 'aps1_debaro_50424993|ref|XP_461088_1|_hypothetical_protein_DEHA0F18183g_' 'aps1_celegans_17560364|ref|NP_504559_1|_AdaPtin_Small_chain_clathrin_associated_complex_family_member_aps_1_' 'aps1_ehisto_15_m00341_|||clathrin_assembly_protein_putative|Entamoeba_histolytica|chr_unknown|||Auto' 'aps1_gallus_57525488|ref|NP_001006261_1|_adaptor_related_protein_complex_1_sigma_2_subunit_' 'aps1_Smik_c1478_14906' 'aps1_Scas_Contig573_8' 'aps1_Spar_c136_16198' 'aps1_candiA_238879981|gb|EEQ43619_1|_AP_1_complex_subunit_theta_1_' 'aps1_pichia_126139922|ref|XP_001386483_1|_hypothetical_protein_PICST_50523_' 'aps1_homo_gi_|4557471|ref|NP_001274_1|_adaptor_related_protein_complex_1_sigma_1_subunit_' 'aps1_mus_148708821|gb|EDL40768_1|_adaptor_related_protein_complex_1_sigma_2_subunit_isoform_CRA_b_' 'aps1_danio_47123241|gb|AAH70003_1|_Ap1s1_protein_' 'aps1_neurospora_gi_|28950037|emb|CAD70792_1|_probable_clathrin_associated_adaptor_complex_ap_1_small_chain_sigma1_';
END; [Sets]

BEGIN Splits;
DIMENSIONS ntax=46 nsplits=147;
FORMAT labels=no weights=yes confidences=no intervals=no;
PROPERTIES fit=96.77 cyclic;
CYCLE 1 37 9 38 34 35 36 29 32 26 27 31 28 25 30 33 20 19 7 40 39 45 46 42 41 11 15 22 21 3 4 23 10 24 44 5 16 17 2 18 12 14 6 8 13 43;
MATRIX
[1, size=1] 	 0.12525992 	  1 2 3 4 5 6 7 8 9 10 11 12 13 14 15 16 17 18 19 20 21 22 23 24 25 26 27 28 29 30 31 32 33 34 35 36 38 39 40 41 42 43 44 45 46,
[2, size=21] 	 0.0034178847 	  1 2 3 4 5 6 8 10 12 13 14 15 16 17 18 21 22 23 24 43 44,
[3, size=2] 	 0.003527344 	  1 43,
[4, size=1] 	 0.11929383 	  1,
[5, size=1] 	 0.16783686 	  1 2 3 4 5 6 7 8 10 11 12 13 14 15 16 17 18 19 20 21 22 23 24 25 26 27 28 29 30 31 32 33 34 35 36 37 38 39 40 41 42 43 44 45 46,
[6, size=3] 	 0.009581881 	  1 2 3 4 5 6 7 8 10 11 12 13 14 15 16 17 18 19 20 21 22 23 24 25 26 27 28 29 30 31 32 33 35 36 37 39 40 41 42 43 44 45 46,
[7, size=5] 	 0.026812525 	  1 2 3 4 5 6 7 8 10 11 12 13 14 15 16 17 18 19 20 21 22 23 24 25 26 27 28 29 30 31 32 33 37 39 40 41 42 43 44 45 46,
[8, size=6] 	 0.003998172 	  1 2 3 4 5 6 7 8 10 11 12 13 14 15 16 17 18 19 20 21 22 23 24 25 26 27 28 30 31 32 33 37 39 40 41 42 43 44 45 46,
[9, size=3] 	 0.0083479965 	  1 37 43,
[10, size=2] 	 0.04642551 	  1 37,
[11, size=1] 	 0.1287957 	  1 2 3 4 5 6 7 8 9 10 11 12 13 14 15 16 17 18 19 20 21 22 23 24 25 26 27 28 29 30 31 32 33 34 35 36 37 39 40 41 42 43 44 45 46,
[12, size=9] 	 0.0014396214 	  1 2 3 4 5 6 7 8 9 10 11 12 13 14 15 16 17 18 19 20 21 22 23 24 25 28 30 33 37 39 40 41 42 43 44 45 46,
[13, size=12] 	 0.0013418695 	  1 2 3 4 5 6 7 8 9 10 11 12 13 14 15 16 17 18 19 20 21 22 23 24 33 37 39 40 41 42 43 44 45 46,
[14, size=1] 	 0.05895411 	  1 2 3 4 5 6 7 8 9 10 11 12 13 14 15 16 17 18 19 20 21 22 23 24 25 26 27 28 29 30 31 32 33 35 36 37 38 39 40 41 42 43 44 45 46,
[15, size=2] 	 0.019081367 	  1 2 3 4 5 6 7 8 9 10 11 12 13 14 15 16 17 18 19 20 21 22 23 24 25 26 27 28 29 30 31 32 33 36 37 38 39 40 41 42 43 44 45 46,
[16, size=3] 	 0.06617086 	  1 2 3 4 5 6 7 8 9 10 11 12 13 14 15 16 17 18 19 20 21 22 23 24 25 26 27 28 29 30 31 32 33 37 38 39 40 41 42 43 44 45 46,
[17, size=12] 	 0.0041051065 	  1 2 3 4 5 6 7 8 9 10 11 12 13 14 15 16 17 18 19 20 21 22 23 24 37 38 39 40 41 42 43 44 45 46,
[18, size=22] 	 0.011844078 	  1 2 3 4 5 6 8 9 10 12 13 14 15 16 17 18 21 22 23 24 37 38 43 44,
[19, size=4] 	 0.02703027 	  1 9 37 38,
[20, size=1] 	 0.04628746 	  1 2 3 4 5 6 7 8 9 10 11 12 13 14 15 16 17 18 19 20 21 22 23 24 25 26 27 28 29 30 31 32 33 34 36 37 38 39 40 41 42 43 44 45 46,
[21, size=2] 	 0.024884013 	  1 2 3 4 5 6 7 8 9 10 11 12 13 14 15 16 17 18 19 20 21 22 23 24 25 26 27 28 29 30 31 32 33 34 37 38 39 40 41 42 43 44 45 46,
[22, size=1] 	 0.074947074 	  1 2 3 4 5 6 7 8 9 10 11 12 13 14 15 16 17 18 19 20 21 22 23 24 25 26 27 28 29 30 31 32 33 34 35 37 38 39 40 41 42 43 44 45 46,
[23, size=7] 	 0.002886623 	  1 9 34 35 37 38 43,
[24, size=1] 	 0.1027926 	  1 2 3 4 5 6 7 8 9 10 11 12 13 14 15 16 17 18 19 20 21 22 23 24 25 26 27 28 30 31 32 33 34 35 36 37 38 39 40 41 42 43 44 45 46,
[25, size=2] 	 0.010122872 	  1 2 3 4 5 6 7 8 9 10 11 12 13 14 15 16 17 18 19 20 21 22 23 24 25 26 27 28 30 31 33 34 35 36 37 38 39 40 41 42 43 44 45 46,
[26, size=3] 	 0.0047015105 	  1 2 3 4 5 6 7 8 9 10 11 12 13 14 15 16 17 18 19 20 21 22 23 24 25 27 28 30 31 33 34 35 36 37 38 39 40 41 42 43 44 45 46,
[27, size=4] 	 6.8894556E-6 	  1 2 3 4 5 6 7 8 9 10 11 12 13 14 15 16 17 18 19 20 21 22 23 24 25 28 30 31 33 34 35 36 37 38 39 40 41 42 43 44 45 46,
[28, size=7] 	 0.0367094 	  1 2 3 4 5 6 7 8 9 10 11 12 13 14 15 16 17 18 19 20 21 22 23 24 30 33 34 35 36 37 38 39 40 41 42 43 44 45 46,
[29, size=9] 	 0.03372218 	  1 2 3 4 5 6 7 8 9 10 11 12 13 14 15 16 17 18 19 20 21 22 23 24 34 35 36 37 38 39 40 41 42 43 44 45 46,
[30, size=10] 	 3.8873072E-4 	  1 2 3 4 5 6 7 8 9 10 11 12 13 14 15 16 17 18 19 21 22 23 24 34 35 36 37 38 39 40 41 42 43 44 45 46,
[31, size=14] 	 0.004201969 	  1 2 3 4 5 6 8 9 10 11 12 13 14 15 16 17 18 21 22 23 24 34 35 36 37 38 41 42 43 44 45 46,
[32, size=18] 	 0.0028499556 	  1 2 3 4 5 6 8 9 10 11 12 13 14 15 16 17 18 21 22 23 24 34 35 36 37 38 43 44,
[33, size=1] 	 0.07879489 	  1 2 3 4 5 6 7 8 9 10 11 12 13 14 15 16 17 18 19 20 21 22 23 24 25 26 27 28 29 30 31 33 34 35 36 37 38 39 40 41 42 43 44 45 46,
[34, size=4] 	 3.5057493E-4 	  1 2 3 4 5 6 7 8 9 10 11 12 13 14 15 16 17 18 19 20 21 22 23 24 25 28 29 30 33 34 35 36 37 38 39 40 41 42 43 44 45 46,
[35, size=6] 	 0.018803298 	  1 2 3 4 5 6 7 8 9 10 11 12 13 14 15 16 17 18 19 20 21 22 23 24 29 30 33 34 35 36 37 38 39 40 41 42 43 44 45 46,
[36, size=7] 	 0.0019421523 	  1 2 3 4 5 6 7 8 9 10 11 12 13 14 15 16 17 18 19 20 21 22 23 24 29 33 34 35 36 37 38 39 40 41 42 43 44 45 46,
[37, size=1] 	 0.015202778 	  1 2 3 4 5 6 7 8 9 10 11 12 13 14 15 16 17 18 19 20 21 22 23 24 25 27 28 29 30 31 32 33 34 35 36 37 38 39 40 41 42 43 44 45 46,
[38, size=2] 	 0.001055512 	  1 2 3 4 5 6 7 8 9 10 11 12 13 14 15 16 17 18 19 20 21 22 23 24 25 28 29 30 31 32 33 34 35 36 37 38 39 40 41 42 43 44 45 46,
[39, size=3] 	 0.013643556 	  1 2 3 4 5 6 7 8 9 10 11 12 13 14 15 16 17 18 19 20 21 22 23 24 25 28 29 30 32 33 34 35 36 37 38 39 40 41 42 43 44 45 46,
[40, size=4] 	 0.0072333156 	  1 2 3 4 5 6 7 8 9 10 11 12 13 14 15 16 17 18 19 20 21 22 23 24 25 29 30 32 33 34 35 36 37 38 39 40 41 42 43 44 45 46,
[41, size=5] 	 0.06619105 	  1 2 3 4 5 6 7 8 9 10 11 12 13 14 15 16 17 18 19 20 21 22 23 24 29 30 32 33 34 35 36 37 38 39 40 41 42 43 44 45 46,
[42, size=6] 	 0.0029071122 	  1 2 3 4 5 6 7 8 9 10 11 12 13 14 15 16 17 18 19 20 21 22 23 24 29 32 33 34 35 36 37 38 39 40 41 42 43 44 45 46,
[43, size=7] 	 0.02470754 	  1 2 3 4 5 6 7 8 9 10 11 12 13 14 15 16 17 18 19 20 21 22 23 24 29 32 34 35 36 37 38 39 40 41 42 43 44 45 46,
[44, size=12] 	 0.0011461045 	  1 2 3 4 5 6 8 9 10 11 12 13 14 15 16 17 18 21 22 23 24 29 32 34 35 36 37 38 41 42 43 44 45 46,
[45, size=1] 	 3.537881E-4 	  1 2 3 4 5 6 7 8 9 10 11 12 13 14 15 16 17 18 19 20 21 22 23 24 25 26 28 29 30 31 32 33 34 35 36 37 38 39 40 41 42 43 44 45 46,
[46, size=2] 	 0.006094388 	  1 2 3 4 5 6 7 8 9 10 11 12 13 14 15 16 17 18 19 20 21 22 23 24 25 26 28 29 30 32 33 34 35 36 37 38 39 40 41 42 43 44 45 46,
[47, size=4] 	 0.009828684 	  1 2 3 4 5 6 7 8 9 10 11 12 13 14 15 16 17 18 19 20 21 22 23 24 26 29 30 32 33 34 35 36 37 38 39 40 41 42 43 44 45 46,
[48, size=1] 	 2.7348532E-4 	  1 2 3 4 5 6 7 8 9 10 11 12 13 14 15 16 17 18 19 20 21 22 23 24 25 26 27 28 29 30 32 33 34 35 36 37 38 39 40 41 42 43 44 45 46,
[49, size=3] 	 5.430466E-4 	  1 2 3 4 5 6 7 8 9 10 11 12 13 14 15 16 17 18 19 20 21 22 23 24 26 27 29 30 32 33 34 35 36 37 38 39 40 41 42 43 44 45 46,
[50, size=5] 	 8.673936E-4 	  1 2 3 4 5 6 7 8 9 10 11 12 13 14 15 16 17 18 19 20 21 22 23 24 26 27 29 32 34 35 36 37 38 39 40 41 42 43 44 45 46,
[51, size=1] 	 0.013414367 	  1 2 3 4 5 6 7 8 9 10 11 12 13 14 15 16 17 18 19 20 21 22 23 24 25 26 27 29 30 31 32 33 34 35 36 37 38 39 40 41 42 43 44 45 46,
[52, size=2] 	 0.0047847335 	  1 2 3 4 5 6 7 8 9 10 11 12 13 14 15 16 17 18 19 20 21 22 23 24 26 27 29 30 31 32 33 34 35 36 37 38 39 40 41 42 43 44 45 46,
[53, size=13] 	 0.0013188964 	  1 9 26 27 29 31 32 34 35 36 37 38 43,
[54, size=1] 	 0.014472345 	  1 2 3 4 5 6 7 8 9 10 11 12 13 14 15 16 17 18 19 20 21 22 23 24 26 27 28 29 30 31 32 33 34 35 36 37 38 39 40 41 42 43 44 45 46,
[55, size=3] 	 0.0022834213 	  1 2 3 4 5 6 7 8 9 10 11 12 13 14 15 16 17 18 19 20 21 22 23 24 26 27 28 29 31 32 34 35 36 37 38 39 40 41 42 43 44 45 46,
[56, size=1] 	 0.10718965 	  1 2 3 4 5 6 7 8 9 10 11 12 13 14 15 16 17 18 19 20 21 22 23 24 25 26 27 28 29 31 32 33 34 35 36 37 38 39 40 41 42 43 44 45 46,
[57, size=22] 	 0.0033401405 	  1 2 6 8 9 12 13 14 18 25 26 27 28 29 31 32 34 35 36 37 38 43,
[58, size=19] 	 0.00562116 	  1 6 8 9 13 14 25 26 27 28 29 31 32 34 35 36 37 38 43,
[59, size=1] 	 0.15019439 	  1 2 3 4 5 6 7 8 9 10 11 12 13 14 15 16 17 18 19 20 21 22 23 24 25 26 27 28 29 30 31 32 34 35 36 37 38 39 40 41 42 43 44 45 46,
[60, size=2] 	 5.1417155E-4 	  1 2 3 4 5 6 7 8 9 10 11 12 13 14 15 16 17 18 19 21 22 23 24 25 26 27 28 29 30 31 32 34 35 36 37 38 39 40 41 42 43 44 45 46,
[61, size=1] 	 0.041030165 	  1 2 3 4 5 6 7 8 9 10 11 12 13 14 15 16 17 18 19 21 22 23 24 25 26 27 28 29 30 31 32 33 34 35 36 37 38 39 40 41 42 43 44 45 46,
[62, size=2] 	 0.0026927206 	  1 2 3 4 5 6 7 8 9 10 11 12 13 14 15 16 17 18 21 22 23 24 25 26 27 28 29 30 31 32 33 34 35 36 37 38 39 40 41 42 43 44 45 46,
[63, size=3] 	 0.039538573 	  1 2 3 4 5 6 8 9 10 11 12 13 14 15 16 17 18 21 22 23 24 25 26 27 28 29 30 31 32 33 34 35 36 37 38 39 40 41 42 43 44 45 46,
[64, size=4] 	 0.018730547 	  1 2 3 4 5 6 8 9 10 11 12 13 14 15 16 17 18 21 22 23 24 25 26 27 28 29 30 31 32 33 34 35 36 37 38 39 41 42 43 44 45 46,
[65, size=7] 	 0.03815148 	  1 2 3 4 5 6 8 9 10 11 12 13 14 15 16 17 18 21 22 23 24 25 26 27 28 29 30 31 32 33 34 35 36 37 38 41 42 43 44,
[66, size=8] 	 0.009576631 	  1 2 3 4 5 6 8 9 10 11 12 13 14 15 16 17 18 21 22 23 24 25 26 27 28 29 30 31 32 33 34 35 36 37 38 41 43 44,
[67, size=10] 	 0.062331606 	  1 2 3 4 5 6 8 9 10 12 13 14 15 16 17 18 21 22 23 24 25 26 27 28 29 30 31 32 33 34 35 36 37 38 43 44,
[68, size=19] 	 0.0017546552 	  1 2 5 6 8 9 12 13 14 16 17 18 25 26 27 28 29 30 31 32 33 34 35 36 37 38 43,
[69, size=20] 	 0.005173267 	  1 2 6 8 9 12 13 14 16 17 18 25 26 27 28 29 30 31 32 33 34 35 36 37 38 43,
[70, size=16] 	 0.01563827 	  1 9 25 26 27 28 29 30 31 32 33 34 35 36 37 38,
[71, size=1] 	 0.001833765 	  1 2 3 4 5 6 7 8 9 10 11 12 13 14 15 16 17 18 20 21 22 23 24 25 26 27 28 29 30 31 32 33 34 35 36 37 38 39 40 41 42 43 44 45 46,
[72, size=2] 	 0.0012046854 	  1 2 3 4 5 6 8 9 10 11 12 13 14 15 16 17 18 20 21 22 23 24 25 26 27 28 29 30 31 32 33 34 35 36 37 38 39 40 41 42 43 44 45 46,
[73, size=3] 	 0.0021128238 	  1 2 3 4 5 6 8 9 10 11 12 13 14 15 16 17 18 20 21 22 23 24 25 26 27 28 29 30 31 32 33 34 35 36 37 38 39 41 42 43 44 45 46,
[74, size=4] 	 0.009360568 	  1 2 3 4 5 6 8 9 10 11 12 13 14 15 16 17 18 20 21 22 23 24 25 26 27 28 29 30 31 32 33 34 35 36 37 38 41 42 43 44 45 46,
[75, size=5] 	 0.01416634 	  1 2 3 4 5 6 8 9 10 11 12 13 14 15 16 17 18 20 21 22 23 24 25 26 27 28 29 30 31 32 33 34 35 36 37 38 41 42 43 44 46,
[76, size=8] 	 0.011599626 	  1 2 3 4 5 6 8 9 10 11 12 13 14 15 16 17 18 20 21 22 23 24 25 26 27 28 29 30 31 32 33 34 35 36 37 38 43 44,
[77, size=2] 	 0.0027522116 	  1 2 3 4 5 6 8 9 10 11 12 13 14 15 16 17 18 19 20 21 22 23 24 25 26 27 28 29 30 31 32 33 34 35 36 37 38 39 41 42 43 44 45 46,
[78, size=1] 	 0.027810035 	  1 2 3 4 5 6 7 8 9 10 11 12 13 14 15 16 17 18 19 20 21 22 23 24 25 26 27 28 29 30 31 32 33 34 35 36 37 38 39 41 42 43 44 45 46,
[79, size=2] 	 0.016836207 	  1 2 3 4 5 6 7 8 9 10 11 12 13 14 15 16 17 18 19 20 21 22 23 24 25 26 27 28 29 30 31 32 33 34 35 36 37 38 41 42 43 44 45 46,
[80, size=1] 	 0.061568584 	  1 2 3 4 5 6 7 8 9 10 11 12 13 14 15 16 17 18 19 20 21 22 23 24 25 26 27 28 29 30 31 32 33 34 35 36 37 38 40 41 42 43 44 45 46,
[81, size=1] 	 0.015494358 	  1 2 3 4 5 6 7 8 9 10 11 12 13 14 15 16 17 18 19 20 21 22 23 24 25 26 27 28 29 30 31 32 33 34 35 36 37 38 39 40 41 42 43 44 46,
[82, size=2] 	 0.028751433 	  1 2 3 4 5 6 7 8 9 10 11 12 13 14 15 16 17 18 19 20 21 22 23 24 25 26 27 28 29 30 31 32 33 34 35 36 37 38 39 40 41 42 43 44,
[83, size=3] 	 0.007872732 	  1 2 3 4 5 6 7 8 9 10 11 12 13 14 15 16 17 18 19 20 21 22 23 24 25 26 27 28 29 30 31 32 33 34 35 36 37 38 39 40 41 43 44,
[84, size=4] 	 0.0062965807 	  1 2 3 4 5 6 7 8 9 10 11 12 13 14 15 16 17 18 19 20 21 22 23 24 25 26 27 28 29 30 31 32 33 34 35 36 37 38 39 40 43 44,
[85, size=15] 	 0.0029633439 	  1 2 6 7 8 9 12 13 14 16 17 18 19 20 25 26 27 28 29 30 31 32 33 34 35 36 37 38 39 40 43,
[86, size=14] 	 2.5331535E-4 	  1 2 6 7 8 9 12 13 14 16 17 18 19 20 25 26 27 28 29 30 31 32 33 34 35 36 37 38 39 40 43 45,
[87, size=1] 	 0.05669726 	  1 2 3 4 5 6 7 8 9 10 11 12 13 14 15 16 17 18 19 20 21 22 23 24 25 26 27 28 29 30 31 32 33 34 35 36 37 38 39 40 41 43 44 45 46,
[88, size=2] 	 0.035223506 	  1 2 3 4 5 6 7 8 9 10 11 12 13 14 15 16 17 18 19 20 21 22 23 24 25 26 27 28 29 30 31 32 33 34 35 36 37 38 39 40 43 44 45 46,
[89, size=1] 	 0.07699464 	  1 2 3 4 5 6 7 8 9 10 11 12 13 14 15 16 17 18 19 20 21 22 23 24 25 26 27 28 29 30 31 32 33 34 35 36 37 38 39 40 42 43 44 45 46,
[90, size=1] 	 0.15720485 	  1 2 3 4 5 6 7 8 9 10 12 13 14 15 16 17 18 19 20 21 22 23 24 25 26 27 28 29 30 31 32 33 34 35 36 37 38 39 40 41 42 43 44 45 46,
[91, size=13] 	 0.006311146 	  1 2 6 7 8 9 12 13 14 18 19 20 25 26 27 28 29 30 31 32 33 34 35 36 37 38 39 40 41 42 43 45 46,
[92, size=14] 	 4.845042E-4 	  1 6 7 8 9 12 13 14 18 19 20 25 26 27 28 29 30 31 32 33 34 35 36 37 38 39 40 41 42 43 45 46,
[93, size=20] 	 0.014270545 	  1 7 9 19 20 25 26 27 28 29 30 31 32 33 34 35 36 37 38 39 40 41 42 43 45 46,
[94, size=1] 	 0.20339833 	  1 2 3 4 5 6 7 8 9 10 11 12 13 14 16 17 18 19 20 21 22 23 24 25 26 27 28 29 30 31 32 33 34 35 36 37 38 39 40 41 42 43 44 45 46,
[95, size=2] 	 0.011669375 	  1 2 3 4 5 6 7 8 9 10 11 12 13 14 16 17 18 19 20 21 23 24 25 26 27 28 29 30 31 32 33 34 35 36 37 38 39 40 41 42 43 44 45 46,
[96, size=5] 	 0.0074034585 	  1 2 5 6 7 8 9 10 11 12 13 14 16 17 18 19 20 23 24 25 26 27 28 29 30 31 32 33 34 35 36 37 38 39 40 41 42 43 44 45 46,
[97, size=7] 	 0.0059951986 	  1 2 5 6 7 8 9 11 12 13 14 16 17 18 19 20 24 25 26 27 28 29 30 31 32 33 34 35 36 37 38 39 40 41 42 43 44 45 46,
[98, size=1] 	 0.15361495 	  1 2 3 4 5 6 7 8 9 10 11 12 13 14 15 16 17 18 19 20 21 23 24 25 26 27 28 29 30 31 32 33 34 35 36 37 38 39 40 41 42 43 44 45 46,
[99, size=8] 	 0.0018696176 	  1 2 5 6 7 8 9 11 12 13 14 15 16 17 18 19 20 25 26 27 28 29 30 31 32 33 34 35 36 37 38 39 40 41 42 43 45 46,
[100, size=10] 	 0.0069202087 	  1 2 6 7 8 9 11 12 13 14 15 17 18 19 20 25 26 27 28 29 30 31 32 33 34 35 36 37 38 39 40 41 42 43 45 46,
[101, size=13] 	 0.0028101509 	  1 6 7 8 9 11 12 13 14 15 19 20 25 26 27 28 29 30 31 32 33 34 35 36 37 38 39 40 41 42 43 45 46,
[102, size=19] 	 0.0036008616 	  1 7 9 11 15 19 20 25 26 27 28 29 30 31 32 33 34 35 36 37 38 39 40 41 42 45 46,
[103, size=1] 	 0.16487235 	  1 2 3 4 5 6 7 8 9 10 11 12 13 14 15 16 17 18 19 20 22 23 24 25 26 27 28 29 30 31 32 33 34 35 36 37 38 39 40 41 42 43 44 45 46,
[104, size=2] 	 0.02698368 	  1 2 4 5 6 7 8 9 10 11 12 13 14 15 16 17 18 19 20 22 23 24 25 26 27 28 29 30 31 32 33 34 35 36 37 38 39 40 41 42 43 44 45 46,
[105, size=3] 	 0.0028111264 	  1 2 5 6 7 8 9 10 11 12 13 14 15 16 17 18 19 20 22 23 24 25 26 27 28 29 30 31 32 33 34 35 36 37 38 39 40 41 42 43 44 45 46,
[106, size=1] 	 0.15465242 	  1 2 4 5 6 7 8 9 10 11 12 13 14 15 16 17 18 19 20 21 22 23 24 25 26 27 28 29 30 31 32 33 34 35 36 37 38 39 40 41 42 43 44 45 46,
[107, size=2] 	 0.02771011 	  1 2 5 6 7 8 9 10 11 12 13 14 15 16 17 18 19 20 21 22 23 24 25 26 27 28 29 30 31 32 33 34 35 36 37 38 39 40 41 42 43 44 45 46,
[108, size=13] 	 0.0045647896 	  1 6 7 8 9 11 13 15 19 20 21 22 25 26 27 28 29 30 31 32 33 34 35 36 37 38 39 40 41 42 43 45 46,
[109, size=1] 	 0.17087597 	  1 2 3 5 6 7 8 9 10 11 12 13 14 15 16 17 18 19 20 21 22 23 24 25 26 27 28 29 30 31 32 33 34 35 36 37 38 39 40 41 42 43 44 45 46,
[110, size=6] 	 0.0047606174 	  1 2 3 6 7 8 9 11 12 13 14 15 16 17 18 19 20 21 22 25 26 27 28 29 30 31 32 33 34 35 36 37 38 39 40 41 42 43 45 46,
[111, size=10] 	 9.739293E-4 	  1 3 6 7 8 9 11 12 13 14 15 19 20 21 22 25 26 27 28 29 30 31 32 33 34 35 36 37 38 39 40 41 42 43 45 46,
[112, size=1] 	 0.06289235 	  1 2 3 4 5 6 7 8 9 10 11 12 13 14 15 16 17 18 19 20 21 22 24 25 26 27 28 29 30 31 32 33 34 35 36 37 38 39 40 41 42 43 44 45 46,
[113, size=3] 	 0.015274991 	  1 2 3 4 5 6 7 8 9 11 12 13 14 15 16 17 18 19 20 21 22 25 26 27 28 29 30 31 32 33 34 35 36 37 38 39 40 41 42 43 44 45 46,
[114, size=4] 	 0.07775408 	  1 2 3 4 5 6 7 8 9 11 12 13 14 15 16 17 18 19 20 21 22 25 26 27 28 29 30 31 32 33 34 35 36 37 38 39 40 41 42 43 45 46,
[115, size=1] 	 0.0537768 	  1 2 3 4 5 6 7 8 9 11 12 13 14 15 16 17 18 19 20 21 22 23 24 25 26 27 28 29 30 31 32 33 34 35 36 37 38 39 40 41 42 43 44 45 46,
[116, size=3] 	 0.017335197 	  1 2 3 4 5 6 7 8 9 11 12 13 14 15 16 17 18 19 20 21 22 23 25 26 27 28 29 30 31 32 33 34 35 36 37 38 39 40 41 42 43 45 46,
[117, size=4] 	 0.009809395 	  1 2 3 4 6 7 8 9 11 12 13 14 15 16 17 18 19 20 21 22 23 25 26 27 28 29 30 31 32 33 34 35 36 37 38 39 40 41 42 43 45 46,
[118, size=1] 	 0.036334652 	  1 2 3 4 5 6 7 8 9 10 11 12 13 14 15 16 17 18 19 20 21 22 23 25 26 27 28 29 30 31 32 33 34 35 36 37 38 39 40 41 42 43 44 45 46,
[119, size=2] 	 0.01183585 	  1 2 3 4 5 6 7 8 9 10 11 12 13 14 15 16 17 18 19 20 21 22 23 25 26 27 28 29 30 31 32 33 34 35 36 37 38 39 40 41 42 43 45 46,
[120, size=3] 	 0.00233911 	  1 2 3 4 6 7 8 9 10 11 12 13 14 15 16 17 18 19 20 21 22 23 25 26 27 28 29 30 31 32 33 34 35 36 37 38 39 40 41 42 43 45 46,
[121, size=1] 	 0.043347035 	  1 2 3 4 5 6 7 8 9 10 11 12 13 14 15 16 17 18 19 20 21 22 23 24 25 26 27 28 29 30 31 32 33 34 35 36 37 38 39 40 41 42 43 45 46,
[122, size=4] 	 0.005485552 	  1 2 3 4 6 7 8 9 10 11 12 13 14 15 18 19 20 21 22 23 24 25 26 27 28 29 30 31 32 33 34 35 36 37 38 39 40 41 42 43 45 46,
[123, size=1] 	 0.13768737 	  1 2 3 4 6 7 8 9 10 11 12 13 14 15 16 17 18 19 20 21 22 23 24 25 26 27 28 29 30 31 32 33 34 35 36 37 38 39 40 41 42 43 44 45 46,
[124, size=2] 	 2.5643632E-4 	  1 2 3 4 6 7 8 9 10 11 12 13 14 15 17 18 19 20 21 22 23 24 25 26 27 28 29 30 31 32 33 34 35 36 37 38 39 40 41 42 43 44 45 46,
[125, size=3] 	 0.010613608 	  1 2 3 4 6 7 8 9 10 11 12 13 14 15 18 19 20 21 22 23 24 25 26 27 28 29 30 31 32 33 34 35 36 37 38 39 40 41 42 43 44 45 46,
[126, size=4] 	 0.0025627408 	  1 3 4 6 7 8 9 10 11 12 13 14 15 18 19 20 21 22 23 24 25 26 27 28 29 30 31 32 33 34 35 36 37 38 39 40 41 42 43 44 45 46,
[127, size=1] 	 0.19184563 	  1 2 3 4 5 6 7 8 9 10 11 12 13 14 15 17 18 19 20 21 22 23 24 25 26 27 28 29 30 31 32 33 34 35 36 37 38 39 40 41 42 43 44 45 46,
[128, size=2] 	 0.0023221525 	  1 2 3 4 5 6 7 8 9 10 11 12 13 14 15 18 19 20 21 22 23 24 25 26 27 28 29 30 31 32 33 34 35 36 37 38 39 40 41 42 43 44 45 46,
[129, size=1] 	 0.26025894 	  1 2 3 4 5 6 7 8 9 10 11 12 13 14 15 16 18 19 20 21 22 23 24 25 26 27 28 29 30 31 32 33 34 35 36 37 38 39 40 41 42 43 44 45 46,
[130, size=1] 	 0.24407774 	  1 3 4 5 6 7 8 9 10 11 12 13 14 15 16 17 18 19 20 21 22 23 24 25 26 27 28 29 30 31 32 33 34 35 36 37 38 39 40 41 42 43 44 45 46,
[131, size=1] 	 0.28621182 	  1 2 3 4 5 6 7 8 9 10 11 12 13 14 15 16 17 19 20 21 22 23 24 25 26 27 28 29 30 31 32 33 34 35 36 37 38 39 40 41 42 43 44 45 46,
[132, size=2] 	 0.006204968 	  1 2 3 4 5 6 7 8 9 10 11 13 14 15 16 17 19 20 21 22 23 24 25 26 27 28 29 30 31 32 33 34 35 36 37 38 39 40 41 42 43 44 45 46,
[133, size=3] 	 0.011774007 	  1 2 3 4 5 6 7 8 9 10 11 13 15 16 17 19 20 21 22 23 24 25 26 27 28 29 30 31 32 33 34 35 36 37 38 39 40 41 42 43 44 45 46,
[134, size=4] 	 2.111879E-4 	  1 2 3 4 5 7 8 9 10 11 13 15 16 17 19 20 21 22 23 24 25 26 27 28 29 30 31 32 33 34 35 36 37 38 39 40 41 42 43 44 45 46,
[135, size=1] 	 0.24066055 	  1 2 3 4 5 6 7 8 9 10 11 13 14 15 16 17 18 19 20 21 22 23 24 25 26 27 28 29 30 31 32 33 34 35 36 37 38 39 40 41 42 43 44 45 46,
[136, size=2] 	 0.013140932 	  1 2 3 4 5 6 7 8 9 10 11 13 15 16 17 18 19 20 21 22 23 24 25 26 27 28 29 30 31 32 33 34 35 36 37 38 39 40 41 42 43 44 45 46,
[137, size=1] 	 0.27554005 	  1 2 3 4 5 6 7 8 9 10 11 12 13 15 16 17 18 19 20 21 22 23 24 25 26 27 28 29 30 31 32 33 34 35 36 37 38 39 40 41 42 43 44 45 46,
[138, size=2] 	 0.02166662 	  1 2 3 4 5 7 8 9 10 11 12 13 15 16 17 18 19 20 21 22 23 24 25 26 27 28 29 30 31 32 33 34 35 36 37 38 39 40 41 42 43 44 45 46,
[139, size=3] 	 0.002050772 	  1 2 3 4 5 7 9 10 11 12 13 15 16 17 18 19 20 21 22 23 24 25 26 27 28 29 30 31 32 33 34 35 36 37 38 39 40 41 42 43 44 45 46,
[140, size=1] 	 0.05738229 	  1 2 3 4 5 7 8 9 10 11 12 13 14 15 16 17 18 19 20 21 22 23 24 25 26 27 28 29 30 31 32 33 34 35 36 37 38 39 40 41 42 43 44 45 46,
[141, size=2] 	 0.23149821 	  1 2 3 4 5 7 9 10 11 12 13 14 15 16 17 18 19 20 21 22 23 24 25 26 27 28 29 30 31 32 33 34 35 36 37 38 39 40 41 42 43 44 45 46,
[142, size=3] 	 6.128077E-4 	  1 2 3 4 5 7 9 10 11 12 14 15 16 17 18 19 20 21 22 23 24 25 26 27 28 29 30 31 32 33 34 35 36 37 38 39 40 41 42 43 44 45 46,
[143, size=1] 	 0.056054395 	  1 2 3 4 5 6 7 9 10 11 12 13 14 15 16 17 18 19 20 21 22 23 24 25 26 27 28 29 30 31 32 33 34 35 36 37 38 39 40 41 42 43 44 45 46,
[144, size=2] 	 0.0056631486 	  1 2 3 4 5 6 7 9 10 11 12 14 15 16 17 18 19 20 21 22 23 24 25 26 27 28 29 30 31 32 33 34 35 36 37 38 39 40 41 42 43 44 45 46,
[145, size=3] 	 0.0015649735 	  1 2 3 4 5 6 7 9 10 11 12 14 15 16 17 18 19 20 21 22 23 24 25 26 27 28 29 30 31 32 33 34 35 36 37 38 39 40 41 42 44 45 46,
[146, size=1] 	 0.25971496 	  1 2 3 4 5 6 7 8 9 10 11 12 14 15 16 17 18 19 20 21 22 23 24 25 26 27 28 29 30 31 32 33 34 35 36 37 38 39 40 41 42 43 44 45 46,
[147, size=1] 	 0.20571566 	  1 2 3 4 5 6 7 8 9 10 11 12 13 14 15 16 17 18 19 20 21 22 23 24 25 26 27 28 29 30 31 32 33 34 35 36 37 38 39 40 41 42 44 45 46,
;
END; [Splits]

BEGIN Network;
DIMENSIONS ntax=46 nvertices=619 nedges=1089;
DRAW to_scale;
TRANSLATE
2 'aps1_ustil_UM03004_1_hypothetical_protein_17968_20488_',
3 'aps1_cryptococcus_134112349|ref|XP_775149_1|_hypothetical_protein_CNBE4230_',
4 'aps1_neurospora_gi_|28950037|emb|CAD70792_1|_probable_clathrin_associated_adaptor_complex_ap_1_small_chain_sigma1_',
5 'aps1_asper_67901390|ref|XP_680951_1|_hypothetical_protein_AN7682_2_',
6 'aps1_pichia_126139922|ref|XP_001386483_1|_hypothetical_protein_PICST_50523_',
7 'aps1_debaro_50424993|ref|XP_461088_1|_hypothetical_protein_DEHA0F18183g_',
8 'aps1_candiA_238879981|gb|EEQ43619_1|_AP_1_complex_subunit_theta_1_',
9 'aps1_Scas_Contig573_8',
10 'aps1_candiG_50285517|ref|XP_445187_1|_unnamed_protein_product_',
11 'aps1_Sbay_c985_16380',
12 'aps1_Smik_c1478_14906',
13 'aps1_Smik_Contig1533_5',
14 'aps1_Spar_c136_16198',
15 'aps1_Scer_APS1YLR170C',
16 'aps1_Sklu_Contig1996_3',
17 'aps1_kluyver_50312131|ref|XP_456097_1|_unnamed_protein_product_',
18 'aps1_rattus_gi_|149062964|gb|EDM13287_1|_adaptor_protein_complex_AP_1_sigma_1_predicted_isoform_CRA_a_',
19 'aps1_bos_gi_|116004439|ref|NP_001070578_1|_adaptor_related_protein_complex_1_sigma_1_subunit_',
20 'aps1_danio_47123241|gb|AAH70003_1|_Ap1s1_protein_',
21 'aps1_xenopus_27924367|gb|AAH45095_1|_Ap1s1_protein_',
22 'aps1_gallus_57525488|ref|NP_001006261_1|_adaptor_related_protein_complex_1_sigma_2_subunit_',
23 'aps1_droso_gi|21355569|ref|NP_651198_1|_AP_1sigma_',
24 'aps1_celegans_17560364|ref|NP_504559_1|_AdaPtin_Small_chain_clathrin_associated_complex_family_member_aps_1_',
25 'aps1_monbre_jgi|Monbr1|20286|estExt_Genewise1_C_50285',
26 'aps1_tetrahymena_221_m00069_|||Clathrin_adaptor_complex_small_chain_family_protein|T__thermophilia|chr_0|8254185|221',
27 'aps1_dictyo_gi_|166240177|ref|XP_001733048_1|_sigma_adaptin_',
28 'aps1_chalmy_gi_|159472687|ref|XP_001694476_1|_Sigma1_Adaptin_',
29 'aps1_naegleria_fgeneshHS_pm_scaffold_1000009',
30 'aps1_chomini_gi|67587733|ref|XP_665272_1|_clathrin_assembly_protein_AP19_',
31 'aps1_physco_gi_|168051195|ref|XP_001778041_1|_predicted_protein_',
32 'aps1_oryzas_gi_|108711413|gb|ABF99208_1|_Adapter_related_protein_complex_1_sigma_1B_subunit_putative_expressed_',
33 'aps1_populus_gi_|224127562|ref|XP_002320105_1|_predicted_protein_',
34 'aps1_arabi1_gi|15237005|ref|NP_195267_1|_clathrin_adaptor_complex_small_chain_family_protein_',
35 'aps1_plasmoF_gi|124803952|ref|XP_001347858_1|_clathrin_assembly_protein_AP19_',
36 'aps1_Toxoplasma_gondii|VIII|59_m03515|Annotation|Toxoplasma_gondii_TIGR|protein_coding_clathrin_associated_adaptor_complex_small_chan_putative',
37 'aps1_tparva_525_m05582_|TP01_0754|TP01_0754|clathrin_assembly_protein_putative|Theileria_parva|chr_1|c1m525|525',
38 'aps1_leish_LinJ29_V3_1530_|||clathrin_coat_assembly_protein_AP19_putative|Leishmania_infantum|chr_29|||Auto',
39 'aps1_tricho_95629_m00065',
40 'aps1_ehisto_15_m00341_|||clathrin_assembly_protein_putative|Entamoeba_histolytica|chr_unknown|||Auto',
41 'aps1_cmero_gnl|CMER|CMR144C_adaptor_related_protein_complex_1_sigma_subunit',
42 'aps1_tpseudo_jgi|Thaps3|33667|e_gw1_4_641_1',
43 'aps1_phaeo_jgi|Phatr2|52007|phatr1_ua_kg_chr_9000035',
44 'aps1_ostreo_jgi|Ost9901_3|26214|eugene_1000010248',
45 'aps1_spombe_19114322|ref|NP_593410_1|_AP_1_adaptor_complex_subunit_predicted_',
564 'aps1_homo_gi_|4557471|ref|NP_001274_1|_adaptor_related_protein_complex_1_sigma_1_subunit_',
573 'aps1_mus_148708821|gb|EDL40768_1|_adaptor_related_protein_complex_1_sigma_2_subunit_isoform_CRA_b_',
;
VERTICES
1 -0.11929383 0.0 w=2 h=2 s=n,
2 0.0 0.0 w=2 h=2 c=255 0 51 b=255 0 51,
3 5.849019E-4 0.020643335 w=2 h=2 c=255 0 51 b=255 0 51,
4 0.018403532 0.06575522 w=2 h=2 c=255 0 51 b=255 0 51,
5 -0.023711808 0.07419263 w=2 h=2 c=255 0 51 b=255 0 51,
6 -0.05463082 0.1155923 w=2 h=2 c=255 0 51 b=255 0 51,
7 -0.059699126 0.12733938 w=2 h=2 c=255 0 51 b=255 0 51,
8 -0.06281795 0.14111929 w=2 h=2 c=255 0 51 b=255 0 51,
9 -0.1325386 0.18693307 w=2 h=2 c=255 0 51 b=255 0 51,
10 -0.15604518 0.19151314 w=2 h=2 c=255 0 51 b=255 0 51,
11 -0.18604465 0.24341364 w=2 h=2 c=255 0 51 b=255 0 51,
12 -0.19239691 0.24112695 w=2 h=2 c=255 0 51 b=255 0 51,
13 -0.19295128 0.24142174 w=2 h=2 c=255 0 51 b=255 0 51,
14 -0.20009048 0.2375303 w=2 h=2 c=255 0 51 b=255 0 51,
15 -0.20386915 0.23330249 w=2 h=2 c=255 0 51 b=255 0 51,
16 -0.25862798 0.18037713 w=2 h=2 c=255 0 51 b=255 0 51,
17 -0.29276583 0.2070957 w=2 h=2 c=255 0 51 b=255 0 51,
18 -0.40500748 0.11531798 w=2 h=2 c=153 0 51 b=153 0 51,
19 -0.41553125 0.10110848 w=2 h=2 c=153 0 51 b=153 0 51,
20 -0.42567116 0.091743596 w=2 h=2 c=153 0 51 b=153 0 51,
21 -0.44080478 0.08611782 w=2 h=2 c=153 0 51 b=153 0 51,
22 -0.41959703 0.053009197 w=2 h=2 c=153 0 51 b=153 0 51,
23 -0.42384958 0.013219081 w=2 h=2 c=153 0 51 b=153 0 51,
24 -0.42712748 -0.002742898 w=2 h=2 c=153 0 51 b=153 0 51,
25 -0.45148784 -0.05933616 w=2 h=2,
26 -0.44272116 -0.14746283 w=2 h=2 c=51 51 255 b=51 51 255,
27 -0.39098108 -0.16046622 w=2 h=2 c=153 0 153 b=153 0 153,
28 -0.39890113 -0.1998029 w=2 h=2 c=0 153 51 b=0 153 51,
29 -0.3937423 -0.2348287 w=2 h=2 c=153 153 0 b=153 153 0,
30 -0.36828837 -0.24854389 w=2 h=2 c=51 51 255 b=51 51 255,
31 -0.299626 -0.22582658 w=2 h=2 c=0 153 51 b=0 153 51,
32 -0.29356286 -0.24734782 w=2 h=2 c=0 153 51 b=0 153 51,
33 -0.28062582 -0.24192847 w=2 h=2 c=0 153 51 b=0 153 51,
34 -0.2703292 -0.2406412 w=2 h=2 c=0 153 51 b=0 153 51,
35 -0.22631183 -0.24223518 w=2 h=2 c=51 51 255 b=51 51 255,
36 -0.18591116 -0.2745266 w=2 h=2 c=51 51 255 b=51 51 255,
37 -0.1350658 -0.3253241 w=2 h=2 c=51 51 255 b=51 51 255,
38 -0.10741161 -0.27202106 w=2 h=2 c=153 153 0 b=153 153 0,
39 -0.043042302 -0.29978466 w=2 h=2 c=153 153 0 b=153 153 0,
40 -0.033655804 -0.24708568 w=2 h=2 c=153 0 153 b=153 0 153,
41 0.036160257 -0.25091863 w=2 h=2 c=0 153 0 b=0 153 0,
42 0.05960342 -0.19146352 w=2 h=2 c=51 51 255 b=51 51 255,
43 0.050976384 -0.17366058 w=2 h=2 c=51 51 255 b=51 51 255,
44 0.042350627 -0.11382892 w=2 h=2 c=0 153 51 b=0 153 51,
45 0.005837752 -0.053988684 w=2 h=2 c=255 0 51 b=255 0 51,
46 -0.12281295 2.4071446E-4 w=2 h=2 s=n,
47 -0.16913024 -0.0029274744 w=2 h=2 s=n,
48 -0.16561112 -0.003168189 w=2 h=2 s=n,
49 -0.17747822 -0.0029274744 w=2 h=2 s=n,
50 -0.20394313 -0.008426946 w=2 h=2 s=n,
51 -0.19559515 -0.008426946 w=2 h=2 s=n,
52 -0.19207603 -0.00866766 w=2 h=2 s=n,
53 -0.20672272 -0.009205747 w=2 h=2 s=n,
54 -0.2077458 -0.010038086 w=2 h=2 s=n,
55 -0.2158712 -0.023399727 w=2 h=2 s=n,
56 -0.21484812 -0.022567388 w=2 h=2 s=n,
57 -0.21206853 -0.021788586 w=2 h=2 s=n,
58 -0.20372054 -0.021788586 w=2 h=2 s=n,
59 -0.2002014 -0.022029301 w=2 h=2 s=n,
60 -0.21254863 -0.012958751 w=2 h=2 s=n,
61 -0.22067402 -0.026320392 w=2 h=2 s=n,
62 -0.12350834 0.003587111 w=2 h=2 s=n,
63 -0.16982563 4.1892214E-4 w=2 h=2 s=n,
64 -0.17817362 4.1892214E-4 w=2 h=2 s=n,
65 -0.20463853 -0.005080549 w=2 h=2 s=n,
66 -0.2074181 -0.0058593503 w=2 h=2 s=n,
67 -0.20844118 -0.00669169 w=2 h=2 s=n,
68 -0.21324402 -0.009612354 w=2 h=2 s=n,
69 -0.22136942 -0.022973996 w=2 h=2 s=n,
70 -0.2163913 -0.0107309 w=2 h=2 s=n,
71 -0.22451669 -0.02409254 w=2 h=2 s=n,
72 -0.22382131 -0.027438937 w=2 h=2 s=n,
73 -0.20935722 0.0057829735 w=2 h=2 s=n,
74 -0.2121368 0.0050041717 w=2 h=2 s=n,
75 -0.21315989 0.004171832 w=2 h=2 s=n,
76 -0.21796271 0.0012511677 w=2 h=2 s=n,
77 -0.22111 1.3262274E-4 w=2 h=2 s=n,
78 -0.2292354 -0.013229018 w=2 h=2 s=n,
79 -0.23410995 -0.01496144 w=2 h=2 s=n,
80 -0.22939126 -0.025824962 w=2 h=2 s=n,
81 -0.22869587 -0.029171359 w=2 h=2 s=n,
82 -0.23410995 -0.029231984 w=2 h=2 s=n,
83 -0.22939126 -0.040095508 w=2 h=2 s=n,
84 -0.22869587 -0.043441903 w=2 h=2 s=n,
85 -0.22382131 -0.041709483 w=2 h=2 s=n,
86 -0.22067402 -0.04059094 w=2 h=2 s=n,
87 -0.2158712 -0.037670273 w=2 h=2 s=n,
88 -0.23579955 -0.01543484 w=2 h=2 s=n,
89 -0.23579955 -0.029705385 w=2 h=2 s=n,
90 -0.23108084 -0.040568907 w=2 h=2 s=n,
91 -0.23038547 -0.043915305 w=2 h=2 s=n,
92 -0.22965284 -0.04744085 w=2 h=2 s=n,
93 -0.22796325 -0.04696745 w=2 h=2 s=n,
94 -0.22308868 -0.045235027 w=2 h=2 s=n,
95 -0.2199414 -0.044116482 w=2 h=2 s=n,
96 -0.21513858 -0.041195817 w=2 h=2 s=n,
97 -0.21513858 -0.026925273 w=2 h=2 s=n,
98 -0.2141155 -0.026092933 w=2 h=2 s=n,
99 -0.21133591 -0.025314134 w=2 h=2 s=n,
100 -0.20298792 -0.025314134 w=2 h=2 s=n,
101 -0.19946879 -0.025554847 w=2 h=2 s=n,
102 -0.2136176 0.007439229 w=2 h=2 s=n,
103 -0.21464068 0.0066068894 w=2 h=2 s=n,
104 -0.2194435 0.003686225 w=2 h=2 s=n,
105 -0.22259079 0.00256768 w=2 h=2 s=n,
106 -0.23071618 -0.010793961 w=2 h=2 s=n,
107 -0.23559074 -0.012526383 w=2 h=2 s=n,
108 -0.23728034 -0.012999782 w=2 h=2 s=n,
109 -0.23957904 -0.014869913 w=2 h=2 s=n,
110 -0.23809825 -0.01730497 w=2 h=2 s=n,
111 -0.23809825 -0.031575516 w=2 h=2 s=n,
112 -0.23337954 -0.042439036 w=2 h=2 s=n,
113 -0.23268417 -0.045785435 w=2 h=2 s=n,
114 -0.23195155 -0.049310982 w=2 h=2 s=n,
115 -0.23026195 -0.04883758 w=2 h=2 s=n,
116 -0.21475127 0.011485378 w=2 h=2 s=n,
117 -0.21577436 0.0106530385 w=2 h=2 s=n,
118 -0.22057718 0.0077323737 w=2 h=2 s=n,
119 -0.22372447 0.0066138287 w=2 h=2 s=n,
120 -0.23184986 -0.006747812 w=2 h=2 s=n,
121 -0.23672442 -0.008480234 w=2 h=2 s=n,
122 -0.23841402 -0.008953634 w=2 h=2 s=n,
123 -0.23976417 -0.015042814 w=2 h=2 s=n,
124 -0.23828338 -0.017477872 w=2 h=2 s=n,
125 -0.23828338 -0.031748418 w=2 h=2 s=n,
126 -0.23356467 -0.042611938 w=2 h=2 s=n,
127 -0.2328693 -0.045958336 w=2 h=2 s=n,
128 -0.23213668 -0.04948388 w=2 h=2 s=n,
129 -0.23044708 -0.04901048 w=2 h=2 s=n,
130 -0.2384764 -0.03219281 w=2 h=2 s=n,
131 -0.2337577 -0.04305633 w=2 h=2 s=n,
132 -0.23306231 -0.04640273 w=2 h=2 s=n,
133 -0.2323297 -0.049928274 w=2 h=2 s=n,
134 -0.23064011 -0.049454875 w=2 h=2 s=n,
135 -0.23045498 -0.049281973 w=2 h=2 s=n,
136 -0.22815628 -0.047411844 w=2 h=2 s=n,
137 -0.22328171 -0.04567942 w=2 h=2 s=n,
138 -0.22013444 -0.044560876 w=2 h=2 s=n,
139 -0.24137995 -0.03779638 w=2 h=2 s=n,
140 -0.23666124 -0.048659906 w=2 h=2 s=n,
141 -0.23596586 -0.0520063 w=2 h=2 s=n,
142 -0.23523323 -0.05553185 w=2 h=2 s=n,
143 -0.23354365 -0.05505845 w=2 h=2 s=n,
144 -0.23335852 -0.054885548 w=2 h=2 s=n,
145 -0.23105982 -0.053015415 w=2 h=2 s=n,
146 -0.22618525 -0.051282994 w=2 h=2 s=n,
147 -0.23580498 -0.05828322 w=2 h=2 s=n,
148 -0.23411539 -0.057809822 w=2 h=2 s=n,
149 -0.23393026 -0.05763692 w=2 h=2 s=n,
150 -0.23163156 -0.05576679 w=2 h=2 s=n,
151 -0.22675699 -0.054034367 w=2 h=2 s=n,
152 -0.22385345 -0.048430797 w=2 h=2 s=n,
153 -0.22070618 -0.04731225 w=2 h=2 s=n,
154 -0.22051315 -0.04686786 w=2 h=2 s=n,
155 -0.23549347 -0.06283737 w=2 h=2 s=n,
156 -0.23380388 -0.06236397 w=2 h=2 s=n,
157 -0.23361875 -0.06219107 w=2 h=2 s=n,
158 -0.23132005 -0.060320936 w=2 h=2 s=n,
159 -0.22644548 -0.058588516 w=2 h=2 s=n,
160 -0.22354195 -0.05298494 w=2 h=2 s=n,
161 -0.22039466 -0.051866397 w=2 h=2 s=n,
162 -0.22020164 -0.051422004 w=2 h=2 s=n,
163 -0.2196299 -0.04867063 w=2 h=2 s=n,
164 -0.21482706 -0.045749966 w=2 h=2 s=n,
165 -0.17763902 0.0016497 w=2 h=2 s=n,
166 -0.20410393 -0.003849771 w=2 h=2 s=n,
167 -0.20882262 0.007013751 w=2 h=2 s=n,
168 -0.2116022 0.0062349495 w=2 h=2 s=n,
169 -0.21308298 0.008670007 w=2 h=2 s=n,
170 -0.21421666 0.0127161555 w=2 h=2 s=n,
171 -0.21523975 0.011883816 w=2 h=2 s=n,
172 -0.22004257 0.008963152 w=2 h=2 s=n,
173 -0.22318986 0.007844606 w=2 h=2 s=n,
174 -0.20771508 0.010966629 w=2 h=2 s=n,
175 -0.21049465 0.010187828 w=2 h=2 s=n,
176 -0.21197544 0.012622885 w=2 h=2 s=n,
177 -0.21310912 0.016669033 w=2 h=2 s=n,
178 -0.2141322 0.015836693 w=2 h=2 s=n,
179 -0.21893503 0.012916029 w=2 h=2 s=n,
180 -0.22208232 0.011797485 w=2 h=2 s=n,
181 -0.22261693 0.010566707 w=2 h=2 s=n,
182 -0.21356574 0.017720254 w=2 h=2 s=n,
183 -0.21458882 0.016887914 w=2 h=2 s=n,
184 -0.21939164 0.01396725 w=2 h=2 s=n,
185 -0.22253893 0.012848705 w=2 h=2 s=n,
186 -0.22307353 0.011617927 w=2 h=2 s=n,
187 -0.22418107 0.007665049 w=2 h=2 s=n,
188 -0.23230647 -0.005696592 w=2 h=2 s=n,
189 -0.23718104 -0.0074290135 w=2 h=2 s=n,
190 -0.23887062 -0.007902414 w=2 h=2 s=n,
191 -0.21310912 0.017057765 w=2 h=2 s=n,
192 -0.21356574 0.018108984 w=2 h=2 s=n,
193 -0.21458882 0.017276645 w=2 h=2 s=n,
194 -0.21939164 0.01435598 w=2 h=2 s=n,
195 -0.22253893 0.013237435 w=2 h=2 s=n,
196 -0.22307353 0.012006657 w=2 h=2 s=n,
197 -0.22418107 0.00805378 w=2 h=2 s=n,
198 -0.23230647 -0.005307861 w=2 h=2 s=n,
199 -0.23718104 -0.0070402827 w=2 h=2 s=n,
200 -0.23887062 -0.0075136833 w=2 h=2 s=n,
201 -0.29760325 0.013359901 w=2 h=2 s=n,
202 -0.29760325 0.01297117 w=2 h=2 s=n,
203 -0.29714665 0.01191995 w=2 h=2 s=n,
204 -0.29601297 0.0078738015 w=2 h=2 s=n,
205 -0.29831168 0.006003671 w=2 h=2 s=n,
206 -0.2984968 0.0058307694 w=2 h=2 s=n,
207 -0.29701602 0.003395712 w=2 h=2 s=n,
208 -0.29701602 -0.010874833 w=2 h=2 s=n,
209 -0.29720902 -0.011319226 w=2 h=2 s=n,
210 -0.30011258 -0.016922798 w=2 h=2 s=n,
211 -0.238562 -0.064630516 w=2 h=2 s=n,
212 -0.2382505 -0.06918466 w=2 h=2 s=n,
213 -0.2365609 -0.068711266 w=2 h=2 s=n,
214 -0.23637576 -0.06853836 w=2 h=2 s=n,
215 -0.23407707 -0.066668235 w=2 h=2 s=n,
216 -0.22920251 -0.06493581 w=2 h=2 s=n,
217 -0.2382505 -0.07015859 w=2 h=2 s=n,
218 -0.2365609 -0.06968519 w=2 h=2 s=n,
219 -0.23637576 -0.06951229 w=2 h=2 s=n,
220 -0.23407707 -0.06764216 w=2 h=2 s=n,
221 -0.22920251 -0.065909736 w=2 h=2 s=n,
222 -0.22644548 -0.059562445 w=2 h=2 s=n,
223 -0.22354195 -0.05395887 w=2 h=2 s=n,
224 -0.22039466 -0.052840326 w=2 h=2 s=n,
225 -0.22020164 -0.052395936 w=2 h=2 s=n,
226 -0.17680882 0.0028258273 w=2 h=2 s=n,
227 -0.20327373 -0.0026736436 w=2 h=2 s=n,
228 -0.20799242 0.008189878 w=2 h=2 s=n,
229 -0.20688488 0.012142757 w=2 h=2 s=n,
230 -0.20966445 0.011363955 w=2 h=2 s=n,
231 -0.21114524 0.013799013 w=2 h=2 s=n,
232 -0.21227892 0.017845161 w=2 h=2 s=n,
233 -0.21227892 0.018233892 w=2 h=2 s=n,
234 -0.21273553 0.019285113 w=2 h=2 s=n,
235 -0.20997764 0.051877458 w=2 h=2 s=n,
236 -0.21043424 0.05292868 w=2 h=2 s=n,
237 -0.21126445 0.051752552 w=2 h=2 s=n,
238 -0.21228753 0.05092021 w=2 h=2 s=n,
239 -0.21709035 0.047999546 w=2 h=2 s=n,
240 -0.22023764 0.046881 w=2 h=2 s=n,
241 -0.22077225 0.045650225 w=2 h=2 s=n,
242 -0.3061062 0.017765773 w=2 h=2 s=n,
243 -0.3061062 0.017377043 w=2 h=2 s=n,
244 -0.3056496 0.016325822 w=2 h=2 s=n,
245 -0.30451593 0.012279674 w=2 h=2 s=n,
246 -0.3068146 0.010409543 w=2 h=2 s=n,
247 -0.30699974 0.010236642 w=2 h=2 s=n,
248 -0.3170361 0.02126152 w=2 h=2 s=n,
249 -0.31657946 0.020210302 w=2 h=2 s=n,
250 -0.31544578 0.016164152 w=2 h=2 s=n,
251 -0.3177445 0.014294022 w=2 h=2 s=n,
252 -0.31792963 0.014121121 w=2 h=2 s=n,
253 -0.30942667 0.009715248 w=2 h=2 s=n,
254 -0.23953342 -0.06622795 w=2 h=2 s=n,
255 -0.23922192 -0.0707821 w=2 h=2 s=n,
256 -0.23922192 -0.07175603 w=2 h=2 s=n,
257 -0.2025089 0.08781905 w=2 h=2 s=n,
258 -0.2029655 0.08887027 w=2 h=2 s=n,
259 -0.2037957 0.087694146 w=2 h=2 s=n,
260 -0.20481879 0.086861804 w=2 h=2 s=n,
261 -0.20237635 0.089756675 w=2 h=2 s=n,
262 -0.20283297 0.09080789 w=2 h=2 s=n,
263 -0.20366316 0.089631766 w=2 h=2 s=n,
264 -0.20468624 0.088799424 w=2 h=2 s=n,
265 -0.212155 0.052857835 w=2 h=2 s=n,
266 -0.21695782 0.04993717 w=2 h=2 s=n,
267 -0.22010511 0.048818626 w=2 h=2 s=n,
268 -0.20451906 0.11545783 w=2 h=2 s=n,
269 -0.20534927 0.11428171 w=2 h=2 s=n,
270 -0.20637235 0.11344937 w=2 h=2 s=n,
271 -0.2138411 0.07750778 w=2 h=2 s=n,
272 -0.21864392 0.074587114 w=2 h=2 s=n,
273 -0.22179121 0.073468566 w=2 h=2 s=n,
274 -0.22192374 0.071530946 w=2 h=2 s=n,
275 -0.22245835 0.07030017 w=2 h=2 s=n,
276 -0.33870357 0.03758867 w=2 h=2 s=n,
277 -0.33870357 0.03719994 w=2 h=2 s=n,
278 -0.34963346 0.04108442 w=2 h=2 s=n,
279 -0.34917682 0.0400332 w=2 h=2 s=n,
280 -0.34804317 0.03598705 w=2 h=2 s=n,
281 -0.35034186 0.03411692 w=2 h=2 s=n,
282 -0.350527 0.03394402 w=2 h=2 s=n,
283 -0.2400579 -0.05638781 w=2 h=2 s=n,
284 -0.23932528 -0.059913356 w=2 h=2 s=n,
285 -0.23989703 -0.06266473 w=2 h=2 s=n,
286 -0.24265404 -0.06901202 w=2 h=2 s=n,
287 -0.24362546 -0.07060946 w=2 h=2 s=n,
288 -0.24331395 -0.07516361 w=2 h=2 s=n,
289 -0.24331395 -0.076137535 w=2 h=2 s=n,
290 -0.17490724 0.0027245893 w=2 h=2 s=n,
291 -0.17437263 0.003955367 w=2 h=2 s=n,
292 -0.17354243 0.0051314943 w=2 h=2 s=n,
293 -0.20000733 -3.679766E-4 w=2 h=2 s=n,
294 -0.20472603 0.010495545 w=2 h=2 s=n,
295 -0.20361848 0.014448424 w=2 h=2 s=n,
296 -0.20639807 0.013669622 w=2 h=2 s=n,
297 -0.20787886 0.01610468 w=2 h=2 s=n,
298 -0.20901254 0.020150827 w=2 h=2 s=n,
299 -0.20901254 0.02053956 w=2 h=2 s=n,
300 -0.20671125 0.054183125 w=2 h=2 s=n,
301 -0.1992425 0.09012472 w=2 h=2 s=n,
302 -0.19981597 0.10838484 w=2 h=2 s=n,
303 -0.20027258 0.10943606 w=2 h=2 s=n,
304 -0.20195869 0.134086 w=2 h=2 s=n,
305 -0.20278889 0.13290988 w=2 h=2 s=n,
306 -0.20381196 0.13207753 w=2 h=2 s=n,
307 -0.20195869 0.13699311 w=2 h=2 s=n,
308 -0.20278889 0.13581699 w=2 h=2 s=n,
309 -0.20381196 0.13498464 w=2 h=2 s=n,
310 -0.20637235 0.116356485 w=2 h=2 s=n,
311 -0.2138411 0.08041489 w=2 h=2 s=n,
312 -0.21864392 0.07749423 w=2 h=2 s=n,
313 -0.22179121 0.07637568 w=2 h=2 s=n,
314 -0.24459836 -0.08072162 w=2 h=2 s=n,
315 -0.2405063 -0.07634011 w=2 h=2 s=n,
316 -0.23953488 -0.074742675 w=2 h=2 s=n,
317 -0.2378453 -0.07426927 w=2 h=2 s=n,
318 -0.15199809 0.016655948 w=2 h=2 s=n,
319 -0.1514635 0.017886724 w=2 h=2 s=n,
320 -0.15063329 0.019062852 w=2 h=2 s=n,
321 -0.1770982 0.0135633815 w=2 h=2 s=n,
322 -0.18181689 0.024426904 w=2 h=2 s=n,
323 -0.18070935 0.028379781 w=2 h=2 s=n,
324 -0.18348892 0.02760098 w=2 h=2 s=n,
325 -0.19744164 0.20302986 w=2 h=2 s=n,
326 -0.19827184 0.20185372 w=2 h=2 s=n,
327 -0.19929492 0.20102139 w=2 h=2 s=n,
328 -0.19761813 0.2038791 w=2 h=2 s=n,
329 -0.19844832 0.20270297 w=2 h=2 s=n,
330 -0.1994714 0.20187064 w=2 h=2 s=n,
331 -0.20398845 0.13583389 w=2 h=2 s=n,
332 -0.20654882 0.11720573 w=2 h=2 s=n,
333 -0.21401757 0.08126414 w=2 h=2 s=n,
334 -0.21882041 0.07834348 w=2 h=2 s=n,
335 -0.22196768 0.07722493 w=2 h=2 s=n,
336 -0.22196768 0.07431782 w=2 h=2 s=n,
337 -0.22210023 0.07238019 w=2 h=2 s=n,
338 -0.22263482 0.071149416 w=2 h=2 s=n,
339 -0.36173743 0.04844502 w=2 h=2 s=n,
340 -0.36128083 0.047393803 w=2 h=2 s=n,
341 -0.36014715 0.043347653 w=2 h=2 s=n,
342 -0.36244586 0.04147752 w=2 h=2 s=n,
343 -0.24580084 -0.06106004 w=2 h=2 s=n,
344 -0.24506822 -0.06458559 w=2 h=2 s=n,
345 -0.24563996 -0.06733696 w=2 h=2 s=n,
346 -0.248397 -0.07368425 w=2 h=2 s=n,
347 -0.24936841 -0.075281695 w=2 h=2 s=n,
348 -0.2490569 -0.07983584 w=2 h=2 s=n,
349 -0.2490569 -0.08080977 w=2 h=2 s=n,
350 -0.2503413 -0.08539385 w=2 h=2 s=n,
351 -0.19923976 0.09013104 w=2 h=2 s=n,
352 -0.20250614 0.087825365 w=2 h=2 s=n,
353 -0.20237361 0.08976299 w=2 h=2 s=n,
354 -0.19981323 0.10839116 w=2 h=2 s=n,
355 -0.20026983 0.109442376 w=2 h=2 s=n,
356 -0.20195593 0.13409232 w=2 h=2 s=n,
357 -0.20195593 0.13699943 w=2 h=2 s=n,
358 -0.1974389 0.20303617 w=2 h=2 s=n,
359 -0.19971864 0.10872873 w=2 h=2 s=n,
360 -0.20017526 0.109779954 w=2 h=2 s=n,
361 -0.20186135 0.13442989 w=2 h=2 s=n,
362 -0.20186135 0.137337 w=2 h=2 s=n,
363 -0.19734432 0.20337375 w=2 h=2 s=n,
364 -0.19734706 0.20336743 w=2 h=2 s=n,
365 -0.19752353 0.20421667 w=2 h=2 s=n,
366 -0.19635938 0.21053968 w=2 h=2 s=n,
367 -0.19636212 0.21053337 w=2 h=2 s=n,
368 -0.1965386 0.21138263 w=2 h=2 s=n,
369 -0.19663319 0.21104504 w=2 h=2 s=n,
370 -0.1974634 0.20986892 w=2 h=2 s=n,
371 -0.19848646 0.20903657 w=2 h=2 s=n,
372 -0.19635938 0.22036837 w=2 h=2 s=n,
373 -0.19636212 0.22036205 w=2 h=2 s=n,
374 -0.1965386 0.22121131 w=2 h=2 s=n,
375 -0.19663319 0.22087373 w=2 h=2 s=n,
376 -0.1974634 0.21969761 w=2 h=2 s=n,
377 -0.19848646 0.21886526 w=2 h=2 s=n,
378 -0.1994714 0.21169932 w=2 h=2 s=n,
379 -0.35239252 0.050373264 w=2 h=2 s=n,
380 -0.35239252 0.049984533 w=2 h=2 s=n,
381 -0.3633224 0.053869013 w=2 h=2 s=n,
382 -0.3754264 0.061229616 w=2 h=2 s=n,
383 -0.3830737 0.066627674 w=2 h=2 s=n,
384 -0.36938474 0.053843077 w=2 h=2 s=n,
385 -0.36872774 0.041907217 w=2 h=2 s=n,
386 -0.35662377 0.034546614 w=2 h=2 s=n,
387 -0.3568089 0.03437371 w=2 h=2 s=n,
388 -0.32421154 0.014550814 w=2 h=2 s=n,
389 -0.31570858 0.0101449415 w=2 h=2 s=n,
390 -0.26557615 -0.15559237 w=2 h=2 s=n,
391 -0.26148412 -0.15121086 w=2 h=2 s=n,
392 -0.26691186 -0.1653104 w=2 h=2 s=n,
393 -0.26281983 -0.16092889 w=2 h=2 s=n,
394 -0.24184202 -0.08605814 w=2 h=2 s=n,
395 -0.2408706 -0.084460706 w=2 h=2 s=n,
396 -0.23918101 -0.0839873 w=2 h=2 s=n,
397 -0.26207286 -0.16636334 w=2 h=2 s=n,
398 -0.24109508 -0.0914926 w=2 h=2 s=n,
399 -0.24012364 -0.08989517 w=2 h=2 s=n,
400 -0.23843406 -0.089421764 w=2 h=2 s=n,
401 -0.23709835 -0.07970373 w=2 h=2 s=n,
402 -0.23581395 -0.07511965 w=2 h=2 s=n,
403 -0.23562881 -0.07494675 w=2 h=2 s=n,
404 -0.23333012 -0.07307662 w=2 h=2 s=n,
405 -0.22845556 -0.0713442 w=2 h=2 s=n,
406 -0.22569853 -0.064996906 w=2 h=2 s=n,
407 -0.23774265 -0.09188947 w=2 h=2 s=n,
408 -0.23640694 -0.08217144 w=2 h=2 s=n,
409 -0.23512253 -0.07758736 w=2 h=2 s=n,
410 -0.2349374 -0.07741446 w=2 h=2 s=n,
411 -0.2326387 -0.07554433 w=2 h=2 s=n,
412 -0.22776413 -0.0738119 w=2 h=2 s=n,
413 -0.22500712 -0.06746461 w=2 h=2 s=n,
414 -0.22575407 -0.06203015 w=2 h=2 s=n,
415 -0.22285053 -0.05642658 w=2 h=2 s=n,
416 -0.21970324 -0.055308037 w=2 h=2 s=n,
417 -0.2200473 -0.052540082 w=2 h=2 s=n,
418 -0.2200473 -0.051566154 w=2 h=2 s=n,
419 -0.21947555 -0.048814777 w=2 h=2 s=n,
420 -0.21467271 -0.045894112 w=2 h=2 s=n,
421 -0.21498424 -0.041339967 w=2 h=2 s=n,
422 -0.14320949 0.02047338 w=2 h=2 s=n,
423 -0.14267488 0.021704156 w=2 h=2 s=n,
424 -0.14184467 0.022880284 w=2 h=2 s=n,
425 -0.16830958 0.017380813 w=2 h=2 s=n,
426 -0.17302828 0.028244335 w=2 h=2 s=n,
427 -0.17192073 0.032197215 w=2 h=2 s=n,
428 -0.12059125 0.07395684 w=2 h=2 s=n,
429 -0.12937987 0.07013941 w=2 h=2 s=n,
430 -0.13215944 0.06936061 w=2 h=2 s=n,
431 -0.19707675 0.09430544 w=2 h=2 s=n,
432 -0.20034315 0.09199977 w=2 h=2 s=n,
433 -0.2002106 0.0939374 w=2 h=2 s=n,
434 -0.19765022 0.11256556 w=2 h=2 s=n,
435 -0.19755565 0.11290313 w=2 h=2 s=n,
436 -0.19801225 0.11395435 w=2 h=2 s=n,
437 -0.19969836 0.1386043 w=2 h=2 s=n,
438 -0.19969836 0.14151141 w=2 h=2 s=n,
439 -0.19518131 0.20754814 w=2 h=2 s=n,
440 -0.19419637 0.2147141 w=2 h=2 s=n,
441 -0.19142051 0.22807229 w=2 h=2 s=n,
442 -0.19358352 0.22389787 w=2 h=2 s=n,
443 -0.19358352 0.23372656 w=2 h=2 s=n,
444 -0.19358626 0.23372024 w=2 h=2 s=n,
445 -0.19376273 0.23456949 w=2 h=2 s=n,
446 -0.1937998 0.23511128 w=2 h=2 s=n,
447 -0.19657566 0.22175309 w=2 h=2 s=n,
448 -0.19667025 0.22141552 w=2 h=2 s=n,
449 -0.19750045 0.22023939 w=2 h=2 s=n,
450 -0.19852352 0.21940705 w=2 h=2 s=n,
451 -0.19950846 0.2122411 w=2 h=2 s=n,
452 -0.20027314 0.21439268 w=2 h=2 s=n,
453 -0.20023608 0.2138509 w=2 h=2 s=n,
454 -0.20023608 0.20402221 w=2 h=2 s=n,
455 -0.20475312 0.13798547 w=2 h=2 s=n,
456 -0.2073135 0.11935731 w=2 h=2 s=n,
457 -0.21478224 0.08341572 w=2 h=2 s=n,
458 -0.21958508 0.08049506 w=2 h=2 s=n,
459 -0.22273235 0.07937651 w=2 h=2 s=n,
460 -0.22273235 0.0764694 w=2 h=2 s=n,
461 -0.2228649 0.07453177 w=2 h=2 s=n,
462 -0.22339949 0.073300995 w=2 h=2 s=n,
463 -0.37937972 0.079269476 w=2 h=2 s=n,
464 -0.37937972 0.07888074 w=2 h=2 s=n,
465 -0.39030957 0.08276522 w=2 h=2 s=n,
466 -0.40241358 0.09012583 w=2 h=2 s=n,
467 -0.41006088 0.09552388 w=2 h=2 s=n,
468 -0.41169983 0.09685726 w=2 h=2 s=n,
469 -0.38471264 0.067961045 w=2 h=2 s=n,
470 -0.37652716 0.042979218 w=2 h=2 s=n,
471 -0.36442316 0.035618618 w=2 h=2 s=n,
472 -0.3646083 0.035445716 w=2 h=2 s=n,
473 -0.33201092 0.015622818 w=2 h=2 s=n,
474 -0.25128716 -0.07733616 w=2 h=2 s=n,
475 -0.25097564 -0.081890315 w=2 h=2 s=n,
476 -0.25097564 -0.08286424 w=2 h=2 s=n,
477 -0.25226003 -0.08744832 w=2 h=2 s=n,
478 -0.27069142 -0.1699854 w=2 h=2 s=n,
479 -0.27202713 -0.17970343 w=2 h=2 s=n,
480 -0.2679351 -0.17532192 w=2 h=2 s=n,
481 -0.2755541 -0.19667605 w=2 h=2 s=n,
482 -0.27146205 -0.19229454 w=2 h=2 s=n,
483 -0.26634678 -0.1779015 w=2 h=2 s=n,
484 -0.26559982 -0.18333596 w=2 h=2 s=n,
485 -0.27162167 -0.1946282 w=2 h=2 s=n,
486 -0.2665064 -0.18023516 w=2 h=2 s=n,
487 -0.26575944 -0.18566962 w=2 h=2 s=n,
488 -0.2622325 -0.168697 w=2 h=2 s=n,
489 -0.2412547 -0.09382626 w=2 h=2 s=n,
490 -0.24028328 -0.09222882 w=2 h=2 s=n,
491 -0.23859368 -0.09175542 w=2 h=2 s=n,
492 -0.23790227 -0.09422313 w=2 h=2 s=n,
493 -0.23574287 -0.10461474 w=2 h=2 s=n,
494 -0.23558325 -0.102281086 w=2 h=2 s=n,
495 -0.23424754 -0.092563055 w=2 h=2 s=n,
496 -0.23296313 -0.087978974 w=2 h=2 s=n,
497 -0.232778 -0.087806076 w=2 h=2 s=n,
498 -0.2304793 -0.08593594 w=2 h=2 s=n,
499 -0.22560473 -0.08420352 w=2 h=2 s=n,
500 -0.22284772 -0.07785623 w=2 h=2 s=n,
501 -0.2120109 -0.061144948 w=2 h=2 s=n,
502 -0.2120109 -0.06017102 w=2 h=2 s=n,
503 -0.21143916 -0.057419647 w=2 h=2 s=n,
504 -0.20663634 -0.05449898 w=2 h=2 s=n,
505 -0.20488411 -0.05556453 w=2 h=2 s=n,
506 -0.2129205 -0.04695966 w=2 h=2 s=n,
507 -0.21323201 -0.042405516 w=2 h=2 s=n,
508 -0.21338636 -0.042261366 w=2 h=2 s=n,
509 -0.21266994 -0.042649657 w=2 h=2 s=n,
510 -0.21282429 -0.04250551 w=2 h=2 s=n,
511 -0.2145765 -0.04143996 w=2 h=2 s=n,
512 -0.21131735 -0.042927735 w=2 h=2 s=n,
513 -0.21306956 -0.041862186 w=2 h=2 s=n,
514 -0.21363163 -0.041618045 w=2 h=2 s=n,
515 -0.21363163 -0.0273475 w=2 h=2 s=n,
516 -0.21260856 -0.02651516 w=2 h=2 s=n,
517 -0.20982897 -0.025736358 w=2 h=2 s=n,
518 -0.20148098 -0.025736358 w=2 h=2 s=n,
519 -0.19796185 -0.025977071 w=2 h=2 s=n,
520 -0.10500235 0.08496069 w=2 h=2 s=n,
521 -0.11379096 0.08114326 w=2 h=2 s=n,
522 -0.09560483 0.098127924 w=2 h=2 s=n,
523 -0.11119373 0.08712407 w=2 h=2 s=n,
524 -0.11397331 0.08634527 w=2 h=2 s=n,
525 -0.19181708 0.10295462 w=2 h=2 s=n,
526 -0.19508347 0.10064895 w=2 h=2 s=n,
527 -0.19495092 0.102586575 w=2 h=2 s=n,
528 -0.19239055 0.12121474 w=2 h=2 s=n,
529 -0.19229595 0.12155231 w=2 h=2 s=n,
530 -0.19113573 0.22908865 w=2 h=2 s=n,
531 -0.19329874 0.22491425 w=2 h=2 s=n,
532 -0.19329874 0.23474294 w=2 h=2 s=n,
533 -0.1924689 0.24078056 w=2 h=2 s=n,
534 -0.19275366 0.23976418 w=2 h=2 s=n,
535 -0.19275641 0.23975787 w=2 h=2 s=n,
536 -0.19293289 0.24060713 w=2 h=2 s=n,
537 -0.19296995 0.2411489 w=2 h=2 s=n,
538 -0.19917504 0.22414722 w=2 h=2 s=n,
539 -0.20015998 0.21698128 w=2 h=2 s=n,
540 -0.20092465 0.21913286 w=2 h=2 s=n,
541 -0.22366665 0.07374031 w=2 h=2 s=n,
542 -0.22290199 0.07158873 w=2 h=2 s=n,
543 -0.2227255 0.070739485 w=2 h=2 s=n,
544 -0.2210394 0.04608954 w=2 h=2 s=n,
545 -0.22334069 0.012445976 w=2 h=2 s=n,
546 -0.22444823 0.0084930975 w=2 h=2 s=n,
547 -0.23257363 -0.0048685432 w=2 h=2 s=n,
548 -0.23744819 -0.006600965 w=2 h=2 s=n,
549 -0.23913778 -0.007074365 w=2 h=2 s=n,
550 -0.29787043 0.013799218 w=2 h=2 s=n,
551 -0.30637336 0.018205091 w=2 h=2 s=n,
552 -0.33897072 0.038027987 w=2 h=2 s=n,
553 -0.35265967 0.050812583 w=2 h=2 s=n,
554 -0.37964687 0.07970879 w=2 h=2 s=n,
555 -0.3813462 0.08179757 w=2 h=2 s=n,
556 -0.38107905 0.08135825 w=2 h=2 s=n,
557 -0.38107905 0.08096952 w=2 h=2 s=n,
558 -0.39200893 0.084854 w=2 h=2 s=n,
559 -0.40411294 0.0922146 w=2 h=2 s=n,
560 -0.4117602 0.09761266 w=2 h=2 s=n,
561 -0.41339916 0.098946035 w=2 h=2 s=n,
562 -0.41427958 0.099768296 w=2 h=2 s=n,
563 -0.41258025 0.09767952 w=2 h=2 s=n,
564 -0.41482872 0.09926667 w=2 h=2 c=153 0 51 b=153 0 51,
565 -0.4139483 0.0984444 w=2 h=2 s=n,
566 -0.38696113 0.0695482 w=2 h=2 s=n,
567 -0.40190974 0.07729395 w=2 h=2 s=n,
568 -0.39966127 0.075706795 w=2 h=2 s=n,
569 -0.39802232 0.074373424 w=2 h=2 s=n,
570 -0.38433337 0.061588828 w=2 h=2 s=n,
571 -0.40467724 0.04882887 w=2 h=2 s=n,
572 -0.39257324 0.041468266 w=2 h=2 s=n,
573 -0.39275837 0.04129537 w=2 h=2 c=153 0 51 b=153 0 51,
574 -0.36715233 0.013219081 w=2 h=2 s=n,
575 -0.35935292 0.012147077 w=2 h=2 s=n,
576 -0.35084996 0.0077412045 w=2 h=2 s=n,
577 -0.2561619 -0.06642871 w=2 h=2 s=n,
578 -0.2554293 -0.06995426 w=2 h=2 s=n,
579 -0.25600103 -0.072705634 w=2 h=2 s=n,
580 -0.25875807 -0.079052925 w=2 h=2 s=n,
581 -0.25972947 -0.08065037 w=2 h=2 s=n,
582 -0.2710078 -0.09575396 w=2 h=2 s=n,
583 -0.27069628 -0.10030811 w=2 h=2 s=n,
584 -0.2881838 -0.12180316 w=2 h=2 s=n,
585 -0.26846316 -0.10338536 w=2 h=2 s=n,
586 -0.26846316 -0.10435929 w=2 h=2 s=n,
587 -0.26974756 -0.108943366 w=2 h=2 s=n,
588 -0.27323332 -0.2063538 w=2 h=2 s=n,
589 -0.26811805 -0.19196077 w=2 h=2 s=n,
590 -0.2673711 -0.19739524 w=2 h=2 s=n,
591 -0.23570795 -0.10486879 w=2 h=2 s=n,
592 -0.23554832 -0.102535136 w=2 h=2 s=n,
593 -0.2342126 -0.092817105 w=2 h=2 s=n,
594 -0.23292822 -0.088233024 w=2 h=2 s=n,
595 -0.23274308 -0.08806012 w=2 h=2 s=n,
596 -0.23044439 -0.08618999 w=2 h=2 s=n,
597 -0.22556981 -0.08445757 w=2 h=2 s=n,
598 -0.22494331 -0.08669361 w=2 h=2 s=n,
599 -0.22497822 -0.086439565 w=2 h=2 s=n,
600 -0.22222121 -0.080092266 w=2 h=2 s=n,
601 -0.20809503 -0.06595822 w=2 h=2 s=n,
602 -0.20809503 -0.064984284 w=2 h=2 s=n,
603 -0.20752329 -0.06223291 w=2 h=2 s=n,
604 -0.19791941 -0.07120229 w=2 h=2 s=n,
605 -0.2018353 -0.06638903 w=2 h=2 s=n,
606 -0.19703247 -0.06346837 w=2 h=2 s=n,
607 -0.19528025 -0.06453391 w=2 h=2 s=n,
608 -0.17757927 -0.077028625 w=2 h=2 s=n,
609 -0.18718314 -0.06805924 w=2 h=2 s=n,
610 -0.19521953 -0.059454374 w=2 h=2 s=n,
611 -0.19553104 -0.05490023 w=2 h=2 s=n,
612 -0.19496897 -0.05514437 w=2 h=2 s=n,
613 0.010574876 -0.1616486 w=2 h=2 s=n,
614 -0.0071260994 -0.14915389 w=2 h=2 s=n,
615 -0.0072804433 -0.14900975 w=2 h=2 s=n,
616 -0.0057735033 -0.14943197 w=2 h=2 s=n,
617 -4.373395E-4 -0.15132844 w=2 h=2 s=n,
618 -0.20598118 -0.04482421 w=2 h=2 s=n,
619 -0.2077334 -0.04375866 w=2 h=2 s=n,
;
VLABELS
2 'aps1_ustilago' x=12 y=3 f='Dialog-ITALIC-10',
3 'aps1_cryptococcus' x=12 y=5 f='Dialog-ITALIC-10',
4 'aps1_neurospora' x=12 y=6 f='Dialog-ITALIC-10',
5 'aps1_aspergillus' x=11 y=13 f='Dialog-ITALIC-10',
6 'aps1_pichia' x=10 y=9 f='Dialog-ITALIC-10',
7 'aps1_debaryomyces' x=9 y=11 f='Dialog-ITALIC-10',
8 'aps1_candida_a' x=-30 y=12 f='Dialog-ITALIC-10',
9 'aps1_Scas_Contig573_8' x=-50 y=13 f='Dialog-ITALIC-10',
10 'aps1_candida_g' x=-33 y=24 f='Dialog-ITALIC-10',
11 'aps1_Sbay_c985_16380' x=-52 y=14 f='Dialog-ITALIC-10',
12 'aps1_Smik_c1478_14906' x=-60 y=5 f='Dialog-ITALIC-10',
13 'aps1_Smik_Contig1533_5' x=12 y=28 f='Dialog-ITALIC-10',
14 'aps1_Spar_c136_16198' x=-56 y=45 f='Dialog-ITALIC-10',
15 'aps1_Scer_APS1YLR170C' x=-61 y=-30 f='Dialog-ITALIC-10',
16 'aps1_Sklu_Contig1996_3' x=-64 y=-6 f='Dialog-ITALIC-10',
17 'aps1_kluyveromyces' x=-54 y=14 f='Dialog-ITALIC-10',
18 'aps1_rattus' x=-35 y=13 f='Dialog-ITALIC-10',
19 'bos' x=-16 y=11 f='Dialog-ITALIC-10',
20 'aps1_danio' x=-65 y=9 f='Dialog-ITALIC-10',
21 'aps1_xenopus' x=-80 y=3 f='Dialog-ITALIC-10',
22 'aps1_gallus' x=-68 y=6 f='Dialog-ITALIC-10',
23 'aps1_drosophila' x=-91 y=3 f='Dialog-ITALIC-10',
24 'aps1_celegans' x=-83 y=1 f='Dialog-ITALIC-10',
25 'aps1_monosiga' x=-87 y=0 f='Dialog-ITALIC-10',
26 'aps1_tetrahymena' x=-101 y=-2 f='Dialog-PLAIN-10',
27 'aps1_dictyostelium' x=-103 y=-8 f='Dialog-ITALIC-10',
28 'aps1_chlamydomonas' x=-115 y=-5 f='Dialog-PLAIN-10',
29 'aps1_naegleria' x=-45 y=-6 f='Dialog-PLAIN-10',
30 'aps1_chominis' x=-42 y=-7 f='Dialog-PLAIN-10',
31 'aps1_physcomitrella' x=-55 y=2 f='Dialog-PLAIN-10',
32 'aps1_oryza' x=-31 y=-18 f='Dialog-PLAIN-10',
33 'aps1_populus' x=-36 y=1 f='Dialog-PLAIN-10',
34 'aps1_arabidopsis' x=-43 y=-34 f='Dialog-PLAIN-10',
35 'aps1_plasmodium_f' x=-47 y=-9 f='Dialog-PLAIN-10',
36 'aps1_Toxoplasma_g' x=-47 y=-24 f='Dialog-PLAIN-10',
37 'aps1_theileria' x=-30 y=-8 f='Dialog-PLAIN-10',
38 'aps1_leishmania' x=-34 y=-8 f='Dialog-PLAIN-10',
39 'aps1_trichomonas' x=-37 y=-7 f='Dialog-PLAIN-10',
40 'aps1_entamoeba' x=-33 y=-6 f='Dialog-ITALIC-10',
41 'aps1_cmerolae' x=9 y=-5 f='Dialog-PLAIN-10',
42 'aps1_tpseudo' x=10 y=-3 f='Dialog-PLAIN-10',
43 'aps1_phaeodactylum' x=11 y=-2 f='Dialog-PLAIN-10',
44 'aps1_ostreococcus' x=12 y=0 f='Dialog-PLAIN-10',
45 'aps1_spombe' x=12 y=1 f='Dialog-ITALIC-10',
564 'aps1_homo' x=-65 y=35 f='Dialog-ITALIC-10',
573 'aps1_mus' x=-60 y=1 f='Dialog-ITALIC-10',
;
EDGES
1 1 2 s=4 w=0.11929383,
2 46 1 s=3 w=0.003527344,
3 47 46 s=10 w=0.04642551,
4 48 1 s=10 w=0.04642551,
5 48 47 s=3 w=0.003527344,
6 49 47 s=9 w=0.0083479965,
7 50 49 s=19 w=0.02703027,
8 51 47 s=19 w=0.02703027,
9 51 50 s=9 w=0.0083479965,
10 52 48 s=19 w=0.02703027,
11 52 51 s=3 w=0.003527344,
12 53 50 s=23 w=0.002886623,
13 54 53 s=53 w=0.0013188964,
14 55 54 s=70 w=0.01563827,
15 56 53 s=70 w=0.01563827,
16 56 55 s=53 w=0.0013188964,
17 57 50 s=70 w=0.01563827,
18 57 56 s=23 w=0.002886623,
19 58 51 s=70 w=0.01563827,
20 58 57 s=9 w=0.0083479965,
21 59 52 s=70 w=0.01563827,
22 59 58 s=3 w=0.003527344,
23 60 54 s=58 w=0.00562116,
24 61 55 s=58 w=0.00562116,
25 61 60 s=70 w=0.01563827,
26 62 46 s=2 w=0.0034178847,
27 62 3 s=1 w=0.12525992,
28 63 47 s=2 w=0.0034178847,
29 63 62 s=10 w=0.04642551,
30 64 49 s=2 w=0.0034178847,
31 64 63 s=9 w=0.0083479965,
32 65 50 s=2 w=0.0034178847,
33 65 64 s=19 w=0.02703027,
34 66 53 s=2 w=0.0034178847,
35 66 65 s=23 w=0.002886623,
36 67 54 s=2 w=0.0034178847,
37 67 66 s=53 w=0.0013188964,
38 68 60 s=2 w=0.0034178847,
39 68 67 s=58 w=0.00562116,
40 69 61 s=2 w=0.0034178847,
41 69 68 s=70 w=0.01563827,
42 70 68 s=57 w=0.0033401405,
43 71 69 s=57 w=0.0033401405,
44 71 70 s=70 w=0.01563827,
45 72 61 s=57 w=0.0033401405,
46 72 71 s=2 w=0.0034178847,
47 73 65 s=18 w=0.011844078,
48 74 66 s=18 w=0.011844078,
49 74 73 s=23 w=0.002886623,
50 75 67 s=18 w=0.011844078,
51 75 74 s=53 w=0.0013188964,
52 76 68 s=18 w=0.011844078,
53 76 75 s=58 w=0.00562116,
54 77 70 s=18 w=0.011844078,
55 77 76 s=57 w=0.0033401405,
56 78 71 s=18 w=0.011844078,
57 78 77 s=70 w=0.01563827,
58 79 78 s=69 w=0.005173267,
59 80 71 s=69 w=0.005173267,
60 80 79 s=18 w=0.011844078,
61 81 72 s=69 w=0.005173267,
62 81 80 s=2 w=0.0034178847,
63 82 79 s=93 w=0.014270545,
64 83 80 s=93 w=0.014270545,
65 83 82 s=18 w=0.011844078,
66 84 81 s=93 w=0.014270545,
67 84 83 s=2 w=0.0034178847,
68 85 72 s=93 w=0.014270545,
69 85 84 s=69 w=0.005173267,
70 86 61 s=93 w=0.014270545,
71 86 85 s=57 w=0.0033401405,
72 87 55 s=93 w=0.014270545,
73 87 86 s=58 w=0.00562116,
74 88 79 s=68 w=0.0017546552,
75 89 82 s=68 w=0.0017546552,
76 89 88 s=93 w=0.014270545,
77 90 83 s=68 w=0.0017546552,
78 90 89 s=18 w=0.011844078,
79 91 84 s=68 w=0.0017546552,
80 91 90 s=2 w=0.0034178847,
81 92 91 s=102 w=0.0036008616,
82 93 84 s=102 w=0.0036008616,
83 93 92 s=68 w=0.0017546552,
84 94 85 s=102 w=0.0036008616,
85 94 93 s=69 w=0.005173267,
86 95 86 s=102 w=0.0036008616,
87 95 94 s=57 w=0.0033401405,
88 96 87 s=102 w=0.0036008616,
89 96 95 s=58 w=0.00562116,
90 97 55 s=102 w=0.0036008616,
91 97 96 s=93 w=0.014270545,
92 98 56 s=102 w=0.0036008616,
93 98 97 s=53 w=0.0013188964,
94 99 57 s=102 w=0.0036008616,
95 99 98 s=23 w=0.002886623,
96 100 58 s=102 w=0.0036008616,
97 100 99 s=9 w=0.0083479965,
98 101 59 s=102 w=0.0036008616,
99 101 100 s=3 w=0.003527344,
100 102 74 s=32 w=0.0028499556,
101 103 75 s=32 w=0.0028499556,
102 103 102 s=53 w=0.0013188964,
103 104 76 s=32 w=0.0028499556,
104 104 103 s=58 w=0.00562116,
105 105 77 s=32 w=0.0028499556,
106 105 104 s=57 w=0.0033401405,
107 106 78 s=32 w=0.0028499556,
108 106 105 s=70 w=0.01563827,
109 107 79 s=32 w=0.0028499556,
110 107 106 s=69 w=0.005173267,
111 108 88 s=32 w=0.0028499556,
112 108 107 s=68 w=0.0017546552,
113 109 108 s=85 w=0.0029633439,
114 110 88 s=85 w=0.0029633439,
115 110 109 s=32 w=0.0028499556,
116 111 89 s=85 w=0.0029633439,
117 111 110 s=93 w=0.014270545,
118 112 90 s=85 w=0.0029633439,
119 112 111 s=18 w=0.011844078,
120 113 91 s=85 w=0.0029633439,
121 113 112 s=2 w=0.0034178847,
122 114 92 s=85 w=0.0029633439,
123 114 113 s=102 w=0.0036008616,
124 115 93 s=85 w=0.0029633439,
125 115 114 s=68 w=0.0017546552,
126 116 102 s=31 w=0.004201969,
127 117 103 s=31 w=0.004201969,
128 117 116 s=53 w=0.0013188964,
129 118 104 s=31 w=0.004201969,
130 118 117 s=58 w=0.00562116,
131 119 105 s=31 w=0.004201969,
132 119 118 s=57 w=0.0033401405,
133 120 106 s=31 w=0.004201969,
134 120 119 s=70 w=0.01563827,
135 121 107 s=31 w=0.004201969,
136 121 120 s=69 w=0.005173267,
137 122 108 s=31 w=0.004201969,
138 122 121 s=68 w=0.0017546552,
139 123 109 s=86 w=2.5331535E-4,
140 124 110 s=86 w=2.5331535E-4,
141 124 123 s=32 w=0.0028499556,
142 125 111 s=86 w=2.5331535E-4,
143 125 124 s=93 w=0.014270545,
144 126 112 s=86 w=2.5331535E-4,
145 126 125 s=18 w=0.011844078,
146 127 113 s=86 w=2.5331535E-4,
147 127 126 s=2 w=0.0034178847,
148 128 114 s=86 w=2.5331535E-4,
149 128 127 s=102 w=0.0036008616,
150 129 115 s=86 w=2.5331535E-4,
151 129 128 s=68 w=0.0017546552,
152 130 125 s=92 w=4.845042E-4,
153 131 126 s=92 w=4.845042E-4,
154 131 130 s=18 w=0.011844078,
155 132 127 s=92 w=4.845042E-4,
156 132 131 s=2 w=0.0034178847,
157 133 128 s=92 w=4.845042E-4,
158 133 132 s=102 w=0.0036008616,
159 134 129 s=92 w=4.845042E-4,
160 134 133 s=68 w=0.0017546552,
161 135 115 s=92 w=4.845042E-4,
162 135 134 s=86 w=2.5331535E-4,
163 136 93 s=92 w=4.845042E-4,
164 136 135 s=85 w=0.0029633439,
165 137 94 s=92 w=4.845042E-4,
166 137 136 s=69 w=0.005173267,
167 138 95 s=92 w=4.845042E-4,
168 138 137 s=57 w=0.0033401405,
169 139 130 s=91 w=0.006311146,
170 140 131 s=91 w=0.006311146,
171 140 139 s=18 w=0.011844078,
172 141 132 s=91 w=0.006311146,
173 141 140 s=2 w=0.0034178847,
174 142 133 s=91 w=0.006311146,
175 142 141 s=102 w=0.0036008616,
176 143 134 s=91 w=0.006311146,
177 143 142 s=68 w=0.0017546552,
178 144 135 s=91 w=0.006311146,
179 144 143 s=86 w=2.5331535E-4,
180 145 136 s=91 w=0.006311146,
181 145 144 s=85 w=0.0029633439,
182 146 137 s=91 w=0.006311146,
183 146 145 s=69 w=0.005173267,
184 147 142 s=101 w=0.0028101509,
185 148 143 s=101 w=0.0028101509,
186 148 147 s=68 w=0.0017546552,
187 149 144 s=101 w=0.0028101509,
188 149 148 s=86 w=2.5331535E-4,
189 150 145 s=101 w=0.0028101509,
190 150 149 s=85 w=0.0029633439,
191 151 146 s=101 w=0.0028101509,
192 151 150 s=69 w=0.005173267,
193 152 137 s=101 w=0.0028101509,
194 152 151 s=91 w=0.006311146,
195 153 138 s=101 w=0.0028101509,
196 153 152 s=57 w=0.0033401405,
197 154 95 s=101 w=0.0028101509,
198 154 153 s=92 w=4.845042E-4,
199 155 147 s=108 w=0.0045647896,
200 156 148 s=108 w=0.0045647896,
201 156 155 s=68 w=0.0017546552,
202 157 149 s=108 w=0.0045647896,
203 157 156 s=86 w=2.5331535E-4,
204 158 150 s=108 w=0.0045647896,
205 158 157 s=85 w=0.0029633439,
206 159 151 s=108 w=0.0045647896,
207 159 158 s=69 w=0.005173267,
208 160 152 s=108 w=0.0045647896,
209 160 159 s=91 w=0.006311146,
210 161 153 s=108 w=0.0045647896,
211 161 160 s=57 w=0.0033401405,
212 162 154 s=108 w=0.0045647896,
213 162 161 s=92 w=4.845042E-4,
214 163 95 s=108 w=0.0045647896,
215 163 162 s=101 w=0.0028101509,
216 164 96 s=108 w=0.0045647896,
217 164 163 s=58 w=0.00562116,
218 165 64 s=13 w=0.0013418695,
219 166 65 s=13 w=0.0013418695,
220 166 165 s=19 w=0.02703027,
221 167 73 s=13 w=0.0013418695,
222 167 166 s=18 w=0.011844078,
223 168 74 s=13 w=0.0013418695,
224 168 167 s=23 w=0.002886623,
225 169 102 s=13 w=0.0013418695,
226 169 168 s=32 w=0.0028499556,
227 170 116 s=13 w=0.0013418695,
228 170 169 s=31 w=0.004201969,
229 171 117 s=13 w=0.0013418695,
230 171 170 s=53 w=0.0013188964,
231 172 118 s=13 w=0.0013418695,
232 172 171 s=58 w=0.00562116,
233 173 119 s=13 w=0.0013418695,
234 173 172 s=57 w=0.0033401405,
235 174 167 s=17 w=0.0041051065,
236 175 168 s=17 w=0.0041051065,
237 175 174 s=23 w=0.002886623,
238 176 169 s=17 w=0.0041051065,
239 176 175 s=32 w=0.0028499556,
240 177 170 s=17 w=0.0041051065,
241 177 176 s=31 w=0.004201969,
242 178 171 s=17 w=0.0041051065,
243 178 177 s=53 w=0.0013188964,
244 179 172 s=17 w=0.0041051065,
245 179 178 s=58 w=0.00562116,
246 180 173 s=17 w=0.0041051065,
247 180 179 s=57 w=0.0033401405,
248 181 119 s=17 w=0.0041051065,
249 181 180 s=13 w=0.0013418695,
250 182 177 s=44 w=0.0011461045,
251 183 178 s=44 w=0.0011461045,
252 183 182 s=53 w=0.0013188964,
253 184 179 s=44 w=0.0011461045,
254 184 183 s=58 w=0.00562116,
255 185 180 s=44 w=0.0011461045,
256 185 184 s=57 w=0.0033401405,
257 186 181 s=44 w=0.0011461045,
258 186 185 s=13 w=0.0013418695,
259 187 119 s=44 w=0.0011461045,
260 187 186 s=17 w=0.0041051065,
261 188 120 s=44 w=0.0011461045,
262 188 187 s=70 w=0.01563827,
263 189 121 s=44 w=0.0011461045,
264 189 188 s=69 w=0.005173267,
265 190 122 s=44 w=0.0011461045,
266 190 189 s=68 w=0.0017546552,
267 191 177 s=30 w=3.8873072E-4,
268 192 182 s=30 w=3.8873072E-4,
269 192 191 s=44 w=0.0011461045,
270 193 183 s=30 w=3.8873072E-4,
271 193 192 s=53 w=0.0013188964,
272 194 184 s=30 w=3.8873072E-4,
273 194 193 s=58 w=0.00562116,
274 195 185 s=30 w=3.8873072E-4,
275 195 194 s=57 w=0.0033401405,
276 196 186 s=30 w=3.8873072E-4,
277 196 195 s=13 w=0.0013418695,
278 197 187 s=30 w=3.8873072E-4,
279 197 196 s=17 w=0.0041051065,
280 198 188 s=30 w=3.8873072E-4,
281 198 197 s=70 w=0.01563827,
282 199 189 s=30 w=3.8873072E-4,
283 199 198 s=69 w=0.005173267,
284 200 190 s=30 w=3.8873072E-4,
285 200 199 s=68 w=0.0017546552,
286 201 200 s=67 w=0.062331606,
287 202 190 s=67 w=0.062331606,
288 202 201 s=30 w=3.8873072E-4,
289 203 122 s=67 w=0.062331606,
290 203 202 s=44 w=0.0011461045,
291 204 108 s=67 w=0.062331606,
292 204 203 s=31 w=0.004201969,
293 205 109 s=67 w=0.062331606,
294 205 204 s=85 w=0.0029633439,
295 206 123 s=67 w=0.062331606,
296 206 205 s=86 w=2.5331535E-4,
297 207 124 s=67 w=0.062331606,
298 207 206 s=32 w=0.0028499556,
299 208 125 s=67 w=0.062331606,
300 208 207 s=93 w=0.014270545,
301 209 130 s=67 w=0.062331606,
302 209 208 s=92 w=4.845042E-4,
303 210 139 s=67 w=0.062331606,
304 210 209 s=91 w=0.006311146,
305 210 25 s=90 w=0.15720485,
306 211 147 s=100 w=0.0069202087,
307 212 155 s=100 w=0.0069202087,
308 212 211 s=108 w=0.0045647896,
309 213 156 s=100 w=0.0069202087,
310 213 212 s=68 w=0.0017546552,
311 214 157 s=100 w=0.0069202087,
312 214 213 s=86 w=2.5331535E-4,
313 215 158 s=100 w=0.0069202087,
314 215 214 s=85 w=0.0029633439,
315 216 159 s=100 w=0.0069202087,
316 216 215 s=69 w=0.005173267,
317 217 212 s=111 w=9.739293E-4,
318 218 213 s=111 w=9.739293E-4,
319 218 217 s=68 w=0.0017546552,
320 219 214 s=111 w=9.739293E-4,
321 219 218 s=86 w=2.5331535E-4,
322 220 215 s=111 w=9.739293E-4,
323 220 219 s=85 w=0.0029633439,
324 221 216 s=111 w=9.739293E-4,
325 221 220 s=69 w=0.005173267,
326 222 159 s=111 w=9.739293E-4,
327 222 221 s=100 w=0.0069202087,
328 223 160 s=111 w=9.739293E-4,
329 223 222 s=91 w=0.006311146,
330 224 161 s=111 w=9.739293E-4,
331 224 223 s=57 w=0.0033401405,
332 225 162 s=111 w=9.739293E-4,
333 225 224 s=92 w=4.845042E-4,
334 226 165 s=12 w=0.0014396214,
335 227 166 s=12 w=0.0014396214,
336 227 226 s=19 w=0.02703027,
337 228 167 s=12 w=0.0014396214,
338 228 227 s=18 w=0.011844078,
339 229 174 s=12 w=0.0014396214,
340 229 228 s=17 w=0.0041051065,
341 230 175 s=12 w=0.0014396214,
342 230 229 s=23 w=0.002886623,
343 231 176 s=12 w=0.0014396214,
344 231 230 s=32 w=0.0028499556,
345 232 177 s=12 w=0.0014396214,
346 232 231 s=31 w=0.004201969,
347 233 191 s=12 w=0.0014396214,
348 233 232 s=30 w=3.8873072E-4,
349 234 192 s=12 w=0.0014396214,
350 234 233 s=44 w=0.0011461045,
351 235 233 s=29 w=0.03372218,
352 236 234 s=29 w=0.03372218,
353 236 235 s=44 w=0.0011461045,
354 237 192 s=29 w=0.03372218,
355 237 236 s=12 w=0.0014396214,
356 238 193 s=29 w=0.03372218,
357 238 237 s=53 w=0.0013188964,
358 239 194 s=29 w=0.03372218,
359 239 238 s=58 w=0.00562116,
360 240 195 s=29 w=0.03372218,
361 240 239 s=57 w=0.0033401405,
362 241 196 s=29 w=0.03372218,
363 241 240 s=13 w=0.0013418695,
364 242 201 s=66 w=0.009576631,
365 243 202 s=66 w=0.009576631,
366 243 242 s=30 w=3.8873072E-4,
367 244 203 s=66 w=0.009576631,
368 244 243 s=44 w=0.0011461045,
369 245 204 s=66 w=0.009576631,
370 245 244 s=31 w=0.004201969,
371 246 205 s=66 w=0.009576631,
372 246 245 s=85 w=0.0029633439,
373 247 206 s=66 w=0.009576631,
374 247 246 s=86 w=2.5331535E-4,
375 248 243 s=76 w=0.011599626,
376 249 244 s=76 w=0.011599626,
377 249 248 s=44 w=0.0011461045,
378 250 245 s=76 w=0.011599626,
379 250 249 s=31 w=0.004201969,
380 251 246 s=76 w=0.011599626,
381 251 250 s=85 w=0.0029633439,
382 252 247 s=76 w=0.011599626,
383 252 251 s=86 w=2.5331535E-4,
384 253 206 s=76 w=0.011599626,
385 253 252 s=66 w=0.009576631,
386 254 211 s=99 w=0.0018696176,
387 255 212 s=99 w=0.0018696176,
388 255 254 s=108 w=0.0045647896,
389 256 217 s=99 w=0.0018696176,
390 256 255 s=111 w=9.739293E-4,
391 257 235 s=28 w=0.0367094,
392 258 236 s=28 w=0.0367094,
393 258 257 s=44 w=0.0011461045,
394 259 237 s=28 w=0.0367094,
395 259 258 s=12 w=0.0014396214,
396 260 238 s=28 w=0.0367094,
397 260 259 s=53 w=0.0013188964,
398 261 257 s=36 w=0.0019421523,
399 262 258 s=36 w=0.0019421523,
400 262 261 s=44 w=0.0011461045,
401 263 259 s=36 w=0.0019421523,
402 263 262 s=12 w=0.0014396214,
403 264 260 s=36 w=0.0019421523,
404 264 263 s=53 w=0.0013188964,
405 265 238 s=36 w=0.0019421523,
406 265 264 s=28 w=0.0367094,
407 266 239 s=36 w=0.0019421523,
408 266 265 s=58 w=0.00562116,
409 267 240 s=36 w=0.0019421523,
410 267 266 s=57 w=0.0033401405,
411 268 262 s=43 w=0.02470754,
412 269 263 s=43 w=0.02470754,
413 269 268 s=12 w=0.0014396214,
414 270 264 s=43 w=0.02470754,
415 270 269 s=53 w=0.0013188964,
416 271 265 s=43 w=0.02470754,
417 271 270 s=28 w=0.0367094,
418 272 266 s=43 w=0.02470754,
419 272 271 s=58 w=0.00562116,
420 273 267 s=43 w=0.02470754,
421 273 272 s=57 w=0.0033401405,
422 274 240 s=43 w=0.02470754,
423 274 273 s=36 w=0.0019421523,
424 275 241 s=43 w=0.02470754,
425 275 274 s=13 w=0.0013418695,
426 276 242 s=65 w=0.03815148,
427 277 243 s=65 w=0.03815148,
428 277 276 s=30 w=3.8873072E-4,
429 278 248 s=65 w=0.03815148,
430 278 277 s=76 w=0.011599626,
431 279 249 s=65 w=0.03815148,
432 279 278 s=44 w=0.0011461045,
433 280 250 s=65 w=0.03815148,
434 280 279 s=31 w=0.004201969,
435 281 251 s=65 w=0.03815148,
436 281 280 s=85 w=0.0029633439,
437 282 252 s=65 w=0.03815148,
438 282 281 s=86 w=2.5331535E-4,
439 283 141 s=97 w=0.0059951986,
440 284 142 s=97 w=0.0059951986,
441 284 283 s=102 w=0.0036008616,
442 285 147 s=97 w=0.0059951986,
443 285 284 s=101 w=0.0028101509,
444 286 211 s=97 w=0.0059951986,
445 286 285 s=100 w=0.0069202087,
446 287 254 s=97 w=0.0059951986,
447 287 286 s=99 w=0.0018696176,
448 288 255 s=97 w=0.0059951986,
449 288 287 s=108 w=0.0045647896,
450 289 256 s=97 w=0.0059951986,
451 289 288 s=111 w=9.739293E-4,
452 290 64 s=8 w=0.003998172,
453 291 165 s=8 w=0.003998172,
454 291 290 s=13 w=0.0013418695,
455 292 226 s=8 w=0.003998172,
456 292 291 s=12 w=0.0014396214,
457 293 227 s=8 w=0.003998172,
458 293 292 s=19 w=0.02703027,
459 294 228 s=8 w=0.003998172,
460 294 293 s=18 w=0.011844078,
461 295 229 s=8 w=0.003998172,
462 295 294 s=17 w=0.0041051065,
463 296 230 s=8 w=0.003998172,
464 296 295 s=23 w=0.002886623,
465 297 231 s=8 w=0.003998172,
466 297 296 s=32 w=0.0028499556,
467 298 232 s=8 w=0.003998172,
468 298 297 s=31 w=0.004201969,
469 299 233 s=8 w=0.003998172,
470 299 298 s=30 w=3.8873072E-4,
471 300 235 s=8 w=0.003998172,
472 300 299 s=29 w=0.03372218,
473 301 257 s=8 w=0.003998172,
474 301 300 s=28 w=0.0367094,
475 302 261 s=35 w=0.018803298,
476 303 262 s=35 w=0.018803298,
477 303 302 s=44 w=0.0011461045,
478 304 268 s=35 w=0.018803298,
479 304 303 s=43 w=0.02470754,
480 305 269 s=35 w=0.018803298,
481 305 304 s=12 w=0.0014396214,
482 306 270 s=35 w=0.018803298,
483 306 305 s=53 w=0.0013188964,
484 307 304 s=42 w=0.0029071122,
485 308 305 s=42 w=0.0029071122,
486 308 307 s=12 w=0.0014396214,
487 309 306 s=42 w=0.0029071122,
488 309 308 s=53 w=0.0013188964,
489 310 270 s=42 w=0.0029071122,
490 310 309 s=35 w=0.018803298,
491 311 271 s=42 w=0.0029071122,
492 311 310 s=28 w=0.0367094,
493 312 272 s=42 w=0.0029071122,
494 312 311 s=58 w=0.00562116,
495 313 273 s=42 w=0.0029071122,
496 313 312 s=57 w=0.0033401405,
497 314 289 s=110 w=0.0047606174,
498 315 256 s=110 w=0.0047606174,
499 315 314 s=97 w=0.0059951986,
500 316 217 s=110 w=0.0047606174,
501 316 315 s=99 w=0.0018696176,
502 317 218 s=110 w=0.0047606174,
503 317 316 s=68 w=0.0017546552,
504 318 290 s=7 w=0.026812525,
505 319 291 s=7 w=0.026812525,
506 319 318 s=13 w=0.0013418695,
507 320 292 s=7 w=0.026812525,
508 320 319 s=12 w=0.0014396214,
509 321 293 s=7 w=0.026812525,
510 321 320 s=19 w=0.02703027,
511 322 294 s=7 w=0.026812525,
512 322 321 s=18 w=0.011844078,
513 323 295 s=7 w=0.026812525,
514 323 322 s=17 w=0.0041051065,
515 324 296 s=7 w=0.026812525,
516 324 323 s=23 w=0.002886623,
517 325 307 s=41 w=0.06619105,
518 326 308 s=41 w=0.06619105,
519 326 325 s=12 w=0.0014396214,
520 327 309 s=41 w=0.06619105,
521 327 326 s=53 w=0.0013188964,
522 328 325 s=50 w=8.673936E-4,
523 329 326 s=50 w=8.673936E-4,
524 329 328 s=12 w=0.0014396214,
525 330 327 s=50 w=8.673936E-4,
526 330 329 s=53 w=0.0013188964,
527 331 309 s=50 w=8.673936E-4,
528 331 330 s=41 w=0.06619105,
529 332 310 s=50 w=8.673936E-4,
530 332 331 s=35 w=0.018803298,
531 333 311 s=50 w=8.673936E-4,
532 333 332 s=28 w=0.0367094,
533 334 312 s=50 w=8.673936E-4,
534 334 333 s=58 w=0.00562116,
535 335 313 s=50 w=8.673936E-4,
536 335 334 s=57 w=0.0033401405,
537 336 273 s=50 w=8.673936E-4,
538 336 335 s=42 w=0.0029071122,
539 337 274 s=50 w=8.673936E-4,
540 337 336 s=36 w=0.0019421523,
541 338 275 s=50 w=8.673936E-4,
542 338 337 s=13 w=0.0013418695,
543 339 278 s=75 w=0.01416634,
544 340 279 s=75 w=0.01416634,
545 340 339 s=44 w=0.0011461045,
546 341 280 s=75 w=0.01416634,
547 341 340 s=31 w=0.004201969,
548 342 281 s=75 w=0.01416634,
549 342 341 s=85 w=0.0029633439,
550 343 283 s=96 w=0.0074034585,
551 344 284 s=96 w=0.0074034585,
552 344 343 s=102 w=0.0036008616,
553 345 285 s=96 w=0.0074034585,
554 345 344 s=101 w=0.0028101509,
555 346 286 s=96 w=0.0074034585,
556 346 345 s=100 w=0.0069202087,
557 347 287 s=96 w=0.0074034585,
558 347 346 s=99 w=0.0018696176,
559 348 288 s=96 w=0.0074034585,
560 348 347 s=108 w=0.0045647896,
561 349 289 s=96 w=0.0074034585,
562 349 348 s=111 w=9.739293E-4,
563 350 314 s=96 w=0.0074034585,
564 350 349 s=110 w=0.0047606174,
565 351 301 s=27 w=6.8894556E-6,
566 352 257 s=27 w=6.8894556E-6,
567 352 351 s=8 w=0.003998172,
568 353 261 s=27 w=6.8894556E-6,
569 353 352 s=36 w=0.0019421523,
570 354 302 s=27 w=6.8894556E-6,
571 354 353 s=35 w=0.018803298,
572 355 303 s=27 w=6.8894556E-6,
573 355 354 s=44 w=0.0011461045,
574 356 304 s=27 w=6.8894556E-6,
575 356 355 s=43 w=0.02470754,
576 357 307 s=27 w=6.8894556E-6,
577 357 356 s=42 w=0.0029071122,
578 358 325 s=27 w=6.8894556E-6,
579 358 357 s=41 w=0.06619105,
580 359 354 s=34 w=3.5057493E-4,
581 360 355 s=34 w=3.5057493E-4,
582 360 359 s=44 w=0.0011461045,
583 361 356 s=34 w=3.5057493E-4,
584 361 360 s=43 w=0.02470754,
585 362 357 s=34 w=3.5057493E-4,
586 362 361 s=42 w=0.0029071122,
587 363 358 s=34 w=3.5057493E-4,
588 363 362 s=41 w=0.06619105,
589 364 325 s=34 w=3.5057493E-4,
590 364 363 s=27 w=6.8894556E-6,
591 365 328 s=34 w=3.5057493E-4,
592 365 364 s=50 w=8.673936E-4,
593 366 363 s=40 w=0.0072333156,
594 367 364 s=40 w=0.0072333156,
595 367 366 s=27 w=6.8894556E-6,
596 368 365 s=40 w=0.0072333156,
597 368 367 s=50 w=8.673936E-4,
598 369 328 s=40 w=0.0072333156,
599 369 368 s=34 w=3.5057493E-4,
600 370 329 s=40 w=0.0072333156,
601 370 369 s=12 w=0.0014396214,
602 371 330 s=40 w=0.0072333156,
603 371 370 s=53 w=0.0013188964,
604 372 366 s=47 w=0.009828684,
605 373 367 s=47 w=0.009828684,
606 373 372 s=27 w=6.8894556E-6,
607 374 368 s=47 w=0.009828684,
608 374 373 s=50 w=8.673936E-4,
609 375 369 s=47 w=0.009828684,
610 375 374 s=34 w=3.5057493E-4,
611 376 370 s=47 w=0.009828684,
612 376 375 s=12 w=0.0014396214,
613 377 371 s=47 w=0.009828684,
614 377 376 s=53 w=0.0013188964,
615 378 330 s=47 w=0.009828684,
616 378 377 s=40 w=0.0072333156,
617 379 276 s=64 w=0.018730547,
618 380 277 s=64 w=0.018730547,
619 380 379 s=30 w=3.8873072E-4,
620 381 278 s=64 w=0.018730547,
621 381 380 s=76 w=0.011599626,
622 382 339 s=64 w=0.018730547,
623 382 381 s=75 w=0.01416634,
624 383 382 s=74 w=0.009360568,
625 384 339 s=74 w=0.009360568,
626 384 383 s=64 w=0.018730547,
627 385 342 s=84 w=0.0062965807,
628 386 281 s=84 w=0.0062965807,
629 386 385 s=75 w=0.01416634,
630 387 282 s=84 w=0.0062965807,
631 387 386 s=86 w=2.5331535E-4,
632 388 252 s=84 w=0.0062965807,
633 388 387 s=65 w=0.03815148,
634 389 253 s=84 w=0.0062965807,
635 389 388 s=66 w=0.009576631,
636 390 314 s=114 w=0.07775408,
637 391 315 s=114 w=0.07775408,
638 391 390 s=97 w=0.0059951986,
639 392 390 s=117 w=0.009809395,
640 393 391 s=117 w=0.009809395,
641 393 392 s=97 w=0.0059951986,
642 394 315 s=117 w=0.009809395,
643 394 393 s=114 w=0.07775408,
644 395 316 s=117 w=0.009809395,
645 395 394 s=99 w=0.0018696176,
646 396 317 s=117 w=0.009809395,
647 396 395 s=68 w=0.0017546552,
648 397 393 s=122 w=0.005485552,
649 398 394 s=122 w=0.005485552,
650 398 397 s=114 w=0.07775408,
651 399 395 s=122 w=0.005485552,
652 399 398 s=99 w=0.0018696176,
653 400 396 s=122 w=0.005485552,
654 400 399 s=68 w=0.0017546552,
655 401 317 s=122 w=0.005485552,
656 401 400 s=117 w=0.009809395,
657 402 218 s=122 w=0.005485552,
658 402 401 s=110 w=0.0047606174,
659 403 219 s=122 w=0.005485552,
660 403 402 s=86 w=2.5331535E-4,
661 404 220 s=122 w=0.005485552,
662 404 403 s=85 w=0.0029633439,
663 405 221 s=122 w=0.005485552,
664 405 404 s=69 w=0.005173267,
665 406 222 s=122 w=0.005485552,
666 406 405 s=100 w=0.0069202087,
667 407 400 s=126 w=0.0025627408,
668 408 401 s=126 w=0.0025627408,
669 408 407 s=117 w=0.009809395,
670 409 402 s=126 w=0.0025627408,
671 409 408 s=110 w=0.0047606174,
672 410 403 s=126 w=0.0025627408,
673 410 409 s=86 w=2.5331535E-4,
674 411 404 s=126 w=0.0025627408,
675 411 410 s=85 w=0.0029633439,
676 412 405 s=126 w=0.0025627408,
677 412 411 s=69 w=0.005173267,
678 413 406 s=126 w=0.0025627408,
679 413 412 s=100 w=0.0069202087,
680 414 222 s=126 w=0.0025627408,
681 414 413 s=122 w=0.005485552,
682 415 223 s=126 w=0.0025627408,
683 415 414 s=91 w=0.006311146,
684 416 224 s=126 w=0.0025627408,
685 416 415 s=57 w=0.0033401405,
686 416 38 s=130 w=0.24407774,
687 417 225 s=134 w=2.111879E-4,
688 418 162 s=134 w=2.111879E-4,
689 418 417 s=111 w=9.739293E-4,
690 419 163 s=134 w=2.111879E-4,
691 419 418 s=101 w=0.0028101509,
692 420 164 s=134 w=2.111879E-4,
693 420 419 s=58 w=0.00562116,
694 421 96 s=134 w=2.111879E-4,
695 421 420 s=108 w=0.0045647896,
696 422 318 s=6 w=0.009581881,
697 422 4 s=5 w=0.16783686,
698 423 319 s=6 w=0.009581881,
699 423 422 s=13 w=0.0013418695,
700 424 320 s=6 w=0.009581881,
701 424 423 s=12 w=0.0014396214,
702 424 5 s=11 w=0.1287957,
703 425 321 s=6 w=0.009581881,
704 425 424 s=19 w=0.02703027,
705 426 322 s=6 w=0.009581881,
706 426 425 s=18 w=0.011844078,
707 427 323 s=6 w=0.009581881,
708 427 426 s=17 w=0.0041051065,
709 428 427 s=16 w=0.06617086,
710 429 323 s=16 w=0.06617086,
711 429 428 s=6 w=0.009581881,
712 430 324 s=16 w=0.06617086,
713 430 429 s=23 w=0.002886623,
714 431 351 s=26 w=0.0047015105,
715 432 352 s=26 w=0.0047015105,
716 432 431 s=8 w=0.003998172,
717 433 353 s=26 w=0.0047015105,
718 433 432 s=36 w=0.0019421523,
719 434 354 s=26 w=0.0047015105,
720 434 433 s=35 w=0.018803298,
721 435 359 s=26 w=0.0047015105,
722 435 434 s=34 w=3.5057493E-4,
723 436 360 s=26 w=0.0047015105,
724 436 435 s=44 w=0.0011461045,
725 437 361 s=26 w=0.0047015105,
726 437 436 s=43 w=0.02470754,
727 438 362 s=26 w=0.0047015105,
728 438 437 s=42 w=0.0029071122,
729 439 363 s=26 w=0.0047015105,
730 439 438 s=41 w=0.06619105,
731 440 366 s=26 w=0.0047015105,
732 440 439 s=40 w=0.0072333156,
733 441 440 s=39 w=0.013643556,
734 442 366 s=39 w=0.013643556,
735 442 441 s=26 w=0.0047015105,
736 443 372 s=39 w=0.013643556,
737 443 442 s=47 w=0.009828684,
738 444 373 s=39 w=0.013643556,
739 444 443 s=27 w=6.8894556E-6,
740 445 374 s=39 w=0.013643556,
741 445 444 s=50 w=8.673936E-4,
742 446 445 s=49 w=5.430466E-4,
743 447 374 s=49 w=5.430466E-4,
744 447 446 s=39 w=0.013643556,
745 448 375 s=49 w=5.430466E-4,
746 448 447 s=34 w=3.5057493E-4,
747 449 376 s=49 w=5.430466E-4,
748 449 448 s=12 w=0.0014396214,
749 450 377 s=49 w=5.430466E-4,
750 450 449 s=53 w=0.0013188964,
751 451 378 s=49 w=5.430466E-4,
752 451 450 s=40 w=0.0072333156,
753 452 451 s=55 w=0.0022834213,
754 453 378 s=55 w=0.0022834213,
755 453 452 s=49 w=5.430466E-4,
756 454 330 s=55 w=0.0022834213,
757 454 453 s=47 w=0.009828684,
758 455 331 s=55 w=0.0022834213,
759 455 454 s=41 w=0.06619105,
760 456 332 s=55 w=0.0022834213,
761 456 455 s=35 w=0.018803298,
762 457 333 s=55 w=0.0022834213,
763 457 456 s=28 w=0.0367094,
764 458 334 s=55 w=0.0022834213,
765 458 457 s=58 w=0.00562116,
766 459 335 s=55 w=0.0022834213,
767 459 458 s=57 w=0.0033401405,
768 459 16 s=56 w=0.10718965,
769 460 336 s=55 w=0.0022834213,
770 460 459 s=42 w=0.0029071122,
771 461 337 s=55 w=0.0022834213,
772 461 460 s=36 w=0.0019421523,
773 462 338 s=55 w=0.0022834213,
774 462 461 s=13 w=0.0013418695,
775 463 379 s=63 w=0.039538573,
776 464 380 s=63 w=0.039538573,
777 464 463 s=30 w=3.8873072E-4,
778 465 381 s=63 w=0.039538573,
779 465 464 s=76 w=0.011599626,
780 466 382 s=63 w=0.039538573,
781 466 465 s=75 w=0.01416634,
782 467 383 s=63 w=0.039538573,
783 467 466 s=74 w=0.009360568,
784 468 467 s=73 w=0.0021128238,
785 469 383 s=73 w=0.0021128238,
786 469 468 s=63 w=0.039538573,
787 470 385 s=83 w=0.007872732,
788 471 386 s=83 w=0.007872732,
789 471 470 s=75 w=0.01416634,
790 472 387 s=83 w=0.007872732,
791 472 471 s=86 w=2.5331535E-4,
792 473 388 s=83 w=0.007872732,
793 473 472 s=65 w=0.03815148,
794 474 347 s=105 w=0.0028111264,
795 475 348 s=105 w=0.0028111264,
796 475 474 s=108 w=0.0045647896,
797 476 349 s=105 w=0.0028111264,
798 476 475 s=111 w=9.739293E-4,
799 477 350 s=105 w=0.0028111264,
800 477 476 s=110 w=0.0047606174,
801 478 390 s=113 w=0.015274991,
802 478 31 s=112 w=0.06289235,
803 479 392 s=113 w=0.015274991,
804 479 478 s=117 w=0.009809395,
805 480 393 s=113 w=0.015274991,
806 480 479 s=97 w=0.0059951986,
807 481 479 s=116 w=0.017335197,
808 481 32 s=115 w=0.0537768,
809 482 480 s=116 w=0.017335197,
810 482 481 s=97 w=0.0059951986,
811 483 393 s=116 w=0.017335197,
812 483 482 s=113 w=0.015274991,
813 484 397 s=116 w=0.017335197,
814 484 483 s=122 w=0.005485552,
815 485 482 s=120 w=0.00233911,
816 486 483 s=120 w=0.00233911,
817 486 485 s=113 w=0.015274991,
818 487 484 s=120 w=0.00233911,
819 487 486 s=122 w=0.005485552,
820 488 397 s=120 w=0.00233911,
821 488 487 s=116 w=0.017335197,
822 489 398 s=120 w=0.00233911,
823 489 488 s=114 w=0.07775408,
824 490 399 s=120 w=0.00233911,
825 490 489 s=99 w=0.0018696176,
826 491 400 s=120 w=0.00233911,
827 491 490 s=68 w=0.0017546552,
828 492 407 s=120 w=0.00233911,
829 492 491 s=126 w=0.0025627408,
830 493 492 s=125 w=0.010613608,
831 494 407 s=125 w=0.010613608,
832 494 493 s=120 w=0.00233911,
833 495 408 s=125 w=0.010613608,
834 495 494 s=117 w=0.009809395,
835 496 409 s=125 w=0.010613608,
836 496 495 s=110 w=0.0047606174,
837 497 410 s=125 w=0.010613608,
838 497 496 s=86 w=2.5331535E-4,
839 498 411 s=125 w=0.010613608,
840 498 497 s=85 w=0.0029633439,
841 499 412 s=125 w=0.010613608,
842 499 498 s=69 w=0.005173267,
843 500 413 s=125 w=0.010613608,
844 500 499 s=100 w=0.0069202087,
845 501 417 s=133 w=0.011774007,
846 502 418 s=133 w=0.011774007,
847 502 501 s=111 w=9.739293E-4,
848 503 419 s=133 w=0.011774007,
849 503 502 s=101 w=0.0028101509,
850 504 420 s=133 w=0.011774007,
851 504 503 s=58 w=0.00562116,
852 505 504 s=139 w=0.002050772,
853 506 420 s=139 w=0.002050772,
854 506 505 s=133 w=0.011774007,
855 507 421 s=139 w=0.002050772,
856 507 506 s=108 w=0.0045647896,
857 508 96 s=139 w=0.002050772,
858 508 507 s=134 w=2.111879E-4,
859 509 507 s=142 w=6.128077E-4,
860 510 508 s=142 w=6.128077E-4,
861 510 509 s=134 w=2.111879E-4,
862 511 96 s=142 w=6.128077E-4,
863 511 510 s=139 w=0.002050772,
864 512 510 s=145 w=0.0015649735,
865 513 511 s=145 w=0.0015649735,
866 513 512 s=139 w=0.002050772,
867 514 96 s=145 w=0.0015649735,
868 514 513 s=142 w=6.128077E-4,
869 515 97 s=145 w=0.0015649735,
870 515 514 s=93 w=0.014270545,
871 516 98 s=145 w=0.0015649735,
872 516 515 s=53 w=0.0013188964,
873 517 99 s=145 w=0.0015649735,
874 517 516 s=23 w=0.002886623,
875 518 100 s=145 w=0.0015649735,
876 518 517 s=9 w=0.0083479965,
877 519 101 s=145 w=0.0015649735,
878 519 518 s=3 w=0.003527344,
879 519 45 s=147 w=0.20571566,
880 520 428 s=15 w=0.019081367,
881 520 6 s=14 w=0.05895411,
882 521 429 s=15 w=0.019081367,
883 521 520 s=6 w=0.009581881,
884 522 521 s=21 w=0.024884013,
885 522 7 s=20 w=0.04628746,
886 523 429 s=21 w=0.024884013,
887 523 522 s=15 w=0.019081367,
888 524 430 s=21 w=0.024884013,
889 524 523 s=23 w=0.002886623,
890 524 8 s=22 w=0.074947074,
891 525 431 s=25 w=0.010122872,
892 525 9 s=24 w=0.1027926,
893 526 432 s=25 w=0.010122872,
894 526 525 s=8 w=0.003998172,
895 527 433 s=25 w=0.010122872,
896 527 526 s=36 w=0.0019421523,
897 528 434 s=25 w=0.010122872,
898 528 527 s=35 w=0.018803298,
899 529 435 s=25 w=0.010122872,
900 529 528 s=34 w=3.5057493E-4,
901 529 10 s=33 w=0.07879489,
902 530 441 s=38 w=0.001055512,
903 530 11 s=37 w=0.015202778,
904 531 442 s=38 w=0.001055512,
905 531 530 s=26 w=0.0047015105,
906 532 443 s=38 w=0.001055512,
907 532 531 s=47 w=0.009828684,
908 533 532 s=46 w=0.006094388,
909 533 12 s=45 w=3.537881E-4,
910 534 443 s=46 w=0.006094388,
911 534 533 s=38 w=0.001055512,
912 535 444 s=46 w=0.006094388,
913 535 534 s=27 w=6.8894556E-6,
914 536 445 s=46 w=0.006094388,
915 536 535 s=50 w=8.673936E-4,
916 537 446 s=46 w=0.006094388,
917 537 536 s=49 w=5.430466E-4,
918 537 13 s=48 w=2.7348532E-4,
919 538 450 s=52 w=0.0047847335,
920 538 14 s=51 w=0.013414367,
921 539 451 s=52 w=0.0047847335,
922 539 538 s=40 w=0.0072333156,
923 540 452 s=52 w=0.0047847335,
924 540 539 s=55 w=0.0022834213,
925 540 15 s=54 w=0.014472345,
926 541 462 s=60 w=5.1417155E-4,
927 541 17 s=59 w=0.15019439,
928 542 338 s=60 w=5.1417155E-4,
929 542 541 s=55 w=0.0022834213,
930 543 275 s=60 w=5.1417155E-4,
931 543 542 s=50 w=8.673936E-4,
932 544 241 s=60 w=5.1417155E-4,
933 544 543 s=43 w=0.02470754,
934 545 196 s=60 w=5.1417155E-4,
935 545 544 s=29 w=0.03372218,
936 546 197 s=60 w=5.1417155E-4,
937 546 545 s=17 w=0.0041051065,
938 547 198 s=60 w=5.1417155E-4,
939 547 546 s=70 w=0.01563827,
940 548 199 s=60 w=5.1417155E-4,
941 548 547 s=69 w=0.005173267,
942 549 200 s=60 w=5.1417155E-4,
943 549 548 s=68 w=0.0017546552,
944 550 201 s=60 w=5.1417155E-4,
945 550 549 s=67 w=0.062331606,
946 551 242 s=60 w=5.1417155E-4,
947 551 550 s=66 w=0.009576631,
948 552 276 s=60 w=5.1417155E-4,
949 552 551 s=65 w=0.03815148,
950 553 379 s=60 w=5.1417155E-4,
951 553 552 s=64 w=0.018730547,
952 554 463 s=60 w=5.1417155E-4,
953 554 553 s=63 w=0.039538573,
954 555 554 s=62 w=0.0026927206,
955 555 18 s=61 w=0.041030165,
956 556 463 s=62 w=0.0026927206,
957 556 555 s=60 w=5.1417155E-4,
958 557 464 s=62 w=0.0026927206,
959 557 556 s=30 w=3.8873072E-4,
960 558 465 s=62 w=0.0026927206,
961 558 557 s=76 w=0.011599626,
962 559 466 s=62 w=0.0026927206,
963 559 558 s=75 w=0.01416634,
964 560 467 s=62 w=0.0026927206,
965 560 559 s=74 w=0.009360568,
966 561 468 s=62 w=0.0026927206,
967 561 560 s=73 w=0.0021128238,
968 562 561 s=72 w=0.0012046854,
969 562 19 s=71 w=0.001833765,
970 563 468 s=72 w=0.0012046854,
971 563 562 s=62 w=0.0026927206,
972 564 563 s=77 w=0.0027522116,
973 565 468 s=77 w=0.0027522116,
974 565 564 s=72 w=0.0012046854,
975 566 469 s=77 w=0.0027522116,
976 566 565 s=63 w=0.039538573,
977 567 566 s=79 w=0.016836207,
978 567 20 s=78 w=0.027810035,
979 568 469 s=79 w=0.016836207,
980 568 567 s=77 w=0.0027522116,
981 569 383 s=79 w=0.016836207,
982 569 568 s=73 w=0.0021128238,
983 570 384 s=79 w=0.016836207,
984 570 569 s=64 w=0.018730547,
985 570 21 s=80 w=0.061568584,
986 571 470 s=82 w=0.028751433,
987 571 22 s=81 w=0.015494358,
988 572 471 s=82 w=0.028751433,
989 572 571 s=75 w=0.01416634,
990 573 472 s=82 w=0.028751433,
991 573 572 s=86 w=2.5331535E-4,
992 574 473 s=88 w=0.035223506,
993 574 23 s=87 w=0.05669726,
994 575 388 s=88 w=0.035223506,
995 575 574 s=83 w=0.007872732,
996 576 389 s=88 w=0.035223506,
997 576 575 s=66 w=0.009576631,
998 576 24 s=89 w=0.07699464,
999 577 343 s=95 w=0.011669375,
1000 577 26 s=94 w=0.20339833,
1001 578 344 s=95 w=0.011669375,
1002 578 577 s=102 w=0.0036008616,
1003 579 345 s=95 w=0.011669375,
1004 579 578 s=101 w=0.0028101509,
1005 580 346 s=95 w=0.011669375,
1006 580 579 s=100 w=0.0069202087,
1007 581 347 s=95 w=0.011669375,
1008 581 580 s=99 w=0.0018696176,
1009 581 27 s=98 w=0.15361495,
1010 582 474 s=104 w=0.02698368,
1011 582 28 s=103 w=0.16487235,
1012 583 475 s=104 w=0.02698368,
1013 583 582 s=108 w=0.0045647896,
1014 584 583 s=107 w=0.02771011,
1015 584 29 s=106 w=0.15465242,
1016 585 475 s=107 w=0.02771011,
1017 585 584 s=104 w=0.02698368,
1018 586 476 s=107 w=0.02771011,
1019 586 585 s=111 w=9.739293E-4,
1020 587 477 s=107 w=0.02771011,
1021 587 586 s=110 w=0.0047606174,
1022 587 30 s=109 w=0.17087597,
1023 588 485 s=119 w=0.01183585,
1024 588 33 s=118 w=0.036334652,
1025 589 486 s=119 w=0.01183585,
1026 589 588 s=113 w=0.015274991,
1027 590 487 s=119 w=0.01183585,
1028 590 589 s=122 w=0.005485552,
1029 590 34 s=121 w=0.043347035,
1030 591 493 s=124 w=2.5643632E-4,
1031 591 35 s=123 w=0.13768737,
1032 592 494 s=124 w=2.5643632E-4,
1033 592 591 s=120 w=0.00233911,
1034 593 495 s=124 w=2.5643632E-4,
1035 593 592 s=117 w=0.009809395,
1036 594 496 s=124 w=2.5643632E-4,
1037 594 593 s=110 w=0.0047606174,
1038 595 497 s=124 w=2.5643632E-4,
1039 595 594 s=86 w=2.5331535E-4,
1040 596 498 s=124 w=2.5643632E-4,
1041 596 595 s=85 w=0.0029633439,
1042 597 499 s=124 w=2.5643632E-4,
1043 597 596 s=69 w=0.005173267,
1044 598 597 s=128 w=0.0023221525,
1045 598 36 s=127 w=0.19184563,
1046 599 499 s=128 w=0.0023221525,
1047 599 598 s=124 w=2.5643632E-4,
1048 600 500 s=128 w=0.0023221525,
1049 600 599 s=100 w=0.0069202087,
1050 600 37 s=129 w=0.26025894,
1051 601 501 s=132 w=0.006204968,
1052 601 39 s=131 w=0.28621182,
1053 602 502 s=132 w=0.006204968,
1054 602 601 s=111 w=9.739293E-4,
1055 603 503 s=132 w=0.006204968,
1056 603 602 s=101 w=0.0028101509,
1057 604 603 s=136 w=0.013140932,
1058 604 40 s=135 w=0.24066055,
1059 605 503 s=136 w=0.013140932,
1060 605 604 s=132 w=0.006204968,
1061 606 504 s=136 w=0.013140932,
1062 606 605 s=58 w=0.00562116,
1063 607 505 s=136 w=0.013140932,
1064 607 606 s=139 w=0.002050772,
1065 608 607 s=138 w=0.02166662,
1066 608 41 s=137 w=0.27554005,
1067 609 505 s=138 w=0.02166662,
1068 609 608 s=136 w=0.013140932,
1069 610 506 s=138 w=0.02166662,
1070 610 609 s=133 w=0.011774007,
1071 611 507 s=138 w=0.02166662,
1072 611 610 s=108 w=0.0045647896,
1073 612 509 s=138 w=0.02166662,
1074 612 611 s=142 w=6.128077E-4,
1075 613 612 s=141 w=0.23149821,
1076 613 42 s=140 w=0.05738229,
1077 614 509 s=141 w=0.23149821,
1078 614 613 s=138 w=0.02166662,
1079 615 510 s=141 w=0.23149821,
1080 615 614 s=134 w=2.111879E-4,
1081 616 512 s=141 w=0.23149821,
1082 616 615 s=145 w=0.0015649735,
1083 617 616 s=144 w=0.0056631486,
1084 617 43 s=143 w=0.056054395,
1085 618 512 s=144 w=0.0056631486,
1086 618 617 s=141 w=0.23149821,
1087 619 513 s=144 w=0.0056631486,
1088 619 618 s=139 w=0.002050772,
1089 619 44 s=146 w=0.25971496,
;
END; [Network]
BEGIN st_Assumptions;
	uptodate;
	chartransform=Uncorrected_P;
	disttransform=NeighborNet;
	splitstransform=EqualAngle;
	SplitsPostProcess filter=dimension value=4;
	autolayoutnodelabels;
END; [st_Assumptions]
