# Supplementary material for: Comparative Genomic Evidence for a Complete Nuclear Pore Complex in the Last Eukaryotic Common Ancestor
Source: PLoS One. 2010 Oct 8;5(10):e13241. doi: 10.1371/journal.pone.0013241 (PMC2951903; doi:10.1371/journal.pone.0013241)
Supplement: File S1 — Alignments and phylogenies. (2.39 MB ZIP) [file pone.0013241.s007.zip › Neumann_SI4/Neumann_coatomer_splitstree/aps2.splitstree]

#nexus

BEGIN Taxa;
DIMENSIONS ntax=47;
TAXLABELS
[1] 'aps2_danio_gi_47085925|ref|NP_998320_1|_adaptor_related_protein_complex_2_sigma_1_subunit_like_'
[2] 'aps2_giardia_gi|253743623|gb|EES99971_1|_Sigma_adaptin_'
[3] 'aps2_plasmof_gi|124801375|ref|XP_001349677_1|_clathrin_coat_assembly_protein_'
[4] 'aps2_naegleria_gw1_1_592_1'
[5] 'aps2_volvox_jgi|Volca1|76532|estExt_Genewise1_C_480048'
[6] 'aps2_ehisto_4_m00579_||clathrin_coat_assembly_protein_putative|Entamoeba_histolytica|chr_unknown|||Auto'
[7] 'aps2_plasmoB_PB000257_02_0_||clathrin_coat_assembly_protein_putative|Plasmodium_berghei|chr_||Auto'
[8] 'aps2_Toxoplasma_gondii|XI|583_m05557|Annotation|Toxoplasma_gondii_TIGR|protein_coding_clathrin_coat_assembly_protein_putative'
[9] 'aps2_tparva_526_m04482_TP02_0416|TP02_0416|clathrin_assembly_protein_putative|Theileria_parva|chr_2|c2m526|526'
[10] 'aps2_leish_LinJ34_V3_2100_||clathrin_coat_assembly_protein_AP17_putative|Leishmania_infantum|chr_34|||Auto'
[11] 'aps2_phytoph_PITG_04957_PITT_04957_Phytophthora_infestans_AP_2_complex_subunit_sigma_1_translation_116_aa'
[12] 'aps2_tricho_gi_123400222|ref|XP_001301621_1|_clathrin_coat_assembly_protein_'
[13] 'aps2_homo_70906430|ref|NP_004060_2|_adaptor_related_protein_complex_2_sigma_1_subunit_isoform_AP17_'
[14] 'aps2_bos_115497184|ref|NP_001069546_1|_adaptor_related_protein_complex_2_sigma_1_subunit_'
[15] 'aps2_mus_38348472|ref|NP_941015_1|_adaptor_related_protein_complex_2_sigma_1_subunit_'
[16] 'aps2_rat_56961624|ref|NP_075241_2|_adaptor_related_protein_complex_2_sigma_1_subunit_'
[17] 'aps2_danio_125837473|ref|XP_001331729_1|_PREDICTED_hypothetical_protein_'
[18] 'aps2_droso_24648686|ref|NP_650961_2|_AP_2sigma_'
[19] 'aps2_caenor_17551440|ref|NP_508767_1|_AdaPtin_Small_chain_clathrin_associated_complex_family_member_aps_2_'
[20] 'aps2_schizo_19112930|ref|NP_596138_1|_AP_2_adaptor_complex_subunit_Aps2_predicted_'
[21] 'aps2_neurosp_32416434|ref|XP_328695_1|_hypothetical_protein_'
[22] 'aps2_arabi_15220987|ref|NP_175219_1|_clathrin_coat_assembly_protein_putative_'
[23] 'aps2_oryza_115487800|ref|NP_001066387_1|_Os12g0207300_'
[24] 'aps2_monosiga_167518065|ref|XP_001743373_1|_hypothetical_protein_'
[25] 'aps2_cryptococcus_58262560|ref|XP_568690_1|_vesicle_mediated_transport_related_protein_'
[26] 'aps2_ost_145354863|ref|XP_001421694_1|_predicted_protein_'
[27] 'aps2_tetrahymena_146183579|ref|XP_001026490_2|_Clathrin_adaptor_complex_small_chain_family_protein_'
[28] 'aps2_populus_224065891|ref|XP_002301979_1|_predicted_protein_'
[29] 'aps2_physco_168049922|ref|XP_001777410_1|_predicted_protein_'
[30] 'aps2_dicty_166240245|ref|XP_636079_2|_adaptor_related_protein_complex_2_sigma_1_subunit_'
[31] 'aps2_thaps_224007261|ref|XP_002292590_1|_AP17_clathrin_adaptor_complex_AP2_small_chain_'
[32] 'aps2_chalmy_159485706|ref|XP_001700885_1|_Sigma2_Adaptin_'
[33] 'aps2_yarrowia_210075210|ref|XP_500486_2|_YALI0B04246p_'
[34] 'aps2_phaeo_219125917|ref|XP_002183216_1|_predicted_protein_'
[35] 'aps2_giardia_253743623|gb|EES99971_1|_Sigma_adaptin_'
[36] 'aps2_SGD_Scer_APS2YJR058C'
[37] 'aps2_MIT_Sbay_c963_13085'
[38] 'aps2_MIT_Smik_c744_12412'
[39] 'aps2_MIT_Spar_c303_12532'
[40] 'aps2_WashU_Scas_Contig695_35'
[41] 'aps2_WashU_Sklu_Contig1604_2'
[42] 'aps2_candiG_50288901|ref|XP_446880_1|_unnamed_protein_product_'
[43] 'aps2_kluyver_50303761|ref|XP_451826_1|_unnamed_protein_product_'
[44] 'aps2_candiA_68486047|ref|XP_713040_1|_potential_clathrin_associated_protein_AP_2_complex_component_'
[45] 'aps2_debaro_202953153|emb|CAG89150_2|_DEHA2F10230p_'
[46] 'aps2_pichia_149388892|gb|EAZ62860_2|_predicted_protein_'
[47] 'aps2_aspergillus_67516881|ref|XP_658326_1|_hypothetical_protein_AN0722_2_'
;
END; [Taxa]

BEGIN Characters;
DIMENSIONS nchar=274;
FORMAT
	datatype=PROTEIN
	missing=x
	gap=-
	symbols="a r n d c q e g h i l k m f p s t w y v z"
	labels=left
	transpose=no
	interleave=no
;
MATRIX
'aps2_danio_gi_47085925|ref|NP_998320_1|_adaptor_related_protein_complex_2_sigma_1_subunit_like_'                                ------------------------------------------------------------------------m-irfiliqnragktrlakwymq-f----------d---------------dd-------------ekqklieevhavvtvrdakh-tnfvefr-nfkiiyrryaglyfcicvdvtdnnlayleaihnfvevlneyfhnvceldlvfnfykvytvvdemflageiretsqtkvlkqllmlqsl------------------e
'aps2_giardia_gi|253743623|gb|EES99971_1|_Sigma_adaptin_'                                                                        ------------------------------------------------------------------------m-irfllvqnklgrtrlakyfvh-y----------d---------------ad-------------qrhqlekevhrliigrnakq-tnfiefr-shkiiyrryaglyfticcdlndnelamleaihlfvetlntyfetvcelnlifdfhkvnlicdevflageiqetskeviinhvsqidk-------------------f
'aps2_plasmof_gi|124801375|ref|XP_001349677_1|_clathrin_coat_assembly_protein_'                                                  ------------------------------------------------------------------------m-lnfillqnrqgktrfskwyin-c----------n---------------ek-------------kqkkierdinkilinrsrsy-anifvye-nfkivyrlyaglyfvvcie-nenelyilefihfmaqlldtfftnvceldllfnfhflyyffdniilggyiyeinrniildkinkikkl------------------i
'aps2_naegleria_gw1_1_592_1'                                                                                                     ------------------------------------------------------------------------m-ihfillqnragktrlskwyea-f----------e---------------dd-------------ekekikievhrlitsrdqkf-tnmvefr-kykvvyrryaglyfsmgvdvndndlaclesvhlfvevldqffgnvceldlvfnfhkvymildemymageiqetakpvilsrlqlldkl------------------e
'aps2_volvox_jgi|Volca1|76532|estExt_Genewise1_C_480048'                                                                         ------------------------------------------------------------------------m-irfillqnragrtrlskyyvp-i----------e---------------eg-------------errkleyeihrlvvnrdpkh-tnflefr-sykvvyrryaglffsmcidqsdneltcleaihlfveildhyfsnvceldlvfnfhkvylildefisggeiqetakkvilerlaeldki-----------------dt
'aps2_ehisto_4_m00579_||clathrin_coat_assembly_protein_putative|Entamoeba_histolytica|chr_unknown|||Auto'                        ------------------------------------------------------------------------m-ihfffiqnkvgrvrlakwyda-y----------s---------------es-------------ekvkltsdihrilvtrdsrh-tnflefh-nlklvyrryvglyficgvdetdnelacleaihmfveildsyfgsvceldliyyfhkvyqvidevflagevmehrkqvvlgqlraidqla--------------sqsq
'aps2_plasmoB_PB000257_02_0_||clathrin_coat_assembly_protein_putative|Plasmodium_berghei|chr_||Auto'                             ------------------------------------------------------------------------m-infillqnrqgktifskwyts-y----------d---------------eg-------------krkqiersinkilinrsrvy-anifiyd-qfkiiyrlyaglyfivcie-nenefyilefiqfmaqmldafftnvceldllfnfhllyyffdniilggyiyevnkniildkvskikki------------------l
'aps2_Toxoplasma_gondii|XI|583_m05557|Annotation|Toxoplasma_gondii_TIGR|protein_coding_clathrin_coat_assembly_protein_putative'  ------------------------------------------------------------------------m-irfvlllnrqgktrlsrwyeggl----------s---------------dq-------------ekwkvesgvqaavlqrqrrw-anildfr-syhlvyrqyaglvfvvcidsrendlavyegiqlfvemldkyfgtvceldiifhvdkvyflldqfiqageivqtspklivsrakrldgl------------------d
'aps2_tparva_526_m04482_TP02_0416|TP02_0416|clathrin_assembly_protein_putative|Theileria_parva|chr_2|c2m526|526'                 ------------------------------------------------------------------------m-iygiffqnsqndtrfskwyss-f----------n---------------ik-------------rkksledkihtellnrdrrw-snvfdle-gmkvvyrqysgliicvlidqsdntlaiyelihlivevldvyygdvceldivynfnrvhnilddivlggeiietskdiiveklrasdkcciiscvhkprhvitilnka
'aps2_leish_LinJ34_V3_2100_||clathrin_coat_assembly_protein_AP17_putative|Leishmania_infantum|chr_34|||Auto'                     ------------------------------------------------------------------------m-ihfillqnrmgktrlakfyip-v----------d---------------da-------------gqaqikrqvhvivntrdtra-tnfvsye-siklvyrryaglffilgidqedndlmyvelihllvevldmffkdvceldlifnfhkvfmiidemimggeiqevsrpvilnrlqeleis-----------------sk
'aps2_phytoph_PITG_04957_PITT_04957_Phytophthora_infestans_AP_2_complex_subunit_sigma_1_translation_116_aa'                      ------------------------------------------------------------------------m-irffllqnrqgktrlskwyvp-pp---------e---------------dq-------------ekarleteihrlvvardakh-tnfiefr-nykliyrryaglffilgvdltanellgletihlfvelldqqfanvceldivfnfnkvpsih---------------------------------------------l
'aps2_tricho_gi_123400222|ref|XP_001301621_1|_clathrin_coat_assembly_protein_'                                                   ------------------------------------------------------------------------m-irfflvfnrqgavrlvkwytp-y----------s---------------ta-------------ekeklktdihrlvcrrasnl-tnvleyk-nykiiyrpyaalfmcmcvdandnefailetihlfvevmdqyfgkvreldlllqfhkvyaildefivagevgecnkqtivdrmkmlddl------------------s
'aps2_homo_70906430|ref|NP_004060_2|_adaptor_related_protein_complex_2_sigma_1_subunit_isoform_AP17_'                            ------------------------------------------------------------------------m-irfiliqnragktrlakwymq-f----------d---------------dd-------------ekqklieevhavvtvrdakh-tnfvefr-nfkiiyrryaglyfcicvdvndnnlayleaihnfvevlneyfhnvceldlvfnfykvytvvdemflageiretsqtkvlkqllmlqsl------------------e
'aps2_bos_115497184|ref|NP_001069546_1|_adaptor_related_protein_complex_2_sigma_1_subunit_'                                      ------------------------------------------------------------------------m-irfiliqnragktrlakwymq-f----------d---------------dd-------------ekqklieevhavvtvrdakh-tnfvefr-nfkiiyrryaglyfcicvdvndnnlayleaihnfvevlneyfhnvceldlvfnfykvytvvdemflageiretsqtkvlkqllmlqsl------------------e
'aps2_mus_38348472|ref|NP_941015_1|_adaptor_related_protein_complex_2_sigma_1_subunit_'                                          ------------------------------------------------------------------------m-irfiliq----------wymq-f----------d---------------dd-------------ekqklieevhavvtvrdakh-tnfvefr-nfkiiyrryaglyfcicvdvndnnlayleaihnfvevlneyfhnvceldlvfnfykvytvvdemflageiretsqtkvlkqllmlqsl------------------e
'aps2_rat_56961624|ref|NP_075241_2|_adaptor_related_protein_complex_2_sigma_1_subunit_'                                          ------------------------------------------------------------------------m-irfiliqnragktrlakwymq-f----------d---------------dd-------------ekqklieevhavvtvrdakh-tnfvefr-nfkiiyrryaglyfcicvdvndnnlayleaihnfvevlneyfhnvceldlvfnfykvytvvdemflageiretsqtkvlkqllmlqsl------------------e
'aps2_danio_125837473|ref|XP_001331729_1|_PREDICTED_hypothetical_protein_'                                                       ------------------------------------------------------------------------m-irfiliqnragktrlakwymq-f----------d---------------dd-------------ekqklieevhavvtvrdakh-tnfvefr-nfkiiyrryaglyfcicvdvtdnnlayleaihnfvevlneyfhnvceldlvfnfykvytvvdemflageiretsqtkvlkqllmlqsl------------------e
'aps2_droso_24648686|ref|NP_650961_2|_AP_2sigma_'                                                                                ------------------------------------------------------------------------m-irfiliqnragktrlakwymn-f----------d---------------dd-------------ekqklieevhavvtvrdakh-tnfvefr-nfkivyrryaglyfcicvdvndnnlcyleaihnfvevlneyfhnvceldlvfnfykvysvvdemflageiretsqtkvlkqlltlnsl------------------e
'aps2_caenor_17551440|ref|NP_508767_1|_AdaPtin_Small_chain_clathrin_associated_complex_family_member_aps_2_'                     ------------------------------------------------------------------------m-irfiliqnragktrlakwymh-f----------d---------------dd-------------ekqklieevhacvtvrdakh-tnfvefr-nfkivyrryaglyfcicvditdnnlyyleaihnfvevlneyfhnvceldlvfnfykvytvvdemflageiretsqtkvlkqllmltsl------------------e
'aps2_schizo_19112930|ref|NP_596138_1|_AP_2_adaptor_complex_subunit_Aps2_predicted_'                                             ------------------------------------------------------------------------m-iqfiliqnrhgknrlskyyvp-f----------d---------------dd-------------ekvrlkarihqlisqrnqkfqanflewe-nsklvyrryaglyfcfcvdstdndlailemihffveildsffgnvceldlifnfykvsaildeiilggeigesnkksvleriealekl------------------e
'aps2_neurosp_32416434|ref|XP_328695_1|_hypothetical_protein_'                                                                   ------------------------------------------------------------------------m-lsfiliqnrqgktrlakwyvp-y----------s---------------de-------------ekiklkgeihrlvaprdqkyqsnfvefr-nhkvvyrryaglffcacvdtndnelayleaihffvevldsffgnvceldlvfnfykvyaildevflageieetskqvvltrlehldkl------------------e
'aps2_arabi_15220987|ref|NP_175219_1|_clathrin_coat_assembly_protein_putative_'                                                  ------------------------------------------------------------------------m-irfillqnrqgktrlakyyvp-l----------e---------------es-------------ekhkveyevhrlvvnrdakf-tnfvefr-thkviyrryaglffsvcvditdnelaylesihlfveildhffsnvceldlvfnfhkvylildefilagelqetskraiiermselekl------------------q
'aps2_oryza_115487800|ref|NP_001066387_1|_Os12g0207300_'                                                                         ------------------------------------------------------------------------m-irfillqnrqgktrlakyyvp-l----------e---------------ds-------------ekhkveyevhrlvvnrdpkf-tnfvefr-thkviyrryaglffsmcvditdnelaylecihlfveildhffsnvceldlvfnfhkvylildefilagelqetskraiiermgelekl------------------e
'aps2_monosiga_167518065|ref|XP_001743373_1|_hypothetical_protein_'                                                              ------------------------------------------------------------------------m-irffliqnrsgktrlakwymp-f----------d---------------dd-------------ekqklieevhslisvrstsh-tnfiefr-tfklvyrryaglffvfcvdindnnltyleaihnfvevlnnfftnvceldllfnfykvyalvdemflageieetshtevlrrltdittr------------------e
'aps2_cryptococcus_58262560|ref|XP_568690_1|_vesicle_mediated_transport_related_protein_'                                        mglcpgchgiwwmwmsvesavdghshslvvasqragsrktrdedaiarrcklllscrlllldvsldstrhsam-ikfilvqnrqgktrlskwyap-y----------d---------------dd-------------ekvrlrgevhrliaprdqkyqsnfvefr-ddkviyrryaglffcvcvdsndnelayleaihlfvevldaffqnvceldlvfsfykvyaildevflageieetskqvvldrldylekl------------------d
'aps2_ost_145354863|ref|XP_001421694_1|_predicted_protein_'                                                                      ------------------------------------------------------------------------m-irfillqnrqgktrlakyyvp-f----------a---------------dd-------------ekrklesevhrlvvnrdpkh-tnfvefr-nykviyrryaglffslcvdlndnelthlesihlfvemldhffanvceldlvfnfqkvyllvdefllggevqdtskraimerlaeleri-----------------kd
'aps2_tetrahymena_146183579|ref|XP_001026490_2|_Clathrin_adaptor_complex_small_chain_family_protein_'                            ------------------------------------------------------------------------m-irfillqnrqgktrlakwyvd-y----------d---------------eq-------------ekqklqgeinriivyrdrkh-tnflefr-nykiiykryaglffsicvdttdneltylemihlfvevldsyfsnvreldivynfhkafgildemiiggeimetsksqilaalrqvell------------------e
'aps2_populus_224065891|ref|XP_002301979_1|_predicted_protein_'                                                                  ------------------------------------------------------------------------m-irfillqnrqgktrlakyyvp-l----------e---------------ds-------------ekhkveyevhrlvvnrdakf-tnfvefr-thkviyrryaglffslcvditdnelaylecihlfveildhffsnvceldlvfnfhkvylildefilagelqetskraiiermgelekl------------------e
'aps2_physco_168049922|ref|XP_001777410_1|_predicted_protein_'                                                                   ------------------------------------------------------------------------m-irfillqnrqgktrlakyyip-l----------e---------------ds-------------ekhkleyevhrlvvnrdpkf-tnfvefr-thkviyrryaglffslcvditdnelaylesihlfveildhffsnvceldlvfnfhkvylildefilagelqetskkaiiermgelekq------------------d
'aps2_dicty_166240245|ref|XP_636079_2|_adaptor_related_protein_complex_2_sigma_1_subunit_'                                       ------------------------------------------------------------------------m-ihfiliqnrqgktrlskwytp-y----------e---------------dv-------------ekrklsheihkivnsretkf-tnfvefr-thrivyrryaglffsvcvdptdnelfcleaihlfvevldayfgnvceldlvfnfykvyaiidevflagelmepskhvilqrmefldnl------------------p
'aps2_thaps_224007261|ref|XP_002292590_1|_AP17_clathrin_adaptor_complex_AP2_small_chain_'                                        ------------------------------------------------------------------------q-irffllqnrqgktrlskwydp-p----------p---------------ps-------------ekarietevhrlvtsrdkky-tnfieyn-nykliyrryaglfftiavdvqdnelsylesihlfvelldsyfanvceldivfnfnkvysildeymlageieetskkeildrvkflekl------------------d
'aps2_chalmy_159485706|ref|XP_001700885_1|_Sigma2_Adaptin_'                                                                      ------------------------------------------------------------------------m-irfillqnragrtrlskyyvp-i----------e---------------ek-------------errkleyeihrlvvnrdpkh-tnflefr-nykvvyrryaglffsmcidqsdneltcleaihlfveildhyfsnvceldlvfnfhkvylildeficggeiqetakkvilerlaeldki-----------------dt
'aps2_yarrowia_210075210|ref|XP_500486_2|_YALI0B04246p_'                                                                         ------------------------------------------------------------------------mvlqyilvqnrqgktrlakwyna-y----------s---------------dt-------------ekiklmgevhrlvaardqryqsnfvelg-nykviyrryaglffcivvdesdnelfyleaihlfvevldtffgnvceldlvfnfykvyaildevflageleetskkvvlarleeidka------------------s
'aps2_phaeo_219125917|ref|XP_002183216_1|_predicted_protein_'                                                                    ------------------------------------------------------------------------m-irffllqnrqgktrlskwyvp-ppstqngstvsp---------------ea-------------ekvrieaevhrlvtardkky-tnfieyn-nykliyrryaglfftiavdlqenelsyletihlfvelldsyfsnvceldivfnfnkvysildefmlageieetskreildrvkllekm------------------e
'aps2_giardia_253743623|gb|EES99971_1|_Sigma_adaptin_'                                                                           ------------------------------------------------------------------------m-irfllvqnklgrtrlakyfvh-y----------d---------------ad-------------qrhqlekevhrliigrnakq-tnfiefr-shkiiyrryaglyfticcdlndnelamleaihlfvetlntyfetvcelnlifdfhkvnlicdevflageiqetskeviinhvsqidk-------------------f
'aps2_SGD_Scer_APS2YJR058C'                                                                                                      ------------------------------------------------------------------------mavqfilcfnkqgvvrlvrwfdv-h----------s---------------sdpq-----------rsqdaiaqiyrlissrdhkhqsnfvefsdstkliyrryaglyfvmgvdllddepiylchihlfvevldaffgnvceldivfnfykvymimdemfiggeiqeiskdmllerlsildrl------------------d
'aps2_MIT_Sbay_c963_13085'                                                                                                       ------------------------------------------------------------------------mavqfilcfnkqgvvrlvrwfdv-h----------n---------------sdsq-----------hshdaiaqiyrlissrdhkhqsnfvefsdstkliyrryaglyfvmgvdllddepiylchihlfvevldaffgnvceldivfnfykaymimdemfiggeiqeiskdmllerlsildrl------------------d
'aps2_MIT_Smik_c744_12412'                                                                                                       ------------------------------------------------------------------------mgvqfilcfnkqgvvrlvrwfdv-r----------s---------------sdpq-----------rsqdaiaqiyrlissrdhkhqsnfvefsdstklvyrryaglyfvmgvdllddepiylchihlfvevldaffgnvceldivfnfykvymimdemfiggevqeiskdmllerlsildrl------------------d
'aps2_MIT_Spar_c303_12532'                                                                                                       ------------------------------------------------------------------------mavqfilcfnkqgvvrlvrwfdv-h----------s---------------sdpq-----------rsqdaiaqiyrlissrdhkhqsnfvefsdstkliyrryaglyfvmgvdllddepiylchihlfvevldaffgnvceldivfnfykvymimdemfiggeiqeiskdmllerlsildrl------------------d
'aps2_WashU_Scas_Contig695_35'                                                                                                   ------------------------------------------------------------------------maiqfilcfnkqgvvrlvrwyem-c----------nggmnrngnavtnnnasdps-----------spqdliaqiyrlisardhkhqsnfvefsertklvykryaglyfvmgidlqdeepiylshihlfvevldaffgnvceldivfnfyktymvldemfiggeiqevskdmllerlstldrl------------------g
'aps2_WashU_Sklu_Contig1604_2'                                                                                                   ------------------------------------------------------------------------maiqfilclnkqgvvrlvrwfqp-l----------a---------------dytsssvvnggsvasgsleliaqiyklvssrdhkhqsnfvefsdstklvykryaglyfvmgvdlqdeeliylshihlfvevldsffgnvceldivfsfykvymimdemfiggeiqetskdlllerlsyldrl------------------d
'aps2_candiG_50288901|ref|XP_446880_1|_unnamed_protein_product_'                                                                 ------------------------------------------------------------------------maiqfilcfnkqgvvrllrwyek-v----------p---------------aghe-----------rtqdviaqiyrlissrdhrhqsnfvefsertklvykryaglyfvfgvdlkdeesiylshihlfvevldaffgnvceldivfnfykaymvmdemflggevqevskdalferlsaldrl------------------e
'aps2_kluyver_50303761|ref|XP_451826_1|_unnamed_protein_product_'                                                                ------------------------------------------------------------------------mpvqfilclnkqgivrllrwfek-l----------d---------------tsqya----------thqeyirqvfkvisqrdhrrqsnfiefskhtklvykgyaglyfvmgvdkqdeeliylsqihlfvevldsffgnvceldilfnfyktylvmdemfiageiqttskkellerigqldrl------------------n
'aps2_candiA_68486047|ref|XP_713040_1|_potential_clathrin_associated_protein_AP_2_complex_component_'                            ------------------------------------------------------------------------msihfilvlnrqgksrlvkwfdnsy----------t---------------pq-------------qkqqyisdihrlissrdskhqsnfvefq-qnklvyrryaglyflcgidlidselsyleslhffveildvyfdsvcevdlvfnfyklyyildeiylggeiqelskkkilnrlsyldgl------------------d
'aps2_debaro_202953153|emb|CAG89150_2|_DEHA2F10230p_'                                                                            ------------------------------------------------------------------------maihfilvlnrqgktrlakwfdnny----------t---------------tq-------------dkqrytteihrlissrdskyqsnfieyq-qnklvyrryaglyfissidlidseldsleslhflvevldvyfdnvceldlifnfyklysildeiflggefqeiskdkilerlayldkl------------------d
'aps2_pichia_149388892|gb|EAZ62860_2|_predicted_protein_'                                                                        ------------------------------------------------------------------------msihfilvlnrqgkirlakwfnnsy----------t---------------qe-------------dkhkfvsdihrlissrdtkkqsnfveyq-stklvyrryaglyficsvdlvdselsyleslhflveildtyfdnvceldlvfnfyklynildeiylggeiqeiskkkildrlayldkl------------------s
'aps2_aspergillus_67516881|ref|XP_658326_1|_hypothetical_protein_AN0722_2_'                                                      ------------------------------------------------------------------------mvlsfilvqnrqgktrlakwyap-y----------s---------------dee-------------kvklkgevhrlvaprdqkyqsnfvefkrstkivyrryaglffcacvdatdnelayleaihffvevldqffgnvceldlvfnfykvyaildevflageieetskqvvltrlehldkl------------------e
;
END; [Characters]

BEGIN Distances;
DIMENSIONS ntax=47;
FORMAT labels=left diagonal triangle=both;
MATRIX
[1] 'aps2_danio_gi_47085925|ref|NP_998320_1|_adaptor_related_protein_complex_2_sigma_1_subunit_like_'                                 0.0 0.4397163 0.6028369 0.36619717 0.42957747 0.45070422 0.6241135 0.556338 0.6126761 0.5 0.38260868 0.52816904 0.0070422534 0.0070422534 0.007575758 0.0070422534 -2.7755576E-17 0.049295776 0.04225352 0.4225352 0.32394367 0.3802817 0.37323943 0.26056337 0.33802816 0.37323943 0.3802817 0.36619717 0.3802817 0.37323943 0.4084507 0.4225352 0.3802817 0.41549295 0.4397163 0.49295774 0.5070422 0.5070422 0.49295774 0.49295774 0.48591548 0.5070422 0.52112675 0.47887325 0.48591548 0.47887325 0.32624114
[2] 'aps2_giardia_gi|253743623|gb|EES99971_1|_Sigma_adaptin_'                                                                         0.4397163 0.0 0.6357143 0.4680851 0.4113475 0.4964539 0.6 0.6028369 0.6453901 0.53900707 0.45217392 0.5531915 0.4326241 0.4326241 0.4427481 0.4326241 0.4397163 0.44680852 0.44680852 0.5106383 0.4397163 0.39007092 0.40425533 0.4609929 0.4113475 0.4397163 0.47517732 0.39716312 0.40425533 0.4680851 0.4680851 0.41843972 0.4609929 0.4539007 4.1633363E-17 0.53900707 0.53900707 0.5531915 0.53900707 0.5673759 0.5460993 0.58156025 0.5744681 0.5035461 0.4964539 0.5035461 0.43571427
[3] 'aps2_plasmof_gi|124801375|ref|XP_001349677_1|_clathrin_coat_assembly_protein_'                                                   0.6028369 0.6357143 0.0 0.5744681 0.5531915 0.6241135 0.19148937 0.61702126 0.58156025 0.5673759 0.5701754 0.6241135 0.59574467 0.59574467 0.6183206 0.59574467 0.6028369 0.58156025 0.5886525 0.53900707 0.5460993 0.56028366 0.5744681 0.5744681 0.5744681 0.5886525 0.5673759 0.5744681 0.5744681 0.5673759 0.5673759 0.53900707 0.5886525 0.5531915 0.6357143 0.65957445 0.6524823 0.65957445 0.65957445 0.63829786 0.65957445 0.6666667 0.6524823 0.5886525 0.56028366 0.5460993 0.55714285
[4] 'aps2_naegleria_gw1_1_592_1'                                                                                                      0.36619717 0.4680851 0.5744681 0.0 0.32394367 0.471831 0.6028369 0.5070422 0.57042253 0.4084507 0.37391305 0.47887325 0.35915494 0.35915494 0.37878788 0.35915494 0.36619717 0.35915494 0.37323943 0.3943662 0.31690142 0.3309859 0.31690142 0.4084507 0.32394367 0.35915494 0.41549295 0.32394367 0.3309859 0.35211268 0.37323943 0.32394367 0.37323943 0.38732395 0.4680851 0.45070422 0.45774648 0.45070422 0.45070422 0.45070422 0.45070422 0.471831 0.5070422 0.42957747 0.43661973 0.41549295 0.32624114
[5] 'aps2_volvox_jgi|Volca1|76532|estExt_Genewise1_C_480048'                                                                          0.42957747 0.4113475 0.5531915 0.32394367 0.0 0.46153846 0.5531915 0.5070422 0.53846157 0.44755244 0.32173914 0.471831 0.42957747 0.42957747 0.4469697 0.42957747 0.42957747 0.4225352 0.4225352 0.41549295 0.35211268 0.24647887 0.23943663 0.44366196 0.3802817 0.25874126 0.35211268 0.2535211 0.23943663 0.35915494 0.38732395 0.02097902 0.3943662 0.36619717 0.4113475 0.49295774 0.5 0.49295774 0.49295774 0.47887325 0.46478873 0.52112675 0.556338 0.45070422 0.45070422 0.43661973 0.37588653
[6] 'aps2_ehisto_4_m00579_||clathrin_coat_assembly_protein_putative|Entamoeba_histolytica|chr_unknown|||Auto'                         0.45070422 0.4964539 0.6241135 0.471831 0.46153846 0.0 0.6524823 0.6056338 0.60958904 0.53846157 0.45217392 0.49295774 0.45774648 0.45774648 0.46212122 0.45774648 0.45070422 0.45774648 0.45070422 0.471831 0.4084507 0.47887325 0.49295774 0.48591548 0.46478873 0.5104895 0.45774648 0.49295774 0.49295774 0.4225352 0.5070422 0.45454547 0.44366196 0.5140845 0.4964539 0.5422535 0.556338 0.52816904 0.5422535 0.5422535 0.53521127 0.52112675 0.5633803 0.47887325 0.5 0.49295774 0.42553192
[7] 'aps2_plasmoB_PB000257_02_0_||clathrin_coat_assembly_protein_putative|Plasmodium_berghei|chr_||Auto'                              0.6241135 0.6 0.19148937 0.6028369 0.5531915 0.6524823 0.0 0.63829786 0.6099291 0.5886525 0.57894737 0.6241135 0.61702126 0.61702126 0.6335878 0.61702126 0.6241135 0.6241135 0.6241135 0.5744681 0.5886525 0.5673759 0.5886525 0.6099291 0.56028366 0.5886525 0.5744681 0.5886525 0.5886525 0.5744681 0.58156025 0.56028366 0.61702126 0.56028366 0.6 0.6666667 0.6666667 0.68085104 0.6666667 0.6524823 0.68085104 0.65957445 0.6879433 0.59574467 0.5744681 0.5886525 0.5928571
[8] 'aps2_Toxoplasma_gondii|XI|583_m05557|Annotation|Toxoplasma_gondii_TIGR|protein_coding_clathrin_coat_assembly_protein_putative'   0.556338 0.6028369 0.61702126 0.5070422 0.5070422 0.6056338 0.63829786 0.0 0.5915493 0.57746476 0.5043478 0.5633803 0.556338 0.556338 0.57575756 0.556338 0.556338 0.556338 0.556338 0.5492958 0.53521127 0.5 0.5 0.5633803 0.52816904 0.5140845 0.556338 0.5 0.5 0.52816904 0.5070422 0.5140845 0.5633803 0.5070422 0.6028369 0.6197183 0.63380283 0.6197183 0.6197183 0.6126761 0.57042253 0.6197183 0.57746476 0.5804196 0.6013986 0.6013986 0.5319149
[9] 'aps2_tparva_526_m04482_TP02_0416|TP02_0416|clathrin_assembly_protein_putative|Theileria_parva|chr_2|c2m526|526'                  0.6126761 0.6453901 0.58156025 0.57042253 0.53846157 0.60958904 0.6099291 0.5915493 0.0 0.6013986 0.5826087 0.63380283 0.6126761 0.6126761 0.6136364 0.6126761 0.6126761 0.6126761 0.6126761 0.57042253 0.5492958 0.57746476 0.58450705 0.64788735 0.556338 0.5874126 0.57746476 0.58450705 0.57746476 0.58450705 0.58450705 0.5314685 0.5492958 0.58450705 0.6453901 0.63380283 0.64084506 0.63380283 0.63380283 0.6126761 0.6197183 0.6197183 0.6760563 0.6056338 0.57746476 0.59859157 0.56028366
[10] 'aps2_leish_LinJ34_V3_2100_||clathrin_coat_assembly_protein_AP17_putative|Leishmania_infantum|chr_34|||Auto'                      0.5 0.53900707 0.5673759 0.4084507 0.44755244 0.53846157 0.5886525 0.57746476 0.6013986 0.0 0.46086955 0.5915493 0.5 0.5 0.530303 0.5 0.5 0.49295774 0.49295774 0.48591548 0.471831 0.45070422 0.44366196 0.48591548 0.471831 0.46153846 0.49295774 0.43661973 0.42957747 0.46478873 0.47887325 0.45454547 0.48591548 0.47887325 0.53900707 0.5422535 0.5492958 0.5422535 0.5422535 0.53521127 0.5070422 0.5422535 0.57042253 0.5140845 0.5 0.49295774 0.4539007
[11] 'aps2_phytoph_PITG_04957_PITT_04957_Phytophthora_infestans_AP_2_complex_subunit_sigma_1_translation_116_aa'                       0.38260868 0.45217392 0.5701754 0.37391305 0.32173914 0.45217392 0.57894737 0.5043478 0.5826087 0.46086955 0.0 0.45217392 0.39130434 0.39130434 0.40952381 0.39130434 0.38260868 0.39130434 0.39130434 0.4173913 0.35652173 0.3043478 0.3043478 0.4 0.35652173 0.26956522 0.33043477 0.28695652 0.29565218 0.35652173 0.2347826 0.31304348 0.38260868 0.21551724 0.45217392 0.47826087 0.4869565 0.4869565 0.47826087 0.4869565 0.46086955 0.5043478 0.5652174 0.4695652 0.4347826 0.47826087 0.37719297
[12] 'aps2_tricho_gi_123400222|ref|XP_001301621_1|_clathrin_coat_assembly_protein_'                                                    0.52816904 0.5531915 0.6241135 0.47887325 0.471831 0.49295774 0.6241135 0.5633803 0.63380283 0.5915493 0.45217392 0.0 0.52112675 0.52112675 0.530303 0.52112675 0.52816904 0.5422535 0.5422535 0.5 0.43661973 0.46478873 0.45774648 0.5422535 0.45774648 0.49295774 0.48591548 0.46478873 0.46478873 0.45774648 0.46478873 0.46478873 0.471831 0.45774648 0.5531915 0.57042253 0.58450705 0.57042253 0.57042253 0.58450705 0.57746476 0.59859157 0.62676054 0.556338 0.5422535 0.53521127 0.42553192
[13] 'aps2_homo_70906430|ref|NP_004060_2|_adaptor_related_protein_complex_2_sigma_1_subunit_isoform_AP17_'                             0.0070422534 0.4326241 0.59574467 0.35915494 0.42957747 0.45774648 0.61702126 0.556338 0.6126761 0.5 0.39130434 0.52112675 0.0 -2.7755576E-17 2.0816682E-16 -2.7755576E-17 0.0070422534 0.04225352 0.049295776 0.42957747 0.31690142 0.38732395 0.3802817 0.2535211 0.3309859 0.36619717 0.38732395 0.37323943 0.38732395 0.3802817 0.4084507 0.4225352 0.3802817 0.41549295 0.4326241 0.49295774 0.5070422 0.5070422 0.49295774 0.49295774 0.48591548 0.5070422 0.52112675 0.47887325 0.48591548 0.47887325 0.33333334
[14] 'aps2_bos_115497184|ref|NP_001069546_1|_adaptor_related_protein_complex_2_sigma_1_subunit_'                                       0.0070422534 0.4326241 0.59574467 0.35915494 0.42957747 0.45774648 0.61702126 0.556338 0.6126761 0.5 0.39130434 0.52112675 -2.7755576E-17 0.0 2.0816682E-16 -2.7755576E-17 0.0070422534 0.04225352 0.049295776 0.42957747 0.31690142 0.38732395 0.3802817 0.2535211 0.3309859 0.36619717 0.38732395 0.37323943 0.38732395 0.3802817 0.4084507 0.4225352 0.3802817 0.41549295 0.4326241 0.49295774 0.5070422 0.5070422 0.49295774 0.49295774 0.48591548 0.5070422 0.52112675 0.47887325 0.48591548 0.47887325 0.33333334
[15] 'aps2_mus_38348472|ref|NP_941015_1|_adaptor_related_protein_complex_2_sigma_1_subunit_'                                           0.007575758 0.4427481 0.6183206 0.37878788 0.4469697 0.46212122 0.6335878 0.57575756 0.6136364 0.530303 0.40952381 0.530303 2.0816682E-16 2.0816682E-16 0.0 2.0816682E-16 0.007575758 0.045454547 0.053030305 0.43939394 0.33333334 0.4090909 0.40151516 0.2651515 0.3409091 0.38636363 0.4090909 0.3939394 0.4090909 0.3939394 0.42424244 0.43939394 0.40151516 0.4318182 0.4427481 0.4848485 0.5 0.5 0.4848485 0.4848485 0.47727272 0.5 0.5151515 0.49242425 0.5151515 0.5 0.35114503
[16] 'aps2_rat_56961624|ref|NP_075241_2|_adaptor_related_protein_complex_2_sigma_1_subunit_'                                           0.0070422534 0.4326241 0.59574467 0.35915494 0.42957747 0.45774648 0.61702126 0.556338 0.6126761 0.5 0.39130434 0.52112675 -2.7755576E-17 -2.7755576E-17 2.0816682E-16 0.0 0.0070422534 0.04225352 0.049295776 0.42957747 0.31690142 0.38732395 0.3802817 0.2535211 0.3309859 0.36619717 0.38732395 0.37323943 0.38732395 0.3802817 0.4084507 0.4225352 0.3802817 0.41549295 0.4326241 0.49295774 0.5070422 0.5070422 0.49295774 0.49295774 0.48591548 0.5070422 0.52112675 0.47887325 0.48591548 0.47887325 0.33333334
[17] 'aps2_danio_125837473|ref|XP_001331729_1|_PREDICTED_hypothetical_protein_'                                                        -2.7755576E-17 0.4397163 0.6028369 0.36619717 0.42957747 0.45070422 0.6241135 0.556338 0.6126761 0.5 0.38260868 0.52816904 0.0070422534 0.0070422534 0.007575758 0.0070422534 0.0 0.049295776 0.04225352 0.4225352 0.32394367 0.3802817 0.37323943 0.26056337 0.33802816 0.37323943 0.3802817 0.36619717 0.3802817 0.37323943 0.4084507 0.4225352 0.3802817 0.41549295 0.4397163 0.49295774 0.5070422 0.5070422 0.49295774 0.49295774 0.48591548 0.5070422 0.52112675 0.47887325 0.48591548 0.47887325 0.32624114
[18] 'aps2_droso_24648686|ref|NP_650961_2|_AP_2sigma_'                                                                                 0.049295776 0.44680852 0.58156025 0.35915494 0.4225352 0.45774648 0.6241135 0.556338 0.6126761 0.49295774 0.39130434 0.5422535 0.04225352 0.04225352 0.045454547 0.04225352 0.049295776 0.0 0.056338027 0.42957747 0.31690142 0.40140846 0.3943662 0.24647887 0.34507042 0.37323943 0.3943662 0.38732395 0.40140846 0.37323943 0.4084507 0.41549295 0.38732395 0.41549295 0.44680852 0.5 0.5140845 0.5 0.5 0.47887325 0.47887325 0.5 0.5140845 0.46478873 0.46478873 0.46478873 0.33333334
[19] 'aps2_caenor_17551440|ref|NP_508767_1|_AdaPtin_Small_chain_clathrin_associated_complex_family_member_aps_2_'                      0.04225352 0.44680852 0.5886525 0.37323943 0.4225352 0.45070422 0.6241135 0.556338 0.6126761 0.49295774 0.39130434 0.5422535 0.049295776 0.049295776 0.053030305 0.049295776 0.04225352 0.056338027 0.0 0.4225352 0.32394367 0.38732395 0.3802817 0.23943663 0.35211268 0.3802817 0.38732395 0.37323943 0.38732395 0.36619717 0.4225352 0.41549295 0.38732395 0.4225352 0.44680852 0.5 0.5140845 0.5 0.5 0.48591548 0.47887325 0.5 0.52112675 0.471831 0.47887325 0.471831 0.32624114
[20] 'aps2_schizo_19112930|ref|NP_596138_1|_AP_2_adaptor_complex_subunit_Aps2_predicted_'                                              0.4225352 0.5106383 0.53900707 0.3943662 0.41549295 0.471831 0.5744681 0.5492958 0.57042253 0.48591548 0.4173913 0.5 0.42957747 0.42957747 0.43939394 0.42957747 0.4225352 0.42957747 0.4225352 0.0 0.32867134 0.4084507 0.3943662 0.41549295 0.34965035 0.43661973 0.45070422 0.3943662 0.40140846 0.41549295 0.44366196 0.4084507 0.42657343 0.42957747 0.5106383 0.4965035 0.5034965 0.4965035 0.4965035 0.48951048 0.4755245 0.4965035 0.5244755 0.46153846 0.44755244 0.44055945 0.35211268
[21] 'aps2_neurosp_32416434|ref|XP_328695_1|_hypothetical_protein_'                                                                    0.32394367 0.4397163 0.5460993 0.31690142 0.35211268 0.4084507 0.5886525 0.53521127 0.5492958 0.471831 0.35652173 0.43661973 0.31690142 0.31690142 0.33333334 0.31690142 0.32394367 0.31690142 0.32394367 0.32867134 0.0 0.31690142 0.3028169 0.33802816 0.18181819 0.34507042 0.36619717 0.3028169 0.31690142 0.28169015 0.36619717 0.34507042 0.1958042 0.35915494 0.4397163 0.44055945 0.45454547 0.44055945 0.44055945 0.44755244 0.4125874 0.46153846 0.4965035 0.41958043 0.3986014 0.3846154 0.07746479
[22] 'aps2_arabi_15220987|ref|NP_175219_1|_clathrin_coat_assembly_protein_putative_'                                                   0.3802817 0.39007092 0.56028366 0.3309859 0.24647887 0.47887325 0.5673759 0.5 0.57746476 0.45070422 0.3043478 0.46478873 0.38732395 0.38732395 0.4090909 0.38732395 0.3802817 0.40140846 0.38732395 0.4084507 0.31690142 0.0 0.04225352 0.41549295 0.31690142 0.21830986 0.35211268 0.03521127 0.06338028 0.32394367 0.3309859 0.24647887 0.35915494 0.31690142 0.39007092 0.49295774 0.49295774 0.5 0.49295774 0.5070422 0.47887325 0.49295774 0.52816904 0.45774648 0.45774648 0.42957747 0.33333334
[23] 'aps2_oryza_115487800|ref|NP_001066387_1|_Os12g0207300_'                                                                          0.37323943 0.40425533 0.5744681 0.31690142 0.23943663 0.49295774 0.5886525 0.5 0.58450705 0.44366196 0.3043478 0.45774648 0.3802817 0.3802817 0.40151516 0.3802817 0.37323943 0.3943662 0.3802817 0.3943662 0.3028169 0.04225352 0.0 0.40140846 0.31690142 0.2112676 0.35211268 0.014084507 0.049295776 0.32394367 0.33802816 0.23943663 0.35211268 0.31690142 0.40425533 0.49295774 0.49295774 0.5 0.49295774 0.5070422 0.471831 0.49295774 0.5140845 0.471831 0.46478873 0.43661973 0.31914893
[24] 'aps2_monosiga_167518065|ref|XP_001743373_1|_hypothetical_protein_'                                                               0.26056337 0.4609929 0.5744681 0.4084507 0.44366196 0.48591548 0.6099291 0.5633803 0.64788735 0.48591548 0.4 0.5422535 0.2535211 0.2535211 0.2651515 0.2535211 0.26056337 0.24647887 0.23943663 0.41549295 0.33802816 0.41549295 0.40140846 0.0 0.34507042 0.3802817 0.43661973 0.40140846 0.40140846 0.3943662 0.42957747 0.44366196 0.3943662 0.4225352 0.4609929 0.5070422 0.52112675 0.5070422 0.5070422 0.5 0.49295774 0.5 0.5 0.5070422 0.49295774 0.5 0.35460994
[25] 'aps2_cryptococcus_58262560|ref|XP_568690_1|_vesicle_mediated_transport_related_protein_'                                         0.33802816 0.4113475 0.5744681 0.32394367 0.3802817 0.46478873 0.56028366 0.52816904 0.556338 0.471831 0.35652173 0.45774648 0.3309859 0.3309859 0.3409091 0.3309859 0.33802816 0.34507042 0.35211268 0.34965035 0.18181819 0.31690142 0.31690142 0.34507042 0.0 0.33802816 0.38732395 0.31690142 0.30985916 0.31690142 0.3309859 0.3802817 0.24475524 0.33802816 0.4113475 0.43356642 0.44055945 0.44755244 0.43356642 0.44755244 0.41958043 0.4755245 0.5034965 0.41958043 0.3986014 0.4055944 0.17605634
[26] 'aps2_ost_145354863|ref|XP_001421694_1|_predicted_protein_'                                                                       0.37323943 0.4397163 0.5886525 0.35915494 0.25874126 0.5104895 0.5886525 0.5140845 0.5874126 0.46153846 0.26956522 0.49295774 0.36619717 0.36619717 0.38636363 0.36619717 0.37323943 0.37323943 0.3802817 0.43661973 0.34507042 0.21830986 0.2112676 0.3802817 0.33802816 0.0 0.37323943 0.2112676 0.1971831 0.38732395 0.35915494 0.25174826 0.37323943 0.35211268 0.4397163 0.47887325 0.48591548 0.47887325 0.47887325 0.49295774 0.45774648 0.48591548 0.556338 0.46478873 0.45774648 0.45070422 0.37588653
[27] 'aps2_tetrahymena_146183579|ref|XP_001026490_2|_Clathrin_adaptor_complex_small_chain_family_protein_'                             0.3802817 0.47517732 0.5673759 0.41549295 0.35211268 0.45774648 0.5744681 0.556338 0.57746476 0.49295774 0.33043477 0.48591548 0.38732395 0.38732395 0.4090909 0.38732395 0.3802817 0.3943662 0.38732395 0.45070422 0.36619717 0.35211268 0.35211268 0.43661973 0.38732395 0.37323943 0.0 0.35211268 0.36619717 0.40140846 0.3943662 0.34507042 0.41549295 0.37323943 0.47517732 0.49295774 0.49295774 0.5070422 0.49295774 0.47887325 0.48591548 0.5 0.52816904 0.47887325 0.47887325 0.47887325 0.39716312
[28] 'aps2_populus_224065891|ref|XP_002301979_1|_predicted_protein_'                                                                   0.36619717 0.39716312 0.5744681 0.32394367 0.2535211 0.49295774 0.5886525 0.5 0.58450705 0.43661973 0.28695652 0.46478873 0.37323943 0.37323943 0.3939394 0.37323943 0.36619717 0.38732395 0.37323943 0.3943662 0.3028169 0.03521127 0.014084507 0.40140846 0.31690142 0.2112676 0.35211268 0.0 0.049295776 0.32394367 0.33802816 0.2535211 0.35211268 0.31690142 0.39716312 0.5 0.5 0.5070422 0.5 0.5140845 0.47887325 0.49295774 0.52112675 0.471831 0.46478873 0.43661973 0.31914893
[29] 'aps2_physco_168049922|ref|XP_001777410_1|_predicted_protein_'                                                                    0.3802817 0.40425533 0.5744681 0.3309859 0.23943663 0.49295774 0.5886525 0.5 0.57746476 0.42957747 0.29565218 0.46478873 0.38732395 0.38732395 0.4090909 0.38732395 0.3802817 0.40140846 0.38732395 0.40140846 0.31690142 0.06338028 0.049295776 0.40140846 0.30985916 0.1971831 0.36619717 0.049295776 0.0 0.32394367 0.32394367 0.23943663 0.33802816 0.33802816 0.40425533 0.5 0.5 0.5070422 0.5 0.5140845 0.471831 0.5140845 0.52112675 0.45774648 0.45774648 0.42957747 0.32624114
[30] 'aps2_dicty_166240245|ref|XP_636079_2|_adaptor_related_protein_complex_2_sigma_1_subunit_'                                        0.37323943 0.4680851 0.5673759 0.35211268 0.35915494 0.4225352 0.5744681 0.52816904 0.58450705 0.46478873 0.35652173 0.45774648 0.3802817 0.3802817 0.3939394 0.3802817 0.37323943 0.37323943 0.36619717 0.41549295 0.28169015 0.32394367 0.32394367 0.3943662 0.31690142 0.38732395 0.40140846 0.32394367 0.32394367 0.0 0.40140846 0.35915494 0.34507042 0.4225352 0.4680851 0.49295774 0.5 0.48591548 0.49295774 0.5 0.45774648 0.5 0.5422535 0.45774648 0.44366196 0.43661973 0.29787233
[31] 'aps2_thaps_224007261|ref|XP_002292590_1|_AP17_clathrin_adaptor_complex_AP2_small_chain_'                                         0.4084507 0.4680851 0.5673759 0.37323943 0.38732395 0.5070422 0.58156025 0.5070422 0.58450705 0.47887325 0.2347826 0.46478873 0.4084507 0.4084507 0.42424244 0.4084507 0.4084507 0.4084507 0.4225352 0.44366196 0.36619717 0.3309859 0.33802816 0.42957747 0.3309859 0.35915494 0.3943662 0.33802816 0.32394367 0.40140846 0.0 0.3802817 0.37323943 0.112676054 0.4680851 0.49295774 0.5 0.5070422 0.49295774 0.52112675 0.47887325 0.52816904 0.5140845 0.43661973 0.4084507 0.4225352 0.37588653
[32] 'aps2_chalmy_159485706|ref|XP_001700885_1|_Sigma2_Adaptin_'                                                                       0.4225352 0.41843972 0.53900707 0.32394367 0.02097902 0.45454547 0.56028366 0.5140845 0.5314685 0.45454547 0.31304348 0.46478873 0.4225352 0.4225352 0.43939394 0.4225352 0.4225352 0.41549295 0.41549295 0.4084507 0.34507042 0.24647887 0.23943663 0.44366196 0.3802817 0.25174826 0.34507042 0.2535211 0.23943663 0.35915494 0.3802817 0.0 0.38732395 0.35915494 0.41843972 0.5 0.5070422 0.5 0.5 0.47887325 0.471831 0.52816904 0.556338 0.45070422 0.45070422 0.44366196 0.38297874
[33] 'aps2_yarrowia_210075210|ref|XP_500486_2|_YALI0B04246p_'                                                                          0.3802817 0.4609929 0.5886525 0.37323943 0.3943662 0.44366196 0.61702126 0.5633803 0.5492958 0.48591548 0.38260868 0.471831 0.3802817 0.3802817 0.40151516 0.3802817 0.3802817 0.38732395 0.38732395 0.42657343 0.1958042 0.35915494 0.35211268 0.3943662 0.24475524 0.37323943 0.41549295 0.35211268 0.33802816 0.34507042 0.37323943 0.38732395 0.0 0.37323943 0.4609929 0.4722222 0.4861111 0.47916666 0.4722222 0.4861111 0.4722222 0.49305555 0.5138889 0.4722222 0.44444445 0.41666666 0.2027972
[34] 'aps2_phaeo_219125917|ref|XP_002183216_1|_predicted_protein_'                                                                     0.41549295 0.4539007 0.5531915 0.38732395 0.36619717 0.5140845 0.56028366 0.5070422 0.58450705 0.47887325 0.21551724 0.45774648 0.41549295 0.41549295 0.4318182 0.41549295 0.41549295 0.41549295 0.4225352 0.42957747 0.35915494 0.31690142 0.31690142 0.4225352 0.33802816 0.35211268 0.37323943 0.31690142 0.33802816 0.4225352 0.112676054 0.35915494 0.37323943 0.0 0.4539007 0.5070422 0.5140845 0.52112675 0.5070422 0.5070422 0.48591548 0.52112675 0.53521127 0.47887325 0.44366196 0.44366196 0.36879432
[35] 'aps2_giardia_253743623|gb|EES99971_1|_Sigma_adaptin_'                                                                            0.4397163 4.1633363E-17 0.6357143 0.4680851 0.4113475 0.4964539 0.6 0.6028369 0.6453901 0.53900707 0.45217392 0.5531915 0.4326241 0.4326241 0.4427481 0.4326241 0.4397163 0.44680852 0.44680852 0.5106383 0.4397163 0.39007092 0.40425533 0.4609929 0.4113475 0.4397163 0.47517732 0.39716312 0.40425533 0.4680851 0.4680851 0.41843972 0.4609929 0.4539007 0.0 0.53900707 0.53900707 0.5531915 0.53900707 0.5673759 0.5460993 0.58156025 0.5744681 0.5035461 0.4964539 0.5035461 0.43571427
[36] 'aps2_SGD_Scer_APS2YJR058C'                                                                                                       0.49295774 0.53900707 0.65957445 0.45070422 0.49295774 0.5422535 0.6666667 0.6197183 0.63380283 0.5422535 0.47826087 0.57042253 0.49295774 0.49295774 0.4848485 0.49295774 0.49295774 0.5 0.5 0.4965035 0.44055945 0.49295774 0.49295774 0.5070422 0.43356642 0.47887325 0.49295774 0.5 0.5 0.49295774 0.49295774 0.5 0.4722222 0.5070422 0.53900707 0.0 0.034013607 0.027210884 -6.938894E-17 0.17006803 0.18367347 0.21768707 0.34013605 0.39583334 0.41666666 0.4236111 0.4413793
[37] 'aps2_MIT_Sbay_c963_13085'                                                                                                        0.5070422 0.53900707 0.6524823 0.45774648 0.5 0.556338 0.6666667 0.63380283 0.64084506 0.5492958 0.4869565 0.58450705 0.5070422 0.5070422 0.5 0.5070422 0.5070422 0.5140845 0.5140845 0.5034965 0.45454547 0.49295774 0.49295774 0.52112675 0.44055945 0.48591548 0.49295774 0.5 0.5 0.5 0.5 0.5070422 0.4861111 0.5140845 0.53900707 0.034013607 0.0 0.06122449 0.034013607 0.17687075 0.1904762 0.2244898 0.3469388 0.4027778 0.4236111 0.41666666 0.45517242
[38] 'aps2_MIT_Smik_c744_12412'                                                                                                        0.5070422 0.5531915 0.65957445 0.45070422 0.49295774 0.52816904 0.68085104 0.6197183 0.63380283 0.5422535 0.4869565 0.57042253 0.5070422 0.5070422 0.5 0.5070422 0.5070422 0.5 0.5 0.4965035 0.44055945 0.5 0.5 0.5070422 0.44755244 0.47887325 0.5070422 0.5070422 0.5070422 0.48591548 0.5070422 0.5 0.47916666 0.52112675 0.5531915 0.027210884 0.06122449 0.0 0.027210884 0.17687075 0.1904762 0.21088435 0.34013605 0.39583334 0.41666666 0.4236111 0.4413793
[39] 'aps2_MIT_Spar_c303_12532'                                                                                                        0.49295774 0.53900707 0.65957445 0.45070422 0.49295774 0.5422535 0.6666667 0.6197183 0.63380283 0.5422535 0.47826087 0.57042253 0.49295774 0.49295774 0.4848485 0.49295774 0.49295774 0.5 0.5 0.4965035 0.44055945 0.49295774 0.49295774 0.5070422 0.43356642 0.47887325 0.49295774 0.5 0.5 0.49295774 0.49295774 0.5 0.4722222 0.5070422 0.53900707 -6.938894E-17 0.034013607 0.027210884 0.0 0.17006803 0.18367347 0.21768707 0.34013605 0.39583334 0.41666666 0.4236111 0.4413793
[40] 'aps2_WashU_Scas_Contig695_35'                                                                                                    0.49295774 0.5673759 0.63829786 0.45070422 0.47887325 0.5422535 0.6524823 0.6126761 0.6126761 0.53521127 0.4869565 0.58450705 0.49295774 0.49295774 0.4848485 0.49295774 0.49295774 0.47887325 0.48591548 0.48951048 0.44755244 0.5070422 0.5070422 0.5 0.44755244 0.49295774 0.47887325 0.5140845 0.5140845 0.5 0.52112675 0.47887325 0.4861111 0.5070422 0.5673759 0.17006803 0.17687075 0.17687075 0.17006803 0.0 0.19727892 0.17006803 0.31292516 0.4097222 0.4375 0.4513889 0.45517242
[41] 'aps2_WashU_Sklu_Contig1604_2'                                                                                                    0.48591548 0.5460993 0.65957445 0.45070422 0.46478873 0.53521127 0.68085104 0.57042253 0.6197183 0.5070422 0.46086955 0.57746476 0.48591548 0.48591548 0.47727272 0.48591548 0.48591548 0.47887325 0.47887325 0.4755245 0.4125874 0.47887325 0.471831 0.49295774 0.41958043 0.45774648 0.48591548 0.47887325 0.471831 0.45774648 0.47887325 0.471831 0.4722222 0.48591548 0.5460993 0.18367347 0.1904762 0.1904762 0.18367347 0.19727892 0.0 0.23809524 0.29054055 0.4027778 0.43055555 0.4236111 0.42068964
[42] 'aps2_candiG_50288901|ref|XP_446880_1|_unnamed_protein_product_'                                                                  0.5070422 0.58156025 0.6666667 0.471831 0.52112675 0.52112675 0.65957445 0.6197183 0.6197183 0.5422535 0.5043478 0.59859157 0.5070422 0.5070422 0.5 0.5070422 0.5070422 0.5 0.5 0.4965035 0.46153846 0.49295774 0.49295774 0.5 0.4755245 0.48591548 0.5 0.49295774 0.5140845 0.5 0.52816904 0.52816904 0.49305555 0.52112675 0.58156025 0.21768707 0.2244898 0.21088435 0.21768707 0.17006803 0.23809524 0.0 0.3197279 0.4375 0.4513889 0.45833334 0.46896553
[43] 'aps2_kluyver_50303761|ref|XP_451826_1|_unnamed_protein_product_'                                                                 0.52112675 0.5744681 0.6524823 0.5070422 0.556338 0.5633803 0.6879433 0.57746476 0.6760563 0.57042253 0.5652174 0.62676054 0.52112675 0.52112675 0.5151515 0.52112675 0.52112675 0.5140845 0.52112675 0.5244755 0.4965035 0.52816904 0.5140845 0.5 0.5034965 0.556338 0.52816904 0.52112675 0.52112675 0.5422535 0.5140845 0.556338 0.5138889 0.53521127 0.5744681 0.34013605 0.3469388 0.34013605 0.34013605 0.31292516 0.29054055 0.3197279 0.0 0.49305555 0.49305555 0.5069444 0.49655172
[44] 'aps2_candiA_68486047|ref|XP_713040_1|_potential_clathrin_associated_protein_AP_2_complex_component_'                             0.47887325 0.5035461 0.5886525 0.42957747 0.45070422 0.47887325 0.59574467 0.5804196 0.6056338 0.5140845 0.4695652 0.556338 0.47887325 0.47887325 0.49242425 0.47887325 0.47887325 0.46478873 0.471831 0.46153846 0.41958043 0.45774648 0.471831 0.5070422 0.41958043 0.46478873 0.47887325 0.471831 0.45774648 0.45774648 0.43661973 0.45070422 0.4722222 0.47887325 0.5035461 0.39583334 0.4027778 0.39583334 0.39583334 0.4097222 0.4027778 0.4375 0.49305555 0.0 0.2137931 0.2 0.41958043
[45] 'aps2_debaro_202953153|emb|CAG89150_2|_DEHA2F10230p_'                                                                             0.48591548 0.4964539 0.56028366 0.43661973 0.45070422 0.5 0.5744681 0.6013986 0.57746476 0.5 0.4347826 0.5422535 0.48591548 0.48591548 0.5151515 0.48591548 0.48591548 0.46478873 0.47887325 0.44755244 0.3986014 0.45774648 0.46478873 0.49295774 0.3986014 0.45774648 0.47887325 0.46478873 0.45774648 0.44366196 0.4084507 0.45070422 0.44444445 0.44366196 0.4964539 0.41666666 0.4236111 0.41666666 0.41666666 0.4375 0.43055555 0.4513889 0.49305555 0.2137931 0.0 0.2137931 0.3986014
[46] 'aps2_pichia_149388892|gb|EAZ62860_2|_predicted_protein_'                                                                         0.47887325 0.5035461 0.5460993 0.41549295 0.43661973 0.49295774 0.5886525 0.6013986 0.59859157 0.49295774 0.47826087 0.53521127 0.47887325 0.47887325 0.5 0.47887325 0.47887325 0.46478873 0.471831 0.44055945 0.3846154 0.42957747 0.43661973 0.5 0.4055944 0.45070422 0.47887325 0.43661973 0.42957747 0.43661973 0.4225352 0.44366196 0.41666666 0.44366196 0.5035461 0.4236111 0.41666666 0.4236111 0.4236111 0.4513889 0.4236111 0.45833334 0.5069444 0.2 0.2137931 0.0 0.37062937
[47] 'aps2_aspergillus_67516881|ref|XP_658326_1|_hypothetical_protein_AN0722_2_'                                                       0.32624114 0.43571427 0.55714285 0.32624114 0.37588653 0.42553192 0.5928571 0.5319149 0.56028366 0.4539007 0.37719297 0.42553192 0.33333334 0.33333334 0.35114503 0.33333334 0.32624114 0.33333334 0.32624114 0.35211268 0.07746479 0.33333334 0.31914893 0.35460994 0.17605634 0.37588653 0.39716312 0.31914893 0.32624114 0.29787233 0.37588653 0.38297874 0.2027972 0.36879432 0.43571427 0.4413793 0.45517242 0.4413793 0.4413793 0.45517242 0.42068964 0.46896553 0.49655172 0.41958043 0.3986014 0.37062937 0.0
;
END; [Distances]
BEGIN Sets;
  TAXSET 'amoebozoa' = 'aps2_ehisto_4_m00579_||clathrin_coat_assembly_protein_putative|Entamoeba_histolytica|chr_unknown|||Auto' 'aps2_dicty_166240245|ref|XP_636079_2|_adaptor_related_protein_complex_2_sigma_1_subunit_';
  TAXSET 'basidiomycota' = 'aps2_cryptococcus_58262560|ref|XP_568690_1|_vesicle_mediated_transport_related_protein_';
  TAXSET 'choanoflagellata' = 'aps2_monosiga_167518065|ref|XP_001743373_1|_hypothetical_protein_';
  TAXSET 'chromalveolata' = 'aps2_plasmoB_PB000257_02_0_||clathrin_coat_assembly_protein_putative|Plasmodium_berghei|chr_||Auto' 'aps2_plasmof_gi|124801375|ref|XP_001349677_1|_clathrin_coat_assembly_protein_' 'aps2_phaeo_219125917|ref|XP_002183216_1|_predicted_protein_' 'aps2_Toxoplasma_gondii|XI|583_m05557|Annotation|Toxoplasma_gondii_TIGR|protein_coding_clathrin_coat_assembly_protein_putative' 'aps2_thaps_224007261|ref|XP_002292590_1|_AP17_clathrin_adaptor_complex_AP2_small_chain_' 'aps2_tetrahymena_146183579|ref|XP_001026490_2|_Clathrin_adaptor_complex_small_chain_family_protein_' 'aps2_phytoph_PITG_04957_PITT_04957_Phytophthora_infestans_AP_2_complex_subunit_sigma_1_translation_116_aa' 'aps2_tparva_526_m04482_TP02_0416|TP02_0416|clathrin_assembly_protein_putative|Theileria_parva|chr_2|c2m526|526';
  TAXSET 'excavata' = 'aps2_populus_224065891|ref|XP_002301979_1|_predicted_protein_' 'aps2_tricho_gi_123400222|ref|XP_001301621_1|_clathrin_coat_assembly_protein_' 'aps2_leish_LinJ34_V3_2100_||clathrin_coat_assembly_protein_AP17_putative|Leishmania_infantum|chr_34|||Auto' 'aps2_giardia_253743623|gb|EES99971_1|_Sigma_adaptin_' 'aps2_giardia_gi|253743623|gb|EES99971_1|_Sigma_adaptin_' 'aps2_naegleria_gw1_1_592_1';
  TAXSET 'fungi' = 'aps2_MIT_Smik_c744_12412' 'aps2_MIT_Spar_c303_12532' 'aps2_WashU_Scas_Contig695_35' 'aps2_schizo_19112930|ref|NP_596138_1|_AP_2_adaptor_complex_subunit_Aps2_predicted_' 'aps2_candiG_50288901|ref|XP_446880_1|_unnamed_protein_product_' 'aps2_candiA_68486047|ref|XP_713040_1|_potential_clathrin_associated_protein_AP_2_complex_component_' 'aps2_cryptococcus_58262560|ref|XP_568690_1|_vesicle_mediated_transport_related_protein_' 'aps2_pichia_149388892|gb|EAZ62860_2|_predicted_protein_' 'aps2_debaro_202953153|emb|CAG89150_2|_DEHA2F10230p_' 'aps2_SGD_Scer_APS2YJR058C' 'aps2_WashU_Sklu_Contig1604_2' 'aps2_aspergillus_67516881|ref|XP_658326_1|_hypothetical_protein_AN0722_2_' 'aps2_neurosp_32416434|ref|XP_328695_1|_hypothetical_protein_' 'aps2_kluyver_50303761|ref|XP_451826_1|_unnamed_protein_product_' 'aps2_yarrowia_210075210|ref|XP_500486_2|_YALI0B04246p_' 'aps2_MIT_Sbay_c963_13085';
  TAXSET 'metazoa' = 'aps2_bos_115497184|ref|NP_001069546_1|_adaptor_related_protein_complex_2_sigma_1_subunit_' 'aps2_caenor_17551440|ref|NP_508767_1|_AdaPtin_Small_chain_clathrin_associated_complex_family_member_aps_2_' 'aps2_danio_gi_47085925|ref|NP_998320_1|_adaptor_related_protein_complex_2_sigma_1_subunit_like_' 'aps2_homo_70906430|ref|NP_004060_2|_adaptor_related_protein_complex_2_sigma_1_subunit_isoform_AP17_' 'aps2_danio_125837473|ref|XP_001331729_1|_PREDICTED_hypothetical_protein_' 'aps2_mus_38348472|ref|NP_941015_1|_adaptor_related_protein_complex_2_sigma_1_subunit_' 'aps2_droso_24648686|ref|NP_650961_2|_AP_2sigma_' 'aps2_rat_56961624|ref|NP_075241_2|_adaptor_related_protein_complex_2_sigma_1_subunit_';
  TAXSET 'pezizomycetes' = 'aps2_aspergillus_67516881|ref|XP_658326_1|_hypothetical_protein_AN0722_2_' 'aps2_schizo_19112930|ref|NP_596138_1|_AP_2_adaptor_complex_subunit_Aps2_predicted_' 'aps2_neurosp_32416434|ref|XP_328695_1|_hypothetical_protein_';
  TAXSET 'plantae' = 'aps2_chalmy_159485706|ref|XP_001700885_1|_Sigma2_Adaptin_' 'aps2_volvox_jgi|Volca1|76532|estExt_Genewise1_C_480048' 'aps2_oryza_115487800|ref|NP_001066387_1|_Os12g0207300_' 'aps2_arabi_15220987|ref|NP_175219_1|_clathrin_coat_assembly_protein_putative_' 'aps2_ost_145354863|ref|XP_001421694_1|_predicted_protein_' 'aps2_physco_168049922|ref|XP_001777410_1|_predicted_protein_';
  TAXSET 'saccharomycotina' = 'aps2_debaro_202953153|emb|CAG89150_2|_DEHA2F10230p_' 'aps2_SGD_Scer_APS2YJR058C' 'aps2_pichia_149388892|gb|EAZ62860_2|_predicted_protein_' 'aps2_WashU_Sklu_Contig1604_2' 'aps2_MIT_Smik_c744_12412' 'aps2_MIT_Spar_c303_12532' 'aps2_WashU_Scas_Contig695_35' 'aps2_candiG_50288901|ref|XP_446880_1|_unnamed_protein_product_' 'aps2_candiA_68486047|ref|XP_713040_1|_potential_clathrin_associated_protein_AP_2_complex_component_' 'aps2_kluyver_50303761|ref|XP_451826_1|_unnamed_protein_product_' 'aps2_MIT_Sbay_c963_13085' 'aps2_yarrowia_210075210|ref|XP_500486_2|_YALI0B04246p_';
  TAXSET 'unikonta' = 'aps2_danio_gi_47085925|ref|NP_998320_1|_adaptor_related_protein_complex_2_sigma_1_subunit_like_' 'aps2_MIT_Smik_c744_12412' 'aps2_MIT_Spar_c303_12532' 'aps2_dicty_166240245|ref|XP_636079_2|_adaptor_related_protein_complex_2_sigma_1_subunit_' 'aps2_candiG_50288901|ref|XP_446880_1|_unnamed_protein_product_' 'aps2_mus_38348472|ref|NP_941015_1|_adaptor_related_protein_complex_2_sigma_1_subunit_' 'aps2_SGD_Scer_APS2YJR058C' 'aps2_pichia_149388892|gb|EAZ62860_2|_predicted_protein_' 'aps2_caenor_17551440|ref|NP_508767_1|_AdaPtin_Small_chain_clathrin_associated_complex_family_member_aps_2_' 'aps2_kluyver_50303761|ref|XP_451826_1|_unnamed_protein_product_' 'aps2_MIT_Sbay_c963_13085' 'aps2_bos_115497184|ref|NP_001069546_1|_adaptor_related_protein_complex_2_sigma_1_subunit_' 'aps2_homo_70906430|ref|NP_004060_2|_adaptor_related_protein_complex_2_sigma_1_subunit_isoform_AP17_' 'aps2_WashU_Scas_Contig695_35' 'aps2_schizo_19112930|ref|NP_596138_1|_AP_2_adaptor_complex_subunit_Aps2_predicted_' 'aps2_candiA_68486047|ref|XP_713040_1|_potential_clathrin_associated_protein_AP_2_complex_component_' 'aps2_cryptococcus_58262560|ref|XP_568690_1|_vesicle_mediated_transport_related_protein_' 'aps2_debaro_202953153|emb|CAG89150_2|_DEHA2F10230p_' 'aps2_aspergillus_67516881|ref|XP_658326_1|_hypothetical_protein_AN0722_2_' 'aps2_WashU_Sklu_Contig1604_2' 'aps2_ehisto_4_m00579_||clathrin_coat_assembly_protein_putative|Entamoeba_histolytica|chr_unknown|||Auto' 'aps2_monosiga_167518065|ref|XP_001743373_1|_hypothetical_protein_' 'aps2_danio_125837473|ref|XP_001331729_1|_PREDICTED_hypothetical_protein_' 'aps2_droso_24648686|ref|NP_650961_2|_AP_2sigma_' 'aps2_neurosp_32416434|ref|XP_328695_1|_hypothetical_protein_' 'aps2_yarrowia_210075210|ref|XP_500486_2|_YALI0B04246p_' 'aps2_rat_56961624|ref|NP_075241_2|_adaptor_related_protein_complex_2_sigma_1_subunit_';
END; [Sets]

BEGIN Splits;
DIMENSIONS ntax=47 nsplits=144;
FORMAT labels=no weights=yes confidences=no intervals=no;
PROPERTIES fit=96.9 cyclic;
CYCLE 1 17 19 24 20 10 7 3 9 8 43 41 38 36 39 37 40 42 45 44 46 6 12 30 33 47 21 25 4 5 32 26 29 23 28 22 31 34 11 27 35 2 18 16 14 15 13;
MATRIX
[1, size=4] 	 9.039877E-4 	  1 2 3 4 5 6 7 8 9 10 11 12 13 14 15 16 18 21 22 23 25 26 27 28 29 30 31 32 33 34 35 36 37 38 39 40 41 42 43 44 45 46 47,
[2, size=6] 	 9.507182E-4 	  1 13 14 15 16 18,
[3, size=3] 	 5.5683753E-4 	  1 13 15,
[4, size=1] 	 0.011563509 	  1 2 3 4 5 6 7 8 9 10 11 12 13 14 15 16 17 18 20 21 22 23 24 25 26 27 28 29 30 31 32 33 34 35 36 37 38 39 40 41 42 43 44 45 46 47,
[5, size=2] 	 0.008551389 	  1 2 3 4 5 6 7 8 9 10 11 12 13 14 15 16 17 18 20 21 22 23 25 26 27 28 29 30 31 32 33 34 35 36 37 38 39 40 41 42 43 44 45 46 47,
[6, size=18] 	 3.3430287E-4 	  1 2 11 13 14 15 16 17 18 22 23 26 27 28 29 31 34 35,
[7, size=7] 	 0.001304786 	  1 13 14 15 16 17 18,
[8, size=6] 	 0.016762963 	  1 13 14 15 16 17,
[9, size=4] 	 1.8669234E-4 	  1 13 15 17,
[10, size=1] 	 0.116369195 	  1 2 3 4 5 6 7 8 9 10 11 12 13 14 15 16 17 18 19 20 21 22 23 25 26 27 28 29 30 31 32 33 34 35 36 37 38 39 40 41 42 43 44 45 46 47,
[11, size=5] 	 0.007621312 	  1 2 4 5 6 8 9 11 12 13 14 15 16 17 18 19 21 22 23 25 26 27 28 29 30 31 32 33 34 35 36 37 38 39 40 41 42 43 44 45 46 47,
[12, size=8] 	 6.68429E-4 	  1 2 4 5 6 11 12 13 14 15 16 17 18 19 21 22 23 25 26 27 28 29 30 31 32 33 34 35 36 37 38 39 40 41 42 44 45 46 47,
[13, size=18] 	 7.9650845E-4 	  1 2 4 5 6 11 12 13 14 15 16 17 18 19 21 22 23 25 26 27 28 29 30 31 32 33 34 35 47,
[14, size=11] 	 0.004417507 	  1 2 13 14 15 16 17 18 19 27 35,
[15, size=8] 	 0.086252704 	  1 13 14 15 16 17 18 19,
[16, size=7] 	 0.0050253537 	  1 13 14 15 16 17 19,
[17, size=6] 	 1.2938275E-5 	  1 13 14 15 17 19,
[18, size=5] 	 0.0013290996 	  1 13 15 17 19,
[19, size=3] 	 0.001909773 	  1 17 19,
[20, size=1] 	 0.19166052 	  1 2 3 4 5 6 7 8 9 10 11 12 13 14 15 16 17 18 19 21 22 23 24 25 26 27 28 29 30 31 32 33 34 35 36 37 38 39 40 41 42 43 44 45 46 47,
[21, size=5] 	 0.0046017333 	  1 2 4 5 6 8 11 12 13 14 15 16 17 18 19 21 22 23 24 25 26 27 28 29 30 31 32 33 34 35 36 37 38 39 40 41 42 43 44 45 46 47,
[22, size=17] 	 0.0016702714 	  1 2 4 5 6 11 12 13 14 15 16 17 18 19 21 22 23 24 25 26 27 28 29 30 31 32 33 34 35 47,
[23, size=19] 	 0.013192719 	  1 2 4 5 11 13 14 15 16 17 18 19 21 22 23 24 25 26 27 28 29 30 31 32 33 34 35 47,
[24, size=11] 	 0.0036064673 	  1 2 13 14 15 16 17 18 19 24 35,
[25, size=10] 	 0.002814414 	  1 2 13 14 15 16 17 18 19 24,
[26, size=9] 	 0.07265244 	  1 13 14 15 16 17 18 19 24,
[27, size=1] 	 0.2364283 	  1 2 3 4 5 6 7 8 9 11 12 13 14 15 16 17 18 19 20 21 22 23 24 25 26 27 28 29 30 31 32 33 34 35 36 37 38 39 40 41 42 43 44 45 46 47,
[28, size=2] 	 0.0013672118 	  1 2 3 4 5 6 8 9 11 12 13 14 15 16 17 18 19 20 21 22 23 24 25 26 27 28 29 30 31 32 33 34 35 36 37 38 39 40 41 42 43 44 45 46 47,
[29, size=4] 	 0.0037122525 	  1 2 4 5 6 8 11 12 13 14 15 16 17 18 19 20 21 22 23 24 25 26 27 28 29 30 31 32 33 34 35 36 37 38 39 40 41 42 43 44 45 46 47,
[30, size=5] 	 0.0092114955 	  1 2 4 5 6 11 12 13 14 15 16 17 18 19 20 21 22 23 24 25 26 27 28 29 30 31 32 33 34 35 36 37 38 39 40 41 42 43 44 45 46 47,
[31, size=16] 	 0.0034830053 	  1 2 4 5 6 11 12 13 14 15 16 17 18 19 20 21 22 23 24 25 26 27 28 29 30 31 32 33 34 35 47,
[32, size=10] 	 0.0039930204 	  1 13 14 15 16 17 18 19 20 24,
[33, size=1] 	 0.10602687 	  1 2 3 4 5 6 8 9 10 11 12 13 14 15 16 17 18 19 20 21 22 23 24 25 26 27 28 29 30 31 32 33 34 35 36 37 38 39 40 41 42 43 44 45 46 47,
[34, size=2] 	 0.19284777 	  1 2 4 5 6 8 9 10 11 12 13 14 15 16 17 18 19 20 21 22 23 24 25 26 27 28 29 30 31 32 33 34 35 36 37 38 39 40 41 42 43 44 45 46 47,
[35, size=3] 	 0.026329488 	  1 2 4 5 6 8 10 11 12 13 14 15 16 17 18 19 20 21 22 23 24 25 26 27 28 29 30 31 32 33 34 35 36 37 38 39 40 41 42 43 44 45 46 47,
[36, size=4] 	 0.023142057 	  1 2 4 5 6 10 11 12 13 14 15 16 17 18 19 20 21 22 23 24 25 26 27 28 29 30 31 32 33 34 35 36 37 38 39 40 41 42 43 44 45 46 47,
[37, size=5] 	 0.0022724872 	  1 2 4 5 6 10 11 12 13 14 15 16 17 18 19 20 21 22 23 24 25 26 27 28 29 30 31 32 33 34 35 36 37 38 39 40 41 42 44 45 46 47,
[38, size=17] 	 0.0017063138 	  1 2 4 5 10 11 13 14 15 16 17 18 19 20 21 22 23 24 25 26 27 28 29 30 31 32 33 34 35 47,
[39, size=1] 	 0.08419283 	  1 2 4 5 6 7 8 9 10 11 12 13 14 15 16 17 18 19 20 21 22 23 24 25 26 27 28 29 30 31 32 33 34 35 36 37 38 39 40 41 42 43 44 45 46 47,
[40, size=2] 	 0.0074785366 	  1 2 4 5 6 7 8 10 11 12 13 14 15 16 17 18 19 20 21 22 23 24 25 26 27 28 29 30 31 32 33 34 35 36 37 38 39 40 41 42 43 44 45 46 47,
[41, size=1] 	 0.27502143 	  1 2 3 4 5 6 7 8 10 11 12 13 14 15 16 17 18 19 20 21 22 23 24 25 26 27 28 29 30 31 32 33 34 35 36 37 38 39 40 41 42 43 44 45 46 47,
[42, size=2] 	 0.013519854 	  1 2 3 4 5 6 7 10 11 12 13 14 15 16 17 18 19 20 21 22 23 24 25 26 27 28 29 30 31 32 33 34 35 36 37 38 39 40 41 42 43 44 45 46 47,
[43, size=10] 	 7.569969E-4 	  1 2 3 4 5 6 7 10 11 12 13 14 15 16 17 18 19 20 21 22 23 24 25 26 27 28 29 30 31 32 33 34 35 44 45 46 47,
[44, size=12] 	 2.6151805E-5 	  1 2 3 4 5 6 7 10 11 12 13 14 15 16 17 18 19 20 21 22 23 24 25 26 27 28 29 30 31 32 33 34 35 46 47,
[45, size=1] 	 0.24809033 	  1 2 3 4 5 6 7 9 10 11 12 13 14 15 16 17 18 19 20 21 22 23 24 25 26 27 28 29 30 31 32 33 34 35 36 37 38 39 40 41 42 43 44 45 46 47,
[46, size=2] 	 0.014930477 	  1 2 3 4 5 6 7 9 10 11 12 13 14 15 16 17 18 19 20 21 22 23 24 25 26 27 28 29 30 31 32 33 34 35 36 37 38 39 40 41 42 44 45 46 47,
[47, size=3] 	 0.01349511 	  1 2 3 4 5 6 7 9 10 11 12 13 14 15 16 17 18 19 20 21 22 23 24 25 26 27 28 29 30 31 32 33 34 35 36 37 38 39 40 42 44 45 46 47,
[48, size=1] 	 0.14841433 	  1 2 3 4 5 6 7 8 9 10 11 12 13 14 15 16 17 18 19 20 21 22 23 24 25 26 27 28 29 30 31 32 33 34 35 36 37 38 39 40 41 42 44 45 46 47,
[49, size=2] 	 8.128567E-4 	  1 2 3 4 5 6 7 8 9 10 11 12 13 14 15 16 17 18 19 20 21 22 23 24 25 26 27 28 29 30 31 32 33 34 35 36 37 38 39 40 42 44 45 46 47,
[50, size=8] 	 0.101647295 	  1 2 3 4 5 6 7 8 9 10 11 12 13 14 15 16 17 18 19 20 21 22 23 24 25 26 27 28 29 30 31 32 33 34 35 44 45 46 47,
[51, size=11] 	 0.026838116 	  1 2 3 4 5 6 7 8 9 10 11 12 13 14 15 16 17 18 19 20 21 22 23 24 25 26 27 28 29 30 31 32 33 34 35 47,
[52, size=12] 	 0.0010024958 	  1 2 3 4 5 7 8 9 10 11 12 13 14 15 16 17 18 19 20 21 22 23 24 25 26 27 28 29 30 31 32 33 34 35 47,
[53, size=1] 	 0.06880987 	  1 2 3 4 5 6 7 8 9 10 11 12 13 14 15 16 17 18 19 20 21 22 23 24 25 26 27 28 29 30 31 32 33 34 35 36 37 38 39 40 42 43 44 45 46 47,
[54, size=5] 	 0.012766288 	  1 2 3 4 5 6 7 8 9 10 11 12 13 14 15 16 17 18 19 20 21 22 23 24 25 26 27 28 29 30 31 32 33 34 35 40 42 43 44 45 46 47,
[55, size=6] 	 0.014250269 	  1 2 3 4 5 6 7 8 9 10 11 12 13 14 15 16 17 18 19 20 21 22 23 24 25 26 27 28 29 30 31 32 33 34 35 42 43 44 45 46 47,
[56, size=7] 	 0.0064073056 	  1 2 3 4 5 6 7 8 9 10 11 12 13 14 15 16 17 18 19 20 21 22 23 24 25 26 27 28 29 30 31 32 33 34 35 43 44 45 46 47,
[57, size=10] 	 0.013650019 	  1 2 3 4 5 6 7 8 9 10 11 12 13 14 15 16 17 18 19 20 21 22 23 24 25 26 27 28 29 30 31 32 33 34 35 43 47,
[58, size=19] 	 0.0011777047 	  1 2 3 7 8 9 10 11 13 14 15 16 17 18 19 20 22 23 24 26 27 28 29 31 32 34 35 43,
[59, size=1] 	 0.016115546 	  1 2 3 4 5 6 7 8 9 10 11 12 13 14 15 16 17 18 19 20 21 22 23 24 25 26 27 28 29 30 31 32 33 34 35 36 37 39 40 41 42 43 44 45 46 47,
[60, size=2] 	 8.935756E-4 	  1 2 3 4 5 6 7 8 9 10 11 12 13 14 15 16 17 18 19 20 21 22 23 24 25 26 27 28 29 30 31 32 33 34 35 37 39 40 41 42 43 44 45 46 47,
[61, size=3] 	 0.013149284 	  1 2 3 4 5 6 7 8 9 10 11 12 13 14 15 16 17 18 19 20 21 22 23 24 25 26 27 28 29 30 31 32 33 34 35 37 40 41 42 43 44 45 46 47,
[62, size=4] 	 0.051426206 	  1 2 3 4 5 6 7 8 9 10 11 12 13 14 15 16 17 18 19 20 21 22 23 24 25 26 27 28 29 30 31 32 33 34 35 40 41 42 43 44 45 46 47,
[63, size=6] 	 0.008892609 	  1 2 3 4 5 6 7 8 9 10 11 12 13 14 15 16 17 18 19 20 21 22 23 24 25 26 27 28 29 30 31 32 33 34 35 41 43 44 45 46 47,
[64, size=8] 	 0.011195669 	  1 2 3 4 5 6 7 8 9 10 11 12 13 14 15 16 17 18 19 20 21 22 23 24 25 26 27 28 29 30 31 32 33 34 35 41 43 46 47,
[65, size=1] 	 3.9636804E-4 	  1 2 3 4 5 6 7 8 9 10 11 12 13 14 15 16 17 18 19 20 21 22 23 24 25 26 27 28 29 30 31 32 33 34 35 37 38 39 40 41 42 43 44 45 46 47,
[66, size=3] 	 0.0076124244 	  1 2 3 4 5 6 7 8 9 10 11 12 13 14 15 16 17 18 19 20 21 22 23 24 25 26 27 28 29 30 31 32 33 34 35 38 40 41 42 43 44 45 46 47,
[67, size=4] 	 0.0033376904 	  1 2 3 4 5 6 7 8 9 10 11 12 13 14 15 16 17 18 19 20 21 22 23 24 25 26 27 28 29 30 31 32 33 34 35 38 41 42 43 44 45 46 47,
[68, size=1] 	 1.9178906E-4 	  1 2 3 4 5 6 7 8 9 10 11 12 13 14 15 16 17 18 19 20 21 22 23 24 25 26 27 28 29 30 31 32 33 34 35 36 37 38 40 41 42 43 44 45 46 47,
[69, size=3] 	 2.5902956E-4 	  1 2 3 4 5 6 7 8 9 10 11 12 13 14 15 16 17 18 19 20 21 22 23 24 25 26 27 28 29 30 31 32 33 34 35 36 38 41 42 43 44 45 46 47,
[70, size=4] 	 9.2647393E-4 	  1 2 3 4 5 6 7 8 9 10 11 12 13 14 15 16 17 18 19 20 21 22 23 24 25 26 27 28 29 30 31 32 33 34 35 36 38 41 43 44 45 46 47,
[71, size=1] 	 0.020721583 	  1 2 3 4 5 6 7 8 9 10 11 12 13 14 15 16 17 18 19 20 21 22 23 24 25 26 27 28 29 30 31 32 33 34 35 36 38 39 40 41 42 43 44 45 46 47,
[72, size=1] 	 0.058840867 	  1 2 3 4 5 6 7 8 9 10 11 12 13 14 15 16 17 18 19 20 21 22 23 24 25 26 27 28 29 30 31 32 33 34 35 36 37 38 39 41 42 43 44 45 46 47,
[73, size=2] 	 0.028564353 	  1 2 3 4 5 6 7 8 9 10 11 12 13 14 15 16 17 18 19 20 21 22 23 24 25 26 27 28 29 30 31 32 33 34 35 36 37 38 39 41 43 44 45 46 47,
[74, size=1] 	 0.08765105 	  1 2 3 4 5 6 7 8 9 10 11 12 13 14 15 16 17 18 19 20 21 22 23 24 25 26 27 28 29 30 31 32 33 34 35 36 37 38 39 40 41 43 44 45 46 47,
[75, size=1] 	 0.10292522 	  1 2 3 4 5 6 7 8 9 10 11 12 13 14 15 16 17 18 19 20 21 22 23 24 25 26 27 28 29 30 31 32 33 34 35 36 37 38 39 40 41 42 43 44 46 47,
[76, size=3] 	 0.08611807 	  1 2 3 4 5 6 7 8 9 10 11 12 13 14 15 16 17 18 19 20 21 22 23 24 25 26 27 28 29 30 31 32 33 34 35 36 37 38 39 40 41 42 43 47,
[77, size=1] 	 0.0969874 	  1 2 3 4 5 6 7 8 9 10 11 12 13 14 15 16 17 18 19 20 21 22 23 24 25 26 27 28 29 30 31 32 33 34 35 36 37 38 39 40 41 42 43 45 46 47,
[78, size=3] 	 0.008308564 	  1 2 3 4 5 7 8 9 10 11 12 13 14 15 16 17 18 19 20 21 22 23 24 25 26 27 28 29 30 31 32 33 34 35 36 37 38 39 40 41 42 43 45 47,
[79, size=1] 	 0.092996694 	  1 2 3 4 5 6 7 8 9 10 11 12 13 14 15 16 17 18 19 20 21 22 23 24 25 26 27 28 29 30 31 32 33 34 35 36 37 38 39 40 41 42 43 44 45 47,
[80, size=7] 	 0.0070429444 	  1 2 3 4 5 7 8 9 10 11 13 14 15 16 17 18 19 20 22 23 24 25 26 27 28 29 31 32 34 35 36 37 38 39 40 41 42 43 44 45,
[81, size=1] 	 0.22044592 	  1 2 3 4 5 7 8 9 10 11 12 13 14 15 16 17 18 19 20 21 22 23 24 25 26 27 28 29 30 31 32 33 34 35 36 37 38 39 40 41 42 43 44 45 46 47,
[82, size=2] 	 0.010837121 	  1 2 3 4 5 7 8 9 10 11 13 14 15 16 17 18 19 20 21 22 23 24 25 26 27 28 29 30 31 32 33 34 35 36 37 38 39 40 41 42 43 44 45 46 47,
[83, size=3] 	 0.010291664 	  1 2 3 4 5 7 8 9 10 11 13 14 15 16 17 18 19 20 21 22 23 24 25 26 27 28 29 31 32 33 34 35 36 37 38 39 40 41 42 43 44 45 46 47,
[84, size=1] 	 0.25484666 	  1 2 3 4 5 6 7 8 9 10 11 13 14 15 16 17 18 19 20 21 22 23 24 25 26 27 28 29 30 31 32 33 34 35 36 37 38 39 40 41 42 43 44 45 46 47,
[85, size=17] 	 0.004125485 	  1 2 3 6 7 8 9 10 13 14 15 16 17 18 19 20 24 27 35 36 37 38 39 40 41 42 43 44 45 46,
[86, size=1] 	 0.15783629 	  1 2 3 4 5 6 7 8 9 10 11 12 13 14 15 16 17 18 19 20 21 22 23 24 25 26 27 28 29 31 32 33 34 35 36 37 38 39 40 41 42 43 44 45 46 47,
[87, size=5] 	 0.0028130296 	  1 2 3 4 5 6 7 8 9 10 11 12 13 14 15 16 17 18 19 20 22 23 24 26 27 28 29 31 32 34 35 36 37 38 39 40 41 42 43 44 45 46,
[88, size=13] 	 7.599509E-4 	  1 2 3 6 7 8 9 10 11 12 13 14 15 16 17 18 19 20 24 27 31 34 35 36 37 38 39 40 41 42 43 44 45 46,
[89, size=1] 	 0.120131284 	  1 2 3 4 5 6 7 8 9 10 11 12 13 14 15 16 17 18 19 20 21 22 23 24 25 26 27 28 29 30 31 32 34 35 36 37 38 39 40 41 42 43 44 45 46 47,
[90, size=3] 	 0.009504204 	  1 2 3 4 5 6 7 8 9 10 11 12 13 14 15 16 17 18 19 20 22 23 24 25 26 27 28 29 30 31 32 34 35 36 37 38 39 40 41 42 43 44 45 46,
[91, size=4] 	 0.043592308 	  1 2 3 4 5 6 7 8 9 10 11 12 13 14 15 16 17 18 19 20 22 23 24 26 27 28 29 30 31 32 34 35 36 37 38 39 40 41 42 43 44 45 46,
[92, size=1] 	 0.044380236 	  1 2 3 4 5 6 7 8 9 10 11 12 13 14 15 16 17 18 19 20 21 22 23 24 25 26 27 28 29 30 31 32 33 34 35 36 37 38 39 40 41 42 43 44 45 46,
[93, size=2] 	 0.030866634 	  1 2 3 4 5 6 7 8 9 10 11 12 13 14 15 16 17 18 19 20 22 23 24 25 26 27 28 29 30 31 32 33 34 35 36 37 38 39 40 41 42 43 44 45 46,
[94, size=3] 	 0.011017793 	  1 2 3 4 5 6 7 8 9 10 11 12 13 14 15 16 17 18 19 20 22 23 24 26 27 28 29 30 31 32 33 34 35 36 37 38 39 40 41 42 43 44 45 46,
[95, size=4] 	 5.862987E-4 	  1 2 3 5 6 7 8 9 10 11 12 13 14 15 16 17 18 19 20 22 23 24 26 27 28 29 30 31 32 33 34 35 36 37 38 39 40 41 42 43 44 45 46,
[96, size=1] 	 0.035533372 	  1 2 3 4 5 6 7 8 9 10 11 12 13 14 15 16 17 18 19 20 22 23 24 25 26 27 28 29 30 31 32 33 34 35 36 37 38 39 40 41 42 43 44 45 46 47,
[97, size=1] 	 0.08853576 	  1 2 3 4 5 6 7 8 9 10 11 12 13 14 15 16 17 18 19 20 21 22 23 24 26 27 28 29 30 31 32 33 34 35 36 37 38 39 40 41 42 43 44 45 46 47,
[98, size=2] 	 4.621523E-4 	  1 2 3 5 6 7 8 9 10 11 12 13 14 15 16 17 18 19 20 21 22 23 24 26 27 28 29 30 31 32 33 34 35 36 37 38 39 40 41 42 43 44 45 46 47,
[99, size=1] 	 0.14013436 	  1 2 3 5 6 7 8 9 10 11 12 13 14 15 16 17 18 19 20 21 22 23 24 25 26 27 28 29 30 31 32 33 34 35 36 37 38 39 40 41 42 43 44 45 46 47,
[100, size=3] 	 0.016729452 	  1 2 3 6 7 8 9 10 11 12 13 14 15 16 17 18 19 20 21 22 23 24 25 26 27 28 29 30 31 33 34 35 36 37 38 39 40 41 42 43 44 45 46 47,
[101, size=6] 	 7.2039274E-4 	  1 2 3 6 7 8 9 10 11 12 13 14 15 16 17 18 19 20 21 22 24 25 27 28 30 31 33 34 35 36 37 38 39 40 41 42 43 44 45 46 47,
[102, size=8] 	 0.009862206 	  1 2 3 6 7 8 9 10 11 12 13 14 15 16 17 18 19 20 21 24 25 27 30 31 33 34 35 36 37 38 39 40 41 42 43 44 45 46 47,
[103, size=1] 	 0.011922715 	  1 2 3 4 6 7 8 9 10 11 12 13 14 15 16 17 18 19 20 21 22 23 24 25 26 27 28 29 30 31 32 33 34 35 36 37 38 39 40 41 42 43 44 45 46 47,
[104, size=2] 	 0.09982656 	  1 2 3 4 6 7 8 9 10 11 12 13 14 15 16 17 18 19 20 21 22 23 24 25 26 27 28 29 30 31 33 34 35 36 37 38 39 40 41 42 43 44 45 46 47,
[105, size=4] 	 0.0057425746 	  1 2 3 4 6 7 8 9 10 11 12 13 14 15 16 17 18 19 20 21 22 23 24 25 27 28 30 31 33 34 35 36 37 38 39 40 41 42 43 44 45 46 47,
[106, size=7] 	 0.03385051 	  1 2 3 4 6 7 8 9 10 11 12 13 14 15 16 17 18 19 20 21 24 25 27 30 31 33 34 35 36 37 38 39 40 41 42 43 44 45 46 47,
[107, size=12] 	 0.0034948376 	  1 2 3 4 6 7 8 9 10 12 13 14 15 16 17 18 19 20 21 24 25 30 33 36 37 38 39 40 41 42 43 44 45 46 47,
[108, size=13] 	 0.010592305 	  1 3 4 6 7 8 9 10 12 13 14 15 16 17 18 19 20 21 24 25 30 33 36 37 38 39 40 41 42 43 44 45 46 47,
[109, size=1] 	 0.0077388557 	  1 2 3 4 5 6 7 8 9 10 11 12 13 14 15 16 17 18 19 20 21 22 23 24 25 26 27 28 29 30 31 33 34 35 36 37 38 39 40 41 42 43 44 45 46 47,
[110, size=2] 	 0.0014281466 	  1 2 3 4 5 6 7 8 9 10 11 12 13 14 15 16 17 18 19 20 21 22 23 24 25 27 28 29 30 31 33 34 35 36 37 38 39 40 41 42 43 44 45 46 47,
[111, size=3] 	 1.5862778E-4 	  1 2 3 4 5 6 7 8 9 10 11 12 13 14 15 16 17 18 19 20 21 22 23 24 25 27 28 30 31 33 34 35 36 37 38 39 40 41 42 43 44 45 46 47,
[112, size=10] 	 0.002730663 	  1 2 3 4 5 6 7 8 9 10 12 13 14 15 16 17 18 19 20 21 24 25 30 33 35 36 37 38 39 40 41 42 43 44 45 46 47,
[113, size=1] 	 0.10156263 	  1 2 3 4 5 6 7 8 9 10 11 12 13 14 15 16 17 18 19 20 21 22 23 24 25 27 28 29 30 31 32 33 34 35 36 37 38 39 40 41 42 43 44 45 46 47,
[114, size=2] 	 0.0024882215 	  1 2 3 4 5 6 7 8 9 10 11 12 13 14 15 16 17 18 19 20 21 22 23 24 25 27 28 30 31 32 33 34 35 36 37 38 39 40 41 42 43 44 45 46 47,
[115, size=4] 	 0.0010137337 	  1 2 3 4 5 6 7 8 9 10 11 12 13 14 15 16 17 18 19 20 21 22 24 25 27 30 31 32 33 34 35 36 37 38 39 40 41 42 43 44 45 46 47,
[116, size=5] 	 0.002792501 	  1 2 3 4 5 6 7 8 9 10 11 12 13 14 15 16 17 18 19 20 21 24 25 27 30 31 32 33 34 35 36 37 38 39 40 41 42 43 44 45 46 47,
[117, size=8] 	 0.009905465 	  1 2 3 4 5 6 7 8 9 10 12 13 14 15 16 17 18 19 20 21 24 25 27 30 32 33 35 36 37 38 39 40 41 42 43 44 45 46 47,
[118, size=1] 	 0.018175725 	  1 2 3 4 5 6 7 8 9 10 11 12 13 14 15 16 17 18 19 20 21 22 23 24 25 26 27 28 30 31 32 33 34 35 36 37 38 39 40 41 42 43 44 45 46 47,
[119, size=3] 	 0.007579622 	  1 2 3 4 5 6 7 8 9 10 11 12 13 14 15 16 17 18 19 20 21 22 24 25 26 27 30 31 32 33 34 35 36 37 38 39 40 41 42 43 44 45 46 47,
[120, size=4] 	 0.07044263 	  1 2 3 4 5 6 7 8 9 10 11 12 13 14 15 16 17 18 19 20 21 24 25 26 27 30 31 32 33 34 35 36 37 38 39 40 41 42 43 44 45 46 47,
[121, size=1] 	 0.005354731 	  1 2 3 4 5 6 7 8 9 10 11 12 13 14 15 16 17 18 19 20 21 22 24 25 26 27 28 29 30 31 32 33 34 35 36 37 38 39 40 41 42 43 44 45 46 47,
[122, size=2] 	 0.005474754 	  1 2 3 4 5 6 7 8 9 10 11 12 13 14 15 16 17 18 19 20 21 22 24 25 26 27 29 30 31 32 33 34 35 36 37 38 39 40 41 42 43 44 45 46 47,
[123, size=3] 	 0.012570518 	  1 2 3 4 5 6 7 8 9 10 11 12 13 14 15 16 17 18 19 20 21 24 25 26 27 29 30 31 32 33 34 35 36 37 38 39 40 41 42 43 44 45 46 47,
[124, size=1] 	 0.0034518633 	  1 2 3 4 5 6 7 8 9 10 11 12 13 14 15 16 17 18 19 20 21 22 23 24 25 26 27 29 30 31 32 33 34 35 36 37 38 39 40 41 42 43 44 45 46 47,
[125, size=2] 	 0.0024489814 	  1 2 3 4 5 6 7 8 9 10 11 12 13 14 15 16 17 18 19 20 21 23 24 25 26 27 29 30 31 32 33 34 35 36 37 38 39 40 41 42 43 44 45 46 47,
[126, size=1] 	 0.01602519 	  1 2 3 4 5 6 7 8 9 10 11 12 13 14 15 16 17 18 19 20 21 23 24 25 26 27 28 29 30 31 32 33 34 35 36 37 38 39 40 41 42 43 44 45 46 47,
[127, size=3] 	 0.0031678474 	  1 2 3 4 5 6 7 8 9 10 11 12 13 14 15 16 17 18 19 20 21 23 24 25 26 27 28 29 30 32 33 35 36 37 38 39 40 41 42 43 44 45 46 47,
[128, size=1] 	 0.05777504 	  1 2 3 4 5 6 7 8 9 10 11 12 13 14 15 16 17 18 19 20 21 22 23 24 25 26 27 28 29 30 32 33 34 35 36 37 38 39 40 41 42 43 44 45 46 47,
[129, size=2] 	 0.06405581 	  1 2 3 4 5 6 7 8 9 10 11 12 13 14 15 16 17 18 19 20 21 22 23 24 25 26 27 28 29 30 32 33 35 36 37 38 39 40 41 42 43 44 45 46 47,
[130, size=3] 	 0.0490584 	  1 2 3 4 5 6 7 8 9 10 12 13 14 15 16 17 18 19 20 21 22 23 24 25 26 27 28 29 30 32 33 35 36 37 38 39 40 41 42 43 44 45 46 47,
[131, size=1] 	 0.04887393 	  1 2 3 4 5 6 7 8 9 10 11 12 13 14 15 16 17 18 19 20 21 22 23 24 25 26 27 28 29 30 31 32 33 35 36 37 38 39 40 41 42 43 44 45 46 47,
[132, size=2] 	 0.0038569963 	  1 2 3 4 5 6 7 8 9 10 12 13 14 15 16 17 18 19 20 21 22 23 24 25 26 27 28 29 30 31 32 33 35 36 37 38 39 40 41 42 43 44 45 46 47,
[133, size=3] 	 0.005518088 	  1 2 3 4 5 6 7 8 9 10 12 13 14 15 16 17 18 19 20 21 22 23 24 25 26 28 29 30 31 32 33 35 36 37 38 39 40 41 42 43 44 45 46 47,
[134, size=1] 	 0.08650627 	  1 2 3 4 5 6 7 8 9 10 12 13 14 15 16 17 18 19 20 21 22 23 24 25 26 27 28 29 30 31 32 33 34 35 36 37 38 39 40 41 42 43 44 45 46 47,
[135, size=2] 	 0.012655949 	  1 2 3 4 5 6 7 8 9 10 12 13 14 15 16 17 18 19 20 21 22 23 24 25 26 28 29 30 31 32 33 34 35 36 37 38 39 40 41 42 43 44 45 46 47,
[136, size=1] 	 0.16675709 	  1 2 3 4 5 6 7 8 9 10 11 12 13 14 15 16 17 18 19 20 21 22 23 24 25 26 28 29 30 31 32 33 34 35 36 37 38 39 40 41 42 43 44 45 46 47,
[137, size=2] 	 0.23227815 	  1 3 4 5 6 7 8 9 10 11 12 13 14 15 16 17 18 19 20 21 22 23 24 25 26 27 28 29 30 31 32 33 34 36 37 38 39 40 41 42 43 44 45 46 47,
[138, size=6] 	 8.38272E-4 	  1 3 4 5 6 7 8 9 10 11 12 13 17 19 20 21 22 23 24 25 26 27 28 29 30 31 32 33 34 36 37 38 39 40 41 42 43 44 45 46 47,
[139, size=7] 	 0.0023477178 	  1 3 4 5 6 7 8 9 10 11 12 17 19 20 21 22 23 24 25 26 27 28 29 30 31 32 33 34 36 37 38 39 40 41 42 43 44 45 46 47,
[140, size=1] 	 0.02261398 	  1 2 3 4 5 6 7 8 9 10 11 12 13 14 15 16 17 19 20 21 22 23 24 25 26 27 28 29 30 31 32 33 34 35 36 37 38 39 40 41 42 43 44 45 46 47,
[141, size=4] 	 6.659791E-4 	  1 2 3 4 5 6 7 8 9 10 11 12 13 17 19 20 21 22 23 24 25 26 27 28 29 30 31 32 33 34 35 36 37 38 39 40 41 42 43 44 45 46 47,
[142, size=3] 	 7.306438E-4 	  1 2 3 4 5 6 7 8 9 10 11 12 13 17 18 19 20 21 22 23 24 25 26 27 28 29 30 31 32 33 34 35 36 37 38 39 40 41 42 43 44 45 46 47,
[143, size=1] 	 0.0059794146 	  1 2 3 4 5 6 7 8 9 10 11 12 13 14 16 17 18 19 20 21 22 23 24 25 26 27 28 29 30 31 32 33 34 35 36 37 38 39 40 41 42 43 44 45 46 47,
[144, size=2] 	 8.5898145E-4 	  1 2 3 4 5 6 7 8 9 10 11 12 14 16 17 18 19 20 21 22 23 24 25 26 27 28 29 30 31 32 33 34 35 36 37 38 39 40 41 42 43 44 45 46 47,
;
END; [Splits]

BEGIN Network;
DIMENSIONS ntax=47 nvertices=552 nedges=958;
DRAW to_scale;
TRANSLATE
1 'aps2_danio_gi_47085925|ref|NP_998320_1|_adaptor_related_protein_complex_2_sigma_1_subunit_like_',
2 'aps2_caenor_17551440|ref|NP_508767_1|_AdaPtin_Small_chain_clathrin_associated_complex_family_member_aps_2_',
3 'aps2_monosiga_167518065|ref|XP_001743373_1|_hypothetical_protein_',
4 'aps2_schizo_19112930|ref|NP_596138_1|_AP_2_adaptor_complex_subunit_Aps2_predicted_',
5 'aps2_leish_LinJ34_V3_2100_||clathrin_coat_assembly_protein_AP17_putative|Leishmania_infantum|chr_34|||Auto',
6 'aps2_plasmoB_PB000257_02_0_||clathrin_coat_assembly_protein_putative|Plasmodium_berghei|chr_||Auto',
7 'aps2_plasmof_gi|124801375|ref|XP_001349677_1|_clathrin_coat_assembly_protein_',
8 'aps2_tparva_526_m04482_TP02_0416|TP02_0416|clathrin_assembly_protein_putative|Theileria_parva|chr_2|c2m526|526',
9 'aps2_Toxoplasma_gondii|XI|583_m05557|Annotation|Toxoplasma_gondii_TIGR|protein_coding_clathrin_coat_assembly_protein_putative',
10 'aps2_kluyver_50303761|ref|XP_451826_1|_unnamed_protein_product_',
11 'aps2_WashU_Sklu_Contig1604_2',
12 'aps2_MIT_Smik_c744_12412',
13 'aps2_SGD_Scer_APS2YJR058C',
14 'aps2_MIT_Spar_c303_12532',
15 'aps2_MIT_Sbay_c963_13085',
16 'aps2_WashU_Scas_Contig695_35',
17 'aps2_candiG_50288901|ref|XP_446880_1|_unnamed_protein_product_',
18 'aps2_debaro_202953153|emb|CAG89150_2|_DEHA2F10230p_',
19 'aps2_candiA_68486047|ref|XP_713040_1|_potential_clathrin_associated_protein_AP_2_complex_component_',
20 'aps2_pichia_149388892|gb|EAZ62860_2|_predicted_protein_',
21 'aps2_ehisto_4_m00579_||clathrin_coat_assembly_protein_putative|Entamoeba_histolytica|chr_unknown|||Auto',
22 'aps2_tricho_gi_123400222|ref|XP_001301621_1|_clathrin_coat_assembly_protein_',
23 'aps2_dicty_166240245|ref|XP_636079_2|_adaptor_related_protein_complex_2_sigma_1_subunit_',
24 'aps2_yarrowia_210075210|ref|XP_500486_2|_YALI0B04246p_',
25 'aps2_aspergillus_67516881|ref|XP_658326_1|_hypothetical_protein_AN0722_2_',
26 'aps2_neurosp_32416434|ref|XP_328695_1|_hypothetical_protein_',
27 'aps2_cryptococcus_58262560|ref|XP_568690_1|_vesicle_mediated_transport_related_protein_',
28 'aps2_naegleria_gw1_1_592_1',
29 'aps2_volvox_jgi|Volca1|76532|estExt_Genewise1_C_480048',
30 'aps2_chalmy_159485706|ref|XP_001700885_1|_Sigma2_Adaptin_',
31 'aps2_ost_145354863|ref|XP_001421694_1|_predicted_protein_',
32 'aps2_physco_168049922|ref|XP_001777410_1|_predicted_protein_',
33 'aps2_oryza_115487800|ref|NP_001066387_1|_Os12g0207300_',
34 'aps2_populus_224065891|ref|XP_002301979_1|_predicted_protein_',
35 'aps2_arabi_15220987|ref|NP_175219_1|_clathrin_coat_assembly_protein_putative_',
36 'aps2_thaps_224007261|ref|XP_002292590_1|_AP17_clathrin_adaptor_complex_AP2_small_chain_',
37 'aps2_phaeo_219125917|ref|XP_002183216_1|_predicted_protein_',
38 'aps2_phytoph_PITG_04957_PITT_04957_Phytophthora_infestans_AP_2_complex_subunit_sigma_1_translation_116_aa',
39 'aps2_tetrahymena_146183579|ref|XP_001026490_2|_Clathrin_adaptor_complex_small_chain_family_protein_',
40 'aps2_droso_24648686|ref|NP_650961_2|_AP_2sigma_',
41 'aps2_mus_38348472|ref|NP_941015_1|_adaptor_related_protein_complex_2_sigma_1_subunit_',
283 'aps2_danio_125837473|ref|XP_001331729_1|_PREDICTED_hypothetical_protein_',
445 'aps2_rat_56961624|ref|NP_075241_2|_adaptor_related_protein_complex_2_sigma_1_subunit_',
446 'aps2_bos_115497184|ref|NP_001069546_1|_adaptor_related_protein_complex_2_sigma_1_subunit_',
546 'aps2_giardia_253743623|gb|EES99971_1|_Sigma_adaptin_',
548 'aps2_giardia_gi|253743623|gb|EES99971_1|_Sigma_adaptin_',
552 'aps2_homo_70906430|ref|NP_004060_2|_adaptor_related_protein_complex_2_sigma_1_subunit_isoform_AP17_',
;
VERTICES
1 0.0 0.0 w=2 h=2 c=153 0 0 b=153 0 0,
2 -8.2424365E-4 0.010504485 w=2 h=2 c=153 0 0 b=153 0 0,
3 -0.0042857877 0.07837376 w=2 h=2,
4 -0.042118937 0.1526157 w=2 h=2 c=255 0 51 b=255 0 51,
5 -0.026462106 0.21874921 w=2 h=2 c=153 153 0 b=153 153 0,
6 -0.0016710268 0.34445792 w=2 h=2 c=0 0 255 b=0 0 255,
7 -0.021837218 0.3386714 w=2 h=2 c=0 0 255 b=0 0 255,
8 -0.06869946 0.36712852 w=2 h=2 c=0 0 255 b=0 0 255,
9 -0.12672639 0.3432586 w=2 h=2 c=0 0 255 b=0 0 255,
10 -0.23909831 0.32670915 w=2 h=2 c=255 0 51 b=255 0 51,
11 -0.2807235 0.2730838 w=2 h=2 c=255 0 51 b=255 0 51,
12 -0.3159833 0.28419343 w=2 h=2 c=255 0 51 b=255 0 51,
13 -0.31822863 0.2785131 w=2 h=2 c=255 0 51 b=255 0 51,
14 -0.3186737 0.27840346 w=2 h=2 c=255 0 51 b=255 0 51,
15 -0.3258471 0.28313664 w=2 h=2 c=255 0 51 b=255 0 51,
16 -0.34707454 0.26404905 w=2 h=2 c=255 0 51 b=255 0 51,
17 -0.36722675 0.26146668 w=2 h=2 c=255 0 51 b=255 0 51,
18 -0.3998517 0.16928141 w=2 h=2 c=255 0 51 b=255 0 51,
19 -0.4094078 0.1574989 w=2 h=2 c=255 0 51 b=255 0 51,
20 -0.4110726 0.1347537 w=2 h=2 c=255 0 51 b=255 0 51,
21 -0.45969415 0.07201145 w=2 h=2 c=153 0 153 b=153 0 153,
22 -0.4917195 0.038113754 w=2 h=2 c=153 153 0 b=153 153 0,
23 -0.38270643 -0.0065461374 w=2 h=2 c=153 0 153 b=153 0 153,
24 -0.3817896 -0.040755294 w=2 h=2 c=255 0 51 b=255 0 51,
25 -0.34474558 -0.048702575 w=2 h=2 c=255 0 51 b=255 0 51,
26 -0.33453512 -0.050170664 w=2 h=2 c=255 0 51 b=255 0 51,
27 -0.33175328 -0.0688997 w=2 h=2 c=255 0 51 b=255 0 51,
28 -0.32475922 -0.11249373 w=2 h=2 c=153 153 0 b=153 153 0,
29 -0.29848567 -0.15877937 w=2 h=2 c=0 204 0 b=0 204 0,
30 -0.2945015 -0.16070934 w=2 h=2 c=0 204 0 b=0 204 0,
31 -0.26411945 -0.1693869 w=2 h=2 c=0 204 0 b=0 204 0,
32 -0.2343786 -0.17093052 w=2 h=2 c=0 204 0 b=0 204 0,
33 -0.22713144 -0.16935994 w=2 h=2 c=0 204 0 b=0 204 0,
34 -0.2259281 -0.1693456 w=2 h=2 c=0 204 0 b=0 204 0,
35 -0.22143061 -0.17101452 w=2 h=2 c=0 204 0 b=0 204 0,
36 -0.15111314 -0.18826334 w=2 h=2 c=0 0 255 b=0 0 255,
37 -0.14266545 -0.18600811 w=2 h=2 c=0 0 255 b=0 0 255,
38 -0.13156039 -0.16266777 w=2 h=2 c=0 0 255 b=0 0 255,
39 -0.08732289 -0.15956806 w=2 h=2 c=0 0 255 b=0 0 255,
40 -0.0026702294 -0.012612907 w=2 h=2 c=153 0 0 b=153 0 0,
41 0.009184622 -0.0030649882 w=2 h=2 c=153 0 0 b=153 0 0,
42 -5.5683753E-4 0.0 w=2 h=2 s=n,
43 -0.0023987547 -5.0455326E-4 w=2 h=2 s=n,
44 -0.0018419172 -5.0455326E-4 w=2 h=2 s=n,
45 -7.43113E-4 -1.24696735E-5 w=2 h=2 s=n,
46 -0.0025850302 -5.170229E-4 w=2 h=2 s=n,
47 -0.003902271 -6.9417455E-4 w=2 h=2 s=n,
48 -0.0014885049 1.8936973E-4 w=2 h=2 s=n,
49 -0.0016747804 1.7690007E-4 w=2 h=2 s=n,
50 -0.0035166976 -3.2765316E-4 w=2 h=2 s=n,
51 -0.004833938 -5.0480483E-4 w=2 h=2 s=n,
52 -0.01840031 0.0012965425 w=2 h=2 s=n,
53 -0.020242227 7.9198927E-4 w=2 h=2 s=n,
54 -0.021559468 6.148376E-4 w=2 h=2 s=n,
55 -0.0206278 4.2546785E-4 w=2 h=2 s=n,
56 -0.021572376 6.139734E-4 w=2 h=2 s=n,
57 -0.020640709 4.2460367E-4 w=2 h=2 s=n,
58 -0.0039151805 -6.9503876E-4 w=2 h=2 s=n,
59 -0.019693453 0.0014704535 w=2 h=2 s=n,
60 -0.02153537 9.659002E-4 w=2 h=2 s=n,
61 -0.02285261 7.8874856E-4 w=2 h=2 s=n,
62 -0.02286552 7.8788435E-4 w=2 h=2 s=n,
63 -0.027890874 7.8788435E-4 w=2 h=2 s=n,
64 -0.02659773 6.139734E-4 w=2 h=2 s=n,
65 -0.025666064 4.2460367E-4 w=2 h=2 s=n,
66 -0.11395097 0.0065489295 w=2 h=2 s=n,
67 -0.1866034 0.0065489295 w=2 h=2 s=n,
68 -0.18941154 0.006736912 w=2 h=2 s=n,
69 -0.19339563 0.0064702076 w=2 h=2 s=n,
70 -0.1905875 0.0062822253 w=2 h=2 s=n,
71 -0.118211515 0.0077160145 w=2 h=2 s=n,
72 -0.19086395 0.0077160145 w=2 h=2 s=n,
73 -0.19367208 0.007903997 w=2 h=2 s=n,
74 -0.19765618 0.0076372926 w=2 h=2 s=n,
75 -0.19724637 0.008384692 w=2 h=2 s=n,
76 -0.20123047 0.008117988 w=2 h=2 s=n,
77 -0.19696993 0.0069509023 w=2 h=2 s=n,
78 -0.019909289 0.0017257446 w=2 h=2 s=n,
79 -0.021751206 0.0012211913 w=2 h=2 s=n,
80 -0.023068447 0.0010440396 w=2 h=2 s=n,
81 -0.023081357 0.0010431755 w=2 h=2 s=n,
82 -0.02810671 0.0010431755 w=2 h=2 s=n,
83 -0.1141668 0.006804221 w=2 h=2 s=n,
84 -0.11842735 0.007971305 w=2 h=2 s=n,
85 -0.19107978 0.007971305 w=2 h=2 s=n,
86 -0.19388792 0.008159288 w=2 h=2 s=n,
87 -0.1974622 0.008639983 w=2 h=2 s=n,
88 -0.20144631 0.008373278 w=2 h=2 s=n,
89 -0.20137088 0.021240382 w=2 h=2 s=n,
90 -0.20535499 0.020973677 w=2 h=2 s=n,
91 -0.20646752 0.021359993 w=2 h=2 s=n,
92 -0.20255885 0.008759595 w=2 h=2 s=n,
93 -0.11850708 0.008763814 w=2 h=2 s=n,
94 -0.19115952 0.008763814 w=2 h=2 s=n,
95 -0.19396764 0.008951796 w=2 h=2 s=n,
96 -0.19754194 0.009432491 w=2 h=2 s=n,
97 -0.20145062 0.02203289 w=2 h=2 s=n,
98 -0.20543471 0.021766186 w=2 h=2 s=n,
99 -0.20654726 0.022152502 w=2 h=2 s=n,
100 -0.20172843 0.023679895 w=2 h=2 s=n,
101 -0.20571253 0.02341319 w=2 h=2 s=n,
102 -0.20682508 0.023799507 w=2 h=2 s=n,
103 -0.20643078 0.024960972 w=2 h=2 s=n,
104 -0.20754331 0.025347289 w=2 h=2 s=n,
105 -0.2072655 0.023700284 w=2 h=2 s=n,
106 -0.20718578 0.022907775 w=2 h=2 s=n,
107 -0.20940563 0.019430436 w=2 h=2 s=n,
108 -0.20868738 0.017882654 w=2 h=2 s=n,
109 -0.2047787 0.0052822554 w=2 h=2 s=n,
110 -0.20366617 0.004895939 w=2 h=2 s=n,
111 -0.20345032 0.004640648 w=2 h=2 s=n,
112 -0.20651996 0.026801314 w=2 h=2 s=n,
113 -0.20723821 0.028349096 w=2 h=2 s=n,
114 -0.20835075 0.028735412 w=2 h=2 s=n,
115 -0.20526935 0.004701917 w=2 h=2 s=n,
116 -0.2041568 0.0043156007 w=2 h=2 s=n,
117 -0.20394097 0.00406031 w=2 h=2 s=n,
118 -0.2042091 -0.0058371914 w=2 h=2 s=n,
119 -0.20309655 -0.0062235077 w=2 h=2 s=n,
120 -0.20288073 -0.006478799 w=2 h=2 s=n,
121 -0.20239007 -0.0058984607 w=2 h=2 s=n,
122 -0.20017023 -0.002421121 w=2 h=2 s=n,
123 -0.19590968 -0.0035882061 w=2 h=2 s=n,
124 -0.1923354 -0.0040689013 w=2 h=2 s=n,
125 -0.18952726 -0.004256883 w=2 h=2 s=n,
126 -0.20724761 0.0283735 w=2 h=2 s=n,
127 -0.20836015 0.028759817 w=2 h=2 s=n,
128 -0.20784226 0.029180579 w=2 h=2 s=n,
129 -0.20895481 0.029566895 w=2 h=2 s=n,
130 -0.20894541 0.02954249 w=2 h=2 s=n,
131 -0.20813797 0.026154367 w=2 h=2 s=n,
132 -0.20786016 0.024507362 w=2 h=2 s=n,
133 -0.20778044 0.023714855 w=2 h=2 s=n,
134 -0.20409232 -0.009330077 w=2 h=2 s=n,
135 -0.20297977 -0.009716393 w=2 h=2 s=n,
136 -0.20276394 -0.009971685 w=2 h=2 s=n,
137 -0.2022733 -0.009391347 w=2 h=2 s=n,
138 -0.20005345 -0.005914007 w=2 h=2 s=n,
139 -0.1957929 -0.007081092 w=2 h=2 s=n,
140 -0.19221862 -0.007561787 w=2 h=2 s=n,
141 -0.22228338 0.05180222 w=2 h=2 s=n,
142 -0.22339593 0.052188538 w=2 h=2 s=n,
143 -0.22338653 0.052164134 w=2 h=2 s=n,
144 -0.20742309 0.029109875 w=2 h=2 s=n,
145 -0.20801775 0.029916955 w=2 h=2 s=n,
146 -0.22245887 0.052538596 w=2 h=2 s=n,
147 -0.22357142 0.052924912 w=2 h=2 s=n,
148 -0.23166832 0.063914135 w=2 h=2 s=n,
149 -0.23149285 0.06317776 w=2 h=2 s=n,
150 -0.23148344 0.06315336 w=2 h=2 s=n,
151 -0.20288853 -0.012445532 w=2 h=2 s=n,
152 -0.2026727 -0.012700823 w=2 h=2 s=n,
153 -0.20218205 -0.012120484 w=2 h=2 s=n,
154 -0.1999622 -0.008643145 w=2 h=2 s=n,
155 -0.19570166 -0.00981023 w=2 h=2 s=n,
156 -0.11814741 0.009327227 w=2 h=2 s=n,
157 -0.19079985 0.009327227 w=2 h=2 s=n,
158 -0.19360797 0.00951521 w=2 h=2 s=n,
159 -0.19718227 0.009995905 w=2 h=2 s=n,
160 -0.20109095 0.022596303 w=2 h=2 s=n,
161 -0.20136876 0.024243308 w=2 h=2 s=n,
162 -0.20535286 0.023976604 w=2 h=2 s=n,
163 -0.20616029 0.027364727 w=2 h=2 s=n,
164 -0.20687854 0.028912509 w=2 h=2 s=n,
165 -0.20688793 0.028936913 w=2 h=2 s=n,
166 -0.20706342 0.02967329 w=2 h=2 s=n,
167 -0.20765808 0.030480368 w=2 h=2 s=n,
168 -0.2220992 0.05310201 w=2 h=2 s=n,
169 -0.25863203 0.1479573 w=2 h=2 s=n,
170 -0.2589917 0.14739388 w=2 h=2 s=n,
171 -0.26010424 0.1477802 w=2 h=2 s=n,
172 -0.26820114 0.15876941 w=2 h=2 s=n,
173 -0.2748422 0.16778271 w=2 h=2 s=n,
174 -0.23830937 0.07292743 w=2 h=2 s=n,
175 -0.23813388 0.07219106 w=2 h=2 s=n,
176 -0.2088139 -0.0045013023 w=2 h=2 s=n,
177 -0.20775366 -0.015040411 w=2 h=2 s=n,
178 -0.20763688 -0.018533297 w=2 h=2 s=n,
179 -0.20652433 -0.018919613 w=2 h=2 s=n,
180 -0.20643309 -0.021648752 w=2 h=2 s=n,
181 -0.20621726 -0.021904042 w=2 h=2 s=n,
182 -0.20588626 -0.031803977 w=2 h=2 s=n,
183 -0.2023417 -0.022600757 w=2 h=2 s=n,
184 -0.20185107 -0.022020418 w=2 h=2 s=n,
185 -0.27089822 0.16458143 w=2 h=2 s=n,
186 -0.27753925 0.17359473 w=2 h=2 s=n,
187 -0.23851065 0.062682934 w=2 h=2 s=n,
188 -0.23041375 0.051693715 w=2 h=2 s=n,
189 -0.21597263 0.029072074 w=2 h=2 s=n,
190 -0.2151652 0.02568395 w=2 h=2 s=n,
191 -0.21488738 0.024036946 w=2 h=2 s=n,
192 -0.21480766 0.023244439 w=2 h=2 s=n,
193 -0.214213 0.022437358 w=2 h=2 s=n,
194 -0.21643284 0.01896002 w=2 h=2 s=n,
195 -0.2157146 0.017412238 w=2 h=2 s=n,
196 -0.21180591 0.0048118387 w=2 h=2 s=n,
197 -0.21229656 0.0042315004 w=2 h=2 s=n,
198 -0.21766596 -0.050864004 w=2 h=2 s=n,
199 -0.21655342 -0.05125032 w=2 h=2 s=n,
200 -0.21646217 -0.053979456 w=2 h=2 s=n,
201 -0.21624634 -0.054234747 w=2 h=2 s=n,
202 -0.21591534 -0.06413468 w=2 h=2 s=n,
203 -0.19005719 -0.008478311 w=2 h=2 s=n,
204 -0.19017397 -0.004985425 w=2 h=2 s=n,
205 -0.18736583 -0.005173407 w=2 h=2 s=n,
206 -0.18842608 0.0053657014 w=2 h=2 s=n,
207 -0.18444198 0.0056324056 w=2 h=2 s=n,
208 -0.11178954 0.0056324056 w=2 h=2 s=n,
209 -0.025729448 -1.2863947E-4 w=2 h=2 s=n,
210 -0.024436304 -3.025504E-4 w=2 h=2 s=n,
211 -0.023504637 -4.9192016E-4 w=2 h=2 s=n,
212 -0.018479284 -4.9192016E-4 w=2 h=2 s=n,
213 -0.0017537542 -0.0016115626 w=2 h=2 s=n,
214 -0.0017408448 -0.0016106984 w=2 h=2 s=n,
215 -4.2360404E-4 -0.0014335468 w=2 h=2 s=n,
216 -2.3732861E-4 -0.0014210771 w=2 h=2 s=n,
217 3.1950892E-4 -0.0014210771 w=2 h=2 s=n,
218 -0.27601987 0.1778795 w=2 h=2 s=n,
219 -0.2826609 0.1868928 w=2 h=2 s=n,
220 -0.28693455 0.19469117 w=2 h=2 s=n,
221 -0.28181288 0.1813931 w=2 h=2 s=n,
222 -0.2091601 -0.0051330505 w=2 h=2 s=n,
223 -0.20809986 -0.015672158 w=2 h=2 s=n,
224 -0.20798308 -0.019165045 w=2 h=2 s=n,
225 -0.21801217 -0.05149575 w=2 h=2 s=n,
226 -0.21689962 -0.051882066 w=2 h=2 s=n,
227 -0.21680838 -0.054611206 w=2 h=2 s=n,
228 -0.21659254 -0.054866496 w=2 h=2 s=n,
229 -0.21626155 -0.06476643 w=2 h=2 s=n,
230 -0.18930902 -0.00885638 w=2 h=2 s=n,
231 -0.1894258 -0.005363494 w=2 h=2 s=n,
232 -0.18661766 -0.0055514765 w=2 h=2 s=n,
233 -0.1876779 0.0049876324 w=2 h=2 s=n,
234 -0.1836938 0.0052543366 w=2 h=2 s=n,
235 -0.11104137 0.0052543366 w=2 h=2 s=n,
236 -0.024981275 -5.0670863E-4 w=2 h=2 s=n,
237 -0.02368813 -6.8061956E-4 w=2 h=2 s=n,
238 -0.022756463 -8.699893E-4 w=2 h=2 s=n,
239 -0.01773111 -8.699893E-4 w=2 h=2 s=n,
240 -0.0010055806 -0.0019896317 w=2 h=2 s=n,
241 -9.926712E-4 -0.0019887676 w=2 h=2 s=n,
242 3.2456947E-4 -0.0018116159 w=2 h=2 s=n,
243 5.108449E-4 -0.0017991462 w=2 h=2 s=n,
244 0.0010676824 -0.0017991462 w=2 h=2 s=n,
245 -0.11284913 0.0148056075 w=2 h=2 s=n,
246 -0.18550156 0.0148056075 w=2 h=2 s=n,
247 -0.1883097 0.014993589 w=2 h=2 s=n,
248 -0.19188398 0.015474284 w=2 h=2 s=n,
249 -0.19579266 0.028074684 w=2 h=2 s=n,
250 -0.19607048 0.029721688 w=2 h=2 s=n,
251 -0.20005459 0.029454984 w=2 h=2 s=n,
252 -0.20086202 0.03284311 w=2 h=2 s=n,
253 -0.20158026 0.03439089 w=2 h=2 s=n,
254 -0.19334082 0.033426404 w=2 h=2 s=n,
255 -0.19732493 0.033159703 w=2 h=2 s=n,
256 -0.19813235 0.036547825 w=2 h=2 s=n,
257 -0.1988506 0.03809561 w=2 h=2 s=n,
258 -0.20414889 0.032617226 w=2 h=2 s=n,
259 -0.20415828 0.03264163 w=2 h=2 s=n,
260 -0.20433377 0.033378005 w=2 h=2 s=n,
261 -0.19370548 0.044625845 w=2 h=2 s=n,
262 -0.19442374 0.04617363 w=2 h=2 s=n,
263 -0.199722 0.040695246 w=2 h=2 s=n,
264 -0.19973141 0.04071965 w=2 h=2 s=n,
265 -0.1999069 0.04145603 w=2 h=2 s=n,
266 -0.20263655 0.03775131 w=2 h=2 s=n,
267 -0.19360697 0.04829427 w=2 h=2 s=n,
268 -0.19890526 0.04281589 w=2 h=2 s=n,
269 -0.19891466 0.042840295 w=2 h=2 s=n,
270 -0.19909014 0.04357667 w=2 h=2 s=n,
271 -0.20181979 0.03987195 w=2 h=2 s=n,
272 -0.20624667 0.03179393 w=2 h=2 s=n,
273 -0.20684133 0.03260101 w=2 h=2 s=n,
274 -0.22128245 0.05522265 w=2 h=2 s=n,
275 -0.25781527 0.15007794 w=2 h=2 s=n,
276 -0.2798022 0.19007261 w=2 h=2 s=n,
277 -0.28644326 0.1990859 w=2 h=2 s=n,
278 -0.2907169 0.20688428 w=2 h=2 s=n,
279 -0.21495394 0.0033087567 w=2 h=2 s=n,
280 -0.20792672 0.0037791736 w=2 h=2 s=n,
281 -0.21672602 -0.06752003 w=2 h=2 s=n,
282 -0.21637982 -0.06688828 w=2 h=2 s=n,
283 -6.8167894E-4 5.970773E-4 w=2 h=2 c=153 0 0 b=153 0 0,
284 -8.6795434E-4 5.8460765E-4 w=2 h=2 s=n,
285 -0.017593483 0.0017042501 w=2 h=2 s=n,
286 -0.018886628 0.001878161 w=2 h=2 s=n,
287 -0.019102462 0.002133452 w=2 h=2 s=n,
288 -0.02094438 0.0016288989 w=2 h=2 s=n,
289 -0.02226162 0.0014517473 w=2 h=2 s=n,
290 -0.02227453 0.0014508831 w=2 h=2 s=n,
291 -0.027299883 0.0014508831 w=2 h=2 s=n,
292 -0.11335997 0.0072119283 w=2 h=2 s=n,
293 -0.11762053 0.008379013 w=2 h=2 s=n,
294 -0.11770025 0.009171521 w=2 h=2 s=n,
295 -0.11734058 0.009734935 w=2 h=2 s=n,
296 -0.1120423 0.015213314 w=2 h=2 s=n,
297 -0.18469474 0.015213314 w=2 h=2 s=n,
298 -0.18750288 0.015401297 w=2 h=2 s=n,
299 -0.19107716 0.015881993 w=2 h=2 s=n,
300 -0.19498584 0.02848239 w=2 h=2 s=n,
301 -0.19526365 0.030129395 w=2 h=2 s=n,
302 -0.192534 0.033834115 w=2 h=2 s=n,
303 -0.19170798 0.047754873 w=2 h=2 s=n,
304 -0.19242623 0.049302656 w=2 h=2 s=n,
305 -0.19160949 0.051423296 w=2 h=2 s=n,
306 -0.19690776 0.045944918 w=2 h=2 s=n,
307 -0.19691716 0.045969322 w=2 h=2 s=n,
308 -0.19709265 0.046705697 w=2 h=2 s=n,
309 -0.18186818 0.07241525 w=2 h=2 s=n,
310 -0.18716647 0.066936865 w=2 h=2 s=n,
311 -0.18717587 0.06696127 w=2 h=2 s=n,
312 -0.18735135 0.067697644 w=2 h=2 s=n,
313 -0.18934885 0.06456862 w=2 h=2 s=n,
314 -0.1920785 0.0608639 w=2 h=2 s=n,
315 -0.30919987 0.25487423 w=2 h=2 s=n,
316 -0.3108039 0.2578012 w=2 h=2 s=n,
317 -0.2923209 0.20981127 w=2 h=2 s=n,
318 -0.28853858 0.19761816 w=2 h=2 s=n,
319 -0.31135345 0.2585471 w=2 h=2 s=n,
320 -0.2928705 0.21055715 w=2 h=2 s=n,
321 -0.28908813 0.19836403 w=2 h=2 s=n,
322 -0.2874841 0.19543704 w=2 h=2 s=n,
323 -0.28236246 0.18213898 w=2 h=2 s=n,
324 -0.2550872 -0.013709213 w=2 h=2 s=n,
325 -0.24805999 -0.013238796 w=2 h=2 s=n,
326 -0.25559166 -0.0140080005 w=2 h=2 s=n,
327 -0.24856444 -0.013537583 w=2 h=2 s=n,
328 -0.20843118 0.003480386 w=2 h=2 s=n,
329 -0.2057738 0.0044031297 w=2 h=2 s=n,
330 -0.20931835 -0.0048000896 w=2 h=2 s=n,
331 -0.20966455 -0.005431838 w=2 h=2 s=n,
332 -0.22077194 -0.0565317 w=2 h=2 s=n,
333 -0.2196594 -0.056918018 w=2 h=2 s=n,
334 -0.21956815 -0.059647158 w=2 h=2 s=n,
335 -0.21935232 -0.05990245 w=2 h=2 s=n,
336 -0.21902132 -0.06980238 w=2 h=2 s=n,
337 -0.2194858 -0.07255598 w=2 h=2 s=n,
338 -0.21972081 -0.0735421 w=2 h=2 s=n,
339 -0.21696103 -0.06850615 w=2 h=2 s=n,
340 -0.21661483 -0.0678744 w=2 h=2 s=n,
341 -0.2267718 -0.14363095 w=2 h=2 s=n c=0 204 0 b=0 204 0,
342 -0.22401203 -0.138595 w=2 h=2 s=n c=0 204 0 b=0 204 0,
343 -0.22366582 -0.13796327 w=2 h=2 s=n c=0 204 0 b=0 204 0,
344 -0.22343083 -0.13697714 w=2 h=2 s=n c=0 204 0 b=0 204 0,
345 -0.022127334 -0.001088447 w=2 h=2 s=n,
346 -0.017101979 -0.001088447 w=2 h=2 s=n,
347 -3.7645074E-4 -0.0022080895 w=2 h=2 s=n,
348 -3.6354136E-4 -0.0022072252 w=2 h=2 s=n,
349 9.5369935E-4 -0.0020300737 w=2 h=2 s=n,
350 0.0011399748 -0.002017604 w=2 h=2 s=n,
351 0.0016968123 -0.002017604 w=2 h=2 s=n,
352 -0.16921471 0.09550489 w=2 h=2 s=n,
353 -0.174513 0.090026505 w=2 h=2 s=n,
354 -0.17452239 0.09005091 w=2 h=2 s=n,
355 -0.17469788 0.09078729 w=2 h=2 s=n,
356 -0.1907277 0.07429124 w=2 h=2 s=n,
357 -0.200469 0.053299285 w=2 h=2 s=n,
358 -0.20489587 0.045221265 w=2 h=2 s=n,
359 -0.20549053 0.046028346 w=2 h=2 s=n,
360 -0.21993165 0.068649985 w=2 h=2 s=n,
361 -0.25646448 0.16350527 w=2 h=2 s=n,
362 -0.2572812 0.16138463 w=2 h=2 s=n,
363 -0.2576409 0.16082121 w=2 h=2 s=n,
364 -0.25875345 0.16120753 w=2 h=2 s=n,
365 -0.26685035 0.17219676 w=2 h=2 s=n,
366 -0.2695474 0.17800876 w=2 h=2 s=n,
367 -0.27466908 0.19130684 w=2 h=2 s=n,
368 -0.2784514 0.20349994 w=2 h=2 s=n,
369 -0.31309566 0.26743314 w=2 h=2 s=n,
370 -0.3146997 0.2703601 w=2 h=2 s=n,
371 -0.31524926 0.271106 w=2 h=2 s=n,
372 -0.31790403 0.27726528 w=2 h=2 s=n,
373 -0.3184536 0.27801117 w=2 h=2 s=n,
374 -0.3145578 0.26545224 w=2 h=2 s=n,
375 -0.318593 0.2782295 w=2 h=2 s=n,
376 -0.31469718 0.26567057 w=2 h=2 s=n,
377 -0.31149283 0.25876543 w=2 h=2 s=n,
378 -0.29300985 0.21077548 w=2 h=2 s=n,
379 -0.28922752 0.19858237 w=2 h=2 s=n,
380 -0.31499588 0.111031175 w=2 h=2 s=n,
381 -0.30835485 0.10201788 w=2 h=2 s=n,
382 -0.30834544 0.10199348 w=2 h=2 s=n,
383 -0.31537265 0.10152306 w=2 h=2 s=n,
384 -0.32284474 0.1137566 w=2 h=2 s=n,
385 -0.31620368 0.104743294 w=2 h=2 s=n,
386 -0.3161943 0.104718894 w=2 h=2 s=n,
387 -0.3232215 0.10424847 w=2 h=2 s=n,
388 -0.2463595 0.06540835 w=2 h=2 s=n,
389 -0.2382626 0.05441913 w=2 h=2 s=n,
390 -0.22382148 0.03179749 w=2 h=2 s=n,
391 -0.22301404 0.028409367 w=2 h=2 s=n,
392 -0.22273622 0.026762363 w=2 h=2 s=n,
393 -0.2226565 0.025969854 w=2 h=2 s=n,
394 -0.23292518 0.026657261 w=2 h=2 s=n,
395 -0.22507633 0.023931846 w=2 h=2 s=n,
396 -0.22448167 0.023124766 w=2 h=2 s=n,
397 -0.22670153 0.019647427 w=2 h=2 s=n,
398 -0.22598328 0.018099645 w=2 h=2 s=n,
399 -0.2220746 0.005499246 w=2 h=2 s=n,
400 -0.22256525 0.004918908 w=2 h=2 s=n,
401 -0.22522263 0.003996164 w=2 h=2 s=n,
402 -0.26406553 -0.016826827 w=2 h=2 s=n,
403 -0.26456997 -0.017125616 w=2 h=2 s=n,
404 -0.27440357 -0.02209475 w=2 h=2 s=n,
405 -0.26542524 -0.018977135 w=2 h=2 s=n,
406 -0.25839803 -0.018506719 w=2 h=2 s=n,
407 -0.22046556 -0.018207321 w=2 h=2 s=n,
408 -0.2199611 -0.017908532 w=2 h=2 s=n,
409 -0.21890086 -0.028447641 w=2 h=2 s=n,
410 -0.21878408 -0.031940527 w=2 h=2 s=n,
411 -0.22881316 -0.064271234 w=2 h=2 s=n,
412 -0.23157294 -0.069307186 w=2 h=2 s=n,
413 -0.23046039 -0.0696935 w=2 h=2 s=n,
414 -0.23036915 -0.07242264 w=2 h=2 s=n,
415 -0.23043592 -0.07256653 w=2 h=2 s=n,
416 -0.21963492 -0.059791047 w=2 h=2 s=n,
417 -0.21941909 -0.060046338 w=2 h=2 s=n,
418 -0.21908809 -0.06994627 w=2 h=2 s=n,
419 -0.21955258 -0.072699875 w=2 h=2 s=n,
420 -0.21978758 -0.07368599 w=2 h=2 s=n,
421 -0.22683857 -0.14377485 w=2 h=2 s=n c=0 204 0 b=0 204 0,
422 -0.2280993 -0.15124889 w=2 h=2 s=n c=0 204 0 b=0 204 0,
423 -0.22803253 -0.151105 w=2 h=2 s=n c=0 204 0 b=0 204 0,
424 -0.22527274 -0.14606905 w=2 h=2 s=n c=0 204 0 b=0 204 0,
425 -0.22492653 -0.1454373 w=2 h=2 s=n c=0 204 0 b=0 204 0,
426 -0.2256928 -0.15863255 w=2 h=2 s=n c=0 204 0 b=0 204 0,
427 -0.22534658 -0.1580008 w=2 h=2 s=n c=0 204 0 b=0 204 0,
428 -0.22408587 -0.15052676 w=2 h=2 s=n c=0 204 0 b=0 204 0,
429 -0.22385086 -0.14954063 w=2 h=2 s=n c=0 204 0 b=0 204 0,
430 -0.22311649 -0.1526222 w=2 h=2 s=n c=0 204 0 b=0 204 0,
431 -0.22269645 -0.1400587 w=2 h=2 s=n c=0 204 0 b=0 204 0,
432 -0.21564545 -0.06996983 w=2 h=2 s=n,
433 -0.21518098 -0.06721623 w=2 h=2 s=n,
434 -0.20515189 -0.034885526 w=2 h=2 s=n,
435 -0.20160733 -0.025682308 w=2 h=2 s=n,
436 -0.2011167 -0.025101969 w=2 h=2 s=n,
437 -0.18348472 -0.07088232 w=2 h=2 s=n,
438 -0.18421909 -0.06780077 w=2 h=2 s=n,
439 -0.18083283 -0.075721405 w=2 h=2 s=n,
440 -0.1815672 -0.07263985 w=2 h=2 s=n,
441 -0.19919917 -0.026859505 w=2 h=2 s=n,
442 -0.19953017 -0.016959572 w=2 h=2 s=n,
443 -0.19731031 -0.013482232 w=2 h=2 s=n,
444 -0.19304976 -0.014649317 w=2 h=2 s=n,
445 3.2823268E-4 -0.0024011221 w=2 h=2 c=153 0 0 b=153 0 0,
446 3.4114206E-4 -0.002400258 w=2 h=2 c=153 0 0 b=153 0 0,
447 0.0016583828 -0.0022231063 w=2 h=2 s=n,
448 0.0018446583 -0.0022106366 w=2 h=2 s=n,
449 0.0024014958 -0.0022106366 w=2 h=2 s=n,
450 -0.0114701865 0.005990215 w=2 h=2 s=n,
451 -0.013312104 0.005485662 w=2 h=2 s=n,
452 -0.014629344 0.0053085103 w=2 h=2 s=n,
453 -0.0146422535 0.005307646 w=2 h=2 s=n,
454 -0.019667607 0.005307646 w=2 h=2 s=n,
455 -0.1057277 0.0110686915 w=2 h=2 s=n,
456 -0.10998825 0.0122357765 w=2 h=2 s=n,
457 -0.11006798 0.013028285 w=2 h=2 s=n,
458 -0.10970831 0.013591698 w=2 h=2 s=n,
459 -0.10441003 0.019070078 w=2 h=2 s=n,
460 -0.19082527 0.04879895 w=2 h=2 s=n,
461 -0.19154352 0.050346732 w=2 h=2 s=n,
462 -0.19072677 0.052467372 w=2 h=2 s=n,
463 -0.18098548 0.07345932 w=2 h=2 s=n,
464 -0.16833201 0.09654896 w=2 h=2 s=n,
465 -0.06456402 0.25909886 w=2 h=2 s=n,
466 -0.06544673 0.2580548 w=2 h=2 s=n,
467 -0.062298756 0.2648385 w=2 h=2 s=n,
468 -0.16606674 0.102288604 w=2 h=2 s=n,
469 -0.17136502 0.09681022 w=2 h=2 s=n,
470 -0.17137441 0.09683462 w=2 h=2 s=n,
471 -0.1715499 0.097571 w=2 h=2 s=n,
472 -0.1675443 0.11048385 w=2 h=2 s=n,
473 -0.17069228 0.10370014 w=2 h=2 s=n,
474 -0.18334575 0.08061049 w=2 h=2 s=n,
475 -0.18534325 0.07748146 w=2 h=2 s=n,
476 -0.1880729 0.073776744 w=2 h=2 s=n,
477 -0.1867221 0.087204084 w=2 h=2 s=n,
478 -0.18423872 0.10192658 w=2 h=2 s=n,
479 -0.18824433 0.08901373 w=2 h=2 s=n,
480 -0.19798562 0.06802178 w=2 h=2 s=n,
481 -0.2024125 0.059943765 w=2 h=2 s=n,
482 -0.20300716 0.060750846 w=2 h=2 s=n,
483 -0.21744828 0.08337249 w=2 h=2 s=n,
484 -0.2539811 0.17822777 w=2 h=2 s=n,
485 -0.25395393 0.17904018 w=2 h=2 s=n,
486 -0.2564373 0.16431767 w=2 h=2 s=n,
487 -0.25725406 0.16219704 w=2 h=2 s=n,
488 -0.25761375 0.16163363 w=2 h=2 s=n,
489 -0.25872627 0.16201994 w=2 h=2 s=n,
490 -0.2668232 0.17300916 w=2 h=2 s=n,
491 -0.26952025 0.17882116 w=2 h=2 s=n,
492 -0.2746419 0.19211924 w=2 h=2 s=n,
493 -0.27842423 0.20431235 w=2 h=2 s=n,
494 -0.31330281 0.26830238 w=2 h=2 s=n,
495 -0.31490687 0.27122936 w=2 h=2 s=n,
496 -0.31811118 0.27813452 w=2 h=2 s=n,
497 -0.30908525 0.21911511 w=2 h=2 s=n,
498 -0.30894586 0.21889678 w=2 h=2 s=n,
499 -0.3073418 0.21596979 w=2 h=2 s=n,
500 -0.30222017 0.2026717 w=2 h=2 s=n,
501 -0.2436656 0.028101709 w=2 h=2 s=n,
502 -0.23581676 0.025376292 w=2 h=2 s=n,
503 -0.2352221 0.024569213 w=2 h=2 s=n,
504 -0.23744196 0.021091873 w=2 h=2 s=n,
505 -0.30282092 -0.034144755 w=2 h=2 s=n,
506 -0.25876072 -0.018793138 w=2 h=2 s=n,
507 -0.24892713 -0.013824002 w=2 h=2 s=n,
508 -0.20879388 0.0031939673 w=2 h=2 s=n,
509 -0.2061365 0.0041167107 w=2 h=2 s=n,
510 -0.20968105 -0.0050865086 w=2 h=2 s=n,
511 -0.21002726 -0.005718257 w=2 h=2 s=n,
512 -0.22082825 -0.01849374 w=2 h=2 s=n,
513 -0.29078802 -0.14967456 w=2 h=2 s=n c=0 204 0 b=0 204 0,
514 -0.2896755 -0.15006088 w=2 h=2 s=n c=0 204 0 b=0 204 0,
515 -0.28958425 -0.15279001 w=2 h=2 s=n c=0 204 0 b=0 204 0,
516 -0.289651 -0.1529339 w=2 h=2 s=n c=0 204 0 b=0 204 0,
517 -0.29033735 -0.15418631 w=2 h=2 s=n c=0 204 0 b=0 204 0,
518 -0.23112227 -0.073818944 w=2 h=2 s=n,
519 -0.22032127 -0.06104346 w=2 h=2 s=n,
520 -0.22010542 -0.06129875 w=2 h=2 s=n,
521 -0.21977444 -0.07119869 w=2 h=2 s=n,
522 -0.22023891 -0.07395229 w=2 h=2 s=n,
523 -0.22047392 -0.0749384 w=2 h=2 s=n,
524 -0.22136821 -0.07726036 w=2 h=2 s=n,
525 -0.22068186 -0.07600795 w=2 h=2 s=n,
526 -0.22773287 -0.14609681 w=2 h=2 s=n c=0 204 0 b=0 204 0,
527 -0.22899358 -0.15357085 w=2 h=2 s=n c=0 204 0 b=0 204 0,
528 -0.22624078 -0.1640798 w=2 h=2 s=n c=0 204 0 b=0 204 0,
529 -0.22589459 -0.16344805 w=2 h=2 s=n c=0 204 0 b=0 204 0,
530 -0.22581275 -0.16589567 w=2 h=2 s=n c=0 204 0 b=0 204 0,
531 -0.22526474 -0.16044842 w=2 h=2 s=n c=0 204 0 b=0 204 0,
532 -0.22400403 -0.15297437 w=2 h=2 s=n c=0 204 0 b=0 204 0,
533 -0.22376904 -0.15198825 w=2 h=2 s=n c=0 204 0 b=0 204 0,
534 -0.22303466 -0.1550698 w=2 h=2 s=n c=0 204 0 b=0 204 0,
535 -0.16450655 -0.13206218 w=2 h=2 s=n c=0 204 0 b=0 204 0,
536 -0.16185465 -0.13690126 w=2 h=2 s=n c=0 204 0 b=0 204 0,
537 -0.16023111 -0.14039992 w=2 h=2 s=n c=0 204 0 b=0 204 0,
538 -0.17920929 -0.07922005 w=2 h=2 s=n,
539 -0.17994365 -0.0761385 w=2 h=2 s=n,
540 -0.17313372 -0.0868061 w=2 h=2 s=n,
541 -0.17475726 -0.08330745 w=2 h=2 s=n,
542 -0.19238923 -0.037527107 w=2 h=2 s=n,
543 -0.19272022 -0.027627174 w=2 h=2 s=n,
544 -0.19050036 -0.024149833 w=2 h=2 s=n,
545 -0.18623982 -0.025316918 w=2 h=2 s=n,
546 -0.01703943 -0.16466501 w=2 h=2 c=153 153 0 b=153 153 0,
547 -0.01715621 -0.16117214 w=2 h=2 s=n,
548 -0.01434808 -0.16136011 w=2 h=2 c=153 153 0 b=153 153 0,
549 0.003258559 -0.0022680103 w=2 h=2 s=n,
550 0.0025538756 -0.0020749776 w=2 h=2 s=n,
551 0.0019247457 -0.0018565198 w=2 h=2 s=n,
552 0.0011765722 -0.0014784507 w=2 h=2 c=153 0 0 b=153 0 0,
;
VLABELS
1 'aps2_danio' x=12 y=3 f='Dialog-ITALIC-10',
2 'aps2_celegans' x=11 y=8 f='Dialog-ITALIC-10',
3 'aps2_monosiga' x=10 y=9 f='Dialog-ITALIC-10',
4 'aps2_spombe' x=9 y=10 f='Dialog-ITALIC-10',
5 'aps2_leishmania' x=-32 y=12 f='Dialog-PLAIN-10',
6 'aps2_plasmodium_b' x=-42 y=13 f='Dialog-PLAIN-10',
7 'aps2_plasmodium_f' x=-42 y=3 f='Dialog-PLAIN-10',
8 'aps2_theileria' x=-30 y=14 f='Dialog-PLAIN-10',
9 'aps2_Toxoplasma_g' x=-46 y=-10 f='Dialog-PLAIN-10',
10 'aps2_kluyveromyces' x=-48 y=15 f='Dialog-ITALIC-10',
11 'aps2_WashU_Sklu_Contig1604_2' x=-80 y=15 f='Dialog-ITALIC-10',
12 'aps2_MIT_Smik_c744_12412' x=-70 y=20 f='Dialog-ITALIC-10',
13 'aps2_SGD_Scer_APS2YJR058C' x=12 y=-2 f='Dialog-ITALIC-10',
14 'aps2_MIT_Spar_c303_12532' x=12 y=-12 f='Dialog-ITALIC-10',
15 'aps2_MIT_Sbay_c963_13085' x=-74 y=33 f='Dialog-ITALIC-10',
16 'aps2_WashU_Scas_Contig695_35' x=-87 y=-13 f='Dialog-ITALIC-10',
17 'aps2_candida_g' x=-86 y=11 f='Dialog-ITALIC-10',
18 'aps2_debaryomyces' x=-107 y=10 f='Dialog-ITALIC-10',
19 'aps2_candida_a' x=-88 y=3 f='Dialog-ITALIC-10',
20 'aps2_pichia' x=-68 y=7 f='Dialog-ITALIC-10',
21 'aps2_ehisto' x=-70 y=5 f='Dialog-ITALIC-10',
22 'aps2_trichomonas' x=-100 y=4 f='Dialog-PLAIN-10',
23 'aps2_dictyostelium' x=-105 y=2 f='Dialog-ITALIC-10',
24 'aps2_yarrowia' x=-82 y=1 f='Dialog-ITALIC-10',
25 'aps2_aspergillus' x=-92 y=-6 f='Dialog-ITALIC-10',
26 'aps2_neurospora' x=-94 y=-17 f='Dialog-ITALIC-10',
27 'aps2_cryptococcus' x=-100 y=-14 f='Dialog-ITALIC-10',
28 'aps2_naegleria' x=-83 y=-5 f='Dialog-PLAIN-10',
29 'aps2_volvox' x=-37 y=-6 f='Dialog-PLAIN-10',
30 'aps2_chlamydomonas' x=-60 y=-17 f='Dialog-PLAIN-10',
31 'aps2_ostreococcus' x=-50 y=-23 f='Dialog-PLAIN-10',
32 'aps2_physcomitrella' x=-52 y=-34 f='Dialog-PLAIN-10',
33 'aps2_oryza' x=-30 y=11 f='Dialog-PLAIN-10',
34 'aps2_populus' x=-33 y=21 f='Dialog-PLAIN-10',
35 'aps2_arabidopsis' x=-41 y=-44 f='Dialog-PLAIN-10',
36 'aps2_thalassiossira' x=-44 y=1 f='Dialog-PLAIN-10',
37 'aps2_phaeodactylum' x=-47 y=12 f='Dialog-PLAIN-10',
38 'aps2_phytophthora' x=-40 y=-28 f='Dialog-PLAIN-10',
39 'aps2_tetrahymena' x=-38 y=8 f='Dialog-PLAIN-10',
40 'aps2_drosophila' x=10 y=-3 f='Dialog-ITALIC-10',
41 'aps2_mus' x=12 y=-20 f='Dialog-ITALIC-10',
283 '_' x=12 y=-22 f='Dialog-ITALIC-10',
445 'aps2_rat' x=12 y=28 f='Dialog-ITALIC-10',
446 'aps2_bos' l=9 x=-4 y=-43 f='Dialog-ITALIC-10',
546 '_' f='Dialog-PLAIN-10',
548 'aps2_giardia' l=9 x=5 y=1 f='Dialog-PLAIN-10',
552 'aps2_homo' x=12 y=-32 f='Dialog-ITALIC-10',
;
EDGES
1 42 1 s=3 w=5.5683753E-4,
2 43 42 s=19 w=0.001909773,
3 44 1 s=19 w=0.001909773,
4 44 43 s=3 w=5.5683753E-4,
5 45 42 s=9 w=1.8669234E-4,
6 46 43 s=9 w=1.8669234E-4,
7 46 45 s=19 w=0.001909773,
8 47 46 s=18 w=0.0013290996,
9 48 42 s=2 w=9.507182E-4,
10 49 45 s=2 w=9.507182E-4,
11 49 48 s=9 w=1.8669234E-4,
12 50 46 s=2 w=9.507182E-4,
13 50 49 s=19 w=0.001909773,
14 51 47 s=2 w=9.507182E-4,
15 51 50 s=18 w=0.0013290996,
16 52 49 s=8 w=0.016762963,
17 53 50 s=8 w=0.016762963,
18 53 52 s=19 w=0.001909773,
19 54 51 s=8 w=0.016762963,
20 54 53 s=18 w=0.0013290996,
21 55 47 s=8 w=0.016762963,
22 55 54 s=2 w=9.507182E-4,
23 56 54 s=17 w=1.2938275E-5,
24 57 55 s=17 w=1.2938275E-5,
25 57 56 s=2 w=9.507182E-4,
26 58 47 s=17 w=1.2938275E-5,
27 58 57 s=8 w=0.016762963,
28 59 52 s=7 w=0.001304786,
29 60 53 s=7 w=0.001304786,
30 60 59 s=19 w=0.001909773,
31 61 54 s=7 w=0.001304786,
32 61 60 s=18 w=0.0013290996,
33 62 56 s=7 w=0.001304786,
34 62 61 s=17 w=1.2938275E-5,
35 63 62 s=16 w=0.0050253537,
36 64 56 s=16 w=0.0050253537,
37 64 63 s=7 w=0.001304786,
38 65 57 s=16 w=0.0050253537,
39 65 64 s=2 w=9.507182E-4,
40 66 63 s=15 w=0.086252704,
41 67 66 s=26 w=0.07265244,
42 68 67 s=25 w=0.002814414,
43 69 68 s=32 w=0.0039930204,
44 70 67 s=32 w=0.0039930204,
45 70 69 s=25 w=0.002814414,
46 71 66 s=14 w=0.004417507,
47 72 67 s=14 w=0.004417507,
48 72 71 s=26 w=0.07265244,
49 73 68 s=14 w=0.004417507,
50 73 72 s=25 w=0.002814414,
51 74 69 s=14 w=0.004417507,
52 74 73 s=32 w=0.0039930204,
53 75 73 s=24 w=0.0036064673,
54 76 74 s=24 w=0.0036064673,
55 76 75 s=32 w=0.0039930204,
56 77 69 s=24 w=0.0036064673,
57 77 76 s=14 w=0.004417507,
58 78 59 s=6 w=3.3430287E-4,
59 79 60 s=6 w=3.3430287E-4,
60 79 78 s=19 w=0.001909773,
61 80 61 s=6 w=3.3430287E-4,
62 80 79 s=18 w=0.0013290996,
63 81 62 s=6 w=3.3430287E-4,
64 81 80 s=17 w=1.2938275E-5,
65 82 63 s=6 w=3.3430287E-4,
66 82 81 s=16 w=0.0050253537,
67 83 66 s=6 w=3.3430287E-4,
68 83 82 s=15 w=0.086252704,
69 84 71 s=6 w=3.3430287E-4,
70 84 83 s=14 w=0.004417507,
71 85 72 s=6 w=3.3430287E-4,
72 85 84 s=26 w=0.07265244,
73 86 73 s=6 w=3.3430287E-4,
74 86 85 s=25 w=0.002814414,
75 87 75 s=6 w=3.3430287E-4,
76 87 86 s=24 w=0.0036064673,
77 88 76 s=6 w=3.3430287E-4,
78 88 87 s=32 w=0.0039930204,
79 89 87 s=23 w=0.013192719,
80 90 88 s=23 w=0.013192719,
81 90 89 s=32 w=0.0039930204,
82 91 90 s=58 w=0.0011777047,
83 92 88 s=58 w=0.0011777047,
84 92 91 s=23 w=0.013192719,
85 93 84 s=13 w=7.9650845E-4,
86 94 85 s=13 w=7.9650845E-4,
87 94 93 s=26 w=0.07265244,
88 95 86 s=13 w=7.9650845E-4,
89 95 94 s=25 w=0.002814414,
90 96 87 s=13 w=7.9650845E-4,
91 96 95 s=24 w=0.0036064673,
92 97 89 s=13 w=7.9650845E-4,
93 97 96 s=23 w=0.013192719,
94 98 90 s=13 w=7.9650845E-4,
95 98 97 s=32 w=0.0039930204,
96 99 91 s=13 w=7.9650845E-4,
97 99 98 s=58 w=0.0011777047,
98 100 97 s=22 w=0.0016702714,
99 101 98 s=22 w=0.0016702714,
100 101 100 s=32 w=0.0039930204,
101 102 99 s=22 w=0.0016702714,
102 102 101 s=58 w=0.0011777047,
103 103 101 s=38 w=0.0017063138,
104 104 102 s=38 w=0.0017063138,
105 104 103 s=58 w=0.0011777047,
106 105 99 s=38 w=0.0017063138,
107 105 104 s=22 w=0.0016702714,
108 106 91 s=38 w=0.0017063138,
109 106 105 s=13 w=7.9650845E-4,
110 107 106 s=85 w=0.004125485,
111 108 91 s=85 w=0.004125485,
112 108 107 s=38 w=0.0017063138,
113 109 92 s=85 w=0.004125485,
114 109 108 s=23 w=0.013192719,
115 110 88 s=85 w=0.004125485,
116 110 109 s=58 w=0.0011777047,
117 111 76 s=85 w=0.004125485,
118 111 110 s=6 w=3.3430287E-4,
119 112 101 s=31 w=0.0034830053,
120 113 103 s=31 w=0.0034830053,
121 113 112 s=38 w=0.0017063138,
122 114 104 s=31 w=0.0034830053,
123 114 113 s=58 w=0.0011777047,
124 115 109 s=88 w=7.599509E-4,
125 116 110 s=88 w=7.599509E-4,
126 116 115 s=58 w=0.0011777047,
127 117 111 s=88 w=7.599509E-4,
128 117 116 s=6 w=3.3430287E-4,
129 118 115 s=108 w=0.010592305,
130 119 116 s=108 w=0.010592305,
131 119 118 s=58 w=0.0011777047,
132 120 117 s=108 w=0.010592305,
133 120 119 s=6 w=3.3430287E-4,
134 121 111 s=108 w=0.010592305,
135 121 120 s=88 w=7.599509E-4,
136 122 76 s=108 w=0.010592305,
137 122 121 s=85 w=0.004125485,
138 123 77 s=108 w=0.010592305,
139 123 122 s=14 w=0.004417507,
140 124 69 s=108 w=0.010592305,
141 124 123 s=24 w=0.0036064673,
142 125 70 s=108 w=0.010592305,
143 125 124 s=25 w=0.002814414,
144 126 113 s=44 w=2.6151805E-5,
145 127 114 s=44 w=2.6151805E-5,
146 127 126 s=58 w=0.0011777047,
147 128 126 s=52 w=0.0010024958,
148 129 127 s=52 w=0.0010024958,
149 129 128 s=58 w=0.0011777047,
150 130 114 s=52 w=0.0010024958,
151 130 129 s=44 w=2.6151805E-5,
152 131 104 s=52 w=0.0010024958,
153 131 130 s=31 w=0.0034830053,
154 132 105 s=52 w=0.0010024958,
155 132 131 s=22 w=0.0016702714,
156 133 106 s=52 w=0.0010024958,
157 133 132 s=13 w=7.9650845E-4,
158 134 118 s=107 w=0.0034948376,
159 135 119 s=107 w=0.0034948376,
160 135 134 s=58 w=0.0011777047,
161 136 120 s=107 w=0.0034948376,
162 136 135 s=6 w=3.3430287E-4,
163 137 121 s=107 w=0.0034948376,
164 137 136 s=88 w=7.599509E-4,
165 138 122 s=107 w=0.0034948376,
166 138 137 s=85 w=0.004125485,
167 139 123 s=107 w=0.0034948376,
168 139 138 s=14 w=0.004417507,
169 140 124 s=107 w=0.0034948376,
170 140 139 s=24 w=0.0036064673,
171 141 128 s=51 w=0.026838116,
172 142 129 s=51 w=0.026838116,
173 142 141 s=58 w=0.0011777047,
174 143 130 s=51 w=0.026838116,
175 143 142 s=44 w=2.6151805E-5,
176 144 126 s=43 w=7.569969E-4,
177 145 128 s=43 w=7.569969E-4,
178 145 144 s=52 w=0.0010024958,
179 146 141 s=43 w=7.569969E-4,
180 146 145 s=51 w=0.026838116,
181 147 142 s=43 w=7.569969E-4,
182 147 146 s=58 w=0.0011777047,
183 148 147 s=57 w=0.013650019,
184 149 142 s=57 w=0.013650019,
185 149 148 s=43 w=7.569969E-4,
186 150 143 s=57 w=0.013650019,
187 150 149 s=44 w=2.6151805E-5,
188 151 135 s=112 w=0.002730663,
189 152 136 s=112 w=0.002730663,
190 152 151 s=6 w=3.3430287E-4,
191 153 137 s=112 w=0.002730663,
192 153 152 s=88 w=7.599509E-4,
193 154 138 s=112 w=0.002730663,
194 154 153 s=85 w=0.004125485,
195 155 139 s=112 w=0.002730663,
196 155 154 s=14 w=0.004417507,
197 156 93 s=12 w=6.68429E-4,
198 157 94 s=12 w=6.68429E-4,
199 157 156 s=26 w=0.07265244,
200 158 95 s=12 w=6.68429E-4,
201 158 157 s=25 w=0.002814414,
202 159 96 s=12 w=6.68429E-4,
203 159 158 s=24 w=0.0036064673,
204 160 97 s=12 w=6.68429E-4,
205 160 159 s=23 w=0.013192719,
206 161 100 s=12 w=6.68429E-4,
207 161 160 s=22 w=0.0016702714,
208 162 101 s=12 w=6.68429E-4,
209 162 161 s=32 w=0.0039930204,
210 163 112 s=12 w=6.68429E-4,
211 163 162 s=31 w=0.0034830053,
212 164 113 s=12 w=6.68429E-4,
213 164 163 s=38 w=0.0017063138,
214 165 126 s=12 w=6.68429E-4,
215 165 164 s=44 w=2.6151805E-5,
216 166 144 s=12 w=6.68429E-4,
217 166 165 s=43 w=7.569969E-4,
218 167 145 s=12 w=6.68429E-4,
219 167 166 s=52 w=0.0010024958,
220 168 146 s=12 w=6.68429E-4,
221 168 167 s=51 w=0.026838116,
222 169 168 s=50 w=0.101647295,
223 170 146 s=50 w=0.101647295,
224 170 169 s=12 w=6.68429E-4,
225 171 147 s=50 w=0.101647295,
226 171 170 s=58 w=0.0011777047,
227 172 148 s=50 w=0.101647295,
228 172 171 s=57 w=0.013650019,
229 173 172 s=64 w=0.011195669,
230 174 148 s=64 w=0.011195669,
231 174 173 s=50 w=0.101647295,
232 175 149 s=64 w=0.011195669,
233 175 174 s=43 w=7.569969E-4,
234 176 115 s=102 w=0.009862206,
235 177 118 s=102 w=0.009862206,
236 177 176 s=108 w=0.010592305,
237 178 134 s=102 w=0.009862206,
238 178 177 s=107 w=0.0034948376,
239 179 135 s=102 w=0.009862206,
240 179 178 s=58 w=0.0011777047,
241 180 151 s=102 w=0.009862206,
242 180 179 s=112 w=0.002730663,
243 181 152 s=102 w=0.009862206,
244 181 180 s=6 w=3.3430287E-4,
245 182 181 s=117 w=0.009905465,
246 183 152 s=117 w=0.009905465,
247 183 182 s=102 w=0.009862206,
248 184 153 s=117 w=0.009905465,
249 184 183 s=88 w=7.599509E-4,
250 185 172 s=56 w=0.0064073056,
251 186 173 s=56 w=0.0064073056,
252 186 185 s=64 w=0.011195669,
253 187 150 s=80 w=0.0070429444,
254 188 143 s=80 w=0.0070429444,
255 188 187 s=57 w=0.013650019,
256 189 130 s=80 w=0.0070429444,
257 189 188 s=51 w=0.026838116,
258 190 131 s=80 w=0.0070429444,
259 190 189 s=31 w=0.0034830053,
260 191 132 s=80 w=0.0070429444,
261 191 190 s=22 w=0.0016702714,
262 192 133 s=80 w=0.0070429444,
263 192 191 s=13 w=7.9650845E-4,
264 193 106 s=80 w=0.0070429444,
265 193 192 s=52 w=0.0010024958,
266 194 107 s=80 w=0.0070429444,
267 194 193 s=85 w=0.004125485,
268 195 108 s=80 w=0.0070429444,
269 195 194 s=38 w=0.0017063138,
270 196 109 s=80 w=0.0070429444,
271 196 195 s=23 w=0.013192719,
272 197 115 s=80 w=0.0070429444,
273 197 196 s=88 w=7.599509E-4,
274 198 178 s=106 w=0.03385051,
275 199 179 s=106 w=0.03385051,
276 199 198 s=58 w=0.0011777047,
277 200 180 s=106 w=0.03385051,
278 200 199 s=112 w=0.002730663,
279 201 181 s=106 w=0.03385051,
280 201 200 s=6 w=3.3430287E-4,
281 202 182 s=106 w=0.03385051,
282 202 201 s=117 w=0.009905465,
283 203 140 s=139 w=0.0023477178,
284 204 124 s=139 w=0.0023477178,
285 204 203 s=107 w=0.0034948376,
286 205 125 s=139 w=0.0023477178,
287 205 204 s=25 w=0.002814414,
288 206 70 s=139 w=0.0023477178,
289 206 205 s=108 w=0.010592305,
290 207 67 s=139 w=0.0023477178,
291 207 206 s=32 w=0.0039930204,
292 208 66 s=139 w=0.0023477178,
293 208 207 s=26 w=0.07265244,
294 209 63 s=139 w=0.0023477178,
295 209 208 s=15 w=0.086252704,
296 210 64 s=139 w=0.0023477178,
297 210 209 s=7 w=0.001304786,
298 211 65 s=139 w=0.0023477178,
299 211 210 s=2 w=9.507182E-4,
300 212 57 s=139 w=0.0023477178,
301 212 211 s=16 w=0.0050253537,
302 213 58 s=139 w=0.0023477178,
303 213 212 s=8 w=0.016762963,
304 214 47 s=139 w=0.0023477178,
305 214 213 s=17 w=1.2938275E-5,
306 215 46 s=139 w=0.0023477178,
307 215 214 s=18 w=0.0013290996,
308 216 43 s=139 w=0.0023477178,
309 216 215 s=9 w=1.8669234E-4,
310 217 44 s=139 w=0.0023477178,
311 217 216 s=3 w=5.5683753E-4,
312 218 185 s=55 w=0.014250269,
313 219 186 s=55 w=0.014250269,
314 219 218 s=64 w=0.011195669,
315 220 219 s=63 w=0.008892609,
316 221 186 s=63 w=0.008892609,
317 221 220 s=55 w=0.014250269,
318 222 176 s=101 w=7.2039274E-4,
319 223 177 s=101 w=7.2039274E-4,
320 223 222 s=108 w=0.010592305,
321 224 178 s=101 w=7.2039274E-4,
322 224 223 s=107 w=0.0034948376,
323 225 198 s=101 w=7.2039274E-4,
324 225 224 s=106 w=0.03385051,
325 226 199 s=101 w=7.2039274E-4,
326 226 225 s=58 w=0.0011777047,
327 227 200 s=101 w=7.2039274E-4,
328 227 226 s=112 w=0.002730663,
329 228 201 s=101 w=7.2039274E-4,
330 228 227 s=6 w=3.3430287E-4,
331 229 202 s=101 w=7.2039274E-4,
332 229 228 s=117 w=0.009905465,
333 230 203 s=138 w=8.38272E-4,
334 231 204 s=138 w=8.38272E-4,
335 231 230 s=107 w=0.0034948376,
336 232 205 s=138 w=8.38272E-4,
337 232 231 s=25 w=0.002814414,
338 233 206 s=138 w=8.38272E-4,
339 233 232 s=108 w=0.010592305,
340 234 207 s=138 w=8.38272E-4,
341 234 233 s=32 w=0.0039930204,
342 235 208 s=138 w=8.38272E-4,
343 235 234 s=26 w=0.07265244,
344 236 209 s=138 w=8.38272E-4,
345 236 235 s=15 w=0.086252704,
346 237 210 s=138 w=8.38272E-4,
347 237 236 s=7 w=0.001304786,
348 238 211 s=138 w=8.38272E-4,
349 238 237 s=2 w=9.507182E-4,
350 239 212 s=138 w=8.38272E-4,
351 239 238 s=16 w=0.0050253537,
352 240 213 s=138 w=8.38272E-4,
353 240 239 s=8 w=0.016762963,
354 241 214 s=138 w=8.38272E-4,
355 241 240 s=17 w=1.2938275E-5,
356 242 215 s=138 w=8.38272E-4,
357 242 241 s=18 w=0.0013290996,
358 243 216 s=138 w=8.38272E-4,
359 243 242 s=9 w=1.8669234E-4,
360 244 217 s=138 w=8.38272E-4,
361 244 243 s=3 w=5.5683753E-4,
362 245 156 s=11 w=0.007621312,
363 246 157 s=11 w=0.007621312,
364 246 245 s=26 w=0.07265244,
365 247 158 s=11 w=0.007621312,
366 247 246 s=25 w=0.002814414,
367 248 159 s=11 w=0.007621312,
368 248 247 s=24 w=0.0036064673,
369 249 160 s=11 w=0.007621312,
370 249 248 s=23 w=0.013192719,
371 250 161 s=11 w=0.007621312,
372 250 249 s=22 w=0.0016702714,
373 251 162 s=11 w=0.007621312,
374 251 250 s=32 w=0.0039930204,
375 252 163 s=11 w=0.007621312,
376 252 251 s=31 w=0.0034830053,
377 253 164 s=11 w=0.007621312,
378 253 252 s=38 w=0.0017063138,
379 254 250 s=21 w=0.0046017333,
380 255 251 s=21 w=0.0046017333,
381 255 254 s=32 w=0.0039930204,
382 256 252 s=21 w=0.0046017333,
383 256 255 s=31 w=0.0034830053,
384 257 253 s=21 w=0.0046017333,
385 257 256 s=38 w=0.0017063138,
386 258 164 s=21 w=0.0046017333,
387 258 257 s=11 w=0.007621312,
388 259 165 s=21 w=0.0046017333,
389 259 258 s=44 w=2.6151805E-5,
390 260 166 s=21 w=0.0046017333,
391 260 259 s=43 w=7.569969E-4,
392 261 256 s=30 w=0.0092114955,
393 262 257 s=30 w=0.0092114955,
394 262 261 s=38 w=0.0017063138,
395 263 258 s=30 w=0.0092114955,
396 263 262 s=11 w=0.007621312,
397 264 259 s=30 w=0.0092114955,
398 264 263 s=44 w=2.6151805E-5,
399 265 260 s=30 w=0.0092114955,
400 265 264 s=43 w=7.569969E-4,
401 266 166 s=30 w=0.0092114955,
402 266 265 s=21 w=0.0046017333,
403 267 262 s=37 w=0.0022724872,
404 268 263 s=37 w=0.0022724872,
405 268 267 s=11 w=0.007621312,
406 269 264 s=37 w=0.0022724872,
407 269 268 s=44 w=2.6151805E-5,
408 270 265 s=37 w=0.0022724872,
409 270 269 s=43 w=7.569969E-4,
410 271 266 s=37 w=0.0022724872,
411 271 270 s=21 w=0.0046017333,
412 272 166 s=37 w=0.0022724872,
413 272 271 s=30 w=0.0092114955,
414 273 167 s=37 w=0.0022724872,
415 273 272 s=52 w=0.0010024958,
416 274 168 s=37 w=0.0022724872,
417 274 273 s=51 w=0.026838116,
418 275 169 s=37 w=0.0022724872,
419 275 274 s=50 w=0.101647295,
420 276 218 s=54 w=0.012766288,
421 277 219 s=54 w=0.012766288,
422 277 276 s=64 w=0.011195669,
423 278 220 s=54 w=0.012766288,
424 278 277 s=63 w=0.008892609,
425 279 197 s=87 w=0.0028130296,
426 280 115 s=87 w=0.0028130296,
427 280 279 s=80 w=0.0070429444,
428 281 229 s=116 w=0.002792501,
429 282 202 s=116 w=0.002792501,
430 282 281 s=101 w=7.2039274E-4,
431 283 48 s=1 w=9.039877E-4,
432 284 49 s=1 w=9.039877E-4,
433 284 283 s=9 w=1.8669234E-4,
434 285 52 s=1 w=9.039877E-4,
435 285 284 s=8 w=0.016762963,
436 286 59 s=1 w=9.039877E-4,
437 286 285 s=7 w=0.001304786,
438 287 78 s=1 w=9.039877E-4,
439 287 286 s=6 w=3.3430287E-4,
440 288 79 s=1 w=9.039877E-4,
441 288 287 s=19 w=0.001909773,
442 289 80 s=1 w=9.039877E-4,
443 289 288 s=18 w=0.0013290996,
444 290 81 s=1 w=9.039877E-4,
445 290 289 s=17 w=1.2938275E-5,
446 291 82 s=1 w=9.039877E-4,
447 291 290 s=16 w=0.0050253537,
448 292 83 s=1 w=9.039877E-4,
449 292 291 s=15 w=0.086252704,
450 293 84 s=1 w=9.039877E-4,
451 293 292 s=14 w=0.004417507,
452 294 93 s=1 w=9.039877E-4,
453 294 293 s=13 w=7.9650845E-4,
454 295 156 s=1 w=9.039877E-4,
455 295 294 s=12 w=6.68429E-4,
456 296 245 s=1 w=9.039877E-4,
457 296 295 s=11 w=0.007621312,
458 297 246 s=1 w=9.039877E-4,
459 297 296 s=26 w=0.07265244,
460 298 247 s=1 w=9.039877E-4,
461 298 297 s=25 w=0.002814414,
462 299 248 s=1 w=9.039877E-4,
463 299 298 s=24 w=0.0036064673,
464 300 249 s=1 w=9.039877E-4,
465 300 299 s=23 w=0.013192719,
466 301 250 s=1 w=9.039877E-4,
467 301 300 s=22 w=0.0016702714,
468 302 254 s=1 w=9.039877E-4,
469 302 301 s=21 w=0.0046017333,
470 302 4 s=20 w=0.19166052,
471 303 261 s=29 w=0.0037122525,
472 304 262 s=29 w=0.0037122525,
473 304 303 s=38 w=0.0017063138,
474 305 267 s=29 w=0.0037122525,
475 305 304 s=37 w=0.0022724872,
476 306 268 s=29 w=0.0037122525,
477 306 305 s=11 w=0.007621312,
478 307 269 s=29 w=0.0037122525,
479 307 306 s=44 w=2.6151805E-5,
480 308 270 s=29 w=0.0037122525,
481 308 307 s=43 w=7.569969E-4,
482 309 305 s=36 w=0.023142057,
483 310 306 s=36 w=0.023142057,
484 310 309 s=11 w=0.007621312,
485 311 307 s=36 w=0.023142057,
486 311 310 s=44 w=2.6151805E-5,
487 312 308 s=36 w=0.023142057,
488 312 311 s=43 w=7.569969E-4,
489 313 270 s=36 w=0.023142057,
490 313 312 s=29 w=0.0037122525,
491 314 271 s=36 w=0.023142057,
492 314 313 s=21 w=0.0046017333,
493 315 278 s=62 w=0.051426206,
494 316 315 s=67 w=0.0033376904,
495 317 278 s=67 w=0.0033376904,
496 317 316 s=62 w=0.051426206,
497 318 220 s=67 w=0.0033376904,
498 318 317 s=54 w=0.012766288,
499 319 316 s=70 w=9.2647393E-4,
500 320 317 s=70 w=9.2647393E-4,
501 320 319 s=62 w=0.051426206,
502 321 318 s=70 w=9.2647393E-4,
503 321 320 s=54 w=0.012766288,
504 322 220 s=70 w=9.2647393E-4,
505 322 321 s=67 w=0.0033376904,
506 323 221 s=70 w=9.2647393E-4,
507 323 322 s=55 w=0.014250269,
508 324 279 s=91 w=0.043592308,
509 325 280 s=91 w=0.043592308,
510 325 324 s=80 w=0.0070429444,
511 326 324 s=95 w=5.862987E-4,
512 327 325 s=95 w=5.862987E-4,
513 327 326 s=80 w=0.0070429444,
514 328 280 s=95 w=5.862987E-4,
515 328 327 s=91 w=0.043592308,
516 329 115 s=95 w=5.862987E-4,
517 329 328 s=87 w=0.0028130296,
518 330 176 s=95 w=5.862987E-4,
519 330 329 s=102 w=0.009862206,
520 331 222 s=95 w=5.862987E-4,
521 331 330 s=101 w=7.2039274E-4,
522 332 225 s=105 w=0.0057425746,
523 333 226 s=105 w=0.0057425746,
524 333 332 s=58 w=0.0011777047,
525 334 227 s=105 w=0.0057425746,
526 334 333 s=112 w=0.002730663,
527 335 228 s=105 w=0.0057425746,
528 335 334 s=6 w=3.3430287E-4,
529 336 229 s=105 w=0.0057425746,
530 336 335 s=117 w=0.009905465,
531 337 281 s=105 w=0.0057425746,
532 337 336 s=116 w=0.002792501,
533 338 337 s=115 w=0.0010137337,
534 339 281 s=115 w=0.0010137337,
535 339 338 s=105 w=0.0057425746,
536 340 282 s=115 w=0.0010137337,
537 340 339 s=101 w=7.2039274E-4,
538 341 338 s=120 w=0.07044263,
539 342 339 s=120 w=0.07044263,
540 342 341 s=105 w=0.0057425746,
541 343 340 s=120 w=0.07044263,
542 343 342 s=101 w=7.2039274E-4,
543 344 282 s=120 w=0.07044263,
544 344 343 s=115 w=0.0010137337,
545 345 238 s=141 w=6.659791E-4,
546 345 40 s=140 w=0.02261398,
547 346 239 s=141 w=6.659791E-4,
548 346 345 s=16 w=0.0050253537,
549 347 240 s=141 w=6.659791E-4,
550 347 346 s=8 w=0.016762963,
551 348 241 s=141 w=6.659791E-4,
552 348 347 s=17 w=1.2938275E-5,
553 349 242 s=141 w=6.659791E-4,
554 349 348 s=18 w=0.0013290996,
555 350 243 s=141 w=6.659791E-4,
556 350 349 s=9 w=1.8669234E-4,
557 351 244 s=141 w=6.659791E-4,
558 351 350 s=3 w=5.5683753E-4,
559 352 309 s=35 w=0.026329488,
560 353 310 s=35 w=0.026329488,
561 353 352 s=11 w=0.007621312,
562 354 311 s=35 w=0.026329488,
563 354 353 s=44 w=2.6151805E-5,
564 355 312 s=35 w=0.026329488,
565 355 354 s=43 w=7.569969E-4,
566 356 314 s=47 w=0.01349511,
567 357 271 s=47 w=0.01349511,
568 357 356 s=36 w=0.023142057,
569 358 272 s=47 w=0.01349511,
570 358 357 s=30 w=0.0092114955,
571 359 273 s=47 w=0.01349511,
572 359 358 s=52 w=0.0010024958,
573 360 274 s=47 w=0.01349511,
574 360 359 s=51 w=0.026838116,
575 361 275 s=47 w=0.01349511,
576 361 360 s=50 w=0.101647295,
577 362 169 s=47 w=0.01349511,
578 362 361 s=37 w=0.0022724872,
579 363 170 s=47 w=0.01349511,
580 363 362 s=12 w=6.68429E-4,
581 364 171 s=47 w=0.01349511,
582 364 363 s=58 w=0.0011777047,
583 365 172 s=47 w=0.01349511,
584 365 364 s=57 w=0.013650019,
585 366 185 s=47 w=0.01349511,
586 366 365 s=56 w=0.0064073056,
587 367 218 s=47 w=0.01349511,
588 367 366 s=55 w=0.014250269,
589 368 276 s=47 w=0.01349511,
590 368 367 s=54 w=0.012766288,
591 369 315 s=61 w=0.013149284,
592 370 316 s=61 w=0.013149284,
593 370 369 s=67 w=0.0033376904,
594 371 319 s=61 w=0.013149284,
595 371 370 s=70 w=9.2647393E-4,
596 372 370 s=66 w=0.0076124244,
597 373 371 s=66 w=0.0076124244,
598 373 372 s=70 w=9.2647393E-4,
599 374 319 s=66 w=0.0076124244,
600 374 373 s=61 w=0.013149284,
601 375 373 s=69 w=2.5902956E-4,
602 375 14 s=68 w=1.9178906E-4,
603 376 374 s=69 w=2.5902956E-4,
604 376 375 s=61 w=0.013149284,
605 376 15 s=71 w=0.020721583,
606 377 319 s=69 w=2.5902956E-4,
607 377 376 s=66 w=0.0076124244,
608 378 320 s=69 w=2.5902956E-4,
609 378 377 s=62 w=0.051426206,
610 379 321 s=69 w=2.5902956E-4,
611 379 378 s=54 w=0.012766288,
612 380 175 s=76 w=0.08611807,
613 380 18 s=75 w=0.10292522,
614 381 149 s=76 w=0.08611807,
615 381 380 s=64 w=0.011195669,
616 382 150 s=76 w=0.08611807,
617 382 381 s=44 w=2.6151805E-5,
618 383 187 s=76 w=0.08611807,
619 383 382 s=80 w=0.0070429444,
620 384 380 s=78 w=0.008308564,
621 384 19 s=77 w=0.0969874,
622 385 381 s=78 w=0.008308564,
623 385 384 s=64 w=0.011195669,
624 386 382 s=78 w=0.008308564,
625 386 385 s=44 w=2.6151805E-5,
626 387 383 s=78 w=0.008308564,
627 387 386 s=80 w=0.0070429444,
628 387 20 s=79 w=0.092996694,
629 388 187 s=78 w=0.008308564,
630 388 387 s=76 w=0.08611807,
631 389 188 s=78 w=0.008308564,
632 389 388 s=57 w=0.013650019,
633 390 189 s=78 w=0.008308564,
634 390 389 s=51 w=0.026838116,
635 391 190 s=78 w=0.008308564,
636 391 390 s=31 w=0.0034830053,
637 392 191 s=78 w=0.008308564,
638 392 391 s=22 w=0.0016702714,
639 393 192 s=78 w=0.008308564,
640 393 392 s=13 w=7.9650845E-4,
641 394 393 s=83 w=0.010291664,
642 395 192 s=83 w=0.010291664,
643 395 394 s=78 w=0.008308564,
644 396 193 s=83 w=0.010291664,
645 396 395 s=52 w=0.0010024958,
646 397 194 s=83 w=0.010291664,
647 397 396 s=85 w=0.004125485,
648 398 195 s=83 w=0.010291664,
649 398 397 s=38 w=0.0017063138,
650 399 196 s=83 w=0.010291664,
651 399 398 s=23 w=0.013192719,
652 400 197 s=83 w=0.010291664,
653 400 399 s=88 w=7.599509E-4,
654 401 279 s=83 w=0.010291664,
655 401 400 s=87 w=0.0028130296,
656 401 23 s=86 w=0.15783629,
657 402 324 s=90 w=0.009504204,
658 402 24 s=89 w=0.120131284,
659 403 326 s=90 w=0.009504204,
660 403 402 s=95 w=5.862987E-4,
661 404 403 s=94 w=0.011017793,
662 405 326 s=94 w=0.011017793,
663 405 404 s=90 w=0.009504204,
664 406 327 s=94 w=0.011017793,
665 406 405 s=80 w=0.0070429444,
666 407 331 s=100 w=0.016729452,
667 408 222 s=100 w=0.016729452,
668 408 407 s=95 w=5.862987E-4,
669 409 223 s=100 w=0.016729452,
670 409 408 s=108 w=0.010592305,
671 410 224 s=100 w=0.016729452,
672 410 409 s=107 w=0.0034948376,
673 411 225 s=100 w=0.016729452,
674 411 410 s=106 w=0.03385051,
675 412 332 s=100 w=0.016729452,
676 412 411 s=105 w=0.0057425746,
677 413 333 s=100 w=0.016729452,
678 413 412 s=58 w=0.0011777047,
679 414 334 s=100 w=0.016729452,
680 414 413 s=112 w=0.002730663,
681 415 414 s=111 w=1.5862778E-4,
682 416 334 s=111 w=1.5862778E-4,
683 416 415 s=100 w=0.016729452,
684 417 335 s=111 w=1.5862778E-4,
685 417 416 s=6 w=3.3430287E-4,
686 418 336 s=111 w=1.5862778E-4,
687 418 417 s=117 w=0.009905465,
688 419 337 s=111 w=1.5862778E-4,
689 419 418 s=116 w=0.002792501,
690 420 338 s=111 w=1.5862778E-4,
691 420 419 s=115 w=0.0010137337,
692 421 341 s=111 w=1.5862778E-4,
693 421 420 s=120 w=0.07044263,
694 422 421 s=119 w=0.007579622,
695 423 341 s=119 w=0.007579622,
696 423 422 s=111 w=1.5862778E-4,
697 424 342 s=119 w=0.007579622,
698 424 423 s=105 w=0.0057425746,
699 425 343 s=119 w=0.007579622,
700 425 424 s=101 w=7.2039274E-4,
701 426 424 s=123 w=0.012570518,
702 427 425 s=123 w=0.012570518,
703 427 426 s=101 w=7.2039274E-4,
704 428 343 s=123 w=0.012570518,
705 428 427 s=119 w=0.007579622,
706 429 344 s=123 w=0.012570518,
707 429 428 s=115 w=0.0010137337,
708 430 429 s=127 w=0.0031678474,
709 431 344 s=127 w=0.0031678474,
710 431 430 s=123 w=0.012570518,
711 432 282 s=127 w=0.0031678474,
712 432 431 s=120 w=0.07044263,
713 433 202 s=127 w=0.0031678474,
714 433 432 s=116 w=0.002792501,
715 434 182 s=127 w=0.0031678474,
716 434 433 s=106 w=0.03385051,
717 435 183 s=127 w=0.0031678474,
718 435 434 s=102 w=0.009862206,
719 436 184 s=127 w=0.0031678474,
720 436 435 s=88 w=7.599509E-4,
721 437 436 s=130 w=0.0490584,
722 438 184 s=130 w=0.0490584,
723 438 437 s=127 w=0.0031678474,
724 439 437 s=133 w=0.005518088,
725 440 438 s=133 w=0.005518088,
726 440 439 s=127 w=0.0031678474,
727 441 184 s=133 w=0.005518088,
728 441 440 s=130 w=0.0490584,
729 442 153 s=133 w=0.005518088,
730 442 441 s=117 w=0.009905465,
731 443 154 s=133 w=0.005518088,
732 443 442 s=85 w=0.004125485,
733 444 155 s=133 w=0.005518088,
734 444 443 s=14 w=0.004417507,
735 445 347 s=142 w=7.306438E-4,
736 446 348 s=142 w=7.306438E-4,
737 446 445 s=17 w=1.2938275E-5,
738 447 349 s=142 w=7.306438E-4,
739 447 446 s=18 w=0.0013290996,
740 448 350 s=142 w=7.306438E-4,
741 448 447 s=9 w=1.8669234E-4,
742 449 351 s=142 w=7.306438E-4,
743 449 448 s=3 w=5.5683753E-4,
744 450 287 s=5 w=0.008551389,
745 450 2 s=4 w=0.011563509,
746 451 288 s=5 w=0.008551389,
747 451 450 s=19 w=0.001909773,
748 452 289 s=5 w=0.008551389,
749 452 451 s=18 w=0.0013290996,
750 453 290 s=5 w=0.008551389,
751 453 452 s=17 w=1.2938275E-5,
752 454 291 s=5 w=0.008551389,
753 454 453 s=16 w=0.0050253537,
754 455 292 s=5 w=0.008551389,
755 455 454 s=15 w=0.086252704,
756 456 293 s=5 w=0.008551389,
757 456 455 s=14 w=0.004417507,
758 457 294 s=5 w=0.008551389,
759 457 456 s=13 w=7.9650845E-4,
760 458 295 s=5 w=0.008551389,
761 458 457 s=12 w=6.68429E-4,
762 459 296 s=5 w=0.008551389,
763 459 458 s=11 w=0.007621312,
764 459 3 s=10 w=0.116369195,
765 460 303 s=28 w=0.0013672118,
766 460 5 s=27 w=0.2364283,
767 461 304 s=28 w=0.0013672118,
768 461 460 s=38 w=0.0017063138,
769 462 305 s=28 w=0.0013672118,
770 462 461 s=37 w=0.0022724872,
771 463 309 s=28 w=0.0013672118,
772 463 462 s=36 w=0.023142057,
773 464 352 s=28 w=0.0013672118,
774 464 463 s=35 w=0.026329488,
775 465 464 s=34 w=0.19284777,
776 465 6 s=33 w=0.10602687,
777 466 352 s=34 w=0.19284777,
778 466 465 s=28 w=0.0013672118,
779 467 466 s=40 w=0.0074785366,
780 467 7 s=39 w=0.08419283,
781 468 352 s=40 w=0.0074785366,
782 468 467 s=34 w=0.19284777,
783 469 353 s=40 w=0.0074785366,
784 469 468 s=11 w=0.007621312,
785 470 354 s=40 w=0.0074785366,
786 470 469 s=44 w=2.6151805E-5,
787 471 355 s=40 w=0.0074785366,
788 471 470 s=43 w=7.569969E-4,
789 472 471 s=42 w=0.013519854,
790 472 8 s=41 w=0.27502143,
791 473 355 s=42 w=0.013519854,
792 473 472 s=40 w=0.0074785366,
793 474 312 s=42 w=0.013519854,
794 474 473 s=35 w=0.026329488,
795 475 313 s=42 w=0.013519854,
796 475 474 s=29 w=0.0037122525,
797 476 314 s=42 w=0.013519854,
798 476 475 s=21 w=0.0046017333,
799 477 356 s=42 w=0.013519854,
800 477 476 s=47 w=0.01349511,
801 478 477 s=46 w=0.014930477,
802 478 9 s=45 w=0.24809033,
803 479 356 s=46 w=0.014930477,
804 479 478 s=42 w=0.013519854,
805 480 357 s=46 w=0.014930477,
806 480 479 s=36 w=0.023142057,
807 481 358 s=46 w=0.014930477,
808 481 480 s=30 w=0.0092114955,
809 482 359 s=46 w=0.014930477,
810 482 481 s=52 w=0.0010024958,
811 483 360 s=46 w=0.014930477,
812 483 482 s=51 w=0.026838116,
813 484 361 s=46 w=0.014930477,
814 484 483 s=50 w=0.101647295,
815 485 484 s=49 w=8.128567E-4,
816 485 10 s=48 w=0.14841433,
817 486 361 s=49 w=8.128567E-4,
818 486 485 s=46 w=0.014930477,
819 487 362 s=49 w=8.128567E-4,
820 487 486 s=37 w=0.0022724872,
821 488 363 s=49 w=8.128567E-4,
822 488 487 s=12 w=6.68429E-4,
823 489 364 s=49 w=8.128567E-4,
824 489 488 s=58 w=0.0011777047,
825 490 365 s=49 w=8.128567E-4,
826 490 489 s=57 w=0.013650019,
827 491 366 s=49 w=8.128567E-4,
828 491 490 s=56 w=0.0064073056,
829 492 367 s=49 w=8.128567E-4,
830 492 491 s=55 w=0.014250269,
831 493 368 s=49 w=8.128567E-4,
832 493 492 s=54 w=0.012766288,
833 493 11 s=53 w=0.06880987,
834 494 369 s=60 w=8.935756E-4,
835 494 12 s=59 w=0.016115546,
836 495 370 s=60 w=8.935756E-4,
837 495 494 s=67 w=0.0033376904,
838 496 372 s=60 w=8.935756E-4,
839 496 495 s=66 w=0.0076124244,
840 496 13 s=65 w=3.9636804E-4,
841 497 379 s=73 w=0.028564353,
842 497 16 s=72 w=0.058840867,
843 498 321 s=73 w=0.028564353,
844 498 497 s=69 w=2.5902956E-4,
845 499 322 s=73 w=0.028564353,
846 499 498 s=67 w=0.0033376904,
847 500 323 s=73 w=0.028564353,
848 500 499 s=55 w=0.014250269,
849 500 17 s=74 w=0.08765105,
850 501 394 s=82 w=0.010837121,
851 501 21 s=81 w=0.22044592,
852 502 395 s=82 w=0.010837121,
853 502 501 s=78 w=0.008308564,
854 503 396 s=82 w=0.010837121,
855 503 502 s=52 w=0.0010024958,
856 504 397 s=82 w=0.010837121,
857 504 503 s=85 w=0.004125485,
858 504 22 s=84 w=0.25484666,
859 505 404 s=93 w=0.030866634,
860 505 25 s=92 w=0.044380236,
861 505 26 s=96 w=0.035533372,
862 506 406 s=98 w=4.621523E-4,
863 506 27 s=97 w=0.08853576,
864 507 327 s=98 w=4.621523E-4,
865 507 506 s=94 w=0.011017793,
866 508 328 s=98 w=4.621523E-4,
867 508 507 s=91 w=0.043592308,
868 509 329 s=98 w=4.621523E-4,
869 509 508 s=87 w=0.0028130296,
870 510 330 s=98 w=4.621523E-4,
871 510 509 s=102 w=0.009862206,
872 511 331 s=98 w=4.621523E-4,
873 511 510 s=101 w=7.2039274E-4,
874 512 407 s=98 w=4.621523E-4,
875 512 511 s=100 w=0.016729452,
876 512 28 s=99 w=0.14013436,
877 513 412 s=104 w=0.09982656,
878 513 29 s=103 w=0.011922715,
879 514 413 s=104 w=0.09982656,
880 514 513 s=58 w=0.0011777047,
881 515 414 s=104 w=0.09982656,
882 515 514 s=112 w=0.002730663,
883 516 415 s=104 w=0.09982656,
884 516 515 s=111 w=1.5862778E-4,
885 517 516 s=110 w=0.0014281466,
886 517 30 s=109 w=0.0077388557,
887 518 415 s=110 w=0.0014281466,
888 518 517 s=104 w=0.09982656,
889 519 416 s=110 w=0.0014281466,
890 519 518 s=100 w=0.016729452,
891 520 417 s=110 w=0.0014281466,
892 520 519 s=6 w=3.3430287E-4,
893 521 418 s=110 w=0.0014281466,
894 521 520 s=117 w=0.009905465,
895 522 419 s=110 w=0.0014281466,
896 522 521 s=116 w=0.002792501,
897 523 420 s=110 w=0.0014281466,
898 523 522 s=115 w=0.0010137337,
899 524 523 s=114 w=0.0024882215,
900 524 31 s=113 w=0.10156263,
901 525 420 s=114 w=0.0024882215,
902 525 524 s=110 w=0.0014281466,
903 526 421 s=114 w=0.0024882215,
904 526 525 s=120 w=0.07044263,
905 527 422 s=114 w=0.0024882215,
906 527 526 s=119 w=0.007579622,
907 527 32 s=118 w=0.018175725,
908 528 426 s=122 w=0.005474754,
909 528 33 s=121 w=0.005354731,
910 529 427 s=122 w=0.005474754,
911 529 528 s=101 w=7.2039274E-4,
912 530 529 s=125 w=0.0024489814,
913 530 34 s=124 w=0.0034518633,
914 531 427 s=125 w=0.0024489814,
915 531 530 s=122 w=0.005474754,
916 532 428 s=125 w=0.0024489814,
917 532 531 s=119 w=0.007579622,
918 533 429 s=125 w=0.0024489814,
919 533 532 s=115 w=0.0010137337,
920 534 430 s=125 w=0.0024489814,
921 534 533 s=127 w=0.0031678474,
922 534 35 s=126 w=0.01602519,
923 535 437 s=129 w=0.06405581,
924 535 36 s=128 w=0.05777504,
925 536 439 s=129 w=0.06405581,
926 536 535 s=133 w=0.005518088,
927 537 536 s=132 w=0.0038569963,
928 537 37 s=131 w=0.04887393,
929 538 439 s=132 w=0.0038569963,
930 538 537 s=129 w=0.06405581,
931 539 440 s=132 w=0.0038569963,
932 539 538 s=127 w=0.0031678474,
933 540 539 s=135 w=0.012655949,
934 540 38 s=134 w=0.08650627,
935 541 440 s=135 w=0.012655949,
936 541 540 s=132 w=0.0038569963,
937 542 441 s=135 w=0.012655949,
938 542 541 s=130 w=0.0490584,
939 543 442 s=135 w=0.012655949,
940 543 542 s=117 w=0.009905465,
941 544 443 s=135 w=0.012655949,
942 544 543 s=85 w=0.004125485,
943 545 444 s=135 w=0.012655949,
944 545 544 s=14 w=0.004417507,
945 545 39 s=136 w=0.16675709,
946 546 230 s=137 w=0.23227815,
947 547 231 s=137 w=0.23227815,
948 547 546 s=107 w=0.0034948376,
949 548 232 s=137 w=0.23227815,
950 548 547 s=25 w=0.002814414,
951 549 449 s=144 w=8.5898145E-4,
952 549 41 s=143 w=0.0059794146,
953 550 351 s=144 w=8.5898145E-4,
954 550 549 s=142 w=7.306438E-4,
955 551 244 s=144 w=8.5898145E-4,
956 551 550 s=141 w=6.659791E-4,
957 552 217 s=144 w=8.5898145E-4,
958 552 551 s=138 w=8.38272E-4,
;
END; [Network]
BEGIN st_Assumptions;
	uptodate;
	chartransform=Uncorrected_P;
	disttransform=NeighborNet;
	splitstransform=EqualAngle;
	SplitsPostProcess filter=dimension value=4;
	autolayoutnodelabels;
END; [st_Assumptions]
