# Supplementary material for: Comparative Genomic Evidence for a Complete Nuclear Pore Complex in the Last Eukaryotic Common Ancestor
Source: PLoS One. 2010 Oct 8;5(10):e13241. doi: 10.1371/journal.pone.0013241 (PMC2951903; doi:10.1371/journal.pone.0013241)
Supplement: File S1 — Alignments and phylogenies. (2.39 MB ZIP) [file pone.0013241.s007.zip › Neumann_SI4/Neumann_coatomer_splitstree/aps3.splitstree]

#nexus

BEGIN Taxa;
DIMENSIONS ntax=43;
TAXLABELS
[1] 'aps3_Ciona'
[2] 'aps3_Trichomonas'
[3] 'aps3_ostreococcus'
[4] 'aps3_ecuni_gi_|19173342|ref|NP_597145_1|_ADAPTIN_SMALL_SUBUNIT_Encephalitozoon_cuniculi_GB_M1'
[5] 'aps3_athaliana'
[6] 'aps3_cmerolae'
[7] 'aps3_ehisto'
[8] 'aps3_plasmodium_b'
[9] 'aps3_Toxoplasma_g'
[10] 'aps3_leishmania'
[11] 'aps3_naegleria'
[12] 'aps3_phytophthora'
[13] 'aps3_plasmodium_f'
[14] 'aps3_osativa'
[15] 'aps3_physcomitrella'
[16] 'aps3_homo'
[17] 'aps3_bos'
[18] 'aps3_mus'
[19] 'aps3_rat'
[20] 'aps3_gallus'
[21] 'aps3_spombe'
[22] 'aps3_kluyveromyces'
[23] 'aps3_neurospora'
[24] 'aps3_Scer_APS3YJL024C'
[25] 'aps3_Sklu_Contig2022_4'
[26] 'aps3_candiG_|50286269|ref|XP_445563_1|_unnamed_protein_product_Candida_glabrata'
[27] 'aps3_debaro_|199434193|emb|CAG90639_2|_DEHA2G14102p_Debaryomyces_hansenii'
[28] 'aps3_yarrowia'
[29] 'aps3_candida_a'
[30] 'aps3_pichia'
[31] 'aps3_cryptococcus'
[32] 'aps3_aspergillus'
[33] 'aps3_ustilago'
[34] 'aps3_drosophila'
[35] 'aps3_danio'
[36] 'aps3_xenopus'
[37] 'aps3_celegans'
[38] 'aps3_populus'
[39] 'aps3_apis'
[40] 'aps3_monosiga'
[41] 'aps3_dictyostelium'
[42] 'aps3_thalassiossira'
[43] 'aps3_phaeodactylum'
;
END; [Taxa]

BEGIN Characters;
DIMENSIONS nchar=374;
FORMAT
	datatype=PROTEIN
	missing=x
	gap=-
	symbols="a r n d c q e g h i l k m f p s t w y v z"
	labels=left
	transpose=no
	interleave=no
;
MATRIX
'aps3_Ciona'                                                                                     m--------ikailvfnnhgkprll-rfyqh----yt-eeqqqqivretfhlvsrrdd-d-vcsfleg-g------------------------------------------------t-l-------------ig----------------------------------g-------------sdykliyrhyatlyfvfcvdsseselgildliqvfvetldrcfenvceldlifhvdkvqyilaeivmggmvletnmndicsrfleqdklek----seagl--s---a-a-p-------------ak----aaaalknidlpslpkdlklpdlp----------------------------kl--ps-fr
'aps3_Trichomonas'                                                                               m--------iygffvinengdirla-rayve----ms-qetrnrlahevfrmvstras-n-lcnilpg-d------------------------------------------------g-i-------------ts-------------------------------yefq-------------rkvfivycayaslfvitvvdecenplamldiihtfvevlngcfkdvsevqlafnpdkalqvldslingglifetqtdvalsrlaeenaqdk----rfgik--m---n------------------------------------------------------------------------------ip-ak
'aps3_ostreococcus'                                                                              m--------ikafivvnnhamvrlc-rfyeq----lg-vdkqtelcqtvyklvtgrpd-h-lcsfvdd-e------------------------------------------------k-t-------------f-----------------------------------g-------------pdtklvyrhfatlyfcilsdrseselamldliqvyvetldrvfenvceldlifnspkaytvldetivgglvleintnkilnvydqlmklek----mhgsl--m---d-k----------------------------------------------------------------------------ia-is
'aps3_ecuni_gi_|19173342|ref|NP_597145_1|_ADAPTIN_SMALL_SUBUNIT_Encephalitozoon_cuniculi_GB_M1'  m--------vlaqkern--------------------------------------------ia-----------------------------------------------------------------------------------------------------------d-------------gketvvfnrfgnifmafvve-nenemyilslinnlmsiydrfftkvcelhfiynfkethiildnyiangkciendpfevmkhayy-------------------------------------------------------------------------------------------------------ik
'aps3_athaliana'                                                                                 m--------ikavmmmntqgkprla-kfydy----lp-vekqqelirgvfsvlcsrpe-n-vsnflei-e------------------------------------------------s-l-------------f-----------------------------------g-------------pdsrlvykhyatlyfvlvfdgsenelamldliqvlvetldkcfsnvceldivfnyskmhavldeivfggqvletssaevmkaveeisklea----asnsi--s---l-v-p--------------k----------------------------sv-------------------------sg--wr-gr
'aps3_cmerolae'                                                                                  m--------ilgvlvfnshgksrlv-rwydtrlqnlp-lsqkrfivwkcyraastrna-g-ssnflfs-tdseiseilafplksvepaglgrtsggnsdaasvghdrprrdasdrpe-trl-------------y-----------------------------------g-------------rdlrvvfrhyatlffvfivdenenelgildliqvfvetldryfgnvceldivfhhekvnyvldelisgglvletnqadilsalhgiseaita---entgq--g---l-t---------------------------------------------sl-------------------------ar--km-rr
'aps3_ehisto'                                                                                    m--------ikafiiinnmgkirlv-rfynh----mk-eeeqqkvvrdlyallckrtg-k-scniisv-p------------------------------------------------q-s-------------iw----------------------------------ge------------kgitavsrtyatlsficvfddnenelfihsliqnivevldkcfenvceldlvfhsdrvhyvlnefiqaglilnndidsiirvlteqaqlek----tdtpa--i----------------------------------------------------k-------------------------qt--ai-nv
'aps3_plasmodium_b'                                                                              -----------------------------------------------------------e-cccfidn-e------------------------------------------------e-l-------------f-----------------------------------g-------------fdakvvyrhfatlffvfiidsmeselgildliqvfvqvldvnfenvceldlvynyeqinyildeivmggivletnidaildsingskklid----ness--------------------------------------------------------------------------------------ff-gd
'aps3_Toxoplasma_g'                                                                              m--------qcresssrvqryprcsskcvce----qp-hekqqhilrrtyqvvsqrpgds-sccfaed-k------------------------------------------------e-l-------------f-----------------------------------g-------------letkivyrhfatlyfifitdemeselgvldliqvfvqvldscfenvceldliyhfdkanfildeiivgglvietnvdnilqsissvkklvd----seas--------------------------------------------------------------------------------------lfaaa
'aps3_leishmania'                                                                                m--------ikavliintagkirll-sfyekt---is-laqqqelvrsihraiarrgd-e-lcnfvdn-f------------------------------------------------kew-------------p-----------------------------------t-------------pdtrviyrryatlcfvfvtdssesqlaildliqvfvesldrtfenvceldlifhsekvqytlmemimggmvlemsrdeiihslgemnrlsa----ntvae--n---s-t---------------------------------------------sr-------------------------tl--sg-yh
'aps3_naegleria'                                                                                 m--------ikgilvvnnhgkarls-kffeq----vp-fekqqqavrecyslvvrrpd-n-vcnfleg-g------------------------------------------------a-i-------------w-----------------------------------g-------------kdtkliyrhyatlyfifavdqneselgildliqvfvetldkcfenvceldlifhsdkvhyileeivigglvletnkeeilmsikeqndien----rtknq--g---p-----------------------------------------------tv-------------------------tk--im-nr
'aps3_phytophthora'                                                                              m--------ikgilivnnhgkpriv-kfyeh----vp-daeqqavirdiytqvskrpd-t-lcnfleg-t------------------------------------------------v-r-------------yw----------------------------------g-------------dgvkliyrhyatlyfvfavdkqesdlgildliqvfvetldkifenvceldlifhsdkvhyaldeivmggmvletninevltavnemnrmds----vssrr--s----------------------------------------------------l-------------------------qs--ti-kk
'aps3_plasmodium_f'                                                                              m--------ikgvlvinnngkprfl-rfyde----sn-hekqqlitkrvyeliknrld-recccfied-e------------------------------------------------e-l-------------f-----------------------------------s-------------sdikvvyrhfatlyfvfiidsmeselgildliqv----ldsnfenvceldliynyeqinyildeiimggivletnidtiidsingskrlie----ness--------------------------------------------------------------------------------------ff-gd
'aps3_osativa'                                                                                   m--------iqavmvmstqgkprll-kfysy----qp-pekhqdlvrgvfqllsarpd-s-vsnfvkv-d------------------------------------------------a-i-------------f-----------------------------------g-------------pgaklvykhlatlyfvfvfdssenelavldlvqvfvetldrcfknvceldivfnfnklhtildemilggqvietsseqimrsveeiarlek----qsntt--s---l-i-p--------------k----------------------------si-------------------------se--rf-sr
'aps3_physcomitrella'                                                                            m--------ilaalimntqgkprit-kfydh----vs-verqqeilrvvysvlssrsg-n-lcsfvea-d------------------------------------------------d-i-------------f-----------------------------------g-------------pdtklvykhfatlyfvfvidsaeselgildliqvfvetldrcfknvceldivynfgkvhtildeivmggqvvetssaevmkavqdiw------------------------------------------------------------------------------------------------------k
'aps3_homo'                                                                                      m--------ikailifnnhgkprls-kfyqp----ys-edtqqqiiretfhlvskrde-n-vcnfleg-g------------------------------------------------l-l-------------ig----------------------------------g-------------sdnkliyrhyatlyfvfcvdsseselgildliqvfvetldkcfenvceldlifhvdkvhnilaemvmggmvletnmneivtqidaqnklek----seagl--a---g-a-p-------------ar----avsavknmnlpeiprninigdisikv------------------------pnl--ps-fk
'aps3_bos'                                                                                       m--------ikailifnnhgkprls-kfyqp----ys-edtqqqiiretfhlvskrde-n-vcnfleg-g------------------------------------------------l-l-------------ig----------------------------------g-------------sdnkliyrhyatlyfvfcvdsseselgildliqvfvetldkcfenvceldlifhvdkvhnilaemvmggmvletnmneivtqidaqnklek----seagl--a---g-a-p-------------ar----avsavknmnlpeiprninigdisikv------------------------pnl--ps-fk
'aps3_mus'                                                                                       m--------ikailifnnhgkprls-kfyqp----ys-edtqqqiiretfhlvskrde-n-vcnfleg-g------------------------------------------------l-l-------------ig----------------------------------g-------------sdnkliyrhyatlyfvfcvdsseselgildliqvfvetldkcfenvceldlifhvdkvhnilaemvmggmvletnmneivtqidaqnklek----seagl--a---g-a-p-------------ar----avsavknmnlpeiprninigdisikv------------------------pnl--ps-fk
'aps3_rat'                                                                                       m--------ikailifnnhgkprls-kfyqp----ys-edtqqqiiretfhlvskrde-n-vcnfleg-g------------------------------------------------l-l-------------ig----------------------------------g-------------sdnkliyrhyatlyfvfcvdsseselgildliqvfvetldkcfenvceldlifhvdkvhnilaemvmggmvletnmneivtqidaqnklek----seagl--a---g-a-p-------------ar----avsavknmnlpeiprninigdisikv------------------------pnl--ps-fk
'aps3_gallus'                                                                                    m--------ikailifnnhgkprls-kfyqr----ys-edtqqqiiretfhlvskrde-n-vcnfleg-g------------------------------------------------l-l-------------ig----------------------------------g-------------sdnkliyrhyatlyfvfcvdsseselgildliqvfvetldkcfenvceldlifhvdkvhnilaemvmggmvletnmneivtqidaqnklek----seagl--a---g-a-p-------------ar----avsavknmnlpeiprninigdisikv------------------------pnl--pt-fk
'aps3_spombe'                                                                                    m--------iyavfifnnkgkprlt-kfytp----id-esiqqkligdiyaavstrpp-t-acnfles-n------------------------------------------------l-i-------------a-------------------------------------------------gknriiyrqyatlyfvfvvdegeselgildliqvfvealdrcfnnvceldlvfkfqeihailaevvsgglvletnlneivlaaqnqmpktkr---snamp----------f-------------sn----tl------------------------------------------------ssf--at-rf
'aps3_kluyveromyces'                                                                             m--------ihavlifnkkcqprli-kfytp----ve-vekqtlllqqvyelisqrns-qvqssflvtpp------------------------------------------------s-llmd---------sgd----------------------------------n-------------ediqiiyknyatlyftfivdeqeselaildliqtfvealdkcfeevneldlifnwqtlesvleeiiqgglvietnvrkivsavdelnnane----sensf--t---k-l-a-------------gnriseafqafsys----------------nf------------------------saw--gs-hq
'aps3_neurospora'                                                                                m--------inaflvfngqgqprlt-kfytq----ld-tsiqqrliseiftlvanrpk-g-scnflpl-p------------------------------------------------p-l-------------la----------------------------------asststsssephndvpslvtyrnyatlyfiiiststesplalidliqvyvesldrlfenvceldlifnfetlhatlgemivggvvietnmekivqgvraqgtvak----rpvne--s---r-g-g-------------gm----glgsglga-glgmgg-----------------------------------nfv--ws-gr
'aps3_Scer_APS3YJL024C'                                                                          m--------ihavlifnkkcqprlv-kfytp----vd-lpkqkllleqvyelisqrns-dfqssflvtpp------------------------------------------------s-llls--nennn-devn----------------------------------n-------------ediqiiyknyatlyftfivddqeselaildliqtfvesldrcftevneldlifnwqtlesvleeivqggmvietnvnrivasvdelnkaae----stdsk--i---grl-t-------------stgfgsalqafaqg----------------gf------------------------aqw--at-gq
'aps3_Sklu_Contig2022_4'                                                                         mfphnfswltnlffsvnkkaqprli-kfytp----ve-lpkqkllfeqvyelishrns-efqssflvrpp------------------------------------------------s-llldnqngded-gldg----------------------------------n-------------ediqiiyknyatlyfafivddqeselaildliqtfvesldrcftdvseldlifnwqtlesvleeiiqggmvietsvdkivsavdelnmnss----d-dgr--a---nkf-a-------------ssgfgsalqafaqg----------------gf------------------------asw--as-gh
'aps3_candiG_|50286269|ref|XP_445563_1|_unnamed_protein_product_Candida_glabrata'                m--------ihavlifnkkcqprli-kfytp----ve-iskqrillkqvhelisqrnn-eyqssflvspp------------------------------------------------a-vltngthtednsfned----------------------------------g-------------ediqiiyknyatlyftfivddqeselaildliqtfvealdrcfsevneldlifnwqtlesvleeiiqggmvietsvskivqsvddlnkace----stdgk--v---ggllg-------------nssfgsafqafasg----------------gf------------------------anw--ag-sq
'aps3_debaro_|199434193|emb|CAG90639_2|_DEHA2G14102p_Debaryomyces_hansenii'                      m--------ihsviifnndglprlm-kfytl----vd-iptqrlllqqvyqlisvrsa-q-ecsfitp-p------------------------------------------------p-l-------------le---------------------------------dl-------------ddikviyrhyatlyfvfivddqeselgildliqvfvecldkcftnvceldlvfgwqvlqtvleeivqggmvidtniqrivsavdeansqki----sgta-------g-r-n-------------tg----flsgl-------------------------------------------skeggfswr-rt
'aps3_yarrowia'                                                                                  m--------ihsvlifnnsglprlt-kfyap----vd-latqqtllkqvhsllvarkp-d-aclfltp-p------------------------------------------------p-l-------------lq----------------------------------gqe---------dvdtirviykhyatlyfvfvvdeqeselgildliqvmvecldrcfenvceldlvfgwqtletvlgeiiqggmvvetsvtkivaavdeanrgngsaemkegga--s---g-g-f-------------an----alsgatna-isqmak-----------------------------------egr--ws-yr
'aps3_candida_a'                                                                                 ------------------------m-kfytk----vd-iptqklllqqvhslistrsa-q-ecsfitp-p------------------------------------------------s-l-------------le---------------------------------dl-------------ddikviyrhyatlyfvfivddqeselgildliqvfvecldkcfsnvceldlvfgwqvlqtvleeivqggmvidtninrivaavdeansqkn----vnsng--s---t-i-s-------------as----ilssl-------------------------------------------srdrg--fw-gr
'aps3_pichia'                                                                                    ------------------------m-kfytp----vd-iptqillvqqvyklissrta-s-ecsfitp-p------------------------------------------------s-l-------------le---------------------------------dl-------------ddimviyrhyatlyfvfvvddqeselgildliqvfvecldkcftnvceldlvfgwqvlqtvleeiiqggmvidtnisrivaavdeansqks----sttsa--s---s-i-s-------------as----flsav-------------------------------------------srdrs--fw-gr
'aps3_cryptococcus'                                                                              m--------ihavlifntngkprls-kfftp----lp-plvqqslisqifslisdrpa-g-vcnflda-p------------------------------------------------d-l-------------vf---ptpksmvktrqeernglgleggrdgeevkeme-------------ddtrviyrhyatlyfvfvvdgaeselgildliqvfvesldrafenvceldlifhfdevyhvlseiiqgglvletnineisacvraatknrk----essassnp---l-i-psvlaapggrggnrgg----sadga-------------------------------------------rrwla--am-gv
'aps3_aspergillus'                                                                               m--------inavlvfnnngqprlt-kfytq----id-tqtkqsliaqiydlvaqrpp-t-acnflpl-p------------------------------------------------p-i-------------la----------------------------------rga-sssastgpsdaptqityrtyatlsfimiststesplalidliqvfvealdrifenvceldlifgfetmhavlsemivggvvvetnidkivagvqsqegslgk---kraiq--aassg-v-g-------------rg----gl------------------------------------------------sgl--aa-wr
'aps3_ustilago'                                                                                  m-------tiraalivnnhgkprlt-kfytq----lp-asrqqalikeifrlvskrpe-g-vcnflda-t------------------------------------------------e-l-------------tallpppadavrfssclskvksekgsvssgspsaasq-------------dqlrviyrhyatlyfvfvvdsseselgildliqvfvesldrcfenvceldlifhfdevhailneviqgglvvetnineivaaaqatarark----asvaq--s---g-a-g-------------gv----aagaaglanltpaslnlsipgsnssipwprgtfmvdaisnlgnqylgrsssrr--ss-rq
'aps3_drosophila'                                                                                m--------ikailvfnnhgkprls-kfyqy----fd-eslqqqiiketfqlvskrdd-n-vcnfleg-g------------------------------------------------s-l-------------ig----------------------------------g-------------sdykliyrhyatlyfvfcvdsseselgildliqvfvetldkcfenvceldlifhadavhhilselvmggmvlqtnmndimarieeqnkivk----qeagi--s---a-a-p-------------ar----avsavksmnipqqikdiklpdlpqai------------------------kd----f-kf
'aps3_danio'                                                                                     m--------ikailifnnhgkprli-rfyqy----fa-edmqqqiiretfhlvskrdd-n-vcnfleg-g------------------------------------------------s-l-------------ig----------------------------------g-------------sdykliyrhyatlyfvfcvdsseselgildliqvfvetldkcfenvceldlifhmdkvhyilqevvmggmvletnmneivaqvelqnrmek----seggl--s---a-a-p-------------ar----avsavknmnlpeiprninigdinikv------------------------psl---s-pf
'aps3_xenopus'                                                                                   m--------ikailifnnhgkprlc-kfyqh----ys-edtqqqivretfhlvskrde-n-vcnfleg-g------------------------------------------------l-l-------------ig----------------------------------g-------------sdnkliyrhyatlyfvfcvdsseselgildliqvfvetldkcfenvceldlifhvdkvhnilaemvmggmvletnmneivtqidaqtklek----seagl--a---g-a-p-------------ar----avsavknmnlpemprninigdisikv------------------------pnl--ps-fk
'aps3_celegans'                                                                                  m--------ikailvinnhgkprll-kfyqh----yp-eekqqqivretfqlvskrdd-n-vcnfleg-g------------------------------------------------t-l-------------id----------------------------------g-------------ndyrliyrhyatlyfifcvdsseselgildliqvfvetldrcfenvceldlifhvdrvhhilgeivmggmvletnmneilqriqeqdkiqk----qeagi--t---a-a-p-------------ar----avsavknmnisqqlkdiklpdlp-sl------------------------snl--kn-af
'aps3_populus'                                                                                   m--------ikavlvintqgkprlt-kfydf----lt-vekqqelirgvfgvlctrae-k-vsnfmev-d------------------------------------------------s-i-------------f-----------------------------------g-------------pdsrlvykhyatlyfvfvfdssenelamldliqvfvetldkcfrnvceldivfnysklhaiideiisggqvletsstevmraveeisksea----asnsi--s---l-v-p--------------k----------------------------tv-------------------------sg--wr-sr
'aps3_apis'                                                                                      m--------ikailvfnnhgkprls-kfyqy----fn-edmqqqiiketfqlvskrdd-n-vcnfleg-g------------------------------------------------s-l-------------ig----------------------------------g-------------sdykliyrhyatlyfvfcvdsseselgildliqvfvetldkcfenvceldlifhvdkvhyilnelvmggmvletnmteiltriedqnklek----qeagi--t---a-a-p-------------ar----avsavknmnipqqikdmklpdlpqai------------------------kd----l-kf
'aps3_monosiga'                                                                                  m--------iqsilifnhhgkprls-kfykh----yp-temqqqivrecfqlvskrpd-n-vcnfldg-g------------------------------------------------s-l-------------lg----------------------------------g-------------sdtrliyrhyatlyfvfavdaseselgildliqvfvetldsrfenvceldiifhvdkvhhilddivmggmvldtslssilvhidgqdkilk----gegss--f---l------------------qqvsnskaaekvk----------------al------------------------gsr--ls-hh
'aps3_dictyostelium'                                                                             m--------iksiliinnhgkprli-kfyeh----ys-eekqqqiirelfllvskrte-r-scnflei-gn---------------------------------------------nsn-i-------------f-----------------------------------d-------------kdtkiiyrhyatlffifcvdsseselsiidliqtfvesldkcfenvceldlifhidkvhyildemvmgglvletnptiifsnyeiqnklek----aenpl--l---s-g-l-------------ag----------------------------vm-------------------------qt-ikp-nk
'aps3_thalassiossira'                                                                            m--------ikgiiivnnsgkprlv-kfyqn----vfgeqrqqsvirrvfqqvstrpd-s-fcnyleg-s------------------------------------------------v-p-------------ew----------------------------------g-------------enikliyrhyatlyfvfavdsqesdlgildliqvfvealdkrfenvceldlifhsdrvhyildeivmggmvletninsilqaindqermhn----esmkk--v----------------------------------------qqsdsvdaistkl-------------------------ga--gr-nw
'aps3_phaeodactylum'                                                                             m--------ikgiiivnnhgkprlv-kfyqn----vesealqqsvirrvfqqvaarpd-s-fcnyleg-i------------------------------------------------v-p-------------ew----------------------------------g-------------dhikliyrhyatlyfvfavdqqesdlgildliqvfvealdkcfenvceldlifhsdrvhyildeivmggmvletniqgvlqsikdqgki---------------------------------------------------------------------------------------------------hq
;
END; [Characters]

BEGIN Distances;
DIMENSIONS ntax=43;
FORMAT labels=left diagonal triangle=both;
MATRIX
[1] 'aps3_Ciona'                                                                                      0.0 0.6875 0.5125 0.7653061 0.51829267 0.5123457 0.57763976 0.4642857 0.53205127 0.49382716 0.36645964 0.42236024 0.46710527 0.5121951 0.46206897 0.24338624 0.24338624 0.24338624 0.24338624 0.24867725 0.4969325 0.57471263 0.6 0.5689655 0.60115606 0.59195405 0.53846157 0.5388889 0.5419355 0.5483871 0.49707603 0.60119045 0.48677248 0.2513369 0.25 0.23280424 0.22751322 0.50609756 0.23529412 0.3508772 0.36363637 0.45614034 0.38255033
[2] 'aps3_Trichomonas'                                                                                0.6875 0.0 0.672956 0.78571427 0.6918239 0.6666667 0.6918239 0.7410714 0.71794873 0.7044025 0.6666667 0.6918239 0.7368421 0.6918239 0.6896552 0.6875 0.6875 0.6875 0.6875 0.6875 0.67948717 0.6875 0.70625 0.7125 0.672956 0.71875 0.7295597 0.71875 0.74482757 0.737931 0.71779144 0.7 0.69325155 0.6918239 0.6918239 0.69375 0.66875 0.672956 0.6792453 0.70625 0.6415094 0.7044025 0.6979866
[3] 'aps3_ostreococcus'                                                                               0.5125 0.672956 0.0 0.74489796 0.5375 0.61875 0.62658226 0.5089286 0.57051283 0.5625 0.509434 0.556962 0.53289473 0.5625 0.53103447 0.53125 0.53125 0.53125 0.53125 0.53125 0.6025641 0.58125 0.575 0.60625 0.6100629 0.6125 0.60126585 0.6125 0.6111111 0.5972222 0.56875 0.59375 0.5625 0.5597484 0.5283019 0.525 0.54375 0.55625 0.5283019 0.5597484 0.55 0.5759494 0.5472973
[4] 'aps3_ecuni_gi_|19173342|ref|NP_597145_1|_ADAPTIN_SMALL_SUBUNIT_Encephalitozoon_cuniculi_GB_M1'   0.7653061 0.78571427 0.74489796 0.0 0.71428573 0.70408165 0.7244898 0.7303371 0.74489796 0.74489796 0.75510204 0.75510204 0.71276593 0.71428573 0.63917524 0.74489796 0.74489796 0.74489796 0.74489796 0.74489796 0.69072163 0.7653061 0.7653061 0.75510204 0.74489796 0.75510204 0.78571427 0.7653061 0.7977528 0.76404494 0.71428573 0.79591835 0.68367344 0.7653061 0.75510204 0.74489796 0.74489796 0.71428573 0.75510204 0.7653061 0.7346939 0.7755102 0.7653061
[5] 'aps3_athaliana'                                                                                  0.51829267 0.6918239 0.5375 0.71428573 0.0 0.55487806 0.6273292 0.53571427 0.60897434 0.5792683 0.5214724 0.5279503 0.55921054 0.3554217 0.3448276 0.5060241 0.5060241 0.5060241 0.5060241 0.5060241 0.55625 0.58433735 0.5914634 0.59638554 0.6121212 0.61445785 0.58641976 0.5487805 0.5743243 0.5810811 0.5121951 0.63414633 0.53614455 0.50609756 0.4909091 0.5120482 0.5060241 0.16867469 0.49390244 0.5121951 0.5421687 0.5617284 0.5202703
[6] 'aps3_cmerolae'                                                                                   0.5123457 0.6666667 0.61875 0.70408165 0.55487806 0.0 0.6335404 0.49107143 0.6217949 0.57831323 0.5276074 0.54658383 0.55263156 0.5914634 0.5448276 0.5731707 0.5731707 0.5731707 0.5731707 0.5731707 0.5408805 0.6097561 0.63580245 0.6280488 0.6441718 0.6219512 0.575 0.5828221 0.60273975 0.5958904 0.52469134 0.6380368 0.5121951 0.5555556 0.5582822 0.56707317 0.5304878 0.55487806 0.54320985 0.5276074 0.5903614 0.5802469 0.5743243
[7] 'aps3_ehisto'                                                                                     0.57763976 0.6918239 0.62658226 0.7244898 0.6273292 0.6335404 0.0 0.64285713 0.67948717 0.60248446 0.5652174 0.5740741 0.625 0.6273292 0.63448274 0.58641976 0.58641976 0.58641976 0.58641976 0.58641976 0.6075949 0.67901236 0.67901236 0.67901236 0.6956522 0.69753087 0.6289308 0.6419753 0.6689655 0.62068963 0.61490685 0.654321 0.60493827 0.6 0.57763976 0.5740741 0.56790125 0.61490685 0.58125 0.6296296 0.51552796 0.5740741 0.5503356
[8] 'aps3_plasmodium_b'                                                                               0.4642857 0.7410714 0.5089286 0.7303371 0.53571427 0.49107143 0.64285713 0.0 0.35714287 0.5089286 0.5 0.5 0.12962963 0.5535714 0.43564355 0.4732143 0.4732143 0.4732143 0.4732143 0.4732143 0.5585586 0.59821427 0.60714287 0.58035713 0.6036036 0.60714287 0.51785713 0.5625 0.49107143 0.51785713 0.5 0.6160714 0.52678573 0.4774775 0.4864865 0.4732143 0.48214287 0.5535714 0.45045045 0.48214287 0.5 0.48214287 0.45192307
[9] 'aps3_Toxoplasma_g'                                                                               0.53205127 0.71794873 0.57051283 0.74489796 0.60897434 0.6217949 0.67948717 0.35714287 0.0 0.65384614 0.5192308 0.5769231 0.45394737 0.5641026 0.51724136 0.525641 0.525641 0.525641 0.525641 0.525641 0.59354836 0.5897436 0.6282051 0.61538464 0.63870966 0.6217949 0.61538464 0.6282051 0.6142857 0.6 0.5769231 0.6217949 0.5769231 0.5354839 0.5612903 0.53205127 0.5 0.61538464 0.5225806 0.525641 0.53846157 0.5576923 0.527027
[10] 'aps3_leishmania'                                                                                 0.49382716 0.7044025 0.5625 0.74489796 0.5792683 0.57831323 0.60248446 0.5089286 0.65384614 0.0 0.5214724 0.50931674 0.5263158 0.56707317 0.5241379 0.51829267 0.51829267 0.51829267 0.51829267 0.51829267 0.56329113 0.63414633 0.58641976 0.6097561 0.61349696 0.597561 0.6 0.5555556 0.60958904 0.5890411 0.50617284 0.58641976 0.5 0.5555556 0.5153374 0.51829267 0.5121951 0.5609756 0.5308642 0.5460123 0.5243902 0.5617284 0.5202703
[11] 'aps3_naegleria'                                                                                  0.36645964 0.6666667 0.509434 0.75510204 0.5214724 0.5276074 0.5652174 0.5 0.5192308 0.5214724 0.0 0.378882 0.5131579 0.5398773 0.47586206 0.36809817 0.36809817 0.36809817 0.36809817 0.36809817 0.51265824 0.5766871 0.5714286 0.5828221 0.6111111 0.595092 0.5471698 0.55279505 0.53103447 0.5448276 0.47826087 0.5714286 0.47239265 0.3726708 0.37037036 0.37423313 0.34355828 0.5214724 0.3478261 0.38650307 0.39263803 0.4074074 0.3310811
[12] 'aps3_phytophthora'                                                                               0.42236024 0.6918239 0.556962 0.75510204 0.5279503 0.54658383 0.5740741 0.5 0.5769231 0.50931674 0.378882 0.0 0.5197368 0.57763976 0.4413793 0.39506173 0.39506173 0.39506173 0.39506173 0.39506173 0.49367088 0.5925926 0.60248446 0.5802469 0.60248446 0.61728394 0.5220126 0.5279503 0.5103448 0.5241379 0.47826087 0.59006214 0.43209878 0.40625 0.3726708 0.40123457 0.4074074 0.54037267 0.3875 0.43209878 0.4409938 0.30246913 0.26845637
[13] 'aps3_plasmodium_f'                                                                               0.46710527 0.7368421 0.53289473 0.71276593 0.55921054 0.55263156 0.625 0.12962963 0.45394737 0.5263158 0.5131579 0.5197368 0.0 0.56578946 0.4893617 0.5065789 0.5065789 0.5065789 0.5065789 0.5065789 0.589404 0.5620915 0.5986842 0.5751634 0.6052632 0.6013072 0.54605263 0.55921054 0.5367647 0.5367647 0.53289473 0.6052632 0.5394737 0.49006623 0.49006623 0.5065789 0.4868421 0.54605263 0.47019866 0.5263158 0.5131579 0.5 0.49305555
[14] 'aps3_osativa'                                                                                    0.5121951 0.6918239 0.5625 0.71428573 0.3554217 0.5914634 0.6273292 0.5535714 0.5641026 0.56707317 0.5398773 0.57763976 0.56578946 0.0 0.3862069 0.55421686 0.55421686 0.55421686 0.55421686 0.55421686 0.58125 0.6204819 0.5914634 0.62650603 0.630303 0.60240966 0.6111111 0.56707317 0.6081081 0.5878378 0.55487806 0.6280488 0.53614455 0.51829267 0.5272727 0.5481928 0.5180723 0.3313253 0.51829267 0.5365854 0.57228917 0.5802469 0.5540541
[15] 'aps3_physcomitrella'                                                                             0.46206897 0.6896552 0.53103447 0.63917524 0.3448276 0.5448276 0.63448274 0.43564355 0.51724136 0.5241379 0.47586206 0.4413793 0.4893617 0.3862069 0.0 0.44827586 0.44827586 0.44827586 0.44827586 0.44827586 0.49305555 0.5586207 0.6137931 0.56551725 0.59310347 0.5586207 0.51724136 0.48965517 0.5116279 0.5271318 0.49655172 0.6 0.47586206 0.48965517 0.46206897 0.4413793 0.45517242 0.3448276 0.46896553 0.46896553 0.4827586 0.48965517 0.50344825
[16] 'aps3_homo'                                                                                       0.24338624 0.6875 0.53125 0.74489796 0.5060241 0.5731707 0.58641976 0.4732143 0.525641 0.51829267 0.36809817 0.39506173 0.5065789 0.55421686 0.44827586 0.0 1.8041124E-16 1.8041124E-16 1.8041124E-16 0.010362694 0.44512194 0.5706215 0.58563536 0.56497175 0.60227275 0.5706215 0.5235294 0.53038675 0.5448718 0.53846157 0.47093022 0.56804734 0.4507772 0.2565445 0.13541667 0.025906736 0.27083334 0.5120482 0.21989529 0.3505747 0.3233533 0.42528737 0.3557047
[17] 'aps3_bos'                                                                                        0.24338624 0.6875 0.53125 0.74489796 0.5060241 0.5731707 0.58641976 0.4732143 0.525641 0.51829267 0.36809817 0.39506173 0.5065789 0.55421686 0.44827586 1.8041124E-16 0.0 1.8041124E-16 1.8041124E-16 0.010362694 0.44512194 0.5706215 0.58563536 0.56497175 0.60227275 0.5706215 0.5235294 0.53038675 0.5448718 0.53846157 0.47093022 0.56804734 0.4507772 0.2565445 0.13541667 0.025906736 0.27083334 0.5120482 0.21989529 0.3505747 0.3233533 0.42528737 0.3557047
[18] 'aps3_mus'                                                                                        0.24338624 0.6875 0.53125 0.74489796 0.5060241 0.5731707 0.58641976 0.4732143 0.525641 0.51829267 0.36809817 0.39506173 0.5065789 0.55421686 0.44827586 1.8041124E-16 1.8041124E-16 0.0 1.8041124E-16 0.010362694 0.44512194 0.5706215 0.58563536 0.56497175 0.60227275 0.5706215 0.5235294 0.53038675 0.5448718 0.53846157 0.47093022 0.56804734 0.4507772 0.2565445 0.13541667 0.025906736 0.27083334 0.5120482 0.21989529 0.3505747 0.3233533 0.42528737 0.3557047
[19] 'aps3_rat'                                                                                        0.24338624 0.6875 0.53125 0.74489796 0.5060241 0.5731707 0.58641976 0.4732143 0.525641 0.51829267 0.36809817 0.39506173 0.5065789 0.55421686 0.44827586 1.8041124E-16 1.8041124E-16 1.8041124E-16 0.0 0.010362694 0.44512194 0.5706215 0.58563536 0.56497175 0.60227275 0.5706215 0.5235294 0.53038675 0.5448718 0.53846157 0.47093022 0.56804734 0.4507772 0.2565445 0.13541667 0.025906736 0.27083334 0.5120482 0.21989529 0.3505747 0.3233533 0.42528737 0.3557047
[20] 'aps3_gallus'                                                                                     0.24867725 0.6875 0.53125 0.74489796 0.5060241 0.5731707 0.58641976 0.4732143 0.525641 0.51829267 0.36809817 0.39506173 0.5065789 0.55421686 0.44827586 0.010362694 0.010362694 0.010362694 0.010362694 0.0 0.44512194 0.5819209 0.59116024 0.56497175 0.6136364 0.5762712 0.5235294 0.5414365 0.5448718 0.5448718 0.47674417 0.56804734 0.45595855 0.2565445 0.140625 0.031088082 0.27083334 0.5120482 0.21989529 0.35632184 0.3233533 0.42528737 0.3557047
[21] 'aps3_spombe'                                                                                     0.4969325 0.67948717 0.6025641 0.69072163 0.55625 0.5408805 0.6075949 0.5585586 0.59354836 0.56329113 0.51265824 0.49367088 0.589404 0.58125 0.49305555 0.44512194 0.44512194 0.44512194 0.44512194 0.44512194 0.0 0.5365854 0.54268295 0.5243902 0.5705522 0.55487806 0.5153374 0.4969697 0.5405405 0.5405405 0.4695122 0.4848485 0.40243903 0.47530866 0.4601227 0.45731708 0.47560975 0.5375 0.4814815 0.5308642 0.51552796 0.48734176 0.47619048
[22] 'aps3_kluyveromyces'                                                                              0.57471263 0.6875 0.58125 0.7653061 0.58433735 0.6097561 0.67901236 0.59821427 0.5897436 0.63414633 0.5766871 0.5925926 0.5620915 0.6204819 0.5586207 0.5706215 0.5706215 0.5706215 0.5706215 0.5819209 0.5365854 0.0 0.5942857 0.2513369 0.31182796 0.26737967 0.44117647 0.45714286 0.4679487 0.44871795 0.5406977 0.5739645 0.55932206 0.5942857 0.5681818 0.5819209 0.5819209 0.57831323 0.5885714 0.60674155 0.56886226 0.5889571 0.557047
[23] 'aps3_neurospora'                                                                                 0.6 0.70625 0.575 0.7653061 0.5914634 0.63580245 0.67901236 0.60714287 0.6282051 0.58641976 0.5714286 0.60248446 0.5986842 0.5914634 0.6137931 0.58563536 0.58563536 0.58563536 0.58563536 0.59116024 0.54268295 0.5942857 0.0 0.5885714 0.59770113 0.6 0.6 0.5675676 0.59615386 0.60897434 0.5232558 0.37016574 0.48618785 0.5865922 0.5888889 0.58563536 0.59116024 0.58536583 0.5977654 0.6104651 0.56969696 0.607362 0.5704698
[24] 'aps3_Scer_APS3YJL024C'                                                                           0.5689655 0.7125 0.60625 0.75510204 0.59638554 0.6280488 0.67901236 0.58035713 0.61538464 0.6097561 0.5828221 0.5802469 0.5751634 0.62650603 0.56551725 0.56497175 0.56497175 0.56497175 0.56497175 0.56497175 0.5243902 0.2513369 0.5885714 0.0 0.24870466 0.2371134 0.41764706 0.46285716 0.42307693 0.41025642 0.51744187 0.56804734 0.5706215 0.57714283 0.5738636 0.5762712 0.5875706 0.6084337 0.5942857 0.6235955 0.5928144 0.5889571 0.557047
[25] 'aps3_Sklu_Contig2022_4'                                                                          0.60115606 0.672956 0.6100629 0.74489796 0.6121212 0.6441718 0.6956522 0.6036036 0.63870966 0.61349696 0.6111111 0.60248446 0.6052632 0.630303 0.59310347 0.60227275 0.60227275 0.60227275 0.60227275 0.6136364 0.5705522 0.31182796 0.59770113 0.24870466 0.0 0.32307693 0.4733728 0.48850575 0.4516129 0.42580646 0.57309943 0.5952381 0.6045198 0.62068963 0.6 0.6136364 0.6193182 0.6181818 0.62068963 0.63276833 0.6204819 0.61728394 0.59731543
[26] 'aps3_candiG_|50286269|ref|XP_445563_1|_unnamed_protein_product_Candida_glabrata'                 0.59195405 0.71875 0.6125 0.75510204 0.61445785 0.6219512 0.69753087 0.60714287 0.6217949 0.597561 0.595092 0.61728394 0.6013072 0.60240966 0.5586207 0.5706215 0.5706215 0.5706215 0.5706215 0.5762712 0.55487806 0.26737967 0.6 0.2371134 0.32307693 0.0 0.47058824 0.46285716 0.4871795 0.47435898 0.5523256 0.5739645 0.5762712 0.5942857 0.59090906 0.5819209 0.5875706 0.60240966 0.5942857 0.6292135 0.61077845 0.5766871 0.53691274
[27] 'aps3_debaro_|199434193|emb|CAG90639_2|_DEHA2G14102p_Debaryomyces_hansenii'                       0.53846157 0.7295597 0.60126585 0.78571427 0.58641976 0.575 0.6289308 0.51785713 0.61538464 0.6 0.5471698 0.5220126 0.54605263 0.6111111 0.51724136 0.5235294 0.5235294 0.5235294 0.5235294 0.5235294 0.5153374 0.44117647 0.6 0.41764706 0.4733728 0.47058824 0.0 0.3529412 0.17834395 0.19745223 0.50289017 0.56287426 0.53757226 0.53571427 0.53846157 0.5294118 0.57058823 0.5925926 0.54761904 0.56287426 0.5731707 0.509434 0.4899329
[28] 'aps3_yarrowia'                                                                                   0.5388889 0.71875 0.6125 0.7653061 0.5487805 0.5828221 0.6419753 0.5625 0.6282051 0.5555556 0.55279505 0.5279503 0.55921054 0.56707317 0.48965517 0.53038675 0.53038675 0.53038675 0.53038675 0.5414365 0.4969697 0.45714286 0.5675676 0.46285716 0.48850575 0.46285716 0.3529412 0.0 0.3846154 0.37820512 0.4883721 0.52873564 0.49723756 0.53072625 0.5277778 0.5359116 0.5359116 0.54268295 0.5363129 0.5523256 0.58181816 0.5460123 0.5100671
[29] 'aps3_candida_a'                                                                                  0.5419355 0.74482757 0.6111111 0.7977528 0.5743243 0.60273975 0.6689655 0.49107143 0.6142857 0.60958904 0.53103447 0.5103448 0.5367647 0.6081081 0.5116279 0.5448718 0.5448718 0.5448718 0.5448718 0.5448718 0.5405405 0.4679487 0.59615386 0.42307693 0.4516129 0.4871795 0.17834395 0.3846154 0.0 0.1509434 0.5031447 0.60784316 0.5471698 0.52597404 0.5354839 0.55128205 0.5769231 0.5945946 0.5584416 0.5882353 0.60402685 0.53103447 0.518797
[30] 'aps3_pichia'                                                                                     0.5483871 0.737931 0.5972222 0.76404494 0.5810811 0.5958904 0.62068963 0.51785713 0.6 0.5890411 0.5448276 0.5241379 0.5367647 0.5878378 0.5271318 0.53846157 0.53846157 0.53846157 0.53846157 0.5448718 0.5405405 0.44871795 0.60897434 0.41025642 0.42580646 0.47435898 0.19745223 0.37820512 0.1509434 0.0 0.5031447 0.6013072 0.5345912 0.53246754 0.5354839 0.5448718 0.57051283 0.5878378 0.5584416 0.5686275 0.60402685 0.5586207 0.5263158
[31] 'aps3_cryptococcus'                                                                               0.49707603 0.71779144 0.56875 0.71428573 0.5121951 0.52469134 0.61490685 0.5 0.5769231 0.50617284 0.47826087 0.47826087 0.53289473 0.55487806 0.49655172 0.47093022 0.47093022 0.47093022 0.47093022 0.47674417 0.4695122 0.5406977 0.5232558 0.51744187 0.57309943 0.5523256 0.50289017 0.4883721 0.5031447 0.5031447 0.0 0.52662724 0.44390243 0.4764706 0.4853801 0.48255813 0.48255813 0.54268295 0.4882353 0.46745563 0.5151515 0.49068323 0.47651008
[32] 'aps3_aspergillus'                                                                                0.60119045 0.7 0.59375 0.79591835 0.63414633 0.6380368 0.654321 0.6160714 0.6217949 0.58641976 0.5714286 0.59006214 0.6052632 0.6280488 0.6 0.56804734 0.56804734 0.56804734 0.56804734 0.56804734 0.4848485 0.5739645 0.37016574 0.56804734 0.5952381 0.5739645 0.56287426 0.52873564 0.60784316 0.6013072 0.52662724 0.0 0.5029586 0.5808383 0.58928573 0.5739645 0.57988167 0.61585367 0.5928144 0.6204819 0.57575756 0.57763976 0.5704698
[33] 'aps3_ustilago'                                                                                   0.48677248 0.69325155 0.5625 0.68367344 0.53614455 0.5121951 0.60493827 0.52678573 0.5769231 0.5 0.47239265 0.43209878 0.5394737 0.53614455 0.47586206 0.4507772 0.4507772 0.4507772 0.4507772 0.45595855 0.40243903 0.55932206 0.48618785 0.5706215 0.6045198 0.5762712 0.53757226 0.49723756 0.5471698 0.5345912 0.44390243 0.5029586 0.0 0.4712042 0.44270834 0.45595855 0.46875 0.5301205 0.4764398 0.4827586 0.4730539 0.49425286 0.44295302
[34] 'aps3_drosophila'                                                                                 0.2513369 0.6918239 0.5597484 0.7653061 0.50609756 0.5555556 0.6 0.4774775 0.5354839 0.5555556 0.3726708 0.40625 0.49006623 0.51829267 0.48965517 0.2565445 0.2565445 0.2565445 0.2565445 0.2565445 0.47530866 0.5942857 0.5865922 0.57714283 0.62068963 0.5942857 0.53571427 0.53072625 0.52597404 0.53246754 0.4764706 0.5808383 0.4712042 0.0 0.2303665 0.2722513 0.18947369 0.50609756 0.09947644 0.3488372 0.38181818 0.44186047 0.3489933
[35] 'aps3_danio'                                                                                      0.25 0.6918239 0.5283019 0.75510204 0.4909091 0.5582822 0.57763976 0.4864865 0.5612903 0.5153374 0.37037036 0.3726708 0.49006623 0.5272727 0.46206897 0.13541667 0.13541667 0.13541667 0.13541667 0.140625 0.4601227 0.5681818 0.5888889 0.5738636 0.6 0.59090906 0.53846157 0.5277778 0.5354839 0.5354839 0.4853801 0.58928573 0.44270834 0.2303665 0.0 0.15104167 0.2827225 0.4969697 0.20942408 0.3583815 0.3493976 0.41618496 0.36241612
[36] 'aps3_xenopus'                                                                                    0.23280424 0.69375 0.525 0.74489796 0.5120482 0.56707317 0.5740741 0.4732143 0.53205127 0.51829267 0.37423313 0.40123457 0.5065789 0.5481928 0.4413793 0.025906736 0.025906736 0.025906736 0.025906736 0.031088082 0.45731708 0.5819209 0.58563536 0.5762712 0.6136364 0.5819209 0.5294118 0.5359116 0.55128205 0.5448718 0.48255813 0.5739645 0.45595855 0.2722513 0.15104167 0.0 0.26041666 0.5180723 0.2356021 0.3448276 0.32934132 0.43103448 0.36241612
[37] 'aps3_celegans'                                                                                   0.22751322 0.66875 0.54375 0.74489796 0.5060241 0.5304878 0.56790125 0.48214287 0.5 0.5121951 0.34355828 0.4074074 0.4868421 0.5180723 0.45517242 0.27083334 0.27083334 0.27083334 0.27083334 0.27083334 0.47560975 0.5819209 0.59116024 0.5875706 0.6193182 0.5875706 0.57058823 0.5359116 0.5769231 0.57051283 0.48255813 0.57988167 0.46875 0.18947369 0.2827225 0.26041666 0.0 0.5060241 0.18421052 0.3275862 0.36526945 0.42774567 0.34228188
[38] 'aps3_populus'                                                                                    0.50609756 0.672956 0.55625 0.71428573 0.16867469 0.55487806 0.61490685 0.5535714 0.61538464 0.5609756 0.5214724 0.54037267 0.54605263 0.3313253 0.3448276 0.5120482 0.5120482 0.5120482 0.5120482 0.5120482 0.5375 0.57831323 0.58536583 0.6084337 0.6181818 0.60240966 0.5925926 0.54268295 0.5945946 0.5878378 0.54268295 0.61585367 0.5301205 0.50609756 0.4969697 0.5180723 0.5060241 0.0 0.49390244 0.5304878 0.52409637 0.5555556 0.527027
[39] 'aps3_apis'                                                                                       0.23529412 0.6792453 0.5283019 0.75510204 0.49390244 0.54320985 0.58125 0.45045045 0.5225806 0.5308642 0.3478261 0.3875 0.47019866 0.51829267 0.46896553 0.21989529 0.21989529 0.21989529 0.21989529 0.21989529 0.4814815 0.5885714 0.5977654 0.5942857 0.62068963 0.5942857 0.54761904 0.5363129 0.5584416 0.5584416 0.4882353 0.5928144 0.4764398 0.09947644 0.20942408 0.2356021 0.18421052 0.49390244 0.0 0.3372093 0.34545454 0.4244186 0.33557048
[40] 'aps3_monosiga'                                                                                   0.3508772 0.70625 0.5597484 0.7653061 0.5121951 0.5276074 0.6296296 0.48214287 0.525641 0.5460123 0.38650307 0.43209878 0.5263158 0.5365854 0.46896553 0.3505747 0.3505747 0.3505747 0.3505747 0.35632184 0.5308642 0.60674155 0.6104651 0.6235955 0.63276833 0.6292135 0.56287426 0.5523256 0.5882353 0.5686275 0.46745563 0.6204819 0.4827586 0.3488372 0.3583815 0.3448276 0.3275862 0.5304878 0.3372093 0.0 0.4207317 0.42944786 0.38255033
[41] 'aps3_dictyostelium'                                                                              0.36363637 0.6415094 0.55 0.7346939 0.5421687 0.5903614 0.51552796 0.5 0.53846157 0.5243902 0.39263803 0.4409938 0.5131579 0.57228917 0.4827586 0.3233533 0.3233533 0.3233533 0.3233533 0.3233533 0.51552796 0.56886226 0.56969696 0.5928144 0.6204819 0.61077845 0.5731707 0.58181816 0.60402685 0.60402685 0.5151515 0.57575756 0.4730539 0.38181818 0.3493976 0.32934132 0.36526945 0.52409637 0.34545454 0.4207317 0.0 0.45679012 0.41216215
[42] 'aps3_thalassiossira'                                                                             0.45614034 0.7044025 0.5759494 0.7755102 0.5617284 0.5802469 0.5740741 0.48214287 0.5576923 0.5617284 0.4074074 0.30246913 0.5 0.5802469 0.48965517 0.42528737 0.42528737 0.42528737 0.42528737 0.42528737 0.48734176 0.5889571 0.607362 0.5889571 0.61728394 0.5766871 0.509434 0.5460123 0.53103447 0.5586207 0.49068323 0.57763976 0.49425286 0.44186047 0.41618496 0.43103448 0.42774567 0.5555556 0.4244186 0.42944786 0.45679012 0.0 0.14666666
[43] 'aps3_phaeodactylum'                                                                              0.38255033 0.6979866 0.5472973 0.7653061 0.5202703 0.5743243 0.5503356 0.45192307 0.527027 0.5202703 0.3310811 0.26845637 0.49305555 0.5540541 0.50344825 0.3557047 0.3557047 0.3557047 0.3557047 0.3557047 0.47619048 0.557047 0.5704698 0.557047 0.59731543 0.53691274 0.4899329 0.5100671 0.518797 0.5263158 0.47651008 0.5704698 0.44295302 0.3489933 0.36241612 0.36241612 0.34228188 0.527027 0.33557048 0.38255033 0.41216215 0.14666666 0.0
;
END; [Distances]

BEGIN Splits;
DIMENSIONS ntax=43 nsplits=147;
FORMAT labels=no weights=yes confidences=no intervals=no;
PROPERTIES fit=97.3 cyclic;
CYCLE 1 37 34 39 35 20 19 18 16 17 36 41 15 5 38 14 6 2 4 7 10 31 33 21 32 23 22 26 24 25 30 29 27 28 3 9 8 13 42 43 12 11 40;
MATRIX
[1, size=1] 	 0.083740726 	  1 2 3 4 5 6 7 8 9 10 11 12 13 14 15 16 17 18 19 20 21 22 23 24 25 26 27 28 29 30 31 32 33 34 35 36 38 39 40 41 42 43,
[2, size=2] 	 6.2299013E-4 	  1 2 3 4 5 6 7 8 9 10 11 12 13 14 15 16 17 18 19 20 21 22 23 24 25 26 27 28 29 30 31 32 33 35 36 38 39 40 41 42 43,
[3, size=3] 	 0.037201658 	  1 2 3 4 5 6 7 8 9 10 11 12 13 14 15 16 17 18 19 20 21 22 23 24 25 26 27 28 29 30 31 32 33 35 36 38 40 41 42 43,
[4, size=1] 	 0.11847532 	  1,
[5, size=1] 	 0.053774904 	  1 2 3 4 5 6 7 8 9 10 11 12 13 14 15 16 17 18 19 20 21 22 23 24 25 26 27 28 29 30 31 32 33 35 36 37 38 39 40 41 42 43,
[6, size=2] 	 0.021695485 	  1 2 3 4 5 6 7 8 9 10 11 12 13 14 15 16 17 18 19 20 21 22 23 24 25 26 27 28 29 30 31 32 33 35 36 37 38 40 41 42 43,
[7, size=3] 	 0.010849747 	  1 2 3 4 5 6 7 8 9 10 11 12 13 14 15 16 17 18 19 20 21 22 23 24 25 26 27 28 29 30 31 32 33 36 37 38 40 41 42 43,
[8, size=4] 	 3.962929E-4 	  1 2 3 4 5 6 7 8 9 10 11 12 13 14 15 16 17 18 19 21 22 23 24 25 26 27 28 29 30 31 32 33 36 37 38 40 41 42 43,
[9, size=5] 	 1.3226226E-4 	  1 2 3 4 5 6 7 8 9 10 11 12 13 14 15 16 17 18 21 22 23 24 25 26 27 28 29 30 31 32 33 36 37 38 40 41 42 43,
[10, size=8] 	 0.0045249085 	  1 2 3 4 5 6 7 8 9 10 11 12 13 14 15 21 22 23 24 25 26 27 28 29 30 31 32 33 36 37 38 40 41 42 43,
[11, size=4] 	 0.0035087666 	  1 11 37 40,
[12, size=2] 	 9.546113E-4 	  1 37,
[13, size=1] 	 0.03644675 	  1 2 3 4 5 6 7 8 9 10 11 12 13 14 15 16 17 18 19 20 21 22 23 24 25 26 27 28 29 30 31 32 33 34 35 36 37 38 40 41 42 43,
[14, size=6] 	 3.1586477E-4 	  1 2 3 4 5 6 7 8 9 10 11 12 13 14 15 17 21 22 23 24 25 26 27 28 29 30 31 32 33 34 36 37 38 40 41 42 43,
[15, size=7] 	 1.9696137E-4 	  1 2 3 4 5 6 7 8 9 10 11 12 13 14 15 21 22 23 24 25 26 27 28 29 30 31 32 33 34 36 37 38 40 41 42 43,
[16, size=8] 	 6.7630917E-4 	  1 2 3 4 5 6 7 8 9 10 11 12 13 14 15 21 22 23 24 25 26 27 28 29 30 31 32 33 34 37 38 40 41 42 43,
[17, size=9] 	 0.007961362 	  1 2 3 4 5 6 7 8 9 10 11 12 13 14 15 21 22 23 24 25 26 27 28 29 30 31 32 33 34 37 38 40 42 43,
[18, size=12] 	 0.002042135 	  1 2 3 4 6 7 8 9 10 11 12 13 14 21 22 23 24 25 26 27 28 29 30 31 32 33 34 37 40 42 43,
[19, size=1] 	 0.058029506 	  1 2 3 4 5 6 7 8 9 10 11 12 13 14 15 16 17 18 19 20 21 22 23 24 25 26 27 28 29 30 31 32 33 34 36 37 38 39 40 41 42 43,
[20, size=7] 	 0.042438976 	  1 2 3 4 5 6 7 8 9 10 11 12 13 14 15 21 22 23 24 25 26 27 28 29 30 31 32 33 34 37 38 39 40 41 42 43,
[21, size=12] 	 0.0028176776 	  1 8 9 11 12 13 34 37 39 40 42 43,
[22, size=6] 	 0.003363898 	  1 11 34 37 39 40,
[23, size=1] 	 0.0067737657 	  1 2 3 4 5 6 7 8 9 10 11 12 13 14 15 16 17 18 19 21 22 23 24 25 26 27 28 29 30 31 32 33 34 35 36 37 38 39 40 41 42 43,
[24, size=3] 	 2.605135E-4 	  1 2 3 4 5 6 7 8 9 10 11 12 13 14 15 16 17 21 22 23 24 25 26 27 28 29 30 31 32 33 34 35 36 37 38 39 40 41 42 43,
[25, size=4] 	 6.634063E-4 	  1 2 3 4 5 6 7 8 9 10 11 12 13 14 15 17 21 22 23 24 25 26 27 28 29 30 31 32 33 34 35 36 37 38 39 40 41 42 43,
[26, size=5] 	 0.003225961 	  1 2 3 4 5 6 7 8 9 10 11 12 13 14 15 21 22 23 24 25 26 27 28 29 30 31 32 33 34 35 36 37 38 39 40 41 42 43,
[27, size=6] 	 0.04839149 	  1 2 3 4 5 6 7 8 9 10 11 12 13 14 15 21 22 23 24 25 26 27 28 29 30 31 32 33 34 35 37 38 39 40 41 42 43,
[28, size=7] 	 0.006960929 	  1 2 3 4 5 6 7 8 9 10 11 12 13 14 15 21 22 23 24 25 26 27 28 29 30 31 32 33 34 35 37 38 39 40 42 43,
[29, size=8] 	 0.002507575 	  1 2 3 4 5 6 7 8 9 10 11 12 13 14 21 22 23 24 25 26 27 28 29 30 31 32 33 34 35 37 38 39 40 42 43,
[30, size=1] 	 1.398355E-4 	  1 2 3 4 5 6 7 8 9 10 11 12 13 14 15 16 17 18 20 21 22 23 24 25 26 27 28 29 30 31 32 33 34 35 36 37 38 39 40 41 42 43,
[31, size=2] 	 1.5685735E-4 	  1 2 3 4 5 6 7 8 9 10 11 12 13 14 15 16 17 20 21 22 23 24 25 26 27 28 29 30 31 32 33 34 35 36 37 38 39 40 41 42 43,
[32, size=4] 	 0.0020722344 	  1 2 3 4 5 6 7 8 9 10 11 12 13 14 15 20 21 22 23 24 25 26 27 28 29 30 31 32 33 34 35 36 37 38 39 40 41 42 43,
[33, size=5] 	 0.0022248097 	  1 2 3 4 5 6 7 8 9 10 11 12 13 14 15 20 21 22 23 24 25 26 27 28 29 30 31 32 33 34 35 37 38 39 40 41 42 43,
[34, size=6] 	 3.357721E-5 	  1 2 3 4 5 6 7 8 9 10 11 12 13 14 15 20 21 22 23 24 25 26 27 28 29 30 31 32 33 34 35 37 38 39 40 42 43,
[35, size=1] 	 5.811894E-5 	  1 2 3 4 5 6 7 8 9 10 11 12 13 14 15 16 17 19 20 21 22 23 24 25 26 27 28 29 30 31 32 33 34 35 36 37 38 39 40 41 42 43,
[36, size=5] 	 2.976193E-4 	  1 2 3 4 5 6 7 8 9 10 11 12 13 14 15 19 20 21 22 23 24 25 26 27 28 29 30 31 32 33 34 35 37 38 39 40 42 43,
[37, size=3] 	 8.880003E-5 	  1 2 3 4 5 6 7 8 9 10 11 12 13 14 15 18 19 20 21 22 23 24 25 26 27 28 29 30 31 32 33 34 35 37 38 39 40 41 42 43,
[38, size=4] 	 4.0339603E-4 	  1 2 3 4 5 6 7 8 9 10 11 12 13 14 15 18 19 20 21 22 23 24 25 26 27 28 29 30 31 32 33 34 35 37 38 39 40 42 43,
[39, size=21] 	 8.788174E-4 	  1 3 8 9 11 12 13 18 19 20 27 28 29 30 34 35 37 39 40 42 43,
[40, size=1] 	 5.81389E-4 	  1 2 3 4 5 6 7 8 9 10 11 12 13 14 15 16 18 19 20 21 22 23 24 25 26 27 28 29 30 31 32 33 34 35 36 37 38 39 40 41 42 43,
[41, size=2] 	 7.1657443E-4 	  1 2 3 4 5 6 7 8 9 10 11 12 13 14 15 16 18 19 20 21 22 23 24 25 26 27 28 29 30 31 32 33 34 35 37 38 39 40 41 42 43,
[42, size=1] 	 0.013427962 	  1 2 3 4 5 6 7 8 9 10 11 12 13 14 15 16 17 18 19 20 21 22 23 24 25 26 27 28 29 30 31 32 33 34 35 37 38 39 40 41 42 43,
[43, size=1] 	 0.16972436 	  1 2 3 4 5 6 7 8 9 10 11 12 13 14 15 16 17 18 19 20 21 22 23 24 25 26 27 28 29 30 31 32 33 34 35 36 37 38 39 40 42 43,
[44, size=9] 	 0.0018146543 	  1 3 8 9 10 11 12 13 16 17 18 19 20 21 22 23 24 25 26 27 28 29 30 31 32 33 34 35 36 37 39 40 42 43,
[45, size=16] 	 0.005317754 	  1 11 12 16 17 18 19 20 34 35 36 37 39 40 42 43,
[46, size=15] 	 0.005089014 	  1 11 12 16 17 18 19 20 34 35 36 37 39 40 43,
[47, size=12] 	 0.013270127 	  1 16 17 18 19 20 34 35 36 37 39 40,
[48, size=11] 	 0.02204541 	  1 16 17 18 19 20 34 35 36 37 39,
[49, size=1] 	 0.14189948 	  1 2 3 4 5 6 7 8 9 10 11 12 13 14 16 17 18 19 20 21 22 23 24 25 26 27 28 29 30 31 32 33 34 35 36 37 38 39 40 41 42 43,
[50, size=2] 	 0.0022060804 	  1 2 3 4 6 7 8 9 10 11 12 13 14 16 17 18 19 20 21 22 23 24 25 26 27 28 29 30 31 32 33 34 35 36 37 38 39 40 41 42 43,
[51, size=4] 	 0.06329972 	  1 2 3 4 6 7 8 9 10 11 12 13 16 17 18 19 20 21 22 23 24 25 26 27 28 29 30 31 32 33 34 35 36 37 39 40 41 42 43,
[52, size=7] 	 0.013225645 	  1 3 7 8 9 10 11 12 13 16 17 18 19 20 21 22 23 24 25 26 27 28 29 30 31 32 33 34 35 36 37 39 40 41 42 43,
[53, size=21] 	 0.0015801382 	  1 3 8 9 11 12 13 16 17 18 19 20 34 35 36 37 39 40 41 42 43,
[54, size=17] 	 0.023436498 	  1 11 12 16 17 18 19 20 34 35 36 37 39 40 41 42 43,
[55, size=16] 	 0.008419124 	  1 11 12 16 17 18 19 20 34 35 36 37 39 40 41 43,
[56, size=14] 	 0.0052637467 	  1 11 16 17 18 19 20 34 35 36 37 39 40 41,
[57, size=12] 	 0.0155055 	  1 16 17 18 19 20 34 35 36 37 39 41,
[58, size=1] 	 0.0825416 	  1 2 3 4 6 7 8 9 10 11 12 13 14 15 16 17 18 19 20 21 22 23 24 25 26 27 28 29 30 31 32 33 34 35 36 37 38 39 40 41 42 43,
[59, size=2] 	 0.07780788 	  1 2 3 4 6 7 8 9 10 11 12 13 14 15 16 17 18 19 20 21 22 23 24 25 26 27 28 29 30 31 32 33 34 35 36 37 39 40 41 42 43,
[60, size=3] 	 0.029542923 	  1 2 3 4 6 7 8 9 10 11 12 13 15 16 17 18 19 20 21 22 23 24 25 26 27 28 29 30 31 32 33 34 35 36 37 39 40 41 42 43,
[61, size=21] 	 0.010926655 	  1 8 9 11 12 13 15 16 17 18 19 20 34 35 36 37 39 40 41 42 43,
[62, size=1] 	 0.07349255 	  1 2 3 4 5 6 7 8 9 10 11 12 13 14 15 16 17 18 19 20 21 22 23 24 25 26 27 28 29 30 31 32 33 34 35 36 37 39 40 41 42 43,
[63, size=2] 	 0.00919649 	  1 2 3 4 5 6 7 8 9 10 11 12 13 15 16 17 18 19 20 21 22 23 24 25 26 27 28 29 30 31 32 33 34 35 36 37 39 40 41 42 43,
[64, size=7] 	 0.0017495988 	  1 3 5 8 9 11 12 13 15 16 17 18 19 20 21 22 23 24 25 26 27 28 29 30 31 32 33 34 35 36 37 39 40 41 42 43,
[65, size=17] 	 0.0016610281 	  1 3 5 8 9 11 12 13 15 16 17 18 19 20 27 28 29 34 35 36 37 39 40 41 42 43,
[66, size=1] 	 0.17297205 	  1 2 3 4 5 6 7 8 9 10 11 12 13 15 16 17 18 19 20 21 22 23 24 25 26 27 28 29 30 31 32 33 34 35 36 37 38 39 40 41 42 43,
[67, size=16] 	 0.00154652 	  1 3 5 8 9 11 12 13 15 16 17 18 19 20 27 28 29 34 35 36 37 38 39 40 41 42 43,
[68, size=19] 	 1.4556402E-4 	  1 3 5 8 9 11 12 13 15 16 17 18 19 20 34 35 36 37 38 39 40 41 42 43,
[69, size=1] 	 0.2710526 	  1 2 3 4 5 7 8 9 10 11 12 13 14 15 16 17 18 19 20 21 22 23 24 25 26 27 28 29 30 31 32 33 34 35 36 37 38 39 40 41 42 43,
[70, size=2] 	 2.6430027E-4 	  1 3 4 5 7 8 9 10 11 12 13 14 15 16 17 18 19 20 21 22 23 24 25 26 27 28 29 30 31 32 33 34 35 36 37 38 39 40 41 42 43,
[71, size=3] 	 0.009050526 	  1 3 5 7 8 9 10 11 12 13 14 15 16 17 18 19 20 21 22 23 24 25 26 27 28 29 30 31 32 33 34 35 36 37 38 39 40 41 42 43,
[72, size=4] 	 0.0031730724 	  1 3 5 8 9 10 11 12 13 14 15 16 17 18 19 20 21 22 23 24 25 26 27 28 29 30 31 32 33 34 35 36 37 38 39 40 41 42 43,
[73, size=18] 	 1.5180554E-4 	  1 3 5 8 9 11 12 13 14 15 16 17 18 19 20 34 35 36 37 38 39 40 41 42 43,
[74, size=17] 	 0.0049881362 	  1 5 14 15 16 17 18 19 20 34 35 36 37 38 39 40 41,
[75, size=1] 	 0.36866757 	  1 3 4 5 6 7 8 9 10 11 12 13 14 15 16 17 18 19 20 21 22 23 24 25 26 27 28 29 30 31 32 33 34 35 36 37 38 39 40 41 42 43,
[76, size=3] 	 0.02544568 	  1 3 5 6 8 9 10 11 12 13 14 15 16 17 18 19 20 21 22 23 24 25 26 27 28 29 30 31 32 33 34 35 36 37 38 39 40 41 42 43,
[77, size=13] 	 0.004998877 	  1 3 5 6 8 9 11 12 13 14 15 16 17 18 19 20 27 28 29 30 34 35 36 37 38 39 40 41 42 43,
[78, size=1] 	 0.4090048 	  1 2 3 5 6 7 8 9 10 11 12 13 14 15 16 17 18 19 20 21 22 23 24 25 26 27 28 29 30 31 32 33 34 35 36 37 38 39 40 41 42 43,
[79, size=2] 	 0.00725577 	  1 2 3 5 6 8 9 10 11 12 13 14 15 16 17 18 19 20 21 22 23 24 25 26 27 28 29 30 31 32 33 34 35 36 37 38 39 40 41 42 43,
[80, size=1] 	 0.288293 	  1 2 3 4 5 6 8 9 10 11 12 13 14 15 16 17 18 19 20 21 22 23 24 25 26 27 28 29 30 31 32 33 34 35 36 37 38 39 40 41 42 43,
[81, size=2] 	 0.011267285 	  1 2 3 4 5 6 8 9 11 12 13 14 15 16 17 18 19 20 21 22 23 24 25 26 27 28 29 30 31 32 33 34 35 36 37 38 39 40 41 42 43,
[82, size=1] 	 0.25258255 	  1 2 3 4 5 6 7 8 9 11 12 13 14 15 16 17 18 19 20 21 22 23 24 25 26 27 28 29 30 31 32 33 34 35 36 37 38 39 40 41 42 43,
[83, size=2] 	 0.004019104 	  1 2 3 4 5 6 7 8 9 11 12 13 14 15 16 17 18 19 20 21 22 23 24 25 26 27 28 29 30 32 33 34 35 36 37 38 39 40 41 42 43,
[84, size=3] 	 0.0043705413 	  1 2 3 4 5 6 7 8 9 11 12 13 14 15 16 17 18 19 20 21 22 23 24 25 26 27 28 29 30 32 34 35 36 37 38 39 40 41 42 43,
[85, size=6] 	 2.487165E-4 	  1 2 3 4 5 6 7 8 9 11 12 13 14 15 16 17 18 19 20 22 24 25 26 27 28 29 30 34 35 36 37 38 39 40 41 42 43,
[86, size=1] 	 0.21847364 	  1 2 3 4 5 6 7 8 9 10 11 12 13 14 15 16 17 18 19 20 21 22 23 24 25 26 27 28 29 30 32 33 34 35 36 37 38 39 40 41 42 43,
[87, size=13] 	 0.0036171603 	  1 2 3 4 5 6 7 8 9 10 11 12 13 14 15 16 17 18 19 20 34 35 36 37 38 39 40 41 42 43,
[88, size=1] 	 0.18769293 	  1 2 3 4 5 6 7 8 9 10 11 12 13 14 15 16 17 18 19 20 21 22 23 24 25 26 27 28 29 30 31 32 34 35 36 37 38 39 40 41 42 43,
[89, size=2] 	 0.015995584 	  1 2 3 4 5 6 7 8 9 10 11 12 13 14 15 16 17 18 19 20 22 23 24 25 26 27 28 29 30 31 32 34 35 36 37 38 39 40 41 42 43,
[90, size=4] 	 0.014104983 	  1 2 3 4 5 6 7 8 9 10 11 12 13 14 15 16 17 18 19 20 22 24 25 26 27 28 29 30 31 34 35 36 37 38 39 40 41 42 43,
[91, size=1] 	 0.18006243 	  1 2 3 4 5 6 7 8 9 10 11 12 13 14 15 16 17 18 19 20 22 23 24 25 26 27 28 29 30 31 32 33 34 35 36 37 38 39 40 41 42 43,
[92, size=2] 	 0.01931239 	  1 2 3 4 5 6 7 8 9 10 11 12 13 14 15 16 17 18 19 20 22 23 24 25 26 27 28 29 30 31 33 34 35 36 37 38 39 40 41 42 43,
[93, size=11] 	 0.008659483 	  1 2 3 4 5 6 7 8 9 10 11 12 13 14 15 16 17 18 19 20 31 33 34 35 36 37 38 39 40 41 42 43,
[94, size=1] 	 0.16571727 	  1 2 3 4 5 6 7 8 9 10 11 12 13 14 15 16 17 18 19 20 21 22 23 24 25 26 27 28 29 30 31 33 34 35 36 37 38 39 40 41 42 43,
[95, size=2] 	 0.09135925 	  1 2 3 4 5 6 7 8 9 10 11 12 13 14 15 16 17 18 19 20 21 22 24 25 26 27 28 29 30 31 33 34 35 36 37 38 39 40 41 42 43,
[96, size=6] 	 0.01139198 	  1 2 3 4 5 6 7 8 9 10 11 12 13 14 15 16 17 18 19 20 21 27 28 29 30 31 33 34 35 36 37 38 39 40 41 42 43,
[97, size=14] 	 0.0049270755 	  1 2 4 5 6 7 10 11 12 14 15 16 17 18 19 20 21 31 33 34 35 36 37 38 39 40 41 42 43,
[98, size=16] 	 0.0020255975 	  1 2 4 5 6 7 10 11 12 14 15 16 17 18 19 20 21 31 33 34 35 36 37 38 39 40 41,
[99, size=1] 	 0.1899575 	  1 2 3 4 5 6 7 8 9 10 11 12 13 14 15 16 17 18 19 20 21 22 24 25 26 27 28 29 30 31 32 33 34 35 36 37 38 39 40 41 42 43,
[100, size=1] 	 0.12863702 	  1 2 3 4 5 6 7 8 9 10 11 12 13 14 15 16 17 18 19 20 21 23 24 25 26 27 28 29 30 31 32 33 34 35 36 37 38 39 40 41 42 43,
[101, size=3] 	 0.02175841 	  1 2 3 4 5 6 7 8 9 10 11 12 13 14 15 16 17 18 19 20 21 23 25 27 28 29 30 31 32 33 34 35 36 37 38 39 40 41 42 43,
[102, size=4] 	 0.069207996 	  1 2 3 4 5 6 7 8 9 10 11 12 13 14 15 16 17 18 19 20 21 23 27 28 29 30 31 32 33 34 35 36 37 38 39 40 41 42 43,
[103, size=5] 	 0.004966986 	  1 2 3 4 5 6 7 8 9 10 11 12 13 14 15 16 17 18 19 20 21 23 27 28 29 31 32 33 34 35 36 37 38 39 40 41 42 43,
[104, size=7] 	 0.009019337 	  1 2 3 4 5 6 7 8 9 10 11 12 13 14 15 16 17 18 19 20 21 23 28 31 32 33 34 35 36 37 38 39 40 41 42 43,
[105, size=8] 	 0.05062118 	  1 2 3 4 5 6 7 8 9 10 11 12 13 14 15 16 17 18 19 20 21 23 31 32 33 34 35 36 37 38 39 40 41 42 43,
[106, size=13] 	 4.993252E-4 	  1 2 4 5 6 7 10 11 12 14 15 16 17 18 19 20 21 23 31 32 33 34 35 36 37 38 39 40 41 43,
[107, size=14] 	 0.0016130802 	  1 2 4 5 6 7 10 11 12 14 15 16 17 18 19 20 21 23 31 32 33 34 35 36 37 38 39 40 41,
[108, size=1] 	 0.12277778 	  1 2 3 4 5 6 7 8 9 10 11 12 13 14 15 16 17 18 19 20 21 22 23 24 25 27 28 29 30 31 32 33 34 35 36 37 38 39 40 41 42 43,
[109, size=2] 	 0.009811883 	  1 2 3 4 5 6 7 8 9 10 11 12 13 14 15 16 17 18 19 20 21 22 23 25 27 28 29 30 31 32 33 34 35 36 37 38 39 40 41 42 43,
[110, size=3] 	 0.007001026 	  1 2 3 4 5 6 7 8 9 10 11 12 13 14 15 16 17 18 19 20 21 22 23 27 28 29 30 31 32 33 34 35 36 37 38 39 40 41 42 43,
[111, size=1] 	 0.08263261 	  1 2 3 4 5 6 7 8 9 10 11 12 13 14 15 16 17 18 19 20 21 22 23 25 26 27 28 29 30 31 32 33 34 35 36 37 38 39 40 41 42 43,
[112, size=2] 	 0.009195734 	  1 2 3 4 5 6 7 8 9 10 11 12 13 14 15 16 17 18 19 20 21 22 23 26 27 28 29 30 31 32 33 34 35 36 37 38 39 40 41 42 43,
[113, size=3] 	 6.8571964E-5 	  1 2 3 4 5 6 7 8 9 10 11 12 13 14 15 16 17 18 19 20 21 22 23 26 27 28 29 31 32 33 34 35 36 37 38 39 40 41 42 43,
[114, size=4] 	 0.007819252 	  1 2 3 4 5 6 7 8 9 10 11 12 13 14 15 16 17 18 19 20 21 22 23 26 27 28 31 32 33 34 35 36 37 38 39 40 41 42 43,
[115, size=5] 	 0.013793868 	  1 2 3 4 5 6 7 8 9 10 11 12 13 14 15 16 17 18 19 20 21 22 23 26 28 31 32 33 34 35 36 37 38 39 40 41 42 43,
[116, size=1] 	 0.13218498 	  1 2 3 4 5 6 7 8 9 10 11 12 13 14 15 16 17 18 19 20 21 22 23 24 26 27 28 29 30 31 32 33 34 35 36 37 38 39 40 41 42 43,
[117, size=2] 	 0.0027937172 	  1 2 3 4 5 6 7 8 9 10 11 12 13 14 15 16 17 18 19 20 21 22 23 24 26 27 28 29 31 32 33 34 35 36 37 38 39 40 41 42 43,
[118, size=3] 	 0.0045336 	  1 2 3 4 5 6 7 8 9 10 11 12 13 14 15 16 17 18 19 20 21 22 23 24 26 27 28 31 32 33 34 35 36 37 38 39 40 41 42 43,
[119, size=1] 	 0.06461583 	  1 2 3 4 5 6 7 8 9 10 11 12 13 14 15 16 17 18 19 20 21 22 23 24 25 26 27 28 29 31 32 33 34 35 36 37 38 39 40 41 42 43,
[120, size=2] 	 0.015693717 	  1 2 3 4 5 6 7 8 9 10 11 12 13 14 15 16 17 18 19 20 21 22 23 24 25 26 27 28 31 32 33 34 35 36 37 38 39 40 41 42 43,
[121, size=3] 	 0.07306188 	  1 2 3 4 5 6 7 8 9 10 11 12 13 14 15 16 17 18 19 20 21 22 23 24 25 26 28 31 32 33 34 35 36 37 38 39 40 41 42 43,
[122, size=4] 	 0.029096656 	  1 2 3 4 5 6 7 8 9 10 11 12 13 14 15 16 17 18 19 20 21 22 23 24 25 26 31 32 33 34 35 36 37 38 39 40 41 42 43,
[123, size=1] 	 0.066871144 	  1 2 3 4 5 6 7 8 9 10 11 12 13 14 15 16 17 18 19 20 21 22 23 24 25 26 27 28 30 31 32 33 34 35 36 37 38 39 40 41 42 43,
[124, size=2] 	 0.010149817 	  1 2 3 4 5 6 7 8 9 10 11 12 13 14 15 16 17 18 19 20 21 22 23 24 25 26 28 30 31 32 33 34 35 36 37 38 39 40 41 42 43,
[125, size=1] 	 0.07530483 	  1 2 3 4 5 6 7 8 9 10 11 12 13 14 15 16 17 18 19 20 21 22 23 24 25 26 28 29 30 31 32 33 34 35 36 37 38 39 40 41 42 43,
[126, size=2] 	 0.008829071 	  1 2 3 4 5 6 7 8 9 10 11 12 13 14 15 16 17 18 19 20 21 22 23 24 25 26 29 30 31 32 33 34 35 36 37 38 39 40 41 42 43,
[127, size=1] 	 0.17490935 	  1 2 3 4 5 6 7 8 9 10 11 12 13 14 15 16 17 18 19 20 21 22 23 24 25 26 27 29 30 31 32 33 34 35 36 37 38 39 40 41 42 43,
[128, size=1] 	 0.2723154 	  1 2 4 5 6 7 8 9 10 11 12 13 14 15 16 17 18 19 20 21 22 23 24 25 26 27 28 29 30 31 32 33 34 35 36 37 38 39 40 41 42 43,
[129, size=3] 	 0.0013641076 	  1 2 4 5 6 7 10 11 12 13 14 15 16 17 18 19 20 21 22 23 24 25 26 27 28 29 30 31 32 33 34 35 36 37 38 39 40 41 42 43,
[130, size=4] 	 0.009711461 	  1 2 4 5 6 7 10 11 12 14 15 16 17 18 19 20 21 22 23 24 25 26 27 28 29 30 31 32 33 34 35 36 37 38 39 40 41 42 43,
[131, size=1] 	 0.20719247 	  1 2 3 4 5 6 7 8 10 11 12 13 14 15 16 17 18 19 20 21 22 23 24 25 26 27 28 29 30 31 32 33 34 35 36 37 38 39 40 41 42 43,
[132, size=2] 	 0.038634356 	  1 2 3 4 5 6 7 10 11 12 13 14 15 16 17 18 19 20 21 22 23 24 25 26 27 28 29 30 31 32 33 34 35 36 37 38 39 40 41 42 43,
[133, size=3] 	 0.03397523 	  1 2 3 4 5 6 7 10 11 12 14 15 16 17 18 19 20 21 22 23 24 25 26 27 28 29 30 31 32 33 34 35 36 37 38 39 40 41 42 43,
[134, size=1] 	 0.019710645 	  1 2 3 4 5 6 7 9 10 11 12 13 14 15 16 17 18 19 20 21 22 23 24 25 26 27 28 29 30 31 32 33 34 35 36 37 38 39 40 41 42 43,
[135, size=2] 	 0.13032855 	  1 2 3 4 5 6 7 9 10 11 12 14 15 16 17 18 19 20 21 22 23 24 25 26 27 28 29 30 31 32 33 34 35 36 37 38 39 40 41 42 43,
[136, size=3] 	 0.003114316 	  1 2 3 4 5 6 7 9 10 11 12 14 15 16 17 18 19 20 21 22 23 24 25 26 27 28 29 30 31 32 33 34 35 36 37 38 39 40 41 43,
[137, size=1] 	 0.0713899 	  1 2 3 4 5 6 7 8 9 10 11 12 14 15 16 17 18 19 20 21 22 23 24 25 26 27 28 29 30 31 32 33 34 35 36 37 38 39 40 41 42 43,
[138, size=2] 	 0.004381063 	  1 2 3 4 5 6 7 8 9 10 11 12 14 15 16 17 18 19 20 21 22 23 24 25 26 27 28 29 30 31 32 33 34 35 36 37 38 39 40 41 43,
[139, size=1] 	 0.081422254 	  1 2 3 4 5 6 7 8 9 10 11 12 13 14 15 16 17 18 19 20 21 22 23 24 25 26 27 28 29 30 31 32 33 34 35 36 37 38 39 40 41 43,
[140, size=2] 	 0.07105206 	  1 2 3 4 5 6 7 8 9 10 11 12 13 14 15 16 17 18 19 20 21 22 23 24 25 26 27 28 29 30 31 32 33 34 35 36 37 38 39 40 41,
[141, size=3] 	 0.047711942 	  1 2 3 4 5 6 7 8 9 10 11 13 14 15 16 17 18 19 20 21 22 23 24 25 26 27 28 29 30 31 32 33 34 35 36 37 38 39 40 41,
[142, size=4] 	 0.008404199 	  1 2 3 4 5 6 7 8 9 10 13 14 15 16 17 18 19 20 21 22 23 24 25 26 27 28 29 30 31 32 33 34 35 36 37 38 39 40 41,
[143, size=5] 	 0.0012414585 	  1 2 3 4 5 6 7 8 9 10 13 14 15 16 17 18 19 20 21 22 23 24 25 26 27 28 29 30 31 32 33 34 35 36 37 38 39 41,
[144, size=1] 	 0.045716736 	  1 2 3 4 5 6 7 8 9 10 11 12 13 14 15 16 17 18 19 20 21 22 23 24 25 26 27 28 29 30 31 32 33 34 35 36 37 38 39 40 41 42,
[145, size=1] 	 0.14082178 	  1 2 3 4 5 6 7 8 9 10 11 13 14 15 16 17 18 19 20 21 22 23 24 25 26 27 28 29 30 31 32 33 34 35 36 37 38 39 40 41 42 43,
[146, size=1] 	 0.16605632 	  1 2 3 4 5 6 7 8 9 10 12 13 14 15 16 17 18 19 20 21 22 23 24 25 26 27 28 29 30 31 32 33 34 35 36 37 38 39 40 41 42 43,
[147, size=1] 	 0.1775525 	  1 2 3 4 5 6 7 8 9 10 11 12 13 14 15 16 17 18 19 20 21 22 23 24 25 26 27 28 29 30 31 32 33 34 35 36 37 38 39 41 42 43,
;
END; [Splits]

BEGIN Network;
DIMENSIONS ntax=43 nvertices=705 nedges=1261;
DRAW to_scale;
TRANSLATE
2 'aps3_Ciona',
3 'aps3_celegans',
4 'aps3_drosophila',
5 'aps3_apis',
6 'aps3_danio',
7 'aps3_gallus',
8 'aps3_rat',
9 'aps3_mus',
10 'aps3_bos',
11 'aps3_xenopus',
12 'aps3_dictyostelium',
13 'aps3_physcomitrella',
14 'aps3_athaliana',
15 'aps3_populus',
16 'aps3_osativa',
17 'aps3_cmerolae',
18 'aps3_Trichomonas',
19 'aps3_ecuni_gi_|19173342|ref|NP_597145_1|_ADAPTIN_SMALL_SUBUNIT_Encephalitozoon_cuniculi_GB_M1',
20 'aps3_ehisto',
21 'aps3_leishmania',
22 'aps3_cryptococcus',
23 'aps3_ustilago',
24 'aps3_spombe',
25 'aps3_aspergillus',
26 'aps3_neurospora',
27 'aps3_kluyveromyces',
28 'aps3_candiG_|50286269|ref|XP_445563_1|_unnamed_protein_product_Candida_glabrata',
29 'aps3_Scer_APS3YJL024C',
30 'aps3_Sklu_Contig2022_4',
31 'aps3_pichia',
32 'aps3_candida_a',
33 'aps3_debaro_|199434193|emb|CAG90639_2|_DEHA2G14102p_Debaryomyces_hansenii',
34 'aps3_yarrowia',
35 'aps3_ostreococcus',
36 'aps3_Toxoplasma_g',
37 'aps3_plasmodium_b',
38 'aps3_plasmodium_f',
39 'aps3_thalassiossira',
40 'aps3_phaeodactylum',
41 'aps3_phytophthora',
42 'aps3_naegleria',
43 'aps3_monosiga',
515 'aps3_homo',
;
VERTICES
1 -0.11847532 0.0 w=2 h=2 s=n,
2 0.0 0.0 w=2 h=2 c=153 0 0 b=153 0 0,
3 6.0542964E-4 0.023045968 w=2 h=2 c=153 0 0 b=153 0 0,
4 -0.00151516 0.042412136 w=2 h=2 c=153 0 0 b=153 0 0,
5 -0.01507198 0.05191159 w=2 h=2 c=153 0 0 b=153 0 0,
6 -0.03944291 0.0869789 w=2 h=2 c=153 0 0 b=153 0 0,
7 -0.06472644 0.11018487 w=2 h=2 c=153 0 0 b=153 0 0,
8 -0.06810774 0.109628014 w=2 h=2 c=153 0 0 b=153 0 0,
9 -0.06820194 0.1097851 w=2 h=2 c=153 0 0 b=153 0 0,
10 -0.06951815 0.1107635 w=2 h=2 c=153 0 0 b=153 0 0,
11 -0.07409123 0.11554295 w=2 h=2 c=153 0 0 b=153 0 0,
12 -0.16496226 0.16375071 w=2 h=2 c=153 0 153 b=153 0 153,
13 -0.2696312 0.16223046 w=2 h=2 c=0 153 0 b=0 153 0,
14 -0.32572043 0.19317476 w=2 h=2 c=0 153 0 b=0 153 0,
15 -0.3399475 0.1870779 w=2 h=2 c=0 153 0 b=0 153 0,
16 -0.37888324 0.18857415 w=2 h=2 c=0 153 0 b=0 153 0,
17 -0.4360552 0.15378432 w=2 h=2 c=0 153 0 b=0 153 0,
18 -0.56679285 0.1953392 w=2 h=2 c=204 204 0 b=204 204 0,
19 -0.63803905 0.17309693 w=2 h=2 c=255 51 51 b=255 51 51,
20 -0.5465676 0.0628682 w=2 h=2 c=153 0 153 b=153 0 153,
21 -0.49995643 -0.0030918608 w=2 h=2 c=204 204 0 b=204 204 0,
22 -0.46164373 -0.048982788 w=2 h=2 c=255 0 51 b=255 0 51,
23 -0.4563009 -0.08560884 w=2 h=2 c=255 0 51 b=255 0 51,
24 -0.46403658 -0.12398472 w=2 h=2 c=255 0 51 b=255 0 51,
25 -0.5199127 -0.19486451 w=2 h=2 c=255 0 51 b=255 0 51,
26 -0.51228887 -0.22306989 w=2 h=2 c=255 0 51 b=255 0 51,
27 -0.4381223 -0.29546434 w=2 h=2 c=255 0 51 b=255 0 51,
28 -0.43187344 -0.31846866 w=2 h=2 c=255 0 51 b=255 0 51,
29 -0.40707076 -0.32544664 w=2 h=2 c=255 0 51 b=255 0 51,
30 -0.40060893 -0.3594562 w=2 h=2 c=255 0 51 b=255 0 51,
31 -0.3141601 -0.34394982 w=2 h=2 c=255 0 51 b=255 0 51,
32 -0.29935256 -0.35162434 w=2 h=2 c=255 0 51 b=255 0 51,
33 -0.2811427 -0.34327272 w=2 h=2 c=255 0 51 b=255 0 51,
34 -0.23630376 -0.33886638 w=2 h=2 c=255 0 51 b=255 0 51,
35 -0.14953819 -0.3440318 w=2 h=2 c=0 153 0 b=0 153 0,
36 -0.08892245 -0.33247867 w=2 h=2 c=51 51 255 b=51 51 255,
37 -0.08186335 -0.26700342 w=2 h=2 c=51 51 255 b=51 51 255,
38 -0.06162322 -0.27259153 w=2 h=2 c=51 51 255 b=51 51 255,
39 -0.01270508 -0.18619664 w=2 h=2 c=51 51 255 b=51 51 255,
40 -0.028283412 -0.14475979 w=2 h=2 c=51 51 255 b=51 51 255,
41 0.0050209407 -0.13225691 w=2 h=2 c=51 51 255 b=51 51 255,
42 0.007758647 -0.09079244 w=2 h=2 c=204 204 0 b=204 204 0,
43 0.030176314 -0.05232226 w=2 h=2,
44 -0.11942738 -6.968215E-5 w=2 h=2 s=n,
45 -0.12292679 1.8644138E-4 w=2 h=2 s=n,
46 -0.12628171 -5.910742E-5 w=2 h=2 s=n,
47 -0.14270052 -0.014770424 w=2 h=2 s=n,
48 -0.1393456 -0.014524875 w=2 h=2 s=n,
49 -0.1358462 -0.014780998 w=2 h=2 s=n,
50 -0.12891346 9.474541E-4 w=2 h=2 s=n,
51 -0.14533228 -0.013763863 w=2 h=2 s=n,
52 -0.15583554 -0.021874215 w=2 h=2 s=n,
53 -0.15320379 -0.022880776 w=2 h=2 s=n,
54 -0.14984885 -0.022635227 w=2 h=2 s=n,
55 -0.14634944 -0.022891352 w=2 h=2 s=n,
56 -0.1665975 -0.03303668 w=2 h=2 s=n,
57 -0.16396575 -0.03404324 w=2 h=2 s=n,
58 -0.16061082 -0.033797693 w=2 h=2 s=n,
59 -0.15711142 -0.034053814 w=2 h=2 s=n,
60 -0.14660816 -0.025943462 w=2 h=2 s=n,
61 -0.17076375 -0.036253743 w=2 h=2 s=n,
62 -0.16813198 -0.037260305 w=2 h=2 s=n,
63 -0.16044338 -0.02403428 w=2 h=2 s=n,
64 -0.17120534 -0.035196744 w=2 h=2 s=n,
65 -0.17537157 -0.038413808 w=2 h=2 s=n,
66 -0.17273982 -0.03942037 w=2 h=2 s=n,
67 -0.16541024 -0.025933947 w=2 h=2 s=n,
68 -0.17617221 -0.03709641 w=2 h=2 s=n,
69 -0.18033844 -0.040313475 w=2 h=2 s=n,
70 -0.17770669 -0.041320037 w=2 h=2 s=n,
71 -0.18768033 -0.044433944 w=2 h=2 s=n,
72 -0.18504858 -0.045440506 w=2 h=2 s=n,
73 -0.18008171 -0.04354084 w=2 h=2 s=n,
74 -0.20890087 -0.05438172 w=2 h=2 s=n c=255 0 51 b=255 0 51,
75 -0.20626912 -0.055388283 w=2 h=2 s=n c=255 0 51 b=255 0 51,
76 -0.2114994 -0.05863956 w=2 h=2 s=n c=255 0 51 b=255 0 51,
77 -0.20886764 -0.059646122 w=2 h=2 s=n c=255 0 51 b=255 0 51,
78 -0.1876471 -0.049698345 w=2 h=2 s=n,
79 -0.18268023 -0.04779868 w=2 h=2 s=n,
80 -0.17533834 -0.04367821 w=2 h=2 s=n,
81 -0.1707305 -0.04151814 w=2 h=2 s=n,
82 -0.16656427 -0.038301077 w=2 h=2 s=n,
83 -0.16320935 -0.038055528 w=2 h=2 s=n,
84 -0.15970993 -0.038311653 w=2 h=2 s=n,
85 -0.1297092 0.001320474 w=2 h=2 s=n,
86 -0.146128 -0.013390842 w=2 h=2 s=n,
87 -0.15663126 -0.021501195 w=2 h=2 s=n,
88 -0.1612391 -0.023661261 w=2 h=2 s=n,
89 -0.16620597 -0.025560927 w=2 h=2 s=n,
90 -0.17696793 -0.03672339 w=2 h=2 s=n,
91 -0.18113416 -0.039940454 w=2 h=2 s=n,
92 -0.18847606 -0.044060923 w=2 h=2 s=n,
93 -0.2096966 -0.054008704 w=2 h=2 s=n c=255 0 51 b=255 0 51,
94 -0.21229511 -0.05826654 w=2 h=2 s=n c=255 0 51 b=255 0 51,
95 -0.2112599 -0.054238774 w=2 h=2 s=n c=255 0 51 b=255 0 51,
96 -0.21385843 -0.05849661 w=2 h=2 s=n c=255 0 51 b=255 0 51,
97 -0.21306269 -0.05886963 w=2 h=2 s=n c=255 0 51 b=255 0 51,
98 -0.22172327 -0.05738673 w=2 h=2 s=n c=255 0 51 b=255 0 51,
99 -0.2243218 -0.06164457 w=2 h=2 s=n c=255 0 51 b=255 0 51,
100 -0.22352606 -0.06201759 w=2 h=2 s=n c=255 0 51 b=255 0 51,
101 -0.22196276 -0.06178752 w=2 h=2 s=n c=255 0 51 b=255 0 51,
102 -0.22185923 -0.05743873 w=2 h=2 s=n c=255 0 51 b=255 0 51,
103 -0.22445776 -0.06169657 w=2 h=2 s=n c=255 0 51 b=255 0 51,
104 -0.22366202 -0.06206959 w=2 h=2 s=n c=255 0 51 b=255 0 51,
105 -0.2245952 -0.061761007 w=2 h=2 s=n c=255 0 51 b=255 0 51,
106 -0.22379948 -0.062134024 w=2 h=2 s=n c=255 0 51 b=255 0 51,
107 -0.22337987 -0.05750798 w=2 h=2 s=n c=255 0 51 b=255 0 51,
108 -0.22351582 -0.05755998 w=2 h=2 s=n c=255 0 51 b=255 0 51,
109 -0.22611435 -0.061817817 w=2 h=2 s=n c=255 0 51 b=255 0 51,
110 -0.2262518 -0.061882254 w=2 h=2 s=n c=255 0 51 b=255 0 51,
111 -0.22545607 -0.06225527 w=2 h=2 s=n c=255 0 51 b=255 0 51,
112 -0.22504586 -0.057785153 w=2 h=2 s=n c=255 0 51 b=255 0 51,
113 -0.22764438 -0.062042993 w=2 h=2 s=n c=255 0 51 b=255 0 51,
114 -0.22778183 -0.06210743 w=2 h=2 s=n c=255 0 51 b=255 0 51,
115 -0.22698611 -0.062480446 w=2 h=2 s=n c=255 0 51 b=255 0 51,
116 -0.22800338 -0.064120874 w=2 h=2 s=n c=255 0 51 b=255 0 51,
117 -0.22720766 -0.064493895 w=2 h=2 s=n c=255 0 51 b=255 0 51,
118 -0.22567761 -0.064268716 w=2 h=2 s=n c=255 0 51 b=255 0 51,
119 -0.22402102 -0.06414747 w=2 h=2 s=n c=255 0 51 b=255 0 51,
120 -0.22388357 -0.06408303 w=2 h=2 s=n c=255 0 51 b=255 0 51,
121 -0.22374761 -0.064031035 w=2 h=2 s=n c=255 0 51 b=255 0 51,
122 -0.22218432 -0.06380097 w=2 h=2 s=n c=255 0 51 b=255 0 51,
123 -0.21172094 -0.06065301 w=2 h=2 s=n c=255 0 51 b=255 0 51,
124 -0.20908917 -0.061659567 w=2 h=2 s=n c=255 0 51 b=255 0 51,
125 -0.18786864 -0.05171179 w=2 h=2 s=n,
126 -0.18290178 -0.049812123 w=2 h=2 s=n,
127 -0.1755599 -0.045691654 w=2 h=2 s=n,
128 -0.17095205 -0.04353159 w=2 h=2 s=n,
129 -0.2292496 -0.06888774 w=2 h=2 s=n c=255 0 51 b=255 0 51,
130 -0.22845387 -0.06926076 w=2 h=2 s=n c=255 0 51 b=255 0 51,
131 -0.22692384 -0.06903558 w=2 h=2 s=n c=255 0 51 b=255 0 51,
132 -0.22526725 -0.06891434 w=2 h=2 s=n c=255 0 51 b=255 0 51,
133 -0.22512978 -0.0688499 w=2 h=2 s=n c=255 0 51 b=255 0 51,
134 -0.22499382 -0.0687979 w=2 h=2 s=n c=255 0 51 b=255 0 51,
135 -0.22343053 -0.068567835 w=2 h=2 s=n c=255 0 51 b=255 0 51,
136 -0.21296716 -0.065419875 w=2 h=2 s=n c=255 0 51 b=255 0 51,
137 -0.2103354 -0.06642643 w=2 h=2 s=n c=255 0 51 b=255 0 51,
138 -0.22919069 -0.07049974 w=2 h=2 s=n c=255 0 51 b=255 0 51,
139 -0.22839497 -0.07087276 w=2 h=2 s=n c=255 0 51 b=255 0 51,
140 -0.22686492 -0.07064759 w=2 h=2 s=n c=255 0 51 b=255 0 51,
141 -0.22520833 -0.07052634 w=2 h=2 s=n c=255 0 51 b=255 0 51,
142 -0.22507088 -0.07046191 w=2 h=2 s=n c=255 0 51 b=255 0 51,
143 -0.22493492 -0.07040991 w=2 h=2 s=n c=255 0 51 b=255 0 51,
144 -0.22337162 -0.070179835 w=2 h=2 s=n c=255 0 51 b=255 0 51,
145 -0.21290825 -0.067031875 w=2 h=2 s=n c=255 0 51 b=255 0 51,
146 -0.21027648 -0.068038434 w=2 h=2 s=n c=255 0 51 b=255 0 51,
147 -0.20903027 -0.063271575 w=2 h=2 s=n c=255 0 51 b=255 0 51,
148 -0.18780974 -0.053323794 w=2 h=2 s=n,
149 -0.18284287 -0.051424127 w=2 h=2 s=n,
150 -0.17550097 -0.047303658 w=2 h=2 s=n,
151 -0.17089313 -0.045143593 w=2 h=2 s=n,
152 -0.23266113 -0.063194335 w=2 h=2 s=n c=255 0 51 b=255 0 51,
153 -0.23288266 -0.06520778 w=2 h=2 s=n c=255 0 51 b=255 0 51,
154 -0.23412888 -0.069974646 w=2 h=2 s=n c=255 0 51 b=255 0 51,
155 -0.23406997 -0.071586646 w=2 h=2 s=n c=255 0 51 b=255 0 51,
156 -0.2351717 -0.06579834 w=2 h=2 s=n c=255 0 51 b=255 0 51,
157 -0.23539324 -0.06781179 w=2 h=2 s=n c=255 0 51 b=255 0 51,
158 -0.23663947 -0.07257865 w=2 h=2 s=n c=255 0 51 b=255 0 51,
159 -0.23658055 -0.074190654 w=2 h=2 s=n c=255 0 51 b=255 0 51,
160 -0.23170127 -0.07310375 w=2 h=2 s=n c=255 0 51 b=255 0 51,
161 -0.23090555 -0.07347677 w=2 h=2 s=n c=255 0 51 b=255 0 51,
162 -0.2293755 -0.07325159 w=2 h=2 s=n c=255 0 51 b=255 0 51,
163 -0.2277189 -0.07313035 w=2 h=2 s=n c=255 0 51 b=255 0 51,
164 -0.23659879 -0.07468965 w=2 h=2 s=n c=255 0 51 b=255 0 51,
165 -0.23171951 -0.07360274 w=2 h=2 s=n c=255 0 51 b=255 0 51,
166 -0.23092377 -0.073975764 w=2 h=2 s=n c=255 0 51 b=255 0 51,
167 -0.22939374 -0.073750585 w=2 h=2 s=n c=255 0 51 b=255 0 51,
168 -0.22773714 -0.07362934 w=2 h=2 s=n c=255 0 51 b=255 0 51,
169 -0.22522657 -0.071025334 w=2 h=2 s=n c=255 0 51 b=255 0 51,
170 -0.22508912 -0.070960894 w=2 h=2 s=n c=255 0 51 b=255 0 51,
171 -0.22495316 -0.0709089 w=2 h=2 s=n c=255 0 51 b=255 0 51,
172 -0.22338985 -0.07067883 w=2 h=2 s=n c=255 0 51 b=255 0 51,
173 -0.21292648 -0.06753087 w=2 h=2 s=n c=255 0 51 b=255 0 51,
174 -0.21029472 -0.06853743 w=2 h=2 s=n c=255 0 51 b=255 0 51,
175 -0.20904851 -0.06377056 w=2 h=2 s=n c=255 0 51 b=255 0 51,
176 -0.18782797 -0.053822786 w=2 h=2 s=n,
177 -0.1828611 -0.05192312 w=2 h=2 s=n,
178 -0.122267425 0.0021191991 w=2 h=2 s=n,
179 -0.12562235 0.0018736504 w=2 h=2 s=n,
180 -0.1282541 0.002880212 w=2 h=2 s=n,
181 -0.12904982 0.0032532318 w=2 h=2 s=n,
182 -0.14546864 -0.011458085 w=2 h=2 s=n,
183 -0.1559719 -0.019568438 w=2 h=2 s=n,
184 -0.16057973 -0.021728503 w=2 h=2 s=n,
185 -0.1655466 -0.02362817 w=2 h=2 s=n,
186 -0.17630857 -0.03479063 w=2 h=2 s=n,
187 -0.1804748 -0.038007695 w=2 h=2 s=n,
188 -0.1878167 -0.042128164 w=2 h=2 s=n,
189 -0.20903723 -0.052075945 w=2 h=2 s=n c=255 0 51 b=255 0 51,
190 -0.21060053 -0.052306015 w=2 h=2 s=n c=255 0 51 b=255 0 51,
191 -0.2210639 -0.055453975 w=2 h=2 s=n c=255 0 51 b=255 0 51,
192 -0.2227205 -0.05557522 w=2 h=2 s=n c=255 0 51 b=255 0 51,
193 -0.2402103 -0.07284101 w=2 h=2 s=n c=255 0 51 b=255 0 51,
194 -0.24043185 -0.074854456 w=2 h=2 s=n c=255 0 51 b=255 0 51,
195 -0.24167806 -0.07962132 w=2 h=2 s=n c=255 0 51 b=255 0 51,
196 -0.24161914 -0.08123332 w=2 h=2 s=n c=255 0 51 b=255 0 51,
197 -0.24163738 -0.08173232 w=2 h=2 s=n c=255 0 51 b=255 0 51,
198 -0.2367581 -0.08064541 w=2 h=2 s=n c=255 0 51 b=255 0 51,
199 -0.23596238 -0.08101843 w=2 h=2 s=n c=255 0 51 b=255 0 51,
200 -0.23443234 -0.080793254 w=2 h=2 s=n c=255 0 51 b=255 0 51,
201 -0.23277573 -0.080672 w=2 h=2 s=n c=255 0 51 b=255 0 51,
202 -0.11812003 0.008914962 w=2 h=2 s=n,
203 -0.12147495 0.008669414 w=2 h=2 s=n,
204 -0.12410671 0.009675975 w=2 h=2 s=n,
205 -0.124902435 0.010048995 w=2 h=2 s=n,
206 -0.14132124 -0.0046623214 w=2 h=2 s=n,
207 -0.1518245 -0.012772674 w=2 h=2 s=n,
208 -0.15643233 -0.01493274 w=2 h=2 s=n,
209 -0.1613992 -0.016832406 w=2 h=2 s=n,
210 -0.16245508 -0.015356566 w=2 h=2 s=n,
211 -0.16660248 -0.022152329 w=2 h=2 s=n,
212 -0.17736444 -0.033314794 w=2 h=2 s=n,
213 -0.18153068 -0.03653186 w=2 h=2 s=n,
214 -0.18887258 -0.040652327 w=2 h=2 s=n,
215 -0.21009311 -0.050600104 w=2 h=2 s=n c=255 0 51 b=255 0 51,
216 -0.2116564 -0.050830174 w=2 h=2 s=n c=255 0 51 b=255 0 51,
217 -0.22211978 -0.053978134 w=2 h=2 s=n c=255 0 51 b=255 0 51,
218 -0.22377637 -0.05409938 w=2 h=2 s=n c=255 0 51 b=255 0 51,
219 -0.22443573 -0.05603214 w=2 h=2 s=n c=255 0 51 b=255 0 51,
220 -0.2245717 -0.056084137 w=2 h=2 s=n c=255 0 51 b=255 0 51,
221 -0.22610174 -0.056309313 w=2 h=2 s=n c=255 0 51 b=255 0 51,
222 -0.22870027 -0.06056715 w=2 h=2 s=n c=255 0 51 b=255 0 51,
223 -0.22883771 -0.060631588 w=2 h=2 s=n c=255 0 51 b=255 0 51,
224 -0.233717 -0.061718494 w=2 h=2 s=n c=255 0 51 b=255 0 51,
225 -0.119786166 0.0034439387 w=2 h=2 s=n,
226 -0.119126804 0.0053766966 w=2 h=2 s=n,
227 -0.11497941 0.01217246 w=2 h=2 s=n,
228 -0.11833433 0.011926911 w=2 h=2 s=n,
229 -0.120966084 0.012933472 w=2 h=2 s=n,
230 -0.121761814 0.013306492 w=2 h=2 s=n,
231 -0.11458589 0.012722495 w=2 h=2 s=n,
232 -0.11794081 0.012476946 w=2 h=2 s=n,
233 -0.12057257 0.013483508 w=2 h=2 s=n,
234 -0.1213683 0.013856527 w=2 h=2 s=n,
235 -0.12450892 0.01059903 w=2 h=2 s=n,
236 -0.11976293 0.015856776 w=2 h=2 s=n,
237 -0.12055865 0.016229797 w=2 h=2 s=n,
238 -0.12369927 0.012972299 w=2 h=2 s=n,
239 -0.12409279 0.012422264 w=2 h=2 s=n,
240 -0.14051159 -0.0022890526 w=2 h=2 s=n,
241 -0.15101485 -0.010399405 w=2 h=2 s=n,
242 -0.15562269 -0.012559471 w=2 h=2 s=n,
243 -0.16058956 -0.014459137 w=2 h=2 s=n,
244 -0.16164543 -0.012983297 w=2 h=2 s=n,
245 -0.16579282 -0.01977906 w=2 h=2 s=n,
246 -0.1765548 -0.030941524 w=2 h=2 s=n,
247 -0.18072103 -0.034158587 w=2 h=2 s=n,
248 -0.18806292 -0.038279057 w=2 h=2 s=n,
249 -0.20928346 -0.048226837 w=2 h=2 s=n c=255 0 51 b=255 0 51,
250 -0.21084675 -0.048456907 w=2 h=2 s=n c=255 0 51 b=255 0 51,
251 -0.26143557 -0.12832133 w=2 h=2 s=n c=255 0 51 b=255 0 51,
252 -0.25655627 -0.12723441 w=2 h=2 s=n c=255 0 51 b=255 0 51,
253 -0.25576055 -0.12760743 w=2 h=2 s=n c=255 0 51 b=255 0 51,
254 -0.25423053 -0.12738226 w=2 h=2 s=n c=255 0 51 b=255 0 51,
255 -0.25257394 -0.12726101 w=2 h=2 s=n c=255 0 51 b=255 0 51,
256 -0.1144599 0.012873889 w=2 h=2 s=n,
257 -0.117814824 0.01262834 w=2 h=2 s=n,
258 -0.12044658 0.0136349015 w=2 h=2 s=n,
259 -0.11963693 0.01600817 w=2 h=2 s=n,
260 -0.12043266 0.016381191 w=2 h=2 s=n,
261 -0.0983384 0.04986052 w=2 h=2 s=n c=153 0 0 b=153 0 0,
262 -0.097528756 0.05223379 w=2 h=2 s=n c=153 0 0 b=153 0 0,
263 -0.098324485 0.052606806 w=2 h=2 s=n c=153 0 0 b=153 0 0,
264 -0.098450474 0.052455414 w=2 h=2 s=n c=153 0 0 b=153 0 0,
265 -0.101591095 0.049197916 w=2 h=2 s=n,
266 -0.094806306 0.058640253 w=2 h=2 s=n c=153 0 0 b=153 0 0,
267 -0.09560203 0.05901327 w=2 h=2 s=n c=153 0 0 b=153 0 0,
268 -0.09572802 0.058861878 w=2 h=2 s=n c=153 0 0 b=153 0 0,
269 -0.098868646 0.05560438 w=2 h=2 s=n c=153 0 0 b=153 0 0,
270 -0.12097682 0.019378763 w=2 h=2 s=n,
271 -0.12137033 0.018828727 w=2 h=2 s=n,
272 -0.13778915 0.004117412 w=2 h=2 s=n,
273 -0.1482924 -0.0039929408 w=2 h=2 s=n,
274 -0.15290023 -0.0061530066 w=2 h=2 s=n,
275 -0.1578671 -0.008052673 w=2 h=2 s=n,
276 -0.15892299 -0.006576833 w=2 h=2 s=n,
277 -0.21854222 -0.037700623 w=2 h=2 s=n c=255 0 51 b=255 0 51,
278 -0.21935186 -0.040073894 w=2 h=2 s=n c=255 0 51 b=255 0 51,
279 -0.22981523 -0.043221854 w=2 h=2 s=n c=255 0 51 b=255 0 51,
280 -0.23147184 -0.0433431 w=2 h=2 s=n c=255 0 51 b=255 0 51,
281 -0.2321312 -0.04527586 w=2 h=2 s=n c=255 0 51 b=255 0 51,
282 -0.23226716 -0.045327857 w=2 h=2 s=n c=255 0 51 b=255 0 51,
283 -0.2337972 -0.045553032 w=2 h=2 s=n c=255 0 51 b=255 0 51,
284 -0.23639572 -0.04981087 w=2 h=2 s=n c=255 0 51 b=255 0 51,
285 -0.23653316 -0.049875308 w=2 h=2 s=n c=255 0 51 b=255 0 51,
286 -0.24141245 -0.050962213 w=2 h=2 s=n c=255 0 51 b=255 0 51,
287 -0.23285663 -0.04227379 w=2 h=2 s=n c=255 0 51 b=255 0 51,
288 -0.233516 -0.04420655 w=2 h=2 s=n c=255 0 51 b=255 0 51,
289 -0.23365195 -0.04425855 w=2 h=2 s=n c=255 0 51 b=255 0 51,
290 -0.235182 -0.044483725 w=2 h=2 s=n c=255 0 51 b=255 0 51,
291 -0.23778053 -0.048741564 w=2 h=2 s=n c=255 0 51 b=255 0 51,
292 -0.23791797 -0.048805997 w=2 h=2 s=n c=255 0 51 b=255 0 51,
293 -0.24279726 -0.049892906 w=2 h=2 s=n c=255 0 51 b=255 0 51,
294 -0.23510179 -0.060649186 w=2 h=2 s=n c=255 0 51 b=255 0 51,
295 -0.23404592 -0.062125027 w=2 h=2 s=n c=255 0 51 b=255 0 51,
296 -0.26555958 -0.1363426 w=2 h=2 s=n c=255 0 51 b=255 0 51,
297 -0.26068032 -0.1352557 w=2 h=2 s=n c=255 0 51 b=255 0 51,
298 -0.2598846 -0.13562872 w=2 h=2 s=n c=255 0 51 b=255 0 51,
299 -0.25835454 -0.13540354 w=2 h=2 s=n c=255 0 51 b=255 0 51,
300 -0.25669795 -0.1352823 w=2 h=2 s=n c=255 0 51 b=255 0 51,
301 -0.11424067 0.013101281 w=2 h=2 s=n,
302 -0.11759559 0.012855732 w=2 h=2 s=n,
303 -0.120227344 0.013862294 w=2 h=2 s=n,
304 -0.09811917 0.05008791 w=2 h=2 s=n c=153 0 0 b=153 0 0,
305 -0.09730952 0.05246118 w=2 h=2 s=n c=153 0 0 b=153 0 0,
306 -0.09458707 0.058867645 w=2 h=2 s=n c=153 0 0 b=153 0 0,
307 -0.095382795 0.059240665 w=2 h=2 s=n c=153 0 0 b=153 0 0,
308 -0.072460435 0.101904236 w=2 h=2 s=n c=153 0 0 b=153 0 0,
309 -0.07325616 0.10227726 w=2 h=2 s=n c=153 0 0 b=153 0 0,
310 -0.07347539 0.102049865 w=2 h=2 s=n c=153 0 0 b=153 0 0,
311 -0.07360138 0.10189847 w=2 h=2 s=n c=153 0 0 b=153 0 0,
312 -0.07674201 0.09864097 w=2 h=2 s=n c=153 0 0 b=153 0 0,
313 -0.072449595 0.10193601 w=2 h=2 s=n c=153 0 0 b=153 0 0,
314 -0.07324532 0.10230903 w=2 h=2 s=n c=153 0 0 b=153 0 0,
315 -0.07346455 0.10208164 w=2 h=2 s=n c=153 0 0 b=153 0 0,
316 -0.07359054 0.101930246 w=2 h=2 s=n c=153 0 0 b=153 0 0,
317 -0.07673116 0.098672755 w=2 h=2 s=n c=153 0 0 b=153 0 0,
318 -0.0988578 0.05563616 w=2 h=2 s=n c=153 0 0 b=153 0 0,
319 -0.12096597 0.019410543 w=2 h=2 s=n,
320 -0.12135949 0.018860508 w=2 h=2 s=n,
321 -0.1377783 0.0041491906 w=2 h=2 s=n,
322 -0.14828156 -0.0039611617 w=2 h=2 s=n,
323 -0.1528894 -0.006121228 w=2 h=2 s=n,
324 -0.15785627 -0.008020894 w=2 h=2 s=n,
325 -0.15891214 -0.0065450543 w=2 h=2 s=n,
326 -0.23429199 -0.062161237 w=2 h=2 s=n c=255 0 51 b=255 0 51,
327 -0.23290719 -0.063230544 w=2 h=2 s=n c=255 0 51 b=255 0 51,
328 -0.23541777 -0.06583455 w=2 h=2 s=n c=255 0 51 b=255 0 51,
329 -0.24045636 -0.07287722 w=2 h=2 s=n c=255 0 51 b=255 0 51,
330 -0.24067791 -0.074890666 w=2 h=2 s=n c=255 0 51 b=255 0 51,
331 -0.24192412 -0.07965753 w=2 h=2 s=n c=255 0 51 b=255 0 51,
332 -0.25040856 -0.08725961 w=2 h=2 s=n c=255 0 51 b=255 0 51,
333 -0.25016248 -0.0872234 w=2 h=2 s=n c=255 0 51 b=255 0 51,
334 -0.25010356 -0.0888354 w=2 h=2 s=n c=255 0 51 b=255 0 51,
335 -0.2501218 -0.0893344 w=2 h=2 s=n c=255 0 51 b=255 0 51,
336 -0.26992 -0.13592342 w=2 h=2 s=n c=255 0 51 b=255 0 51,
337 -0.274044 -0.14394468 w=2 h=2 s=n c=255 0 51 b=255 0 51,
338 -0.11967586 0.0035169167 w=2 h=2 s=n,
339 -0.1190165 0.0054496746 w=2 h=2 s=n,
340 -0.1148691 0.012245438 w=2 h=2 s=n,
341 -0.114475586 0.012795473 w=2 h=2 s=n,
342 -0.114349596 0.012946867 w=2 h=2 s=n,
343 -0.11413036 0.013174259 w=2 h=2 s=n,
344 -0.117485285 0.01292871 w=2 h=2 s=n,
345 -0.12011704 0.013935272 w=2 h=2 s=n,
346 -0.09800886 0.05016089 w=2 h=2 s=n c=153 0 0 b=153 0 0,
347 -0.09719922 0.05253416 w=2 h=2 s=n c=153 0 0 b=153 0 0,
348 -0.09447677 0.058940623 w=2 h=2 s=n c=153 0 0 b=153 0 0,
349 -0.07235013 0.101977214 w=2 h=2 s=n c=153 0 0 b=153 0 0,
350 -0.07233929 0.10200899 w=2 h=2 s=n c=153 0 0 b=153 0 0,
351 -0.07066959 0.104730874 w=2 h=2 s=n c=153 0 0 b=153 0 0,
352 -0.07065875 0.10476265 w=2 h=2 s=n c=153 0 0 b=153 0 0,
353 -0.07076906 0.10468967 w=2 h=2 s=n c=153 0 0 b=153 0 0,
354 -0.071564786 0.10506269 w=2 h=2 s=n c=153 0 0 b=153 0 0,
355 -0.07178402 0.1048353 w=2 h=2 s=n c=153 0 0 b=153 0 0,
356 -0.06978862 0.10681025 w=2 h=2 s=n c=153 0 0 b=153 0 0,
357 -0.069898926 0.10673727 w=2 h=2 s=n c=153 0 0 b=153 0 0,
358 -0.07069465 0.10711029 w=2 h=2 s=n c=153 0 0 b=153 0 0,
359 -0.07091388 0.1068829 w=2 h=2 s=n c=153 0 0 b=153 0 0,
360 -0.07259442 0.10412924 w=2 h=2 s=n c=153 0 0 b=153 0 0,
361 -0.07272041 0.103977844 w=2 h=2 s=n c=153 0 0 b=153 0 0,
362 -0.07586103 0.100720346 w=2 h=2 s=n c=153 0 0 b=153 0 0,
363 -0.069823645 0.10702521 w=2 h=2 s=n c=153 0 0 b=153 0 0,
364 -0.070619375 0.10739823 w=2 h=2 s=n c=153 0 0 b=153 0 0,
365 -0.07083861 0.107170835 w=2 h=2 s=n c=153 0 0 b=153 0 0,
366 -0.07251914 0.10441718 w=2 h=2 s=n c=153 0 0 b=153 0 0,
367 -0.07264513 0.10426579 w=2 h=2 s=n c=153 0 0 b=153 0 0,
368 -0.07578575 0.10100829 w=2 h=2 s=n c=153 0 0 b=153 0 0,
369 -0.07665589 0.09896069 w=2 h=2 s=n c=153 0 0 b=153 0 0,
370 -0.098782524 0.055924103 w=2 h=2 s=n c=153 0 0 b=153 0 0,
371 -0.1208907 0.019698484 w=2 h=2 s=n,
372 -0.12128422 0.019148448 w=2 h=2 s=n,
373 -0.13770302 0.0044371323 w=2 h=2 s=n,
374 -0.14820628 -0.00367322 w=2 h=2 s=n,
375 -0.15281412 -0.0058332863 w=2 h=2 s=n,
376 -0.15778099 -0.007732952 w=2 h=2 s=n,
377 -0.15883686 -0.0062571126 w=2 h=2 s=n,
378 -0.27693412 -0.14798428 w=2 h=2 s=n c=255 0 51 b=255 0 51,
379 -0.26844966 -0.1403822 w=2 h=2 s=n c=255 0 51 b=255 0 51,
380 -0.2635704 -0.1392953 w=2 h=2 s=n c=255 0 51 b=255 0 51,
381 -0.26277468 -0.13966832 w=2 h=2 s=n c=255 0 51 b=255 0 51,
382 -0.28138787 -0.16103935 w=2 h=2 s=n c=255 0 51 b=255 0 51,
383 -0.27290344 -0.15343727 w=2 h=2 s=n c=255 0 51 b=255 0 51,
384 -0.26802415 -0.15235037 w=2 h=2 s=n c=255 0 51 b=255 0 51,
385 -0.26722842 -0.15272339 w=2 h=2 s=n c=255 0 51 b=255 0 51,
386 -0.26433834 -0.14868379 w=2 h=2 s=n c=255 0 51 b=255 0 51,
387 -0.26280832 -0.1484586 w=2 h=2 s=n c=255 0 51 b=255 0 51,
388 -0.2611517 -0.14833736 w=2 h=2 s=n c=255 0 51 b=255 0 51,
389 -0.18173702 -0.052450065 w=2 h=2 s=n,
390 -0.18171878 -0.051951073 w=2 h=2 s=n,
391 -0.17437689 -0.047830604 w=2 h=2 s=n,
392 -0.16976906 -0.045670535 w=2 h=2 s=n,
393 -0.16982797 -0.04405853 w=2 h=2 s=n,
394 -0.16960643 -0.042045087 w=2 h=2 s=n,
395 -0.16544019 -0.038828023 w=2 h=2 s=n,
396 -0.16208526 -0.038582474 w=2 h=2 s=n,
397 -0.15858586 -0.0388386 w=2 h=2 s=n,
398 -0.15598734 -0.03458076 w=2 h=2 s=n,
399 -0.14548407 -0.026470408 w=2 h=2 s=n,
400 -0.11933027 0.0037108695 w=2 h=2 s=n,
401 -0.11867091 0.005643627 w=2 h=2 s=n,
402 -0.114523515 0.012439391 w=2 h=2 s=n,
403 -0.11413 0.012989426 w=2 h=2 s=n,
404 -0.11400401 0.01314082 w=2 h=2 s=n,
405 -0.113784775 0.013368212 w=2 h=2 s=n,
406 -0.1171397 0.013122663 w=2 h=2 s=n,
407 -0.11977145 0.014129224 w=2 h=2 s=n,
408 -0.097663276 0.050354842 w=2 h=2 s=n c=153 0 0 b=153 0 0,
409 -0.09685363 0.05272811 w=2 h=2 s=n c=153 0 0 b=153 0 0,
410 -0.09413118 0.059134576 w=2 h=2 s=n c=153 0 0 b=153 0 0,
411 -0.07200454 0.10217117 w=2 h=2 s=n c=153 0 0 b=153 0 0,
412 -0.07032401 0.10492483 w=2 h=2 s=n c=153 0 0 b=153 0 0,
413 -0.069938 0.10546437 w=2 h=2 s=n c=153 0 0 b=153 0 0,
414 -0.070283584 0.105270416 w=2 h=2 s=n c=153 0 0 b=153 0 0,
415 -0.07027274 0.10530219 w=2 h=2 s=n c=153 0 0 b=153 0 0,
416 -0.06940261 0.10734979 w=2 h=2 s=n c=153 0 0 b=153 0 0,
417 -0.06951292 0.10727681 w=2 h=2 s=n c=153 0 0 b=153 0 0,
418 -0.06943764 0.107564755 w=2 h=2 s=n c=153 0 0 b=153 0 0,
419 -0.07023336 0.107937776 w=2 h=2 s=n c=153 0 0 b=153 0 0,
420 -0.0684551 0.109192714 w=2 h=2 s=n c=153 0 0 b=153 0 0,
421 -0.068565406 0.109119736 w=2 h=2 s=n c=153 0 0 b=153 0 0,
422 -0.068490125 0.10940768 w=2 h=2 s=n c=153 0 0 b=153 0 0,
423 -0.06928585 0.1097807 w=2 h=2 s=n c=153 0 0 b=153 0 0,
424 -0.06967186 0.10924116 w=2 h=2 s=n c=153 0 0 b=153 0 0,
425 -0.069891095 0.109013766 w=2 h=2 s=n c=153 0 0 b=153 0 0,
426 -0.06921258 0.11017738 w=2 h=2 s=n c=153 0 0 b=153 0 0,
427 -0.069598585 0.10963784 w=2 h=2 s=n c=153 0 0 b=153 0 0,
428 -0.06981782 0.10941045 w=2 h=2 s=n c=153 0 0 b=153 0 0,
429 -0.07076533 0.10756753 w=2 h=2 s=n c=153 0 0 b=153 0 0,
430 -0.07244587 0.10481387 w=2 h=2 s=n c=153 0 0 b=153 0 0,
431 -0.07257186 0.10466247 w=2 h=2 s=n c=153 0 0 b=153 0 0,
432 -0.07571248 0.10140497 w=2 h=2 s=n c=153 0 0 b=153 0 0,
433 -0.07658261 0.09935738 w=2 h=2 s=n c=153 0 0 b=153 0 0,
434 -0.098709255 0.056320786 w=2 h=2 s=n c=153 0 0 b=153 0 0,
435 -0.12081743 0.02009517 w=2 h=2 s=n,
436 -0.12121094 0.019545134 w=2 h=2 s=n,
437 -0.13762975 0.0048338184 w=2 h=2 s=n,
438 -0.14813301 -0.0032765344 w=2 h=2 s=n,
439 -0.15274085 -0.0054366 w=2 h=2 s=n,
440 -0.15770772 -0.0073362663 w=2 h=2 s=n,
441 -0.15876359 -0.0058604265 w=2 h=2 s=n,
442 -0.24329904 0.020557033 w=2 h=2 s=n,
443 -0.24410869 0.018183764 w=2 h=2 s=n,
444 -0.25457206 0.015035805 w=2 h=2 s=n,
445 -0.25622866 0.014914558 w=2 h=2 s=n,
446 -0.25761345 0.015983867 w=2 h=2 s=n,
447 -0.25827283 0.01405111 w=2 h=2 s=n,
448 -0.25840878 0.013999109 w=2 h=2 s=n,
449 -0.2599388 0.013773934 w=2 h=2 s=n,
450 -0.2405643 -0.0470552 w=2 h=2 s=n c=255 0 51 b=255 0 51,
451 -0.24544358 -0.048142105 w=2 h=2 s=n c=255 0 51 b=255 0 51,
452 -0.23774813 -0.058898386 w=2 h=2 s=n c=255 0 51 b=255 0 51,
453 -0.2489247 -0.06989819 w=2 h=2 s=n c=255 0 51 b=255 0 51,
454 -0.2539633 -0.07694086 w=2 h=2 s=n c=255 0 51 b=255 0 51,
455 -0.25418484 -0.0789543 w=2 h=2 s=n c=255 0 51 b=255 0 51,
456 -0.25543106 -0.08372117 w=2 h=2 s=n c=255 0 51 b=255 0 51,
457 -0.2639155 -0.09132325 w=2 h=2 s=n c=255 0 51 b=255 0 51,
458 -0.3212046 -0.20118082 w=2 h=2 s=n c=255 0 51 b=255 0 51,
459 -0.32565835 -0.21423587 w=2 h=2 s=n c=255 0 51 b=255 0 51,
460 -0.32871652 -0.2214323 w=2 h=2 s=n c=255 0 51 b=255 0 51,
461 -0.28444603 -0.16823576 w=2 h=2 s=n c=255 0 51 b=255 0 51,
462 -0.27596158 -0.16063368 w=2 h=2 s=n c=255 0 51 b=255 0 51,
463 -0.2710823 -0.15954678 w=2 h=2 s=n c=255 0 51 b=255 0 51,
464 -0.2702866 -0.1599198 w=2 h=2 s=n c=255 0 51 b=255 0 51,
465 -0.2673965 -0.1558802 w=2 h=2 s=n c=255 0 51 b=255 0 51,
466 -0.26586646 -0.15565503 w=2 h=2 s=n c=255 0 51 b=255 0 51,
467 -0.26420987 -0.15553378 w=2 h=2 s=n c=255 0 51 b=255 0 51,
468 -0.2734689 -0.18884191 w=2 h=2 s=n c=255 0 51 b=255 0 51,
469 -0.27057883 -0.18480231 w=2 h=2 s=n c=255 0 51 b=255 0 51,
470 -0.26904878 -0.18457714 w=2 h=2 s=n c=255 0 51 b=255 0 51,
471 -0.2673922 -0.18445589 w=2 h=2 s=n c=255 0 51 b=255 0 51,
472 -0.26433405 -0.17725946 w=2 h=2 s=n c=255 0 51 b=255 0 51,
473 -0.25988027 -0.1642044 w=2 h=2 s=n c=255 0 51 b=255 0 51,
474 -0.25575626 -0.15618312 w=2 h=2 s=n c=255 0 51 b=255 0 51,
475 -0.21894936 -0.07931564 w=2 h=2 s=n c=255 0 51 b=255 0 51,
476 -0.20848599 -0.07616768 w=2 h=2 s=n c=255 0 51 b=255 0 51,
477 -0.20585424 -0.07717424 w=2 h=2 s=n c=255 0 51 b=255 0 51,
478 -0.17440815 -0.05656323 w=2 h=2 s=n,
479 -0.17438991 -0.056064237 w=2 h=2 s=n,
480 -0.16704802 -0.051943768 w=2 h=2 s=n,
481 -0.16244018 -0.049783703 w=2 h=2 s=n,
482 -0.1624991 -0.0481717 w=2 h=2 s=n,
483 -0.16227755 -0.046158254 w=2 h=2 s=n,
484 -0.15811132 -0.04294119 w=2 h=2 s=n,
485 -0.1547564 -0.04269564 w=2 h=2 s=n,
486 -0.15125698 -0.042951763 w=2 h=2 s=n,
487 -0.082850985 0.0107177645 w=2 h=2 s=n c=153 0 0 b=153 0 0,
488 -0.08380305 0.010648082 w=2 h=2 s=n c=153 0 0 b=153 0 0,
489 -0.08730246 0.010904206 w=2 h=2 s=n c=153 0 0 b=153 0 0,
490 -0.08416184 0.014161703 w=2 h=2 s=n c=153 0 0 b=153 0 0,
491 -0.08405153 0.014234681 w=2 h=2 s=n c=153 0 0 b=153 0 0,
492 -0.08370595 0.014428633 w=2 h=2 s=n c=153 0 0 b=153 0 0,
493 -0.08304658 0.016361391 w=2 h=2 s=n c=153 0 0 b=153 0 0,
494 -0.07889918 0.023157155 w=2 h=2 s=n c=153 0 0 b=153 0 0,
495 -0.078505665 0.02370719 w=2 h=2 s=n c=153 0 0 b=153 0 0,
496 -0.078379676 0.023858584 w=2 h=2 s=n c=153 0 0 b=153 0 0,
497 -0.07816044 0.024085976 w=2 h=2 s=n c=153 0 0 b=153 0 0,
498 -0.07388206 0.01903388 w=2 h=2 s=n c=153 0 0 b=153 0 0,
499 -0.0732227 0.02096664 w=2 h=2 s=n c=153 0 0 b=153 0 0,
500 -0.0690753 0.027762402 w=2 h=2 s=n c=153 0 0 b=153 0 0,
501 -0.068681784 0.028312437 w=2 h=2 s=n c=153 0 0 b=153 0 0,
502 -0.068555795 0.028463831 w=2 h=2 s=n c=153 0 0 b=153 0 0,
503 -0.06833656 0.028691223 w=2 h=2 s=n c=153 0 0 b=153 0 0,
504 -0.10396089 0.01797346 w=2 h=2 s=n,
505 -0.107315816 0.017727911 w=2 h=2 s=n,
506 -0.10994757 0.018734472 w=2 h=2 s=n,
507 -0.087839395 0.05496009 w=2 h=2 s=n c=153 0 0 b=153 0 0,
508 -0.06977136 0.10566461 w=2 h=2 s=n c=153 0 0 b=153 0 0,
509 -0.070116945 0.10547066 w=2 h=2 s=n c=153 0 0 b=153 0 0,
510 -0.070106104 0.105502434 w=2 h=2 s=n c=153 0 0 b=153 0 0,
511 -0.069235966 0.10755003 w=2 h=2 s=n c=153 0 0 b=153 0 0,
512 -0.06828845 0.109392956 w=2 h=2 s=n c=153 0 0 b=153 0 0,
513 -0.06839876 0.10931998 w=2 h=2 s=n c=153 0 0 b=153 0 0,
514 -0.068323486 0.10960792 w=2 h=2 s=n c=153 0 0 b=153 0 0,
515 -0.069190115 0.110263295 w=2 h=2 c=153 0 0 b=153 0 0,
516 -0.06957613 0.109723754 w=2 h=2 s=n c=153 0 0 b=153 0 0,
517 -0.06979536 0.10949636 w=2 h=2 s=n c=153 0 0 b=153 0 0,
518 -0.070742875 0.10765344 w=2 h=2 s=n c=153 0 0 b=153 0 0,
519 -0.072423406 0.10489978 w=2 h=2 s=n c=153 0 0 b=153 0 0,
520 -0.072549395 0.10474838 w=2 h=2 s=n c=153 0 0 b=153 0 0,
521 -0.075690016 0.101490885 w=2 h=2 s=n c=153 0 0 b=153 0 0,
522 -0.26808032 0.041309573 w=2 h=2 s=n,
523 -0.26973692 0.041188326 w=2 h=2 s=n,
524 -0.27112174 0.042257633 w=2 h=2 s=n,
525 -0.2717811 0.040324874 w=2 h=2 s=n,
526 -0.27191705 0.040272877 w=2 h=2 s=n,
527 -0.2734471 0.0400477 w=2 h=2 s=n,
528 -0.24772777 -0.041523755 w=2 h=2 s=n c=255 0 51 b=255 0 51,
529 -0.25260705 -0.04261066 w=2 h=2 s=n c=255 0 51 b=255 0 51,
530 -0.27479693 -0.030157093 w=2 h=2 s=n c=255 0 51 b=255 0 51,
531 -0.26763347 -0.035688534 w=2 h=2 s=n c=255 0 51 b=255 0 51,
532 -0.25993803 -0.04644482 w=2 h=2 s=n c=255 0 51 b=255 0 51,
533 -0.23865087 -0.06184221 w=2 h=2 s=n c=255 0 51 b=255 0 51,
534 -0.23726606 -0.06291152 w=2 h=2 s=n c=255 0 51 b=255 0 51,
535 -0.23977664 -0.065515526 w=2 h=2 s=n c=255 0 51 b=255 0 51,
536 -0.2532836 -0.069579154 w=2 h=2 s=n c=255 0 51 b=255 0 51,
537 -0.33630654 -0.21684477 w=2 h=2 s=n c=255 0 51 b=255 0 51,
538 -0.34076032 -0.22989984 w=2 h=2 s=n c=255 0 51 b=255 0 51,
539 -0.34381846 -0.23709625 w=2 h=2 s=n c=255 0 51 b=255 0 51,
540 -0.34038016 -0.22253864 w=2 h=2 s=n c=255 0 51 b=255 0 51,
541 -0.3448339 -0.23559369 w=2 h=2 s=n c=255 0 51 b=255 0 51,
542 -0.34789208 -0.24279012 w=2 h=2 s=n c=255 0 51 b=255 0 51,
543 -0.3327901 -0.22712617 w=2 h=2 s=n c=255 0 51 b=255 0 51,
544 -0.34792343 -0.2428511 w=2 h=2 s=n c=255 0 51 b=255 0 51,
545 -0.33282146 -0.22718714 w=2 h=2 s=n c=255 0 51 b=255 0 51,
546 -0.32874787 -0.22149327 w=2 h=2 s=n c=255 0 51 b=255 0 51,
547 -0.28447738 -0.16829675 w=2 h=2 s=n c=255 0 51 b=255 0 51,
548 -0.27599293 -0.16069467 w=2 h=2 s=n c=255 0 51 b=255 0 51,
549 -0.27111366 -0.15960777 w=2 h=2 s=n c=255 0 51 b=255 0 51,
550 -0.27031794 -0.15998079 w=2 h=2 s=n c=255 0 51 b=255 0 51,
551 -0.27350026 -0.18890288 w=2 h=2 s=n c=255 0 51 b=255 0 51,
552 -0.3342853 -0.23147792 w=2 h=2 s=n c=255 0 51 b=255 0 51,
553 -0.33021167 -0.22578406 w=2 h=2 s=n c=255 0 51 b=255 0 51,
554 -0.28594118 -0.17258753 w=2 h=2 s=n c=255 0 51 b=255 0 51,
555 -0.27745676 -0.16498545 w=2 h=2 s=n c=255 0 51 b=255 0 51,
556 -0.27257746 -0.16389854 w=2 h=2 s=n c=255 0 51 b=255 0 51,
557 -0.27178174 -0.16427156 w=2 h=2 s=n c=255 0 51 b=255 0 51,
558 -0.2749641 -0.19319367 w=2 h=2 s=n c=255 0 51 b=255 0 51,
559 -0.27493274 -0.19313268 w=2 h=2 s=n c=255 0 51 b=255 0 51,
560 -0.27204263 -0.18909308 w=2 h=2 s=n c=255 0 51 b=255 0 51,
561 -0.2705126 -0.18886791 w=2 h=2 s=n c=255 0 51 b=255 0 51,
562 -0.26885602 -0.18874666 w=2 h=2 s=n c=255 0 51 b=255 0 51,
563 -0.2882348 -0.26504022 w=2 h=2 s=n c=255 0 51 b=255 0 51,
564 -0.28820345 -0.26497924 w=2 h=2 s=n c=255 0 51 b=255 0 51,
565 -0.28531337 -0.26093963 w=2 h=2 s=n c=255 0 51 b=255 0 51,
566 -0.28378335 -0.26071447 w=2 h=2 s=n c=255 0 51 b=255 0 51,
567 -0.28212672 -0.2605932 w=2 h=2 s=n c=255 0 51 b=255 0 51,
568 -0.28066292 -0.25630245 w=2 h=2 s=n c=255 0 51 b=255 0 51,
569 -0.2776048 -0.24910602 w=2 h=2 s=n c=255 0 51 b=255 0 51,
570 -0.21841586 -0.08057109 w=2 h=2 s=n c=255 0 51 b=255 0 51,
571 -0.20795248 -0.07742313 w=2 h=2 s=n c=255 0 51 b=255 0 51,
572 -0.20532073 -0.07842969 w=2 h=2 s=n c=255 0 51 b=255 0 51,
573 -0.18762165 -0.10743071 w=2 h=2 s=n,
574 -0.18815517 -0.10617526 w=2 h=2 s=n,
575 -0.18562952 -0.10982452 w=2 h=2 s=n,
576 -0.18616302 -0.10856907 w=2 h=2 s=n,
577 -0.20386209 -0.07956805 w=2 h=2 s=n c=255 0 51 b=255 0 51,
578 -0.20830259 -0.07093124 w=2 h=2 s=n c=255 0 51 b=255 0 51,
579 -0.20705636 -0.066164374 w=2 h=2 s=n c=255 0 51 b=255 0 51,
580 -0.18583582 -0.056216598 w=2 h=2 s=n,
581 -0.18086895 -0.05431693 w=2 h=2 s=n,
582 -0.17974488 -0.054843877 w=2 h=2 s=n,
583 -0.172416 -0.05895704 w=2 h=2 s=n,
584 -0.13262434 -0.08528295 w=2 h=2 s=n,
585 -0.1346165 -0.08288914 w=2 h=2 s=n,
586 -0.13459826 -0.08239015 w=2 h=2 s=n,
587 -0.12725636 -0.078269675 w=2 h=2 s=n,
588 -0.12264852 -0.07610961 w=2 h=2 s=n,
589 -0.12270744 -0.07449761 w=2 h=2 s=n,
590 -0.1224859 -0.072484165 w=2 h=2 s=n,
591 -0.082242906 0.010853221 w=2 h=2 s=n c=153 0 0 b=153 0 0,
592 -0.08319496 0.010783539 w=2 h=2 s=n c=153 0 0 b=153 0 0,
593 -0.086694375 0.011039662 w=2 h=2 s=n c=153 0 0 b=153 0 0,
594 -0.083553754 0.014297159 w=2 h=2 s=n c=153 0 0 b=153 0 0,
595 -0.08344345 0.014370138 w=2 h=2 s=n c=153 0 0 b=153 0 0,
596 -0.08309786 0.01456409 w=2 h=2 s=n c=153 0 0 b=153 0 0,
597 -0.07327397 0.019169338 w=2 h=2 s=n c=153 0 0 b=153 0 0,
598 -0.05301004 0.026919635 w=2 h=2 s=n c=153 0 0 b=153 0 0,
599 -0.053618126 0.02678418 w=2 h=2 s=n c=153 0 0 b=153 0 0,
600 -0.05295876 0.028716937 w=2 h=2 s=n c=153 0 0 b=153 0 0,
601 -0.048811365 0.0355127 w=2 h=2 s=n c=153 0 0 b=153 0 0,
602 -0.04841785 0.036062736 w=2 h=2 s=n c=153 0 0 b=153 0 0,
603 -0.04829186 0.036214128 w=2 h=2 s=n c=153 0 0 b=153 0 0,
604 -0.048072625 0.03644152 w=2 h=2 s=n c=153 0 0 b=153 0 0,
605 -0.06819718 0.109520525 w=2 h=2 s=n c=153 0 0 b=153 0 0,
606 -0.06830749 0.10944755 w=2 h=2 s=n c=153 0 0 b=153 0 0,
607 -0.068232216 0.10973549 w=2 h=2 s=n c=153 0 0 b=153 0 0,
608 -0.0696652 0.110201016 w=2 h=2 s=n c=153 0 0 b=153 0 0,
609 -0.07061271 0.10835809 w=2 h=2 s=n c=153 0 0 b=153 0 0,
610 -0.07229325 0.10560443 w=2 h=2 s=n c=153 0 0 b=153 0 0,
611 -0.07241924 0.10545304 w=2 h=2 s=n c=153 0 0 b=153 0 0,
612 -0.07555986 0.10219554 w=2 h=2 s=n c=153 0 0 b=153 0 0,
613 -0.24385703 0.02269138 w=2 h=2 s=n,
614 -0.24466668 0.020318111 w=2 h=2 s=n,
615 -0.25513005 0.017170152 w=2 h=2 s=n,
616 -0.2686383 0.04344392 w=2 h=2 s=n,
617 -0.29906934 0.11505411 w=2 h=2 s=n,
618 -0.29851136 0.112919755 w=2 h=2 s=n,
619 -0.30016795 0.11279851 w=2 h=2 s=n,
620 -0.30155277 0.11386782 w=2 h=2 s=n,
621 -0.3063436 0.12171788 w=2 h=2 s=n,
622 -0.27591255 0.050107695 w=2 h=2 s=n,
623 -0.27657193 0.048174936 w=2 h=2 s=n,
624 -0.2767079 0.048122935 w=2 h=2 s=n,
625 -0.2782379 0.04789776 w=2 h=2 s=n,
626 -0.24792461 -0.041347384 w=2 h=2 s=n c=255 0 51 b=255 0 51,
627 -0.2528039 -0.04243429 w=2 h=2 s=n c=255 0 51 b=255 0 51,
628 -0.27499378 -0.02998072 w=2 h=2 s=n c=255 0 51 b=255 0 51,
629 -0.28136668 -0.027077332 w=2 h=2 s=n c=255 0 51 b=255 0 51,
630 -0.2742032 -0.032608777 w=2 h=2 s=n c=255 0 51 b=255 0 51,
631 -0.26650774 -0.043365058 w=2 h=2 s=n c=255 0 51 b=255 0 51,
632 -0.2772973 -0.040118963 w=2 h=2 s=n c=255 0 51 b=255 0 51,
633 -0.27072757 -0.043198723 w=2 h=2 s=n c=255 0 51 b=255 0 51,
634 -0.24853769 -0.05565229 w=2 h=2 s=n c=255 0 51 b=255 0 51,
635 -0.24589135 -0.05740309 w=2 h=2 s=n c=255 0 51 b=255 0 51,
636 -0.24483548 -0.058878932 w=2 h=2 s=n c=255 0 51 b=255 0 51,
637 -0.24508154 -0.058915146 w=2 h=2 s=n c=255 0 51 b=255 0 51,
638 -0.24944043 -0.058596116 w=2 h=2 s=n c=255 0 51 b=255 0 51,
639 -0.25341672 -0.05801093 w=2 h=2 s=n c=255 0 51 b=255 0 51,
640 -0.24262714 -0.061257023 w=2 h=2 s=n c=255 0 51 b=255 0 51,
641 -0.24124235 -0.06232633 w=2 h=2 s=n c=255 0 51 b=255 0 51,
642 -0.24375293 -0.06493034 w=2 h=2 s=n c=255 0 51 b=255 0 51,
643 -0.2691087 -0.07190813 w=2 h=2 s=n c=255 0 51 b=255 0 51,
644 -0.26474983 -0.072227165 w=2 h=2 s=n c=255 0 51 b=255 0 51,
645 -0.2697884 -0.079269834 w=2 h=2 s=n c=255 0 51 b=255 0 51,
646 -0.28828198 -0.08483371 w=2 h=2 s=n c=255 0 51 b=255 0 51,
647 -0.27245685 -0.082504734 w=2 h=2 s=n c=255 0 51 b=255 0 51,
648 -0.2726784 -0.08451819 w=2 h=2 s=n c=255 0 51 b=255 0 51,
649 -0.27392462 -0.089285046 w=2 h=2 s=n c=255 0 51 b=255 0 51,
650 -0.28240904 -0.096887134 w=2 h=2 s=n c=255 0 51 b=255 0 51,
651 -0.36513013 -0.13566518 w=2 h=2 s=n c=255 0 51 b=255 0 51,
652 -0.34663656 -0.1301013 w=2 h=2 s=n c=255 0 51 b=255 0 51,
653 -0.34665656 -0.2300805 w=2 h=2 s=n c=255 0 51 b=255 0 51,
654 -0.3511103 -0.24313557 w=2 h=2 s=n c=255 0 51 b=255 0 51,
655 -0.35416847 -0.250332 w=2 h=2 s=n c=255 0 51 b=255 0 51,
656 -0.35419983 -0.25039297 w=2 h=2 s=n c=255 0 51 b=255 0 51,
657 -0.35899025 -0.2582424 w=2 h=2 s=n c=255 0 51 b=255 0 51,
658 -0.35271385 -0.2507005 w=2 h=2 s=n c=255 0 51 b=255 0 51,
659 -0.3376119 -0.23503655 w=2 h=2 s=n c=255 0 51 b=255 0 51,
660 -0.3390757 -0.23932734 w=2 h=2 s=n c=255 0 51 b=255 0 51,
661 -0.34016836 -0.24189852 w=2 h=2 s=n c=255 0 51 b=255 0 51,
662 -0.33537793 -0.23404911 w=2 h=2 s=n c=255 0 51 b=255 0 51,
663 -0.3313043 -0.22835524 w=2 h=2 s=n c=255 0 51 b=255 0 51,
664 -0.28703383 -0.17515872 w=2 h=2 s=n c=255 0 51 b=255 0 51,
665 -0.2785494 -0.16755664 w=2 h=2 s=n c=255 0 51 b=255 0 51,
666 -0.2736701 -0.16646972 w=2 h=2 s=n c=255 0 51 b=255 0 51,
667 -0.2728744 -0.16684274 w=2 h=2 s=n c=255 0 51 b=255 0 51,
668 -0.2760567 -0.19576485 w=2 h=2 s=n c=255 0 51 b=255 0 51,
669 -0.28932744 -0.2676114 w=2 h=2 s=n c=255 0 51 b=255 0 51,
670 -0.2932969 -0.2827948 w=2 h=2 s=n c=255 0 51 b=255 0 51,
671 -0.2922043 -0.28022364 w=2 h=2 s=n c=255 0 51 b=255 0 51,
672 -0.29217294 -0.28016263 w=2 h=2 s=n c=255 0 51 b=255 0 51,
673 -0.28928283 -0.27612305 w=2 h=2 s=n c=255 0 51 b=255 0 51,
674 -0.2877528 -0.27589786 w=2 h=2 s=n c=255 0 51 b=255 0 51,
675 -0.28609622 -0.27577662 w=2 h=2 s=n c=255 0 51 b=255 0 51,
676 -0.2872063 -0.28586555 w=2 h=2 s=n c=255 0 51 b=255 0 51,
677 -0.28323683 -0.27068213 w=2 h=2 s=n c=255 0 51 b=255 0 51,
678 -0.28177303 -0.26639137 w=2 h=2 s=n c=255 0 51 b=255 0 51,
679 -0.27871487 -0.25919494 w=2 h=2 s=n c=255 0 51 b=255 0 51,
680 -0.27839243 -0.26801813 w=2 h=2 s=n c=255 0 51 b=255 0 51,
681 -0.27728233 -0.2579292 w=2 h=2 s=n c=255 0 51 b=255 0 51,
682 -0.2640116 -0.18608265 w=2 h=2 s=n c=255 0 51 b=255 0 51,
683 -0.2595578 -0.17302758 w=2 h=2 s=n c=255 0 51 b=255 0 51,
684 -0.2554338 -0.16500631 w=2 h=2 s=n c=255 0 51 b=255 0 51,
685 -0.1699564 -0.14178987 w=2 h=2 s=n,
686 -0.16796425 -0.14418368 w=2 h=2 s=n,
687 -0.09213142 -0.25017855 w=2 h=2 s=n,
688 -0.10979669 -0.2158194 w=2 h=2 s=n,
689 -0.110330194 -0.21456395 w=2 h=2 s=n,
690 -0.10728941 -0.21771789 w=2 h=2 s=n,
691 -0.18312225 -0.11172301 w=2 h=2 s=n,
692 -0.20082131 -0.08272199 w=2 h=2 s=n c=255 0 51 b=255 0 51,
693 -0.2052618 -0.07408518 w=2 h=2 s=n c=255 0 51 b=255 0 51,
694 -0.20401558 -0.06931832 w=2 h=2 s=n c=255 0 51 b=255 0 51,
695 -0.18279505 -0.059370536 w=2 h=2 s=n,
696 -0.17782818 -0.057470873 w=2 h=2 s=n,
697 -0.1767041 -0.05799782 w=2 h=2 s=n,
698 -0.16937523 -0.062110983 w=2 h=2 s=n,
699 -0.12958357 -0.088436894 w=2 h=2 s=n,
700 -0.07334611 -0.13186204 w=2 h=2 s=n,
701 -0.07638689 -0.12870811 w=2 h=2 s=n,
702 -0.078379035 -0.1263143 w=2 h=2 s=n,
703 -0.0783608 -0.1258153 w=2 h=2 s=n,
704 -0.07101891 -0.12169483 w=2 h=2 s=n,
705 -0.06641107 -0.11953476 w=2 h=2 s=n,
;
VLABELS
2 'aps3_Ciona' x=12 y=3 f='Dialog-PLAIN-10',
3 'aps3_celegans' x=12 y=5 f='Dialog-PLAIN-10',
4 'aps3_drosophila' x=11 y=7 f='Dialog-PLAIN-10',
5 'aps3_apis' x=11 y=13 f='Dialog-PLAIN-10',
6 'aps3_danio' x=10 y=9 f='Dialog-PLAIN-10',
7 'aps3_gallus' x=8 y=11 f='Dialog-PLAIN-10',
8 'aps3_rat' x=12 y=23 f='Dialog-PLAIN-10',
9 'aps3_mus' x=12 y=33 f='Dialog-PLAIN-10',
10 'aps3_bos' x=12 y=43 f='Dialog-PLAIN-10',
11 'aps3_xenopus' x=-32 y=-20 f='Dialog-PLAIN-10',
12 'aps3_dictyostelium' x=-46 y=15 f='Dialog-PLAIN-10',
13 'aps3_physcomitrella' x=-51 y=5 f='Dialog-PLAIN-10',
14 'aps3_athaliana' x=-41 y=14 f='Dialog-PLAIN-10',
15 'aps3_populus' x=-38 y=4 f='Dialog-PLAIN-10',
16 'aps3_osativa' x=-38 y=28 f='Dialog-PLAIN-10',
17 'aps3_cmerolae' x=-44 y=12 f='Dialog-PLAIN-10',
18 'aps3_Trichomonas' x=-99 y=10 f='Dialog-PLAIN-10',
19 'aps3_ecuni' x=-64 y=9 f='Dialog-PLAIN-10',
20 'aps3_ehisto' x=-69 y=7 f='Dialog-PLAIN-10',
21 'aps3_leishmania' x=-93 y=6 f='Dialog-PLAIN-10',
22 'aps3_cryptococcus' x=-102 y=4 f='Dialog-PLAIN-10',
23 'aps3_ustilago' x=-79 y=2 f='Dialog-PLAIN-10',
24 'aps3_spombe' x=-78 y=0 f='Dialog-PLAIN-10',
25 'aps3_aspergillus' x=-92 y=-1 f='Dialog-PLAIN-10',
26 'aps3_neurospora' x=-93 y=-3 f='Dialog-PLAIN-10',
27 'aps3_kluyveromyces' x=-109 y=-4 f='Dialog-PLAIN-10',
28 'aps3_candida_g' x=-46 y=-6 f='Dialog-PLAIN-10',
29 'aps3_Scer_APS3YJL024C' x=-65 y=-12 f='Dialog-PLAIN-10',
30 'aps3_Sklu_Contig2022_4' x=-66 y=-8 f='Dialog-PLAIN-10',
31 'aps3_pichia' x=-32 y=-28 f='Dialog-PLAIN-10',
32 'aps3_candida_a' x=-40 y=-34 f='Dialog-PLAIN-10',
33 'aps3_debaryomyces' x=-49 y=11 f='Dialog-PLAIN-10',
34 'aps3_yarrowia' x=-34 y=-9 f='Dialog-PLAIN-10',
35 'aps3_ostreococcus' x=-42 y=-19 f='Dialog-PLAIN-10',
36 'aps3_Toxoplasma_g' x=-44 y=-8 f='Dialog-PLAIN-10',
37 'aps3_plasmodium_b' x=-43 y=-7 f='Dialog-PLAIN-10',
38 'aps3_plasmodium_f' x=-40 y=-16 f='Dialog-PLAIN-10',
39 'aps3_thalassiossira' x=9 y=-5 f='Dialog-PLAIN-10',
40 'aps3_phaeodactylum' x=10 y=-4 f='Dialog-PLAIN-10',
41 'aps3_phytophthora' x=11 y=3 f='Dialog-PLAIN-10',
42 'aps3_naegleria' x=12 y=0 f='Dialog-PLAIN-10',
43 'aps3_monosiga' x=12 y=1 f='Dialog-PLAIN-10',
515 'aps3_homo' x=12 y=53 f='Dialog-PLAIN-10',
;
EDGES
1 1 2 s=4 w=0.11847532,
2 44 1 s=12 w=9.546113E-4,
3 45 44 s=11 w=0.0035087666,
4 46 45 s=22 w=0.003363898,
5 47 46 s=48 w=0.02204541,
6 48 45 s=48 w=0.02204541,
7 48 47 s=22 w=0.003363898,
8 49 44 s=48 w=0.02204541,
9 49 48 s=11 w=0.0035087666,
10 50 46 s=21 w=0.0028176776,
11 51 47 s=21 w=0.0028176776,
12 51 50 s=48 w=0.02204541,
13 52 51 s=47 w=0.013270127,
14 53 47 s=47 w=0.013270127,
15 53 52 s=21 w=0.0028176776,
16 54 48 s=47 w=0.013270127,
17 54 53 s=22 w=0.003363898,
18 55 49 s=47 w=0.013270127,
19 55 54 s=11 w=0.0035087666,
20 56 52 s=57 w=0.0155055,
21 57 53 s=57 w=0.0155055,
22 57 56 s=21 w=0.0028176776,
23 58 54 s=57 w=0.0155055,
24 58 57 s=22 w=0.003363898,
25 59 55 s=57 w=0.0155055,
26 59 58 s=11 w=0.0035087666,
27 60 49 s=57 w=0.0155055,
28 60 59 s=47 w=0.013270127,
29 61 56 s=56 w=0.0052637467,
30 62 57 s=56 w=0.0052637467,
31 62 61 s=21 w=0.0028176776,
32 63 52 s=46 w=0.005089014,
33 64 56 s=46 w=0.005089014,
34 64 63 s=57 w=0.0155055,
35 65 61 s=46 w=0.005089014,
36 65 64 s=56 w=0.0052637467,
37 66 62 s=46 w=0.005089014,
38 66 65 s=21 w=0.0028176776,
39 67 63 s=45 w=0.005317754,
40 68 64 s=45 w=0.005317754,
41 68 67 s=57 w=0.0155055,
42 69 65 s=45 w=0.005317754,
43 69 68 s=56 w=0.0052637467,
44 70 66 s=45 w=0.005317754,
45 70 69 s=21 w=0.0028176776,
46 71 69 s=55 w=0.008419124,
47 72 70 s=55 w=0.008419124,
48 72 71 s=21 w=0.0028176776,
49 73 66 s=55 w=0.008419124,
50 73 72 s=45 w=0.005317754,
51 74 71 s=54 w=0.023436498,
52 75 72 s=54 w=0.023436498,
53 75 74 s=21 w=0.0028176776,
54 76 74 s=74 w=0.0049881362,
55 77 75 s=74 w=0.0049881362,
56 77 76 s=21 w=0.0028176776,
57 78 72 s=74 w=0.0049881362,
58 78 77 s=54 w=0.023436498,
59 79 73 s=74 w=0.0049881362,
60 79 78 s=45 w=0.005317754,
61 80 66 s=74 w=0.0049881362,
62 80 79 s=55 w=0.008419124,
63 81 62 s=74 w=0.0049881362,
64 81 80 s=46 w=0.005089014,
65 82 57 s=74 w=0.0049881362,
66 82 81 s=56 w=0.0052637467,
67 83 58 s=74 w=0.0049881362,
68 83 82 s=22 w=0.003363898,
69 84 59 s=74 w=0.0049881362,
70 84 83 s=11 w=0.0035087666,
71 85 50 s=39 w=8.788174E-4,
72 86 51 s=39 w=8.788174E-4,
73 86 85 s=48 w=0.02204541,
74 87 52 s=39 w=8.788174E-4,
75 87 86 s=47 w=0.013270127,
76 88 63 s=39 w=8.788174E-4,
77 88 87 s=46 w=0.005089014,
78 89 67 s=39 w=8.788174E-4,
79 89 88 s=45 w=0.005317754,
80 90 68 s=39 w=8.788174E-4,
81 90 89 s=57 w=0.0155055,
82 91 69 s=39 w=8.788174E-4,
83 91 90 s=56 w=0.0052637467,
84 92 71 s=39 w=8.788174E-4,
85 92 91 s=55 w=0.008419124,
86 93 74 s=39 w=8.788174E-4,
87 93 92 s=54 w=0.023436498,
88 94 76 s=39 w=8.788174E-4,
89 94 93 s=74 w=0.0049881362,
90 95 93 s=53 w=0.0015801382,
91 96 94 s=53 w=0.0015801382,
92 96 95 s=74 w=0.0049881362,
93 97 76 s=53 w=0.0015801382,
94 97 96 s=39 w=8.788174E-4,
95 98 95 s=61 w=0.010926655,
96 99 96 s=61 w=0.010926655,
97 99 98 s=74 w=0.0049881362,
98 100 97 s=61 w=0.010926655,
99 100 99 s=39 w=8.788174E-4,
100 101 76 s=61 w=0.010926655,
101 101 100 s=53 w=0.0015801382,
102 102 98 s=68 w=1.4556402E-4,
103 103 99 s=68 w=1.4556402E-4,
104 103 102 s=74 w=0.0049881362,
105 104 100 s=68 w=1.4556402E-4,
106 104 103 s=39 w=8.788174E-4,
107 105 103 s=73 w=1.5180554E-4,
108 106 104 s=73 w=1.5180554E-4,
109 106 105 s=39 w=8.788174E-4,
110 107 98 s=65 w=0.0016610281,
111 108 102 s=65 w=0.0016610281,
112 108 107 s=68 w=1.4556402E-4,
113 109 103 s=65 w=0.0016610281,
114 109 108 s=74 w=0.0049881362,
115 110 105 s=65 w=0.0016610281,
116 110 109 s=73 w=1.5180554E-4,
117 111 106 s=65 w=0.0016610281,
118 111 110 s=39 w=8.788174E-4,
119 112 108 s=67 w=0.00154652,
120 113 109 s=67 w=0.00154652,
121 113 112 s=74 w=0.0049881362,
122 114 110 s=67 w=0.00154652,
123 114 113 s=73 w=1.5180554E-4,
124 115 111 s=67 w=0.00154652,
125 115 114 s=39 w=8.788174E-4,
126 116 114 s=98 w=0.0020255975,
127 117 115 s=98 w=0.0020255975,
128 117 116 s=39 w=8.788174E-4,
129 118 111 s=98 w=0.0020255975,
130 118 117 s=67 w=0.00154652,
131 119 106 s=98 w=0.0020255975,
132 119 118 s=65 w=0.0016610281,
133 120 104 s=98 w=0.0020255975,
134 120 119 s=73 w=1.5180554E-4,
135 121 100 s=98 w=0.0020255975,
136 121 120 s=68 w=1.4556402E-4,
137 122 101 s=98 w=0.0020255975,
138 122 121 s=53 w=0.0015801382,
139 123 76 s=98 w=0.0020255975,
140 123 122 s=61 w=0.010926655,
141 124 77 s=98 w=0.0020255975,
142 124 123 s=21 w=0.0028176776,
143 125 78 s=98 w=0.0020255975,
144 125 124 s=54 w=0.023436498,
145 126 79 s=98 w=0.0020255975,
146 126 125 s=45 w=0.005317754,
147 127 80 s=98 w=0.0020255975,
148 127 126 s=55 w=0.008419124,
149 128 81 s=98 w=0.0020255975,
150 128 127 s=46 w=0.005089014,
151 129 116 s=97 w=0.0049270755,
152 130 117 s=97 w=0.0049270755,
153 130 129 s=39 w=8.788174E-4,
154 131 118 s=97 w=0.0049270755,
155 131 130 s=67 w=0.00154652,
156 132 119 s=97 w=0.0049270755,
157 132 131 s=65 w=0.0016610281,
158 133 120 s=97 w=0.0049270755,
159 133 132 s=73 w=1.5180554E-4,
160 134 121 s=97 w=0.0049270755,
161 134 133 s=68 w=1.4556402E-4,
162 135 122 s=97 w=0.0049270755,
163 135 134 s=53 w=0.0015801382,
164 136 123 s=97 w=0.0049270755,
165 136 135 s=61 w=0.010926655,
166 137 124 s=97 w=0.0049270755,
167 137 136 s=21 w=0.0028176776,
168 138 129 s=107 w=0.0016130802,
169 139 130 s=107 w=0.0016130802,
170 139 138 s=39 w=8.788174E-4,
171 140 131 s=107 w=0.0016130802,
172 140 139 s=67 w=0.00154652,
173 141 132 s=107 w=0.0016130802,
174 141 140 s=65 w=0.0016610281,
175 142 133 s=107 w=0.0016130802,
176 142 141 s=73 w=1.5180554E-4,
177 143 134 s=107 w=0.0016130802,
178 143 142 s=68 w=1.4556402E-4,
179 144 135 s=107 w=0.0016130802,
180 144 143 s=53 w=0.0015801382,
181 145 136 s=107 w=0.0016130802,
182 145 144 s=61 w=0.010926655,
183 146 137 s=107 w=0.0016130802,
184 146 145 s=21 w=0.0028176776,
185 147 124 s=107 w=0.0016130802,
186 147 146 s=97 w=0.0049270755,
187 148 125 s=107 w=0.0016130802,
188 148 147 s=54 w=0.023436498,
189 149 126 s=107 w=0.0016130802,
190 149 148 s=45 w=0.005317754,
191 150 127 s=107 w=0.0016130802,
192 150 149 s=55 w=0.008419124,
193 151 128 s=107 w=0.0016130802,
194 151 150 s=46 w=0.005089014,
195 152 114 s=77 w=0.004998877,
196 153 116 s=77 w=0.004998877,
197 153 152 s=98 w=0.0020255975,
198 154 129 s=77 w=0.004998877,
199 154 153 s=97 w=0.0049270755,
200 155 138 s=77 w=0.004998877,
201 155 154 s=107 w=0.0016130802,
202 156 152 s=87 w=0.0036171603,
203 157 153 s=87 w=0.0036171603,
204 157 156 s=98 w=0.0020255975,
205 158 154 s=87 w=0.0036171603,
206 158 157 s=97 w=0.0049270755,
207 159 155 s=87 w=0.0036171603,
208 159 158 s=107 w=0.0016130802,
209 160 138 s=87 w=0.0036171603,
210 160 159 s=77 w=0.004998877,
211 161 139 s=87 w=0.0036171603,
212 161 160 s=39 w=8.788174E-4,
213 162 140 s=87 w=0.0036171603,
214 162 161 s=67 w=0.00154652,
215 163 141 s=87 w=0.0036171603,
216 163 162 s=65 w=0.0016610281,
217 164 159 s=106 w=4.993252E-4,
218 165 160 s=106 w=4.993252E-4,
219 165 164 s=77 w=0.004998877,
220 166 161 s=106 w=4.993252E-4,
221 166 165 s=39 w=8.788174E-4,
222 167 162 s=106 w=4.993252E-4,
223 167 166 s=67 w=0.00154652,
224 168 163 s=106 w=4.993252E-4,
225 168 167 s=65 w=0.0016610281,
226 169 141 s=106 w=4.993252E-4,
227 169 168 s=87 w=0.0036171603,
228 170 142 s=106 w=4.993252E-4,
229 170 169 s=73 w=1.5180554E-4,
230 171 143 s=106 w=4.993252E-4,
231 171 170 s=68 w=1.4556402E-4,
232 172 144 s=106 w=4.993252E-4,
233 172 171 s=53 w=0.0015801382,
234 173 145 s=106 w=4.993252E-4,
235 173 172 s=61 w=0.010926655,
236 174 146 s=106 w=4.993252E-4,
237 174 173 s=21 w=0.0028176776,
238 175 147 s=106 w=4.993252E-4,
239 175 174 s=97 w=0.0049270755,
240 176 148 s=106 w=4.993252E-4,
241 176 175 s=54 w=0.023436498,
242 177 149 s=106 w=4.993252E-4,
243 177 176 s=45 w=0.005317754,
244 178 45 s=18 w=0.002042135,
245 179 46 s=18 w=0.002042135,
246 179 178 s=22 w=0.003363898,
247 180 50 s=18 w=0.002042135,
248 180 179 s=21 w=0.0028176776,
249 181 85 s=18 w=0.002042135,
250 181 180 s=39 w=8.788174E-4,
251 182 86 s=18 w=0.002042135,
252 182 181 s=48 w=0.02204541,
253 183 87 s=18 w=0.002042135,
254 183 182 s=47 w=0.013270127,
255 184 88 s=18 w=0.002042135,
256 184 183 s=46 w=0.005089014,
257 185 89 s=18 w=0.002042135,
258 185 184 s=45 w=0.005317754,
259 186 90 s=18 w=0.002042135,
260 186 185 s=57 w=0.0155055,
261 187 91 s=18 w=0.002042135,
262 187 186 s=56 w=0.0052637467,
263 188 92 s=18 w=0.002042135,
264 188 187 s=55 w=0.008419124,
265 189 93 s=18 w=0.002042135,
266 189 188 s=54 w=0.023436498,
267 190 95 s=18 w=0.002042135,
268 190 189 s=53 w=0.0015801382,
269 191 98 s=18 w=0.002042135,
270 191 190 s=61 w=0.010926655,
271 192 107 s=18 w=0.002042135,
272 192 191 s=65 w=0.0016610281,
273 193 156 s=93 w=0.008659483,
274 194 157 s=93 w=0.008659483,
275 194 193 s=98 w=0.0020255975,
276 195 158 s=93 w=0.008659483,
277 195 194 s=97 w=0.0049270755,
278 196 159 s=93 w=0.008659483,
279 196 195 s=107 w=0.0016130802,
280 197 164 s=93 w=0.008659483,
281 197 196 s=106 w=4.993252E-4,
282 198 165 s=93 w=0.008659483,
283 198 197 s=77 w=0.004998877,
284 199 166 s=93 w=0.008659483,
285 199 198 s=39 w=8.788174E-4,
286 200 167 s=93 w=0.008659483,
287 200 199 s=67 w=0.00154652,
288 201 168 s=93 w=0.008659483,
289 201 200 s=65 w=0.0016610281,
290 202 178 s=17 w=0.007961362,
291 203 179 s=17 w=0.007961362,
292 203 202 s=22 w=0.003363898,
293 204 180 s=17 w=0.007961362,
294 204 203 s=21 w=0.0028176776,
295 205 181 s=17 w=0.007961362,
296 205 204 s=39 w=8.788174E-4,
297 206 182 s=17 w=0.007961362,
298 206 205 s=48 w=0.02204541,
299 207 183 s=17 w=0.007961362,
300 207 206 s=47 w=0.013270127,
301 208 184 s=17 w=0.007961362,
302 208 207 s=46 w=0.005089014,
303 209 185 s=17 w=0.007961362,
304 209 208 s=45 w=0.005317754,
305 210 209 s=44 w=0.0018146543,
306 211 185 s=44 w=0.0018146543,
307 211 210 s=17 w=0.007961362,
308 212 186 s=44 w=0.0018146543,
309 212 211 s=57 w=0.0155055,
310 213 187 s=44 w=0.0018146543,
311 213 212 s=56 w=0.0052637467,
312 214 188 s=44 w=0.0018146543,
313 214 213 s=55 w=0.008419124,
314 215 189 s=44 w=0.0018146543,
315 215 214 s=54 w=0.023436498,
316 216 190 s=44 w=0.0018146543,
317 216 215 s=53 w=0.0015801382,
318 217 191 s=44 w=0.0018146543,
319 217 216 s=61 w=0.010926655,
320 218 192 s=44 w=0.0018146543,
321 218 217 s=65 w=0.0016610281,
322 219 107 s=44 w=0.0018146543,
323 219 218 s=18 w=0.002042135,
324 220 108 s=44 w=0.0018146543,
325 220 219 s=68 w=1.4556402E-4,
326 221 112 s=44 w=0.0018146543,
327 221 220 s=67 w=0.00154652,
328 222 113 s=44 w=0.0018146543,
329 222 221 s=74 w=0.0049881362,
330 223 114 s=44 w=0.0018146543,
331 223 222 s=73 w=1.5180554E-4,
332 224 152 s=44 w=0.0018146543,
333 224 223 s=77 w=0.004998877,
334 225 45 s=10 w=0.0045249085,
335 226 178 s=10 w=0.0045249085,
336 226 225 s=18 w=0.002042135,
337 227 202 s=10 w=0.0045249085,
338 227 226 s=17 w=0.007961362,
339 228 203 s=10 w=0.0045249085,
340 228 227 s=22 w=0.003363898,
341 229 204 s=10 w=0.0045249085,
342 229 228 s=21 w=0.0028176776,
343 230 205 s=10 w=0.0045249085,
344 230 229 s=39 w=8.788174E-4,
345 231 227 s=16 w=6.7630917E-4,
346 232 228 s=16 w=6.7630917E-4,
347 232 231 s=22 w=0.003363898,
348 233 229 s=16 w=6.7630917E-4,
349 233 232 s=21 w=0.0028176776,
350 234 230 s=16 w=6.7630917E-4,
351 234 233 s=39 w=8.788174E-4,
352 235 205 s=16 w=6.7630917E-4,
353 235 234 s=10 w=0.0045249085,
354 236 233 s=29 w=0.002507575,
355 237 234 s=29 w=0.002507575,
356 237 236 s=39 w=8.788174E-4,
357 238 235 s=29 w=0.002507575,
358 238 237 s=10 w=0.0045249085,
359 239 205 s=29 w=0.002507575,
360 239 238 s=16 w=6.7630917E-4,
361 240 206 s=29 w=0.002507575,
362 240 239 s=48 w=0.02204541,
363 241 207 s=29 w=0.002507575,
364 241 240 s=47 w=0.013270127,
365 242 208 s=29 w=0.002507575,
366 242 241 s=46 w=0.005089014,
367 243 209 s=29 w=0.002507575,
368 243 242 s=45 w=0.005317754,
369 244 210 s=29 w=0.002507575,
370 244 243 s=44 w=0.0018146543,
371 245 211 s=29 w=0.002507575,
372 245 244 s=17 w=0.007961362,
373 246 212 s=29 w=0.002507575,
374 246 245 s=57 w=0.0155055,
375 247 213 s=29 w=0.002507575,
376 247 246 s=56 w=0.0052637467,
377 248 214 s=29 w=0.002507575,
378 248 247 s=55 w=0.008419124,
379 249 215 s=29 w=0.002507575,
380 249 248 s=54 w=0.023436498,
381 250 216 s=29 w=0.002507575,
382 250 249 s=53 w=0.0015801382,
383 251 197 s=105 w=0.05062118,
384 252 198 s=105 w=0.05062118,
385 252 251 s=77 w=0.004998877,
386 253 199 s=105 w=0.05062118,
387 253 252 s=39 w=8.788174E-4,
388 254 200 s=105 w=0.05062118,
389 254 253 s=67 w=0.00154652,
390 255 201 s=105 w=0.05062118,
391 255 254 s=65 w=0.0016610281,
392 256 231 s=15 w=1.9696137E-4,
393 257 232 s=15 w=1.9696137E-4,
394 257 256 s=22 w=0.003363898,
395 258 233 s=15 w=1.9696137E-4,
396 258 257 s=21 w=0.0028176776,
397 259 236 s=15 w=1.9696137E-4,
398 259 258 s=29 w=0.002507575,
399 260 237 s=15 w=1.9696137E-4,
400 260 259 s=39 w=8.788174E-4,
401 261 258 s=20 w=0.042438976,
402 262 259 s=20 w=0.042438976,
403 262 261 s=29 w=0.002507575,
404 263 260 s=20 w=0.042438976,
405 263 262 s=39 w=8.788174E-4,
406 264 237 s=20 w=0.042438976,
407 264 263 s=15 w=1.9696137E-4,
408 265 238 s=20 w=0.042438976,
409 265 264 s=10 w=0.0045249085,
410 266 262 s=28 w=0.006960929,
411 267 263 s=28 w=0.006960929,
412 267 266 s=39 w=8.788174E-4,
413 268 264 s=28 w=0.006960929,
414 268 267 s=15 w=1.9696137E-4,
415 269 265 s=28 w=0.006960929,
416 269 268 s=10 w=0.0045249085,
417 270 238 s=28 w=0.006960929,
418 270 269 s=20 w=0.042438976,
419 271 239 s=28 w=0.006960929,
420 271 270 s=16 w=6.7630917E-4,
421 272 240 s=28 w=0.006960929,
422 272 271 s=48 w=0.02204541,
423 273 241 s=28 w=0.006960929,
424 273 272 s=47 w=0.013270127,
425 274 242 s=28 w=0.006960929,
426 274 273 s=46 w=0.005089014,
427 275 243 s=28 w=0.006960929,
428 275 274 s=45 w=0.005317754,
429 276 244 s=28 w=0.006960929,
430 276 275 s=44 w=0.0018146543,
431 277 250 s=52 w=0.013225645,
432 278 216 s=52 w=0.013225645,
433 278 277 s=29 w=0.002507575,
434 279 217 s=52 w=0.013225645,
435 279 278 s=61 w=0.010926655,
436 280 218 s=52 w=0.013225645,
437 280 279 s=65 w=0.0016610281,
438 281 219 s=52 w=0.013225645,
439 281 280 s=18 w=0.002042135,
440 282 220 s=52 w=0.013225645,
441 282 281 s=68 w=1.4556402E-4,
442 283 221 s=52 w=0.013225645,
443 283 282 s=67 w=0.00154652,
444 284 222 s=52 w=0.013225645,
445 284 283 s=74 w=0.0049881362,
446 285 223 s=52 w=0.013225645,
447 285 284 s=73 w=1.5180554E-4,
448 286 224 s=52 w=0.013225645,
449 286 285 s=77 w=0.004998877,
450 287 280 s=64 w=0.0017495988,
451 288 281 s=64 w=0.0017495988,
452 288 287 s=18 w=0.002042135,
453 289 282 s=64 w=0.0017495988,
454 289 288 s=68 w=1.4556402E-4,
455 290 283 s=64 w=0.0017495988,
456 290 289 s=67 w=0.00154652,
457 291 284 s=64 w=0.0017495988,
458 291 290 s=74 w=0.0049881362,
459 292 285 s=64 w=0.0017495988,
460 292 291 s=73 w=1.5180554E-4,
461 293 286 s=64 w=0.0017495988,
462 293 292 s=77 w=0.004998877,
463 294 224 s=64 w=0.0017495988,
464 294 293 s=52 w=0.013225645,
465 295 152 s=64 w=0.0017495988,
466 295 294 s=44 w=0.0018146543,
467 296 251 s=104 w=0.009019337,
468 297 252 s=104 w=0.009019337,
469 297 296 s=77 w=0.004998877,
470 298 253 s=104 w=0.009019337,
471 298 297 s=39 w=8.788174E-4,
472 299 254 s=104 w=0.009019337,
473 299 298 s=67 w=0.00154652,
474 300 255 s=104 w=0.009019337,
475 300 299 s=65 w=0.0016610281,
476 301 256 s=14 w=3.1586477E-4,
477 302 257 s=14 w=3.1586477E-4,
478 302 301 s=22 w=0.003363898,
479 303 258 s=14 w=3.1586477E-4,
480 303 302 s=21 w=0.0028176776,
481 304 261 s=14 w=3.1586477E-4,
482 304 303 s=20 w=0.042438976,
483 305 262 s=14 w=3.1586477E-4,
484 305 304 s=29 w=0.002507575,
485 306 266 s=14 w=3.1586477E-4,
486 306 305 s=28 w=0.006960929,
487 307 267 s=14 w=3.1586477E-4,
488 307 306 s=39 w=8.788174E-4,
489 308 306 s=27 w=0.04839149,
490 309 307 s=27 w=0.04839149,
491 309 308 s=39 w=8.788174E-4,
492 310 267 s=27 w=0.04839149,
493 310 309 s=14 w=3.1586477E-4,
494 311 268 s=27 w=0.04839149,
495 311 310 s=15 w=1.9696137E-4,
496 312 269 s=27 w=0.04839149,
497 312 311 s=10 w=0.0045249085,
498 313 308 s=34 w=3.357721E-5,
499 314 309 s=34 w=3.357721E-5,
500 314 313 s=39 w=8.788174E-4,
501 315 310 s=34 w=3.357721E-5,
502 315 314 s=14 w=3.1586477E-4,
503 316 311 s=34 w=3.357721E-5,
504 316 315 s=15 w=1.9696137E-4,
505 317 312 s=34 w=3.357721E-5,
506 317 316 s=10 w=0.0045249085,
507 318 269 s=34 w=3.357721E-5,
508 318 317 s=27 w=0.04839149,
509 319 270 s=34 w=3.357721E-5,
510 319 318 s=20 w=0.042438976,
511 320 271 s=34 w=3.357721E-5,
512 320 319 s=16 w=6.7630917E-4,
513 321 272 s=34 w=3.357721E-5,
514 321 320 s=48 w=0.02204541,
515 322 273 s=34 w=3.357721E-5,
516 322 321 s=47 w=0.013270127,
517 323 274 s=34 w=3.357721E-5,
518 323 322 s=46 w=0.005089014,
519 324 275 s=34 w=3.357721E-5,
520 324 323 s=45 w=0.005317754,
521 325 276 s=34 w=3.357721E-5,
522 325 324 s=44 w=0.0018146543,
523 326 295 s=85 w=2.487165E-4,
524 327 152 s=85 w=2.487165E-4,
525 327 326 s=64 w=0.0017495988,
526 328 156 s=85 w=2.487165E-4,
527 328 327 s=87 w=0.0036171603,
528 329 193 s=85 w=2.487165E-4,
529 329 328 s=93 w=0.008659483,
530 330 194 s=85 w=2.487165E-4,
531 330 329 s=98 w=0.0020255975,
532 331 195 s=85 w=2.487165E-4,
533 331 330 s=97 w=0.0049270755,
534 332 331 s=96 w=0.01139198,
535 333 195 s=96 w=0.01139198,
536 333 332 s=85 w=2.487165E-4,
537 334 196 s=96 w=0.01139198,
538 334 333 s=107 w=0.0016130802,
539 335 197 s=96 w=0.01139198,
540 335 334 s=106 w=4.993252E-4,
541 336 251 s=96 w=0.01139198,
542 336 335 s=105 w=0.05062118,
543 337 296 s=96 w=0.01139198,
544 337 336 s=104 w=0.009019337,
545 338 225 s=9 w=1.3226226E-4,
546 339 226 s=9 w=1.3226226E-4,
547 339 338 s=18 w=0.002042135,
548 340 227 s=9 w=1.3226226E-4,
549 340 339 s=17 w=0.007961362,
550 341 231 s=9 w=1.3226226E-4,
551 341 340 s=16 w=6.7630917E-4,
552 342 256 s=9 w=1.3226226E-4,
553 342 341 s=15 w=1.9696137E-4,
554 343 301 s=9 w=1.3226226E-4,
555 343 342 s=14 w=3.1586477E-4,
556 344 302 s=9 w=1.3226226E-4,
557 344 343 s=22 w=0.003363898,
558 345 303 s=9 w=1.3226226E-4,
559 345 344 s=21 w=0.0028176776,
560 346 304 s=9 w=1.3226226E-4,
561 346 345 s=20 w=0.042438976,
562 347 305 s=9 w=1.3226226E-4,
563 347 346 s=29 w=0.002507575,
564 348 306 s=9 w=1.3226226E-4,
565 348 347 s=28 w=0.006960929,
566 349 308 s=9 w=1.3226226E-4,
567 349 348 s=27 w=0.04839149,
568 350 313 s=9 w=1.3226226E-4,
569 350 349 s=34 w=3.357721E-5,
570 351 349 s=26 w=0.003225961,
571 352 350 s=26 w=0.003225961,
572 352 351 s=34 w=3.357721E-5,
573 353 313 s=26 w=0.003225961,
574 353 352 s=9 w=1.3226226E-4,
575 354 314 s=26 w=0.003225961,
576 354 353 s=39 w=8.788174E-4,
577 355 315 s=26 w=0.003225961,
578 355 354 s=14 w=3.1586477E-4,
579 356 352 s=33 w=0.0022248097,
580 357 353 s=33 w=0.0022248097,
581 357 356 s=9 w=1.3226226E-4,
582 358 354 s=33 w=0.0022248097,
583 358 357 s=39 w=8.788174E-4,
584 359 355 s=33 w=0.0022248097,
585 359 358 s=14 w=3.1586477E-4,
586 360 315 s=33 w=0.0022248097,
587 360 359 s=26 w=0.003225961,
588 361 316 s=33 w=0.0022248097,
589 361 360 s=15 w=1.9696137E-4,
590 362 317 s=33 w=0.0022248097,
591 362 361 s=10 w=0.0045249085,
592 363 357 s=36 w=2.976193E-4,
593 364 358 s=36 w=2.976193E-4,
594 364 363 s=39 w=8.788174E-4,
595 365 359 s=36 w=2.976193E-4,
596 365 364 s=14 w=3.1586477E-4,
597 366 360 s=36 w=2.976193E-4,
598 366 365 s=26 w=0.003225961,
599 367 361 s=36 w=2.976193E-4,
600 367 366 s=15 w=1.9696137E-4,
601 368 362 s=36 w=2.976193E-4,
602 368 367 s=10 w=0.0045249085,
603 369 317 s=36 w=2.976193E-4,
604 369 368 s=33 w=0.0022248097,
605 370 318 s=36 w=2.976193E-4,
606 370 369 s=27 w=0.04839149,
607 371 319 s=36 w=2.976193E-4,
608 371 370 s=20 w=0.042438976,
609 372 320 s=36 w=2.976193E-4,
610 372 371 s=16 w=6.7630917E-4,
611 373 321 s=36 w=2.976193E-4,
612 373 372 s=48 w=0.02204541,
613 374 322 s=36 w=2.976193E-4,
614 374 373 s=47 w=0.013270127,
615 375 323 s=36 w=2.976193E-4,
616 375 374 s=46 w=0.005089014,
617 376 324 s=36 w=2.976193E-4,
618 376 375 s=45 w=0.005317754,
619 377 325 s=36 w=2.976193E-4,
620 377 376 s=44 w=0.0018146543,
621 378 337 s=103 w=0.004966986,
622 379 296 s=103 w=0.004966986,
623 379 378 s=96 w=0.01139198,
624 380 297 s=103 w=0.004966986,
625 380 379 s=77 w=0.004998877,
626 381 298 s=103 w=0.004966986,
627 381 380 s=39 w=8.788174E-4,
628 382 378 s=115 w=0.013793868,
629 383 379 s=115 w=0.013793868,
630 383 382 s=96 w=0.01139198,
631 384 380 s=115 w=0.013793868,
632 384 383 s=77 w=0.004998877,
633 385 381 s=115 w=0.013793868,
634 385 384 s=39 w=8.788174E-4,
635 386 298 s=115 w=0.013793868,
636 386 385 s=103 w=0.004966986,
637 387 299 s=115 w=0.013793868,
638 387 386 s=67 w=0.00154652,
639 388 300 s=115 w=0.013793868,
640 388 387 s=65 w=0.0016610281,
641 389 177 s=143 w=0.0012414585,
642 390 149 s=143 w=0.0012414585,
643 390 389 s=106 w=4.993252E-4,
644 391 150 s=143 w=0.0012414585,
645 391 390 s=55 w=0.008419124,
646 392 151 s=143 w=0.0012414585,
647 392 391 s=46 w=0.005089014,
648 393 128 s=143 w=0.0012414585,
649 393 392 s=107 w=0.0016130802,
650 394 81 s=143 w=0.0012414585,
651 394 393 s=98 w=0.0020255975,
652 395 82 s=143 w=0.0012414585,
653 395 394 s=56 w=0.0052637467,
654 396 83 s=143 w=0.0012414585,
655 396 395 s=22 w=0.003363898,
656 397 84 s=143 w=0.0012414585,
657 397 396 s=11 w=0.0035087666,
658 398 59 s=143 w=0.0012414585,
659 398 397 s=74 w=0.0049881362,
660 399 60 s=143 w=0.0012414585,
661 399 398 s=47 w=0.013270127,
662 399 43 s=147 w=0.1775525,
663 400 338 s=8 w=3.962929E-4,
664 401 339 s=8 w=3.962929E-4,
665 401 400 s=18 w=0.002042135,
666 402 340 s=8 w=3.962929E-4,
667 402 401 s=17 w=0.007961362,
668 403 341 s=8 w=3.962929E-4,
669 403 402 s=16 w=6.7630917E-4,
670 404 342 s=8 w=3.962929E-4,
671 404 403 s=15 w=1.9696137E-4,
672 405 343 s=8 w=3.962929E-4,
673 405 404 s=14 w=3.1586477E-4,
674 406 344 s=8 w=3.962929E-4,
675 406 405 s=22 w=0.003363898,
676 407 345 s=8 w=3.962929E-4,
677 407 406 s=21 w=0.0028176776,
678 408 346 s=8 w=3.962929E-4,
679 408 407 s=20 w=0.042438976,
680 409 347 s=8 w=3.962929E-4,
681 409 408 s=29 w=0.002507575,
682 410 348 s=8 w=3.962929E-4,
683 410 409 s=28 w=0.006960929,
684 411 349 s=8 w=3.962929E-4,
685 411 410 s=27 w=0.04839149,
686 412 351 s=8 w=3.962929E-4,
687 412 411 s=26 w=0.003225961,
688 413 412 s=25 w=6.634063E-4,
689 414 351 s=25 w=6.634063E-4,
690 414 413 s=8 w=3.962929E-4,
691 415 352 s=25 w=6.634063E-4,
692 415 414 s=34 w=3.357721E-5,
693 416 356 s=25 w=6.634063E-4,
694 416 415 s=33 w=0.0022248097,
695 417 357 s=25 w=6.634063E-4,
696 417 416 s=9 w=1.3226226E-4,
697 418 363 s=25 w=6.634063E-4,
698 418 417 s=36 w=2.976193E-4,
699 419 364 s=25 w=6.634063E-4,
700 419 418 s=39 w=8.788174E-4,
701 420 416 s=32 w=0.0020722344,
702 421 417 s=32 w=0.0020722344,
703 421 420 s=9 w=1.3226226E-4,
704 422 418 s=32 w=0.0020722344,
705 422 421 s=36 w=2.976193E-4,
706 423 419 s=32 w=0.0020722344,
707 423 422 s=39 w=8.788174E-4,
708 424 364 s=32 w=0.0020722344,
709 424 423 s=25 w=6.634063E-4,
710 425 365 s=32 w=0.0020722344,
711 425 424 s=14 w=3.1586477E-4,
712 426 423 s=38 w=4.0339603E-4,
713 427 424 s=38 w=4.0339603E-4,
714 427 426 s=25 w=6.634063E-4,
715 428 425 s=38 w=4.0339603E-4,
716 428 427 s=14 w=3.1586477E-4,
717 429 365 s=38 w=4.0339603E-4,
718 429 428 s=32 w=0.0020722344,
719 430 366 s=38 w=4.0339603E-4,
720 430 429 s=26 w=0.003225961,
721 431 367 s=38 w=4.0339603E-4,
722 431 430 s=15 w=1.9696137E-4,
723 432 368 s=38 w=4.0339603E-4,
724 432 431 s=10 w=0.0045249085,
725 433 369 s=38 w=4.0339603E-4,
726 433 432 s=33 w=0.0022248097,
727 434 370 s=38 w=4.0339603E-4,
728 434 433 s=27 w=0.04839149,
729 435 371 s=38 w=4.0339603E-4,
730 435 434 s=20 w=0.042438976,
731 436 372 s=38 w=4.0339603E-4,
732 436 435 s=16 w=6.7630917E-4,
733 437 373 s=38 w=4.0339603E-4,
734 437 436 s=48 w=0.02204541,
735 438 374 s=38 w=4.0339603E-4,
736 438 437 s=47 w=0.013270127,
737 439 375 s=38 w=4.0339603E-4,
738 439 438 s=46 w=0.005089014,
739 440 376 s=38 w=4.0339603E-4,
740 440 439 s=45 w=0.005317754,
741 441 377 s=38 w=4.0339603E-4,
742 441 440 s=44 w=0.0018146543,
743 441 12 s=43 w=0.16972436,
744 442 277 s=51 w=0.06329972,
745 443 278 s=51 w=0.06329972,
746 443 442 s=29 w=0.002507575,
747 444 279 s=51 w=0.06329972,
748 444 443 s=61 w=0.010926655,
749 445 280 s=51 w=0.06329972,
750 445 444 s=65 w=0.0016610281,
751 446 287 s=51 w=0.06329972,
752 446 445 s=64 w=0.0017495988,
753 447 288 s=51 w=0.06329972,
754 447 446 s=18 w=0.002042135,
755 448 289 s=51 w=0.06329972,
756 448 447 s=68 w=1.4556402E-4,
757 449 290 s=51 w=0.06329972,
758 449 448 s=67 w=0.00154652,
759 450 292 s=72 w=0.0031730724,
760 451 293 s=72 w=0.0031730724,
761 451 450 s=77 w=0.004998877,
762 452 294 s=72 w=0.0031730724,
763 452 451 s=52 w=0.013225645,
764 453 328 s=90 w=0.014104983,
765 454 329 s=90 w=0.014104983,
766 454 453 s=93 w=0.008659483,
767 455 330 s=90 w=0.014104983,
768 455 454 s=98 w=0.0020255975,
769 456 331 s=90 w=0.014104983,
770 456 455 s=97 w=0.0049270755,
771 457 332 s=90 w=0.014104983,
772 457 456 s=96 w=0.01139198,
773 458 378 s=102 w=0.069207996,
774 459 382 s=102 w=0.069207996,
775 459 458 s=115 w=0.013793868,
776 460 459 s=114 w=0.007819252,
777 461 382 s=114 w=0.007819252,
778 461 460 s=102 w=0.069207996,
779 462 383 s=114 w=0.007819252,
780 462 461 s=96 w=0.01139198,
781 463 384 s=114 w=0.007819252,
782 463 462 s=77 w=0.004998877,
783 464 385 s=114 w=0.007819252,
784 464 463 s=39 w=8.788174E-4,
785 465 386 s=114 w=0.007819252,
786 465 464 s=103 w=0.004966986,
787 466 387 s=114 w=0.007819252,
788 466 465 s=67 w=0.00154652,
789 467 388 s=114 w=0.007819252,
790 467 466 s=65 w=0.0016610281,
791 468 464 s=122 w=0.029096656,
792 469 465 s=122 w=0.029096656,
793 469 468 s=103 w=0.004966986,
794 470 466 s=122 w=0.029096656,
795 470 469 s=67 w=0.00154652,
796 471 467 s=122 w=0.029096656,
797 471 470 s=65 w=0.0016610281,
798 472 388 s=122 w=0.029096656,
799 472 471 s=114 w=0.007819252,
800 473 300 s=122 w=0.029096656,
801 473 472 s=115 w=0.013793868,
802 474 255 s=122 w=0.029096656,
803 474 473 s=104 w=0.009019337,
804 475 172 s=130 w=0.009711461,
805 476 173 s=130 w=0.009711461,
806 476 475 s=61 w=0.010926655,
807 477 174 s=130 w=0.009711461,
808 477 476 s=21 w=0.0028176776,
809 478 389 s=142 w=0.008404199,
810 479 390 s=142 w=0.008404199,
811 479 478 s=106 w=4.993252E-4,
812 480 391 s=142 w=0.008404199,
813 480 479 s=55 w=0.008419124,
814 481 392 s=142 w=0.008404199,
815 481 480 s=46 w=0.005089014,
816 482 393 s=142 w=0.008404199,
817 482 481 s=107 w=0.0016130802,
818 483 394 s=142 w=0.008404199,
819 483 482 s=98 w=0.0020255975,
820 484 395 s=142 w=0.008404199,
821 484 483 s=56 w=0.0052637467,
822 485 396 s=142 w=0.008404199,
823 485 484 s=22 w=0.003363898,
824 486 397 s=142 w=0.008404199,
825 486 485 s=11 w=0.0035087666,
826 486 42 s=146 w=0.16605632,
827 487 1 s=3 w=0.037201658,
828 488 44 s=3 w=0.037201658,
829 488 487 s=12 w=9.546113E-4,
830 489 45 s=3 w=0.037201658,
831 489 488 s=11 w=0.0035087666,
832 490 225 s=3 w=0.037201658,
833 490 489 s=10 w=0.0045249085,
834 491 338 s=3 w=0.037201658,
835 491 490 s=9 w=1.3226226E-4,
836 492 400 s=3 w=0.037201658,
837 492 491 s=8 w=3.962929E-4,
838 493 401 s=3 w=0.037201658,
839 493 492 s=18 w=0.002042135,
840 494 402 s=3 w=0.037201658,
841 494 493 s=17 w=0.007961362,
842 495 403 s=3 w=0.037201658,
843 495 494 s=16 w=6.7630917E-4,
844 496 404 s=3 w=0.037201658,
845 496 495 s=15 w=1.9696137E-4,
846 497 405 s=3 w=0.037201658,
847 497 496 s=14 w=3.1586477E-4,
848 498 492 s=7 w=0.010849747,
849 499 493 s=7 w=0.010849747,
850 499 498 s=18 w=0.002042135,
851 500 494 s=7 w=0.010849747,
852 500 499 s=17 w=0.007961362,
853 501 495 s=7 w=0.010849747,
854 501 500 s=16 w=6.7630917E-4,
855 502 496 s=7 w=0.010849747,
856 502 501 s=15 w=1.9696137E-4,
857 503 497 s=7 w=0.010849747,
858 503 502 s=14 w=3.1586477E-4,
859 504 405 s=7 w=0.010849747,
860 504 503 s=3 w=0.037201658,
861 505 406 s=7 w=0.010849747,
862 505 504 s=22 w=0.003363898,
863 506 407 s=7 w=0.010849747,
864 506 505 s=21 w=0.0028176776,
865 507 408 s=7 w=0.010849747,
866 507 506 s=20 w=0.042438976,
867 507 6 s=19 w=0.058029506,
868 508 413 s=24 w=2.605135E-4,
869 508 7 s=23 w=0.0067737657,
870 509 414 s=24 w=2.605135E-4,
871 509 508 s=8 w=3.962929E-4,
872 510 415 s=24 w=2.605135E-4,
873 510 509 s=34 w=3.357721E-5,
874 511 416 s=24 w=2.605135E-4,
875 511 510 s=33 w=0.0022248097,
876 512 420 s=24 w=2.605135E-4,
877 512 511 s=32 w=0.0020722344,
878 513 421 s=24 w=2.605135E-4,
879 513 512 s=9 w=1.3226226E-4,
880 514 422 s=24 w=2.605135E-4,
881 514 513 s=36 w=2.976193E-4,
882 515 426 s=37 w=8.880003E-5,
883 516 427 s=37 w=8.880003E-5,
884 516 515 s=25 w=6.634063E-4,
885 517 428 s=37 w=8.880003E-5,
886 517 516 s=14 w=3.1586477E-4,
887 518 429 s=37 w=8.880003E-5,
888 518 517 s=32 w=0.0020722344,
889 519 430 s=37 w=8.880003E-5,
890 519 518 s=26 w=0.003225961,
891 520 431 s=37 w=8.880003E-5,
892 520 519 s=15 w=1.9696137E-4,
893 521 432 s=37 w=8.880003E-5,
894 521 520 s=10 w=0.0045249085,
895 522 444 s=60 w=0.029542923,
896 523 445 s=60 w=0.029542923,
897 523 522 s=65 w=0.0016610281,
898 524 446 s=60 w=0.029542923,
899 524 523 s=64 w=0.0017495988,
900 525 447 s=60 w=0.029542923,
901 525 524 s=18 w=0.002042135,
902 526 448 s=60 w=0.029542923,
903 526 525 s=68 w=1.4556402E-4,
904 527 449 s=60 w=0.029542923,
905 527 526 s=67 w=0.00154652,
906 528 450 s=71 w=0.009050526,
907 529 451 s=71 w=0.009050526,
908 529 528 s=77 w=0.004998877,
909 530 529 s=76 w=0.02544568,
910 531 451 s=76 w=0.02544568,
911 531 530 s=71 w=0.009050526,
912 532 452 s=76 w=0.02544568,
913 532 531 s=52 w=0.013225645,
914 533 326 s=84 w=0.0043705413,
915 534 327 s=84 w=0.0043705413,
916 534 533 s=64 w=0.0017495988,
917 535 328 s=84 w=0.0043705413,
918 535 534 s=87 w=0.0036171603,
919 536 453 s=84 w=0.0043705413,
920 536 535 s=90 w=0.014104983,
921 537 458 s=101 w=0.02175841,
922 537 27 s=100 w=0.12863702,
923 538 459 s=101 w=0.02175841,
924 538 537 s=115 w=0.013793868,
925 539 460 s=101 w=0.02175841,
926 539 538 s=114 w=0.007819252,
927 540 537 s=110 w=0.007001026,
928 541 538 s=110 w=0.007001026,
929 541 540 s=115 w=0.013793868,
930 542 539 s=110 w=0.007001026,
931 542 541 s=114 w=0.007819252,
932 543 460 s=110 w=0.007001026,
933 543 542 s=101 w=0.02175841,
934 544 542 s=113 w=6.8571964E-5,
935 545 543 s=113 w=6.8571964E-5,
936 545 544 s=101 w=0.02175841,
937 546 460 s=113 w=6.8571964E-5,
938 546 545 s=110 w=0.007001026,
939 547 461 s=113 w=6.8571964E-5,
940 547 546 s=102 w=0.069207996,
941 548 462 s=113 w=6.8571964E-5,
942 548 547 s=96 w=0.01139198,
943 549 463 s=113 w=6.8571964E-5,
944 549 548 s=77 w=0.004998877,
945 550 464 s=113 w=6.8571964E-5,
946 550 549 s=39 w=8.788174E-4,
947 551 468 s=113 w=6.8571964E-5,
948 551 550 s=122 w=0.029096656,
949 552 545 s=118 w=0.0045336,
950 553 546 s=118 w=0.0045336,
951 553 552 s=110 w=0.007001026,
952 554 547 s=118 w=0.0045336,
953 554 553 s=102 w=0.069207996,
954 555 548 s=118 w=0.0045336,
955 555 554 s=96 w=0.01139198,
956 556 549 s=118 w=0.0045336,
957 556 555 s=77 w=0.004998877,
958 557 550 s=118 w=0.0045336,
959 557 556 s=39 w=8.788174E-4,
960 558 551 s=118 w=0.0045336,
961 558 557 s=122 w=0.029096656,
962 559 468 s=118 w=0.0045336,
963 559 558 s=113 w=6.8571964E-5,
964 560 469 s=118 w=0.0045336,
965 560 559 s=103 w=0.004966986,
966 561 470 s=118 w=0.0045336,
967 561 560 s=67 w=0.00154652,
968 562 471 s=118 w=0.0045336,
969 562 561 s=65 w=0.0016610281,
970 563 558 s=121 w=0.07306188,
971 564 559 s=121 w=0.07306188,
972 564 563 s=113 w=6.8571964E-5,
973 565 560 s=121 w=0.07306188,
974 565 564 s=103 w=0.004966986,
975 566 561 s=121 w=0.07306188,
976 566 565 s=67 w=0.00154652,
977 567 562 s=121 w=0.07306188,
978 567 566 s=65 w=0.0016610281,
979 568 471 s=121 w=0.07306188,
980 568 567 s=118 w=0.0045336,
981 569 472 s=121 w=0.07306188,
982 569 568 s=114 w=0.007819252,
983 570 475 s=129 w=0.0013641076,
984 570 35 s=128 w=0.2723154,
985 571 476 s=129 w=0.0013641076,
986 571 570 s=61 w=0.010926655,
987 572 477 s=129 w=0.0013641076,
988 572 571 s=21 w=0.0028176776,
989 573 572 s=133 w=0.03397523,
990 574 477 s=133 w=0.03397523,
991 574 573 s=129 w=0.0013641076,
992 575 573 s=136 w=0.003114316,
993 576 574 s=136 w=0.003114316,
994 576 575 s=129 w=0.0013641076,
995 577 477 s=136 w=0.003114316,
996 577 576 s=133 w=0.03397523,
997 578 174 s=136 w=0.003114316,
998 578 577 s=130 w=0.009711461,
999 579 175 s=136 w=0.003114316,
1000 579 578 s=97 w=0.0049270755,
1001 580 176 s=136 w=0.003114316,
1002 580 579 s=54 w=0.023436498,
1003 581 177 s=136 w=0.003114316,
1004 581 580 s=45 w=0.005317754,
1005 582 389 s=136 w=0.003114316,
1006 582 581 s=143 w=0.0012414585,
1007 583 478 s=136 w=0.003114316,
1008 583 582 s=142 w=0.008404199,
1009 584 583 s=141 w=0.047711942,
1010 585 478 s=141 w=0.047711942,
1011 585 584 s=136 w=0.003114316,
1012 586 479 s=141 w=0.047711942,
1013 586 585 s=106 w=4.993252E-4,
1014 587 480 s=141 w=0.047711942,
1015 587 586 s=55 w=0.008419124,
1016 588 481 s=141 w=0.047711942,
1017 588 587 s=46 w=0.005089014,
1018 589 482 s=141 w=0.047711942,
1019 589 588 s=107 w=0.0016130802,
1020 590 483 s=141 w=0.047711942,
1021 590 589 s=98 w=0.0020255975,
1022 590 41 s=145 w=0.14082178,
1023 591 487 s=2 w=6.2299013E-4,
1024 591 3 s=1 w=0.083740726,
1025 592 488 s=2 w=6.2299013E-4,
1026 592 591 s=12 w=9.546113E-4,
1027 593 489 s=2 w=6.2299013E-4,
1028 593 592 s=11 w=0.0035087666,
1029 594 490 s=2 w=6.2299013E-4,
1030 594 593 s=10 w=0.0045249085,
1031 595 491 s=2 w=6.2299013E-4,
1032 595 594 s=9 w=1.3226226E-4,
1033 596 492 s=2 w=6.2299013E-4,
1034 596 595 s=8 w=3.962929E-4,
1035 597 498 s=2 w=6.2299013E-4,
1036 597 596 s=7 w=0.010849747,
1037 598 597 s=6 w=0.021695485,
1038 598 4 s=5 w=0.053774904,
1039 599 498 s=6 w=0.021695485,
1040 599 598 s=2 w=6.2299013E-4,
1041 600 499 s=6 w=0.021695485,
1042 600 599 s=18 w=0.002042135,
1043 601 500 s=6 w=0.021695485,
1044 601 600 s=17 w=0.007961362,
1045 602 501 s=6 w=0.021695485,
1046 602 601 s=16 w=6.7630917E-4,
1047 603 502 s=6 w=0.021695485,
1048 603 602 s=15 w=1.9696137E-4,
1049 604 503 s=6 w=0.021695485,
1050 604 603 s=14 w=3.1586477E-4,
1051 604 5 s=13 w=0.03644675,
1052 605 512 s=31 w=1.5685735E-4,
1053 605 8 s=30 w=1.398355E-4,
1054 606 513 s=31 w=1.5685735E-4,
1055 606 605 s=9 w=1.3226226E-4,
1056 607 514 s=31 w=1.5685735E-4,
1057 607 606 s=36 w=2.976193E-4,
1058 607 9 s=35 w=5.811894E-5,
1059 608 517 s=41 w=7.1657443E-4,
1060 608 10 s=40 w=5.81389E-4,
1061 609 518 s=41 w=7.1657443E-4,
1062 609 608 s=32 w=0.0020722344,
1063 610 519 s=41 w=7.1657443E-4,
1064 610 609 s=26 w=0.003225961,
1065 611 520 s=41 w=7.1657443E-4,
1066 611 610 s=15 w=1.9696137E-4,
1067 612 521 s=41 w=7.1657443E-4,
1068 612 611 s=10 w=0.0045249085,
1069 612 11 s=42 w=0.013427962,
1070 613 442 s=50 w=0.0022060804,
1071 613 13 s=49 w=0.14189948,
1072 614 443 s=50 w=0.0022060804,
1073 614 613 s=29 w=0.002507575,
1074 615 444 s=50 w=0.0022060804,
1075 615 614 s=61 w=0.010926655,
1076 616 522 s=50 w=0.0022060804,
1077 616 615 s=60 w=0.029542923,
1078 617 616 s=59 w=0.07780788,
1079 617 14 s=58 w=0.0825416,
1080 618 522 s=59 w=0.07780788,
1081 618 617 s=50 w=0.0022060804,
1082 619 523 s=59 w=0.07780788,
1083 619 618 s=65 w=0.0016610281,
1084 620 524 s=59 w=0.07780788,
1085 620 619 s=64 w=0.0017495988,
1086 621 620 s=63 w=0.00919649,
1087 621 15 s=62 w=0.07349255,
1088 622 524 s=63 w=0.00919649,
1089 622 621 s=59 w=0.07780788,
1090 623 525 s=63 w=0.00919649,
1091 623 622 s=18 w=0.002042135,
1092 624 526 s=63 w=0.00919649,
1093 624 623 s=68 w=1.4556402E-4,
1094 625 527 s=63 w=0.00919649,
1095 625 624 s=67 w=0.00154652,
1096 625 16 s=66 w=0.17297205,
1097 626 528 s=70 w=2.6430027E-4,
1098 626 17 s=69 w=0.2710526,
1099 627 529 s=70 w=2.6430027E-4,
1100 627 626 s=77 w=0.004998877,
1101 628 530 s=70 w=2.6430027E-4,
1102 628 627 s=76 w=0.02544568,
1103 628 18 s=75 w=0.36866757,
1104 629 530 s=79 w=0.00725577,
1105 629 19 s=78 w=0.4090048,
1106 630 531 s=79 w=0.00725577,
1107 630 629 s=71 w=0.009050526,
1108 631 532 s=79 w=0.00725577,
1109 631 630 s=52 w=0.013225645,
1110 632 631 s=81 w=0.011267285,
1111 632 20 s=80 w=0.288293,
1112 633 532 s=81 w=0.011267285,
1113 633 632 s=79 w=0.00725577,
1114 634 452 s=81 w=0.011267285,
1115 634 633 s=76 w=0.02544568,
1116 635 294 s=81 w=0.011267285,
1117 635 634 s=72 w=0.0031730724,
1118 636 295 s=81 w=0.011267285,
1119 636 635 s=44 w=0.0018146543,
1120 637 326 s=81 w=0.011267285,
1121 637 636 s=85 w=2.487165E-4,
1122 638 533 s=81 w=0.011267285,
1123 638 637 s=84 w=0.0043705413,
1124 639 638 s=83 w=0.004019104,
1125 639 21 s=82 w=0.25258255,
1126 640 533 s=83 w=0.004019104,
1127 640 639 s=81 w=0.011267285,
1128 641 534 s=83 w=0.004019104,
1129 641 640 s=64 w=0.0017495988,
1130 642 535 s=83 w=0.004019104,
1131 642 641 s=87 w=0.0036171603,
1132 642 22 s=86 w=0.21847364,
1133 643 536 s=89 w=0.015995584,
1134 643 23 s=88 w=0.18769293,
1135 644 453 s=89 w=0.015995584,
1136 644 643 s=84 w=0.0043705413,
1137 645 454 s=89 w=0.015995584,
1138 645 644 s=93 w=0.008659483,
1139 646 645 s=92 w=0.01931239,
1140 646 24 s=91 w=0.18006243,
1141 647 454 s=92 w=0.01931239,
1142 647 646 s=89 w=0.015995584,
1143 648 455 s=92 w=0.01931239,
1144 648 647 s=98 w=0.0020255975,
1145 649 456 s=92 w=0.01931239,
1146 649 648 s=97 w=0.0049270755,
1147 650 457 s=92 w=0.01931239,
1148 650 649 s=96 w=0.01139198,
1149 651 650 s=95 w=0.09135925,
1150 651 25 s=94 w=0.16571727,
1151 652 457 s=95 w=0.09135925,
1152 652 651 s=92 w=0.01931239,
1153 652 26 s=99 w=0.1899575,
1154 653 540 s=109 w=0.009811883,
1155 653 28 s=108 w=0.12277778,
1156 654 541 s=109 w=0.009811883,
1157 654 653 s=115 w=0.013793868,
1158 655 542 s=109 w=0.009811883,
1159 655 654 s=114 w=0.007819252,
1160 656 544 s=109 w=0.009811883,
1161 656 655 s=113 w=6.8571964E-5,
1162 657 656 s=112 w=0.009195734,
1163 657 29 s=111 w=0.08263261,
1164 658 544 s=112 w=0.009195734,
1165 658 657 s=109 w=0.009811883,
1166 659 545 s=112 w=0.009195734,
1167 659 658 s=101 w=0.02175841,
1168 660 552 s=112 w=0.009195734,
1169 660 659 s=118 w=0.0045336,
1170 661 660 s=117 w=0.0027937172,
1171 661 30 s=116 w=0.13218498,
1172 662 552 s=117 w=0.0027937172,
1173 662 661 s=112 w=0.009195734,
1174 663 553 s=117 w=0.0027937172,
1175 663 662 s=110 w=0.007001026,
1176 664 554 s=117 w=0.0027937172,
1177 664 663 s=102 w=0.069207996,
1178 665 555 s=117 w=0.0027937172,
1179 665 664 s=96 w=0.01139198,
1180 666 556 s=117 w=0.0027937172,
1181 666 665 s=77 w=0.004998877,
1182 667 557 s=117 w=0.0027937172,
1183 667 666 s=39 w=8.788174E-4,
1184 668 558 s=117 w=0.0027937172,
1185 668 667 s=122 w=0.029096656,
1186 669 563 s=117 w=0.0027937172,
1187 669 668 s=121 w=0.07306188,
1188 670 669 s=120 w=0.015693717,
1189 670 31 s=119 w=0.06461583,
1190 671 563 s=120 w=0.015693717,
1191 671 670 s=117 w=0.0027937172,
1192 672 564 s=120 w=0.015693717,
1193 672 671 s=113 w=6.8571964E-5,
1194 673 565 s=120 w=0.015693717,
1195 673 672 s=103 w=0.004966986,
1196 674 566 s=120 w=0.015693717,
1197 674 673 s=67 w=0.00154652,
1198 675 567 s=120 w=0.015693717,
1199 675 674 s=65 w=0.0016610281,
1200 676 675 s=124 w=0.010149817,
1201 676 32 s=123 w=0.066871144,
1202 677 567 s=124 w=0.010149817,
1203 677 676 s=120 w=0.015693717,
1204 678 568 s=124 w=0.010149817,
1205 678 677 s=118 w=0.0045336,
1206 679 569 s=124 w=0.010149817,
1207 679 678 s=114 w=0.007819252,
1208 680 679 s=126 w=0.008829071,
1209 680 33 s=125 w=0.07530483,
1210 681 569 s=126 w=0.008829071,
1211 681 680 s=124 w=0.010149817,
1212 682 472 s=126 w=0.008829071,
1213 682 681 s=121 w=0.07306188,
1214 683 473 s=126 w=0.008829071,
1215 683 682 s=115 w=0.013793868,
1216 684 474 s=126 w=0.008829071,
1217 684 683 s=104 w=0.009019337,
1218 684 34 s=127 w=0.17490935,
1219 685 573 s=132 w=0.038634356,
1220 685 36 s=131 w=0.20719247,
1221 686 575 s=132 w=0.038634356,
1222 686 685 s=136 w=0.003114316,
1223 687 686 s=135 w=0.13032855,
1224 687 37 s=134 w=0.019710645,
1225 688 575 s=135 w=0.13032855,
1226 688 687 s=132 w=0.038634356,
1227 689 576 s=135 w=0.13032855,
1228 689 688 s=129 w=0.0013641076,
1229 690 689 s=138 w=0.004381063,
1230 690 38 s=137 w=0.0713899,
1231 691 576 s=138 w=0.004381063,
1232 691 690 s=135 w=0.13032855,
1233 692 577 s=138 w=0.004381063,
1234 692 691 s=133 w=0.03397523,
1235 693 578 s=138 w=0.004381063,
1236 693 692 s=130 w=0.009711461,
1237 694 579 s=138 w=0.004381063,
1238 694 693 s=97 w=0.0049270755,
1239 695 580 s=138 w=0.004381063,
1240 695 694 s=54 w=0.023436498,
1241 696 581 s=138 w=0.004381063,
1242 696 695 s=45 w=0.005317754,
1243 697 582 s=138 w=0.004381063,
1244 697 696 s=143 w=0.0012414585,
1245 698 583 s=138 w=0.004381063,
1246 698 697 s=142 w=0.008404199,
1247 699 584 s=138 w=0.004381063,
1248 699 698 s=141 w=0.047711942,
1249 700 699 s=140 w=0.07105206,
1250 700 39 s=139 w=0.081422254,
1251 701 584 s=140 w=0.07105206,
1252 701 700 s=138 w=0.004381063,
1253 702 585 s=140 w=0.07105206,
1254 702 701 s=136 w=0.003114316,
1255 703 586 s=140 w=0.07105206,
1256 703 702 s=106 w=4.993252E-4,
1257 704 587 s=140 w=0.07105206,
1258 704 703 s=55 w=0.008419124,
1259 705 588 s=140 w=0.07105206,
1260 705 704 s=46 w=0.005089014,
1261 705 40 s=144 w=0.045716736,
;
END; [Network]
BEGIN st_Assumptions;
	uptodate;
	chartransform=Uncorrected_P;
	disttransform=NeighborNet;
	splitstransform=EqualAngle;
	SplitsPostProcess filter=dimension value=4;
	autolayoutnodelabels;
END; [st_Assumptions]
