# Supplementary material for: Comparative Genomic Evidence for a Complete Nuclear Pore Complex in the Last Eukaryotic Common Ancestor
Source: PLoS One. 2010 Oct 8;5(10):e13241. doi: 10.1371/journal.pone.0013241 (PMC2951903; doi:10.1371/journal.pone.0013241)
Supplement: File S1 — Alignments and phylogenies. (2.39 MB ZIP) [file pone.0013241.s007.zip › Neumann_SI4/Neumann_coatomer_splitstree/betacopi.splitstree]

#nexus

BEGIN Taxa;
DIMENSIONS ntax=51;
TAXLABELS
[1] 'beta_thaps_jgi|Thaps3|26212|estExt_fgenesh1_pm_C_chr_40054'
[2] 'beta_phaeo_jgi|Phatr2|53300|phatr1_ua_pm_chr_9000004'
[3] 'beta_volvo_jgi|Volca1|67325|e_gw1_64_106_1'
[4] 'beta_ostreo_jgi|Ost9901_3|49385|estExt_Genewise_ext_C_Chr_40371'
[5] 'beta_ehisto_51_m00171_|||coatmer_beta_subunit_putative|Entamoeba_histolytica|chr_unknown|||Auto'
[6] 'beta_tetrahymena_60_m00135_|||Adaptin_N_terminal_region_family_protein|T__thermophilia|chr_0|8254636|60'
[7] 'beta_chlamydo_jgi|Chlre4|195438|SAN_estExt_GenewiseW_1_C_630061'
[8] 'beta_populus_jgi|Poptr1_1|578384|eugene3_00180608'
[9] 'beta_phytoph_jgi|Phypa1_1|225075|estExt_Genewise1_C_3090008'
[10] 'beta_cmero_gnl|CMER|CMG048C_coatomer_protein_complex_subunit_beta'
[11] 'beta_dicty_DDB0191250_|Protein|_gene__copB_on_chromosome__4_position_2394561_to_2397811'
[12] 'beta_plasmob_PB000713_00_0_|||coatamer_protein_beta_subunit_putative|Plasmodium_berghei|chr_||Partial|Auto'
[13] 'beta_Toxoplasma_gondii|IX|57_m01829|Annotation|Toxoplasma_gondii_TIGR|protein_coding_coatomer_beta_subunit_putative__beta_coat_protein_putative'
[14] 'beta_tparva_525_m05654_|TP01_0687|TP01_0687|coatomer_beta_subunit_putative|Theileria_parva|chr_1|c1m525|525'
[15] 'beta_leish_LinJ20_V3_1390_|||coatomer_beta_subunit_putative|Leishmania_infantum|chr_20|||Auto'
[16] 'beta_naegleria_estExt_fgeneshNG_pg_C_480092'
[17] 'beta_phytoph_PITG_02267_|_PITT_02267_|_Phytophthora_infestans_conserved_hypothetical_protein_translation_992_aa'
[18] 'beta_tricho_92921_m00289'
[19] 'beta_pfacli_gi|124808953|ref|XP_001348451_1|_coatamer_protein_beta_subunit_'
[20] 'beta_chominis_640325504_XP_665196_Chro_60040_hypothetical_protein_'
[21] 'beta_giardia_640335162_XP_771472_GLP_163_4671_7817_coatomer_beta_subunit_'
[22] 'beta_celegans_gi|4226126|gb|AAD12836_1|_Hypothetical_protein_Y25C1A_5_'
[23] 'beta_athali_gi|5262760|emb|CAB45908_1|_Beta_COP_like_protein_'
[24] 'beta_ecuni_gi|19173437|ref|NP_597240_1|_COATOMER_COMPLEX_BETA_SUBUNIT_'
[25] 'beta_oryzas_gi|115484427|ref|NP_001065875_1|_Os11g0174000_'
[26] 'betacopI_candiG_gi|50292531|ref|XP_448698_1|_unnamed_protein_product_'
[27] 'betacopI_kluyver_gi|50305849|ref|XP_452885_1|_unnamed_protein_product_'
[28] 'betacopI_pichia_gi|150866782|ref|XP_001386493_2|_hypothetical_protein_PICST_91200_'
[29] 'betacopI_debaro_gi|202953430|emb|CAG89570_2|_DEHA2F19272p_'
[30] 'betacopI_candiaA_gi|68477011|ref|XP_717483_1|_hypothetical_protein_CaO19_8161_'
[31] 'betacopI_asperN_gi|67518019|ref|XP_658781_1|_hypothetical_protein_AN1177_2_'
[32] 'betacopI_neuro_gi|85085318|ref|XP_957481_1|_coatomer_beta_subunit_'
[33] 'betacopI_gi|50556394|ref|XP_505605_1|_YALI0F19074p_'
[34] 'betacopI_gi|71018555|ref|XP_759508_1|_hypothetical_protein_UM03361_1_'
[35] 'betacopI_gi|58269570|ref|XP_571941_1|_ER_to_Golgi_transport_related_protein_'
[36] 'betacopI_mus_gi|15426055|ref|NP_203534_1|_coatomer_protein_complex_subunit_beta_1_'
[37] 'betacopI_homo_gi|7705369|ref|NP_057535_1|_coatomer_protein_complex_subunit_beta_1_'
[38] 'betacopI_gi|18158449|ref|NP_542959_1|_coatomer_protein_complex_subunit_beta_1_'
[39] 'betacopI_gi|118151108|ref|NP_001071475_1|_coatomer_protein_complex_subunit_beta_1_'
[40] 'betacopI_gallus_gi|57530020|ref|NP_001006467_1|_coatomer_protein_complex_subunit_beta_1_'
[41] 'betacopI_xenopus_gi|148223736|ref|NP_001090083_1|_hypothetical_protein_LOC735158_'
[42] 'betacopI_danio_gi|51858536|gb|AAH81657_1|_Coatomer_protein_complex_subunit_beta_1_'
[43] 'betacopI_apis_gi|110763426|ref|XP_001120953_1|_PREDICTED__similar_to_coatomer_protein_complex_subunit_beta_'
[44] 'betacopI_gi|19112195|ref|NP_595403_1|_coatomer_beta_subunit_predicted_'
[45] 'betacopI_droso_gi|17647193|ref|NP_523400_1|_beta_coatomer_protein_'
[46] 'betacopI_Scer_SEC26YDR238C'
[47] 'betacopI_Smik_c231_4037'
[48] 'betacopI_Spar_c117_4624'
[49] 'betacopI_Sbay_Contig497_5'
[50] 'betacopI_Scas_Contig721_70'
[51] 'betacopI_Skud_Contig2069_11'
;
END; [Taxa]

BEGIN Characters;
DIMENSIONS nchar=2522;
FORMAT
	datatype=PROTEIN
	missing=x
	gap=-
	symbols="a r n d c q e g h i l k m f p s t w y v z"
	labels=left
	transpose=no
	interleave=no
;
MATRIX
'beta_thaps_jgi|Thaps3|26212|estExt_fgenesh1_pm_C_chr_40054'                                                                                       ---------------------------------------------------------------------------------------------------------------------------------------------------------------------------------------------------------------------------------------------------mamlggeamp----rilmqvirfcins--ddkplkklcmlywer-------------------------kllpemilvcnalmndlnhpnefvrgsmlrflckvkdeeilgplipsikaclkhrhqyvrknavlavfhahrl-hg-----dtlipdgpelvgefis-tetdigarrnaflmlynesedla-iqflahnl--------dd--vskfgdgfallvldltrkacr---------------------------------------------------------------------------------------------------------------------------------------------------------r-d-------------------------------------------------------------------------------------------------pnqksrfvrvlfqmls-st----ssavsyeaawtlislsnspta---vraaavtytnllnsqndnn---------------------------vmmivlerleqlqv--khskil--q----------e-llmdilralssp-----npdicrkvldvamslishknvvevvtvlk-----revgkttq--------------------------------------------------------------------e----ssdsse-----dkgkvyrnmlitaihgcavrfpevaesvvhtlmd-flss-----dggmqviifvra----------ivery-------------pnlrpavltklintld---evtngn-----------vmcvclwilgeyce--------tsetvkdafd--kvteqlgeapfvvaadd--k-k-----------a--q-ek--a--------a--------a--e--a---a-------------k----------------------------------g-p-----------------kmvtknviladgtya----t------------------qtvysepk-------------------mnlsldktp---hlrkmii-ggd---------------------------------------------------------------------------------------------------------------------iflgtiiascltkmclrapd--v--gi---------------------------------------------------------------d-----------------------------------avtsk-------amnvks------------llimcg--ivkm-aevtv--sa------------------q---k------------tsl--adcs-------ervsl-------------------------------------------------------------------------------------------------------------------------------------------------------sqadd-lih--------------------------frqlrslaa----------q-g----------------------------------g-d----------------------------id-----------------lddgtdl---a-------r-atg--ya----------d---------g---gsllsnelshvyqlsgfadpvyaeafvtvheydilleillinrtpntlanltvelstmgd--mkiverpq-shtigpldqmtirasikvsstetghifgtivyedas---------t------q--------e----k---g-yinlndihmdimdyirpat--ctdevfrsmwaefewenkvaistsi-s--glvefldhivts-tnmsclt---------------------------------------------phd-----------------r-----------------------------------n-------------ekgsflaanlyaksvfgedalvnvsvekkd--dn-------------dg-k-lagyirirsktq------------------------gial-slgdritsvqrg----------htq
'beta_phaeo_jgi|Phatr2|53300|phatr1_ua_pm_chr_9000004'                                                                                             ------------------------------------mtm-tpa-ns-------nesyctftlal-dvt-a-g------------------------------------------------------------------------------------------------------------------------------------------glpseaeiakdle-s----ndanvkklalkaaimamlggeamp----rilmqvirfcins--ndkqlkklcmlywevvpkyq-eptseellaaasggpsvqrkmlpemllvcnalmndlnhpneyvrgsmlrflckindaeilgplipsvksclehrhpyvrknaalavfhahkl-hg-----etllpdgpelvaafle-qetdvaarrnaflmlfnenedla-idflarnm--------dd--vgkygdgfallvleltrrvcr---------------------------------------------------------------------------------------------------------------------------------------------------------r-d-------------------------------------------------------------------------------------------------psqksrfvrvlfqmls-st----spavsyeaawtlvtlssapta---vraatltyinllngqndnn---------------------------vklivlerleglkd--khskil--q----------e-llmdvlralasp-----npdicqkvlavamdvvtsrsvqevvnvlk-----revqktvs--------------------------------------------------------------------e----ea-sie-----gkgasyrnmlikaihgcavrfpqvaesvvhtltd-flst-----dsgmqviifvra----------iveqy-------------pelrapllaklvstle---dvtsnq-----------vfcvclwilgeyse--------tadsitdafn--titeqageppfilknae--k-e-----------e--a-ek--a--------a--------a--ea-e---k-------------a----------------------------------a-p-----------------kivsknvvladgtya----t------------------qtiyseak-------------------t-pvhdsvn---slrrmli-ggd---------------------------------------------------------------------------------------------------------------------vflgetlassltklclrggl--c--pem--------------------------------------------------------------d-----------------------------------plalk-------amvaks------------vlvmcg--vvkm-aevti--aa------------------q---r------------tsl--sdcq-------eritlccra------------lidpka--------qe-l-lkp--tlleggrarfgeflk--ilkdk----------------------------------------------------------eak--enkk------------ke--sdkeittqadd-lih--------------------------frqlksmav----------q-a----------------------------------g-d----------------------------ld-----------------lddgsdl---a-------r-atg--yd----------n---------a---gsllsselshvyqlsgfadpvyaealvtvhdydivleilvinrtpntlanltvelatmgd--mkiverpq-ahtigpldqvtirasikvsstetghifgtivyedaa---------t------r--------e----k---a-yvnlndihmdimdyirpas--ctdevfrsmwaefewenkvaistsi-a--sllgflshivks-tnmtclt---------------------------------------------phd-----------------k-----------------------------------t-------------ekgsflaanlyarsvfgedalvnvsvekkd--dn-------------dg-k-lagyirirsktq------------------------gial-slgdritsvqrglp----etv-kaq
'beta_volvo_jgi|Volca1|67325|e_gw1_64_106_1'                                                                                                       ------------------------------------man-a------------veksctmlvyn-d-k-----------------------------------------------------------------------------------------------------------------------------------------------qasateikeale-g----ndplakqaamkkavslllageqlp----qlfitivryvlps--edhtvqkllllyleaiektd-a----------------tgkllpemilicqnlrnnlqhpneyirgvtlrflcrikeeeileplvpsilanlehrhsyvrrnavlainsiyklpkg-----ellladapemierilr-qeqdlstrrnclamltnnavdra-irylldsv--------dq--latwgdllqlsaldlirkacr---------------------------------------------------------------------------------------------------------------------------------------------------------s-n-------------------------------------------------------------------------------------------------pgekgkfiktillllq-sp----spavmyecavtltslssapsa---vraaancfcsllsshsdnn---------------------------vklivldrlqelke--khrevm--t----------d-mvmdtlralasp-----sldirkktldislelitsrnidevvsvlk-----kevvktqn--------------------------------------------------------------------k----e----y-----dkageyrqmlvqaihscavkfpevagnvvhvlmd-flgda--ntasaldviffvre----------imetn-------------aklrpnvlerlhtifyqacgirtsr-----------vvscalwimgeycs--------ntaeilaals--tlkdslgsvpfltdpae--g-e-----------e--g-ag--a------a-s--------n--st-t---a-------------a----------------------------------l-v-----------------mgskrpavladgtya----t------------------qsavaevssg--------g------gvtgsanaggp---nlrslll-ggd---------------------------------------------------------------------------------------------------------------------fflggviagtfvklllrlsa--l--re---------------------------------------------------------------v------------------------------p----asqln-------nlyaea------------mqyvva--tlrl-gesag-stp------------------t---p------------l-d--adsr-------drmllclrv------------lagqd----------t-w-sna--vwlgdcrsafalltt--ekqke----------------------------------------------------------a-t--ar-n------------ar--ddaraavqpdd-lid--------------------------fqvlknrkg----------l-s--------------------------------qle-v----------------------------ede----------------vt--sdl---a-------r-atg--ya-----------------e--a---vaaassrlnrvlqltglsdpvyaeavvtvhqydivldvtvtnrttetmqalclelatmgd--lklverpq-nytlapgdtkliranikvsstetgvifgnivyegtg---------y------s--------e----r---s-vvvlndihidimdyispay--cadvqfrnmwaefewenkvaiattf-t--dvaaflqhiist-tnmkclt---------------------------------------------pps-----------------a-----------------------------------l-----------e-gdcgylaanlyaksvfgedalvnvsvert----qptvgapgaaagqdgg-r-lagyirirsktq------------------------gial-slgdkitlmqkapv-----tt-aaa
'beta_ostreo_jgi|Ost9901_3|49385|estExt_Genewise_ext_C_Chr_40371'                                                                                  ------------------------------------mat-v----nq-----vvergcsmlvhf-d-r-----------------------------------------------------------------------------------------------------------------------------------------------atsavelkeale-t----gnaeekadamkkvislllsgeaip----qvfitivryvlps--ddhtvqkllllymemiekcg-a----------------dgkilpemillcqnlrnnlqhpneflrgctlrflcritepdlleplipsivqnlehrhsyvrrnavmainkiydlpdg-----ehlipdapeiiesflmsgendlgtrrnaflmlythaqera-vnylmnnl--------es--vsnwgdilqtvvldlirkvcr---------------------------------------------------------------------------------------------------------------------------------------------------------s-d-------------------------------------------------------------------------------------------------ptqkgkyikvilmllg-tn----nasvvyecantlvalsnapta---ikaaancycqllvnqsdnn---------------------------vklivldrltdlkk--dnkell--q----------a-mimdilraissp-----nidikrktldlvldlitprniddvtsmlk-----teviksqs--------------------------------------------------------------------e----n----t-----setgeyrqllvqaihkcalkfpevagsviyllmd-flsda--nsgssadvayfvre----------iaftn-------------kslrpgiiehlldlfs---tirssr-----------vcatalwiigefst--------tqaeqeaale--virmslgpaplvdgpdg--e-e-----------e--------------------------------d---e-------------d----------------------------------t-t-----------------etttrpavladgtya----t------------------qaaystsa----------------------aisqvp---nlremll-kgd---------------------------------------------------------------------------------------------------------------------sflsaviastltklalrvig--s--gs---------------------------------------------------------------v------------------------------p----qaqkn-------atqaec------------mlyivs--mlrl-gtsgk--vp------------------i---e------------m-d--rdsk-------arlelcfhv------------ighpe----------e-a-dtd--vwlkscgesfalmie--eklrr----------------------------------------------------------e-s--qa-s------------an--sdaapvaqadd-lid--------------------------fhhlksrkg----------m-t--------------------------------qle-i----------------------------eda----------------va--tdl---a-------r-atg--fm-----------------d--s---vkkngrsldrvmqltglsdtvyaetyvtvhqyditldvtminrtdeplqnvmlelstmgd--lklverpq-pfslppfgshnlrasikvsstetgvifgnivyetar----------------s--------d----r---n-vivlndvhidimdyiipat--csdtvfrsmwaefewenkvavstni-t--dvrkyldhivts-tnmkclt---------------------------------------------pps-----------------a-----------------------------------l-----------d-gecgflaanlyaksvfgedalvnvsiesn------------------dg-e-isgfirirsktq------------------------gial-slgdkitlkqs-----------iei
'beta_ehisto_51_m00171_|||coatmer_beta_subunit_putative|Entamoeba_histolytica|chr_unknown|||Auto'                                                  ------------------------------------md-----------------gnctlllnn-p-y----------------------------------------------------------------------------------------------------------------------------------------------rdfrvedvsksls-q----tdvkskitaltkiitaelngdhhp----ellmevirnampc--tehqikrlvliylesidkmd------------------kgelrpelilaingllqdlnhpneyirgitlkflchvsekeiiqplvnailenmthkhvyvrkatanaighiyqv--d-----pslvehagdilrkalk-eekdsmtrvvifsvitrylpeha-ikflisia--------qq--ittfsepfimvvlkfirliyk---------------------------------------------------------------------------------------------------------------------------------------------------------s-t-------------------------------------------------------------------------------------------------pqfkskyieilgclis-sn----slmvklevasifplitgnahv---vtqsiqtlvdvvcsssdvn---------------------------vkiigiqrikmics--rypkvi--k----------gscissllrmlsip-----s--irkdvlqlvmtslaprnageivtalr-----keigkddt--------------------------------------------------------------------g--------------------fvvevlvalrkck--evnegveiddvmfe-alttp--e--lakeaieyiey----------rlq---------------geqrentvarlidfie---evsdnk-----------tlrsiiwmiceycs--------hydevismfk--r---livelpnkeetfi--ekd-----------i--e-ek--e------t-e--------e---e-k---k-------------d----------------------------------n-g-----------------iiesktvvladgtyg----s------------------vietfdkqte------------------knkffqkv---glrtmie-qmd---------------------------------------------------------------------------------------------------------------------slvisslaigiakicskvt-----------------------------------------------------------------------------------------------------------gkegn-------cirakg------------iqille--viki-ekkne--th------------------n---k------------m-s--qdck-------eiiqniifi------------isgkk----------t-e-yne--q----mk-qieeiek---nirk----------------------------------------------------------e-v--ee-g-a----------kr--kehkdihqide-kih--------------------------yeifntade----------e-e--------------------------------n-e-e----------------------------kes-------------------------------------ri--eq-----------------i--k---gerklerlnnivqltgysdpfyieaivtvthfditldclimnqtpstlqnitieliphgg--mtvktkps-pvtlgpgdfvrvslgvkvdattvgvisgyvnydiad---------knvtynal--------d--------a-nlilnelrieyldqmrpcd--vdievyqkkwmeyewenkipvdtec-t--dlkeyadllcsi-aklqcit---------------------------------------------pai-----------------m-----------------------------------f-----------c-dsigflsanfyaknlfdedalinlsaeki----g--------------n-k-isgwvrirsktq------------------------slai-nlgdrivanqkr--------v-spk
'beta_tetrahymena_60_m00135_|||Adaptin_N_terminal_region_family_protein|T__thermophilia|chr_0|8254636|60'                                          ------------------------------------mas-a----niqqasehkerycsiyira-e-----q------------------------------------------------------------------------------------------------------------------------------------------eqltpqeikt-ll-m----gkyeekikglksliyaiiqdenfd----kltmtiitylvpyqaenhdlkkillyyweiiekvn-k----------------dgklkdemilvcnslrsdllhpneylrgrtlrlvsrimykgileplissimeslnhkhtyvrrnaiiaiyqifln--f----gddlindidtemekvlq-netdlstkrnaflllyhtnleka-maylyqiiqd------dr--vdemgdimqlsvlelfrktck---------------------------------------------------------------------------------------------------------------------------------------------------------y-d-------------------------------------------------------------------------------------------------psqksklmkcilffqk-sr----spsvqfecantliqisntptt---lklatniyvqlllnnsenn---------------------------vkmvvldkiqyiln--iepkyl--e----------e-qvieitkvlnnp-----snqirknaidiissltnsrnvsyifpkvv-----kevkktis--------------------------------------------------------------------e---------------engkeftkilldfveycvfnfesvlddvmnlinevfltnsglkqktqdqvkriltg----------ivtty-------------pqsrerlmskllerfr---disspy-----------iyngvlwilgeyss--------ge-qvtrsld--qileaigslpityvqqt--t-d-----------dqks-ee--k---------------------e-a---p-------------k----------------------------------p-t-----------------qkkyktviladgsyg----t------------------evieekeark---------------q-svdaseqqd---sqfriil-sqy---------------------------------------------------------------------------------------------------------------------syigsiaartllklvfkikl--d-------------------------------------------------------------------------------------------------------akkyn-------kytsqi------------llvfcs--lirl-ytakq--sk------------------k---veqiiailqnneey-d--ldsl-------ekiylgvkl------------ltepk----------k-f-vnekiqwlesnenivkhkek--ltkrt----------------------------------------------------------d-leqqr-e------------ek--kdshiakqpdd-liv--------------------------iralkgkqa----------e-i----------------------------------g-d----------------------------ldl----------------qd--eei---n-------qiefk--gv-----------------g--e---dndfasklnklvqltgysdpiyaesfvyihkydiqfetllinrttkplqkvqiefftqendqkrviekaq-avtlqpnqsayvktslkftsidigvifgainyenia---------g------i--------e----q---a-ylitkeididlidfvypae--idfnsyremwakyewenrivinpqk-i--emlqfflqfkeq-fklymln---------------------------------------------dee-----------------e-----------------------------------i-----------k--natvicvnfyaktklgddflinisaesq------------------ng-s-vtgtirirsrqq------------------------yiiq-kkgvvvsigqk-----------yrq
'beta_chlamydo_jgi|Chlre4|195438|SAN_estExt_GenewiseW_1_C_630061'                                                                                  ------------------------------------man-a------------versctmlvyn-d-k-----------------------------------------------------------------------------------------------------------------------------------------------qasaseireale-g----ndplakqaamkkavslllageqlp----alfitivryvlps--edhmvqkllllyleaiektd-a----------------sgkllpemilicqnlrnnlqhpneyirgvtlrflcrikeeeileplvpsilanlehrhsyvrrnavlainsiyklpkg-----ellmpdapetierllr-qeqdlsarrnclamltnhatdra-irylldsa--------dq--lgswgdllqlsaldlirkacr---------------------------------------------------------------------------------------------------------------------------------------------------------s-s-------------------------------------------------------------------------------------------------paekgkfiktilvllq-sp----spavmyecavtltslssapsa---vraaancfctllashsdnn---------------------------vklivldrlqelke--khrevm--t----------e-vvmdtlralssp-----sldirkktldisldlitarnidevvgvlk-----kevvktqn--------------------------------------------------------------------k----e----y-----dkageyrqmlvqaihscavkfpevagnvvhvlmd-flgda--ntasaldviffvre----------imetn-------------arlrpnvlerlhtify---qirssr-----------vvscalwimgeyca--------ttseivaala--tlkealgpvpflaeptg--e-a-----------a--g-aa--g------lga--------a--aa-a---p-------------t----------------------------------a-t-----------------vgskrpavladgtya----t------------------qvssasal-------------------aatgagsgp---nlralll-agd---------------------------------------------------------------------------------------------------------------------fflggvvagtqvklllrlka--l--ke---------------------------------------------------------------t------------------------------p----gpqln-------aytaea------------mqyvva--tlrl-geaag-atp------------------t---p------------l-d--adsr-------drmmlclrv------------lagqd----------t-c-svl--vwladcraafaslth--ekqre----------------------------------------------------------a-n--ar-k------------as--aqaraavqpdd-lid--------------------------fqvlknrkg----------l-s--------------------------------qle-v----------------------------ede----------------vt--sdl---a-------r-atg--ya-----------------e--a---aaaassrlnrvlqltglsdpvyaeavvtvhqydivldvtvtprtaetmqalclelatmgd--lklverpq-nytlapgdtkliranikvsstetgvifgnivyegtg---------y------a--------e----r---s-vvvlndihidimdyispay--cadvqfrnmwaefewenkvaiatsf-n--dvaaflqhiiat-tnmkclt---------------------------------------------pps-----------------a-----------------------------------l-----------e-gecgylaanlyaksvfgedalvnvsvekt----ag-------gpdgagg-r-lvgyirirsktq------------------------gial-slgdkitlmqkapp-----at-aaa
'beta_populus_jgi|Poptr1_1|578384|eugene3_00180608'                                                                                                ------------------------------------m-----------------eksctllvhf-d-k---g------------------------------------------------------------------------------------------------------------------------------------------tpaiateikeale-g----sdvsakieamkkaislllngetlp----qlfitivryvlps--edhtvqkllllyleiidkkd-q----------------kgrvlpemilicqnlrnnlqhpneyirgvtlrflcrlneteiieplipsvlqnlehrhpfirrnailavmsiyklpqg-----eqllvdapemiekvls-teqdqsakrnaflmlftcdqdra-inylltnv--------dk--vsewgellqmvvlelirkvcr---------------------------------------------------------------------------------------------------------------------------------------------------------t-n-------------------------------------------------------------------------------------------------rgekgkyikiiislln-ap----snaviyecagtlvslssapta---iraaantycqlllsqsdnn---------------------------vklivldrlnelks--shreim--v----------d-rimdvlralssp-----nldiqrktldivlelitprninevvlmlk-----kevmktqn--------------------------------------------------------------------g----e----l-----ekngeyrqmliqaihscaikfpevastvvhllmd-flgds--nvasaidvaifvre----------iietn-------------pklrvsiitrlldtfy---qiraar-----------vcccalwiigeycl--------slsevesgia--tikqclgelpfysvsee--g-e-----------a--ptda--s------k-n--------s--qq-p---s-------------s----------------------------------v-t-----------------vssrrpailsdgtya----t------------------qsaasetafs--------pp-----sivqgs-laag---nlrslll-tgd---------------------------------------------------------------------------------------------------------------------fflgavvactltklvlrlee--v--qp---------------------------------------------------------------s-----------------------------------rgevn-------kvstqa------------llimvs--miql-gqspv--ls------------------h---p------------i-d--cdsy-------drivlcirl------------lcstg----------d-e-vrk--iwlqscrqsfvkmls--ekqlr----------------------------------------------------------e-t--ee-l------------ka--kaqvsyaqpdd-lid--------------------------fyhlksrkg----------m-s--------------------------------qle-l----------------------------ede----------------vq--ddl---k-------r-atg--ef-----------------i--k---drddanklnrilqltgfsdpvyaeayvtvhhydivldvtvinrttetlqnlclelatmgd--lklverpq-nytlapessrqikanikvsstetgvifgnivyeasn---------v------l--------e----r---t-vvvlndihidimdyispav--ctdtafrsmwaefewenkvavntii-q--sekdfldhiiks-tnmkclt---------------------------------------------aps-----------------a-----------------------------------l-----------d-gdcgflaanlyaksvfgedalvnvsiekq----l-------------dg-k-lsgyirirsktq------------------------gial-slgdkitlkqkg-----------gs
'beta_phytoph_jgi|Phypa1_1|225075|estExt_Genewise1_C_3090008'                                                                                      ------------------------------------mas-m-------------ektctllvhf-d-k---g------------------------------------------------------------------------------------------------------------------------------------------tpalsneikehle-g----hdveakvdamkkaimlllngetip----tlfitivryvlps--edhtiqkllllyleiidktd-s----------------rgkvlpemilicqnlrnnlqhpneyirgvtlrflsrlmeaelieplipsvlanlehrhvfvkrnailaitaicklpqg-----dhlipdapeliekllh-qeqdqsalrnaflmlfncaqera-vayllghl--------dk--vsswgdtfqmvvlelirkvcr---------------------------------------------------------------------------------------------------------------------------------------------------------t-n-------------------------------------------------------------------------------------------------pevkgryikiivslls-sq----yaavmyesagtlvslssapta---vraaanaycqllqtqsdnn---------------------------vklivldrlqelkt--shrevm--m----------e-vimdvlralssp-----nldirkktldiamdlvtlrnidevvmtlk-----kevvktqn--------------------------------------------------------------------g----d----l-----ekngeyrqmlvqaihscalkfpevastvvhllmd-flgds--nvasaidvvcfvre----------iiqtn-------------tklresilarlvdtfy---qirssr-----------vatcalwiigeysl--------sasevesgis--vikqslgelpfftsaee--g-d-----------v--v-dt--a------v-snkgpstpka--talq---h-------------a----------------------------------s-l-----------------asskrpailadgtya----t------------------qsaaassaap---------------sltsvavgssa---nlrtill-tgd---------------------------------------------------------------------------------------------------------------------fflgavvastltklmlryed--v--qe---------------------------------------------------------------n-----------------------------------qvaan-------raeadv------------llymvs--mlrl-gqssa--ls------------------h---p------------i-d--dday-------dritlcirv------------lankd----------q-v-mks--vwlkncrssfammid--dkicr----------------------------------------------------------e-m--ee-k------------ka--kaqdsyaqpdd-lid--------------------------fyhlkrtkg----------m-s--------------------------------qme-l----------------------------ede----------------vq--ddl---k-------r-atg--es-----------------t--k----egdsrklnkvlqltgfsdpvyaeayvtvhqydivldvtvhnrttetlqnlclelatmgd--lklverpq-nyalapntskqiranikvsstetgvifgnivyesst---------v------l--------d----r---n-vvvlndihidimdyiapas--ctdiafrnmwaefewenkvaintti-q--vvrgflqhivds-tnmkclt---------------------------------------------pps-----------------a-----------------------------------l-----------e-gdcgflaanlyaksvfgedalvnvsvekq----s-------------dg-k-lsgyvrirsktq------------------------gial-slgdkitlkqk-------------g
'beta_cmero_gnl|CMER|CMG048C_coatomer_protein_complex_subunit_beta'                                                                                ------------------------------------mtt-a----l--------ekqctlli-s-y-e-k-gvpillrsslgerrlggsamestlegptasdanvaeagalpgvpvaltklparstaaalsreslsriggiqgsalakverfvgnvlsaaaeaaaaataaasngyesgdgsedgatgedglvesvlglglsrirklaaqgaawtvndlrqgle-s----tdvadkvitlrvlilmqlngeipatqqgsllmaviryvlpn--ednqlrklcfiyleivdktg-r----------------dgkmlpemilvcnllrnelihpneysrgcalrlccklneaelleplvpairqnlehrhayvrrnallaigaiqrr--f-----pqlipdaaehivqyle-nendqncrrnaflvliqadqrqa-akyllqha--------eq--lpswsepmqlaalelvrrfrt---------------------------------------------------------------------------------------------------------------------------------------------------------d-e-------------------------------------------------------------------------------------------------laergtfvklifallq-ss----nasvafeaaqvlvrlsaapta---vraavstycnllvtqsdnn---------------------------vklilldritdlrq--hfapii--q----------e-qltellralsap-----dlhvrqrvldlvmdmigprnveevasalr-----kelhrlad--------------------------------------------------------------nisaeds----a----s-----daalnyrrmliraihqsvihypeiaakilgtltd-fmgda--vglagldvvsflre----------lgery-------------vemrepvlrhllvalp---liravr-----------vfrgvlwtlcefca--------kpseameafa--aisqqighlpltgsgsd--k-a-----------l--a-pt--e-----------------l--eh-e---d-------------sqmavppieladrawsatptsasasmsstaisskkv-t-----------------ntssrprvlpdgtya----t------------------etadafqgselslgdssyv------tlrdadalstp---alrrmll-qgd---------------------------------------------------------------------------------------------------------------------hflwvsvmtaltklalrlsq--v--rs---------------------------------------------------------------e-----------------------------------aadlhctpavcrramaya------------lllgas--llrl-grdrl--ha------------------etvtr------------l-d--edta-------qriqsclqv------------llqamq-gsl----da-l-tyh--vwlesshlafcemlk--rhras----------------------------------------------------------e-d--ak-a------------ka--r-aldeqlpvealvd--------------------------frllqarra----------s-s----------------------------------m-amnrgqraqfatsigalgrsgtpaavvpatdp----------------nv--ddi---e-------l-aac--gd----------qr--r-----r---aalrdlhlrhlhalsglsdpvyveaqitmhqfdilldlwllnqtehllqnvcvelftlgd--lrlcerps-plvlgpheskqirvalkvsstdtgvifgnlvfdygr---------s------aansgvedgs----g---c-vialheihldvieylqpse--inealfcsmweefewenkvtirsrl-g--sldavlalvset-lhmrcqs---------------------------------------------prh-----------------------------------------------------a-----------n-nksgflaanlyatsvfgehvlanlsaerl----a-------------dg-t-iqgtvrirsktq------------------------glal-slgerlgqtasl-------vd-amv
'beta_dicty_DDB0191250_|Protein|_gene__copB_on_chromosome__4_position_2394561_to_2397811'                                                          ------------------------------------msa-ltqsgs-------iekpctiliny-d---k-g------------------------------------------------------------------------------------------------------------------------------------------dppqvnefkqnfe-h----gtteqkietlkkvilytingepip----qllmpiilyvmps--ndhtikkllliyweviekth------------------lgklksemilvcnsllndlnhpnefvrgstlrflcklreaevleplvpsvrsnlenrhaycrrnavlaiyniysh--f-----dylipdapeliynfll-qekdasckrnafimlfncapeka-veylssvl--------de--vpsfgdmlqfivvelirkvck---------------------------------------------------------------------------------------------------------------------------------------------------------t-s-------------------------------------------------------------------------------------------------pserskyikciftlln-ss----spavkyesagtllslssapta---vrgaasayidllcnesdnn---------------------------vkmivldklieikk--nhskim--e----------e-lvmdilralssp-----nidickkvlnivldsvtpknideiilflk-----keinktqs--------------------------------------------------------------------k----e----f-----dkgleyrhilirtihvsslkypevlgnvvpllme-ylgds--ylpsavdvviflre----------vvety-------------pslreliikklienls---sikvsk-----------vyrvavwviaeyvt--------cledlqyamt--sitndleellkpk--------------------------------------------------------------------------------------------------------------------------------------------q----t------------------eevilet--------------------kakvkiekv---siqklia-dgd---------------------------------------------------------------------------------------------------------------------wylascisssltklffraeq--l--ni---------------------------------------------------------------d-----------------------------------nadsn-------klkaqv------------mmiisv--linl-skasq--v-----------------------s------------t-s--ksay-------ermlsciqv------------lidsn----------a-t-ikk--iwlqdcrdsfanylk--yllik----------------------------------------------------------q-s--en-k------------kk--tekevlvkpnn-iin--------------------------irqlkskka----------f-g----------------------------------p------------------------------vd-----------------te--ddl---i-------k-avg--nt----------g---------e---ankdqneyskisqlsgfsdpiyveayvrvhqydivldisvfnqtndtlqnvtlelvtlgd--lkicervp-pftmaprektsakasikvsstdngvimgtiafdiag-----svssm------s--------d----k---n-cvilnelhidvidyilpanhqytdvlfrnhwlefewenkipvntni-t--dlvkyvhhiskv-tnmgilt---------------------------------------------pev-----------------h-----------------------------------l-----------s-ndtgilsanlcaksvfgedalaniciekq----a-------------dg-k-isgyirirakvq------------------------siav-tlgekignmg------------mka
'beta_plasmob_PB000713_00_0_|||coatamer_protein_beta_subunit_putative|Plasmodium_berghei|chr_||Partial|Auto'                                       ------------------------------------mgt-i----d-------fennctlyict-d-n---c------------------------------------------------------------------------------------------------------------------------------------------evpsvneiqkkle-s----qnvdnkiegmenlifniiqgesyg----nllmfvirfivph--kdhrlkkmchiffevvdkcn-n----------------dgtlkeemilvcnalrndlispneyvrgstlrllskikylkildplieaitknlnhshsyvrknaiscihtiikn--h----gidvipnavkevekilf-letdistkrsalsmlididpltt-lkyvlsln--------dq--lydtadvmlleviqlfkklfi---------------------------------------------------------------------------------------------------------------------------------------------------------p-hifddscleingnkhmsedecsqygekyencyeniddedelrnskndlygylqnsndnsvldfkseeirfknkklhqndympyknnvinillnmlnknvs------------------------------------------------------------------------------------------------------------------------------------------------------------------------------------------------------------------------------------------------------------------------------------nsvlye-------------------------------------------------------------------------------------------------------------------------------------------------------------------------------------------------------------------------------------------------------------------------------------------------------------------------------------------------------------------------------------------------------------------------------------------------------------------------------------------------------------------------------------------------------------------------------------------------------------------------------------------------------------------------------------------------------------------------------------------------------------------------------------------------------------------------------------------------------------------------------------------------------------------------------------------------------------------------------------------------------------------------------------------------------------------------------------------------------------------------------------------------------------------------------------------------------------------------------------------------------------------------------------------------------------------------------------------------------------------------------------------------------------------------------------------------------------------------------------------------------------------------------------------------------------------gsc
'beta_Toxoplasma_gondii|IX|57_m01829|Annotation|Toxoplasma_gondii_TIGR|protein_coding_coatomer_beta_subunit_putative__beta_coat_protein_putative'  ------------------------------------mel---------------erncmlyiys-s---r-g------------------------------------------------------------------------------------------------------------------------------------------dapstaelqkkie-s----pneatkaegmqdliigmtqgeayt----rllmtviryamps--kdkrvkkltqlyleivgkcr-p----------------dgslkeemilvcnalrndlmspneyvrgstlrllskirqfkvleplveailqnlthrhsyvrrnavmcvysivkn--f----gldaipaaidqieqmll-segdlttkrnaflvlvhcaskra-iqfilqqrsedgtgglgf--llssgdlfqlallellrkvcr---------------------------------------------------------------------------------------------------------------------------------------------------------q-k-------------------------------------------------------------------------------------------------qqqkagllrlivsilp-nt----lpsvayegacsllalsrapvs---lkaaagafasllcgnsdnn---------------------------vklivldrlqecvqr-asrrtm--e----------e-fvidllrglqtp-----slevrrkildlvlqivgknsveqllnvlk-----rellrtae--------------------------------------------------------------------pe-qlt----v-----prtmeyrrllikavhscctrfpeaaasvvnvlid-flgdp--dvttatevavvvre----------lvatc-------------vhlrsriisrvvdafp---dlahar-----------vlrvslwmlgefce--------dselldsflt--avyaacsplpftsgdsg--g-a-----------e--g-eq--r---------------------s-g---c-------------q----------------------------------pkl-----------------kmttrtvvledgtyg----t------------------edvyesvnek---------------g-dssakagkt---alrkfil-ggd---------------------------------------------------------------------------------------------------------------------fllastvavtcaklilktsd--e--vha------------------------------------------------qlveeferhreavqekagrrtltgdaqaretllerqelegkvapvk----lrast-------eqktrv------------lylvac--llkf-lrlss--sg------------------a---ga--------hsda-a--irvc-------qslralcgl------------mtgle----------k-e-kafvrhwvhhgrfalervlalgpvsdd----------------------------------------------------------p-ftwnl-k------------da--edektvsapdd-laf--------------------------frqlrpdrq----------s-lmvasegvaavgedsleedeiyysacaglargaele-e----------------------------vde----------------te--adl---q-------l-tvg--gaggtspslfggna--k--d--d---aalfqqrlakvqpitgqadplyveaflqvnqfdllvemlvvnrtqdslqnvtvelsthgd--lklverpa-pvslapgqqavlhapikvrsteagiilgyvtfsrrg---------s------s--------d----k---e-clvlnelhidvldyierrw--tcelafrsmwaefewenkihvntsf-t--dvseflehlmkm-tnltvvgfrppasvmrrlkfsaacagldeaeraagdgeededrylqsvrkiptlr-----------------k-----------------------------------l-----------s-esssffavnlysrsifgedalvnvsiekl----p-------------gg-k-lagsirirsrtq------------------------gial-slgdritvvqrg----------ltk
'beta_tparva_525_m05654_|TP01_0687|TP01_0687|coatomer_beta_subunit_putative|Theileria_parva|chr_1|c1m525|525'                                      ------------------------------------mes-q----e-------selycpiyldi-d-m---s------------------------------------------------------------------------------------------------------------------------------------------fegtlssvkknle-n----nslskktkamedillmhlrgmdvs----slfmdiirfavps--tdhrmkrlvylffqtfnmck-k----------------dgtprdevilvcnglrndlcspneyvrgsvlrllsnltifniiqplipsiisnvehrepyvyrnallcltniser--f----gsdlvtssfktvenfit-scddvfgtvraykllescnldlc-iqfilaie--------sn--llslsplihlsilgsfeklss---------------------------------------------------------------------------------------------------------------------------------------------------------v-n-------------------------------------------------------------------------------------------------dqiaqmmmriltlllqfsn----nnsvlfyssnlllkynhqltnmedlgicckclikvllnesdln---------------------------vkmlvldklrmihr--ssqnil--e----------n-fvndllkglsvt-----nlmitrkilslvlsvcnksnintilenll-----rnfvkeln--------------------------------------------------------------------y----s----c-----diitqyrstllqclfqlthsfapqllsvftdllp-flnst--ev-istqislllyh----------tirgftrgnirniggntvensvekvlselviavd---gikyke-----------vlinclyiigeyst--------qfsfinkcyq--ilte--s--pvetaa---------------------------------------------------------------------a----------------------------------d-a-----------------aagvvsviledgsys----s------------------kysnke--------------------------hsdg---fnklllh-hkd---------------------------------------------------------------------------------------------------------------------illyntlsttilklihkltl--d--e-----------------------------------------------------------------------------------------------------e-mv-------ryvsrs------------cvivir--lmelld----------------------------------------------nnvyht-------krlkmvltl------------l-----------------------------------------------------------------------------------------------------------------------------------------lg-llk--------------------------dtqkytklv---------qt-y------------------------------------l----------------------------iltcqpfnthsedrsncdkfd--vemclndffptqqke-qed--ee-----------------l--k---llndlsnyhkihqftsltdplyvegyiklignklyfnmlienkstevlqnitldlstgth--mqlatsrk-litlsprqqvktqvkfridsstdetvygyvyystss---------t------i--------l----l---q-clsfnpihislydfiqrnk--isgaqfrtfwndfqwenviklcdvr-v--tptqllnsllny-thmsiit---------------------------------------------ddt-----------------ef------------gistdlsteeerveedlgeigmk-----------l-lnesflsinlflktifdeeaianlslvkr----p-------------nn-t-ysgcfrirsreqv-------------------------shthlpilti---------------lly
'beta_leish_LinJ20_V3_1390_|||coatomer_beta_subunit_putative|Leishmania_infantum|chr_20|||Auto'                                                    ------------------------------------mae-t----av----ssqeesstllvgv-g-k-a-a------------------------------------------------------------------------------------------------------------------------------------------samsskeiknale-k----gdttaranalmaiirlhvngepqn----ylimsviryitpi--ddhlikklvlyfwevvdkrd-a----------------dgkllsviilicsflrsdllhpneyvrgltlrflckvnevelieplvsavvqnlshkvayvrrnavlavhyifkk--f-----pkllpdapelvesair-tetdvstcrngldflaafapera-asylsdfr--------dshtlsavdgpflmsvvefcrqmir---------------------------------------------------------------------------------------------------------------------------------------------------------a-n-------------------------------------------------------------------------------------------------pyekaryvpvlfsvlq-sk----saavryqcattllslssspta---irqatltyvdiikvhsdns---------------------------vrlivveqlnqmrg--sylyvl--q----------d-slldilsvlqdg-----smairervielavelvtrrnaetfmqamr-----kellrtns--------------------------------------------------------------------v----d----fevedanaamayrlliikaintallrhppsapsmlpvlld-ylcdt--ts-tsrevitlike----------vllsq-------------pelrrdtmkklsdifp---mmtssp-----------vmrtalwmfgayas--------sadevlqtlr--mlknaveplpfeapkpl--sgd-----------a--a-sl--n------t-t--------attnn-a---s-------------s----------------------------------q-s-----------------nmravttvledgtyv----t------------------tyttatpaaa--------atatnghgegdnndvsss---glrlall-rgd---------------------------------------------------------------------------------------------------------------------yflaaalastltklvvqlftgevkgsv---------------------------------------------------------------d-----------------------------------aatrn-------taqsda------------lailre--vlry-gtead--sl------------------h---p------------i-s--adtn-------ehillniel------------lsnpq----------a-pfmvd--v----lraslealgr---aerr----------------------------------------------------------s-a--re-s-gktdgggaatasa--aaavqlnaidt-pvv--------------------------fsqlsegkd----------a-v---------------------------------fe-l----------------------------eat----------------ae--gpg---a-------a-akgegse-----------------r--k---aqlflkkledtmplsgfndpvyceasitvhqfdvsvdwllvnctskqltnltielvslgg--mklcerpq-tytlnphetiavrtslkvsatesgviygtvlydapn---------n------q--------h--------c-sfilndihvdimnyihpgp--cfsaefrekwgifdwenkiavsttk-r--dlaslvrfivqe-lnmqlle---------------------------------------------pyeveqqeeqdpelellptse-----------------------------------e-----------n-ekcayvscnlyaqtafgedalanvsvesd----g-------------kg-l-vsgvirirsntq------------------------tiay-gigeklnmlqks----------gkl
'beta_naegleria_estExt_fgeneshNG_pg_C_480092'                                                                                                      ------------------------------------mat-s----sa---hlnqekyctqlinf-e---t-k------------------------------------------------------------------------------------------------------------------------------------------psitkkqlketle-aspqnvtddekieamktllmmqlngedfs----hllmtiiqyvlpn--qnkmmkklayyyletmnrrepg----------------sgkmisyllmccshirndllhpneyvrgfalrflsrvrepemleplitpilqnlehrtsyvrrcavttifsiysn--sdetngeslipdapelmeeflk-teteisamrhafimlfhcdqera-vrylrdim--------nt--vsqqgdifqlailnllkqmck---------------------------------------------------------------------------------------------------------------------------------------------------------q-y-------------------------------------------------------------------------------------------------psekaiylrvisslle-sk----snsvvyqccctlvslssspis---ikyaatnfikllqnhsdsn---------------------------vkliclerltelktkf-gvdvmqqe----------q-ivldllrtlssstsvnldndirrkilelamelispytveavvnalr-----relqksrs--------------------------------------------------------------------etveye----k-----qseqeyrrhvmrtihicvrkfpdqtnasvltlig-sdqyl--sdacgvecamlvre----------vieiss------------nefrakvieklcehfa---tinnar-----------tfrivlwilgdycd--------saeqiqqtfq--tvkvelteliqnvdela--i-dkpeenddtisda--g-sl--r---------------------s-s---k-------------t----------------------------------t-r-----------------stattsaigkdgtyv----t------------------qfadtltste-----------------annnavast---slkglie-ern---------------------------------------------------------------------------------------------------------------------fylvsvvantltklalkfkq--i--nt---------------------------------------------------------------n-----------------------------------kkevn-------kmiaev------------mnilav--liri-glsss--gassknteaakgvaelahkgi---k------------m-d--kdtl-------erinlclki------------lasks----------dde-lsl--ldindnrgaftrile--eektr----------------------------------------------------------e-aa-er-egl----------ks--kkelqqiqcds-lih--------------------------vpqlkgrsi----------d-a----------------------------------i-d----------------------------fed----------------dp--adi---s-------r-ats--nl----------sasma--s--d---heklmtrlsrvtqltgfsdpvyaeaqvvthqfdimldilvvnttnqtfqnltlemstvgd--lklcerpq-tytlapgarqhitanikvsstengiifgnivydtp------k----------g--------e----s---f-ciilndihinimdyifpai--cndiqframwfefewenkitiksft-tdvslrdyltlikdv-tktnclt---------------------------------------------pes-----------------a-----------------------------------l-----------d-gdceflsanlyakssfgedalanvslekl----p-------------eg-n-iegvvrirsktq------------------------gial-slgniiadqtkmfd---a-kk-lkk
'beta_phytoph_PITG_02267_|_PITT_02267_|_Phytophthora_infestans_conserved_hypothetical_protein_translation_992_aa'                                  ------------------------------------mag-v----t-------neryctvllqq-vtgek-a------------------------------------------------------------------------------------------------------------------------------------------lppsqdeilkgle-s----pkvelkiravksailallqgerlp----kvlmhiirfcstq--sdhtlkkllmvyweiapkye-qqq-------pgdtskappkllpemilvcnallndlnhpneyirgcmlrflckikekdileplkdavksnlehrhsyvrknavmtvytmykt-fg-----dvlipdapelierfil-nesdagarrnaflmlndcaqdra-vtflmnam--------dq--vpkfgdgfslvilemtrkvcr---------------------------------------------------------------------------------------------------------------------------------------------------------q-d-------------------------------------------------------------------------------------------------paqkarfvrcvfqlln-ss----spavsyeaawtlvtlsaapta---vraaaktycgllnsqsdnn---------------------------vklivldrladlkk--hhtkvl--q----------e-ilmdimralssp-----nldickkvleiamdlvsvrnidevvthlk-----revvktqd--------------------------------------------------------------------k----s----r-----ekageyrhllikaihacavkfpevanavvhllme-flnqp----dgamdvilfvra----------mcesy-------------pelresilqklmisft---dislak-----------vyrvglwilgeyatlppqdgtesdtsifeaas--tiftaigslplateaml--q-a-----------p--t-en--p--------e--------a--dn-aatga-------------a----------------------------------y-s-----------------kpvtksvvladgtya----t------------------etsyaapstk-----------------taaeeedvp---glrrlll-ngd---------------------------------------------------------------------------------------------------------------------fflgaavastltklclrvsn--g--dv---------------------------------------------------------------a------------------------------satarnaaik-------klvvds------------trcmca--ivay-gqska--sk------------------h---e------------i-d--qdsa-------rrilmgvrv------------lldpas--------aq-a-tha--iiteecrtayrhlld--tqkaq----------------------------------------------------------eae--aara------------aaggadgepvtqadd-lin--------------------------frqlrgkka----------l-g----------------------------------std----------------------------id-----------------iddgadi---n-------r-alg--qqg--------dg---------s---dneyagamrhvhqltgfadpvyaeayvtvhdydivleilvvnripqtltnltvdlstigd--lklverpq-pqtigpldqrtiranikvsstetghifgtivydsas---------g------a--------e----k---t-yvnlndihldimdyikpat--ctdaaframwaefewenkvavhtel-s--nvfeflqhvvdk-tnmrcmt---------------------------------------------pta-----------------s-----------------------------------l-----------g-gdtnflaanlyaksvfgedalvnlsvekq----d-------------ng-r-iagyirirsktq------------------------gial-slgdritavqrgkenqgkrkk-lls
'beta_tricho_92921_m00289'                                                                                                                         ------------------------------------med-v----------------spflc-p-p-e-e-n------------------------------------------------------------------------------------------------------------------------------------------knpkwdeieggltis----aktevqisslrkliqysvsgekip---eaalmgvitnlsas--knhdvkkllylfyeicetrd-r----------------kgnlkpefrlicdgirkdlthpneyiraaalrfmsrfhekelintlvpfvtksldhhnayvrrhavvaigrihqr--w-----peiapdaqediaellk-tekdpacmrvsflvlcdisrdla-atflneil--------de-svlhlsqpmqltavtlikslc------------------------------------------------------------------------------------------------------------------------------------------------------------n-------------------------------------------------------------------------------------------------dsrkgaylpalielld-sp----stavkieaaitllnlstsata---sqtsfsvlcqimqtipnst---------------------------lqlslaeqierlip--ahpsia--q----------l-mvgelivamksk-------giratvlnmikkltnatnvktivqglinhyktqellrqke--------------------------------------------------------------------n----e----a-----kdayefmalilttlrsisstypatlsmiydavkt-tlien--nlaisyeslmlvrd----------ymfan-------------pdqadrvciqienilp---fvqspr-----------ilrglsylislstt--------rpesaeaii---------------gayfa--r-e-----------k--a-----a-----------------l--dp-e---t-------------e----------------------------------q-s-----------------apqtstmigsdgtyv----t------------------veqsaap--------------------------sksgskhliwfek-gin---------------------------------------------------------------------------------------------------------------------ifvgaslamvlaricirfpd--q--ap---------------------------------------------------------------i-----------------------------------ekclg--------f-iesillrknavtqekhlllahaaifhr-n----------------------------------------------------------------------------------------------dp-e-yki--alldnvkhafadiid--ndkke----------------------------------------------------------f-e--dk-s------------pk--anqkiftspdq----------------------------------------------------------------------------------------------------rlsfssllgrkfdqagpaaa----------------na--kna---s-------l-k-----------------i--q-----e---etqeekskkslvvlsgtcdpifsectmkpgkfdilleinllnqtlsnllnvkvelycsgk--lelvdkps-titlpaqqsdqiicsikatsaeagriygnilydien---------v------e--------e----r---q-liplspititpdnymiplk--vdsikyrekwemfewekkitisstl-s---ikeiitryqek-gkmhlmn---------------------------------------------e-------------------------------------------------------f-----------d-dnaswatvnlcatsmfdedvllnislekt----d-------------ng-t-tegymrlrcasq------------------------pmai-afsrllmsi-----------n-lnq
'beta_pfacli_gi|124808953|ref|XP_001348451_1|_coatamer_protein_beta_subunit_'                                                                      ------------------------------------msn-f----e-------idnnctlyict-d-n---c------------------------------------------------------------------------------------------------------------------------------------------evptnneiqkkle-s----qnvdkkiegmenlifniiqgvsye----nllmcviryivph--kdhrlkkmchiffeivdkcn-s----------------dgslkeemilvcnalrndiispneyvrgstlrllskikylkildplmetitknlghrhsyvrknaitcihtiikh--h----gvdiipnavkevekilf-legdistkrsalamltdidpltt-lkyilsln--------dq--lydtadvillevihlfkklyiphvfddsyllindedkddddenndenndkesdeeddhgddhndyninsnlkeeekykynyndpiydenknnkennlldykkinnihnitsnerysqstnhiytqnnkigdtykyisnksnnvihhkneykelgeelnllsedinfkqkklnenn-y-------------------------------------------------------------------------------------------------nqyknhvikillnmlsknv----sysvlyegaccllymstsals---iktacecfikllinqhdnn---------------------------iklividklyyimc--kwknil--e----------n-yamdllralnfp-----srdikvkilnlvlhvltkrnvhlvlnvlk-----kellklndqvvytkhiitttnnnnnntnmnmsnnnndnndnnnnnnnnnnnnnnnnnsnnnssnnnnnnls-----t----n----y-----qevtsykkilikslqhicnlysseclhivdllli-yvnhn--eqdinyeaavcirk----------lvkn--------------nnfqnnilekmidsif---dikkat-----------ilriffwvigqymf--------nehmiinfln--nlydnls--pllnnslendm-i-----------n--k-iq--nerfkkng-n--------i---n-f---n------------ls----------------------------------n-s-----------------niqtktviledgtya----t------------------eaflknqnic--------n------k-nndknkent---fvynily-end---------------------------------------------------------------------------------------------------------------------dillsvicvsltklylklls--k--mnnsfdfilnqneiicskekkemkhslikhehflnhvtnnntldteecviskdpnristnsenkit-----------------------------------ehdin-------eyrnkc------------iyilas--iikyigekns--kpd----------------sn---n------------i-yeydsnv-------irinqclki------------ffyltankkeldeqsk-k-lik--ifidgd-yyynkfle--keeekycsiygsnykymkrnnmyanktnggnktfdgnntfdgnntfdgnntfdgnnilekstys-r--nk-l------------fl--ndqgekenvdd-diy--------------------------frvlkekkni---------l-n------------------------------------m----------------------------ldeetssvcinenleklklky--tlnndmlfeenefqy-psi--ky-----------------n--y---sslflaklynsqiltgtdddifiealpiisnvnliieiyvynqsnvylqniyinlsthgn--lkpidkip-efnlapnekkkfkisvkvhtteagiifgyvfyerkn---------d------n--------h----k---n-yivlnelhinmtdyinasf--isshlfrimwsefewenkinihtsi-r--dafellkliikn-tnmtive---------------------------------------------rfm-----------------pleyydmeiknnvnqvnispidiyisyistledlkcl-----------v-nnsaffsvnlfsrsifgedslanlsvqks----a-------------dg-k-lsgsirvrsrtqvrknktkqnktkqnkpdgyitllygial-slgdkltllqtg--------inadm
'beta_chominis_640325504_XP_665196_Chro_60040_hypothetical_protein_'                                                                               ------------------------------------mfe-y-------------eknctllvpa-ivg---s------------------------------------------------------------------------------------------------------------------------------------------napssselqkrle-d----psdnekckalreliiwmthgesyn----rllmtviryvvqc--tnhkvkkylqlyweivekcn-s----------------dgslkeemilvcnalrndlqhpneyirgstlrllcnlrfikliqpliesilenlqhrhsyvrrnavmciysiikt--f----gvdiipnavdeveklll-iegdistkrnaflvlthcdvers-lryilsiq--------en--vtymgdviqmvllellgknyk---------------------------------------------------------------------------------------------------------------------------------------------------------d-h-------------------------------------------------------------------------------------------------pn------------------------------------------------------------------------------------------------------------------------------------------------------------------------------------------------------------------------------------------------------------------------------------yrnnlv-------------------------------------------------------------------------------------------------------------------------------------------------------------------------------------------------------------------------------------------------------------------------------------------------------------------------------------------------------------------------------------------------------------------------------------------------------------------------------------------------------------------------------------------------------------------------------------------------------------------------------------------------------------------------------------------------------------------------------------------------------------------------------------------------------------------------------------------------------------------------------------------------------------------------------------------------------------------------------------------------------------------------------------------------------------------------------------------------------------------------------------------------------------------------------------------------------------------------------------------------------------------------------------------------------------------------------------------------------------------------------------------------------------------------------------------------------------------------------------------------------------------------------------------------------------------qli
'beta_giardia_640335162_XP_771472_GLP_163_4671_7817_coatomer_beta_subunit_'                                                                        ------------------------------------mep-t------------------vai-k-p---e-a------------------------------------------------------------------------------------------------------------------------------------------avvctkslesift-r----sdpkemcealqtaiqlasnkqsid----hlvlpvikhasts--tdhrlkkllhifwplvecyh------------------ggqlkshiilmsnsilhdlkspnemilcsalrcilhlqvievisniitgvppllshpdhrvrcaavaaihsvrar--y-----gdiisl-gdvy-trla-eeenvavlrrlvflladldpengalhvl-kll--------rrmgvadvsdflydvlpqlv----k---------------------------------------------------------------------------------------------------------------------------------------------------------g-m-------------------------------------------------------------------------------------------------qgdkigfletvlsvtk-ksiaqfdsrvqysaglglwaiv--------vlyptisfqglnkgqsegngseitredtavmavqsllhasrtiddacmitildiireavs--lfaqafmnh----------s-iisnitfslcss-----hm-------------------------------------------------------------------------------------------------------------------------------------------------sdaarsrllglkl-f------------------------------------------------------------stla---higsarqlletfilspfittscitvlyes--------vseifsivsslktseelmelgatpfvltelv--h--------------------------------------------------------------------------------------------------------------------------------kvttyspayttlaktnaeykrglwtdtccdvvkvlmcil-----------------kgivttdsp---psvaale-tgqlcmrlllylvlcnkgpngrwnpevsqaaivavgdispmlvlllvcyflkiafktsseekdlnydfstqylgmsplaflptavaeaskgsvdprtlcglatkemydaqdsliiavscryllagidacvktglytr---------------------------------------------------------------------------------------------------------------------------egis------------glllvg--iaky-ykv---iek------------------n---t------------avc--ssdlcfinlqmkrivnhckgevdgkdfsenktsynhsa--------hh-s-tht--lgssaasprlvssls--haisg--------------------------------------------------vqfsilgtsve--rpti------------tqetailtrsfgsdd-lyntlvelavpqssekgsslatvftkdtdfslyt------------------------------------------------------------------------------------------------------psqsas---c-------n-ais--id----------s---------a--gkiyssgslgnvvqlsgdseriyaeaiiqvspslialevlfinrtnesaqdvtlelfasps--lrvphtankvvnlepygfardkyilyvdnceagviygnitakftq---------e------k--------qknesrthev-ihrtkeidinirsfltpys--lrdrefcrlwsifdweykvavstla-p--peg--valmvkaslnafvlp---------------------------------------------eee-----------------a-----------------------------------lllrglsdtsicd-kklrtyccnf-atqsrgtvvlfnlslevfc--gp-------------dg-sltsgslrlrspsk------------------------flaq-sissylsst-------------lvf
'beta_celegans_gi|4226126|gb|AAD12836_1|_Hypothetical_protein_Y25C1A_5_'                                                                           ------------------------------------mss-g-------------eqpcytlihv-p-s-d-a------------------------------------------------------------------------------------------------------------------------------------------elpseaqlkekfe-k----ggdkeriealkkliymilngekts---qsmlmyvirfclps--nehtlkkvllifwecvpktd-s----------------ngkllhemilvcdayrkdlqhpnefvrgstlrflcklrepelleplmpairaclehrhsyvrrnavcaiftiykn--f-----eflipdapelvteyle-qeqdasckrnafmmllhvdqara-ldylsgci--------dq--vgsfgdilqlviveliykvch---------------------------------------------------------------------------------------------------------------------------------------------------------n-n-------------------------------------------------------------------------------------------------pneasrfircvynllq-ss----spavryeaagtlvtlsnvpaa---vkaaasayidlivkesdnn---------------------------vklivldrlvalrgsssnekil--q----------g-lvmdilrvlssp-----glevrkktlslaldlvssrnvedmvmflk-----keinktat--------------------------------------------------------------------e----s----n-----dengkyrqelvktlhaatikfpdvastivpvlme-flsdt--nekassyvlqfvre----------avhkl-------------pnlknailgalregip---fiqspt-----------ifmsalwilatyce--------adga-ldvlk--lvknslgelplvdsels--g-q-----------e--e-qk--p--------e--------e--q--q---p------------------------------------------------e-q-----------------qqkqkpkvtadgtya----t------------------qtalsstv-------------------ttskknekp---plrrfll-dge---------------------------------------------------------------------------------------------------------------------fflgaslatvltklaqqfte--l--ng---------------------------------------------------------------a------------------------------a----seran-------rfraec------------mlilss--iihl-aksglcivh------------------q---q------------v-n--eddl-------drmgatiki------------laqgi----------p-g-lde--qygddckkslelmlg--aksis--------------------------------------------------rldvttekmas--tt-a------------ag--yrskdfveidk-tin--------------------------ftqlsarsn----------q-q----------------------------------g------------------------------enl----------------fd--lsl---s-------q-alg--ta----------p---------kaqkfdfsssklgkviqlagfsdpiyaeayvnvnqydivldvlivnqtsdtlqnvslelatvgd--lklvdkpt-pvtlapndfsnikatvkvastengvifstisydvtg-----s---t------s--------d----r---n-cvylqdikidimdyivpgn--vtdtefrtmwsdfewenkvnvmtpi-r--dlrdflnhlsts-tnmkvlt---------------------------------------------gda-----------------a-----------------------------------i-----------e-gdcgflaanlcahsifgedalanvsvekalpmdd-------------ss-p-ivghiriraksq------------------------gmcl-tlgdklssamrsrrdgqpiaa-psa
'beta_athali_gi|5262760|emb|CAB45908_1|_Beta_COP_like_protein_'                                                                                    ------------------------------------m-----------------dksstmlvhy-d-k---g------------------------------------------------------------------------------------------------------------------------------------------tpavaneikeale-g----ndveakvdamkkaimlllngetip----qlfitiiryvlps--edhtiqkllllyleliektd-s----------------kgkvlpemilicqnlrnnlqhpneyirgvtlrflcrmketeivepltpsvlqnlehrhpfvrrnailaimsiyklphg-----dqlfvdapemiekvls-teqdpsakrnaflmlftcaeera-vnyllsnv--------dk--vsdwneslqmvvlelirsvck---------------------------------------------------------------------------------------------------------------------------------------------------------t-k-------------------------------------------------------------------------------------------------paekgkyikiiislls-at----ssaviyecagtlvslssapta---iraaantycqlllsqsdnn---------------------------vklilldrlyelkt--lhrdim--v----------e-liidvlralssp-----nldirrktldialdlithhninevvqmlk-----kevvktqs--------------------------------------------------------------------g----e----l-----ekngeyrqmliqaihacavkfpevastvvhllmd-flgds--nvasaldvvvfvre----------iietn-------------pklrvsiitrlldtfy---qiragk-----------vcpcalwiigeycl--------slsevesgis--titqclgelpfysvsee--s-e-----------p--t-et--s------k-k--------i--qp-t---s-------------s----------------------------------a-m-----------------vssrkpviladgtya----t------------------qsaasettfs--------sp-----tvvqgs-ltsg---nlralll-tgd---------------------------------------------------------------------------------------------------------------------fflgavvactltklvlrlee--v--qs---------------------------------------------------------------s-----------------------------------ktevn-------ktvsqa------------llimvs--ilql-gqspv--sp------------------h---p------------i-d--ndsy-------erimlcikl------------lchrn----------v-e-mkk--iwlescrqsfvkmis--ekqlr----------------------------------------------------------e-m--ee-l------------ka--ktqtthaqpdd-lid--------------------------ffhlksrkmsllminffqgm-s--------------------------------qle-l----------------------------edq----------------vq--ddl---k-------r-atg--ef-----------------t--k---dendanklnrilqltgfsdpvyaeayvtvhhydialevtvinrtketlqnlclelatmgd--lklverpq-nyslapersmqikanikvsstetgvifgnivyetsn---------v------m--------e----r---n-vvvlndihidimdyispav--csevafrtmwaefewenkvavntti-q--nerefldhiiks-tnmkclt---------------------------------------------aps-----------------a-----------------------------------i-----------a-gecgflaanlyaksvfgedalvnlsiekq----t-------------dg-t-lsgyirirsktq------------------------gial-slgdkitlkqkg-----------gs
'beta_ecuni_gi|19173437|ref|NP_597240_1|_COATOMER_COMPLEX_BETA_SUBUNIT_'                                                                           ------------------------------------mqa-s-------------------lyl--n-t---s------------------------------------------------------------------------------------------------------------------------------------------mrmrkdeimqklr-s----sseqdkiegmkqmiaqmsqgedfs----slthkitketlvv--rsnelkrlfyyylellpkar-g----------------t-qsfeemlllsnqvrkdlehpneyvrgfvmrfvstlddqelvgnfyklikdnfnhpntyvrrnayfclgeiflk--m------dmykevpdllyhall-rdldpnclreafvslhltdpela-lkyagevs--------ls--ips---elstaiveki-----------------------------------------------------------------------------------------------------------------------------------------------------------------------------------------------------------------------------------------------------------------------kderllerflf-se----dsmtafeagmsihrmsndeql---lkrstdtilr----------------------------------------cledlprc-----reyai--delllstysfsg-yamsflslidpy-----dlsfcskcfdfvfkisetheflqisdfla-----frfmdthd--------------------------------------------------------------------a----s----v------qnqsfrvlllekmayfastyssyneemvsealk-siasd--npemshaslmflsscfeimsrssescegd-------------aaghgsylevlvnkin---evkygk-----------ilrccfgilrrhat--------keif-lrvve--vlessfgha---------------------------------------------------------------------------------------------------------------------------------------------------------------------------------------------------------drp------lylr-ntq---------------------------------------------------------------------------------------------------------------------tflgafmcielsemcrrleg-----------------------------------------------------------------------------------------------------------------------pkdrv------------iavmlr--fieh-gke-----s------------------n---t------------i-d--mssq-------stivscirs------------lvscns--------qg-e-vss--dghkrcregvl--------------------------------------------------------------------------------------------------------d-pim--------------------------lpgtrssde------------r------------------------------------g----------------------------lnk----------------ln--efl---v------------------------------------d---seggsaemrnvtqltglsdpiyveattsytryeivvdmlfinqtpsylqnilldfvtsqg--lsatfist-pfslssrsvvtkrftfriidasngfisgsitfrypdec-gey---a------n--------t----v---y-tinlsevktsvsefleprk--mdpdgfretwkelewentytlkfitkk--tleeifgevsra-lngetld---------------------------------------------i-------------------------------------------------------------------e-cdedyavgniacstlqnvcvlvnvclrrs-------------------e-h-vhfesrirsrke------------------------givk-svsavvgdvlrs--------l-knk
'beta_oryzas_gi|115484427|ref|NP_001065875_1|_Os11g0174000_'                                                                                       rgfsppdpipaqspdppttppdppptggraaaasaam-----------------ekpctllvhf-d-k---g------------------------------------------------------------------------------------------------------------------------------------------spsmaneikadle-g----sdvaakvdamkraimlllngetlp----hlfitvvryvlps--edhtiqkllllyleivdkrdva----------------sgkvlpemilicqnlrnnlqhpneyirgvtlrflcrlnepelleplipsilanldhrhhfirrhalsaisaiyrlphg-----dqllpdapevveralt-geqdasarrngflmlcacaqera-vaylltna--------er--vaewpdllqmaavdlirkvcr---------------------------------------------------------------------------------------------------------------------------------------------------------spn-------------------------------------------------------------------------------------------------radkgryikiiislls-ap----nsavvyesagalvslssapta---vraaantycqllssqsdnn---------------------------vklivldrlhelra--shrdvm--v----------d-vvmdvlralssp-----nvdvrrkvldlvldlltprnveevvmylk-----kevvktqa--------------------------------------------------------------------g----d----l-----ekggeyrqmlvqaihscaveypevagsvvhllmd-flgdt--nvaaavdvvlfvre----------iietn-------------pklrvsmiqrlidtfy---qirasr-----------vcscalwilgeysl--------slsevesais--tikqclgdlpfytvsee--g-e-----------s--t-da--s------k-p--------a--qpvv---n-------------s----------------------------------v-t-----------------vssrrpvvladgtya----t------------------qsaatetais--------sp-----avapgslsstq---nlrslil-sgd---------------------------------------------------------------------------------------------------------------------fflaavvactltklvlrlee--v--qp---------------------------------------------------------------s-----------------------------------kaean-------kastga------------llimvs--ilql-gqssy--lp------------------h---p------------i-d--ndsy-------drivlcvrl------------lcntg----------d-d-vrk--vwlqscrqsftkmla--ekqfr----------------------------------------------------------e-t--ee-m------------ka--kaqishaqpdd-lid--------------------------fyhlksrrg----------m-s--------------------------------qle-l----------------------------eda----------------vq--ddl---k-------a-atg--ef-----------------t--k---daddanrlnrilqltgfsdpvyaeayvtvhhydivldvtvinrtketlqnlclelatmgd--lklvdrpq-nytlapesskqiranikvsstetgvifgnivyetsn---------v------m--------e----r---s-vvvlndihidimdyispat--cadvafrnmwaefewenkvavntvi-q--dekefldhiiks-tnmkclt---------------------------------------------pps-----------------a-----------------------------------l-----------d-gecgfiaanlyaksvfgedalvnisvekq----a-------------dg-k-lsgyirirsktq------------------------gial-slgdkitlkqkg----------gss
'betacopI_candiG_gi|50292531|ref|XP_448698_1|_unnamed_protein_product_'                                                                            ------------------------------------mta-e----i--------dppaytlvfn-p-a-tns------------------------------------------------------------------------------------------------------------------------------------------tpntvaefqkale-k----gsdetkieamkeilvtmlegnplp----emlmhiirfvmps--knkklkkllyfyweivpkld-q----------------dgklrhemilvcnaiqhdlqhpnefirgntlrfltklrepelleqmvpstlacleyrhayvrkyailavlsiykv--s-----ehllpdakeiintfll-aetdpickrnaflglseldrdna-lqylqdni--------dd--iesldpllqaafvqfirkdai---------------------------------------------------------------------------------------------------------------------------------------------------------q-t-------------------------------------------------------------------------------------------------palksqycdlllella-sa---tadevvfetalaltilsgnqtv---likavskmidlavkvsdnn---------------------------vkiivldriqdine--rnpgcl--e----------e-ltldilrvlnae-----didvrskaltiamdlvtsrniedvvqllk-----kelqttvi--------------------------------------------------------------n-----n----e----k-----ekssdyrslliktirgiavrfeeiaanivsllld-fitdl--nsvaangviafvkd----------vvely-------------pqlrsnilenliakle---svnsak-----------ayrgalwilgeyst--------teseiqdswk--hirqsigeipilqtelk--n-q-----------r--k-sq--d------e-d--------d--ea-t---e-------------e----------------------------------s-a-----------------tkqagpvilpdgtya----t------------------enafgssnnd--------n------kkklvenenrp---plrrfvl-ggd---------------------------------------------------------------------------------------------------------------------fytasilastivklvlrfek--v--se---------------------------------------------------------------r-----------------------------------aavln-------alkaeg------------llmlvs--iirv-gessi--ve------------------k---n------------i-d--edsq-------erittaiai------------lmdesn-pdessaere-l-lni--afldatkasfkgqfv--aqkkt----------------------------------------------------------k-l--fk-s-------------s--pvrkhkeaidq-svs--------------------------frllqendn----------t-a----------------------------------v-s----------------------------gda----------------id--edl---q-------l-air--gd----------aa--r--d--t---ssiaisklkkivpltgfsdpvyaeacittnqfdvvldvllvnqtketlknfhvqfatlgd--lkivenpp-atnvvphgfhrvsvtvkvssadtgvifgniiydggh---------g------q--------d----a---r-yvilndvhvdlmdyikpak--tddesfrtmwnafewenkisvkskl-p--slhayldelikg-tnmgvlt---------------------------------------------pve-----------------s-----------------------------------l-----------gekdcrflccnlyarssfgedalanlcield----p------------nte-q-vvgyvrirskgq------------------------glal-slgdrvaliakqnn---kviv-ghv
'betacopI_kluyver_gi|50305849|ref|XP_452885_1|_unnamed_protein_product_'                                                                           ------------------------------------mtv-g----v--------eqpaytlvyd-p-n-png------------------------------------------------------------------------------------------------------------------------------------------vtytvsdfqkale-k----gsdtekiatmkrilvtmldgnplp----dllmhiirfvmps--knkqlkkllyfyweivpkld-r----------------egklkqemilvcnaiqhdlqhpneyirgntlrfltklkeaelleqmvpsvracleyrhayvrkyailavlsiykv--s-----dhlipdacevidsflv-aetdpickrnaflglaeldreaa-lnylqdnl--------ts--ienldallqnafisfirkdai---------------------------------------------------------------------------------------------------------------------------------------------------------k-t-------------------------------------------------------------------------------------------------pglvsqyvellqdllv-st---rstdvmyeaaitltvltnkeai---lltvanklidlatkesdnn---------------------------iklvvlekineine--knpgsl--e----------d-ltldilrvlnaq-----dldvrakaldislelitsrnvdsvvkllr-----kelqstad--------------------------------------------------------------------s----s----n-----dktleyrqlliksinkvairfievssnvvsllld-fignl--ssesandvisftkq----------viery-------------pelrseilttlietlh---evksak-----------ayrgalwvlgehaq--------seaeiqntwk--hirssigevpivqselr--r-v-----------q--n-dd--e--------------------dd-t---e-------------k----------------------------------a-p-----------------ivstgpvvlpdgtya----t------------------esalsvsekv--------k------stsneekearp---plrrfvl-ngd---------------------------------------------------------------------------------------------------------------------fftasvlansivklvlkfek--i--sk---------------------------------------------------------------n-----------------------------------tsvtn-------alkaeg------------llilvs--iirl-gqsnl--ve------------------k---k------------i-d--edsa-------erlmtaisv------------lmdeis-teesqaeke-l-lsl--afleatnesyksrvn--vtlkk----------------------------------------------------------n-a--ak-r------------sn--ylakhaeaidk-siv--------------------------frqfknagl----------h-n----------------------------------t-p----------------------------vds----------------ie--edi---k-------l-att--gt----------vs--yskl--q---ansitsklkkivpltgfsdpvyaecyitnhqfdvvldvllvnqtkdtlknlhvqfatlgd--lkiidhpp-stnviphgfhkititakvssadtgvifgniiydggh---------g------q--------d----s---r-yvilndvhidtmdyvkpai--cddnsfrkmwnafewenklrikskl-p--slrgyleklvev-thmkvlt---------------------------------------------pee-----------------a-----------------------------------l-----------gdndsrflscnlysrstfgedalanlciekd----p------------itq-e-ivgeirirsktq------------------------glal-tngdnitrmgrtmn---ivsv-drv
'betacopI_pichia_gi|150866782|ref|XP_001386493_2|_hypothetical_protein_PICST_91200_'                                                               ------------------------------------mse-s----------------gytliyd-p-n-a-a------------------------------------------------------------------------------------------------------------------------------------------sktsvnefktlle-k----gkdeakveamkkilisilngdpmp----dllmhiirfvmps--knkelkkllyhywevcpkmd-d----------------qgkmrhemilvcnaiqrdlqhpneyirgntlryltklkeaelletlvpnvrqclehrhayvrknavfalhsihkv--n-----dhlvpdadeliykfly-eesdsvckrnafvclgdlnrdas-lqyiqdni--------si--ietldpllqlafiefirkdsv---------------------------------------------------------------------------------------------------------------------------------------------------------q-n-------------------------------------------------------------------------------------------------pvlksqytnlvtdiie-ss----snvvvyeaanaltvlsnnpqs---illagskyvelatkeadnn---------------------------vkiitlerindlhk--knpgvl--q----------e-lsleilrvlssq-----dldvrkkaldvtlqfvtsrnvedvvkllk-----telqrtss--------------------------------------------------------------------a----n----e-----dksaeyrqllinaihqlaikfvevaanvidllle-smsdl--nttaayevitfvke----------vvekf-------------pdlrktiitrlisvlp---siksgk-----------vfrgafwiigeyal--------eeslvqeawk--yirssigevpivasekr--a-a-----------e--g-na--p------d-v--------e--ey-s---n------------gs----------------------------------t-e-----------------htkkgpvvlpdgtya----t------------------esaltaevkd-------------------tsndekp---pvrkhil-dgd---------------------------------------------------------------------------------------------------------------------fylaavlsstlvklvlrlhr--l--ka---------------------------------------------------------------s-----------------------------------qsvln-------askaea------------llimvs--ilra-gessy--va------------------k---k------------i-d--edsa-------drilsyikv------------lneedd--------le-l-isa--gfldetkdaftaqiq--saelk----------------------------------------------------------k-a--ee-q------------ar--dfhenaeqvdg-siv--------------------------frqfdkdna----------a-k------------------------------------------------------------------sa----------------av--ddv---s-------l-asg--sa----------l---------k---kedlssrlnkilqltgfsdpiyaeafvkvhqydvtldvllvnqttatlrnlsiefatlgd--lkvvdkpa-tanvgphgfykiqttvkvtsadtgvifgnivydgqh---------s------d--------e----s---t-ivilndvhvdimdyikpat--csesqfrkmwnefewenkitiksqi-p--tlkeyldelmkg-tnmnclt---------------------------------------------pga-----------------v-----------------------------------i-----------g-eecqflsanlysrssfgedalanlciekq----s-------------dg-p-iighvrirskgq------------------------glal-slgdrvasisrknk---pasv-ikv
'betacopI_debaro_gi|202953430|emb|CAG89570_2|_DEHA2F19272p_'                                                                                       ------------------------------------mad-i----------------gytliye-p-n-t-a------------------------------------------------------------------------------------------------------------------------------------------aktsinefktlle-k----skddvkintmkrilitmlngdplp----dllmhiirfvmps--rnkelkkllyfywevcpkld-d----------------hgkmrqemilvcnsiqrdlqhpnefirgntlrflcklkeadlletlvpnvrqclehrhayvrknavfalysihkv--s-----dhlapdadeliyrfly-desdavckrnafvclgdlnreaa-lqyiqdnv--------tl--ietldpllqlafiefirqdsi---------------------------------------------------------------------------------------------------------------------------------------------------------q-n-------------------------------------------------------------------------------------------------pslksqyaqlvtevie-st---ssnvvtyeaattltvlssssql---iylagskfvelatkeadnn---------------------------vkiitlerikelhk--lhpsvl--q----------d-lsleilrilssq-----dldvrkkaidvtlqfitsrnveevvkllk-----kelqrtss--------------------------------------------------------------------s----n----e-----dknseyrqllinaihqlairfvevaanvidllle-smtdl--staaayevitfike----------vvekf-------------pdlrqsilsrliealp---svksgk-----------vfrgslwiigeycm--------edklvqeawr--yirssigevpilasekk--s-t-----------e--g-se--h------n-d--------e--de-t---n------------gs----------------------------------v-e-----------------kpkkrpvvlpdgtya----t------------------enaltteikt-------------------svdeekp---pirrlil-egd---------------------------------------------------------------------------------------------------------------------fylgsvlastlvklvlrlqr--n--at---------------------------------------------------------------q-----------------------------------ekyln-------alkaea------------ilimvs--ilrv-gessy--ve------------------k---k------------i-d--edsa-------drifscvky------------ltdetd--------sq-l-iqt--sflddtkdafksqie--taelk----------------------------------------------------------k-a--ea-e------------ak--dfhenaeqvdd-siv--------------------------frqfdkdst----------a-r------------------------------------------------------------------gs----------------nl--ddl---s-------l-aag--sd----------l---------k---kedlssrlnkilqltgfsdpiyaeafvkvhqydvvldvllvnqttntlrnlsvefatlgd--lkvvdkpa-tanigphgfhkiqttikvtsadtgvifgnivydgqh---------s------d--------d----s---t-ivilndvhvdimdyikpat--ctestfrkmwnefewenkitikaqm-d--slkdyleemmkg-tnmnclt---------------------------------------------pga-----------------i-----------------------------------i-----------g-eecqflsanlysrssfgedalanlciekq----s-------------dg-p-iighvrirskgq------------------------glal-slgdrvasisrkaq---kani-trv
'betacopI_candiaA_gi|68477011|ref|XP_717483_1|_hypothetical_protein_CaO19_8161_'                                                                   ------------------------------------msd-s----------------gytliye-p-n-t-a------------------------------------------------------------------------------------------------------------------------------------------tkvsvnefknlle-k----gkddvkvdtmkkilitilngdplp----dllmhiirfvmps--rnkelkkllyhywevcpkmd-e----------------sgkmrhemilvcnaiqrdlqhpneyirgntlryltklkepelletlvpnvrqclehrhayvrknavfalwsihkv--s-----dhlapdadeliyrfly-eendsvckrnafvclgdlnreaa-lqyiqdni--------sv--ietldpliqlafiefikkdsi---------------------------------------------------------------------------------------------------------------------------------------------------------q-n-------------------------------------------------------------------------------------------------palkqqyaqlmteiie-ss----snvvmyeaantltvltsnpqs---illagnkfvelatresdnn---------------------------vkiitlerinqlhk--qhpgvl--q----------d-lsleilrvlssq-----dldvkkkaldvtlqfittrnvedvvkllk-----kelqstal--------------------------------------------------------------------s----n----d-----dknadyrqllinaihqlaikfvevaanvidllld-siadl--nttaayevitfvke----------vvekf-------------pdlrdailrrlilalp---hvksgk-----------vfrgalwvigeyal--------eesliqeswk--yirgsigevpiiaselk--s-k-----------k--r-ddtee------s-q--------e--ee-t---e------------yd----------------------------------g-k-----------------prrkgpvvlpdgtya----t------------------esaltsettd------------------slesdskt---pirkqil-agd---------------------------------------------------------------------------------------------------------------------fylgavlastlvklilrlqs--l--kqt--------------------------------------------------------------q-----------------------------------ekiln-------glkaea------------llimvs--ilrv-gessl--vs------------------k---k------------i-d--edsa-------drilsyiki------------lndeed--------lq-e-ikt--sfledtkdafkaqin--naelk----------------------------------------------------------k-a--ea-l------------ak--dlhdnaeqidd-aiv--------------------------frqldkdnk----------k-s------------------------------------------------------------------ka----------------sv--ddv---a-------a-asg--sn----------el--------k---kenlssrlnkiiqltgfsdpiyaeafvkvhqydvvldvllvnqttttlrnlsvefatlgd--lkvvdkpt-tanigphgfykvqttikvtsadtgvifgnivydgqh---------s------d--------d----s---r-ivilndvhvdimdyikpat--csesqfrkmwnefewenkitikspi-e--tlkeyldelmkg-tnmqclt---------------------------------------------pga-----------------v-----------------------------------i-----------g-eecqflsanlysrssfgedalanlciekq----s-------------dg-p-iighvrirskgq------------------------glal-slgdrvasisrkgk---kati-arv
'betacopI_asperN_gi|67518019|ref|XP_658781_1|_hypothetical_protein_AN1177_2_'                                                                      ------------------------------------mas-f-------------lenayslvhm-d-n-a-a------------------------------------------------------------------------------------------------------------------------------------------dqpsqqelklqle-k----gtdetkldtmrriitimlngdpmp----qllmhiirfvmps--kskplkkllyfyyeicpkhd-s----------------ngklkqemilvcngirndlqhpneyvrgntlrflcklrepeliepllssarscldhrhayvrksavwaissifqh--s-----eslipdapeliqtfle-tesdgtckrnafaalmsishqka-leylastf--------ds--ipntdellqlaelefirkdav---------------------------------------------------------------------------------------------------------------------------------------------------------q-n-------------------------------------------------------------------------------------------------sqnkarylrlifdlld-as----tstvvyeaatsltaltsnpva---vkaaagklielsikeadnn---------------------------vklivldrvdqlri--rnegvl--d----------d-ltmeilrvlssp-----didvrrkalgialemvssknveeivmllk-----kelsktvd--------------------------------------------------------------------e----q----y-----eknseyrqlliqsihncaikfseiaasvvdllmd-fiadf--nnnsavdvisfvke----------vvekf-------------pklrpsivnrlvstls---evragk-----------vyrgvlwvvgeysl--------eesdireawk--kiraslgeipilaseqr--l-l-----------e--e-vp--ed-----t-l------------p-k---e------------qi----------------------------------n-g-----------------hgksapkvladgtya----t------------------esaltsqsaa--------aa-----rlqavkaaqkp---plrqlil-dgd---------------------------------------------------------------------------------------------------------------------yylatvlsstltklvmrhse--v--se---------------------------------------------------------------d-----------------------------------sartn-------alraea------------mlimis--iirv-gqspf--va------------------a---p------------i-d--edsv-------drimtcvrs------------laefse--------rk-e-let--tfledtrkaframvq--vedkk----------------------------------------------------------r-a--ak-e------------av--ekaktavqidd-aip--------------------------irqfakksa----------l-e------------------------------------g----------------------------aee----------------ie--ldl---a-------k-atg--gd-----------------s--a---vetvssklsrvvqltgfsdpvyaeayvtvhqfdivldvllvnqtletlqnlsvefatlgd--lkvverpt-thnlgprdflnvqatvkvsstdtgvifgnivydgas---------s------t--------e----t---h-vvilndihadimdyiqpah--ctetqfrtmwtefewenkvninska-k--slrdflkqlmes-tnmaclt---------------------------------------------pea-----------------s-----------------------------------l-----------t-gdcrflsanlyarsvfgedalanlsiekeg---e-------------dg-p-vtgfvrirsrsq------------------------glal-slgslkglk--a----------saa
'betacopI_neuro_gi|85085318|ref|XP_957481_1|_coatomer_beta_subunit_'                                                                               ------------------------------------msf---------------lenayslvkd-n-a-v-d------------------------------------------------------------------------------------------------------------------------------------------gtptvqelktqle-k----gtdetkietmkriltimlngdpmp----qllmhiirfvmps--kskplkkllyfyyeicpkld-a----------------qgklkqefilvcngirndlqhpneyirgntlrflcklreaellepllssargclehrhayvrknavfavasiyqh--s-----pslipdaadlistfle-gesdptckrngfaalasidhdka-llylstvf--------dg--ipnadellqlaelefirkdav---------------------------------------------------------------------------------------------------------------------------------------------------------v-n-------------------------------------------------------------------------------------------------tqnkarylrlifdlle-as----astviyeaassltaltnnpva---vkaaaskfielaikeadnn---------------------------vklivldrvdqlrq--knpgvl--d----------d-ltmevlrvlsst-----didvrrkgleialemvssknveevvlllk-----kelsktvd--------------------------------------------------------------------q----e----y-----eknneyrqllihsihqcaikfsevaasvvgllmd-fiadf--nnnsavdvinfvke----------vvekf-------------pqlrpaiiarlvdtls---evragk-----------iyrgilwiigeysl--------eekdirdawk--riraslgeipilaseqr--l-l-----------d--n-vd--gd-----a-e------------e-k-eke------------qv----------------------------------n-g--------------sraaptgsrkvladgtya----t------------------etaltsqsta--------aa-----rleavkasskp---plrqlil-dgd---------------------------------------------------------------------------------------------------------------------yylatvlastltklvmrhae--i--ss---------------------------------------------------------------e-----------------------------------eartn-------alraea------------mlimis--virv-gqsqf--vk------------------a---p------------i-d--edsv-------drimscvrs------------laefta--------hk-e-let--vyledtrkaframvq--veekk----------------------------------------------------------r-a--ak-e------------ah--qkaktatqvdd-vyq--------------------------irqlskkna----------t-d------------------------------------g----------------------------ada----------------fd--adl---e-------r-atg--gd-----------------n-ss---aedlsgklsrvvqltgfsdpvyaeayvkvhqfdivldvllvnqttetlqnltvefatlgd--lkvvekpt-sqnlgphdfhnvqctikvsstdtgvifgnvvyegah---------s------t--------d----t---h-vvilndlhvdimdyiqpat--ctetqfrtmwtefewenkvninska-k--slrefldllmas-tnmnclt---------------------------------------------pea-----------------s-----------------------------------l-----------k-gdcqflsanlyarsvfgedalanlsiekeg---e-------------dg-p-itgflrirsrsq------------------------glal-slgslkalnkig----------saa
'betacopI_gi|50556394|ref|XP_505605_1|_YALI0F19074p_'                                                                                              ------------------------------------msd-s---------------aqytlvye-p-s---t------------------------------------------------------------------------------------------------------------------------------------------eklsvrdfqnlle-k----grdedkvdamrqilvamlngdpmp----qllmqiirfvmps--knkqlkkllhfyweicpklq-p----------------dgklkqemilvcnairndlqhpneyirgetlrflcklkepelleslipsvrsnmehrhsyvrknavfaiasirei--s-----etlvpdcdelistfld-aetdatckrnafvslaninrdwa-faylqkql--------ps--igsldeliqlafvqfirrdai---------------------------------------------------------------------------------------------------------------------------------------------------------v-t-------------------------------------------------------------------------------------------------pelkqsyiaivlemle-as----spavtyeaamaltaltsnpta---lraaaqelvdlaihesdnn---------------------------vklivldrvdtlhr--rnpgil--n----------e-lsmsillilssa-----dldvrskaidialdmvsstnideviklfk-----kelqatvs--------------------------------------------------------------------q----e----y-----ernaeyrqvliraihncsikfpqvaaqvadllld-fvadf--nsssandviifvre----------vverf-------------pnlrstivrrllttls---svrrat-----------vyrsalwvigeycl--------eeadiqeawq--hirnslgevpivaserr--k-r-----------d--g-et--n------g-a--------e--eepd---v------------ge----------------------------------t-a-----------------thkpsrkvladgtya----t------------------esaltttvka------------------evdefegq---plrsiilkdgn---------------------------------------------------------------------------------------------------------------------yfvagvlgstlaklvfryaa--i--tk---------------------------------------------------------------k-----------------------------------parvn-------alkaea------------mlflts--ilra-gqsef--sa------------------v---s------------i-d--edst-------drilscira------------isqgdr--------ep-a-vve--ayredtkeafralvg--kldke----------------------------------------------------------r-a--dk-k------------aa--dkrnnavqvdd-sls--------------------------frqlvktdg----------d-d------------------------------------------------------------------e-----------------ep--eal---d---------tid--tt----------v---------v---stkplsslakvqpltgfsdpiyaeavinvhqfdiildillvnqtkdtlrnltvefsvlgd--lkvvdqpq-slnlgphgfaslqttikvssadasvifgnivydgqs---------s------l--------d----n---k-vvilndlhvdimdyikpst--csetefrsmwsefewenkvnlmakg-l--tlqkyiryfven-tnmkclt---------------------------------------------pgaik-----------edatd-----------------------------------l-----------e-ddcgflsanlysissfgeealanisiein----d-------------nl-e-isghvrirskgq------------------------glal-slgdrvadiqkqlv-----lk-sla
'betacopI_gi|71018555|ref|XP_759508_1|_hypothetical_protein_UM03361_1_'                                                                            ------------------------------------mts-s-------------eaiaytvvasdp-s---s----------------------------------------------------------------------------------------------------------------------------------------dvielstqdlrnnlq-r----gsdevkletlrhiivstlngspqp----tllmpiiqyvlps--rnkqlkkmlhfywevcpkld-e----------------kgnlkqemilvcnairndlqhpneyirgstlrflqkvkepellepliptirqclehrhsyvrknavfcvysiyqq--n-----eslivdapelmetfla-aeadttckrnafvllchtapera-vqyflglg--------dq--aasqdelmqlaiielirkhcr---------------------------------------------------------------------------------------------------------------------------------------------------------g-d-------------------------------------------------------------------------------------------------spnraryiravsells-ap----shsvkyeaattlttltqnaaa---vkatastlielivkesdnn---------------------------vklivldrldalrt--khehvi--d----------p-lvmdllrvlssp-----dmdvrrkalrialemvssrnieevvlllk-----kelmktvd--------------------------------------------------------------------ss-q-s----q-----dknleyrqlliqsvhtcaikfsevasnvvhvlme-flgds--nnpsavdviafvre----------vvekf-------------pdlrssivdkllrtft---diksgk-----------vfrgalwivgeyca--------siqdvkeamq--qirkvigevpilaaeer--l-l-----------e--s-st--ae-----t-d--------g---t-k---eeadaassysalaaa----------------------------------k-p-----------------tssaanrvradgtya----t------------------etafssetnq--------aa-----rleavknaskp---plrslll-lgd---------------------------------------------------------------------------------------------------------------------fytgsvlastltklvlrfae--l--ss---------------------------------------------------------------d-----------------------------------agakn-------slraea------------mlimts--ivrv-gqsnf--aa------------------s---p------------i-d--edst-------erimacvet------------lassae---eaqpesk-e-akq--vflhdtkqaytkmve--heqak----------------------------------------------------------a-a--ek-l------------ak--etkkvkvqpdd-lls--------------------------frqfskqaa----------d-d------------------------------------a----------------------------vee----------------ye--rel---t-------q-atg--ta-----------------e-aa---kddfisklarvvqltgfsdpvyaeayvnvhqfdilldvlvvnqtsetlqnlsiefatlgd--lklverps-nytlapysyqsikatikvsstetgvifgniiyegaagtgtqs---a------g--------d----a---k-cvvlndihidimdyiapay--cneaqframwtefewenkvnvntsi-t--dlrdylahimks-tnmsclt---------------------------------------------pea-----------------s-----------------------------------l-----------a-gecgflsanmyarslfgedalanlsiell----p-------------dgkt-iqghvrirsktq------------------------gial-slgdkitlaqka--------a-skd
'betacopI_gi|58269570|ref|XP_571941_1|_ER_to_Golgi_transport_related_protein_'                                                                     ------------------------------------mat-n--------------apcytivhd-d-l---l------------------------------------------------------------------------------------------------------------------------------------------dspstndlrnalq-k----gsdevkletmrtiivgtlngqsya----sllmpiiqyvmps--rskqlkkmlhfywevcpkld-e----------------ngklkqemilvvnairndlqhpneyirgatlrylqkvreselleplvptvrqclehrhsfvrknavfavytiyqd--h-----ehlipdapelldtfla-aesdstckrnafvtlcnisqpta-vqyllnnf--------dq--iesmdelmqmavielvrkear---------------------------------------------------------------------------------------------------------------------------------------------------------s-e-------------------------------------------------------------------------------------------------gghrakwircifelln-sk----shavkyeaatslttltqnpaa---vkaaaaalaelivkeadnn---------------------------vklivldrfnnlra--khenvl--d----------g-mvmdilkvlssp-----dmevkrkaigvalemvssrnveevvlflk-----kqlqgtld--------------------------------------------------------------------q----d----f-----dknleyrqlliqsihscairfsevaanvvyvlmd-flgds--nnpsavdviafvre----------vvekf-------------pklrtaiteklistfg---eiksgk-----------vfrgamwivgeyce--------qpedikqaia--aiqkvlgeipilaseqr--l-l-----------d--e-ae--aa-----d-e--------t---p-a---eq-----------qe----------------------------------q-p-----------------kaitttrvladgtya----t------------------etvytssasa--------a------rleavrsaskp---plrslil-ggd---------------------------------------------------------------------------------------------------------------------fftgsvlastltklvlryse--v--tss--------------------------------------------------------------d-----------------------------------qqsin-------ilraqa------------ilimts--virv-gqskf--aa------------------v---p------------i-d--edae-------erimnciet------------laelqg--------sk-a-lhq--vflkdtkaayakmva--teekk----------------------------------------------------------a-l--ek-k------------er--eskvsvvqadd-lis--------------------------frqlskksv----------v-g------------------------------------d----------------------------vde-----------------s--ddv---v-------k-atg--si-----------------h--p---qddfvsklsritqltgfsdpvyaetvvtlsqydiildvllvnttnetlqnlmvdfatlgd--lklverpa-pftlaphgfhslsatvkvsstetgvifgaityskqg---------a------s--------d----a---dvtivmsdihvdimsfikpny--vneaqfrsmwtefewenkvavqtsi-s--dlrayldhllks-thmallt---------------------------------------------pea-----------------a-----------------------------------l-----------s-gdcdflsanlaakslfgedalanasiert----e-------------dg-h-itghvrirsktq------------------------gial-slgdkitlsqka--------l-ata
'betacopI_mus_gi|15426055|ref|NP_203534_1|_coatomer_protein_complex_subunit_beta_1_'                                                               ------------------------------------mta-a-------------envcytlinv-p-m-d-s------------------------------------------------------------------------------------------------------------------------------------------eppseislkndle-k----gdvksktealkkviimilngeklp----gllmtiirfvlpl--qdhtikklllvfweivpktt-p----------------dgrllhemilvcdayrkdlqhpnefirgstlrflcklkeaelleplmpairaclehrhsyvrrnavlaiytiyrn--f-----ehlipdapelihdflv-nekdasckrnafmmlihadqdra-ldylstci--------dq--vqtfgdilqlviveliykvch---------------------------------------------------------------------------------------------------------------------------------------------------------a-n-------------------------------------------------------------------------------------------------pserarfirciynllq-ss----spavkyeaagtlvtlssapta---ikaaaqcyidliikesdnn---------------------------vklivldrlvelkehpahervl--q----------d-lvmdilrvlstp-----dlevrkktlqlaldlvssrnveelvivlk-----keviktnn--------------------------------------------------------------------vs---e----h-----edtdkyrqllvrtlhscsvrfpdmaanvipvlme-flsds--neaaaadvlefvre----------aiqrf-------------dnlrmlivekmlevfh---aiksvk-----------iyrgalwilgeycs--------tkediqsvmt--evrrslgeipiveseik--k-e-----------a--g-el--k---------------------p-e---e-------------e----------------------------------i-t-----------------vgpvqklvtemgtya----t------------------qsalsssr-------------------ptkkeedrp---plrgfll-dgd---------------------------------------------------------------------------------------------------------------------ffvaaslattltkialryva--l--vq---------------------------------------------------------------e-----------------------------------kkkqn-------sfvaea------------mllmat--ilhl-gkssl--pk------------------k---p------------i-t--dddv-------drislclkv------------lsecs----------p-l-mnd--ifnkecrqslsqmls--aklee----------------------------------------------------------e-klsqk-k------------es--ekrnvtvqpdd-pis--------------------------fmqltakne----------m-n----------------------------------c-k----------------------------edq----------------fq--lsl---l-------a-amg--nt----------qr--k--e--a---adplasklnkvtqltgfsdpvyaeayvhvnqydivldvlvvnqtsdtlqnctlelatlgd--lklvekps-pltlaphdfanikanvkvastengiifgnivydvsg-----a---a------s--------d----r---n-cvvlsdihidimdyiqpat--ctdaefrqmwaefewenkvtvntnm-t--dlndylqhilks-tnmkclt---------------------------------------------pek-----------------a-----------------------------------l-----------s-gycgfmaanlyarsifgedalanvsiekpvhqgp-------------da-a-vtghiriraksq------------------------gmal-slgdkinlsqkk----------tsl
'betacopI_homo_gi|7705369|ref|NP_057535_1|_coatomer_protein_complex_subunit_beta_1_'                                                               ------------------------------------mta-a-------------envcytlinv-p-m-d-s------------------------------------------------------------------------------------------------------------------------------------------eppseislkndle-k----gdvksktealkkviimilngeklp----gllmtiirfvlpl--qdhtikklllvfweivpktt-p----------------dgrllhemilvcdayrkdlqhpnefirgstlrflcklkeaelleplmpairaclehrhsyvrrnavlaiytiyrn--f-----ehlipdapelihdflv-nekdasckrnafmmlihadqdra-ldylstci--------dq--vqtfgdilqlviveliykvch---------------------------------------------------------------------------------------------------------------------------------------------------------a-n-------------------------------------------------------------------------------------------------pserarfirciynllq-ss----spavkyeaagtlvtlssapta---ikaaaqcyidliikesdnn---------------------------vklivldrlielkehpahervl--q----------d-lvmdilrvlstp-----dlevrkktlqlaldlvssrnveelvivlk-----keviktnn--------------------------------------------------------------------vs---e----h-----edtdkyrqllvrtlhscsvrfpdmaanvipvlme-flsdn--neaaaadvlefvre----------aiqrf-------------dnlrmlivekmlevfh---aiksvk-----------iyrgalwilgeycs--------tkediqsvmt--eirrslgeipiveseik--k-e-----------a--g-el--k---------------------p-e---e-------------e----------------------------------i-t-----------------vgpvqklvtemgtya----t------------------qsalsssr-------------------ptkkeedrp---plrgfll-dgd---------------------------------------------------------------------------------------------------------------------ffvaaslattltkialryva--l--vq---------------------------------------------------------------e-----------------------------------kkkqn-------sfvaea------------mllmat--ilhl-gkssl--pk------------------k---p------------i-t--dddv-------drislclkv------------lsecs----------p-l-mnd--ifnkecrqslshmls--aklee----------------------------------------------------------e-klsqk-k------------es--ekrnvtvqpdd-pis--------------------------fmqltakne----------m-n----------------------------------c-k----------------------------edq----------------fq--lsl---l-------a-amg--nt----------qr--k--e--a---adplasklnkvtqltgfsdpvyaeayvhvnqydivldvlvvnqtsdtlqnctlelatlgd--lklvekps-pltlaphdfanikanvkvastengiifgnivydvsg-----a---a------s--------d----r---n-cvvlsdihidimdyiqpat--ctdaefrqmwaefewenkvtvntnm-v--dlndylqhilks-tnmkclt---------------------------------------------pek-----------------a-----------------------------------l-----------s-gycgfmaanlyarsifgedalanvsiekpihqgp-------------da-a-vtghiriraksq------------------------gmal-slgdkinlsqkk----------tsi
'betacopI_gi|18158449|ref|NP_542959_1|_coatomer_protein_complex_subunit_beta_1_'                                                                   ------------------------------------mta-a-------------envcytlinv-p-m-d-s------------------------------------------------------------------------------------------------------------------------------------------eppseislkndle-k----gdvksktealkkviimilngeklp----gllmtiirfvlpl--qdhtikklllvfweivpktt-p----------------dgrllhemilvcdayrkdlqhpnefirgstlrflcklkeaelleplmpairaclehrhsyvrrnavlaiytiyrn--f-----enlipdapelihdflv-nekdasckrnafmmlihadqdra-ldylstci--------dq--vqtfgdilqlviveliykvch---------------------------------------------------------------------------------------------------------------------------------------------------------a-n-------------------------------------------------------------------------------------------------pserarfirciynllq-ss----spavkyeaagtlvtlssapta---ikaaaqcyidliikesdnn---------------------------vklivldrlvelkehpahervl--q----------d-lvmdilrvlstp-----dlevrkktlqlaldlvssrnveelvivlk-----keviktnn--------------------------------------------------------------------vs---e----h-----edtdkyrqllvrtlhscsvrfpdmaanvipvlme-flsds--neaaaadvlefvre----------aiqrf-------------dnlrmlivekmlevfh---aiksvk-----------iyrgalwilgeycs--------tkediqsvmt--evrrslgeipiveseik--k-e-----------a--g-el--k---------------------p-e---e-------------e----------------------------------i-t-----------------vgpvqklvtemgtya----t------------------qsalsssr-------------------ptkkeedrp---plrgfll-dgd---------------------------------------------------------------------------------------------------------------------ffvaaslattltkialryva--l--vq---------------------------------------------------------------e-----------------------------------kkkqn-------sfvaea------------mllmat--ilhl-gkssl--pk------------------k---p------------i-t--dddv-------drislclkv------------lsecs----------p-l-mnd--ifnkecrqslsqmls--aklee----------------------------------------------------------e-klsqk-k------------es--ekrnvtvqpdd-pis--------------------------fmqltakne----------m-n----------------------------------c-k----------------------------edq----------------fq--lsl---l-------a-amg--nt----------qr--k--e--a---adplasklnkvtqltgfsdpvyaeayvhvnqydivldvlvvnqtsdtlqnctlelatlgd--lklvekps-pltlaphdfanikanvkvastengiifgnivydvsg-----a---a------s--------d----r---n-cvvlsdihidimdyiqpat--ctdaefrqmwaefewenkvtvntnv-t--dlndylqhilks-tnmkclt---------------------------------------------pek-----------------a-----------------------------------l-----------s-gycgfmaanlyarsifgedalanvsiekpvhqgp-------------da-a-vtghiriraksq------------------------gmal-slgdkinlsqkk----------tsl
'betacopI_gi|118151108|ref|NP_001071475_1|_coatomer_protein_complex_subunit_beta_1_'                                                               ------------------------------------mta-a-------------envcytlinv-p-m-d-s------------------------------------------------------------------------------------------------------------------------------------------eppseislkndle-k----gdvksktealkkviimilngeklp----gllmtiirfvlpl--qdhtikklllvfweivpktt-p----------------dgrllhemilvcdayrkdlqhpnefirgstlrflcklkeaelleplmpairaclehrhsyvrrnavlaiytiyrn--f-----ehlipdapelihdflv-nekdasckrnafmmlihadqdra-ldylstci--------dq--vqtfgdilqlviveliykvch---------------------------------------------------------------------------------------------------------------------------------------------------------a-n-------------------------------------------------------------------------------------------------pserarfirciynllq-ss----spavkyeaagtlvtlssapta---ikaaaqcyidliikesdnn---------------------------vklivldrlielkehpahervl--q----------d-lvmdilrvlstp-----dlevrkktlqlaldlvssrnveelvivlk-----keviktnn--------------------------------------------------------------------vs---e----h-----edtdkyrqllvrtlhscsvrfpdmaanvipvlme-flsds--neaaaadvlefvre----------aiqrf-------------dnlrmlivekmlevfh---aiksvk-----------iyrgalwilgeycs--------tkddiqsvmt--evrrslgeipiveseik--k-e-----------a--g-el--k---------------------p-e---e-------------e----------------------------------i-t-----------------vgpvqklvtemgtya----t------------------qsalsssr-------------------ptkkeeerp---plrgfll-dgd---------------------------------------------------------------------------------------------------------------------ffvaaslattltkialryva--l--vq---------------------------------------------------------------e-----------------------------------kkkqn-------sfvaea------------mllmat--ilhl-gkssl--pk------------------k---p------------i-t--dddv-------drislclkv------------lsecs----------p-l-mnd--ifnkecrqslshmls--aklee----------------------------------------------------------e-klsqk-k------------es--ekrnvtvqpdd-pis--------------------------fmqltakne----------m-n----------------------------------c-k----------------------------edq----------------fq--lsl---l-------a-amg--nt----------qr--k--e--a---adplasklnkvtqltgfsdpvyaeayvhvnqydivldvlvvnqtsdtlqnctlelatlgd--lklvekps-pltlaphdfanikanvkvastengiifgnivydvsg-----a---a------s--------d----r---n-cvvlsdihidimdyiqpat--ctdaefrqmwaefewenkvtvntni-v--dlndylqhilks-tnmkclt---------------------------------------------pek-----------------a-----------------------------------l-----------s-gycgfmaanlyarsifgedalanvsiekpiqqgp-------------ea-p-vtghiriraksq------------------------gmal-slgdkinlsqkk----------nsi
'betacopI_gallus_gi|57530020|ref|NP_001006467_1|_coatomer_protein_complex_subunit_beta_1_'                                                         ------------------------------------mta-a-------------envcytlinv-p-m-d-s------------------------------------------------------------------------------------------------------------------------------------------eppseislkndle-k----gdvklktealkkviimilngeklp----gllmtiirfvlpl--qdhtikklllvfweivpktt-p----------------dgrllqemilvcdayrkdlqhpnefirgstlrflcklkeaelleplmpairaclehrhsyvrrnavlaiytiyrn--f-----ehlipdapelihdflv-nekdasckrnafmmlihadqdra-ldylstci--------dq--vqtfgdilqlviveliykvch---------------------------------------------------------------------------------------------------------------------------------------------------------a-n-------------------------------------------------------------------------------------------------pserarfirciynllq-ss----spavkyeaagtlvtlssapta---ikaaaqcyidliikesdnn---------------------------vklivldrlvelkehpshervl--q----------d-lvmdilrvlstp-----dlevrkktlqlaldlvssrnveelvivlk-----keviktnn--------------------------------------------------------------------vt---e----h-----edtdkyrqllvrtlhscsvrfpdmaanvipvlme-flsdn--neaaaadvlefvre----------aiqrf-------------dnlrplivekmlevfh---aiksvk-----------iyrgalwilgeycs--------tkediqsvmt--evrrslgeipiveseik--k-e-----------a--g-el--k---------------------p-e---e-------------e----------------------------------v-t-----------------vgpvqklvtemgtya----t------------------qsalsssr-------------------ptkkeedrp---plrgfll-dgd---------------------------------------------------------------------------------------------------------------------ffvaaslattltkialryvs--l--vq---------------------------------------------------------------e-----------------------------------kkkqn-------sfiaea------------mllmat--ilhl-gkssl--pk------------------k---p------------i-t--dddv-------drislclkv------------lsecs----------p-l-mnd--ifnkecrqslshmls--aklee----------------------------------------------------------e-klsqk-k------------es--ekrnvtvqpdd-pis--------------------------fmqltakne----------m-s----------------------------------s-k----------------------------edq----------------fq--lsl---l-------a-amg--nt----------qr--k--e--a---adplasklnkvtqltgfsdpvyaeayvhvnqydivldvlvvnqtsdtlqnctlelatlgd--lklvekps-pltlaphdfanikanvkvastengiifgnivydvsg-----a---a------s--------d----r---n-cvvlsdihidimdyiqpas--ctdaefrqmwaefewenkvtvntni-i--dlneylqhilks-tnmkclt---------------------------------------------pek-----------------a-----------------------------------l-----------s-gycgfmaanlyarsifgedalanvsiekpihlgp-------------ea-p-vtghiriraksq------------------------gmal-slgdkinlsqkk----------tsl
'betacopI_xenopus_gi|148223736|ref|NP_001090083_1|_hypothetical_protein_LOC735158_'                                                                ------------------------------------mta-a-------------envcytlinv-p-m-d-s------------------------------------------------------------------------------------------------------------------------------------------eppseitlkadle-k----gdvksktealkkviimilngeklp----gllmtiirfvlpl--qdhtikklllvfweivpktt-p----------------dgkllqemilvcdayrkdlqhpnefirgstlrflcklkeaelleplmpairaclehrhsyvrrnavlaiytiyrn--f-----ehlipdapelihdflv-nekdasckrnafmmlihadqdra-ldylstci--------dq--vqtfgdilqlviveliykvch---------------------------------------------------------------------------------------------------------------------------------------------------------a-n-------------------------------------------------------------------------------------------------pserarfirciynllq-ss----spavryeaagtlvtlssapta---ikaaaqcyidliikesdnn---------------------------vklivldrlvelkdhpshervl--q----------d-lvmdilrvlstp-----dlevrkktlqlalelvstrnveelvivlk-----keviktnn--------------------------------------------------------------------vt---e----h-----edtdkyrqllvrtlhscsvrfpdmaanvipvlme-flsds--neaaaadvlefvre----------avqrf-------------dhlrplivekmlevfh---aiksvk-----------iyrgalwimgeycs--------tkedinsvmt--evrrslgevpivetelk--k-e-----------s--g-el--k---------------------p-e---d-------------d----------------------------------v-t-----------------vgpaqklvtemgtya----t------------------qsalsssr-------------------pakkeeerp---plrgfll-dgd---------------------------------------------------------------------------------------------------------------------fyvaaslattltkialryva--l--vq---------------------------------------------------------------e-----------------------------------krkqn-------sfvaea------------mllmat--ilhl-gkssl--pk------------------k---q------------i-t--dddv-------drislclkv------------lsecs----------p-l-mne--ifnkecrqslshmls--aklee----------------------------------------------------------e-klsqk-k------------es--ekrnvtvqadd-pis--------------------------fmqltakne----------t-a----------------------------------s-k----------------------------edq----------------fq--lsl---l-------a-amg--tt----------qr--k--e--a---adplasklnkvtqltgfsdpvyaeayvhvnqydivldvlvvnqtgdtlqnctlelatlgd--lklvekps-pltlaphdfanikanvkvastengiifgnivydvsg-----a---a------s--------d----r---n-cvvlsdihidimdyiqaas--csdtefrqmwaefewenkvtvntni-t--dlneylqhilks-tnmkclt---------------------------------------------pek-----------------a-----------------------------------l-----------s-gycgfmaanlyarsifgedalanvsiekpihlgp-------------ea-s-vtghiriraksq------------------------gmal-slgdkinlsqkk----------sci
'betacopI_danio_gi|51858536|gb|AAH81657_1|_Coatomer_protein_complex_subunit_beta_1_'                                                               ------------------------------------mta-a-------------envcytlinv-t-n-d-s------------------------------------------------------------------------------------------------------------------------------------------eppsevslktdle-k----geikaktealkkviimilngeklp----gllmtiirfvlpl--qdhtikklllvfweivpktt-p----------------dgkllqemilvcdayrkdlqhpnefirgstlrflcklkeselleplmpairaclehrhsyvrrnavlaiytiyrn--f-----ehlipdapelihdflv-nekdasckrnafmmlihadqdra-ldylstci--------dq--vhtfgdilqlviveliykvch---------------------------------------------------------------------------------------------------------------------------------------------------------a-n-------------------------------------------------------------------------------------------------pserarfirciynllq-ss----spavkyeaagtlvtlssapta---ikaaaqcyidliikesdnn---------------------------vklivldrlielkehpthervl--q----------d-lvmdilrvlttp-----dlevrkktlqlaldlvssrnveelvivlk-----keviktnn--------------------------------------------------------------------vt---e----h-----edtdkyrqllvrtlhscsvrfpdmaanvipvlme-flsdt--neaaaadvlefvre----------aiqrf-------------dnlrpliiekmlevfh---aiktvk-----------iyrgalwilgeycs--------tkediqsvmt--evrrslgeipivenelk--k-e-----------a--g-ev--k---------------------p-e---e-------------e----------------------------------v-t-----------------aapapklvtemgtyv----t------------------qsalstsr-------------------pskkeedrp---plrgflm-dgd---------------------------------------------------------------------------------------------------------------------fyvaaslattltkvalryva--l--ae---------------------------------------------------------------d-----------------------------------krrqn-------sfvaea------------mlimat--vlhl-gkssl--pk------------------k---p------------i-t--dddv-------drislclkv------------lsecs----------p-l-mnd--ifnkecrrslshmla--vrlee----------------------------------------------------------e-klsqk-k------------es--ekrnvtvqadd-pis--------------------------fmqltakne----------m-a----------------------------------s-k----------------------------edq----------------fq--lsl---l-------a-amg--nt----------qr--k--e--a---tdplasklnkvtqltgfsdpvyaeayvhvnqydivldvlvvnqtsdtlqnctlelatlgd--lklvekps-pltlaphdfanikanvkvastengiifgnivydvsg-----a---a------s--------d----r---n-cvvlsdihidimdyiqpas--ctdaefrqmwaefewenkvtvntni-t--dlndyllhilks-tnmkclt---------------------------------------------pek-----------------a-----------------------------------l-----------s-gicgfmaanlyarsifgedalanvsiekpihlgv-------------da-p-vnghiriraksq------------------------gmal-slgdkinlsqkr----------tas
'betacopI_apis_gi|110763426|ref|XP_001120953_1|_PREDICTED__similar_to_coatomer_protein_complex_subunit_beta_'                                      ------------------------------------mstia-------------eqpcytlinv-p-t-d-t------------------------------------------------------------------------------------------------------------------------------------------eplnelqlkqdle-k----gdvhtkiealkktihtilsgerlp----gllmtiirfvlpl--qdhtikklllifweivpkts-p----------------dgkllqemilvcdayrkdlqhpnefvrgstlrflcklkepelleplmpaiiaclehrhsyvrrnavlaiftiyrn--f-----eflipdapeliakyle-geqdmscrrnaflmllhadqsra-laylaacl--------dq--vpnfgdilqlv--------cl---------------------------------------------------------------------------------------------------------------------------------------------------------a-n-------------------------------------------------------------------------------------------------pserarfirciyslln-sp----saavryeaagtlvtlsnapta---ikaaascyielvvkesdnn---------------------------vklivldrliamkdspvyervl--q----------d-lvmdvlrvlgsp-----alevrtktlvlamdlvttrtidemvqllk-----kevlrtag--------------------------------------------------------------------g----e----h-----edagryrqllvrtlhacsikfsdvaatvipvltd-flsen--neaaatdvlvfvre----------aiqrf-------------enlrplivekllevfp---hirsvr-----------vhraalwilgeyat--------tkedieavms--riraalgelplleaenk--r-q-----------a--g-ek--l---------------------d-d---g-------------s----------------------------------a-q-----------------vt-paqlvtsdgtya----t------------------qsafsats-------------------arkkeekrp---alvqymm-egd---------------------------------------------------------------------------------------------------------------------ffigaslattlaklalryks--l--es---------------------------------------------------------------d-----------------------------------lqksn-------rmqaea------------mlimss--vmql-grsgl--pt------------------k---a------------i-t--hdda-------erlslclrs------------lacpt----------p-l-vqk--vftegcrdalgrmla--akaee----------------------------------------------------------d-sq-nq-k------------ak--ekpgnvvqvdd-piq--------------------------flqlsrgsd----------ltg----------------------------------g-a----------------------------gdv----------------fe--qsl---s-------a-ava--gr----------pg--a--s--g---dapapsalskvtqltgfsdpvyaealvhvnqydivldvlivnqtedtlqnctlelatmgd--lklverpq-pivlaprdfasikanvkvastengiifgnivydvsg-----a---g------s--------d----r---s-vvvlndihidimdyivpat--ctdlefrqmwaefewenkvsvnttl-s--dlreylahllks-tnmrclt---------------------------------------------pek-----------------a-----------------------------------l-----------s-gqcgfmaanmyaksifgedalanmsiekpln-kp-------------da-p-vvghiriraksq------------------------gmal-slgdkisstqkgpq---skvv-qaa
'betacopI_gi|19112195|ref|NP_595403_1|_coatomer_beta_subunit_predicted_'                                                                           ------------------------------------ms-------------------cwtlvqq-d-f---l------------------------------------------------------------------------------------------------------------------------------------------eapsvdalktsle-s----kndyvkisamktilrvvingdslp----silmhvirfvmps--rnkelkkllyyywevcpkyn-n----------------dgtmkqemilacnsfrndlqhpnefirgatlrflcklkepelldpliptvrqclehrhayvrknailavfsiyqv--s-----nhlipdaaslaedfla-aesegtckrnalivlftidpeka-kawllanf--------eq--ipslnassllviiefirkvvl-------------------------------------------------------------------------------------------------------------------------------------------------------tka-d-------------------------------------------------------------------------------------------------gleklrfqsllvslta-tn----nssvvfeaatsvinvfpdaes---lklaasrllaladreadnn---------------------------aklimldrisqlaa--rdksil--e----------d-litdvipflsss-----dfdvcekaisiimglvssrnvedilnhfq-----keltksng-------------------------------------------------------------------------e----t-----ekddgrrraltkaihscainfphtaataiqylls-hisdf--qsksassvlsfike----------vmekf-------------pdlrssnitklllslk---elragk-----------ifrgviwiageycl--------teddirvawk--siraslgevpilaseeq--l-l-----------k--d-vs--n--------v------------p-e---dd--------llidi----------------------------------s-a-----------------pastsrkvlpdgtya----t------------------esavtseals--------aa-----rleavkaskkp---plrtqil-sgd---------------------------------------------------------------------------------------------------------------------yylaavlasaltklvmrfar--l--sf---------------------------------------------------------------d-----------------------------------kerln-------alkaea------------climts--iirv-gqskf--vk------------------y---t------------i-d--ddsv-------erimncira------------iysfee--------lp-e-fqt--vflddmrkafsslva--qsdkr----------------------------------------------------------q-k--ea-d------------ll--vngsdavqade-lln--------------------------irqfqrvie----------e-k------------------------------------q----------------------------dln----------------fe--sdi---i-------q-atn--dg-----------------m--v---vedlaskldhivqlagftdpvyceayvkiqqfdiildillvnrtdttlqnlsvdlatlgd--lkvverpp-pmnlgphafksvqatvkvsstesavifgnivyggka---------s------d--------e----d---k-ivvlngipvniidyikpaf--ipesqfrsmwtefewenkvdissnedi--slydflhkimkk-tnmnclt---------------------------------------------pda-----------------s-----------------------------------l-----------r-gdcgflsanlyacsifgedalmslsveks----v-------------sg-p-isghvrirsktq------------------------gial-slgaf-------------------v
'betacopI_droso_gi|17647193|ref|NP_523400_1|_beta_coatomer_protein_'                                                                               ------------------------------------mts---------------qvpcytiins-p---d-l------------------------------------------------------------------------------------------------------------------------------------------evtnemqlkrdle-k----gdtnvkietlkrviklllngeryp----glimtiirfvlpv--qnhtikklllifweivpkts-a----------------dgkllqemilvcdayrkdlqhpneflrgstlrflcklkepelleplmpairacldhrhsyvrrnavlaiftiykn--f-----dwlvpdgpeliasfld-tqqdmsckrnaflmllhadqera-lnylasci--------dq--vhtfgdilqlviveliykvch---------------------------------------------------------------------------------------------------------------------------------------------------------a-n-------------------------------------------------------------------------------------------------paersrfirciynlln-ss----snavryesagtlitlslapta---ikaaascyielvvkesdnn---------------------------vklivldrlvamkehegmekvm--q----------d-lvmdvlrvlaap-----dievrrktlalaldlvysrnigemvlvlk-----kevakthn--------------------------------------------------------------------v----e----h-----edtgkyrqllvrtlhtcsikfpdvaanvipvlve-flsdt--nelaaadvlifire----------aiqkf-------------palraliiehlieafp---qikssk-----------ihraavwilgeyve--------g-sqilevia--viqqtlgevpmveaeqr--r-l-----------a--g-dq--t---------------------e-e---q-------------k----------------------------------q-qqgsaggnaagsaaegsgsgnasnkvtsdgtya----t------------------qsayslap--------------------vakaekrp---plrqylm-dgd---------------------------------------------------------------------------------------------------------------------ffigaalsatltklalryae--l--et---------------------------------------------------------------e-----------------------------------araqn-------rlttqv------------mlimss--ilhl-gksgf--ps------------------k---p------------i-t--nddt-------drifvclrt------------lsert----------p-e-ais--vftlycrealgkmld--aqhde----------------------------------------------------------d-qr-ml-k------------ek--qkatakvqpdd-pvl--------------------------faqlsngrd----------n-q----------------------------------l-g----------------------------env----------------fe--ssl---n-------q-ala--gs----------kn--a--qlsd---vaspnsklnkvtqltgfsdpvyaeayvnvnqydivldvlivnqtndtlqnctlelatlgd--lklverph-pvvlaphdfcnikanvkvsstengiifgnivyeta-----------------l--------n----t---n-vvvlntihidimdyiipas--ctdtefrqmwqdfewenkvtvntsf-t--dlheylkhllks-tnmkclt---------------------------------------------pek-----------------a-----------------------------------l-----------s-gqcgfmaanmyaksifgenalanlsiekpvd-dp-------------ds-k-vtghiriraksq------------------------gmal-slgdkisssqkqs-------v-qaa
'betacopI_Scer_SEC26YDR238C'                                                                                                                       ------------------------------------mts-l----s--------sqpaytlvfd-p-s-psm------------------------------------------------------------------------------------------------------------------------------------------etysstdfqkale-k----gsdeqkidtmksilvtmlegnpmp----ellmhiirfvmps--knkelkkllyfyweivpkla-e----------------dgklrhemilvcnaiqhdlqhpneyirgntlrfltklreaelleqmvpsvlacleyrhayvrkyailavfsifkv--s-----ehllpdakeiinsfiv-aetdpickrnafiglaeldrena-lhylenni--------ad--ienldpllqavfvqfirqdan---------------------------------------------------------------------------------------------------------------------------------------------------------r-t-------------------------------------------------------------------------------------------------palkaqyiellmells-tt---tsdevifetalaltvlsanpnv---lvpavnklidlavkvsdnn---------------------------iklivldriqdina--nnvgal--e----------e-ltldilrvlnae-----dldvrskaldismdlatsrnaedvvqllk-----kelqttvn--------------------------------------------------------------n-----p----d----q-----dkamqyrqlliktirtvavnfvemaasvvsllld-figdl--nsvaasgiiafike----------vieky-------------pqlranilenmvqtld---kvrsak-----------ayrgalwimgeyae--------geseiqhcwk--hirnsvgevpilqseik--k-l-----------t--q-nq--e------h-t--------e--en-e---v-------------d----------------------------------a-t-----------------akptgpvilpdgtya----t------------------esafdvktsq--------k------svtdeerdsrp---pirrfvl-sgd---------------------------------------------------------------------------------------------------------------------fytaailantiiklvlkfen--v--sk---------------------------------------------------------------n-----------------------------------ktvin-------alkaea------------llilvs--ivrv-gqssl--ve------------------k---k------------i-d--edsl-------ervmtsisi------------lldevn-peekkeevk-l-lev--afldttkssfkrqie--iakkn----------------------------------------------------------k-h--kr-a------------lk--dsckniepidt-pis--------------------------frqfagvds----------t-n----------------------------------v-q----------------------------kds----------------ie--edl---q-------l-amk--gd----------ai--h--a--t---ssssisklkkivplcgfsdpvyaeacitnnqfdvvldvllvnqtketlknlhvqfatlgd--lkiidtpq-ktnviphgfhkftvtvkvssadtgvifgniiydgah---------g------e--------d----a---r-yvilndvhvdimdyikpat--addehfrtmwnafewenkisvksql-p--tlhaylrelvkg-tnmgilt---------------------------------------------pse-----------------s-----------------------------------l-----------geddcrflscnlyakssfgedalanlciekd----s------------ktn-d-vigyvrirskgq------------------------glal-slgdrvaliakktn---klal-thv
'betacopI_Smik_c231_4037'                                                                                                                          ------------------------------------mss-l----s--------sqpaytlvfd-p-s-ptm------------------------------------------------------------------------------------------------------------------------------------------etysstdfqkale-k----gsdeqkidtmksilvtmlegnpmp----ellmhiirfvmps--knkelkkllyfyweivpkla-e----------------dgklrhemilvcnaiqhdlqhpneyirgntlrfltklreaelleqmvpsvlacleyrhayvrkyailavfsiykv--s-----ehllpdakdiinsfiv-aetdpickrnafiglaeldrena-lhylenni--------ad--ienldpllqavfvqfirqdan---------------------------------------------------------------------------------------------------------------------------------------------------------r-t-------------------------------------------------------------------------------------------------palkaqyiellmells-tt---tsdevifetalaltvlsanpnv---lvpavnklidlavkvsdnn---------------------------iklivldriqeina--nnvgal--e----------e-ltldilrvlnae-----dldvrskaldismdlatsrnaedvvqllk-----kelqttvs--------------------------------------------------------------n-----s----d----q-----dkamqyrqlliktirtvavnfvemaagvvsllle-firdl--nsvaasgvitfike----------vieky-------------pqlradilenmvrtld---nvrsak-----------ayrgalwimgeyae--------eeseiqhcwk--hirnsvgevpilkseik--k-l-----------t--q-nq--e------d-t--------e--en-e---d-------------d----------------------------------a-t-----------------akptgpvilpdgtya----t------------------enafdvktsh--------k------svtdeerdsrp---pirrfvl-sgd---------------------------------------------------------------------------------------------------------------------fytaailantiiklvlkfek--v--sk---------------------------------------------------------------n-----------------------------------ktvtn-------alkaea------------llilvs--ivrv-gqssl--ve------------------k---k------------i-d--edsl-------ervmtsisi------------lldean-peekeeevk-l-lev--afldttkssfkkqie--iakkn----------------------------------------------------------r-h--kr-a------------lk--dsnkniepidk-pvf--------------------------frqfagads----------t-n----------------------------------v-q----------------------------kds----------------ie--edl---q-------l-amk--gd----------ai--h--a--t---ssssisklkkivplcgfsdpvyaeacitnnqfdvvldvllvnqtketlknlhvqfatlgd--lkiidtpq-ktnviphgfhkftvtvkvssadtgvifgniiydgah---------g------e--------d----a---r-yvilndvhvdimdyikpaa--tddehfrtmwnafewenkisvksql-p--tlhaylkelvng-tnmgilt---------------------------------------------pse-----------------s-----------------------------------l-----------geddcrflscnlyakssfgedalanlciekd----s------------ktn-e-vigyvrirskgq------------------------glal-slgdrvaliakktn---klal-thv
'betacopI_Spar_c117_4624'                                                                                                                          ------------------------------------mts-f----s--------sqpaytlvfd-p-s-pnm------------------------------------------------------------------------------------------------------------------------------------------etysstdfqkale-k----gsdeqkidtmksilvtmlegnpmp----ellmhiirfvmps--knkelkkllyfyweivpkla-e----------------dgklrhemilvcnaiqhdlqhpneyirgntlrfltklreaelleqmvpavlgcleyrhayvrkyailavfsifkv--s-----ehllpdareiinsfiv-aetdpickrnafiglaeldreka-lhylenni--------ad--ienldpllqavfvqfirqdan---------------------------------------------------------------------------------------------------------------------------------------------------------r-t-------------------------------------------------------------------------------------------------palkaqyiellmells-tt---tsdevvfetalaltvlsanpnv---lvpavnklidlavkvsdnn---------------------------iklivldriqdina--nnvgal--e----------e-ltldilrvlnae-----dldvrskaldismdlatsrnaedvvqllk-----kelqttvn--------------------------------------------------------------n-----p----d----q-----dkamqyrqlliktirtvavnfvemaagvvsllld-figdl--nsvaasgviafike----------vieky-------------pqlranilenmvqtld---nvksak-----------ayrgalwimgeyae--------eeseiqhcwk--hirnsvgelpilqseik--k-l-----------t--r-nq--e------d-a--------e--en-e---v-------------d----------------------------------a-t-----------------akptgpvilpdgtya----t------------------esafdvktsq--------k------svtdeerdsrp---pirrfvl-sgd---------------------------------------------------------------------------------------------------------------------fytaailantiiklvlkfek--v--sk---------------------------------------------------------------n-----------------------------------ktvtn-------alkaea------------llilvs--ivrv-gqssl--ve------------------k---k------------i-d--edsl-------ervmtsisi------------lldean-peekkeevk-l-lev--afldttkssfkrqie--iakkn----------------------------------------------------------k-h--kr-a------------lk--dnskniepidr-pis--------------------------frqfagvns----------t-n----------------------------------v-q----------------------------kds----------------ie--edl---q-------l-amk--gd----------ai--h--a--t---ssssisklkkivplcgfsdpvyaeacitnnqfdvvldvllvnqtketlknlhvqfatlgd--lkiidtpq-ktnviphgfhkftvtvkvssadtgvifgniiydgah---------g------e--------d----a---r-yvilndvhvdimdyikpat--tddehfrtmwnafewenkisvksql-p--tlhaylkelvkg-tnmgilt---------------------------------------------pse-----------------s-----------------------------------l-----------geddcrflscnlyakssfgedalanlciekd----s------------kts-e-vigyvrirskgq------------------------glal-slgdrvaliakktn---kltl-thv
'betacopI_Sbay_Contig497_5'                                                                                                                        ------------------------------------msl-l----s--------sqpaytlvfd-p-s-psm------------------------------------------------------------------------------------------------------------------------------------------etysstdfqkale-k----gsdeqkidtmksilvamlegnpmp----ellmhiirfvmps--knkelkkllyfyweivpkla-e----------------dgklrhemilvcnaiqhdlqhpneyirgntlrfltklreaelleqmvpsvlacleyrhayvrkyailavfsiykv--s-----ehllpdakeiinsfiv-aetdpickrnafiglaeldrena-lhylenni--------ad--ienldpllqavfvqfvrqdan---------------------------------------------------------------------------------------------------------------------------------------------------------r-t-------------------------------------------------------------------------------------------------palkaqyiellmellt-tt---tsnevifetalaltilsanptv---lvpavnklidlavkvsdnn---------------------------iklivldriqdina--knagal--e----------d-ltldilrvlnae-----dldvrskaldismdlatsrnaedvvqllk-----kelqttvn--------------------------------------------------------------n-----p----d----q-----dkamqyrqlliktirtvavsfvemaagvvsllld-figdl--nsvaasgvitfvke----------vieky-------------pqlranifenmvqsld---nvksak-----------ayrgalwimgeyae--------kehevqhcwk--hirnsvgevpilqsear--r-l-----------t--k-nq--d------d-t--------e--en-e---d-------------d----------------------------------a-s-----------------akptgpvilpdgtya----t------------------enafdvktsh--------k------sitdeerdsrp---pirrfil-sgd---------------------------------------------------------------------------------------------------------------------fytaailantiiklvlkfek--v--sk---------------------------------------------------------------n-----------------------------------ktvtn-------alkaea------------llilvs--ivrv-gqssl--ve------------------k---k------------i-d--edsl-------ervmtsisi------------lldean-peekesevk-l-lev--afldttkssfkkqie--iankn----------------------------------------------------------k-h--kk-a------------lk--dsnknvepidk-pif--------------------------frqfagads----------t-n----------------------------------v-q----------------------------nds----------------ie--edl---q-------l-amk--gd----------ai--h--a--s---ssssisklkkivplcgfsdpvyaeacitnnqfdvvldvllvnqtketlknlhvqfatlgd--lkiidtpq-ktnviphgfhkftvtvkvssadtgvifgniiydgah---------g------e--------d----a---r-yvilndvhvdimdyikpas--tddehfrtmwnafewenkisvksql-p--tlhaylnelikg-tnmgilt---------------------------------------------pse-----------------s-----------------------------------l-----------geddcrflscnlyakssfgedalanlciekd----s------------ktg-e-vigyvrirskgq------------------------glal-slgdrvaliakktn---klni-thv
'betacopI_Scas_Contig721_70'                                                                                                                       ------------------------------------msv-d----t--------kqpaytlvfd-p-s-sng------------------------------------------------------------------------------------------------------------------------------------------qtysatdfqksle-k----gsdeekivtmkailatmlegnplp----ellmhiirfvmps--knkqlkkliyfyweivpkld-e----------------dgklrhemilvcnaiqhdlqhpneyirgntlrfltklreselleqmvpsvlacldyrhayvrkyailavfsiykv--s-----shllpdakeiistfla-aetdpickrnaflalseldrega-ltyleani--------tn--iegldpllqasfvefirtdat---------------------------------------------------------------------------------------------------------------------------------------------------------h-t-------------------------------------------------------------------------------------------------pslksqyielllells-sa---tsdevifetalaltvltsnqsi---lvatvtklvdlavrvsdnn---------------------------vklivldriqdina--snpgsl--e----------e-ltvdilrvlnae-----dldvrskaldismslvtsrnvedvlqllk-----kevqttvn--------------------------------------------------------------n-----k----d----n-----dksmeyrtlliktirtvaikfgemagnvvsllld-fisdl--nsvaasgvivfike----------vmeky-------------pqlresllnnlllkld---dlksak-----------ayrgalwilgeyae--------teheiqdcwk--hirtsvgevpilqseks--k-l-----------n--k-nk--e------g-e--------e--de-e---k-------------e----------------------------------l-t-----------------qkqggpiilpdgtya----t------------------esafganeqk--------e------vsedeeedkrp---pirrfvl-sgd---------------------------------------------------------------------------------------------------------------------fytasilastiiklvlrfek--l--sk---------------------------------------------------------------n-----------------------------------agiin-------alkaeg------------llilvs--iirv-gqssl--vk------------------k---p------------i-d--edst-------erllsaiai------------lmdetn-pnekssere-l-lel--aflqatkesfksqia--askri----------------------------------------------------------n-k--ki-s------------tk--slgenaeliek-pii--------------------------frqlvgeds----------n-i----------------------------------v-q----------------------------kds----------------iq--edl---e-------l-aik--gn----------aa--r--s--n---thsvtsmlkkivpltgfsdpvyaevyitnnqfdvvldvllvnqtketlknlhiqfatigd--lkiienpp-rvnvvphgfhrvtvtvkvssadtgvvfgniiydggh---------g------q--------d----a---r-yvilndvhidimdyikpsk--tdadnfrsmwnrfewenkisvkcdl-p--slpnyldelvkg-tnmnvlt---------------------------------------------nle-----------------s-----------------------------------l-----------n-dnsrflscnlyakssfgeealanvcverd----v------------etk-s-ivgtvrirskgq------------------------glal-slgdrvamiakesk---afkl-arv
'betacopI_Skud_Contig2069_11'                                                                                                                      ------------------------------------mss-l----s--------sqpaytlvfd-p-s-psm------------------------------------------------------------------------------------------------------------------------------------------etysstdfqkale-k----gsdeqkidtmksilvtmlegnamp----ellmhiirfvmps--knkelkkllyfyweivpkla-e----------------dgklrhemilvcnaiqhdlqhpneyirgntlrfltklreaelleqmvpsvlacleyrhayvrkyailavfsiykv--s-----ehllpdakeiinsfiv-aetdpickrnafiglaeldrena-lhylenni--------ad--iesldpllqaifvqfirqdan---------------------------------------------------------------------------------------------------------------------------------------------------------r-t-------------------------------------------------------------------------------------------------palkaqyiellmells-tt---tsnevifetalaltvlsanpnv---lvpavnklidlavkvsdnn---------------------------iklivldriqdina--nnagal--e----------e-ltldilrvlnae-----dldvrskaldismdlatsrnaedvvqllk-----kelqttvn--------------------------------------------------------------n-----p----d----q-----dkamqyrqllietirtvavnfvemaanvvsllld-fisdl--nsvaasgvitfike----------vieky-------------pqlkanilknmvqald---nvksak-----------ayrgalwimgeyae--------deseiqhcwk--hirnsvgevpilqsevk--k-l-----------a--q-nq--e------d-t--------e--en-e---d-------------d----------------------------------a-s-----------------akptgpvilpdgtya----t------------------enafdvktsh--------k------svtdeerdarp---pirrfvl-sgd---------------------------------------------------------------------------------------------------------------------fytvailantiikfvlkfek--v--sk---------------------------------------------------------------n-----------------------------------ktvtn-------alkaea------------llilvs--ivrv-gqssl--ve------------------k---k------------i-d--edsl-------ervmtsisi------------lldean-seekedeik-l-lei--afldttkssfkkqie--iakkn----------------------------------------------------------k-h--kr-a------------sk--dndkniepidk-pvf--------------------------frqfsgtds----------t-n----------------------------------v-q----------------------------kds----------------ie--edl---q-------l-amk--gd----------ai--h--a--s---snssisklkkivplcgfsdpvyaeacitnnqfdvvldvllvnqtketlknlhvqfatlgd--lkiidtpq-ktnviphgfhrftvtvkvssadtgvifgniiydgah---------g------e--------d----s---r-yvilndvhvdimdyikpaa--tddehfrtmwnafewenkisvksql-p--tlhayleelikg-tnmgilt---------------------------------------------pse-----------------s-----------------------------------l-----------geddcrflscnlyakssfgedalanlciekd----s------------ktn-e-vigyvrirskgq------------------------glal-slgdrvaliakrtn---kltl-thv
;
END; [Characters]

BEGIN Distances;
DIMENSIONS ntax=51;
FORMAT labels=left diagonal triangle=both;
MATRIX
[1] 'beta_thaps_jgi|Thaps3|26212|estExt_fgenesh1_pm_C_chr_40054'                                                                                        0.0 0.22748815 0.5203349 0.51154315 0.70411986 0.67922235 0.51435405 0.51079136 0.5120192 0.6211031 0.5608532 0.63589746 0.60264105 0.74872446 0.6410564 0.6060241 0.4112038 0.725 0.69036144 0.6 0.7705882 0.5676647 0.49760193 0.78291315 0.51076555 0.6184211 0.61750597 0.58844763 0.58965105 0.5925481 0.5595668 0.56182474 0.59687126 0.5510204 0.5516827 0.56287426 0.56407183 0.56287426 0.56407183 0.5616766 0.5652695 0.5616766 0.54842615 0.6143552 0.5691937 0.6184211 0.6232057 0.62081337 0.6196172 0.6303828 0.6220096
[2] 'beta_phaeo_jgi|Phatr2|53300|phatr1_ua_pm_chr_9000004'                                                                                              0.22748815 0.0 0.5335463 0.5547129 0.70931536 0.6890574 0.5292865 0.5252417 0.50965667 0.6215352 0.5744445 0.652 0.6259378 0.75473934 0.65628356 0.62713677 0.44953173 0.74735606 0.6930481 0.6305221 0.77319586 0.5908608 0.52416754 0.7827192 0.53590566 0.6154661 0.6383881 0.61152613 0.6040555 0.6151386 0.5813705 0.5839572 0.6128342 0.57051283 0.58502674 0.5694444 0.56837606 0.5694444 0.56837606 0.5694444 0.5694444 0.56517094 0.5633047 0.6180631 0.5772532 0.62857145 0.6328042 0.62751323 0.63068783 0.63492066 0.63492066
[3] 'beta_volvo_jgi|Volca1|67325|e_gw1_64_106_1'                                                                                                        0.5203349 0.5335463 0.0 0.40021458 0.7222222 0.69139785 0.123173274 0.35343915 0.34920636 0.6061571 0.56075805 0.659919 0.6121148 0.7567887 0.63761955 0.58829784 0.5121693 0.75 0.69819343 0.5813008 0.78776044 0.56323063 0.37777779 0.7982234 0.3685322 0.6210526 0.61603373 0.59381664 0.58635396 0.58998936 0.5451647 0.559448 0.5842217 0.5216931 0.54612935 0.50053364 0.50160086 0.50053364 0.50160086 0.50053364 0.50160086 0.5026681 0.5107296 0.6256742 0.5219721 0.62460566 0.6288118 0.62670875 0.62355417 0.62670875 0.62670875
[4] 'beta_ostreo_jgi|Ost9901_3|49385|estExt_Genewise_ext_C_Chr_40371'                                                                                   0.51154315 0.5547129 0.40021458 0.0 0.73190045 0.6753529 0.40772533 0.39459458 0.38942826 0.6002167 0.556551 0.6814516 0.6192017 0.7683215 0.6482684 0.592233 0.5215983 0.7535545 0.6998917 0.5609756 0.7802632 0.5579632 0.4010811 0.7936306 0.40668824 0.62095034 0.6192017 0.5963003 0.6115343 0.60500544 0.56121343 0.5616883 0.5816994 0.5524324 0.55362946 0.51295894 0.511879 0.51403886 0.51295894 0.51403886 0.51295894 0.51295894 0.50817883 0.60812294 0.52819955 0.6256742 0.6278317 0.6256742 0.62351674 0.6278317 0.63106793
[5] 'beta_ehisto_51_m00171_|||coatmer_beta_subunit_putative|Entamoeba_histolytica|chr_unknown|||Auto'                                                   0.70411986 0.70931536 0.7222222 0.73190045 0.0 0.74269664 0.72271717 0.7045708 0.7042411 0.72483224 0.70140517 0.7078189 0.7410714 0.7785978 0.718091 0.7214765 0.71540177 0.7555283 0.74553573 0.66255146 0.81233245 0.71300447 0.70234114 0.81084657 0.7063404 0.71746385 0.7268673 0.70548713 0.7099664 0.7024608 0.7027933 0.69899666 0.7147651 0.701891 0.71968853 0.70581657 0.7069351 0.70581657 0.70581657 0.7069351 0.70469797 0.7114094 0.717833 0.7228507 0.7194164 0.7177778 0.71555555 0.7177778 0.72 0.7133333 0.7177778
[6] 'beta_tetrahymena_60_m00135_|||Adaptin_N_terminal_region_family_protein|T__thermophilia|chr_0|8254636|60'                                           0.67922235 0.6890574 0.69139785 0.6753529 0.74269664 0.0 0.6871629 0.674946 0.67564654 0.7284483 0.67227834 0.5863454 0.7088204 0.75563467 0.73519915 0.7144385 0.67133623 0.7669441 0.7330463 0.55465585 0.7895425 0.7020585 0.6663067 0.8017903 0.6875 0.70354456 0.7081545 0.7068404 0.6970684 0.71258134 0.70150864 0.7018299 0.7187839 0.6935484 0.70689654 0.6860215 0.68494624 0.6860215 0.68494624 0.68494624 0.68494624 0.68817204 0.6923913 0.72270745 0.6883117 0.7156652 0.7156652 0.71351933 0.71781117 0.694206 0.71995705
[7] 'beta_chlamydo_jgi|Chlre4|195438|SAN_estExt_GenewiseW_1_C_630061'                                                                                   0.51435405 0.5292865 0.123173274 0.40772533 0.72271717 0.6871629 0.0 0.36489362 0.35069075 0.59338313 0.56075805 0.6639676 0.6140725 0.755608 0.63461536 0.58315563 0.51007426 0.74882627 0.70010674 0.5813008 0.7845953 0.5685441 0.3787234 0.8045685 0.3673036 0.61904764 0.61823964 0.5972222 0.5940171 0.5912487 0.5534188 0.5602988 0.58760685 0.52340424 0.5479744 0.5037353 0.5037353 0.5037353 0.5037353 0.5026681 0.5058698 0.5122732 0.50965667 0.62472886 0.52411574 0.6257928 0.62896407 0.62896407 0.62896407 0.627907 0.62896407
[8] 'beta_populus_jgi|Poptr1_1|578384|eugene3_00180608'                                                                                                 0.51079136 0.5252417 0.35343915 0.39459458 0.7045708 0.674946 0.36489362 0.0 0.24390244 0.59551764 0.5229563 0.6721311 0.6226013 0.74170613 0.63006395 0.5665236 0.50641024 0.7408716 0.6891026 0.57377046 0.7709424 0.5622318 0.15611814 0.77961785 0.20042194 0.61464965 0.6074468 0.58539206 0.58539206 0.5869099 0.54419595 0.5451647 0.5907626 0.50955415 0.53780615 0.49464667 0.49464667 0.49464667 0.49464667 0.49357602 0.5010707 0.50214136 0.50378376 0.5969828 0.5048439 0.6150583 0.61823964 0.6161188 0.6097561 0.6150583 0.6171792
[9] 'beta_phytoph_jgi|Phypa1_1|225075|estExt_Genewise1_C_3090008'                                                                                       0.5120192 0.50965667 0.34920636 0.38942826 0.7042411 0.67564654 0.35069075 0.24390244 0.0 0.583778 0.5184358 0.6707317 0.6215352 0.7443787 0.6179296 0.5734191 0.48772678 0.7341176 0.70405984 0.55284554 0.7728459 0.5423365 0.2598091 0.7808917 0.26878306 0.6093418 0.6106383 0.58476394 0.5890558 0.5744909 0.53731346 0.55058575 0.57984996 0.51753455 0.53780615 0.48877007 0.48877007 0.48983958 0.48877007 0.486631 0.49518716 0.49625668 0.49892008 0.6040993 0.5026911 0.6012725 0.6055143 0.602333 0.6055143 0.6161188 0.6086956
[10] 'beta_cmero_gnl|CMER|CMG048C_coatomer_protein_complex_subunit_beta'                                                                                 0.6211031 0.6215352 0.6061571 0.6002167 0.72483224 0.7284483 0.59338313 0.59551764 0.583778 0.0 0.62249446 0.625 0.6478723 0.7777778 0.678762 0.6585106 0.6097561 0.7325714 0.728526 0.5951417 0.78988326 0.64605546 0.59658486 0.7863464 0.57294995 0.6509434 0.6495278 0.6339381 0.6339381 0.63471776 0.61276597 0.6121148 0.6388889 0.61627907 0.6206164 0.6091587 0.60809374 0.6091587 0.61022365 0.60809374 0.6144835 0.6198083 0.6040773 0.63822895 0.6252677 0.6565445 0.65759164 0.65445024 0.6565445 0.65340316 0.65759164
[11] 'beta_dicty_DDB0191250_|Protein|_gene__copB_on_chromosome__4_position_2394561_to_2397811'                                                           0.5608532 0.5744445 0.56075805 0.556551 0.70140517 0.67227834 0.56075805 0.5229563 0.5184358 0.62249446 0.0 0.63709676 0.63626254 0.7542373 0.66331095 0.61333334 0.5555556 0.747561 0.68268156 0.57723576 0.78835976 0.5477778 0.518477 0.77877235 0.53854746 0.6211111 0.60932297 0.59574467 0.59238523 0.60402685 0.56856185 0.5719063 0.5912654 0.5545657 0.5586592 0.518313 0.518313 0.518313 0.518313 0.5205327 0.5205327 0.51609325 0.54087347 0.62782806 0.5351955 0.6304107 0.62708104 0.6281909 0.62597114 0.62597114 0.62708104
[12] 'beta_plasmob_PB000713_00_0_|||coatamer_protein_beta_subunit_putative|Plasmodium_berghei|chr_||Partial|Auto'                                        0.63589746 0.652 0.659919 0.6814516 0.7078189 0.5863454 0.6639676 0.6721311 0.6707317 0.625 0.63709676 0.0 0.51821864 0.67729086 0.66 0.688 0.636 0.72727275 0.17928287 0.5301205 0.7488987 0.6048387 0.6803279 0.7312775 0.67346936 0.686747 0.6787149 0.66530615 0.68163264 0.66938776 0.6653226 0.68016195 0.6707317 0.6451613 0.6356275 0.5967742 0.5967742 0.5967742 0.5967742 0.5967742 0.6008065 0.6008065 0.59583336 0.6141079 0.62601626 0.70281124 0.70281124 0.6987952 0.70281124 0.70281124 0.70281124
[13] 'beta_Toxoplasma_gondii|IX|57_m01829|Annotation|Toxoplasma_gondii_TIGR|protein_coding_coatomer_beta_subunit_putative__beta_coat_protein_putative'   0.60264105 0.6259378 0.6121148 0.6192017 0.7410714 0.7088204 0.6140725 0.6226013 0.6215352 0.6478723 0.63626254 0.51821864 0.0 0.7201889 0.6983957 0.65856236 0.6148936 0.7769953 0.63196635 0.43724698 0.78571427 0.65705127 0.6321962 0.79542565 0.62234044 0.6808059 0.6927966 0.6727468 0.6695279 0.67165774 0.6503198 0.6457447 0.6723953 0.62380445 0.62899786 0.6137566 0.61587304 0.6137566 0.61587304 0.6148148 0.61269844 0.61904764 0.61991435 0.69405407 0.6357827 0.69385594 0.69491524 0.69067794 0.6885593 0.69067794 0.6927966
[14] 'beta_tparva_525_m05654_|TP01_0687|TP01_0687|coatomer_beta_subunit_putative|Theileria_parva|chr_1|c1m525|525'                                       0.74872446 0.75473934 0.7567887 0.7683215 0.7785978 0.75563467 0.755608 0.74170613 0.7443787 0.7777778 0.7542373 0.67729086 0.7201889 0.0 0.78563017 0.759434 0.7446808 0.8202532 0.73783183 0.6546185 0.8520115 0.75592417 0.7467456 0.812 0.7526627 0.7762073 0.7832744 0.76603323 0.7790974 0.7624703 0.7653302 0.7615112 0.7669441 0.7558962 0.77304965 0.7523585 0.7511792 0.7523585 0.7511792 0.7523585 0.7535377 0.7523585 0.75446963 0.7732697 0.75326216 0.76796234 0.77031803 0.7714959 0.77031803 0.7691402 0.7691402
[15] 'beta_leish_LinJ20_V3_1390_|||coatomer_beta_subunit_putative|Leishmania_infantum|chr_20|||Auto'                                                     0.6410564 0.65628356 0.63761955 0.6482684 0.718091 0.73519915 0.63461536 0.63006395 0.6179296 0.678762 0.66331095 0.66 0.6983957 0.78563017 0.0 0.6723586 0.65384614 0.745283 0.7361111 0.63709676 0.7832898 0.6638024 0.63432837 0.8199234 0.6212766 0.6836518 0.68723404 0.6688172 0.67096776 0.670247 0.6641791 0.6730564 0.67807484 0.65957445 0.6563501 0.64094317 0.642015 0.64094317 0.64094317 0.63987136 0.6452304 0.63987136 0.6482684 0.6923077 0.65048546 0.66914105 0.6702015 0.6702015 0.66808057 0.6808059 0.6723224
[16] 'beta_naegleria_estExt_fgeneshNG_pg_C_480092'                                                                                                       0.6060241 0.62713677 0.58829784 0.592233 0.7214765 0.7144385 0.58315563 0.5665236 0.5734191 0.6585106 0.61333334 0.688 0.65856236 0.759434 0.6723586 0.0 0.61464965 0.74500585 0.71321964 0.61290324 0.77922076 0.62659574 0.57939917 0.7893401 0.5828877 0.6627907 0.65575504 0.63529414 0.6213904 0.63287085 0.6053476 0.6057692 0.64844584 0.5819149 0.62032086 0.58474576 0.5868644 0.58474576 0.58580506 0.5836864 0.58580506 0.5805085 0.5846645 0.6319218 0.6068013 0.6631468 0.6631468 0.6610348 0.6631468 0.67265046 0.6631468
[17] 'beta_phytoph_PITG_02267_|_PITT_02267_|_Phytophthora_infestans_conserved_hypothetical_protein_translation_992_aa'                                   0.4112038 0.44953173 0.5121693 0.5215983 0.71540177 0.67133623 0.51007426 0.50641024 0.48772678 0.6097561 0.5555556 0.636 0.6148936 0.7446808 0.65384614 0.61464965 0.0 0.74208677 0.6996805 0.5943775 0.787452 0.58183736 0.50106835 0.77693284 0.5117271 0.6210526 0.6227608 0.6019108 0.5912951 0.60445386 0.5660981 0.5621679 0.6 0.5504782 0.5654952 0.5346852 0.5325507 0.5346852 0.5346852 0.5325507 0.53681964 0.53788686 0.5321199 0.6082251 0.55948555 0.6214511 0.62355417 0.61934805 0.6182965 0.62460566 0.62460566
[18] 'beta_tricho_92921_m00289'                                                                                                                          0.725 0.74735606 0.75 0.7535545 0.7555283 0.7669441 0.74882627 0.7408716 0.7341176 0.7325714 0.747561 0.72727275 0.7769953 0.8202532 0.745283 0.74500585 0.74208677 0.0 0.7816901 0.70247936 0.79231864 0.7303634 0.73380446 0.8147139 0.74 0.74562424 0.7596266 0.7450292 0.73333335 0.7359813 0.7479484 0.74413145 0.74647886 0.7482436 0.76084405 0.72482437 0.7236534 0.72482437 0.7259953 0.7236534 0.7318501 0.7318501 0.72695035 0.7544484 0.74470586 0.75990677 0.7610723 0.75874126 0.75524473 0.76340324 0.75757575
[19] 'beta_pfacli_gi|124808953|ref|XP_001348451_1|_coatamer_protein_beta_subunit_'                                                                       0.69036144 0.6930481 0.69819343 0.6998917 0.74553573 0.7330463 0.70010674 0.6891026 0.70405984 0.728526 0.68268156 0.17928287 0.63196635 0.73783183 0.7361111 0.71321964 0.6996805 0.7816901 0.0 0.49799198 0.79768044 0.6968085 0.6862327 0.8058376 0.69509596 0.7184874 0.7175975 0.713369 0.7176471 0.7107791 0.7070064 0.69989395 0.72192514 0.6898002 0.6931217 0.6862955 0.68522483 0.6862955 0.68522483 0.68415415 0.68201286 0.68522483 0.69330454 0.71044135 0.69860065 0.72612804 0.7271773 0.72402936 0.7198321 0.7345226 0.72927594
[20] 'beta_chominis_640325504_XP_665196_Chro_60040_hypothetical_protein_'                                                                                0.6 0.6305221 0.5813008 0.5609756 0.66255146 0.55465585 0.5813008 0.57377046 0.55284554 0.5951417 0.57723576 0.5301205 0.43724698 0.6546185 0.63709676 0.61290324 0.5943775 0.70247936 0.49799198 0.0 0.72246695 0.5564516 0.58196723 0.7312775 0.5836735 0.62096775 0.625 0.63673466 0.6489796 0.64489794 0.6048387 0.6234818 0.61382115 0.5927419 0.6194332 0.5483871 0.54435486 0.5483871 0.54435486 0.5483871 0.54435486 0.5483871 0.5625 0.6141079 0.56504065 0.6330645 0.62903225 0.63709676 0.6330645 0.625 0.63709676
[21] 'beta_giardia_640335162_XP_771472_GLP_163_4671_7817_coatomer_beta_subunit_'                                                                         0.7705882 0.77319586 0.78776044 0.7802632 0.81233245 0.7895425 0.7845953 0.7709424 0.7728459 0.78988326 0.78835976 0.7488987 0.78571427 0.8520115 0.7832898 0.77922076 0.787452 0.79231864 0.79768044 0.72246695 0.0 0.7516005 0.7657068 0.8270677 0.76631856 0.7813713 0.7932817 0.7911803 0.7888601 0.7901554 0.77360934 0.76943004 0.7779221 0.770428 0.78210115 0.74837875 0.74837875 0.74837875 0.75097275 0.74837875 0.74967575 0.7548638 0.76631856 0.7785059 0.7610966 0.7894057 0.7881137 0.7906977 0.7894057 0.7919897 0.79457366
[22] 'beta_celegans_gi|4226126|gb|AAD12836_1|_Hypothetical_protein_Y25C1A_5_'                                                                            0.5676647 0.5908608 0.56323063 0.5579632 0.71300447 0.7020585 0.5685441 0.5622318 0.5423365 0.64605546 0.5477778 0.6048387 0.65705127 0.75592417 0.6638024 0.62659574 0.58183736 0.7303634 0.6968085 0.5564516 0.7516005 0.0 0.5729614 0.77594936 0.5685225 0.60275424 0.6065748 0.57462686 0.5895522 0.58359957 0.54068524 0.5529412 0.5807487 0.51974386 0.54817986 0.39130434 0.39342523 0.39130434 0.38918346 0.3902439 0.39342523 0.3997879 0.41320553 0.6006529 0.41515476 0.60634923 0.6031746 0.6031746 0.6042328 0.6031746 0.6031746
[23] 'beta_athali_gi|5262760|emb|CAB45908_1|_Beta_COP_like_protein_'                                                                                     0.49760193 0.52416754 0.37777779 0.4010811 0.70234114 0.6663067 0.3787234 0.15611814 0.2598091 0.59658486 0.518477 0.6803279 0.6321962 0.7467456 0.63432837 0.57939917 0.50106835 0.73380446 0.6862327 0.58196723 0.7657068 0.5729614 0.0 0.78853506 0.23101266 0.61464965 0.61276597 0.5746509 0.5800215 0.57081544 0.543131 0.5526036 0.58754027 0.5063694 0.5537806 0.50535333 0.50535333 0.50535333 0.50535333 0.50535333 0.509636 0.51284796 0.5102703 0.6023707 0.5166846 0.60339344 0.60445386 0.60445386 0.60339344 0.62248147 0.6076352
[24] 'beta_ecuni_gi|19173437|ref|NP_597240_1|_COATOMER_COMPLEX_BETA_SUBUNIT_'                                                                            0.78291315 0.7827192 0.7982234 0.7936306 0.81084657 0.8017903 0.8045685 0.77961785 0.7808917 0.7863464 0.77877235 0.7312775 0.79542565 0.812 0.8199234 0.7893401 0.77693284 0.8147139 0.8058376 0.7312775 0.8270677 0.77594936 0.78853506 0.0 0.79262084 0.7752525 0.7790404 0.77088606 0.76582277 0.76455694 0.75918883 0.75949365 0.7858048 0.7779172 0.76864725 0.7721519 0.7721519 0.7721519 0.7734177 0.77088606 0.77468354 0.7734177 0.77608144 0.78205127 0.7643312 0.78156567 0.7828283 0.78156567 0.78409094 0.7765151 0.78156567
[25] 'beta_oryzas_gi|115484427|ref|NP_001065875_1|_Os11g0174000_'                                                                                        0.51076555 0.53590566 0.3685322 0.40668824 0.7063404 0.6875 0.3673036 0.20042194 0.26878306 0.57294995 0.53854746 0.67346936 0.62234044 0.7526627 0.6212766 0.5828877 0.5117271 0.74 0.69509596 0.5836735 0.76631856 0.5685225 0.23101266 0.79262084 0.0 0.6207627 0.62738854 0.5830654 0.58842444 0.5888651 0.5462274 0.552492 0.6006424 0.5286017 0.5515409 0.50213677 0.50106835 0.50213677 0.50213677 0.49893162 0.50641024 0.50641024 0.5059331 0.6071044 0.5112782 0.61587304 0.6201058 0.6169312 0.61587304 0.6232804 0.6243386
[26] 'betacopI_candiG_gi|50292531|ref|XP_448698_1|_unnamed_protein_product_'                                                                             0.6184211 0.6154661 0.6210526 0.62095034 0.71746385 0.70354456 0.61904764 0.61464965 0.6093418 0.6509434 0.6211111 0.686747 0.6808059 0.7762073 0.6836518 0.6627907 0.6210526 0.74562424 0.7184874 0.62096775 0.7813713 0.60275424 0.61464965 0.7752525 0.6207627 0.0 0.35640496 0.44973546 0.45665962 0.44878563 0.4941799 0.487315 0.49893844 0.5383001 0.54756874 0.56475586 0.56369424 0.5658174 0.56475586 0.5658174 0.566879 0.56794053 0.5857295 0.5645161 0.58528787 0.2695473 0.27366254 0.2695473 0.27160493 0.28733265 0.27263373
[27] 'betacopI_kluyver_gi|50305849|ref|XP_452885_1|_unnamed_protein_product_'                                                                            0.61750597 0.6383881 0.61603373 0.6192017 0.7268673 0.7081545 0.61823964 0.6074468 0.6106383 0.6495278 0.60932297 0.6787149 0.6927966 0.7832744 0.68723404 0.65575504 0.6227608 0.7596266 0.7175975 0.625 0.7932817 0.6065748 0.61276597 0.7790404 0.62738854 0.35640496 0.0 0.44962883 0.44385594 0.44126984 0.4957627 0.4878307 0.5031915 0.52996844 0.5423729 0.5821845 0.58112407 0.583245 0.5821845 0.5821845 0.58748674 0.58748674 0.5968085 0.57419354 0.59531415 0.34468526 0.34262127 0.34158927 0.34262127 0.35433885 0.34468526
[28] 'betacopI_pichia_gi|150866782|ref|XP_001386493_2|_hypothetical_protein_PICST_91200_'                                                                0.58844763 0.61152613 0.59381664 0.5963003 0.70548713 0.7068404 0.5972222 0.58539206 0.58476394 0.6339381 0.59574467 0.66530615 0.6727468 0.76603323 0.6688172 0.63529414 0.6019108 0.7450292 0.713369 0.63673466 0.7911803 0.57462686 0.5746509 0.77088606 0.5830654 0.44973546 0.44962883 0.0 0.19640972 0.18057021 0.45299146 0.44076842 0.44692144 0.5037274 0.51599145 0.55042917 0.5493562 0.55150217 0.5482833 0.55042917 0.5493562 0.5525751 0.5769645 0.5194805 0.5705059 0.44820297 0.44820297 0.44291756 0.44186047 0.46300212 0.44820297
[29] 'betacopI_debaro_gi|202953430|emb|CAG89570_2|_DEHA2F19272p_'                                                                                        0.58965105 0.6040555 0.58635396 0.6115343 0.7099664 0.6970684 0.5940171 0.58539206 0.5890558 0.6339381 0.59238523 0.68163264 0.6695279 0.7790974 0.67096776 0.6213904 0.5912951 0.73333335 0.7176471 0.6489796 0.7888601 0.5895522 0.5800215 0.76582277 0.58842444 0.45665962 0.44385594 0.19640972 0.0 0.19535375 0.45833334 0.4439701 0.4596603 0.49307775 0.5127932 0.55150217 0.55042917 0.55364805 0.5525751 0.5525751 0.555794 0.55364805 0.57588804 0.512987 0.5726588 0.45300952 0.44984162 0.45089757 0.44878563 0.46990496 0.45089757
[30] 'betacopI_candiaA_gi|68477011|ref|XP_717483_1|_hypothetical_protein_CaO19_8161_'                                                                    0.5925481 0.6151386 0.58998936 0.60500544 0.7024608 0.71258134 0.5912487 0.5869099 0.5744909 0.63471776 0.60402685 0.66938776 0.67165774 0.7624703 0.670247 0.63287085 0.60445386 0.7359813 0.7107791 0.64489794 0.7901554 0.58359957 0.57081544 0.76455694 0.5888651 0.44878563 0.44126984 0.18057021 0.19535375 0.0 0.45464247 0.4424307 0.45281017 0.5031915 0.51382977 0.5556745 0.5546039 0.5567452 0.5546039 0.5535332 0.5546039 0.5620985 0.57894737 0.5178378 0.57679915 0.43987343 0.44198313 0.43459916 0.43987343 0.45464134 0.43987343
[31] 'betacopI_asperN_gi|67518019|ref|XP_658781_1|_hypothetical_protein_AN1177_2_'                                                                       0.5595668 0.5813705 0.5451647 0.56121343 0.7027933 0.70150864 0.5534188 0.54419595 0.53731346 0.61276597 0.56856185 0.6653226 0.6503198 0.7653302 0.6641791 0.6053476 0.5660981 0.7479484 0.7070064 0.6048387 0.77360934 0.54068524 0.543131 0.75918883 0.5462274 0.4941799 0.4957627 0.45299146 0.45833334 0.45464247 0.0 0.18440464 0.43208557 0.39767933 0.41587302 0.52132195 0.52025586 0.52132195 0.52132195 0.52025586 0.52132195 0.5181237 0.53067815 0.45980707 0.5214592 0.4989429 0.5 0.4947146 0.5010571 0.52114165 0.50951374
[32] 'betacopI_neuro_gi|85085318|ref|XP_957481_1|_coatomer_beta_subunit_'                                                                                0.56182474 0.5839572 0.559448 0.5616883 0.69899666 0.7018299 0.5602988 0.5451647 0.55058575 0.6121148 0.5719063 0.68016195 0.6457447 0.7615112 0.6730564 0.6057692 0.5621679 0.74413145 0.69989395 0.6234818 0.76943004 0.5529412 0.5526036 0.75949365 0.552492 0.487315 0.4878307 0.44076842 0.4439701 0.4424307 0.18440464 0.0 0.4241453 0.41894737 0.43128964 0.5250266 0.52396166 0.5250266 0.5250266 0.5228967 0.5228967 0.52183175 0.5322581 0.45980707 0.52558637 0.50158393 0.49736008 0.49947202 0.49524814 0.5100317 0.5058078
[33] 'betacopI_gi|50556394|ref|XP_505605_1|_YALI0F19074p_'                                                                                               0.59687126 0.6128342 0.5842217 0.5816994 0.7147651 0.7187839 0.58760685 0.5907626 0.57984996 0.6388889 0.5912654 0.6707317 0.6723953 0.7669441 0.67807484 0.64844584 0.6 0.74647886 0.72192514 0.61382115 0.7779221 0.5807487 0.58754027 0.7858048 0.6006424 0.49893844 0.5031915 0.44692144 0.4596603 0.45281017 0.43208557 0.4241453 0.0 0.485623 0.510661 0.5413534 0.54027927 0.5413534 0.54027927 0.5424275 0.5413534 0.54779804 0.5604752 0.5308776 0.5657328 0.4994698 0.50053024 0.50053024 0.5026511 0.5037116 0.5068929
[34] 'betacopI_gi|71018555|ref|XP_759508_1|_hypothetical_protein_UM03361_1_'                                                                             0.5510204 0.57051283 0.5216931 0.5524324 0.701891 0.6935484 0.52340424 0.50955415 0.51753455 0.61627907 0.5545657 0.6451613 0.62380445 0.7558962 0.65957445 0.5819149 0.5504782 0.7482436 0.6898002 0.5927419 0.770428 0.51974386 0.5063694 0.7779172 0.5286017 0.5383001 0.52996844 0.5037274 0.49307775 0.5031915 0.39767933 0.41894737 0.485623 0.0 0.3263158 0.4819149 0.48297873 0.4819149 0.48297873 0.48510638 0.48404256 0.49042553 0.50805587 0.506937 0.48394004 0.5419287 0.5419287 0.5398323 0.5387841 0.548218 0.5450734
[35] 'betacopI_gi|58269570|ref|XP_571941_1|_ER_to_Golgi_transport_related_protein_'                                                                      0.5516827 0.58502674 0.54612935 0.55362946 0.71968853 0.70689654 0.5479744 0.53780615 0.53780615 0.6206164 0.5586592 0.6356275 0.62899786 0.77304965 0.6563501 0.62032086 0.5654952 0.76084405 0.6931217 0.6194332 0.78210115 0.54817986 0.5537806 0.76864725 0.5515409 0.54756874 0.5423729 0.51599145 0.5127932 0.51382977 0.41587302 0.43128964 0.510661 0.3263158 0.0 0.50747865 0.50747865 0.508547 0.508547 0.50747865 0.51282054 0.50747865 0.5323276 0.51824033 0.52309346 0.5469905 0.55121434 0.54593456 0.5395987 0.55227035 0.55121434
[36] 'betacopI_mus_gi|15426055|ref|NP_203534_1|_coatomer_protein_complex_subunit_beta_1_'                                                                0.56287426 0.5694444 0.50053364 0.51295894 0.70581657 0.6860215 0.5037353 0.49464667 0.48877007 0.6091587 0.518313 0.5967742 0.6137566 0.7523585 0.64094317 0.58474576 0.5346852 0.72482437 0.6862955 0.5483871 0.74837875 0.39130434 0.50535333 0.7721519 0.50213677 0.56475586 0.5821845 0.55042917 0.55150217 0.5556745 0.52132195 0.5250266 0.5413534 0.4819149 0.50747865 0.0 0.0073452257 0.0020986358 0.012591816 0.02098636 0.05141658 0.06400839 0.3018066 0.57529795 0.31389183 0.57264054 0.5768823 0.5694592 0.5758218 0.58854717 0.57900316
[37] 'betacopI_homo_gi|7705369|ref|NP_057535_1|_coatomer_protein_complex_subunit_beta_1_'                                                                0.56407183 0.56837606 0.50160086 0.511879 0.7069351 0.68494624 0.5037353 0.49464667 0.48877007 0.60809374 0.518313 0.5967742 0.61587304 0.7511792 0.642015 0.5868644 0.5325507 0.7236534 0.68522483 0.54435486 0.74837875 0.39342523 0.50535333 0.7721519 0.50106835 0.56369424 0.58112407 0.5493562 0.55042917 0.5546039 0.52025586 0.52396166 0.54027927 0.48297873 0.50747865 0.0073452257 0.0 0.009443861 0.009443861 0.02098636 0.052465897 0.062959075 0.2986185 0.5742145 0.31601274 0.57158005 0.5758218 0.5683987 0.5747614 0.58748674 0.5779427
[38] 'betacopI_gi|18158449|ref|NP_542959_1|_coatomer_protein_complex_subunit_beta_1_'                                                                    0.56287426 0.5694444 0.50053364 0.51403886 0.70581657 0.6860215 0.5037353 0.49464667 0.48983958 0.6091587 0.518313 0.5967742 0.6137566 0.7523585 0.64094317 0.58474576 0.5346852 0.72482437 0.6862955 0.5483871 0.74837875 0.39130434 0.50535333 0.7721519 0.50213677 0.5658174 0.583245 0.55150217 0.55364805 0.5567452 0.52132195 0.5250266 0.5413534 0.4819149 0.508547 0.0020986358 0.009443861 0.0 0.013641133 0.022035677 0.052465897 0.06505771 0.3018066 0.5763814 0.31389183 0.57370096 0.5779427 0.5705196 0.5768823 0.58960766 0.58006364
[39] 'betacopI_gi|118151108|ref|NP_001071475_1|_coatomer_protein_complex_subunit_beta_1_'                                                                0.56407183 0.56837606 0.50160086 0.51295894 0.70581657 0.68494624 0.5037353 0.49464667 0.48877007 0.61022365 0.518313 0.5967742 0.61587304 0.7511792 0.64094317 0.58580506 0.5346852 0.7259953 0.68522483 0.54435486 0.75097275 0.38918346 0.50535333 0.7734177 0.50213677 0.56475586 0.5821845 0.5482833 0.5525751 0.5546039 0.52132195 0.5250266 0.54027927 0.48297873 0.508547 0.012591816 0.009443861 0.013641133 0.0 0.022035677 0.049317945 0.06505771 0.3018066 0.5731311 0.31813362 0.57370096 0.5779427 0.5705196 0.5768823 0.58854717 0.58006364
[40] 'betacopI_gallus_gi|57530020|ref|NP_001006467_1|_coatomer_protein_complex_subunit_beta_1_'                                                          0.5616766 0.5694444 0.50053364 0.51403886 0.7069351 0.68494624 0.5026681 0.49357602 0.486631 0.60809374 0.5205327 0.5967742 0.6148148 0.7523585 0.63987136 0.5836864 0.5325507 0.7236534 0.68415415 0.5483871 0.74837875 0.3902439 0.50535333 0.77088606 0.49893162 0.5658174 0.5821845 0.55042917 0.5525751 0.5535332 0.52025586 0.5228967 0.5424275 0.48510638 0.50747865 0.02098636 0.02098636 0.022035677 0.022035677 0.0 0.043022037 0.057712488 0.2975558 0.5731311 0.31389183 0.5758218 0.57900316 0.57264054 0.5768823 0.58854717 0.58112407
[41] 'betacopI_xenopus_gi|148223736|ref|NP_001090083_1|_hypothetical_protein_LOC735158_'                                                                 0.5652695 0.5694444 0.50160086 0.51295894 0.70469797 0.68494624 0.5058698 0.5010707 0.49518716 0.6144835 0.5205327 0.6008065 0.61269844 0.7535377 0.6452304 0.58580506 0.53681964 0.7318501 0.68201286 0.54435486 0.74967575 0.39342523 0.509636 0.77468354 0.50641024 0.566879 0.58748674 0.5493562 0.555794 0.5546039 0.52132195 0.5228967 0.5413534 0.48404256 0.51282054 0.05141658 0.052465897 0.052465897 0.049317945 0.043022037 0.0 0.07240294 0.30499467 0.5731311 0.31813362 0.5779427 0.58006364 0.5758218 0.5768823 0.5917285 0.5821845
[42] 'betacopI_danio_gi|51858536|gb|AAH81657_1|_Coatomer_protein_complex_subunit_beta_1_'                                                                0.5616766 0.56517094 0.5026681 0.51295894 0.7114094 0.68817204 0.5122732 0.50214136 0.49625668 0.6198083 0.51609325 0.6008065 0.61904764 0.7523585 0.63987136 0.5805085 0.53788686 0.7318501 0.68522483 0.5483871 0.7548638 0.3997879 0.51284796 0.7734177 0.50641024 0.56794053 0.58748674 0.5525751 0.55364805 0.5620985 0.5181237 0.52183175 0.54779804 0.49042553 0.50747865 0.06400839 0.062959075 0.06505771 0.06505771 0.057712488 0.07240294 0.0 0.30393198 0.5687974 0.31707317 0.58112407 0.5843054 0.5779427 0.58112407 0.58960766 0.583245
[43] 'betacopI_apis_gi|110763426|ref|XP_001120953_1|_PREDICTED__similar_to_coatomer_protein_complex_subunit_beta_'                                       0.54842615 0.5633047 0.5107296 0.50817883 0.717833 0.6923913 0.50965667 0.50378376 0.49892008 0.6040773 0.54087347 0.59583336 0.61991435 0.75446963 0.6482684 0.5846645 0.5321199 0.72695035 0.69330454 0.5625 0.76631856 0.41320553 0.5102703 0.77608144 0.5059331 0.5857295 0.5968085 0.5769645 0.57588804 0.57894737 0.53067815 0.5322581 0.5604752 0.50805587 0.5323276 0.3018066 0.2986185 0.3018066 0.3018066 0.2975558 0.30499467 0.30393198 0.0 0.595186 0.2948718 0.5893617 0.593617 0.58829784 0.58829784 0.5925532 0.593617
[44] 'betacopI_gi|19112195|ref|NP_595403_1|_coatomer_beta_subunit_predicted_'                                                                            0.6143552 0.6180631 0.6256742 0.60812294 0.7228507 0.72270745 0.62472886 0.5969828 0.6040993 0.63822895 0.62782806 0.6141079 0.69405407 0.7732697 0.6923077 0.6319218 0.6082251 0.7544484 0.71044135 0.6141079 0.7785059 0.6006529 0.6023707 0.78205127 0.6071044 0.5645161 0.57419354 0.5194805 0.512987 0.5178378 0.45980707 0.45980707 0.5308776 0.506937 0.51824033 0.57529795 0.5742145 0.5763814 0.5731311 0.5731311 0.5731311 0.5687974 0.595186 0.0 0.587146 0.55961335 0.5585392 0.5574651 0.5585392 0.5520945 0.56176156
[45] 'betacopI_droso_gi|17647193|ref|NP_523400_1|_beta_coatomer_protein_'                                                                                0.5691937 0.5772532 0.5219721 0.52819955 0.7194164 0.6883117 0.52411574 0.5048439 0.5026911 0.6252677 0.5351955 0.62601626 0.6357827 0.75326216 0.65048546 0.6068013 0.55948555 0.74470586 0.69860065 0.56504065 0.7610966 0.41515476 0.5166846 0.7643312 0.5112782 0.58528787 0.59531415 0.5705059 0.5726588 0.57679915 0.5214592 0.52558637 0.5657328 0.48394004 0.52309346 0.31389183 0.31601274 0.31389183 0.31813362 0.31389183 0.31813362 0.31707317 0.2948718 0.587146 0.0 0.5910543 0.5910543 0.5889244 0.5889244 0.5942492 0.58679444
[46] 'betacopI_Scer_SEC26YDR238C'                                                                                                                        0.6184211 0.62857145 0.62460566 0.6256742 0.7177778 0.7156652 0.6257928 0.6150583 0.6012725 0.6565445 0.6304107 0.70281124 0.69385594 0.76796234 0.66914105 0.6631468 0.6214511 0.75990677 0.72612804 0.6330645 0.7894057 0.60634923 0.60339344 0.78156567 0.61587304 0.2695473 0.34468526 0.44820297 0.45300952 0.43987343 0.4989429 0.50158393 0.4994698 0.5419287 0.5469905 0.57264054 0.57158005 0.57370096 0.57370096 0.5758218 0.5779427 0.58112407 0.5893617 0.55961335 0.5910543 0.0 0.03802672 0.02877698 0.060637206 0.25617284 0.05755396
[47] 'betacopI_Smik_c231_4037'                                                                                                                           0.6232057 0.6328042 0.6288118 0.6278317 0.71555555 0.7156652 0.62896407 0.61823964 0.6055143 0.65759164 0.62708104 0.70281124 0.69491524 0.77031803 0.6702015 0.6631468 0.62355417 0.7610723 0.7271773 0.62903225 0.7881137 0.6031746 0.60445386 0.7828283 0.6201058 0.27366254 0.34262127 0.44820297 0.44984162 0.44198313 0.5 0.49736008 0.50053024 0.5419287 0.55121434 0.5768823 0.5758218 0.5779427 0.5779427 0.57900316 0.58006364 0.5843054 0.593617 0.5585392 0.5910543 0.03802672 0.0 0.041109968 0.05241521 0.25925925 0.048304215
[48] 'betacopI_Spar_c117_4624'                                                                                                                           0.62081337 0.62751323 0.62670875 0.6256742 0.7177778 0.71351933 0.62896407 0.6161188 0.602333 0.65445024 0.6281909 0.6987952 0.69067794 0.7714959 0.6702015 0.6610348 0.61934805 0.75874126 0.72402936 0.63709676 0.7906977 0.6031746 0.60445386 0.78156567 0.6169312 0.2695473 0.34158927 0.44291756 0.45089757 0.43459916 0.4947146 0.49947202 0.50053024 0.5398323 0.54593456 0.5694592 0.5683987 0.5705196 0.5705196 0.57264054 0.5758218 0.5779427 0.58829784 0.5574651 0.5889244 0.02877698 0.041109968 0.0 0.061664954 0.25823045 0.058581706
[49] 'betacopI_Sbay_Contig497_5'                                                                                                                         0.6196172 0.63068783 0.62355417 0.62351674 0.72 0.71781117 0.62896407 0.6097561 0.6055143 0.6565445 0.62597114 0.70281124 0.6885593 0.77031803 0.66808057 0.6631468 0.6182965 0.75524473 0.7198321 0.6330645 0.7894057 0.6042328 0.60339344 0.78409094 0.61587304 0.27160493 0.34262127 0.44186047 0.44878563 0.43987343 0.5010571 0.49524814 0.5026511 0.5387841 0.5395987 0.5758218 0.5747614 0.5768823 0.5768823 0.5768823 0.5768823 0.58112407 0.58829784 0.5585392 0.5889244 0.060637206 0.05241521 0.061664954 0.0 0.2654321 0.058581706
[50] 'betacopI_Scas_Contig721_70'                                                                                                                        0.6303828 0.63492066 0.62670875 0.6278317 0.7133333 0.694206 0.627907 0.6150583 0.6161188 0.65340316 0.62597114 0.70281124 0.69067794 0.7691402 0.6808059 0.67265046 0.62460566 0.76340324 0.7345226 0.625 0.7919897 0.6031746 0.62248147 0.7765151 0.6232804 0.28733265 0.35433885 0.46300212 0.46990496 0.45464134 0.52114165 0.5100317 0.5037116 0.548218 0.55227035 0.58854717 0.58748674 0.58960766 0.58854717 0.58854717 0.5917285 0.58960766 0.5925532 0.5520945 0.5942492 0.25617284 0.25925925 0.25823045 0.2654321 0.0 0.25925925
[51] 'betacopI_Skud_Contig2069_11'                                                                                                                       0.6220096 0.63492066 0.62670875 0.63106793 0.7177778 0.71995705 0.62896407 0.6171792 0.6086956 0.65759164 0.62708104 0.70281124 0.6927966 0.7691402 0.6723224 0.6631468 0.62460566 0.75757575 0.72927594 0.63709676 0.79457366 0.6031746 0.6076352 0.78156567 0.6243386 0.27263373 0.34468526 0.44820297 0.45089757 0.43987343 0.50951374 0.5058078 0.5068929 0.5450734 0.55121434 0.57900316 0.5779427 0.58006364 0.58006364 0.58112407 0.5821845 0.583245 0.593617 0.56176156 0.58679444 0.05755396 0.048304215 0.058581706 0.058581706 0.25925925 0.0
;
END; [Distances]
BEGIN Sets;
  TAXSET 'amoebozoa' = 'beta_dicty_DDB0191250_|Protein|_gene__copB_on_chromosome__4_position_2394561_to_2397811' 'beta_ehisto_51_m00171_|||coatmer_beta_subunit_putative|Entamoeba_histolytica|chr_unknown|||Auto';
  TAXSET 'chromalveolata' = 'beta_tparva_525_m05654_|TP01_0687|TP01_0687|coatomer_beta_subunit_putative|Theileria_parva|chr_1|c1m525|525' 'beta_thaps_jgi|Thaps3|26212|estExt_fgenesh1_pm_C_chr_40054' 'beta_chominis_640325504_XP_665196_Chro_60040_hypothetical_protein_' 'beta_plasmob_PB000713_00_0_|||coatamer_protein_beta_subunit_putative|Plasmodium_berghei|chr_||Partial|Auto' 'beta_tetrahymena_60_m00135_|||Adaptin_N_terminal_region_family_protein|T__thermophilia|chr_0|8254636|60' 'beta_pfacli_gi|124808953|ref|XP_001348451_1|_coatamer_protein_beta_subunit_' 'beta_phytoph_PITG_02267_|_PITT_02267_|_Phytophthora_infestans_conserved_hypothetical_protein_translation_992_aa' 'beta_phytoph_jgi|Phypa1_1|225075|estExt_Genewise1_C_3090008' 'beta_Toxoplasma_gondii|IX|57_m01829|Annotation|Toxoplasma_gondii_TIGR|protein_coding_coatomer_beta_subunit_putative__beta_coat_protein_putative' 'beta_phaeo_jgi|Phatr2|53300|phatr1_ua_pm_chr_9000004';
  TAXSET 'excavata' = 'beta_tricho_92921_m00289' 'beta_naegleria_estExt_fgeneshNG_pg_C_480092' 'beta_leish_LinJ20_V3_1390_|||coatomer_beta_subunit_putative|Leishmania_infantum|chr_20|||Auto' 'beta_giardia_640335162_XP_771472_GLP_163_4671_7817_coatomer_beta_subunit_';
  TAXSET 'fungi' = 'betacopI_pichia_gi|150866782|ref|XP_001386493_2|_hypothetical_protein_PICST_91200_' 'betacopI_neuro_gi|85085318|ref|XP_957481_1|_coatomer_beta_subunit_' 'betacopI_asperN_gi|67518019|ref|XP_658781_1|_hypothetical_protein_AN1177_2_' 'betacopI_Scer_SEC26YDR238C' 'betacopI_Scas_Contig721_70' 'betacopI_Smik_c231_4037' 'betacopI_candiG_gi|50292531|ref|XP_448698_1|_unnamed_protein_product_' 'betacopI_candiaA_gi|68477011|ref|XP_717483_1|_hypothetical_protein_CaO19_8161_' 'betacopI_debaro_gi|202953430|emb|CAG89570_2|_DEHA2F19272p_' 'betacopI_Skud_Contig2069_11' 'betacopI_kluyver_gi|50305849|ref|XP_452885_1|_unnamed_protein_product_' 'betacopI_Spar_c117_4624' 'betacopI_Sbay_Contig497_5' 'beta_ecuni_gi|19173437|ref|NP_597240_1|_COATOMER_COMPLEX_BETA_SUBUNIT_';
  TAXSET 'metazoa' = 'beta_celegans_gi|4226126|gb|AAD12836_1|_Hypothetical_protein_Y25C1A_5_' 'betacopI_mus_gi|15426055|ref|NP_203534_1|_coatomer_protein_complex_subunit_beta_1_' 'betacopI_xenopus_gi|148223736|ref|NP_001090083_1|_hypothetical_protein_LOC735158_' 'betacopI_droso_gi|17647193|ref|NP_523400_1|_beta_coatomer_protein_' 'betacopI_apis_gi|110763426|ref|XP_001120953_1|_PREDICTED__similar_to_coatomer_protein_complex_subunit_beta_' 'betacopI_gallus_gi|57530020|ref|NP_001006467_1|_coatomer_protein_complex_subunit_beta_1_' 'betacopI_danio_gi|51858536|gb|AAH81657_1|_Coatomer_protein_complex_subunit_beta_1_' 'betacopI_homo_gi|7705369|ref|NP_057535_1|_coatomer_protein_complex_subunit_beta_1_';
  TAXSET 'microsporidia' = 'beta_ecuni_gi|19173437|ref|NP_597240_1|_COATOMER_COMPLEX_BETA_SUBUNIT_';
  TAXSET 'pezizomycetes' = 'betacopI_neuro_gi|85085318|ref|XP_957481_1|_coatomer_beta_subunit_' 'betacopI_asperN_gi|67518019|ref|XP_658781_1|_hypothetical_protein_AN1177_2_';
  TAXSET 'plantae' = 'beta_ostreo_jgi|Ost9901_3|49385|estExt_Genewise_ext_C_Chr_40371' 'beta_athali_gi|5262760|emb|CAB45908_1|_Beta_COP_like_protein_' 'beta_populus_jgi|Poptr1_1|578384|eugene3_00180608' 'beta_volvo_jgi|Volca1|67325|e_gw1_64_106_1' 'beta_oryzas_gi|115484427|ref|NP_001065875_1|_Os11g0174000_' 'beta_chlamydo_jgi|Chlre4|195438|SAN_estExt_GenewiseW_1_C_630061';
  TAXSET 'rhodophyta' = 'beta_cmero_gnl|CMER|CMG048C_coatomer_protein_complex_subunit_beta';
  TAXSET 'saccharomycotina' = 'betacopI_pichia_gi|150866782|ref|XP_001386493_2|_hypothetical_protein_PICST_91200_' 'betacopI_candiG_gi|50292531|ref|XP_448698_1|_unnamed_protein_product_' 'betacopI_candiaA_gi|68477011|ref|XP_717483_1|_hypothetical_protein_CaO19_8161_' 'betacopI_debaro_gi|202953430|emb|CAG89570_2|_DEHA2F19272p_' 'betacopI_Scer_SEC26YDR238C' 'betacopI_Skud_Contig2069_11' 'betacopI_Spar_c117_4624' 'betacopI_kluyver_gi|50305849|ref|XP_452885_1|_unnamed_protein_product_' 'betacopI_Scas_Contig721_70' 'betacopI_Sbay_Contig497_5' 'betacopI_Smik_c231_4037';
  TAXSET 'unikonta' = 'betacopI_pichia_gi|150866782|ref|XP_001386493_2|_hypothetical_protein_PICST_91200_' 'beta_celegans_gi|4226126|gb|AAD12836_1|_Hypothetical_protein_Y25C1A_5_' 'betacopI_mus_gi|15426055|ref|NP_203534_1|_coatomer_protein_complex_subunit_beta_1_' 'betacopI_neuro_gi|85085318|ref|XP_957481_1|_coatomer_beta_subunit_' 'beta_dicty_DDB0191250_|Protein|_gene__copB_on_chromosome__4_position_2394561_to_2397811' 'beta_ehisto_51_m00171_|||coatmer_beta_subunit_putative|Entamoeba_histolytica|chr_unknown|||Auto' 'betacopI_xenopus_gi|148223736|ref|NP_001090083_1|_hypothetical_protein_LOC735158_' 'betacopI_asperN_gi|67518019|ref|XP_658781_1|_hypothetical_protein_AN1177_2_' 'betacopI_Scer_SEC26YDR238C' 'betacopI_apis_gi|110763426|ref|XP_001120953_1|_PREDICTED__similar_to_coatomer_protein_complex_subunit_beta_' 'betacopI_Scas_Contig721_70' 'betacopI_danio_gi|51858536|gb|AAH81657_1|_Coatomer_protein_complex_subunit_beta_1_' 'betacopI_Smik_c231_4037' 'betacopI_candiG_gi|50292531|ref|XP_448698_1|_unnamed_protein_product_' 'betacopI_candiaA_gi|68477011|ref|XP_717483_1|_hypothetical_protein_CaO19_8161_' 'betacopI_debaro_gi|202953430|emb|CAG89570_2|_DEHA2F19272p_' 'betacopI_droso_gi|17647193|ref|NP_523400_1|_beta_coatomer_protein_' 'betacopI_Skud_Contig2069_11' 'betacopI_Spar_c117_4624' 'betacopI_kluyver_gi|50305849|ref|XP_452885_1|_unnamed_protein_product_' 'betacopI_gallus_gi|57530020|ref|NP_001006467_1|_coatomer_protein_complex_subunit_beta_1_' 'betacopI_Sbay_Contig497_5' 'betacopI_homo_gi|7705369|ref|NP_057535_1|_coatomer_protein_complex_subunit_beta_1_' 'beta_ecuni_gi|19173437|ref|NP_597240_1|_COATOMER_COMPLEX_BETA_SUBUNIT_';
END; [Sets]

BEGIN Splits;
DIMENSIONS ntax=51 nsplits=187;
FORMAT labels=no weights=yes confidences=no intervals=no;
PROPERTIES fit=98.48 cyclic;
CYCLE 1 17 25 8 23 9 3 7 4 22 41 40 38 36 37 39 42 43 45 11 35 34 31 32 33 44 28 30 29 27 50 48 46 47 51 49 26 10 6 12 19 20 13 14 24 21 18 5 15 16 2;
MATRIX
[1, size=1] 	 0.118245214 	  1 3 4 5 6 7 8 9 10 11 12 13 14 15 16 17 18 19 20 21 22 23 24 25 26 27 28 29 30 31 32 33 34 35 36 37 38 39 40 41 42 43 44 45 46 47 48 49 50 51,
[2, size=25] 	 3.339345E-4 	  1 3 4 7 8 9 11 17 22 23 25 31 32 33 34 35 36 37 38 39 40 41 42 43 45,
[3, size=9] 	 0.004537678 	  1 3 4 7 8 9 17 23 25,
[4, size=2] 	 0.0029478476 	  1 17,
[5, size=1] 	 0.09830833 	  1,
[6, size=1] 	 0.30283305 	  1 2 3 4 5 6 7 8 9 10 11 12 13 14 15 17 18 19 20 21 22 23 24 25 26 27 28 29 30 31 32 33 34 35 36 37 38 39 40 41 42 43 44 45 46 47 48 49 50 51,
[7, size=7] 	 0.0054123793 	  1 2 3 4 6 7 8 9 10 11 12 13 17 19 20 22 23 25 26 27 28 29 30 31 32 33 34 35 36 37 38 39 40 41 42 43 44 45 46 47 48 49 50 51,
[8, size=12] 	 0.0058029485 	  1 2 3 4 7 8 9 10 11 17 22 23 25 26 27 28 29 30 31 32 33 34 35 36 37 38 39 40 41 42 43 44 45 46 47 48 49 50 51,
[9, size=10] 	 0.0075344513 	  1 2 3 4 7 8 9 17 23 25,
[10, size=9] 	 0.005893318 	  1 2 3 7 8 9 17 23 25,
[11, size=7] 	 9.1357215E-4 	  1 2 8 9 17 23 25,
[12, size=3] 	 0.048437804 	  1 2 17,
[13, size=2] 	 0.10524981 	  1 2,
[14, size=1] 	 0.3283795 	  1 2 3 4 5 6 7 8 9 10 11 12 13 14 16 17 18 19 20 21 22 23 24 25 26 27 28 29 30 31 32 33 34 35 36 37 38 39 40 41 42 43 44 45 46 47 48 49 50 51,
[15, size=3] 	 0.0030870526 	  1 2 3 4 6 7 8 9 10 11 12 13 14 16 17 19 20 21 22 23 24 25 26 27 28 29 30 31 32 33 34 35 36 37 38 39 40 41 42 43 44 45 46 47 48 49 50 51,
[16, size=4] 	 0.004925045 	  1 2 3 4 6 7 8 9 10 11 12 13 14 16 17 19 20 22 23 24 25 26 27 28 29 30 31 32 33 34 35 36 37 38 39 40 41 42 43 44 45 46 47 48 49 50 51,
[17, size=19] 	 0.0021987066 	  1 2 3 4 7 8 9 11 16 17 22 23 25 27 28 29 30 31 32 33 34 35 36 37 38 39 40 41 42 43 44 45,
[18, size=20] 	 0.0063666413 	  1 2 3 4 7 8 9 11 16 17 22 23 25 28 29 30 31 32 33 34 35 36 37 38 39 40 41 42 43 44 45,
[19, size=25] 	 0.0055253254 	  1 2 3 4 7 8 9 11 16 17 22 23 25 31 32 34 35 36 37 38 39 40 41 42 43 45,
[20, size=1] 	 0.36187753 	  1 2 3 4 6 7 8 9 10 11 12 13 14 15 16 17 18 19 20 21 22 23 24 25 26 27 28 29 30 31 32 33 34 35 36 37 38 39 40 41 42 43 44 45 46 47 48 49 50 51,
[21, size=2] 	 0.005815167 	  1 2 3 4 6 7 8 9 10 11 12 13 14 15 16 17 19 20 21 22 23 24 25 26 27 28 29 30 31 32 33 34 35 36 37 38 39 40 41 42 43 44 45 46 47 48 49 50 51,
[22, size=5] 	 0.009017104 	  1 2 3 4 6 7 8 9 10 11 12 13 15 16 17 19 20 22 23 25 26 27 28 29 30 31 32 33 34 35 36 37 38 39 40 41 42 43 44 45 46 47 48 49 50 51,
[23, size=10] 	 0.009354868 	  1 2 3 4 7 8 9 10 11 15 16 17 22 23 25 26 27 28 29 30 31 32 33 34 35 36 37 38 39 40 41 42 43 44 45 46 47 48 49 50 51,
[24, size=12] 	 0.0011503525 	  1 2 3 4 7 8 9 11 15 16 17 22 23 25 27 28 29 30 31 32 33 34 35 36 37 38 39 40 41 42 43 44 45 46 47 48 49 50 51,
[25, size=25] 	 1.12555215E-4 	  1 2 3 4 7 8 9 11 15 16 17 22 23 25 31 34 35 36 37 38 39 40 41 42 43 45,
[26, size=12] 	 0.007237986 	  1 2 3 4 7 8 9 15 16 17 23 25,
[27, size=1] 	 0.36938214 	  1 2 3 4 5 6 7 8 9 10 11 12 13 14 15 16 17 19 20 21 22 23 24 25 26 27 28 29 30 31 32 33 34 35 36 37 38 39 40 41 42 43 44 45 46 47 48 49 50 51,
[28, size=2] 	 0.0059080753 	  1 2 3 4 5 6 7 8 9 10 11 12 13 14 15 16 17 19 20 22 23 24 25 26 27 28 29 30 31 32 33 34 35 36 37 38 39 40 41 42 43 44 45 46 47 48 49 50 51,
[29, size=3] 	 0.015737128 	  1 2 3 4 5 6 7 8 9 10 11 12 13 14 15 16 17 19 20 22 23 25 26 27 28 29 30 31 32 33 34 35 36 37 38 39 40 41 42 43 44 45 46 47 48 49 50 51,
[30, size=10] 	 5.7146355E-4 	  1 2 3 4 5 7 8 9 11 15 16 17 22 23 25 26 27 28 29 30 31 32 33 34 35 36 37 38 39 40 41 42 43 44 45 46 47 48 49 50 51,
[31, size=11] 	 3.0793212E-4 	  1 2 3 4 5 7 8 9 11 15 16 17 22 23 25 27 28 29 30 31 32 33 34 35 36 37 38 39 40 41 42 43 44 45 46 47 48 49 50 51,
[32, size=1] 	 0.39787468 	  1 2 3 4 5 6 7 8 9 10 11 12 13 14 15 16 17 18 19 20 22 23 24 25 26 27 28 29 30 31 32 33 34 35 36 37 38 39 40 41 42 43 44 45 46 47 48 49 50 51,
[33, size=2] 	 0.0054219384 	  1 2 3 4 5 6 7 8 9 10 11 12 13 14 15 16 17 18 19 20 22 23 25 26 27 28 29 30 31 32 33 34 35 36 37 38 39 40 41 42 43 44 45 46 47 48 49 50 51,
[34, size=8] 	 0.007983937 	  1 2 3 4 5 7 8 9 10 11 15 16 17 18 22 23 25 26 27 28 29 30 31 32 33 34 35 36 37 38 39 40 41 42 43 44 45 46 47 48 49 50 51,
[35, size=1] 	 0.39093333 	  1 2 3 4 5 6 7 8 9 10 11 12 13 14 15 16 17 18 19 20 21 22 23 25 26 27 28 29 30 31 32 33 34 35 36 37 38 39 40 41 42 43 44 45 46 47 48 49 50 51,
[36, size=2] 	 0.020139882 	  1 2 3 4 5 6 7 8 9 10 11 12 13 15 16 17 18 19 20 21 22 23 25 26 27 28 29 30 31 32 33 34 35 36 37 38 39 40 41 42 43 44 45 46 47 48 49 50 51,
[37, size=6] 	 0.0018176528 	  1 2 3 4 5 6 7 8 9 10 11 15 16 17 18 21 22 23 25 26 27 28 29 30 31 32 33 34 35 36 37 38 39 40 41 42 43 44 45 46 47 48 49 50 51,
[38, size=1] 	 0.37354472 	  1 2 3 4 5 6 7 8 9 10 11 12 13 15 16 17 18 19 20 21 22 23 24 25 26 27 28 29 30 31 32 33 34 35 36 37 38 39 40 41 42 43 44 45 46 47 48 49 50 51,
[39, size=3] 	 8.2956016E-4 	  1 2 3 4 5 6 7 8 9 10 11 12 15 16 17 18 19 21 22 23 24 25 26 27 28 29 30 31 32 33 34 35 36 37 38 39 40 41 42 43 44 45 46 47 48 49 50 51,
[40, size=5] 	 0.0041252063 	  1 2 3 4 5 6 7 8 9 10 11 15 16 17 18 21 22 23 24 25 26 27 28 29 30 31 32 33 34 35 36 37 38 39 40 41 42 43 44 45 46 47 48 49 50 51,
[41, size=6] 	 0.013430105 	  1 2 3 4 5 7 8 9 10 11 15 16 17 18 21 22 23 24 25 26 27 28 29 30 31 32 33 34 35 36 37 38 39 40 41 42 43 44 45 46 47 48 49 50 51,
[42, size=1] 	 0.2429442 	  1 2 3 4 5 6 7 8 9 10 11 12 14 15 16 17 18 19 20 21 22 23 24 25 26 27 28 29 30 31 32 33 34 35 36 37 38 39 40 41 42 43 44 45 46 47 48 49 50 51,
[43, size=2] 	 0.04030514 	  1 2 3 4 5 6 7 8 9 10 11 12 14 15 16 17 18 19 21 22 23 24 25 26 27 28 29 30 31 32 33 34 35 36 37 38 39 40 41 42 43 44 45 46 47 48 49 50 51,
[44, size=4] 	 0.015452729 	  1 2 3 4 5 6 7 8 9 10 11 14 15 16 17 18 21 22 23 24 25 26 27 28 29 30 31 32 33 34 35 36 37 38 39 40 41 42 43 44 45 46 47 48 49 50 51,
[45, size=1] 	 0.14383079 	  1 2 3 4 5 6 7 8 9 10 11 12 13 14 15 16 17 18 19 21 22 23 24 25 26 27 28 29 30 31 32 33 34 35 36 37 38 39 40 41 42 43 44 45 46 47 48 49 50 51,
[46, size=2] 	 0.04138155 	  1 2 3 4 5 6 7 8 9 10 11 12 13 14 15 16 17 18 21 22 23 24 25 26 27 28 29 30 31 32 33 34 35 36 37 38 39 40 41 42 43 44 45 46 47 48 49 50 51,
[47, size=4] 	 0.0029780762 	  1 2 3 4 5 7 8 9 10 11 13 14 15 16 17 18 21 22 23 24 25 26 27 28 29 30 31 32 33 34 35 36 37 38 39 40 41 42 43 44 45 46 47 48 49 50 51,
[48, size=1] 	 0.05802349 	  1 2 3 4 5 6 7 8 9 10 11 12 13 14 15 16 17 18 20 21 22 23 24 25 26 27 28 29 30 31 32 33 34 35 36 37 38 39 40 41 42 43 44 45 46 47 48 49 50 51,
[49, size=2] 	 0.23446664 	  1 2 3 4 5 6 7 8 9 10 11 13 14 15 16 17 18 20 21 22 23 24 25 26 27 28 29 30 31 32 33 34 35 36 37 38 39 40 41 42 43 44 45 46 47 48 49 50 51,
[50, size=1] 	 0.020679863 	  1 2 3 4 5 6 7 8 9 10 11 13 14 15 16 17 18 19 20 21 22 23 24 25 26 27 28 29 30 31 32 33 34 35 36 37 38 39 40 41 42 43 44 45 46 47 48 49 50 51,
[51, size=2] 	 0.016927395 	  1 2 3 4 5 7 8 9 10 11 13 14 15 16 17 18 19 20 21 22 23 24 25 26 27 28 29 30 31 32 33 34 35 36 37 38 39 40 41 42 43 44 45 46 47 48 49 50 51,
[52, size=3] 	 0.008084157 	  1 2 3 4 5 7 8 9 11 13 14 15 16 17 18 19 20 21 22 23 24 25 26 27 28 29 30 31 32 33 34 35 36 37 38 39 40 41 42 43 44 45 46 47 48 49 50 51,
[53, size=1] 	 0.323502 	  1 2 3 4 5 7 8 9 10 11 12 13 14 15 16 17 18 19 20 21 22 23 24 25 26 27 28 29 30 31 32 33 34 35 36 37 38 39 40 41 42 43 44 45 46 47 48 49 50 51,
[54, size=1] 	 0.31001064 	  1 2 3 4 5 6 7 8 9 11 12 13 14 15 16 17 18 19 20 21 22 23 24 25 26 27 28 29 30 31 32 33 34 35 36 37 38 39 40 41 42 43 44 45 46 47 48 49 50 51,
[55, size=15] 	 0.003452683 	  1 2 5 6 12 13 14 15 16 17 18 19 20 21 24,
[56, size=1] 	 0.13281135 	  1 2 3 4 5 6 7 8 9 10 11 12 13 14 15 16 17 18 19 20 21 22 23 24 25 27 28 29 30 31 32 33 34 35 36 37 38 39 40 41 42 43 44 45 46 47 48 49 50 51,
[57, size=5] 	 0.0013018271 	  1 2 3 4 5 6 7 8 9 10 11 12 13 14 15 16 17 18 19 20 21 22 23 24 25 27 28 29 30 31 32 33 34 35 36 37 38 39 40 41 42 43 44 45 48 50,
[58, size=6] 	 0.007488252 	  1 2 3 4 5 6 7 8 9 10 11 12 13 14 15 16 17 18 19 20 21 22 23 24 25 27 28 29 30 31 32 33 34 35 36 37 38 39 40 41 42 43 44 45 50,
[59, size=7] 	 0.0332344 	  1 2 3 4 5 6 7 8 9 10 11 12 13 14 15 16 17 18 19 20 21 22 23 24 25 27 28 29 30 31 32 33 34 35 36 37 38 39 40 41 42 43 44 45,
[60, size=8] 	 0.053129278 	  1 2 3 4 5 6 7 8 9 10 11 12 13 14 15 16 17 18 19 20 21 22 23 24 25 28 29 30 31 32 33 34 35 36 37 38 39 40 41 42 43 44 45,
[61, size=11] 	 0.033989336 	  1 2 3 4 5 6 7 8 9 10 11 12 13 14 15 16 17 18 19 20 21 22 23 24 25 31 32 33 34 35 36 37 38 39 40 41 42 43 44 45,
[62, size=15] 	 0.01930633 	  1 2 3 4 5 6 7 8 9 10 11 12 13 14 15 16 17 18 19 20 21 22 23 24 25 34 35 36 37 38 39 40 41 42 43 45,
[63, size=17] 	 0.024754453 	  1 2 3 4 5 6 7 8 9 10 11 12 13 14 15 16 17 18 19 20 21 22 23 24 25 36 37 38 39 40 41 42 43 45,
[64, size=23] 	 0.010463157 	  1 2 3 4 5 6 7 8 9 10 12 13 14 15 16 17 18 19 20 21 23 24 25,
[65, size=17] 	 3.9860126E-5 	  1 2 5 6 10 12 13 14 15 16 17 18 19 20 21 24 25,
[66, size=1] 	 0.026545309 	  1 2 3 4 5 6 7 8 9 10 11 12 13 14 15 16 17 18 19 20 21 22 23 24 25 26 27 28 29 30 31 32 33 34 35 36 37 38 39 40 41 42 43 44 45 46 47 48 50 51,
[67, size=3] 	 0.0046817265 	  1 2 3 4 5 6 7 8 9 10 11 12 13 14 15 16 17 18 19 20 21 22 23 24 25 26 27 28 29 30 31 32 33 34 35 36 37 38 39 40 41 42 43 44 45 46 48 50,
[68, size=4] 	 4.778425E-4 	  1 2 3 4 5 6 7 8 9 10 11 12 13 14 15 16 17 18 19 20 21 22 23 24 25 26 27 28 29 30 31 32 33 34 35 36 37 38 39 40 41 42 43 44 45 48 50,
[69, size=5] 	 0.09277033 	  1 2 3 4 5 6 7 8 9 10 11 12 13 14 15 16 17 18 19 20 21 22 23 24 25 26 27 28 29 30 31 32 33 34 35 36 37 38 39 40 41 42 43 44 45 50,
[70, size=6] 	 0.0045237434 	  1 2 3 4 5 6 7 8 9 10 11 12 13 14 15 16 17 18 19 20 21 22 23 24 25 26 27 28 29 30 31 32 33 34 35 36 37 38 39 40 41 42 43 44 45,
[71, size=7] 	 0.004359683 	  1 2 3 4 5 6 7 8 9 10 11 12 13 14 15 16 17 18 19 20 21 22 23 24 25 26 28 29 30 31 32 33 34 35 36 37 38 39 40 41 42 43 44 45,
[72, size=9] 	 0.0011986295 	  1 2 3 4 5 6 7 8 9 10 11 12 13 14 15 16 17 18 19 20 21 22 23 24 25 26 28 31 32 33 34 35 36 37 38 39 40 41 42 43 44 45,
[73, size=16] 	 0.0033234693 	  1 2 3 4 5 6 7 8 9 10 11 12 13 14 15 16 17 18 19 20 21 22 23 24 25 26 36 37 38 39 40 41 42 43 45,
[74, size=1] 	 0.02584151 	  1 2 3 4 5 6 7 8 9 10 11 12 13 14 15 16 17 18 19 20 21 22 23 24 25 26 27 28 29 30 31 32 33 34 35 36 37 38 39 40 41 42 43 44 45 46 47 48 49 50,
[75, size=5] 	 0.003206135 	  1 2 3 4 5 6 7 8 9 10 11 12 13 14 15 16 17 18 19 20 21 22 23 24 25 26 27 28 29 30 31 32 33 34 35 36 37 38 39 40 41 42 43 44 45 49,
[76, size=6] 	 1.9252529E-4 	  1 2 3 4 5 6 7 8 9 10 11 12 13 14 15 16 17 18 19 20 21 22 23 24 25 26 28 29 30 31 32 33 34 35 36 37 38 39 40 41 42 43 44 45 49,
[77, size=8] 	 0.0012147835 	  1 2 3 4 5 6 7 8 9 10 11 12 13 14 15 16 17 18 19 20 21 22 23 24 25 26 28 31 32 33 34 35 36 37 38 39 40 41 42 43 44 45 49,
[78, size=1] 	 0.01423785 	  1 2 3 4 5 6 7 8 9 10 11 12 13 14 15 16 17 18 19 20 21 22 23 24 25 26 27 28 29 30 31 32 33 34 35 36 37 38 39 40 41 42 43 44 45 46 48 49 50 51,
[79, size=2] 	 7.8140094E-4 	  1 2 3 4 5 6 7 8 9 10 11 12 13 14 15 16 17 18 19 20 21 22 23 24 25 26 27 28 29 30 31 32 33 34 35 36 37 38 39 40 41 42 43 44 45 48 49 50 51,
[80, size=3] 	 0.007748971 	  1 2 3 4 5 6 7 8 9 10 11 12 13 14 15 16 17 18 19 20 21 22 23 24 25 26 27 28 29 30 31 32 33 34 35 36 37 38 39 40 41 42 43 44 45 49 50 51,
[81, size=5] 	 9.36863E-5 	  1 2 3 4 5 6 7 8 9 10 11 12 13 14 15 16 17 18 19 20 21 22 23 24 25 26 28 29 30 31 32 33 34 35 36 37 38 39 40 41 42 43 44 45 49 51,
[82, size=12] 	 0.0011926426 	  1 2 3 4 5 6 7 8 9 10 11 12 13 14 15 16 17 18 19 20 21 22 23 24 25 26 34 35 36 37 38 39 40 41 42 43 45 49 51,
[83, size=1] 	 0.012909925 	  1 2 3 4 5 6 7 8 9 10 11 12 13 14 15 16 17 18 19 20 21 22 23 24 25 26 27 28 29 30 31 32 33 34 35 36 37 38 39 40 41 42 43 44 45 47 48 49 50 51,
[84, size=2] 	 0.0040421076 	  1 2 3 4 5 6 7 8 9 10 11 12 13 14 15 16 17 18 19 20 21 22 23 24 25 26 27 28 29 30 31 32 33 34 35 36 37 38 39 40 41 42 43 44 45 47 49 50 51,
[85, size=3] 	 5.415459E-4 	  1 2 3 4 5 6 7 8 9 10 11 12 13 14 15 16 17 18 19 20 21 22 23 24 25 26 27 28 29 30 31 32 33 34 35 36 37 38 39 40 41 42 43 44 45 47 49 51,
[86, size=1] 	 0.0147730615 	  1 2 3 4 5 6 7 8 9 10 11 12 13 14 15 16 17 18 19 20 21 22 23 24 25 26 27 28 29 30 31 32 33 34 35 36 37 38 39 40 41 42 43 44 45 46 47 49 50 51,
[87, size=1] 	 0.13288297 	  1 2 3 4 5 6 7 8 9 10 11 12 13 14 15 16 17 18 19 20 21 22 23 24 25 26 27 28 29 30 31 32 33 34 35 36 37 38 39 40 41 42 43 44 45 46 47 48 49 51,
[88, size=2] 	 7.071389E-4 	  1 2 3 4 5 6 7 8 9 10 11 12 13 14 15 16 17 18 19 20 21 22 23 24 25 26 28 29 30 31 32 33 34 35 36 37 38 39 40 41 42 43 44 45 46 47 48 49 51,
[89, size=1] 	 0.1639168 	  1 2 3 4 5 6 7 8 9 10 11 12 13 14 15 16 17 18 19 20 21 22 23 24 25 26 28 29 30 31 32 33 34 35 36 37 38 39 40 41 42 43 44 45 46 47 48 49 50 51,
[90, size=2] 	 0.0017134162 	  1 2 3 4 5 6 7 8 9 10 11 12 13 14 15 16 17 18 19 20 21 22 23 24 25 26 28 30 31 32 33 34 35 36 37 38 39 40 41 42 43 44 45 46 47 48 49 50 51,
[91, size=4] 	 0.004989028 	  1 2 3 4 5 6 7 8 9 10 11 12 13 14 15 16 17 18 19 20 21 22 23 24 25 26 31 32 33 34 35 36 37 38 39 40 41 42 43 44 45 46 47 48 49 50 51,
[92, size=1] 	 0.09826154 	  1 2 3 4 5 6 7 8 9 10 11 12 13 14 15 16 17 18 19 20 21 22 23 24 25 26 27 28 30 31 32 33 34 35 36 37 38 39 40 41 42 43 44 45 46 47 48 49 50 51,
[93, size=3] 	 0.09644322 	  1 2 3 4 5 6 7 8 9 10 11 12 13 14 15 16 17 18 19 20 21 22 23 24 25 26 27 31 32 33 34 35 36 37 38 39 40 41 42 43 44 45 46 47 48 49 50 51,
[94, size=7] 	 3.6521538E-4 	  1 2 3 4 5 6 7 8 9 10 11 12 13 14 15 16 17 18 19 20 21 22 23 24 25 26 27 34 35 36 37 38 39 40 41 42 43 45 46 47 48 49 50 51,
[95, size=8] 	 0.002301972 	  1 2 3 4 5 6 7 8 9 10 11 12 13 14 15 16 17 18 19 20 21 22 23 24 25 26 27 35 36 37 38 39 40 41 42 43 45 46 47 48 49 50 51,
[96, size=9] 	 0.0061476612 	  1 2 3 4 5 6 7 8 9 10 11 12 13 14 15 16 17 18 19 20 21 22 23 24 25 26 27 36 37 38 39 40 41 42 43 45 46 47 48 49 50 51,
[97, size=1] 	 0.08926181 	  1 2 3 4 5 6 7 8 9 10 11 12 13 14 15 16 17 18 19 20 21 22 23 24 25 26 27 28 29 31 32 33 34 35 36 37 38 39 40 41 42 43 44 45 46 47 48 49 50 51,
[98, size=2] 	 0.009535678 	  1 2 3 4 5 6 7 8 9 10 11 12 13 14 15 16 17 18 19 20 21 22 23 24 25 26 27 29 31 32 33 34 35 36 37 38 39 40 41 42 43 44 45 46 47 48 49 50 51,
[99, size=25] 	 1.55572E-4 	  1 2 5 6 10 12 13 14 15 16 17 18 19 20 21 24 26 27 29 46 47 48 49 50 51,
[100, size=1] 	 0.091434196 	  1 2 3 4 5 6 7 8 9 10 11 12 13 14 15 16 17 18 19 20 21 22 23 24 25 26 27 29 30 31 32 33 34 35 36 37 38 39 40 41 42 43 44 45 46 47 48 49 50 51,
[101, size=1] 	 0.2586218 	  1 2 3 4 5 6 7 8 9 10 11 12 13 14 15 16 17 18 19 20 21 22 23 24 25 26 27 28 29 30 31 32 33 34 35 36 37 38 39 40 41 42 43 45 46 47 48 49 50 51,
[102, size=1] 	 0.22946247 	  1 2 3 4 5 6 7 8 9 10 11 12 13 14 15 16 17 18 19 20 21 22 23 24 25 26 27 28 29 30 31 32 34 35 36 37 38 39 40 41 42 43 44 45 46 47 48 49 50 51,
[103, size=3] 	 0.0021250963 	  1 2 3 4 5 6 7 8 9 10 11 12 13 14 15 16 17 18 19 20 21 22 23 24 25 26 27 28 29 30 34 35 36 37 38 39 40 41 42 43 44 45 46 47 48 49 50 51,
[104, size=4] 	 0.0012891708 	  1 2 3 4 5 6 7 8 9 10 11 12 13 14 15 16 17 18 19 20 21 22 23 24 25 26 27 28 29 30 35 36 37 38 39 40 41 42 43 44 45 46 47 48 49 50 51,
[105, size=20] 	 3.225349E-4 	  1 2 5 6 8 10 12 13 14 15 16 17 18 19 20 21 23 24 25 26 27 28 29 30 44 46 47 48 49 50 51,
[106, size=1] 	 0.091333844 	  1 2 3 4 5 6 7 8 9 10 11 12 13 14 15 16 17 18 19 20 21 22 23 24 25 26 27 28 29 30 31 33 34 35 36 37 38 39 40 41 42 43 44 45 46 47 48 49 50 51,
[107, size=2] 	 0.09341373 	  1 2 3 4 5 6 7 8 9 10 11 12 13 14 15 16 17 18 19 20 21 22 23 24 25 26 27 28 29 30 33 34 35 36 37 38 39 40 41 42 43 44 45 46 47 48 49 50 51,
[108, size=4] 	 0.024339618 	  1 2 3 4 5 6 7 8 9 10 11 12 13 14 15 16 17 18 19 20 21 22 23 24 25 26 27 28 29 30 33 36 37 38 39 40 41 42 43 44 45 46 47 48 49 50 51,
[109, size=22] 	 7.687418E-4 	  1 2 5 6 10 12 13 14 15 16 17 18 19 20 21 24 26 27 28 29 30 33 44 46 47 48 49 50 51,
[110, size=23] 	 5.357825E-4 	  1 2 5 6 10 12 13 14 15 16 18 19 20 21 24 26 27 28 29 30 33 44 46 47 48 49 50 51,
[111, size=1] 	 0.083319135 	  1 2 3 4 5 6 7 8 9 10 11 12 13 14 15 16 17 18 19 20 21 22 23 24 25 26 27 28 29 30 32 33 34 35 36 37 38 39 40 41 42 43 44 45 46 47 48 49 50 51,
[112, size=2] 	 9.045667E-4 	  1 2 3 4 5 6 7 8 9 10 11 12 13 14 15 16 17 18 19 20 21 22 23 24 25 26 27 28 29 30 32 33 35 36 37 38 39 40 41 42 43 44 45 46 47 48 49 50 51,
[113, size=3] 	 0.005243683 	  1 2 3 4 5 6 7 8 9 10 11 12 13 14 15 16 17 18 19 20 21 22 23 24 25 26 27 28 29 30 32 33 36 37 38 39 40 41 42 43 44 45 46 47 48 49 50 51,
[114, size=21] 	 0.003338655 	  1 2 5 6 10 12 13 14 15 16 17 18 19 20 21 24 26 27 28 29 30 32 33 44 46 47 48 49 50 51,
[115, size=1] 	 0.15018824 	  1 2 3 4 5 6 7 8 9 10 11 12 13 14 15 16 17 18 19 20 21 22 23 24 25 26 27 28 29 30 31 32 33 35 36 37 38 39 40 41 42 43 44 45 46 47 48 49 50 51,
[116, size=2] 	 0.0344818 	  1 2 3 4 5 6 7 8 9 10 11 12 13 14 15 16 17 18 19 20 21 22 23 24 25 26 27 28 29 30 31 32 33 36 37 38 39 40 41 42 43 44 45 46 47 48 49 50 51,
[117, size=19] 	 0.0010364337 	  1 2 5 6 10 12 13 14 15 16 17 18 19 20 21 24 25 26 27 28 29 30 31 32 33 44 46 47 48 49 50 51,
[118, size=20] 	 0.0012075955 	  1 2 5 6 10 12 13 14 15 16 17 18 19 20 21 24 26 27 28 29 30 31 32 33 44 46 47 48 49 50 51,
[119, size=21] 	 0.0053745327 	  1 2 5 6 10 12 13 14 15 16 18 19 20 21 24 26 27 28 29 30 31 32 33 44 46 47 48 49 50 51,
[120, size=1] 	 0.16748211 	  1 2 3 4 5 6 7 8 9 10 11 12 13 14 15 16 17 18 19 20 21 22 23 24 25 26 27 28 29 30 31 32 33 34 36 37 38 39 40 41 42 43 44 45 46 47 48 49 50 51,
[121, size=2] 	 0.0015647062 	  1 2 3 4 5 6 7 8 9 10 12 13 14 15 16 17 18 19 20 21 22 23 24 25 26 27 28 29 30 31 32 33 34 36 37 38 39 40 41 42 43 44 45 46 47 48 49 50 51,
[122, size=1] 	 0.27252293 	  1 2 3 4 5 6 7 8 9 10 12 13 14 15 16 17 18 19 20 21 22 23 24 25 26 27 28 29 30 31 32 33 34 35 36 37 38 39 40 41 42 43 44 45 46 47 48 49 50 51,
[123, size=1] 	 0.14588948 	  1 2 3 4 5 6 7 8 9 10 11 12 13 14 15 16 17 18 19 20 21 22 23 24 25 26 27 28 29 30 31 32 33 34 35 36 37 38 39 40 41 42 43 44 46 47 48 49 50 51,
[124, size=2] 	 0.020015728 	  1 2 3 4 5 6 7 8 9 10 11 12 13 14 15 16 17 18 19 20 21 22 23 24 25 26 27 28 29 30 31 32 33 34 35 36 37 38 39 40 41 42 44 46 47 48 49 50 51,
[125, size=8] 	 0.0023858694 	  1 2 3 4 5 6 7 8 9 10 11 12 13 14 15 16 17 18 19 20 21 22 23 24 25 26 27 28 29 30 31 32 33 34 35 41 44 46 47 48 49 50 51,
[126, size=9] 	 0.033532176 	  1 2 3 4 5 6 7 8 9 10 11 12 13 14 15 16 17 18 19 20 21 22 23 24 25 26 27 28 29 30 31 32 33 34 35 44 46 47 48 49 50 51,
[127, size=10] 	 0.046001967 	  1 2 3 4 5 6 7 8 9 10 11 12 13 14 15 16 17 18 19 20 21 23 24 25 26 27 28 29 30 31 32 33 34 35 44 46 47 48 49 50 51,
[128, size=13] 	 6.7681924E-4 	  1 2 5 6 8 9 10 11 12 13 14 15 16 17 18 19 20 21 23 24 25 26 27 28 29 30 31 32 33 34 35 44 46 47 48 49 50 51,
[129, size=14] 	 8.1513653E-4 	  1 2 5 6 8 10 11 12 13 14 15 16 17 18 19 20 21 23 24 25 26 27 28 29 30 31 32 33 34 35 44 46 47 48 49 50 51,
[130, size=17] 	 0.0050075143 	  1 2 5 6 10 11 12 13 14 15 16 17 18 19 20 21 24 26 27 28 29 30 31 32 33 34 35 44 46 47 48 49 50 51,
[131, size=1] 	 0.13698016 	  1 2 3 4 5 6 7 8 9 10 11 12 13 14 15 16 17 18 19 20 21 22 23 24 25 26 27 28 29 30 31 32 33 34 35 36 37 38 39 40 41 42 44 45 46 47 48 49 50 51,
[132, size=4] 	 5.1169476E-4 	  1 2 3 4 5 6 7 8 9 10 11 12 13 14 15 16 17 18 19 20 21 22 23 24 25 26 27 28 29 30 31 32 33 34 35 36 38 40 41 44 45 46 47 48 49 50 51,
[133, size=7] 	 1.6386266E-4 	  1 2 3 4 5 6 7 8 9 10 11 12 13 14 15 16 17 18 19 20 21 22 23 24 25 26 27 28 29 30 31 32 33 34 35 41 44 45 46 47 48 49 50 51,
[134, size=8] 	 0.0034560778 	  1 2 3 4 5 6 7 8 9 10 11 12 13 14 15 16 17 18 19 20 21 22 23 24 25 26 27 28 29 30 31 32 33 34 35 44 45 46 47 48 49 50 51,
[135, size=11] 	 7.315844E-5 	  1 2 3 5 6 8 9 10 11 12 13 14 15 16 17 18 19 20 21 23 24 25 26 27 28 29 30 31 32 33 34 35 44 45 46 47 48 49 50 51,
[136, size=12] 	 6.4354476E-6 	  1 2 5 6 8 9 10 11 12 13 14 15 16 17 18 19 20 21 23 24 25 26 27 28 29 30 31 32 33 34 35 44 45 46 47 48 49 50 51,
[137, size=17] 	 6.56886E-4 	  1 2 5 6 10 11 12 13 14 15 16 18 19 20 21 24 26 27 28 29 30 31 32 33 34 35 44 45 46 47 48 49 50 51,
[138, size=1] 	 0.03337973 	  1 2 3 4 5 6 7 8 9 10 11 12 13 14 15 16 17 18 19 20 21 22 23 24 25 26 27 28 29 30 31 32 33 34 35 36 37 38 39 40 41 43 44 45 46 47 48 49 50 51,
[139, size=2] 	 2.112837E-4 	  1 2 3 4 5 6 7 8 9 10 11 12 13 14 15 16 17 18 19 20 21 22 23 24 25 26 27 28 29 30 31 32 33 34 35 36 37 38 40 41 43 44 45 46 47 48 49 50 51,
[140, size=6] 	 0.003455726 	  1 2 3 4 5 6 7 8 9 10 11 12 13 14 15 16 17 18 19 20 21 22 23 24 25 26 27 28 29 30 31 32 33 34 35 41 43 44 45 46 47 48 49 50 51,
[141, size=7] 	 0.10922423 	  1 2 3 4 5 6 7 8 9 10 11 12 13 14 15 16 17 18 19 20 21 22 23 24 25 26 27 28 29 30 31 32 33 34 35 43 44 45 46 47 48 49 50 51,
[142, size=8] 	 0.0036713262 	  1 2 3 4 5 6 7 8 9 10 11 12 13 14 15 16 17 18 19 20 21 23 24 25 26 27 28 29 30 31 32 33 34 35 43 44 45 46 47 48 49 50 51,
[143, size=12] 	 1.786968E-4 	  1 2 5 6 8 10 11 12 13 14 15 16 17 18 19 20 21 23 24 25 26 27 28 29 30 31 32 33 34 35 43 44 45 46 47 48 49 50 51,
[144, size=1] 	 0.005944538 	  1 2 3 4 5 6 7 8 9 10 11 12 13 14 15 16 17 18 19 20 21 22 23 24 25 26 27 28 29 30 31 32 33 34 35 36 37 38 40 41 42 43 44 45 46 47 48 49 50 51,
[145, size=2] 	 0.0012952281 	  1 2 3 4 5 6 7 8 9 10 11 12 13 14 15 16 17 18 19 20 21 22 23 24 25 26 27 28 29 30 31 32 33 34 35 36 38 40 41 42 43 44 45 46 47 48 49 50 51,
[146, size=3] 	 4.925753E-4 	  1 2 3 4 5 6 7 8 9 10 11 12 13 14 15 16 17 18 19 20 21 22 23 24 25 26 27 28 29 30 31 32 33 34 35 38 40 41 42 43 44 45 46 47 48 49 50 51,
[147, size=4] 	 0.0068122796 	  1 2 3 4 5 6 7 8 9 10 11 12 13 14 15 16 17 18 19 20 21 22 23 24 25 26 27 28 29 30 31 32 33 34 35 40 41 42 43 44 45 46 47 48 49 50 51,
[148, size=5] 	 0.007244151 	  1 2 3 4 5 6 7 8 9 10 11 12 13 14 15 16 17 18 19 20 21 22 23 24 25 26 27 28 29 30 31 32 33 34 35 41 42 43 44 45 46 47 48 49 50 51,
[149, size=6] 	 0.007018076 	  1 2 3 4 5 6 7 8 9 10 11 12 13 14 15 16 17 18 19 20 21 22 23 24 25 26 27 28 29 30 31 32 33 34 35 42 43 44 45 46 47 48 49 50 51,
[150, size=7] 	 0.0014597005 	  1 2 3 4 5 6 7 8 9 10 11 12 13 14 15 16 17 18 19 20 21 23 24 25 26 27 28 29 30 31 32 33 34 35 42 43 44 45 46 47 48 49 50 51,
[151, size=1] 	 0.0020667869 	  1 2 3 4 5 6 7 8 9 10 11 12 13 14 15 16 17 18 19 20 21 22 23 24 25 26 27 28 29 30 31 32 33 34 35 36 38 39 40 41 42 43 44 45 46 47 48 49 50 51,
[152, size=2] 	 6.755653E-4 	  1 2 3 4 5 6 7 8 9 10 11 12 13 14 15 16 17 18 19 20 21 22 23 24 25 26 27 28 29 30 31 32 33 34 35 38 39 40 41 42 43 44 45 46 47 48 49 50 51,
[153, size=3] 	 5.57755E-4 	  1 2 3 4 5 6 7 8 9 10 11 12 13 14 15 16 17 18 19 20 21 22 23 24 25 26 27 28 29 30 31 32 33 34 35 39 40 41 42 43 44 45 46 47 48 49 50 51,
[154, size=4] 	 0.0020409804 	  1 2 3 4 5 6 7 8 9 10 11 12 13 14 15 16 17 18 19 20 21 22 23 24 25 26 27 28 29 30 31 32 33 34 35 39 41 42 43 44 45 46 47 48 49 50 51,
[155, size=5] 	 2.4129618E-4 	  1 2 3 4 5 6 7 8 9 10 11 12 13 14 15 16 17 18 19 20 21 22 23 24 25 26 27 28 29 30 31 32 33 34 35 39 42 43 44 45 46 47 48 49 50 51,
[156, size=1] 	 3.1197423E-4 	  1 2 3 4 5 6 7 8 9 10 11 12 13 14 15 16 17 18 19 20 21 22 23 24 25 26 27 28 29 30 31 32 33 34 35 37 38 39 40 41 42 43 44 45 46 47 48 49 50 51,
[157, size=2] 	 0.0034045775 	  1 2 3 4 5 6 7 8 9 10 11 12 13 14 15 16 17 18 19 20 21 22 23 24 25 26 27 28 29 30 31 32 33 34 35 37 39 40 41 42 43 44 45 46 47 48 49 50 51,
[158, size=4] 	 3.3848337E-4 	  1 2 3 4 5 6 7 8 9 10 11 12 13 14 15 16 17 18 19 20 21 22 23 24 25 26 27 28 29 30 31 32 33 34 35 37 39 42 43 44 45 46 47 48 49 50 51,
[159, size=1] 	 0.0013164743 	  1 2 3 4 5 6 7 8 9 10 11 12 13 14 15 16 17 18 19 20 21 22 23 24 25 26 27 28 29 30 31 32 33 34 35 36 37 39 40 41 42 43 44 45 46 47 48 49 50 51,
[160, size=2] 	 1.426346E-4 	  1 2 3 4 5 6 7 8 9 10 11 12 13 14 15 16 17 18 19 20 21 22 23 24 25 26 27 28 29 30 31 32 33 34 35 36 37 39 41 42 43 44 45 46 47 48 49 50 51,
[161, size=3] 	 3.2664795E-4 	  1 2 3 4 5 6 7 8 9 10 11 12 13 14 15 16 17 18 19 20 21 22 23 24 25 26 27 28 29 30 31 32 33 34 35 36 37 39 42 43 44 45 46 47 48 49 50 51,
[162, size=1] 	 0.006288457 	  1 2 3 4 5 6 7 8 9 10 11 12 13 14 15 16 17 18 19 20 21 22 23 24 25 26 27 28 29 30 31 32 33 34 35 36 37 38 39 41 42 43 44 45 46 47 48 49 50 51,
[163, size=2] 	 0.0048150145 	  1 2 3 4 5 6 7 8 9 10 11 12 13 14 15 16 17 18 19 20 21 22 23 24 25 26 27 28 29 30 31 32 33 34 35 36 37 38 39 42 43 44 45 46 47 48 49 50 51,
[164, size=1] 	 0.023748398 	  1 2 3 4 5 6 7 8 9 10 11 12 13 14 15 16 17 18 19 20 21 22 23 24 25 26 27 28 29 30 31 32 33 34 35 36 37 38 39 40 42 43 44 45 46 47 48 49 50 51,
[165, size=1] 	 0.21199115 	  1 2 3 4 5 6 7 8 9 10 11 12 13 14 15 16 17 18 19 20 21 23 24 25 26 27 28 29 30 31 32 33 34 35 36 37 38 39 40 41 42 43 44 45 46 47 48 49 50 51,
[166, size=2] 	 1.2434344E-4 	  1 2 3 5 6 7 8 9 10 11 12 13 14 15 16 17 18 19 20 21 23 24 25 26 27 28 29 30 31 32 33 34 35 36 37 38 39 40 41 42 43 44 45 46 47 48 49 50 51,
[167, size=1] 	 0.2004188 	  1 2 3 5 6 7 8 9 10 11 12 13 14 15 16 17 18 19 20 21 22 23 24 25 26 27 28 29 30 31 32 33 34 35 36 37 38 39 40 41 42 43 44 45 46 47 48 49 50 51,
[168, size=3] 	 0.0018752684 	  1 2 5 6 8 9 10 11 12 13 14 15 16 17 18 19 20 21 22 23 24 25 26 27 28 29 30 31 32 33 34 35 36 37 38 39 40 41 42 43 44 45 46 47 48 49 50 51,
[169, size=7] 	 0.044897035 	  1 2 5 6 10 11 12 13 14 15 16 17 18 19 20 21 22 24 26 27 28 29 30 31 32 33 34 35 36 37 38 39 40 41 42 43 44 45 46 47 48 49 50 51,
[170, size=1] 	 0.0643731 	  1 2 3 4 5 6 8 9 10 11 12 13 14 15 16 17 18 19 20 21 22 23 24 25 26 27 28 29 30 31 32 33 34 35 36 37 38 39 40 41 42 43 44 45 46 47 48 49 50 51,
[171, size=2] 	 0.11675055 	  1 2 4 5 6 8 9 10 11 12 13 14 15 16 17 18 19 20 21 22 23 24 25 26 27 28 29 30 31 32 33 34 35 36 37 38 39 40 41 42 43 44 45 46 47 48 49 50 51,
[172, size=3] 	 0.0037791317 	  1 2 4 5 6 8 10 11 12 13 14 15 16 17 18 19 20 21 22 23 24 25 26 27 28 29 30 31 32 33 34 35 36 37 38 39 40 41 42 43 44 45 46 47 48 49 50 51,
[173, size=6] 	 0.007782742 	  1 2 4 5 6 10 11 12 13 14 15 16 17 18 19 20 21 22 24 26 27 28 29 30 31 32 33 34 35 36 37 38 39 40 41 42 43 44 45 46 47 48 49 50 51,
[174, size=1] 	 0.059774086 	  1 2 4 5 6 7 8 9 10 11 12 13 14 15 16 17 18 19 20 21 22 23 24 25 26 27 28 29 30 31 32 33 34 35 36 37 38 39 40 41 42 43 44 45 46 47 48 49 50 51,
[175, size=4] 	 0.0033067442 	  1 2 4 5 6 7 10 11 12 13 14 15 16 17 18 19 20 21 22 24 25 26 27 28 29 30 31 32 33 34 35 36 37 38 39 40 41 42 43 44 45 46 47 48 49 50 51,
[176, size=5] 	 1.964324E-4 	  1 2 4 5 6 7 10 11 12 13 14 15 16 17 18 19 20 21 22 24 26 27 28 29 30 31 32 33 34 35 36 37 38 39 40 41 42 43 44 45 46 47 48 49 50 51,
[177, size=1] 	 0.11665353 	  1 2 3 4 5 6 7 8 10 11 12 13 14 15 16 17 18 19 20 21 22 23 24 25 26 27 28 29 30 31 32 33 34 35 36 37 38 39 40 41 42 43 44 45 46 47 48 49 50 51,
[178, size=2] 	 0.0012179969 	  1 2 3 4 5 6 7 8 10 11 12 13 14 15 16 17 18 19 20 21 22 24 25 26 27 28 29 30 31 32 33 34 35 36 37 38 39 40 41 42 43 44 45 46 47 48 49 50 51,
[179, size=3] 	 0.006160023 	  1 2 3 4 5 6 7 10 11 12 13 14 15 16 17 18 19 20 21 22 24 25 26 27 28 29 30 31 32 33 34 35 36 37 38 39 40 41 42 43 44 45 46 47 48 49 50 51,
[180, size=4] 	 0.039992705 	  1 2 3 4 5 6 7 10 11 12 13 14 15 16 17 18 19 20 21 22 24 26 27 28 29 30 31 32 33 34 35 36 37 38 39 40 41 42 43 44 45 46 47 48 49 50 51,
[181, size=1] 	 0.08252619 	  1 2 3 4 5 6 7 8 9 10 11 12 13 14 15 16 17 18 19 20 21 22 24 25 26 27 28 29 30 31 32 33 34 35 36 37 38 39 40 41 42 43 44 45 46 47 48 49 50 51,
[182, size=2] 	 0.02327694 	  1 2 3 4 5 6 7 9 10 11 12 13 14 15 16 17 18 19 20 21 22 24 25 26 27 28 29 30 31 32 33 34 35 36 37 38 39 40 41 42 43 44 45 46 47 48 49 50 51,
[183, size=3] 	 0.022157172 	  1 2 3 4 5 6 7 9 10 11 12 13 14 15 16 17 18 19 20 21 22 24 26 27 28 29 30 31 32 33 34 35 36 37 38 39 40 41 42 43 44 45 46 47 48 49 50 51,
[184, size=1] 	 0.06364682 	  1 2 3 4 5 6 7 9 10 11 12 13 14 15 16 17 18 19 20 21 22 23 24 25 26 27 28 29 30 31 32 33 34 35 36 37 38 39 40 41 42 43 44 45 46 47 48 49 50 51,
[185, size=2] 	 0.017675614 	  1 2 3 4 5 6 7 9 10 11 12 13 14 15 16 17 18 19 20 21 22 23 24 26 27 28 29 30 31 32 33 34 35 36 37 38 39 40 41 42 43 44 45 46 47 48 49 50 51,
[186, size=1] 	 0.102467135 	  1 2 3 4 5 6 7 8 9 10 11 12 13 14 15 16 17 18 19 20 21 22 23 24 26 27 28 29 30 31 32 33 34 35 36 37 38 39 40 41 42 43 44 45 46 47 48 49 50 51,
[187, size=1] 	 0.19940713 	  1 2 3 4 5 6 7 8 9 10 11 12 13 14 15 16 18 19 20 21 22 23 24 25 26 27 28 29 30 31 32 33 34 35 36 37 38 39 40 41 42 43 44 45 46 47 48 49 50 51,
;
END; [Splits]

BEGIN Network;
DIMENSIONS ntax=51 nvertices=917 nedges=1645;
DRAW to_scale rotate=0.06283186;
TRANSLATE
2 'beta_thaps_jgi|Thaps3|26212|estExt_fgenesh1_pm_C_chr_40054',
3 'beta_phytoph_PITG_02267_|_PITT_02267_|_Phytophthora_infestans_conserved_hypothetical_protein_translation_992_aa',
4 'beta_oryzas_gi|115484427|ref|NP_001065875_1|_Os11g0174000_',
5 'beta_populus_jgi|Poptr1_1|578384|eugene3_00180608',
6 'beta_athali_gi|5262760|emb|CAB45908_1|_Beta_COP_like_protein_',
7 'beta_phytoph_jgi|Phypa1_1|225075|estExt_Genewise1_C_3090008',
8 'beta_volvo_jgi|Volca1|67325|e_gw1_64_106_1',
9 'beta_chlamydo_jgi|Chlre4|195438|SAN_estExt_GenewiseW_1_C_630061',
10 'beta_ostreo_jgi|Ost9901_3|49385|estExt_Genewise_ext_C_Chr_40371',
11 'beta_celegans_gi|4226126|gb|AAD12836_1|_Hypothetical_protein_Y25C1A_5_',
12 'betacopI_xenopus_gi|148223736|ref|NP_001090083_1|_hypothetical_protein_LOC735158_',
13 'betacopI_gallus_gi|57530020|ref|NP_001006467_1|_coatomer_protein_complex_subunit_beta_1_',
14 'betacopI_gi|18158449|ref|NP_542959_1|_coatomer_protein_complex_subunit_beta_1_',
15 'betacopI_mus_gi|15426055|ref|NP_203534_1|_coatomer_protein_complex_subunit_beta_1_',
16 'betacopI_homo_gi|7705369|ref|NP_057535_1|_coatomer_protein_complex_subunit_beta_1_',
17 'betacopI_gi|118151108|ref|NP_001071475_1|_coatomer_protein_complex_subunit_beta_1_',
18 'betacopI_danio_gi|51858536|gb|AAH81657_1|_Coatomer_protein_complex_subunit_beta_1_',
19 'betacopI_apis_gi|110763426|ref|XP_001120953_1|_PREDICTED__similar_to_coatomer_protein_complex_subunit_beta_',
20 'betacopI_droso_gi|17647193|ref|NP_523400_1|_beta_coatomer_protein_',
21 'beta_dicty_DDB0191250_|Protein|_gene__copB_on_chromosome__4_position_2394561_to_2397811',
22 'betacopI_gi|58269570|ref|XP_571941_1|_ER_to_Golgi_transport_related_protein_',
23 'betacopI_gi|71018555|ref|XP_759508_1|_hypothetical_protein_UM03361_1_',
24 'betacopI_asperN_gi|67518019|ref|XP_658781_1|_hypothetical_protein_AN1177_2_',
25 'betacopI_neuro_gi|85085318|ref|XP_957481_1|_coatomer_beta_subunit_',
26 'betacopI_gi|50556394|ref|XP_505605_1|_YALI0F19074p_',
27 'betacopI_gi|19112195|ref|NP_595403_1|_coatomer_beta_subunit_predicted_',
28 'betacopI_pichia_gi|150866782|ref|XP_001386493_2|_hypothetical_protein_PICST_91200_',
29 'betacopI_candiaA_gi|68477011|ref|XP_717483_1|_hypothetical_protein_CaO19_8161_',
30 'betacopI_debaro_gi|202953430|emb|CAG89570_2|_DEHA2F19272p_',
31 'betacopI_kluyver_gi|50305849|ref|XP_452885_1|_unnamed_protein_product_',
32 'betacopI_Scas_Contig721_70',
33 'betacopI_Spar_c117_4624',
34 'betacopI_Scer_SEC26YDR238C',
35 'betacopI_Smik_c231_4037',
36 'betacopI_Skud_Contig2069_11',
37 'betacopI_Sbay_Contig497_5',
38 'betacopI_candiG_gi|50292531|ref|XP_448698_1|_unnamed_protein_product_',
39 'beta_cmero_gnl|CMER|CMG048C_coatomer_protein_complex_subunit_beta',
40 'beta_tetrahymena_60_m00135_|||Adaptin_N_terminal_region_family_protein|T__thermophilia|chr_0|8254636|60',
41 'beta_plasmob_PB000713_00_0_|||coatamer_protein_beta_subunit_putative|Plasmodium_berghei|chr_||Partial|Auto',
42 'beta_pfacli_gi|124808953|ref|XP_001348451_1|_coatamer_protein_beta_subunit_',
43 'beta_chominis_640325504_XP_665196_Chro_60040_hypothetical_protein_',
44 'beta_Toxoplasma_gondii|IX|57_m01829|Annotation|Toxoplasma_gondii_TIGR|protein_coding_coatomer_beta_subunit_putative__beta_coat_protein_putative',
45 'beta_tparva_525_m05654_|TP01_0687|TP01_0687|coatomer_beta_subunit_putative|Theileria_parva|chr_1|c1m525|525',
46 'beta_ecuni_gi|19173437|ref|NP_597240_1|_COATOMER_COMPLEX_BETA_SUBUNIT_',
47 'beta_giardia_640335162_XP_771472_GLP_163_4671_7817_coatomer_beta_subunit_',
48 'beta_tricho_92921_m00289',
49 'beta_ehisto_51_m00171_|||coatmer_beta_subunit_putative|Entamoeba_histolytica|chr_unknown|||Auto',
50 'beta_leish_LinJ20_V3_1390_|||coatomer_beta_subunit_putative|Leishmania_infantum|chr_20|||Auto',
51 'beta_naegleria_estExt_fgeneshNG_pg_C_480092',
52 'beta_phaeo_jgi|Phatr2|53300|phatr1_ua_pm_chr_9000004',
;
VERTICES
1 0.14218546 0.3776035 w=2 h=2 s=n,
2 0.24049379 0.3776035 w=2 h=2 c=0 51 255 b=0 51 255,
3 0.23652303 0.4149592 w=2 h=2 c=0 51 255 b=0 51 255,
4 0.2034876 0.48796126 w=2 h=2 c=0 153 0 b=0 153 0,
5 0.19291516 0.50140274 w=2 h=2 c=0 153 51 b=0 153 51,
6 0.19046457 0.51273626 w=2 h=2 c=0 153 0 b=0 153 0,
7 0.17406076 0.5271985 w=2 h=2 c=0 153 0 b=0 153 0,
8 0.16189905 0.565496 w=2 h=2 c=0 153 0 b=0 153 0,
9 0.15663002 0.57235086 w=2 h=2 c=0 153 0 b=0 153 0,
10 0.12933499 0.5980543 w=2 h=2 c=0 153 0 b=0 153 0,
11 0.043765042 0.6406054 w=2 h=2 c=153 0 0 b=153 0 0,
12 -0.050044935 0.63141835 w=2 h=2 c=153 0 0 b=153 0 0,
13 -0.05758528 0.630518 w=2 h=2 c=153 0 0 b=153 0 0,
14 -0.060667705 0.63179845 w=2 h=2 c=153 0 0 b=153 0 0,
15 -0.061028432 0.6314988 w=2 h=2 c=153 0 0 b=153 0 0,
16 -0.061939787 0.6312397 w=2 h=2 c=153 0 0 b=153 0 0,
17 -0.06332539 0.63160384 w=2 h=2 c=153 0 0 b=153 0 0,
18 -0.07385604 0.6323817 w=2 h=2 c=153 0 0 b=153 0 0,
19 -0.13680048 0.6203014 w=2 h=2 c=153 0 0 b=153 0 0,
20 -0.1560149 0.61334234 w=2 h=2 c=153 0 0 b=153 0 0,
21 -0.23986293 0.58946246 w=2 h=2 c=153 0 153 b=153 0 153,
22 -0.28240424 0.5039331 w=2 h=2 c=255 51 0 b=255 51 0,
23 -0.2575791 0.5142517 w=2 h=2 c=255 0 0 b=255 0 0,
24 -0.29734936 0.4544275 w=2 h=2 c=255 0 51 b=255 0 51,
25 -0.3037894 0.44067508 w=2 h=2 c=255 0 51 b=255 0 51,
26 -0.33534494 0.40327448 w=2 h=2 c=255 51 51 b=255 51 51,
27 -0.3646554 0.37527433 w=2 h=2 c=255 51 51 b=255 51 51,
28 -0.33336815 0.31230572 w=2 h=2 c=255 0 51 b=255 0 51,
29 -0.33177468 0.30007938 w=2 h=2 c=255 0 51 b=255 0 51,
30 -0.3297713 0.28709382 w=2 h=2 c=255 0 51 b=255 0 51,
31 -0.31979737 0.21429466 w=2 h=2 c=255 0 51 b=255 0 51,
32 -0.30285034 0.17989983 w=2 h=2 c=255 0 51 b=255 0 51,
33 -0.2691817 0.15236588 w=2 h=2 c=255 0 51 b=255 0 51,
34 -0.2680826 0.15024012 w=2 h=2 c=255 0 51 b=255 0 51,
35 -0.26660755 0.14715442 w=2 h=2 c=255 0 51 b=255 0 51,
36 -0.2638158 0.14264318 w=2 h=2 c=255 0 51 b=255 0 51,
37 -0.2578763 0.14371017 w=2 h=2 c=255 0 51 b=255 0 51,
38 -0.21467768 0.12567717 w=2 h=2 c=255 0 51 b=255 0 51,
39 -0.08913393 0.045783848 w=2 h=2 c=0 153 0 b=0 153 0,
40 -0.03305165 -0.02641344 w=2 h=2 c=0 51 255 b=0 51 255,
41 0.021092284 0.024224222 w=2 h=2 c=0 51 255 b=0 51 255,
42 0.0426496 -0.026666433 w=2 h=2 c=0 51 255 b=0 51 255,
43 0.05815423 0.08819109 w=2 h=2 c=0 51 255 b=0 51 255,
44 0.106859505 0.049115688 w=2 h=2 c=0 51 255 b=0 51 255,
45 0.20818205 -0.018091202 w=2 h=2 c=0 51 255 b=0 51 255,
46 0.26618555 -5.2392506E-4 w=2 h=2 c=255 0 51 b=255 0 51,
47 0.30181485 0.039755583 w=2 h=2 c=153 153 0 b=153 153 0,
48 0.31004795 0.10110587 w=2 h=2 c=153 153 0 b=153 153 0,
49 0.31082007 0.15844591 w=2 h=2 c=153 0 153 b=153 0 153,
50 0.28841388 0.23161834 w=2 h=2 c=153 153 0 b=153 153 0,
51 0.27010173 0.29429808 w=2 h=2 c=153 153 0 b=153 153 0,
52 0.25256363 0.36041182 w=2 h=2 c=0 51 255 b=0 51 255,
53 0.1392432 0.37742203 w=2 h=2 s=n,
54 0.037135277 0.38408276 w=2 h=2 s=n,
55 0.034193028 0.3839013 w=2 h=2 s=n,
56 -0.014244777 0.3839013 w=2 h=2 s=n,
57 -0.01513077 0.38367847 w=2 h=2 s=n,
58 -0.019128513 0.38153172 w=2 h=2 s=n,
59 -0.01824252 0.38175455 w=2 h=2 s=n,
60 0.03019527 0.38175455 w=2 h=2 s=n,
61 0.13524546 0.37527528 w=2 h=2 s=n,
62 -0.02062611 0.38154957 w=2 h=2 s=n,
63 -0.024623852 0.37940282 w=2 h=2 s=n,
64 -0.03146864 0.37625372 w=2 h=2 s=n,
65 -0.03836603 0.3740595 w=2 h=2 s=n,
66 -0.016796332 0.38622737 w=2 h=2 s=n,
67 -0.017682325 0.38600454 w=2 h=2 s=n,
68 -0.023177695 0.3838756 w=2 h=2 s=n,
69 -0.027175438 0.38172886 w=2 h=2 s=n,
70 -0.034020226 0.37857977 w=2 h=2 s=n,
71 -0.040917587 0.37638554 w=2 h=2 s=n,
72 -0.016825806 0.38625422 w=2 h=2 s=n,
73 -0.01771177 0.3860314 w=2 h=2 s=n,
74 -0.02320714 0.38390246 w=2 h=2 s=n,
75 -0.027204882 0.3817557 w=2 h=2 s=n,
76 -0.03404967 0.37860662 w=2 h=2 s=n,
77 -0.04094706 0.3764124 w=2 h=2 s=n,
78 -0.050703656 0.38019213 w=2 h=2 s=n,
79 -0.05073447 0.37985963 w=2 h=2 s=n,
80 -0.040977877 0.3760799 w=2 h=2 s=n,
81 -0.040948402 0.37605304 w=2 h=2 s=n,
82 -0.038396847 0.373727 w=2 h=2 s=n,
83 -0.031499457 0.3759212 w=2 h=2 s=n,
84 -0.024654668 0.3790703 w=2 h=2 s=n,
85 -0.019159328 0.3811992 w=2 h=2 s=n,
86 -0.018273335 0.38142204 w=2 h=2 s=n,
87 0.030164454 0.38142204 w=2 h=2 s=n,
88 0.13521464 0.37494278 w=2 h=2 s=n,
89 -0.016829621 0.38637933 w=2 h=2 s=n,
90 -0.016859096 0.38640618 w=2 h=2 s=n,
91 -0.017745059 0.38618335 w=2 h=2 s=n,
92 -0.023240428 0.38405445 w=2 h=2 s=n,
93 -0.027238172 0.3819077 w=2 h=2 s=n,
94 -0.03408296 0.37875858 w=2 h=2 s=n,
95 -0.04098035 0.37656438 w=2 h=2 s=n,
96 -0.050736945 0.3803441 w=2 h=2 s=n,
97 -0.05076776 0.3800116 w=2 h=2 s=n,
98 -0.052249026 0.3750297 w=2 h=2 s=n,
99 -0.05227984 0.3746972 w=2 h=2 s=n,
100 -0.052246552 0.37454522 w=2 h=2 s=n,
101 -0.042489957 0.3707655 w=2 h=2 s=n,
102 -0.042460483 0.37073866 w=2 h=2 s=n,
103 -0.039908927 0.36841258 w=2 h=2 s=n,
104 -0.033011537 0.3706068 w=2 h=2 s=n,
105 -0.050780814 0.38024044 w=2 h=2 s=n,
106 -0.052292895 0.37492606 w=2 h=2 s=n,
107 -0.05232371 0.37459356 w=2 h=2 s=n,
108 -0.05229042 0.37444156 w=2 h=2 s=n,
109 -0.042533826 0.37066185 w=2 h=2 s=n,
110 -0.04250435 0.370635 w=2 h=2 s=n,
111 -0.039952796 0.36830893 w=2 h=2 s=n,
112 0.03718472 0.3846163 w=2 h=2 s=n,
113 0.034242455 0.3844348 w=2 h=2 s=n,
114 -0.014195335 0.3844348 w=2 h=2 s=n,
115 -0.01674692 0.38676086 w=2 h=2 s=n,
116 -0.016780179 0.38691282 w=2 h=2 s=n,
117 -0.016809653 0.38693967 w=2 h=2 s=n,
118 -0.017695617 0.38671684 w=2 h=2 s=n,
119 -0.023190986 0.38458794 w=2 h=2 s=n,
120 -0.02718873 0.3824412 w=2 h=2 s=n,
121 -0.03403352 0.3792921 w=2 h=2 s=n,
122 -0.04093091 0.37709787 w=2 h=2 s=n,
123 -0.050687503 0.3808776 w=2 h=2 s=n,
124 -0.050731372 0.38077396 w=2 h=2 s=n,
125 -0.016756516 0.38768122 w=2 h=2 s=n,
126 -0.01678599 0.38770807 w=2 h=2 s=n,
127 -0.017671954 0.38748524 w=2 h=2 s=n,
128 -0.023167323 0.3853563 w=2 h=2 s=n,
129 -0.027165066 0.38320956 w=2 h=2 s=n,
130 -0.034009855 0.38006046 w=2 h=2 s=n,
131 -0.040907215 0.37786624 w=2 h=2 s=n,
132 -0.05066384 0.38164598 w=2 h=2 s=n,
133 -0.05070771 0.38154233 w=2 h=2 s=n,
134 -0.01644848 0.3910056 w=2 h=2 s=n,
135 -0.016477924 0.39103246 w=2 h=2 s=n,
136 -0.017363917 0.39080963 w=2 h=2 s=n,
137 -0.022859257 0.38868073 w=2 h=2 s=n,
138 -0.026857 0.38653398 w=2 h=2 s=n,
139 -0.03370179 0.38338488 w=2 h=2 s=n,
140 -0.04059918 0.38119066 w=2 h=2 s=n,
141 -0.050355773 0.3849704 w=2 h=2 s=n,
142 0.038334507 0.38986638 w=2 h=2 s=n,
143 0.035392243 0.38968492 w=2 h=2 s=n,
144 -0.0130455615 0.38968492 w=2 h=2 s=n,
145 -0.015597117 0.39201096 w=2 h=2 s=n,
146 -0.015630405 0.39216292 w=2 h=2 s=n,
147 -0.015606743 0.3929313 w=2 h=2 s=n,
148 -0.015298677 0.39625573 w=2 h=2 s=n,
149 -0.015328121 0.39628258 w=2 h=2 s=n,
150 -0.016214114 0.39605975 w=2 h=2 s=n,
151 -0.021709483 0.39393082 w=2 h=2 s=n,
152 -0.025707226 0.39178407 w=2 h=2 s=n,
153 -0.032552015 0.38863498 w=2 h=2 s=n,
154 -0.039449375 0.38644075 w=2 h=2 s=n,
155 -0.049206 0.3902205 w=2 h=2 s=n,
156 -0.05209435 0.36807796 w=2 h=2 s=n,
157 -0.042337757 0.36429822 w=2 h=2 s=n,
158 -0.042308312 0.36427137 w=2 h=2 s=n,
159 -0.039756726 0.3619453 w=2 h=2 s=n,
160 -0.039712857 0.36204895 w=2 h=2 s=n,
161 -0.032815468 0.36424318 w=2 h=2 s=n,
162 -0.015397144 0.39659765 w=2 h=2 s=n,
163 -0.016283106 0.39637482 w=2 h=2 s=n,
164 -0.021778475 0.3942459 w=2 h=2 s=n,
165 -0.025776219 0.39209914 w=2 h=2 s=n,
166 -0.032621007 0.38895005 w=2 h=2 s=n,
167 -0.039518397 0.38675582 w=2 h=2 s=n,
168 -0.049274992 0.39053556 w=2 h=2 s=n,
169 -0.050424766 0.38528547 w=2 h=2 s=n,
170 -0.050732832 0.38196105 w=2 h=2 s=n,
171 -0.0507767 0.3818574 w=2 h=2 s=n,
172 -0.050800364 0.381089 w=2 h=2 s=n,
173 -0.050849807 0.3805555 w=2 h=2 s=n,
174 -0.052361887 0.37524113 w=2 h=2 s=n,
175 -0.015113455 0.39744902 w=2 h=2 s=n,
176 -0.0151429 0.39747587 w=2 h=2 s=n,
177 -0.015211892 0.39779094 w=2 h=2 s=n,
178 -0.016097885 0.3975681 w=2 h=2 s=n,
179 -0.021593224 0.3954392 w=2 h=2 s=n,
180 -0.025590997 0.39329246 w=2 h=2 s=n,
181 -0.032435756 0.39014336 w=2 h=2 s=n,
182 -0.039333146 0.38794914 w=2 h=2 s=n,
183 -0.04908974 0.39172888 w=2 h=2 s=n,
184 -0.051891487 0.36588863 w=2 h=2 s=n,
185 -0.042134892 0.3621089 w=2 h=2 s=n,
186 -0.042105418 0.36208203 w=2 h=2 s=n,
187 -0.039553862 0.359756 w=2 h=2 s=n,
188 -0.039509993 0.35985965 w=2 h=2 s=n,
189 -0.032612603 0.36205384 w=2 h=2 s=n,
190 -0.015047264 0.3985079 w=2 h=2 s=n,
191 -0.015116257 0.39882296 w=2 h=2 s=n,
192 -0.016002249 0.39860013 w=2 h=2 s=n,
193 -0.021497618 0.3964712 w=2 h=2 s=n,
194 -0.025495362 0.39432445 w=2 h=2 s=n,
195 -0.03234015 0.39117536 w=2 h=2 s=n,
196 -0.03923751 0.38898116 w=2 h=2 s=n,
197 -0.048994135 0.39276087 w=2 h=2 s=n,
198 -0.07258369 0.3852565 w=2 h=2 s=n,
199 -0.072679326 0.38422447 w=2 h=2 s=n,
200 -0.07286455 0.3830312 w=2 h=2 s=n,
201 -0.07401435 0.3777811 w=2 h=2 s=n,
202 -0.07432239 0.37445667 w=2 h=2 s=n,
203 -0.07436626 0.37435302 w=2 h=2 s=n,
204 -0.07438995 0.37358463 w=2 h=2 s=n,
205 -0.07443936 0.37305114 w=2 h=2 s=n,
206 -0.07595144 0.36773673 w=2 h=2 s=n,
207 -0.07588245 0.3674217 w=2 h=2 s=n,
208 -0.075913265 0.36708915 w=2 h=2 s=n,
209 -0.075879976 0.3669372 w=2 h=2 s=n,
210 -0.07568391 0.36057356 w=2 h=2 s=n,
211 -0.07548104 0.35838425 w=2 h=2 s=n,
212 -0.013449174 0.40217188 w=2 h=2 s=n,
213 -0.013478619 0.40219873 w=2 h=2 s=n,
214 -0.013382983 0.40323076 w=2 h=2 s=n,
215 -0.013452006 0.40354583 w=2 h=2 s=n,
216 -0.014337969 0.403323 w=2 h=2 s=n,
217 -0.019833338 0.40119407 w=2 h=2 s=n,
218 -0.02383108 0.39904732 w=2 h=2 s=n,
219 -0.03067587 0.39589822 w=2 h=2 s=n,
220 -0.03757326 0.393704 w=2 h=2 s=n,
221 -0.047329854 0.39748374 w=2 h=2 s=n,
222 0.0386273 0.39045438 w=2 h=2 s=n,
223 0.03568505 0.39027292 w=2 h=2 s=n,
224 -0.012752754 0.39027292 w=2 h=2 s=n,
225 -0.015304309 0.392599 w=2 h=2 s=n,
226 -0.0153375985 0.39275095 w=2 h=2 s=n,
227 -0.0153139355 0.3935193 w=2 h=2 s=n,
228 -0.015005869 0.39684373 w=2 h=2 s=n,
229 -0.014820647 0.39803705 w=2 h=2 s=n,
230 -0.013156367 0.4027599 w=2 h=2 s=n,
231 -0.013185841 0.40278676 w=2 h=2 s=n,
232 -0.013090205 0.40381876 w=2 h=2 s=n,
233 -0.013159198 0.40413383 w=2 h=2 s=n,
234 -0.014045191 0.403911 w=2 h=2 s=n,
235 -0.01954053 0.4017821 w=2 h=2 s=n,
236 -0.023538273 0.39963534 w=2 h=2 s=n,
237 -0.030383062 0.39648625 w=2 h=2 s=n,
238 -0.03728045 0.39429203 w=2 h=2 s=n,
239 -0.047037046 0.39807177 w=2 h=2 s=n,
240 -0.07580678 0.38444585 w=2 h=2 s=n,
241 -0.07590242 0.38341385 w=2 h=2 s=n,
242 -0.07608764 0.38222054 w=2 h=2 s=n,
243 -0.07723744 0.37697044 w=2 h=2 s=n,
244 -0.07754548 0.37364602 w=2 h=2 s=n,
245 -0.07758935 0.37354237 w=2 h=2 s=n,
246 -0.07761304 0.372774 w=2 h=2 s=n,
247 -0.07766245 0.3722405 w=2 h=2 s=n,
248 -0.07917453 0.3669261 w=2 h=2 s=n,
249 -0.07910554 0.36661103 w=2 h=2 s=n,
250 -0.07913636 0.36627853 w=2 h=2 s=n,
251 -0.07910307 0.36612657 w=2 h=2 s=n,
252 -0.078907 0.35976294 w=2 h=2 s=n,
253 -0.07870413 0.3575736 w=2 h=2 s=n,
254 -0.094776556 0.36890116 w=2 h=2 s=n,
255 -0.09508462 0.36557674 w=2 h=2 s=n,
256 -0.09512849 0.3654731 w=2 h=2 s=n,
257 -0.095152155 0.36470473 w=2 h=2 s=n,
258 -0.0952016 0.3641712 w=2 h=2 s=n,
259 -0.09671368 0.35885683 w=2 h=2 s=n,
260 -0.096644685 0.35854176 w=2 h=2 s=n,
261 -0.09667547 0.35820925 w=2 h=2 s=n,
262 -0.09664221 0.35805726 w=2 h=2 s=n,
263 -0.09644614 0.35169366 w=2 h=2 s=n,
264 -0.09624328 0.34950432 w=2 h=2 s=n,
265 -0.093020186 0.35031497 w=2 h=2 s=n,
266 -0.013034177 0.40493932 w=2 h=2 s=n,
267 -0.01392014 0.4047165 w=2 h=2 s=n,
268 -0.019415509 0.4025876 w=2 h=2 s=n,
269 -0.023413252 0.40044084 w=2 h=2 s=n,
270 -0.03025804 0.39729172 w=2 h=2 s=n,
271 -0.03715543 0.39509752 w=2 h=2 s=n,
272 -0.046912026 0.39887723 w=2 h=2 s=n,
273 -0.047204804 0.39828923 w=2 h=2 s=n,
274 -0.013857705 0.4053904 w=2 h=2 s=n,
275 -0.019353043 0.4032615 w=2 h=2 s=n,
276 -0.023350786 0.40111476 w=2 h=2 s=n,
277 -0.030195575 0.39796567 w=2 h=2 s=n,
278 -0.037092965 0.39577144 w=2 h=2 s=n,
279 -0.04684956 0.39955118 w=2 h=2 s=n,
280 -0.047142368 0.39896315 w=2 h=2 s=n,
281 -0.036056798 0.35512513 w=2 h=2 s=n,
282 -0.03601293 0.35522878 w=2 h=2 s=n,
283 -0.029115539 0.357423 w=2 h=2 s=n,
284 -0.029318433 0.35961232 w=2 h=2 s=n,
285 -0.029514473 0.36597595 w=2 h=2 s=n,
286 -0.028002422 0.37129036 w=2 h=2 s=n,
287 -0.09257178 0.3492556 w=2 h=2 s=n,
288 -0.07503267 0.35732487 w=2 h=2 s=n,
289 -0.05144311 0.36482924 w=2 h=2 s=n,
290 -0.041686486 0.36104953 w=2 h=2 s=n,
291 -0.04165704 0.36102268 w=2 h=2 s=n,
292 -0.039105486 0.3586966 w=2 h=2 s=n,
293 -0.035608422 0.35406578 w=2 h=2 s=n,
294 -0.095933184 0.36861026 w=2 h=2 s=n,
295 -0.09624125 0.36528584 w=2 h=2 s=n,
296 -0.09628512 0.3651822 w=2 h=2 s=n,
297 -0.09630878 0.36441383 w=2 h=2 s=n,
298 -0.096358225 0.3638803 w=2 h=2 s=n,
299 -0.097870305 0.35856593 w=2 h=2 s=n,
300 -0.09780128 0.35825086 w=2 h=2 s=n,
301 -0.0978321 0.35791835 w=2 h=2 s=n,
302 -0.09779881 0.35776636 w=2 h=2 s=n,
303 -0.09760277 0.35140276 w=2 h=2 s=n,
304 -0.097399905 0.34921342 w=2 h=2 s=n,
305 -0.013856721 0.4053968 w=2 h=2 s=n,
306 -0.01935206 0.40326786 w=2 h=2 s=n,
307 -0.023349803 0.40112114 w=2 h=2 s=n,
308 -0.030194592 0.39797202 w=2 h=2 s=n,
309 -0.03709198 0.39577782 w=2 h=2 s=n,
310 -0.046848577 0.39955753 w=2 h=2 s=n,
311 -0.012985271 0.4051112 w=2 h=2 s=n,
312 -0.013871235 0.40488836 w=2 h=2 s=n,
313 -0.013808799 0.4055623 w=2 h=2 s=n,
314 -0.0138078155 0.40556866 w=2 h=2 s=n,
315 -0.019303154 0.40343976 w=2 h=2 s=n,
316 -0.023300897 0.401293 w=2 h=2 s=n,
317 -0.030145686 0.3981439 w=2 h=2 s=n,
318 -0.037043076 0.3959497 w=2 h=2 s=n,
319 -0.04679967 0.3997294 w=2 h=2 s=n,
320 -0.09246944 0.34896517 w=2 h=2 s=n,
321 -0.074930325 0.35703444 w=2 h=2 s=n,
322 -0.05134074 0.36453882 w=2 h=2 s=n,
323 -0.041584145 0.3607591 w=2 h=2 s=n,
324 -0.0415547 0.36073226 w=2 h=2 s=n,
325 -0.039003145 0.3584062 w=2 h=2 s=n,
326 -0.03550608 0.35377532 w=2 h=2 s=n,
327 -0.124312535 0.3366096 w=2 h=2 s=n,
328 -0.124279246 0.33645764 w=2 h=2 s=n,
329 -0.124083206 0.330094 w=2 h=2 s=n,
330 -0.12388031 0.3279047 w=2 h=2 s=n,
331 -0.12272371 0.3281956 w=2 h=2 s=n,
332 -0.11950062 0.32900622 w=2 h=2 s=n,
333 -0.11905222 0.32794687 w=2 h=2 s=n,
334 -0.118949875 0.32765645 w=2 h=2 s=n,
335 -0.01380105 0.4056415 w=2 h=2 s=n,
336 -0.019296419 0.4035126 w=2 h=2 s=n,
337 -0.023294162 0.40136585 w=2 h=2 s=n,
338 -0.03013895 0.39821675 w=2 h=2 s=n,
339 -0.03703634 0.39602253 w=2 h=2 s=n,
340 -0.046792936 0.39980227 w=2 h=2 s=n,
341 -0.04684184 0.3996304 w=2 h=2 s=n,
342 -0.030828636 0.34567377 w=2 h=2 s=n,
343 -0.030930977 0.34596422 w=2 h=2 s=n,
344 -0.041331958 0.36020598 w=2 h=2 s=n,
345 -0.038780373 0.35787994 w=2 h=2 s=n,
346 -0.03528334 0.35324907 w=2 h=2 s=n,
347 -0.030605894 0.34514752 w=2 h=2 s=n,
348 -0.051037442 0.445608 w=2 h=2 s=n,
349 -0.051086348 0.44543612 w=2 h=2 s=n,
350 -0.051093113 0.44536325 w=2 h=2 s=n,
351 -0.051094096 0.4453569 w=2 h=2 s=n,
352 -0.051386904 0.44476888 w=2 h=2 s=n,
353 -0.12524636 0.33585817 w=2 h=2 s=n,
354 -0.12521307 0.3357062 w=2 h=2 s=n,
355 -0.12501703 0.32934257 w=2 h=2 s=n,
356 -0.12481414 0.32715324 w=2 h=2 s=n,
357 -0.12365754 0.32744414 w=2 h=2 s=n,
358 -0.08184977 0.3855755 w=2 h=2 s=n,
359 -0.081945404 0.38454348 w=2 h=2 s=n,
360 -0.082130626 0.38335016 w=2 h=2 s=n,
361 -0.08328043 0.37810007 w=2 h=2 s=n,
362 -0.10081954 0.3700308 w=2 h=2 s=n,
363 -0.10197617 0.3697399 w=2 h=2 s=n,
364 -0.10228421 0.36641547 w=2 h=2 s=n,
365 -0.10232811 0.36631182 w=2 h=2 s=n,
366 -0.10235177 0.36554345 w=2 h=2 s=n,
367 -0.10240121 0.36500993 w=2 h=2 s=n,
368 -0.10391329 0.35969555 w=2 h=2 s=n,
369 -0.10384427 0.35938048 w=2 h=2 s=n,
370 -0.103875086 0.35904798 w=2 h=2 s=n,
371 -0.13035552 0.33773926 w=2 h=2 s=n,
372 -0.13128935 0.3369878 w=2 h=2 s=n,
373 -0.13125606 0.33683583 w=2 h=2 s=n,
374 -0.056181025 0.4787433 w=2 h=2 s=n,
375 -0.0562299 0.47857144 w=2 h=2 s=n,
376 -0.056236666 0.4784986 w=2 h=2 s=n,
377 -0.05623765 0.47849226 w=2 h=2 s=n,
378 -0.056530457 0.47790423 w=2 h=2 s=n,
379 -0.027493875 0.33779508 w=2 h=2 s=n,
380 -0.15958391 0.28899595 w=2 h=2 s=n,
381 -0.15938105 0.2868066 w=2 h=2 s=n,
382 -0.15822442 0.2870975 w=2 h=2 s=n,
383 -0.1572906 0.28784895 w=2 h=2 s=n,
384 -0.1540675 0.2886596 w=2 h=2 s=n,
385 -0.1536191 0.28760025 w=2 h=2 s=n,
386 -0.15351675 0.2873098 w=2 h=2 s=n,
387 -0.13228084 0.33628592 w=2 h=2 s=n,
388 -0.13224758 0.33613396 w=2 h=2 s=n,
389 -0.1262046 0.33500433 w=2 h=2 s=n,
390 -0.12600853 0.3286407 w=2 h=2 s=n,
391 -0.1605754 0.28829408 w=2 h=2 s=n,
392 -0.16037254 0.28610474 w=2 h=2 s=n,
393 -0.15921591 0.28639564 w=2 h=2 s=n,
394 -0.084134296 0.3858584 w=2 h=2 s=n,
395 -0.08422993 0.38482636 w=2 h=2 s=n,
396 -0.08441515 0.38363305 w=2 h=2 s=n,
397 -0.085564956 0.37838295 w=2 h=2 s=n,
398 -0.10310407 0.37031367 w=2 h=2 s=n,
399 -0.1042607 0.37002277 w=2 h=2 s=n,
400 -0.104568735 0.36669835 w=2 h=2 s=n,
401 -0.10461263 0.3665947 w=2 h=2 s=n,
402 -0.1046363 0.36582634 w=2 h=2 s=n,
403 -0.10468574 0.36529285 w=2 h=2 s=n,
404 -0.10619782 0.35997844 w=2 h=2 s=n,
405 -0.1061288 0.35966337 w=2 h=2 s=n,
406 -0.10615961 0.35933086 w=2 h=2 s=n,
407 -0.13264005 0.33802214 w=2 h=2 s=n,
408 -0.13357387 0.33727068 w=2 h=2 s=n,
409 -0.13456537 0.3365688 w=2 h=2 s=n,
410 -0.13453211 0.33641684 w=2 h=2 s=n,
411 -0.05669142 0.48107395 w=2 h=2 s=n,
412 -0.056740325 0.48090208 w=2 h=2 s=n,
413 -0.05674709 0.48082924 w=2 h=2 s=n,
414 -0.056748074 0.4808229 w=2 h=2 s=n,
415 -0.05704088 0.48023486 w=2 h=2 s=n,
416 -0.05649991 0.48218465 w=2 h=2 s=n,
417 -0.057010304 0.48451528 w=2 h=2 s=n,
418 -0.05705921 0.4843434 w=2 h=2 s=n,
419 -0.0509244 0.44927758 w=2 h=2 s=n,
420 -0.056067955 0.4824129 w=2 h=2 s=n,
421 -0.05638684 0.48585424 w=2 h=2 s=n,
422 -0.056897264 0.48818487 w=2 h=2 s=n,
423 -0.023076307 0.33466792 w=2 h=2 s=n,
424 -0.026188325 0.3420204 w=2 h=2 s=n,
425 -0.026411068 0.34254664 w=2 h=2 s=n,
426 -0.026513409 0.34283707 w=2 h=2 s=n,
427 -0.031190854 0.35093862 w=2 h=2 s=n,
428 -0.03163923 0.351998 w=2 h=2 s=n,
429 -0.03159536 0.35210165 w=2 h=2 s=n,
430 -0.024698 0.35429588 w=2 h=2 s=n,
431 -0.024900865 0.3564852 w=2 h=2 s=n,
432 -0.025096904 0.36284882 w=2 h=2 s=n,
433 -0.023584854 0.36816323 w=2 h=2 s=n,
434 -0.18040074 0.25958312 w=2 h=2 s=n,
435 -0.17924412 0.25987402 w=2 h=2 s=n,
436 -0.17825262 0.2605759 w=2 h=2 s=n,
437 -0.1773188 0.26132733 w=2 h=2 s=n,
438 -0.1740957 0.26213798 w=2 h=2 s=n,
439 -0.1736473 0.26107863 w=2 h=2 s=n,
440 -0.17354496 0.26078817 w=2 h=2 s=n,
441 -0.16361032 0.2851642 w=2 h=2 s=n,
442 -0.16340746 0.28297487 w=2 h=2 s=n,
443 -0.18343566 0.25645325 w=2 h=2 s=n,
444 -0.18227904 0.25674415 w=2 h=2 s=n,
445 -0.18128754 0.25744602 w=2 h=2 s=n,
446 -0.10462521 0.37004524 w=2 h=2 s=n,
447 -0.10493328 0.36672086 w=2 h=2 s=n,
448 -0.104977146 0.3666172 w=2 h=2 s=n,
449 -0.10500081 0.3658488 w=2 h=2 s=n,
450 -0.10505025 0.36531532 w=2 h=2 s=n,
451 -0.10656233 0.3600009 w=2 h=2 s=n,
452 -0.10649334 0.35968584 w=2 h=2 s=n,
453 -0.106524125 0.35935333 w=2 h=2 s=n,
454 -0.13300456 0.3380446 w=2 h=2 s=n,
455 -0.13393839 0.33729318 w=2 h=2 s=n,
456 -0.13492991 0.3365913 w=2 h=2 s=n,
457 -0.13489662 0.3364393 w=2 h=2 s=n,
458 -0.056922387 0.48834682 w=2 h=2 s=n,
459 -0.057035457 0.48467723 w=2 h=2 s=n,
460 -0.057084363 0.48450536 w=2 h=2 s=n,
461 -0.05975042 0.5950267 w=2 h=2 s=n,
462 -0.060260814 0.5973573 w=2 h=2 s=n,
463 -0.060285967 0.5975192 w=2 h=2 s=n,
464 -0.050789725 0.45073104 w=2 h=2 s=n,
465 -0.055933278 0.4838664 w=2 h=2 s=n,
466 -0.056252163 0.48730773 w=2 h=2 s=n,
467 -0.059615713 0.59648013 w=2 h=2 s=n,
468 -0.060126137 0.5988108 w=2 h=2 s=n,
469 -0.06015126 0.5989727 w=2 h=2 s=n,
470 0.02348845 0.42870024 w=2 h=2 s=n,
471 0.023458991 0.4287271 w=2 h=2 s=n,
472 0.023554627 0.42975911 w=2 h=2 s=n,
473 0.02348562 0.43007416 w=2 h=2 s=n,
474 0.023610655 0.43087965 w=2 h=2 s=n,
475 0.02365956 0.43105152 w=2 h=2 s=n,
476 0.022773582 0.4308287 w=2 h=2 s=n,
477 0.022836033 0.43150264 w=2 h=2 s=n,
478 0.022837017 0.431509 w=2 h=2 s=n,
479 0.022843767 0.43158183 w=2 h=2 s=n,
480 0.017348412 0.42945293 w=2 h=2 s=n,
481 -0.026785355 0.33612117 w=2 h=2 s=n,
482 -0.022367816 0.33299404 w=2 h=2 s=n,
483 -0.023818534 0.32487765 w=2 h=2 s=n,
484 -0.023110043 0.32320377 w=2 h=2 s=n,
485 -0.018692475 0.32007664 w=2 h=2 s=n,
486 -0.1875719 0.25021103 w=2 h=2 s=n,
487 -0.1864153 0.25050193 w=2 h=2 s=n,
488 -0.18542378 0.2512038 w=2 h=2 s=n,
489 -0.18238886 0.25433367 w=2 h=2 s=n,
490 -0.18145503 0.2550851 w=2 h=2 s=n,
491 -0.17823194 0.25589576 w=2 h=2 s=n,
492 -0.17778356 0.25483638 w=2 h=2 s=n,
493 -0.1776812 0.25454596 w=2 h=2 s=n,
494 -0.18637888 0.2530179 w=2 h=2 s=n,
495 -0.19051515 0.24677567 w=2 h=2 s=n,
496 -0.18935852 0.24706657 w=2 h=2 s=n,
497 -0.18836702 0.24776845 w=2 h=2 s=n,
498 -0.1637526 0.2850345 w=2 h=2 s=n,
499 -0.16354974 0.28284517 w=2 h=2 s=n,
500 -0.18357794 0.25632355 w=2 h=2 s=n,
501 -0.18652116 0.2528882 w=2 h=2 s=n,
502 -0.19065742 0.24664597 w=2 h=2 s=n,
503 -0.1895008 0.24693687 w=2 h=2 s=n,
504 -0.060470115 0.60241365 w=2 h=2 s=n,
505 -0.060604822 0.6009602 w=2 h=2 s=n,
506 -0.059399586 0.6034949 w=2 h=2 s=n,
507 -0.05991001 0.60582554 w=2 h=2 s=n,
508 -0.059935164 0.6059874 w=2 h=2 s=n,
509 -0.06025402 0.6094284 w=2 h=2 s=n,
510 0.030105475 0.4327973 w=2 h=2 s=n,
511 0.030076016 0.43282416 w=2 h=2 s=n,
512 0.030171651 0.4338562 w=2 h=2 s=n,
513 0.030102644 0.43417126 w=2 h=2 s=n,
514 0.03022768 0.43497676 w=2 h=2 s=n,
515 0.030276585 0.43514863 w=2 h=2 s=n,
516 0.029390607 0.4349258 w=2 h=2 s=n,
517 0.029453058 0.4355997 w=2 h=2 s=n,
518 0.029454041 0.43560606 w=2 h=2 s=n,
519 0.029460791 0.43567893 w=2 h=2 s=n,
520 -0.012028766 0.31400186 w=2 h=2 s=n,
521 -0.015704077 0.32691926 w=2 h=2 s=n,
522 -0.016412567 0.32859316 w=2 h=2 s=n,
523 -0.019524615 0.3359456 w=2 h=2 s=n,
524 -0.019747358 0.33647186 w=2 h=2 s=n,
525 -0.019849699 0.3367623 w=2 h=2 s=n,
526 -0.021739017 0.31931305 w=2 h=2 s=n,
527 -0.017321449 0.31618592 w=2 h=2 s=n,
528 -0.01065774 0.31011114 w=2 h=2 s=n,
529 -0.19130833 0.24551855 w=2 h=2 s=n,
530 -0.1901517 0.24580945 w=2 h=2 s=n,
531 -0.19000943 0.24593917 w=2 h=2 s=n,
532 -0.18901794 0.24664102 w=2 h=2 s=n,
533 -0.18607469 0.25007638 w=2 h=2 s=n,
534 -0.18303977 0.25320625 w=2 h=2 s=n,
535 -0.18210594 0.2539577 w=2 h=2 s=n,
536 -0.17888285 0.25476834 w=2 h=2 s=n,
537 -0.17843448 0.25370896 w=2 h=2 s=n,
538 -0.17833214 0.25341853 w=2 h=2 s=n,
539 -0.24656402 0.17261365 w=2 h=2 s=n,
540 -0.24721496 0.17148623 w=2 h=2 s=n,
541 -0.24605833 0.17177713 w=2 h=2 s=n,
542 -0.24591605 0.17190684 w=2 h=2 s=n,
543 -0.24492453 0.1726087 w=2 h=2 s=n,
544 -0.18875305 0.25058648 w=2 h=2 s=n,
545 -0.19288932 0.24434425 w=2 h=2 s=n,
546 -0.24879594 0.17031193 w=2 h=2 s=n,
547 -0.24944685 0.1691845 w=2 h=2 s=n,
548 -0.24829023 0.1694754 w=2 h=2 s=n,
549 -0.16382559 0.28497577 w=2 h=2 s=n,
550 -0.16362272 0.28278643 w=2 h=2 s=n,
551 -0.18365093 0.2562648 w=2 h=2 s=n,
552 -0.18659414 0.25282946 w=2 h=2 s=n,
553 -0.18882607 0.25052774 w=2 h=2 s=n,
554 -0.1929623 0.24428551 w=2 h=2 s=n,
555 -0.24886893 0.17025319 w=2 h=2 s=n,
556 -0.24951984 0.16912578 w=2 h=2 s=n,
557 -0.06047709 0.6166691 w=2 h=2 s=n,
558 -0.059377324 0.60373515 w=2 h=2 s=n,
559 -0.05988775 0.6060658 w=2 h=2 s=n,
560 -0.0599129 0.6062277 w=2 h=2 s=n,
561 -0.060231756 0.6096687 w=2 h=2 s=n,
562 -0.060454827 0.6169094 w=2 h=2 s=n,
563 0.030278537 0.43289024 w=2 h=2 s=n,
564 0.030249078 0.43291712 w=2 h=2 s=n,
565 0.030344699 0.4339491 w=2 h=2 s=n,
566 0.030275706 0.43426418 w=2 h=2 s=n,
567 0.030400742 0.43506968 w=2 h=2 s=n,
568 0.030449647 0.43524155 w=2 h=2 s=n,
569 0.029563654 0.43501872 w=2 h=2 s=n,
570 0.029626105 0.43569264 w=2 h=2 s=n,
571 0.029627103 0.43569902 w=2 h=2 s=n,
572 -0.012225223 0.32600045 w=2 h=2 s=n,
573 -0.015337241 0.3333529 w=2 h=2 s=n,
574 -0.015559983 0.33387917 w=2 h=2 s=n,
575 -0.015662324 0.3341696 w=2 h=2 s=n,
576 -0.022326063 0.34024438 w=2 h=2 s=n,
577 -0.027003478 0.34834594 w=2 h=2 s=n,
578 -0.027451884 0.3494053 w=2 h=2 s=n,
579 -0.027408015 0.34950894 w=2 h=2 s=n,
580 -0.020510625 0.35170317 w=2 h=2 s=n,
581 -0.017510187 0.3044502 w=2 h=2 s=n,
582 -0.023361724 0.32193482 w=2 h=2 s=n,
583 -0.022653233 0.32026094 w=2 h=2 s=n,
584 -0.021282207 0.31637022 w=2 h=2 s=n,
585 -0.017053377 0.30150738 w=2 h=2 s=n,
586 -0.24978377 0.16872744 w=2 h=2 s=n,
587 -0.24971078 0.16878618 w=2 h=2 s=n,
588 -0.24855416 0.16907708 w=2 h=2 s=n,
589 -0.24632226 0.1713788 w=2 h=2 s=n,
590 -0.24617998 0.1715085 w=2 h=2 s=n,
591 -0.24518849 0.17221038 w=2 h=2 s=n,
592 -0.13784291 0.33682773 w=2 h=2 s=n,
593 -0.13877673 0.33607626 w=2 h=2 s=n,
594 -0.13976826 0.33537441 w=2 h=2 s=n,
595 -0.13973497 0.33522242 w=2 h=2 s=n,
596 -0.13937043 0.33519995 w=2 h=2 s=n,
597 -0.13708593 0.33491707 w=2 h=2 s=n,
598 -0.13104294 0.33378744 w=2 h=2 s=n,
599 -0.13084687 0.3274238 w=2 h=2 s=n,
600 -0.16541375 0.2870772 w=2 h=2 s=n,
601 -0.16844867 0.28394732 w=2 h=2 s=n,
602 -0.16859095 0.2838176 w=2 h=2 s=n,
603 -0.16866393 0.28375888 w=2 h=2 s=n,
604 -0.0853364 0.38632408 w=2 h=2 s=n,
605 -0.08543204 0.38529205 w=2 h=2 s=n,
606 -0.08561726 0.38409877 w=2 h=2 s=n,
607 -0.08676706 0.37884867 w=2 h=2 s=n,
608 -0.10430618 0.37077937 w=2 h=2 s=n,
609 -0.105462804 0.37048846 w=2 h=2 s=n,
610 -0.10582735 0.37051097 w=2 h=2 s=n,
611 -0.10613538 0.36718655 w=2 h=2 s=n,
612 -0.10617925 0.3670829 w=2 h=2 s=n,
613 -0.106202945 0.3663145 w=2 h=2 s=n,
614 -0.10625236 0.365781 w=2 h=2 s=n,
615 -0.10776444 0.36046663 w=2 h=2 s=n,
616 -0.103293255 0.3970904 w=2 h=2 s=n,
617 -0.10557778 0.3973733 w=2 h=2 s=n,
618 -0.10677992 0.39783898 w=2 h=2 s=n,
619 -0.106875524 0.396807 w=2 h=2 s=n,
620 -0.107060775 0.39561367 w=2 h=2 s=n,
621 -0.10821055 0.39036357 w=2 h=2 s=n,
622 -0.12574969 0.3822943 w=2 h=2 s=n,
623 -0.12690632 0.3820034 w=2 h=2 s=n,
624 -0.12727083 0.38202587 w=2 h=2 s=n,
625 -0.1275789 0.37870145 w=2 h=2 s=n,
626 -0.12762277 0.3785978 w=2 h=2 s=n,
627 -0.06062488 0.617392 w=2 h=2 s=n,
628 -0.06064714 0.61715174 w=2 h=2 s=n,
629 -0.06042407 0.609911 w=2 h=2 s=n,
630 -0.060640197 0.6028963 w=2 h=2 s=n,
631 -0.060774874 0.6014428 w=2 h=2 s=n,
632 -0.06045602 0.59800184 w=2 h=2 s=n,
633 -0.05709247 0.4888294 w=2 h=2 s=n,
634 -0.05720551 0.4851598 w=2 h=2 s=n,
635 -0.057254415 0.48498794 w=2 h=2 s=n,
636 -0.061083388 0.62369263 w=2 h=2 s=n,
637 -0.06125344 0.62417525 w=2 h=2 s=n,
638 -0.061275702 0.623935 w=2 h=2 s=n,
639 -0.060391974 0.6189494 w=2 h=2 s=n,
640 -0.061020534 0.62573266 w=2 h=2 s=n,
641 -0.061190587 0.6262153 w=2 h=2 s=n,
642 -0.05932541 0.60406965 w=2 h=2 s=n,
643 -0.059835833 0.60640025 w=2 h=2 s=n,
644 -0.059860956 0.6065622 w=2 h=2 s=n,
645 -0.06017981 0.6100032 w=2 h=2 s=n,
646 -0.06040291 0.6172439 w=2 h=2 s=n,
647 -0.060340058 0.6192839 w=2 h=2 s=n,
648 -0.06096862 0.6260671 w=2 h=2 s=n,
649 0.03315616 0.4356899 w=2 h=2 s=n,
650 0.033087153 0.43600497 w=2 h=2 s=n,
651 0.03321219 0.43681046 w=2 h=2 s=n,
652 0.033261094 0.43698233 w=2 h=2 s=n,
653 0.032375116 0.4367595 w=2 h=2 s=n,
654 0.032437567 0.43743342 w=2 h=2 s=n,
655 0.03243855 0.43743977 w=2 h=2 s=n,
656 0.066610515 0.4496056 w=2 h=2 s=n,
657 0.066581056 0.44963247 w=2 h=2 s=n,
658 0.066676676 0.4506645 w=2 h=2 s=n,
659 0.06948814 0.45240524 w=2 h=2 s=n,
660 0.06941913 0.4527203 w=2 h=2 s=n,
661 0.06954417 0.4535258 w=2 h=2 s=n,
662 0.06959307 0.45369768 w=2 h=2 s=n,
663 -0.012617511 0.33189243 w=2 h=2 s=n,
664 -0.012840253 0.3324187 w=2 h=2 s=n,
665 -0.0129425945 0.33270913 w=2 h=2 s=n,
666 -0.019606333 0.33878392 w=2 h=2 s=n,
667 -0.024283748 0.34688547 w=2 h=2 s=n,
668 -0.024732154 0.34794483 w=2 h=2 s=n,
669 -0.024688285 0.34804848 w=2 h=2 s=n,
670 -0.017790895 0.3502427 w=2 h=2 s=n,
671 -0.0040741977 0.31631723 w=2 h=2 s=n,
672 -0.0047827032 0.3179911 w=2 h=2 s=n,
673 -5.9534283E-4 0.31539842 w=2 h=2 s=n,
674 -0.003707361 0.32275087 w=2 h=2 s=n,
675 -9.876308E-4 0.3212904 w=2 h=2 s=n,
676 -0.01668359 0.3007648 w=2 h=2 s=n,
677 -0.0171404 0.30370763 w=2 h=2 s=n,
678 -0.02136926 0.31857046 w=2 h=2 s=n,
679 -0.016951691 0.31544334 w=2 h=2 s=n,
680 -0.010287953 0.30936855 w=2 h=2 s=n,
681 -0.041580897 0.35212567 w=2 h=2 s=n,
682 -0.03902934 0.3497996 w=2 h=2 s=n,
683 -0.035532277 0.34516874 w=2 h=2 s=n,
684 -0.030854832 0.3370672 w=2 h=2 s=n,
685 -0.027742814 0.32971475 w=2 h=2 s=n,
686 -0.024067502 0.31679732 w=2 h=2 s=n,
687 -0.023610692 0.3138545 w=2 h=2 s=n,
688 -0.022902172 0.3121806 w=2 h=2 s=n,
689 -0.021531146 0.3082899 w=2 h=2 s=n,
690 -0.017302316 0.29342708 w=2 h=2 s=n,
691 -0.25212464 0.16467296 w=2 h=2 s=n,
692 -0.25205162 0.16473168 w=2 h=2 s=n,
693 -0.25089502 0.16502258 w=2 h=2 s=n,
694 -0.24866314 0.1673243 w=2 h=2 s=n,
695 -0.24852084 0.16745402 w=2 h=2 s=n,
696 -0.24752934 0.16815588 w=2 h=2 s=n,
697 -0.25426322 0.1646901 w=2 h=2 s=n,
698 -0.25491413 0.1635627 w=2 h=2 s=n,
699 -0.2551781 0.16316436 w=2 h=2 s=n,
700 -0.25751895 0.15910988 w=2 h=2 s=n,
701 -0.18924795 0.25018823 w=2 h=2 s=n,
702 -0.19338422 0.243946 w=2 h=2 s=n,
703 -0.24929084 0.16991368 w=2 h=2 s=n,
704 -0.25468513 0.1643506 w=2 h=2 s=n,
705 -0.25533605 0.16322319 w=2 h=2 s=n,
706 -0.25559998 0.16282485 w=2 h=2 s=n,
707 -0.232644 0.31910634 w=2 h=2 s=n,
708 -0.23357783 0.31835487 w=2 h=2 s=n,
709 -0.23456933 0.317653 w=2 h=2 s=n,
710 -0.23453607 0.31750104 w=2 h=2 s=n,
711 -0.12929593 0.3826701 w=2 h=2 s=n,
712 -0.12960397 0.3793457 w=2 h=2 s=n,
713 -0.12964787 0.37924203 w=2 h=2 s=n,
714 -0.10820435 0.36772713 w=2 h=2 s=n,
715 -0.10822801 0.36695874 w=2 h=2 s=n,
716 -0.108277455 0.36642525 w=2 h=2 s=n,
717 -0.109789535 0.36111084 w=2 h=2 s=n,
718 -0.10775153 0.39985085 w=2 h=2 s=n,
719 -0.11003606 0.40013373 w=2 h=2 s=n,
720 -0.11123817 0.40059945 w=2 h=2 s=n,
721 -0.1113338 0.39956743 w=2 h=2 s=n,
722 -0.111519024 0.3983741 w=2 h=2 s=n,
723 -0.11266883 0.393124 w=2 h=2 s=n,
724 -0.13020797 0.38505474 w=2 h=2 s=n,
725 -0.13136457 0.38476384 w=2 h=2 s=n,
726 -0.13172911 0.3847863 w=2 h=2 s=n,
727 -0.13375421 0.38543054 w=2 h=2 s=n,
728 -0.061044168 0.6265539 w=2 h=2 s=n,
729 -0.061096083 0.6262194 w=2 h=2 s=n,
730 -0.061266165 0.626702 w=2 h=2 s=n,
731 -0.06132902 0.624662 w=2 h=2 s=n,
732 -0.06135128 0.6244217 w=2 h=2 s=n,
733 -0.060985785 0.6266246 w=2 h=2 s=n,
734 -0.061061334 0.6271114 w=2 h=2 s=n,
735 -0.06111328 0.6267769 w=2 h=2 s=n,
736 -0.06128333 0.6272595 w=2 h=2 s=n,
737 -0.05925552 0.6043887 w=2 h=2 s=n,
738 -0.059765946 0.6067194 w=2 h=2 s=n,
739 -0.0597911 0.60688126 w=2 h=2 s=n,
740 -0.060109954 0.61032224 w=2 h=2 s=n,
741 -0.060333025 0.61756295 w=2 h=2 s=n,
742 -0.06027017 0.619603 w=2 h=2 s=n,
743 -0.060898732 0.6263862 w=2 h=2 s=n,
744 -0.0609159 0.6269437 w=2 h=2 s=n,
745 0.033658627 0.43886387 w=2 h=2 s=n,
746 0.03084718 0.4371231 w=2 h=2 s=n,
747 0.030674119 0.43703017 w=2 h=2 s=n,
748 0.030680869 0.437103 w=2 h=2 s=n,
749 0.024063844 0.43300593 w=2 h=2 s=n,
750 0.01856849 0.430877 w=2 h=2 s=n,
751 0.07238588 0.45624366 w=2 h=2 s=n,
752 0.0360539 0.43952832 w=2 h=2 s=n,
753 0.03516792 0.43930548 w=2 h=2 s=n,
754 0.035230372 0.4399794 w=2 h=2 s=n,
755 0.035231356 0.43998578 w=2 h=2 s=n,
756 0.036451448 0.44140986 w=2 h=2 s=n,
757 0.033639986 0.43966907 w=2 h=2 s=n,
758 0.03346694 0.43957615 w=2 h=2 s=n,
759 0.03347369 0.439649 w=2 h=2 s=n,
760 0.074915186 0.45531952 w=2 h=2 s=n,
761 0.07484619 0.4556346 w=2 h=2 s=n,
762 0.07497123 0.4564401 w=2 h=2 s=n,
763 0.07502012 0.45661196 w=2 h=2 s=n,
764 0.07781294 0.45915794 w=2 h=2 s=n,
765 0.08727145 0.4576097 w=2 h=2 s=n,
766 0.08724201 0.45763656 w=2 h=2 s=n,
767 0.08733763 0.45866856 w=2 h=2 s=n,
768 0.090149075 0.46040934 w=2 h=2 s=n,
769 0.09557614 0.46332362 w=2 h=2 s=n,
770 0.003956515 0.3182291 w=2 h=2 s=n,
771 -0.0076733646 0.32883114 w=2 h=2 s=n,
772 -0.007896108 0.32935742 w=2 h=2 s=n,
773 -0.007998449 0.32964784 w=2 h=2 s=n,
774 0.0040075216 0.3116945 w=2 h=2 s=n,
775 8.9550344E-4 0.31904694 w=2 h=2 s=n,
776 0.0036152336 0.31758648 w=2 h=2 s=n,
777 0.008559379 0.3145252 w=2 h=2 s=n,
778 -2.9980813E-4 0.31242475 w=2 h=2 s=n,
779 -0.0010082987 0.31409863 w=2 h=2 s=n,
780 0.0031790468 0.31150594 w=2 h=2 s=n,
781 0.007781926 0.30780202 w=2 h=2 s=n,
782 0.0018490287 0.29329658 w=2 h=2 s=n,
783 0.0014792564 0.29403916 w=2 h=2 s=n,
784 1.08230364E-4 0.29792988 w=2 h=2 s=n,
785 -0.0035670963 0.31084728 w=2 h=2 s=n,
786 0.008062783 0.30024526 w=2 h=2 s=n,
787 0.011837187 0.29635277 w=2 h=2 s=n,
788 -9.732214E-4 0.26364756 w=2 h=2 s=n,
789 -0.0014300314 0.26659042 w=2 h=2 s=n,
790 -0.005728763 0.26170555 w=2 h=2 s=n,
791 -0.0053589907 0.26096296 w=2 h=2 s=n,
792 0.010351378 0.22384574 w=2 h=2 s=n,
793 0.018662918 0.061735243 w=2 h=2 s=n,
794 0.018911857 0.069815546 w=2 h=2 s=n,
795 0.030236457 0.03001371 w=2 h=2 s=n,
796 -0.02308939 0.2969351 w=2 h=2 s=n,
797 -0.0223809 0.29526123 w=2 h=2 s=n,
798 -0.021009874 0.29137054 w=2 h=2 s=n,
799 -0.016781043 0.2765077 w=2 h=2 s=n,
800 0.01918419 0.04481587 w=2 h=2 s=n,
801 -0.25610837 0.16223146 w=2 h=2 s=n,
802 -0.25568646 0.16257097 w=2 h=2 s=n,
803 -0.25802734 0.15851647 w=2 h=2 s=n,
804 -0.25767228 0.16162746 w=2 h=2 s=n,
805 -0.2583232 0.16050003 w=2 h=2 s=n,
806 -0.25858715 0.16010171 w=2 h=2 s=n,
807 -0.25909555 0.1595083 w=2 h=2 s=n,
808 -0.16928695 0.28342432 w=2 h=2 s=n,
809 -0.1644486 0.2846412 w=2 h=2 s=n,
810 -0.16424571 0.2824519 w=2 h=2 s=n,
811 -0.18427391 0.25593027 w=2 h=2 s=n,
812 -0.18721716 0.2524949 w=2 h=2 s=n,
813 -0.18944906 0.25019318 w=2 h=2 s=n,
814 -0.18987097 0.24985369 w=2 h=2 s=n,
815 -0.23613377 0.31688207 w=2 h=2 s=n,
816 -0.14133267 0.3346035 w=2 h=2 s=n,
817 -0.14096816 0.334581 w=2 h=2 s=n,
818 -0.13868363 0.3342981 w=2 h=2 s=n,
819 -0.13264064 0.33316848 w=2 h=2 s=n,
820 -0.13244458 0.32680485 w=2 h=2 s=n,
821 -0.16701145 0.28645822 w=2 h=2 s=n,
822 -0.17004637 0.28332835 w=2 h=2 s=n,
823 -0.17018865 0.28319865 w=2 h=2 s=n,
824 -0.17026167 0.2831399 w=2 h=2 s=n,
825 -0.17088465 0.28280535 w=2 h=2 s=n,
826 -0.2421074 0.3179345 w=2 h=2 s=n,
827 -0.24304123 0.31718305 w=2 h=2 s=n,
828 -0.24403273 0.31648117 w=2 h=2 s=n,
829 -0.2208599 0.41917548 w=2 h=2 s=n,
830 -0.21640165 0.41641504 w=2 h=2 s=n,
831 -0.21670969 0.41309062 w=2 h=2 s=n,
832 -0.21675356 0.41298696 w=2 h=2 s=n,
833 -0.11203511 0.40102738 w=2 h=2 s=n,
834 -0.112130746 0.39999536 w=2 h=2 s=n,
835 -0.11231597 0.39880207 w=2 h=2 s=n,
836 -0.11346577 0.39355198 w=2 h=2 s=n,
837 -0.13100488 0.38548267 w=2 h=2 s=n,
838 -0.13216151 0.38519177 w=2 h=2 s=n,
839 -0.13252603 0.38521427 w=2 h=2 s=n,
840 -0.13455112 0.3858585 w=2 h=2 s=n,
841 -0.22165684 0.41960344 w=2 h=2 s=n,
842 -0.13589548 0.41977352 w=2 h=2 s=n,
843 -0.13818 0.4200564 w=2 h=2 s=n,
844 -0.13938211 0.42052212 w=2 h=2 s=n,
845 -0.14017905 0.42095006 w=2 h=2 s=n,
846 -0.050150465 0.393815 w=2 h=2 s=n,
847 -0.07374002 0.38631064 w=2 h=2 s=n,
848 -0.07696311 0.38549998 w=2 h=2 s=n,
849 -0.0830061 0.3866296 w=2 h=2 s=n,
850 -0.104449585 0.39814454 w=2 h=2 s=n,
851 -0.10890786 0.40090498 w=2 h=2 s=n,
852 -0.1370518 0.42082766 w=2 h=2 s=n,
853 -0.068310395 0.5016731 w=2 h=2 s=n,
854 -0.06814034 0.5011905 w=2 h=2 s=n,
855 -0.06811522 0.5010286 w=2 h=2 s=n,
856 -0.067796335 0.49758723 w=2 h=2 s=n,
857 -0.06780307 0.4975144 w=2 h=2 s=n,
858 -0.06780405 0.49750805 w=2 h=2 s=n,
859 -0.06809686 0.49692002 w=2 h=2 s=n,
860 -0.061421495 0.624621 w=2 h=2 s=n,
861 -0.061345946 0.62413424 w=2 h=2 s=n,
862 -0.060717385 0.61735106 w=2 h=2 s=n,
863 -0.060494285 0.6101103 w=2 h=2 s=n,
864 -0.06071041 0.6030956 w=2 h=2 s=n,
865 -0.06084509 0.6016421 w=2 h=2 s=n,
866 -0.061560433 0.6285247 w=2 h=2 s=n,
867 -0.061543237 0.62796724 w=2 h=2 s=n,
868 -0.06160609 0.6259272 w=2 h=2 s=n,
869 -0.061628353 0.62568694 w=2 h=2 s=n,
870 -0.061698597 0.62588626 w=2 h=2 s=n,
871 -0.06112368 0.627784 w=2 h=2 s=n,
872 -0.061175596 0.6274496 w=2 h=2 s=n,
873 -0.061345648 0.6279322 w=2 h=2 s=n,
874 -0.06162275 0.6291974 w=2 h=2 s=n,
875 -0.060811054 0.63034666 w=2 h=2 s=n,
876 -0.06088094 0.6300276 w=2 h=2 s=n,
877 -0.06095649 0.6305143 w=2 h=2 s=n,
878 -0.061018836 0.631187 w=2 h=2 s=n,
879 -0.060248297 0.61974394 w=2 h=2 s=n,
880 -0.060876857 0.62652713 w=2 h=2 s=n,
881 -0.060894024 0.6270847 w=2 h=2 s=n,
882 -0.06078918 0.6304876 w=2 h=2 s=n,
883 -0.05793784 0.60901994 w=2 h=2 s=n,
884 -0.058448266 0.61135054 w=2 h=2 s=n,
885 -0.05847339 0.6115125 w=2 h=2 s=n,
886 -0.058792245 0.61495346 w=2 h=2 s=n,
887 -0.059015345 0.6221942 w=2 h=2 s=n,
888 -0.05895249 0.6242342 w=2 h=2 s=n,
889 -0.058930617 0.62437516 w=2 h=2 s=n,
890 0.018630672 0.4309847 w=2 h=2 s=n,
891 0.01741058 0.4295606 w=2 h=2 s=n,
892 -0.019234251 0.40362027 w=2 h=2 s=n,
893 -0.023231994 0.40147352 w=2 h=2 s=n,
894 -0.030076783 0.39832443 w=2 h=2 s=n,
895 -0.036974143 0.3961302 w=2 h=2 s=n,
896 -0.046730768 0.39990994 w=2 h=2 s=n,
897 -0.050975274 0.44571567 w=2 h=2 s=n,
898 -0.050862234 0.44938526 w=2 h=2 s=n,
899 -0.050727528 0.45083874 w=2 h=2 s=n,
900 0.11772546 0.5252265 w=2 h=2 s=n,
901 0.114914015 0.52348566 w=2 h=2 s=n,
902 0.11474095 0.52339274 w=2 h=2 s=n,
903 0.1147477 0.52346563 w=2 h=2 s=n,
904 0.09661169 0.46396482 w=2 h=2 s=n,
905 0.07595076 0.45596072 w=2 h=2 s=n,
906 0.07588175 0.4562758 w=2 h=2 s=n,
907 0.076006785 0.4570813 w=2 h=2 s=n,
908 0.07605569 0.45725316 w=2 h=2 s=n,
909 0.078848496 0.45979914 w=2 h=2 s=n,
910 0.11672243 0.47305244 w=2 h=2 s=n,
911 0.11775799 0.47369364 w=2 h=2 s=n,
912 0.10411529 0.4629681 w=2 h=2 s=n,
913 0.10408583 0.46299496 w=2 h=2 s=n,
914 0.10418147 0.464027 w=2 h=2 s=n,
915 0.106992915 0.46576777 w=2 h=2 s=n,
916 0.11241998 0.46868202 w=2 h=2 s=n,
917 0.13356626 0.47841087 w=2 h=2 s=n,
;
VLABELS
2 'beta_thalassiossira_p' x=12 y=4 f='Dialog-PLAIN-10',
3 'beta_phytophthora' x=12 y=5 f='Dialog-PLAIN-10',
4 'beta_oryza' x=11 y=7 f='Dialog-PLAIN-10',
5 'beta_populus' x=11 y=13 f='Dialog-PLAIN-10',
6 'beta_athaliana' x=10 y=19 f='Dialog-PLAIN-10',
7 'beta_physcomitrella' x=9 y=26 f='Dialog-PLAIN-10',
8 'beta_volvox' x=8 y=21 f='Dialog-PLAIN-10',
9 'beta_chlamydomonas' x=-45 y=28 f='Dialog-PLAIN-10',
10 'beta_ostreococcus' x=-39 y=28 f='Dialog-PLAIN-10',
11 'beta_celegans' x=-30 y=24 f='Dialog-ITALIC-10',
12 'betacopI_xenopus' x=-41 y=5 f='Dialog-ITALIC-10',
13 'betacopI_gallus' x=-34 y=19 f='Dialog-ITALIC-10',
14 'betacopI_rattus' x=-38 y=-5 f='Dialog-PLAIN-10',
15 'betacopI_mus' x=-33 y=-15 f='Dialog-ITALIC-10',
16 'betacopI_homo' x=-37 y=45 f='Dialog-ITALIC-10',
17 'betacopI_bos' x=-36 y=-26 f='Dialog-PLAIN-10',
18 'betacopI_danio' x=-42 y=54 f='Dialog-ITALIC-10',
19 'betacopI_apis_' x=-43 y=38 f='Dialog-ITALIC-10',
20 'betacopI_drosophila' x=-57 y=-28 f='Dialog-ITALIC-10',
21 'beta_dictyostelium' x=-101 y=11 f='Dialog-ITALIC-10',
22 'betacopI_cryptococcus' l=9 x=-126 y=12 f='Dialog-PLAIN-10',
23 'betacopI_ustilago' l=9 x=-106 y=21 f='Dialog-PLAIN-10',
24 'betacopI_aspergillus' x=-111 y=7 f='Dialog-ITALIC-10',
25 'betacopI_neurospora' x=-114 y=1 f='Dialog-ITALIC-10',
26 'betacopI_yarrowia' x=-101 y=5 f='Dialog-PLAIN-10',
27 'betacopI_spombe' l=9 x=-92 y=5 f='Dialog-PLAIN-10',
28 'betacopI_pichia' x=-88 y=2 f='Dialog-ITALIC-10',
29 'betacopI_candida_a' x=-108 y=-5 f='Dialog-ITALIC-10',
30 'betacopI_debaryomyces' x=-127 y=-11 f='Dialog-ITALIC-10',
31 'betacopI_kluyveromyces' x=-129 y=-3 f='Dialog-ITALIC-10',
32 'betacopI_Scas_Contig721_70' x=-150 y=-4 f='Dialog-ITALIC-10',
33 'betacopI_Spar_c117_4624' x=-70 y=-5 f='Dialog-ITALIC-10',
34 'betacopI_Scer_SEC26YDR238C' x=-80 y=-15 f='Dialog-ITALIC-10',
35 'betacopI_Smik_c231_4037' x=-70 y=-27 f='Dialog-ITALIC-10',
36 'betacopI_Skud_Contig2069_11' x=-79 y=-38 f='Dialog-ITALIC-10',
37 'betacopI_Sbay_Contig497_5' x=-71 y=-53 f='Dialog-ITALIC-10',
38 'betacopI_candida_g' x=-51 y=16 f='Dialog-ITALIC-10',
39 'beta_cmerolae' x=-37 y=-24 f='Dialog-PLAIN-10',
40 'beta_tetrahymena' x=-44 y=-9 f='Dialog-PLAIN-10',
41 'beta_plasmodium_b' x=-45 y=-4 f='Dialog-PLAIN-10',
42 'beta_plasmodium_f' x=-43 y=-23 f='Dialog-PLAIN-10',
43 'beta_chominis' x=-30 y=-8 f='Dialog-PLAIN-10',
44 'beta_Toxoplasma_g' x=-42 y=-7 f='Dialog-PLAIN-10',
45 'beta_theileria_p' x=-32 y=-7 f='Dialog-PLAIN-10',
46 'beta_ecuniculi' x=-27 y=-6 f='Dialog-ITALIC-10',
47 'beta_giardia' x=9 y=-4 f='Dialog-PLAIN-10',
48 'beta_trichomonas' x=10 y=-3 f='Dialog-PLAIN-10',
49 'beta_entamoeba' x=11 y=-2 f='Dialog-ITALIC-10',
50 'beta_leishmania_i' x=11 y=-1 f='Dialog-PLAIN-10',
51 'beta_naegleria_estExt_fgeneshNG_pg_C_480092' x=12 y=1 f='Dialog-PLAIN-10',
52 'beta_phaeodactylum' x=12 y=2 f='Dialog-PLAIN-10',
;
EDGES
1 1 2 s=5 w=0.09830833,
2 53 1 s=4 w=0.0029478476,
3 54 1 s=13 w=0.10524981,
4 55 53 s=13 w=0.10524981,
5 55 54 s=4 w=0.0029478476,
6 56 55 s=12 w=0.048437804,
7 57 56 s=11 w=9.1357215E-4,
8 58 57 s=3 w=0.004537678,
9 59 56 s=3 w=0.004537678,
10 59 58 s=11 w=9.1357215E-4,
11 60 55 s=3 w=0.004537678,
12 60 59 s=12 w=0.048437804,
13 61 53 s=3 w=0.004537678,
14 61 60 s=13 w=0.10524981,
15 62 57 s=10 w=0.005893318,
16 63 58 s=10 w=0.005893318,
17 63 62 s=3 w=0.004537678,
18 64 63 s=9 w=0.0075344513,
19 65 64 s=26 w=0.007237986,
20 66 56 s=55 w=0.003452683,
21 67 57 s=55 w=0.003452683,
22 67 66 s=11 w=9.1357215E-4,
23 68 62 s=55 w=0.003452683,
24 68 67 s=10 w=0.005893318,
25 69 63 s=55 w=0.003452683,
26 69 68 s=3 w=0.004537678,
27 70 64 s=55 w=0.003452683,
28 70 69 s=9 w=0.0075344513,
29 71 65 s=55 w=0.003452683,
30 71 70 s=26 w=0.007237986,
31 72 66 s=65 w=3.9860126E-5,
32 73 67 s=65 w=3.9860126E-5,
33 73 72 s=11 w=9.1357215E-4,
34 74 68 s=65 w=3.9860126E-5,
35 74 73 s=10 w=0.005893318,
36 75 69 s=65 w=3.9860126E-5,
37 75 74 s=3 w=0.004537678,
38 76 70 s=65 w=3.9860126E-5,
39 76 75 s=9 w=0.0075344513,
40 77 71 s=65 w=3.9860126E-5,
41 77 76 s=26 w=0.007237986,
42 78 77 s=64 w=0.010463157,
43 79 78 s=2 w=3.339345E-4,
44 80 77 s=2 w=3.339345E-4,
45 80 79 s=64 w=0.010463157,
46 81 71 s=2 w=3.339345E-4,
47 81 80 s=65 w=3.9860126E-5,
48 82 65 s=2 w=3.339345E-4,
49 82 81 s=55 w=0.003452683,
50 83 64 s=2 w=3.339345E-4,
51 83 82 s=26 w=0.007237986,
52 84 63 s=2 w=3.339345E-4,
53 84 83 s=9 w=0.0075344513,
54 85 58 s=2 w=3.339345E-4,
55 85 84 s=10 w=0.005893318,
56 86 59 s=2 w=3.339345E-4,
57 86 85 s=11 w=9.1357215E-4,
58 87 60 s=2 w=3.339345E-4,
59 87 86 s=12 w=0.048437804,
60 88 61 s=2 w=3.339345E-4,
61 88 87 s=13 w=0.10524981,
62 88 52 s=1 w=0.118245214,
63 89 66 s=99 w=1.55572E-4,
64 90 72 s=99 w=1.55572E-4,
65 90 89 s=65 w=3.9860126E-5,
66 91 73 s=99 w=1.55572E-4,
67 91 90 s=11 w=9.1357215E-4,
68 92 74 s=99 w=1.55572E-4,
69 92 91 s=10 w=0.005893318,
70 93 75 s=99 w=1.55572E-4,
71 93 92 s=3 w=0.004537678,
72 94 76 s=99 w=1.55572E-4,
73 94 93 s=9 w=0.0075344513,
74 95 77 s=99 w=1.55572E-4,
75 95 94 s=26 w=0.007237986,
76 96 78 s=99 w=1.55572E-4,
77 96 95 s=64 w=0.010463157,
78 97 79 s=99 w=1.55572E-4,
79 97 96 s=2 w=3.339345E-4,
80 98 96 s=19 w=0.0055253254,
81 99 97 s=19 w=0.0055253254,
82 99 98 s=2 w=3.339345E-4,
83 100 79 s=19 w=0.0055253254,
84 100 99 s=99 w=1.55572E-4,
85 101 80 s=19 w=0.0055253254,
86 101 100 s=64 w=0.010463157,
87 102 81 s=19 w=0.0055253254,
88 102 101 s=65 w=3.9860126E-5,
89 103 82 s=19 w=0.0055253254,
90 103 102 s=55 w=0.003452683,
91 104 83 s=19 w=0.0055253254,
92 104 103 s=26 w=0.007237986,
93 105 96 s=25 w=1.12555215E-4,
94 106 98 s=25 w=1.12555215E-4,
95 106 105 s=19 w=0.0055253254,
96 107 99 s=25 w=1.12555215E-4,
97 107 106 s=2 w=3.339345E-4,
98 108 100 s=25 w=1.12555215E-4,
99 108 107 s=99 w=1.55572E-4,
100 109 101 s=25 w=1.12555215E-4,
101 109 108 s=64 w=0.010463157,
102 110 102 s=25 w=1.12555215E-4,
103 110 109 s=65 w=3.9860126E-5,
104 111 103 s=25 w=1.12555215E-4,
105 111 110 s=55 w=0.003452683,
106 112 54 s=110 w=5.357825E-4,
107 113 55 s=110 w=5.357825E-4,
108 113 112 s=4 w=0.0029478476,
109 114 56 s=110 w=5.357825E-4,
110 114 113 s=12 w=0.048437804,
111 115 66 s=110 w=5.357825E-4,
112 115 114 s=55 w=0.003452683,
113 116 89 s=110 w=5.357825E-4,
114 116 115 s=99 w=1.55572E-4,
115 117 90 s=110 w=5.357825E-4,
116 117 116 s=65 w=3.9860126E-5,
117 118 91 s=110 w=5.357825E-4,
118 118 117 s=11 w=9.1357215E-4,
119 119 92 s=110 w=5.357825E-4,
120 119 118 s=10 w=0.005893318,
121 120 93 s=110 w=5.357825E-4,
122 120 119 s=3 w=0.004537678,
123 121 94 s=110 w=5.357825E-4,
124 121 120 s=9 w=0.0075344513,
125 122 95 s=110 w=5.357825E-4,
126 122 121 s=26 w=0.007237986,
127 123 96 s=110 w=5.357825E-4,
128 123 122 s=64 w=0.010463157,
129 124 105 s=110 w=5.357825E-4,
130 124 123 s=25 w=1.12555215E-4,
131 125 116 s=109 w=7.687418E-4,
132 126 117 s=109 w=7.687418E-4,
133 126 125 s=65 w=3.9860126E-5,
134 127 118 s=109 w=7.687418E-4,
135 127 126 s=11 w=9.1357215E-4,
136 128 119 s=109 w=7.687418E-4,
137 128 127 s=10 w=0.005893318,
138 129 120 s=109 w=7.687418E-4,
139 129 128 s=3 w=0.004537678,
140 130 121 s=109 w=7.687418E-4,
141 130 129 s=9 w=0.0075344513,
142 131 122 s=109 w=7.687418E-4,
143 131 130 s=26 w=0.007237986,
144 132 123 s=109 w=7.687418E-4,
145 132 131 s=64 w=0.010463157,
146 133 124 s=109 w=7.687418E-4,
147 133 132 s=25 w=1.12555215E-4,
148 134 125 s=114 w=0.003338655,
149 135 126 s=114 w=0.003338655,
150 135 134 s=65 w=3.9860126E-5,
151 136 127 s=114 w=0.003338655,
152 136 135 s=11 w=9.1357215E-4,
153 137 128 s=114 w=0.003338655,
154 137 136 s=10 w=0.005893318,
155 138 129 s=114 w=0.003338655,
156 138 137 s=3 w=0.004537678,
157 139 130 s=114 w=0.003338655,
158 139 138 s=9 w=0.0075344513,
159 140 131 s=114 w=0.003338655,
160 140 139 s=26 w=0.007237986,
161 141 132 s=114 w=0.003338655,
162 141 140 s=64 w=0.010463157,
163 142 112 s=119 w=0.0053745327,
164 143 113 s=119 w=0.0053745327,
165 143 142 s=4 w=0.0029478476,
166 144 114 s=119 w=0.0053745327,
167 144 143 s=12 w=0.048437804,
168 145 115 s=119 w=0.0053745327,
169 145 144 s=55 w=0.003452683,
170 146 116 s=119 w=0.0053745327,
171 146 145 s=99 w=1.55572E-4,
172 147 125 s=119 w=0.0053745327,
173 147 146 s=109 w=7.687418E-4,
174 148 134 s=119 w=0.0053745327,
175 148 147 s=114 w=0.003338655,
176 149 135 s=119 w=0.0053745327,
177 149 148 s=65 w=3.9860126E-5,
178 150 136 s=119 w=0.0053745327,
179 150 149 s=11 w=9.1357215E-4,
180 151 137 s=119 w=0.0053745327,
181 151 150 s=10 w=0.005893318,
182 152 138 s=119 w=0.0053745327,
183 152 151 s=3 w=0.004537678,
184 153 139 s=119 w=0.0053745327,
185 153 152 s=9 w=0.0075344513,
186 154 140 s=119 w=0.0053745327,
187 154 153 s=26 w=0.007237986,
188 155 141 s=119 w=0.0053745327,
189 155 154 s=64 w=0.010463157,
190 156 108 s=18 w=0.0063666413,
191 157 109 s=18 w=0.0063666413,
192 157 156 s=64 w=0.010463157,
193 158 110 s=18 w=0.0063666413,
194 158 157 s=65 w=3.9860126E-5,
195 159 111 s=18 w=0.0063666413,
196 159 158 s=55 w=0.003452683,
197 160 103 s=18 w=0.0063666413,
198 160 159 s=25 w=1.12555215E-4,
199 161 104 s=18 w=0.0063666413,
200 161 160 s=26 w=0.007237986,
201 162 149 s=105 w=3.225349E-4,
202 163 150 s=105 w=3.225349E-4,
203 163 162 s=11 w=9.1357215E-4,
204 164 151 s=105 w=3.225349E-4,
205 164 163 s=10 w=0.005893318,
206 165 152 s=105 w=3.225349E-4,
207 165 164 s=3 w=0.004537678,
208 166 153 s=105 w=3.225349E-4,
209 166 165 s=9 w=0.0075344513,
210 167 154 s=105 w=3.225349E-4,
211 167 166 s=26 w=0.007237986,
212 168 155 s=105 w=3.225349E-4,
213 168 167 s=64 w=0.010463157,
214 169 141 s=105 w=3.225349E-4,
215 169 168 s=119 w=0.0053745327,
216 170 132 s=105 w=3.225349E-4,
217 170 169 s=114 w=0.003338655,
218 171 133 s=105 w=3.225349E-4,
219 171 170 s=25 w=1.12555215E-4,
220 172 124 s=105 w=3.225349E-4,
221 172 171 s=109 w=7.687418E-4,
222 173 105 s=105 w=3.225349E-4,
223 173 172 s=110 w=5.357825E-4,
224 174 106 s=105 w=3.225349E-4,
225 174 173 s=19 w=0.0055253254,
226 175 148 s=118 w=0.0012075955,
227 176 149 s=118 w=0.0012075955,
228 176 175 s=65 w=3.9860126E-5,
229 177 162 s=118 w=0.0012075955,
230 177 176 s=105 w=3.225349E-4,
231 178 163 s=118 w=0.0012075955,
232 178 177 s=11 w=9.1357215E-4,
233 179 164 s=118 w=0.0012075955,
234 179 178 s=10 w=0.005893318,
235 180 165 s=118 w=0.0012075955,
236 180 179 s=3 w=0.004537678,
237 181 166 s=118 w=0.0012075955,
238 181 180 s=9 w=0.0075344513,
239 182 167 s=118 w=0.0012075955,
240 182 181 s=26 w=0.007237986,
241 183 168 s=118 w=0.0012075955,
242 183 182 s=64 w=0.010463157,
243 184 156 s=17 w=0.0021987066,
244 185 157 s=17 w=0.0021987066,
245 185 184 s=64 w=0.010463157,
246 186 158 s=17 w=0.0021987066,
247 186 185 s=65 w=3.9860126E-5,
248 187 159 s=17 w=0.0021987066,
249 187 186 s=55 w=0.003452683,
250 188 160 s=17 w=0.0021987066,
251 188 187 s=25 w=1.12555215E-4,
252 189 161 s=17 w=0.0021987066,
253 189 188 s=26 w=0.007237986,
254 190 176 s=117 w=0.0010364337,
255 191 177 s=117 w=0.0010364337,
256 191 190 s=105 w=3.225349E-4,
257 192 178 s=117 w=0.0010364337,
258 192 191 s=11 w=9.1357215E-4,
259 193 179 s=117 w=0.0010364337,
260 193 192 s=10 w=0.005893318,
261 194 180 s=117 w=0.0010364337,
262 194 193 s=3 w=0.004537678,
263 195 181 s=117 w=0.0010364337,
264 195 194 s=9 w=0.0075344513,
265 196 182 s=117 w=0.0010364337,
266 196 195 s=26 w=0.007237986,
267 197 183 s=117 w=0.0010364337,
268 197 196 s=64 w=0.010463157,
269 198 197 s=63 w=0.024754453,
270 199 183 s=63 w=0.024754453,
271 199 198 s=117 w=0.0010364337,
272 200 168 s=63 w=0.024754453,
273 200 199 s=118 w=0.0012075955,
274 201 169 s=63 w=0.024754453,
275 201 200 s=119 w=0.0053745327,
276 202 170 s=63 w=0.024754453,
277 202 201 s=114 w=0.003338655,
278 203 171 s=63 w=0.024754453,
279 203 202 s=25 w=1.12555215E-4,
280 204 172 s=63 w=0.024754453,
281 204 203 s=109 w=7.687418E-4,
282 205 173 s=63 w=0.024754453,
283 205 204 s=110 w=5.357825E-4,
284 206 174 s=63 w=0.024754453,
285 206 205 s=19 w=0.0055253254,
286 207 106 s=63 w=0.024754453,
287 207 206 s=105 w=3.225349E-4,
288 208 107 s=63 w=0.024754453,
289 208 207 s=2 w=3.339345E-4,
290 209 108 s=63 w=0.024754453,
291 209 208 s=99 w=1.55572E-4,
292 210 156 s=63 w=0.024754453,
293 210 209 s=18 w=0.0063666413,
294 211 184 s=63 w=0.024754453,
295 211 210 s=17 w=0.0021987066,
296 212 175 s=130 w=0.0050075143,
297 213 176 s=130 w=0.0050075143,
298 213 212 s=65 w=3.9860126E-5,
299 214 190 s=130 w=0.0050075143,
300 214 213 s=117 w=0.0010364337,
301 215 191 s=130 w=0.0050075143,
302 215 214 s=105 w=3.225349E-4,
303 216 192 s=130 w=0.0050075143,
304 216 215 s=11 w=9.1357215E-4,
305 217 193 s=130 w=0.0050075143,
306 217 216 s=10 w=0.005893318,
307 218 194 s=130 w=0.0050075143,
308 218 217 s=3 w=0.004537678,
309 219 195 s=130 w=0.0050075143,
310 219 218 s=9 w=0.0075344513,
311 220 196 s=130 w=0.0050075143,
312 220 219 s=26 w=0.007237986,
313 221 197 s=130 w=0.0050075143,
314 221 220 s=64 w=0.010463157,
315 222 142 s=137 w=6.56886E-4,
316 222 3 s=187 w=0.19940713,
317 223 143 s=137 w=6.56886E-4,
318 223 222 s=4 w=0.0029478476,
319 224 144 s=137 w=6.56886E-4,
320 224 223 s=12 w=0.048437804,
321 225 145 s=137 w=6.56886E-4,
322 225 224 s=55 w=0.003452683,
323 226 146 s=137 w=6.56886E-4,
324 226 225 s=99 w=1.55572E-4,
325 227 147 s=137 w=6.56886E-4,
326 227 226 s=109 w=7.687418E-4,
327 228 148 s=137 w=6.56886E-4,
328 228 227 s=114 w=0.003338655,
329 229 175 s=137 w=6.56886E-4,
330 229 228 s=118 w=0.0012075955,
331 230 212 s=137 w=6.56886E-4,
332 230 229 s=130 w=0.0050075143,
333 231 213 s=137 w=6.56886E-4,
334 231 230 s=65 w=3.9860126E-5,
335 232 214 s=137 w=6.56886E-4,
336 232 231 s=117 w=0.0010364337,
337 233 215 s=137 w=6.56886E-4,
338 233 232 s=105 w=3.225349E-4,
339 234 216 s=137 w=6.56886E-4,
340 234 233 s=11 w=9.1357215E-4,
341 235 217 s=137 w=6.56886E-4,
342 235 234 s=10 w=0.005893318,
343 236 218 s=137 w=6.56886E-4,
344 236 235 s=3 w=0.004537678,
345 237 219 s=137 w=6.56886E-4,
346 237 236 s=9 w=0.0075344513,
347 238 220 s=137 w=6.56886E-4,
348 238 237 s=26 w=0.007237986,
349 239 221 s=137 w=6.56886E-4,
350 239 238 s=64 w=0.010463157,
351 240 198 s=73 w=0.0033234693,
352 241 199 s=73 w=0.0033234693,
353 241 240 s=117 w=0.0010364337,
354 242 200 s=73 w=0.0033234693,
355 242 241 s=118 w=0.0012075955,
356 243 201 s=73 w=0.0033234693,
357 243 242 s=119 w=0.0053745327,
358 244 202 s=73 w=0.0033234693,
359 244 243 s=114 w=0.003338655,
360 245 203 s=73 w=0.0033234693,
361 245 244 s=25 w=1.12555215E-4,
362 246 204 s=73 w=0.0033234693,
363 246 245 s=109 w=7.687418E-4,
364 247 205 s=73 w=0.0033234693,
365 247 246 s=110 w=5.357825E-4,
366 248 206 s=73 w=0.0033234693,
367 248 247 s=19 w=0.0055253254,
368 249 207 s=73 w=0.0033234693,
369 249 248 s=105 w=3.225349E-4,
370 250 208 s=73 w=0.0033234693,
371 250 249 s=2 w=3.339345E-4,
372 251 209 s=73 w=0.0033234693,
373 251 250 s=99 w=1.55572E-4,
374 252 210 s=73 w=0.0033234693,
375 252 251 s=18 w=0.0063666413,
376 253 211 s=73 w=0.0033234693,
377 253 252 s=17 w=0.0021987066,
378 254 243 s=62 w=0.01930633,
379 255 244 s=62 w=0.01930633,
380 255 254 s=114 w=0.003338655,
381 256 245 s=62 w=0.01930633,
382 256 255 s=25 w=1.12555215E-4,
383 257 246 s=62 w=0.01930633,
384 257 256 s=109 w=7.687418E-4,
385 258 247 s=62 w=0.01930633,
386 258 257 s=110 w=5.357825E-4,
387 259 248 s=62 w=0.01930633,
388 259 258 s=19 w=0.0055253254,
389 260 249 s=62 w=0.01930633,
390 260 259 s=105 w=3.225349E-4,
391 261 250 s=62 w=0.01930633,
392 261 260 s=2 w=3.339345E-4,
393 262 251 s=62 w=0.01930633,
394 262 261 s=99 w=1.55572E-4,
395 263 252 s=62 w=0.01930633,
396 263 262 s=18 w=0.0063666413,
397 264 253 s=62 w=0.01930633,
398 264 263 s=17 w=0.0021987066,
399 265 211 s=62 w=0.01930633,
400 265 264 s=73 w=0.0033234693,
401 266 233 s=129 w=8.1513653E-4,
402 267 234 s=129 w=8.1513653E-4,
403 267 266 s=11 w=9.1357215E-4,
404 268 235 s=129 w=8.1513653E-4,
405 268 267 s=10 w=0.005893318,
406 269 236 s=129 w=8.1513653E-4,
407 269 268 s=3 w=0.004537678,
408 270 237 s=129 w=8.1513653E-4,
409 270 269 s=9 w=0.0075344513,
410 271 238 s=129 w=8.1513653E-4,
411 271 270 s=26 w=0.007237986,
412 272 239 s=129 w=8.1513653E-4,
413 272 271 s=64 w=0.010463157,
414 273 221 s=129 w=8.1513653E-4,
415 273 272 s=137 w=6.56886E-4,
416 274 267 s=128 w=6.7681924E-4,
417 275 268 s=128 w=6.7681924E-4,
418 275 274 s=10 w=0.005893318,
419 276 269 s=128 w=6.7681924E-4,
420 276 275 s=3 w=0.004537678,
421 277 270 s=128 w=6.7681924E-4,
422 277 276 s=9 w=0.0075344513,
423 278 271 s=128 w=6.7681924E-4,
424 278 277 s=26 w=0.007237986,
425 279 272 s=128 w=6.7681924E-4,
426 279 278 s=64 w=0.010463157,
427 280 273 s=128 w=6.7681924E-4,
428 280 279 s=137 w=6.56886E-4,
429 281 187 s=8 w=0.0058029485,
430 282 188 s=8 w=0.0058029485,
431 282 281 s=25 w=1.12555215E-4,
432 283 189 s=8 w=0.0058029485,
433 283 282 s=26 w=0.007237986,
434 284 161 s=8 w=0.0058029485,
435 284 283 s=17 w=0.0021987066,
436 285 104 s=8 w=0.0058029485,
437 285 284 s=18 w=0.0063666413,
438 286 83 s=8 w=0.0058029485,
439 286 285 s=19 w=0.0055253254,
440 287 265 s=24 w=0.0011503525,
441 288 211 s=24 w=0.0011503525,
442 288 287 s=62 w=0.01930633,
443 289 184 s=24 w=0.0011503525,
444 289 288 s=63 w=0.024754453,
445 290 185 s=24 w=0.0011503525,
446 290 289 s=64 w=0.010463157,
447 291 186 s=24 w=0.0011503525,
448 291 290 s=65 w=3.9860126E-5,
449 292 187 s=24 w=0.0011503525,
450 292 291 s=55 w=0.003452683,
451 293 281 s=24 w=0.0011503525,
452 293 292 s=8 w=0.0058029485,
453 294 254 s=82 w=0.0011926426,
454 295 255 s=82 w=0.0011926426,
455 295 294 s=114 w=0.003338655,
456 296 256 s=82 w=0.0011926426,
457 296 295 s=25 w=1.12555215E-4,
458 297 257 s=82 w=0.0011926426,
459 297 296 s=109 w=7.687418E-4,
460 298 258 s=82 w=0.0011926426,
461 298 297 s=110 w=5.357825E-4,
462 299 259 s=82 w=0.0011926426,
463 299 298 s=19 w=0.0055253254,
464 300 260 s=82 w=0.0011926426,
465 300 299 s=105 w=3.225349E-4,
466 301 261 s=82 w=0.0011926426,
467 301 300 s=2 w=3.339345E-4,
468 302 262 s=82 w=0.0011926426,
469 302 301 s=99 w=1.55572E-4,
470 303 263 s=82 w=0.0011926426,
471 303 302 s=18 w=0.0063666413,
472 304 264 s=82 w=0.0011926426,
473 304 303 s=17 w=0.0021987066,
474 305 274 s=136 w=6.4354476E-6,
475 306 275 s=136 w=6.4354476E-6,
476 306 305 s=10 w=0.005893318,
477 307 276 s=136 w=6.4354476E-6,
478 307 306 s=3 w=0.004537678,
479 308 277 s=136 w=6.4354476E-6,
480 308 307 s=9 w=0.0075344513,
481 309 278 s=136 w=6.4354476E-6,
482 309 308 s=26 w=0.007237986,
483 310 279 s=136 w=6.4354476E-6,
484 310 309 s=64 w=0.010463157,
485 311 266 s=143 w=1.786968E-4,
486 312 267 s=143 w=1.786968E-4,
487 312 311 s=11 w=9.1357215E-4,
488 313 274 s=143 w=1.786968E-4,
489 313 312 s=128 w=6.7681924E-4,
490 314 305 s=143 w=1.786968E-4,
491 314 313 s=136 w=6.4354476E-6,
492 315 306 s=143 w=1.786968E-4,
493 315 314 s=10 w=0.005893318,
494 316 307 s=143 w=1.786968E-4,
495 316 315 s=3 w=0.004537678,
496 317 308 s=143 w=1.786968E-4,
497 317 316 s=9 w=0.0075344513,
498 318 309 s=143 w=1.786968E-4,
499 318 317 s=26 w=0.007237986,
500 319 310 s=143 w=1.786968E-4,
501 319 318 s=64 w=0.010463157,
502 320 287 s=31 w=3.0793212E-4,
503 321 288 s=31 w=3.0793212E-4,
504 321 320 s=62 w=0.01930633,
505 322 289 s=31 w=3.0793212E-4,
506 322 321 s=63 w=0.024754453,
507 323 290 s=31 w=3.0793212E-4,
508 323 322 s=64 w=0.010463157,
509 324 291 s=31 w=3.0793212E-4,
510 324 323 s=65 w=3.9860126E-5,
511 325 292 s=31 w=3.0793212E-4,
512 325 324 s=55 w=0.003452683,
513 326 293 s=31 w=3.0793212E-4,
514 326 325 s=8 w=0.0058029485,
515 327 301 s=61 w=0.033989336,
516 328 302 s=61 w=0.033989336,
517 328 327 s=99 w=1.55572E-4,
518 329 303 s=61 w=0.033989336,
519 329 328 s=18 w=0.0063666413,
520 330 304 s=61 w=0.033989336,
521 330 329 s=17 w=0.0021987066,
522 331 264 s=61 w=0.033989336,
523 331 330 s=82 w=0.0011926426,
524 332 265 s=61 w=0.033989336,
525 332 331 s=73 w=0.0033234693,
526 333 287 s=61 w=0.033989336,
527 333 332 s=24 w=0.0011503525,
528 334 320 s=61 w=0.033989336,
529 334 333 s=31 w=3.0793212E-4,
530 335 314 s=135 w=7.315844E-5,
531 336 315 s=135 w=7.315844E-5,
532 336 335 s=10 w=0.005893318,
533 337 316 s=135 w=7.315844E-5,
534 337 336 s=3 w=0.004537678,
535 338 317 s=135 w=7.315844E-5,
536 338 337 s=9 w=0.0075344513,
537 339 318 s=135 w=7.315844E-5,
538 339 338 s=26 w=0.007237986,
539 340 319 s=135 w=7.315844E-5,
540 340 339 s=64 w=0.010463157,
541 341 310 s=135 w=7.315844E-5,
542 341 340 s=143 w=1.786968E-4,
543 342 326 s=23 w=0.009354868,
544 343 293 s=23 w=0.009354868,
545 343 342 s=31 w=3.0793212E-4,
546 344 324 s=30 w=5.7146355E-4,
547 345 325 s=30 w=5.7146355E-4,
548 345 344 s=55 w=0.003452683,
549 346 326 s=30 w=5.7146355E-4,
550 346 345 s=8 w=0.0058029485,
551 347 342 s=30 w=5.7146355E-4,
552 347 346 s=23 w=0.009354868,
553 348 340 s=127 w=0.046001967,
554 349 341 s=127 w=0.046001967,
555 349 348 s=143 w=1.786968E-4,
556 350 310 s=127 w=0.046001967,
557 350 349 s=135 w=7.315844E-5,
558 351 279 s=127 w=0.046001967,
559 351 350 s=136 w=6.4354476E-6,
560 352 280 s=127 w=0.046001967,
561 352 351 s=137 w=6.56886E-4,
562 353 327 s=72 w=0.0011986295,
563 354 328 s=72 w=0.0011986295,
564 354 353 s=99 w=1.55572E-4,
565 355 329 s=72 w=0.0011986295,
566 355 354 s=18 w=0.0063666413,
567 356 330 s=72 w=0.0011986295,
568 356 355 s=17 w=0.0021987066,
569 357 331 s=72 w=0.0011986295,
570 357 356 s=82 w=0.0011926426,
571 358 240 s=96 w=0.0061476612,
572 359 241 s=96 w=0.0061476612,
573 359 358 s=117 w=0.0010364337,
574 360 242 s=96 w=0.0061476612,
575 360 359 s=118 w=0.0012075955,
576 361 243 s=96 w=0.0061476612,
577 361 360 s=119 w=0.0053745327,
578 362 254 s=96 w=0.0061476612,
579 362 361 s=62 w=0.01930633,
580 363 294 s=96 w=0.0061476612,
581 363 362 s=82 w=0.0011926426,
582 364 295 s=96 w=0.0061476612,
583 364 363 s=114 w=0.003338655,
584 365 296 s=96 w=0.0061476612,
585 365 364 s=25 w=1.12555215E-4,
586 366 297 s=96 w=0.0061476612,
587 366 365 s=109 w=7.687418E-4,
588 367 298 s=96 w=0.0061476612,
589 367 366 s=110 w=5.357825E-4,
590 368 299 s=96 w=0.0061476612,
591 368 367 s=19 w=0.0055253254,
592 369 300 s=96 w=0.0061476612,
593 369 368 s=105 w=3.225349E-4,
594 370 301 s=96 w=0.0061476612,
595 370 369 s=2 w=3.339345E-4,
596 371 327 s=96 w=0.0061476612,
597 371 370 s=61 w=0.033989336,
598 372 353 s=96 w=0.0061476612,
599 372 371 s=72 w=0.0011986295,
600 373 354 s=96 w=0.0061476612,
601 373 372 s=99 w=1.55572E-4,
602 374 348 s=126 w=0.033532176,
603 375 349 s=126 w=0.033532176,
604 375 374 s=143 w=1.786968E-4,
605 376 350 s=126 w=0.033532176,
606 376 375 s=135 w=7.315844E-5,
607 377 351 s=126 w=0.033532176,
608 377 376 s=136 w=6.4354476E-6,
609 378 352 s=126 w=0.033532176,
610 378 377 s=137 w=6.56886E-4,
611 379 347 s=34 w=0.007983937,
612 380 355 s=60 w=0.053129278,
613 381 356 s=60 w=0.053129278,
614 381 380 s=17 w=0.0021987066,
615 382 357 s=60 w=0.053129278,
616 382 381 s=82 w=0.0011926426,
617 383 331 s=60 w=0.053129278,
618 383 382 s=72 w=0.0011986295,
619 384 332 s=60 w=0.053129278,
620 384 383 s=73 w=0.0033234693,
621 385 333 s=60 w=0.053129278,
622 385 384 s=24 w=0.0011503525,
623 386 334 s=60 w=0.053129278,
624 386 385 s=31 w=3.0793212E-4,
625 387 372 s=77 w=0.0012147835,
626 388 373 s=77 w=0.0012147835,
627 388 387 s=99 w=1.55572E-4,
628 389 354 s=77 w=0.0012147835,
629 389 388 s=96 w=0.0061476612,
630 390 355 s=77 w=0.0012147835,
631 390 389 s=18 w=0.0063666413,
632 391 380 s=77 w=0.0012147835,
633 391 390 s=60 w=0.053129278,
634 392 381 s=77 w=0.0012147835,
635 392 391 s=17 w=0.0021987066,
636 393 382 s=77 w=0.0012147835,
637 393 392 s=82 w=0.0011926426,
638 394 358 s=95 w=0.002301972,
639 395 359 s=95 w=0.002301972,
640 395 394 s=117 w=0.0010364337,
641 396 360 s=95 w=0.002301972,
642 396 395 s=118 w=0.0012075955,
643 397 361 s=95 w=0.002301972,
644 397 396 s=119 w=0.0053745327,
645 398 362 s=95 w=0.002301972,
646 398 397 s=62 w=0.01930633,
647 399 363 s=95 w=0.002301972,
648 399 398 s=82 w=0.0011926426,
649 400 364 s=95 w=0.002301972,
650 400 399 s=114 w=0.003338655,
651 401 365 s=95 w=0.002301972,
652 401 400 s=25 w=1.12555215E-4,
653 402 366 s=95 w=0.002301972,
654 402 401 s=109 w=7.687418E-4,
655 403 367 s=95 w=0.002301972,
656 403 402 s=110 w=5.357825E-4,
657 404 368 s=95 w=0.002301972,
658 404 403 s=19 w=0.0055253254,
659 405 369 s=95 w=0.002301972,
660 405 404 s=105 w=3.225349E-4,
661 406 370 s=95 w=0.002301972,
662 406 405 s=2 w=3.339345E-4,
663 407 371 s=95 w=0.002301972,
664 407 406 s=61 w=0.033989336,
665 408 372 s=95 w=0.002301972,
666 408 407 s=72 w=0.0011986295,
667 409 387 s=95 w=0.002301972,
668 409 408 s=77 w=0.0012147835,
669 410 388 s=95 w=0.002301972,
670 410 409 s=99 w=1.55572E-4,
671 411 374 s=125 w=0.0023858694,
672 412 375 s=125 w=0.0023858694,
673 412 411 s=143 w=1.786968E-4,
674 413 376 s=125 w=0.0023858694,
675 413 412 s=135 w=7.315844E-5,
676 414 377 s=125 w=0.0023858694,
677 414 413 s=136 w=6.4354476E-6,
678 415 378 s=125 w=0.0023858694,
679 415 414 s=137 w=6.56886E-4,
680 416 374 s=134 w=0.0034560778,
681 417 411 s=134 w=0.0034560778,
682 417 416 s=125 w=0.0023858694,
683 418 412 s=134 w=0.0034560778,
684 418 417 s=143 w=1.786968E-4,
685 419 348 s=142 w=0.0036713262,
686 420 374 s=142 w=0.0036713262,
687 420 419 s=126 w=0.033532176,
688 421 416 s=142 w=0.0036713262,
689 421 420 s=134 w=0.0034560778,
690 422 417 s=142 w=0.0036713262,
691 422 421 s=125 w=0.0023858694,
692 423 379 s=7 w=0.0054123793,
693 424 347 s=7 w=0.0054123793,
694 424 423 s=34 w=0.007983937,
695 425 342 s=7 w=0.0054123793,
696 425 424 s=30 w=5.7146355E-4,
697 426 343 s=7 w=0.0054123793,
698 426 425 s=31 w=3.0793212E-4,
699 427 293 s=7 w=0.0054123793,
700 427 426 s=23 w=0.009354868,
701 428 281 s=7 w=0.0054123793,
702 428 427 s=24 w=0.0011503525,
703 429 282 s=7 w=0.0054123793,
704 429 428 s=25 w=1.12555215E-4,
705 430 283 s=7 w=0.0054123793,
706 430 429 s=26 w=0.007237986,
707 431 284 s=7 w=0.0054123793,
708 431 430 s=17 w=0.0021987066,
709 432 285 s=7 w=0.0054123793,
710 432 431 s=18 w=0.0063666413,
711 433 286 s=7 w=0.0054123793,
712 433 432 s=19 w=0.0055253254,
713 433 51 s=6 w=0.30283305,
714 434 392 s=59 w=0.0332344,
715 435 393 s=59 w=0.0332344,
716 435 434 s=82 w=0.0011926426,
717 436 382 s=59 w=0.0332344,
718 436 435 s=77 w=0.0012147835,
719 437 383 s=59 w=0.0332344,
720 437 436 s=72 w=0.0011986295,
721 438 384 s=59 w=0.0332344,
722 438 437 s=73 w=0.0033234693,
723 439 385 s=59 w=0.0332344,
724 439 438 s=24 w=0.0011503525,
725 440 386 s=59 w=0.0332344,
726 440 439 s=31 w=3.0793212E-4,
727 441 391 s=71 w=0.004359683,
728 442 392 s=71 w=0.004359683,
729 442 441 s=17 w=0.0021987066,
730 443 434 s=71 w=0.004359683,
731 443 442 s=59 w=0.0332344,
732 444 435 s=71 w=0.004359683,
733 444 443 s=82 w=0.0011926426,
734 445 436 s=71 w=0.004359683,
735 445 444 s=77 w=0.0012147835,
736 446 399 s=94 w=3.6521538E-4,
737 447 400 s=94 w=3.6521538E-4,
738 447 446 s=114 w=0.003338655,
739 448 401 s=94 w=3.6521538E-4,
740 448 447 s=25 w=1.12555215E-4,
741 449 402 s=94 w=3.6521538E-4,
742 449 448 s=109 w=7.687418E-4,
743 450 403 s=94 w=3.6521538E-4,
744 450 449 s=110 w=5.357825E-4,
745 451 404 s=94 w=3.6521538E-4,
746 451 450 s=19 w=0.0055253254,
747 452 405 s=94 w=3.6521538E-4,
748 452 451 s=105 w=3.225349E-4,
749 453 406 s=94 w=3.6521538E-4,
750 453 452 s=2 w=3.339345E-4,
751 453 27 s=101 w=0.2586218,
752 454 407 s=94 w=3.6521538E-4,
753 454 453 s=61 w=0.033989336,
754 455 408 s=94 w=3.6521538E-4,
755 455 454 s=72 w=0.0011986295,
756 456 409 s=94 w=3.6521538E-4,
757 456 455 s=77 w=0.0012147835,
758 457 410 s=94 w=3.6521538E-4,
759 457 456 s=99 w=1.55572E-4,
760 458 422 s=133 w=1.6386266E-4,
761 459 417 s=133 w=1.6386266E-4,
762 459 458 s=142 w=0.0036713262,
763 460 418 s=133 w=1.6386266E-4,
764 460 459 s=143 w=1.786968E-4,
765 461 421 s=141 w=0.10922423,
766 462 422 s=141 w=0.10922423,
767 462 461 s=125 w=0.0023858694,
768 463 458 s=141 w=0.10922423,
769 463 462 s=133 w=1.6386266E-4,
770 464 419 s=150 w=0.0014597005,
771 465 420 s=150 w=0.0014597005,
772 465 464 s=126 w=0.033532176,
773 466 421 s=150 w=0.0014597005,
774 466 465 s=134 w=0.0034560778,
775 467 461 s=150 w=0.0014597005,
776 467 466 s=141 w=0.10922423,
777 468 462 s=150 w=0.0014597005,
778 468 467 s=125 w=0.0023858694,
779 469 463 s=150 w=0.0014597005,
780 469 468 s=133 w=1.6386266E-4,
781 470 230 s=169 w=0.044897035,
782 471 231 s=169 w=0.044897035,
783 471 470 s=65 w=3.9860126E-5,
784 472 232 s=169 w=0.044897035,
785 472 471 s=117 w=0.0010364337,
786 473 233 s=169 w=0.044897035,
787 473 472 s=105 w=3.225349E-4,
788 474 266 s=169 w=0.044897035,
789 474 473 s=129 w=8.1513653E-4,
790 475 311 s=169 w=0.044897035,
791 475 474 s=143 w=1.786968E-4,
792 476 312 s=169 w=0.044897035,
793 476 475 s=11 w=9.1357215E-4,
794 477 313 s=169 w=0.044897035,
795 477 476 s=128 w=6.7681924E-4,
796 478 314 s=169 w=0.044897035,
797 478 477 s=136 w=6.4354476E-6,
798 479 335 s=169 w=0.044897035,
799 479 478 s=135 w=7.315844E-5,
800 480 336 s=169 w=0.044897035,
801 480 479 s=10 w=0.005893318,
802 481 379 s=37 w=0.0018176528,
803 482 423 s=37 w=0.0018176528,
804 482 481 s=7 w=0.0054123793,
805 483 379 s=41 w=0.013430105,
806 484 481 s=41 w=0.013430105,
807 484 483 s=37 w=0.0018176528,
808 485 482 s=41 w=0.013430105,
809 485 484 s=7 w=0.0054123793,
810 486 443 s=58 w=0.007488252,
811 487 444 s=58 w=0.007488252,
812 487 486 s=82 w=0.0011926426,
813 488 445 s=58 w=0.007488252,
814 488 487 s=77 w=0.0012147835,
815 489 436 s=58 w=0.007488252,
816 489 488 s=71 w=0.004359683,
817 490 437 s=58 w=0.007488252,
818 490 489 s=72 w=0.0011986295,
819 491 438 s=58 w=0.007488252,
820 491 490 s=73 w=0.0033234693,
821 492 439 s=58 w=0.007488252,
822 492 491 s=24 w=0.0011503525,
823 493 440 s=58 w=0.007488252,
824 493 492 s=31 w=3.0793212E-4,
825 494 443 s=70 w=0.0045237434,
826 495 486 s=70 w=0.0045237434,
827 495 494 s=58 w=0.007488252,
828 496 487 s=70 w=0.0045237434,
829 496 495 s=82 w=0.0011926426,
830 497 488 s=70 w=0.0045237434,
831 497 496 s=77 w=0.0012147835,
832 498 441 s=76 w=1.9252529E-4,
833 499 442 s=76 w=1.9252529E-4,
834 499 498 s=17 w=0.0021987066,
835 500 443 s=76 w=1.9252529E-4,
836 500 499 s=59 w=0.0332344,
837 501 494 s=76 w=1.9252529E-4,
838 501 500 s=70 w=0.0045237434,
839 502 495 s=76 w=1.9252529E-4,
840 502 501 s=58 w=0.007488252,
841 503 496 s=76 w=1.9252529E-4,
842 503 502 s=82 w=0.0011926426,
843 504 469 s=140 w=0.003455726,
844 505 463 s=140 w=0.003455726,
845 505 504 s=150 w=0.0014597005,
846 506 467 s=149 w=0.007018076,
847 507 468 s=149 w=0.007018076,
848 507 506 s=125 w=0.0023858694,
849 508 469 s=149 w=0.007018076,
850 508 507 s=133 w=1.6386266E-4,
851 509 504 s=149 w=0.007018076,
852 509 508 s=140 w=0.003455726,
853 510 470 s=173 w=0.007782742,
854 511 471 s=173 w=0.007782742,
855 511 510 s=65 w=3.9860126E-5,
856 512 472 s=173 w=0.007782742,
857 512 511 s=117 w=0.0010364337,
858 513 473 s=173 w=0.007782742,
859 513 512 s=105 w=3.225349E-4,
860 514 474 s=173 w=0.007782742,
861 514 513 s=129 w=8.1513653E-4,
862 515 475 s=173 w=0.007782742,
863 515 514 s=143 w=1.786968E-4,
864 516 476 s=173 w=0.007782742,
865 516 515 s=11 w=9.1357215E-4,
866 517 477 s=173 w=0.007782742,
867 517 516 s=128 w=6.7681924E-4,
868 518 478 s=173 w=0.007782742,
869 518 517 s=136 w=6.4354476E-6,
870 519 479 s=173 w=0.007782742,
871 519 518 s=135 w=7.315844E-5,
872 520 485 s=22 w=0.009017104,
873 521 482 s=22 w=0.009017104,
874 521 520 s=41 w=0.013430105,
875 522 423 s=22 w=0.009017104,
876 522 521 s=37 w=0.0018176528,
877 523 424 s=22 w=0.009017104,
878 523 522 s=34 w=0.007983937,
879 524 425 s=22 w=0.009017104,
880 524 523 s=30 w=5.7146355E-4,
881 525 426 s=22 w=0.009017104,
882 525 524 s=31 w=3.0793212E-4,
883 526 484 s=40 w=0.0041252063,
884 527 485 s=40 w=0.0041252063,
885 527 526 s=7 w=0.0054123793,
886 528 520 s=40 w=0.0041252063,
887 528 527 s=22 w=0.009017104,
888 529 502 s=57 w=0.0013018271,
889 530 503 s=57 w=0.0013018271,
890 530 529 s=82 w=0.0011926426,
891 531 496 s=57 w=0.0013018271,
892 531 530 s=76 w=1.9252529E-4,
893 532 497 s=57 w=0.0013018271,
894 532 531 s=77 w=0.0012147835,
895 533 488 s=57 w=0.0013018271,
896 533 532 s=70 w=0.0045237434,
897 534 489 s=57 w=0.0013018271,
898 534 533 s=71 w=0.004359683,
899 535 490 s=57 w=0.0013018271,
900 535 534 s=72 w=0.0011986295,
901 536 491 s=57 w=0.0013018271,
902 536 535 s=73 w=0.0033234693,
903 537 492 s=57 w=0.0013018271,
904 537 536 s=24 w=0.0011503525,
905 538 493 s=57 w=0.0013018271,
906 538 537 s=31 w=3.0793212E-4,
907 538 38 s=56 w=0.13281135,
908 539 502 s=69 w=0.09277033,
909 540 529 s=69 w=0.09277033,
910 540 539 s=57 w=0.0013018271,
911 541 530 s=69 w=0.09277033,
912 541 540 s=82 w=0.0011926426,
913 542 531 s=69 w=0.09277033,
914 542 541 s=76 w=1.9252529E-4,
915 543 532 s=69 w=0.09277033,
916 543 542 s=77 w=0.0012147835,
917 544 501 s=75 w=0.003206135,
918 545 502 s=75 w=0.003206135,
919 545 544 s=58 w=0.007488252,
920 546 539 s=75 w=0.003206135,
921 546 545 s=69 w=0.09277033,
922 547 540 s=75 w=0.003206135,
923 547 546 s=57 w=0.0013018271,
924 548 541 s=75 w=0.003206135,
925 548 547 s=82 w=0.0011926426,
926 549 498 s=81 w=9.36863E-5,
927 550 499 s=81 w=9.36863E-5,
928 550 549 s=17 w=0.0021987066,
929 551 500 s=81 w=9.36863E-5,
930 551 550 s=59 w=0.0332344,
931 552 501 s=81 w=9.36863E-5,
932 552 551 s=70 w=0.0045237434,
933 553 544 s=81 w=9.36863E-5,
934 553 552 s=75 w=0.003206135,
935 554 545 s=81 w=9.36863E-5,
936 554 553 s=58 w=0.007488252,
937 555 546 s=81 w=9.36863E-5,
938 555 554 s=69 w=0.09277033,
939 556 547 s=81 w=9.36863E-5,
940 556 555 s=57 w=0.0013018271,
941 557 509 s=148 w=0.007244151,
942 558 506 s=155 w=2.4129618E-4,
943 559 507 s=155 w=2.4129618E-4,
944 559 558 s=125 w=0.0023858694,
945 560 508 s=155 w=2.4129618E-4,
946 560 559 s=133 w=1.6386266E-4,
947 561 509 s=155 w=2.4129618E-4,
948 561 560 s=140 w=0.003455726,
949 562 557 s=155 w=2.4129618E-4,
950 562 561 s=148 w=0.007244151,
951 563 510 s=176 w=1.964324E-4,
952 564 511 s=176 w=1.964324E-4,
953 564 563 s=65 w=3.9860126E-5,
954 565 512 s=176 w=1.964324E-4,
955 565 564 s=117 w=0.0010364337,
956 566 513 s=176 w=1.964324E-4,
957 566 565 s=105 w=3.225349E-4,
958 567 514 s=176 w=1.964324E-4,
959 567 566 s=129 w=8.1513653E-4,
960 568 515 s=176 w=1.964324E-4,
961 568 567 s=143 w=1.786968E-4,
962 569 516 s=176 w=1.964324E-4,
963 569 568 s=11 w=9.1357215E-4,
964 570 517 s=176 w=1.964324E-4,
965 570 569 s=128 w=6.7681924E-4,
966 571 518 s=176 w=1.964324E-4,
967 571 570 s=136 w=6.4354476E-6,
968 572 522 s=16 w=0.004925045,
969 573 523 s=16 w=0.004925045,
970 573 572 s=34 w=0.007983937,
971 574 524 s=16 w=0.004925045,
972 574 573 s=30 w=5.7146355E-4,
973 575 525 s=16 w=0.004925045,
974 575 574 s=31 w=3.0793212E-4,
975 576 426 s=16 w=0.004925045,
976 576 575 s=22 w=0.009017104,
977 577 427 s=16 w=0.004925045,
978 577 576 s=23 w=0.009354868,
979 578 428 s=16 w=0.004925045,
980 578 577 s=24 w=0.0011503525,
981 579 429 s=16 w=0.004925045,
982 579 578 s=25 w=1.12555215E-4,
983 580 430 s=16 w=0.004925045,
984 580 579 s=26 w=0.007237986,
985 581 526 s=44 w=0.015452729,
986 582 483 s=47 w=0.0029780762,
987 583 484 s=47 w=0.0029780762,
988 583 582 s=37 w=0.0018176528,
989 584 526 s=47 w=0.0029780762,
990 584 583 s=40 w=0.0041252063,
991 585 581 s=47 w=0.0029780762,
992 585 584 s=44 w=0.015452729,
993 586 556 s=68 w=4.778425E-4,
994 587 547 s=68 w=4.778425E-4,
995 587 586 s=81 w=9.36863E-5,
996 588 548 s=68 w=4.778425E-4,
997 588 587 s=82 w=0.0011926426,
998 589 541 s=68 w=4.778425E-4,
999 589 588 s=75 w=0.003206135,
1000 590 542 s=68 w=4.778425E-4,
1001 590 589 s=76 w=1.9252529E-4,
1002 591 543 s=68 w=4.778425E-4,
1003 591 590 s=77 w=0.0012147835,
1004 592 454 s=91 w=0.004989028,
1005 593 455 s=91 w=0.004989028,
1006 593 592 s=72 w=0.0011986295,
1007 594 456 s=91 w=0.004989028,
1008 594 593 s=77 w=0.0012147835,
1009 595 457 s=91 w=0.004989028,
1010 595 594 s=99 w=1.55572E-4,
1011 596 410 s=91 w=0.004989028,
1012 596 595 s=94 w=3.6521538E-4,
1013 597 388 s=91 w=0.004989028,
1014 597 596 s=95 w=0.002301972,
1015 598 389 s=91 w=0.004989028,
1016 598 597 s=96 w=0.0061476612,
1017 599 390 s=91 w=0.004989028,
1018 599 598 s=18 w=0.0063666413,
1019 600 391 s=91 w=0.004989028,
1020 600 599 s=60 w=0.053129278,
1021 601 441 s=91 w=0.004989028,
1022 601 600 s=71 w=0.004359683,
1023 602 498 s=91 w=0.004989028,
1024 602 601 s=76 w=1.9252529E-4,
1025 603 549 s=91 w=0.004989028,
1026 603 602 s=81 w=9.36863E-5,
1027 604 394 s=104 w=0.0012891708,
1028 605 395 s=104 w=0.0012891708,
1029 605 604 s=117 w=0.0010364337,
1030 606 396 s=104 w=0.0012891708,
1031 606 605 s=118 w=0.0012075955,
1032 607 397 s=104 w=0.0012891708,
1033 607 606 s=119 w=0.0053745327,
1034 608 398 s=104 w=0.0012891708,
1035 608 607 s=62 w=0.01930633,
1036 609 399 s=104 w=0.0012891708,
1037 609 608 s=82 w=0.0011926426,
1038 610 446 s=104 w=0.0012891708,
1039 610 609 s=94 w=3.6521538E-4,
1040 611 447 s=104 w=0.0012891708,
1041 611 610 s=114 w=0.003338655,
1042 612 448 s=104 w=0.0012891708,
1043 612 611 s=25 w=1.12555215E-4,
1044 613 449 s=104 w=0.0012891708,
1045 613 612 s=109 w=7.687418E-4,
1046 614 450 s=104 w=0.0012891708,
1047 614 613 s=110 w=5.357825E-4,
1048 615 451 s=104 w=0.0012891708,
1049 615 614 s=19 w=0.0055253254,
1050 616 358 s=108 w=0.024339618,
1051 617 394 s=108 w=0.024339618,
1052 617 616 s=95 w=0.002301972,
1053 618 604 s=108 w=0.024339618,
1054 618 617 s=104 w=0.0012891708,
1055 619 605 s=108 w=0.024339618,
1056 619 618 s=117 w=0.0010364337,
1057 620 606 s=108 w=0.024339618,
1058 620 619 s=118 w=0.0012075955,
1059 621 607 s=108 w=0.024339618,
1060 621 620 s=119 w=0.0053745327,
1061 622 608 s=108 w=0.024339618,
1062 622 621 s=62 w=0.01930633,
1063 623 609 s=108 w=0.024339618,
1064 623 622 s=82 w=0.0011926426,
1065 624 610 s=108 w=0.024339618,
1066 624 623 s=94 w=3.6521538E-4,
1067 625 611 s=108 w=0.024339618,
1068 625 624 s=114 w=0.003338655,
1069 626 612 s=108 w=0.024339618,
1070 626 625 s=25 w=1.12555215E-4,
1071 627 562 s=132 w=5.1169476E-4,
1072 628 557 s=132 w=5.1169476E-4,
1073 628 627 s=155 w=2.4129618E-4,
1074 629 509 s=132 w=5.1169476E-4,
1075 629 628 s=148 w=0.007244151,
1076 630 504 s=132 w=5.1169476E-4,
1077 630 629 s=149 w=0.007018076,
1078 631 505 s=132 w=5.1169476E-4,
1079 631 630 s=150 w=0.0014597005,
1080 632 463 s=132 w=5.1169476E-4,
1081 632 631 s=140 w=0.003455726,
1082 633 458 s=132 w=5.1169476E-4,
1083 633 632 s=141 w=0.10922423,
1084 634 459 s=132 w=5.1169476E-4,
1085 634 633 s=142 w=0.0036713262,
1086 635 460 s=132 w=5.1169476E-4,
1087 635 634 s=143 w=1.786968E-4,
1088 636 562 s=147 w=0.0068122796,
1089 637 627 s=147 w=0.0068122796,
1090 637 636 s=132 w=5.1169476E-4,
1091 638 628 s=147 w=0.0068122796,
1092 638 637 s=155 w=2.4129618E-4,
1093 639 562 s=154 w=0.0020409804,
1094 640 636 s=154 w=0.0020409804,
1095 640 639 s=147 w=0.0068122796,
1096 641 637 s=154 w=0.0020409804,
1097 641 640 s=132 w=5.1169476E-4,
1098 642 558 s=158 w=3.3848337E-4,
1099 643 559 s=158 w=3.3848337E-4,
1100 643 642 s=125 w=0.0023858694,
1101 644 560 s=158 w=3.3848337E-4,
1102 644 643 s=133 w=1.6386266E-4,
1103 645 561 s=158 w=3.3848337E-4,
1104 645 644 s=140 w=0.003455726,
1105 646 562 s=158 w=3.3848337E-4,
1106 646 645 s=148 w=0.007244151,
1107 647 639 s=158 w=3.3848337E-4,
1108 647 646 s=154 w=0.0020409804,
1109 648 640 s=158 w=3.3848337E-4,
1110 648 647 s=147 w=0.0068122796,
1111 649 565 s=175 w=0.0033067442,
1112 650 566 s=175 w=0.0033067442,
1113 650 649 s=105 w=3.225349E-4,
1114 651 567 s=175 w=0.0033067442,
1115 651 650 s=129 w=8.1513653E-4,
1116 652 568 s=175 w=0.0033067442,
1117 652 651 s=143 w=1.786968E-4,
1118 653 569 s=175 w=0.0033067442,
1119 653 652 s=11 w=9.1357215E-4,
1120 654 570 s=175 w=0.0033067442,
1121 654 653 s=128 w=6.7681924E-4,
1122 655 571 s=175 w=0.0033067442,
1123 655 654 s=136 w=6.4354476E-6,
1124 656 563 s=180 w=0.039992705,
1125 657 564 s=180 w=0.039992705,
1126 657 656 s=65 w=3.9860126E-5,
1127 658 565 s=180 w=0.039992705,
1128 658 657 s=117 w=0.0010364337,
1129 659 649 s=180 w=0.039992705,
1130 659 658 s=175 w=0.0033067442,
1131 660 650 s=180 w=0.039992705,
1132 660 659 s=105 w=3.225349E-4,
1133 661 651 s=180 w=0.039992705,
1134 661 660 s=129 w=8.1513653E-4,
1135 662 652 s=180 w=0.039992705,
1136 662 661 s=143 w=1.786968E-4,
1137 663 573 s=15 w=0.0030870526,
1138 664 574 s=15 w=0.0030870526,
1139 664 663 s=30 w=5.7146355E-4,
1140 665 575 s=15 w=0.0030870526,
1141 665 664 s=31 w=3.0793212E-4,
1142 666 576 s=15 w=0.0030870526,
1143 666 665 s=22 w=0.009017104,
1144 667 577 s=15 w=0.0030870526,
1145 667 666 s=23 w=0.009354868,
1146 668 578 s=15 w=0.0030870526,
1147 668 667 s=24 w=0.0011503525,
1148 669 579 s=15 w=0.0030870526,
1149 669 668 s=25 w=1.12555215E-4,
1150 670 580 s=15 w=0.0030870526,
1151 670 669 s=26 w=0.007237986,
1152 670 50 s=14 w=0.3283795,
1153 671 521 s=29 w=0.015737128,
1154 672 522 s=29 w=0.015737128,
1155 672 671 s=37 w=0.0018176528,
1156 673 572 s=29 w=0.015737128,
1157 673 672 s=16 w=0.004925045,
1158 674 573 s=29 w=0.015737128,
1159 674 673 s=34 w=0.007983937,
1160 675 663 s=29 w=0.015737128,
1161 675 674 s=15 w=0.0030870526,
1162 676 585 s=39 w=8.2956016E-4,
1163 677 581 s=39 w=8.2956016E-4,
1164 677 676 s=47 w=0.0029780762,
1165 678 526 s=39 w=8.2956016E-4,
1166 678 677 s=44 w=0.015452729,
1167 679 527 s=39 w=8.2956016E-4,
1168 679 678 s=7 w=0.0054123793,
1169 680 528 s=39 w=8.2956016E-4,
1170 680 679 s=22 w=0.009017104,
1171 681 344 s=52 w=0.008084157,
1172 681 39 s=54 w=0.31001064,
1173 682 345 s=52 w=0.008084157,
1174 682 681 s=55 w=0.003452683,
1175 683 346 s=52 w=0.008084157,
1176 683 682 s=8 w=0.0058029485,
1177 684 347 s=52 w=0.008084157,
1178 684 683 s=23 w=0.009354868,
1179 685 379 s=52 w=0.008084157,
1180 685 684 s=34 w=0.007983937,
1181 686 483 s=52 w=0.008084157,
1182 686 685 s=41 w=0.013430105,
1183 687 582 s=52 w=0.008084157,
1184 687 686 s=47 w=0.0029780762,
1185 688 583 s=52 w=0.008084157,
1186 688 687 s=37 w=0.0018176528,
1187 689 584 s=52 w=0.008084157,
1188 689 688 s=40 w=0.0041252063,
1189 690 585 s=52 w=0.008084157,
1190 690 689 s=44 w=0.015452729,
1191 691 586 s=67 w=0.0046817265,
1192 692 587 s=67 w=0.0046817265,
1193 692 691 s=81 w=9.36863E-5,
1194 693 588 s=67 w=0.0046817265,
1195 693 692 s=82 w=0.0011926426,
1196 693 36 s=74 w=0.02584151,
1197 694 589 s=67 w=0.0046817265,
1198 694 693 s=75 w=0.003206135,
1199 695 590 s=67 w=0.0046817265,
1200 695 694 s=76 w=1.9252529E-4,
1201 696 591 s=67 w=0.0046817265,
1202 696 695 s=77 w=0.0012147835,
1203 696 37 s=66 w=0.026545309,
1204 697 555 s=80 w=0.007748971,
1205 698 556 s=80 w=0.007748971,
1206 698 697 s=57 w=0.0013018271,
1207 699 586 s=80 w=0.007748971,
1208 699 698 s=68 w=4.778425E-4,
1209 700 691 s=80 w=0.007748971,
1210 700 699 s=67 w=0.0046817265,
1211 701 553 s=85 w=5.415459E-4,
1212 702 554 s=85 w=5.415459E-4,
1213 702 701 s=58 w=0.007488252,
1214 703 555 s=85 w=5.415459E-4,
1215 703 702 s=69 w=0.09277033,
1216 704 697 s=85 w=5.415459E-4,
1217 704 703 s=80 w=0.007748971,
1218 705 698 s=85 w=5.415459E-4,
1219 705 704 s=57 w=0.0013018271,
1220 706 699 s=85 w=5.415459E-4,
1221 706 705 s=68 w=4.778425E-4,
1222 707 592 s=93 w=0.09644322,
1223 708 593 s=93 w=0.09644322,
1224 708 707 s=72 w=0.0011986295,
1225 709 594 s=93 w=0.09644322,
1226 709 708 s=77 w=0.0012147835,
1227 710 595 s=93 w=0.09644322,
1228 710 709 s=99 w=1.55572E-4,
1229 711 624 s=103 w=0.0021250963,
1230 712 625 s=103 w=0.0021250963,
1231 712 711 s=114 w=0.003338655,
1232 713 626 s=103 w=0.0021250963,
1233 713 712 s=25 w=1.12555215E-4,
1234 714 612 s=103 w=0.0021250963,
1235 714 713 s=108 w=0.024339618,
1236 715 613 s=103 w=0.0021250963,
1237 715 714 s=109 w=7.687418E-4,
1238 716 614 s=103 w=0.0021250963,
1239 716 715 s=110 w=5.357825E-4,
1240 717 615 s=103 w=0.0021250963,
1241 717 716 s=19 w=0.0055253254,
1242 717 26 s=102 w=0.22946247,
1243 718 616 s=113 w=0.005243683,
1244 719 617 s=113 w=0.005243683,
1245 719 718 s=95 w=0.002301972,
1246 720 618 s=113 w=0.005243683,
1247 720 719 s=104 w=0.0012891708,
1248 721 619 s=113 w=0.005243683,
1249 721 720 s=117 w=0.0010364337,
1250 722 620 s=113 w=0.005243683,
1251 722 721 s=118 w=0.0012075955,
1252 723 621 s=113 w=0.005243683,
1253 723 722 s=119 w=0.0053745327,
1254 724 622 s=113 w=0.005243683,
1255 724 723 s=62 w=0.01930633,
1256 725 623 s=113 w=0.005243683,
1257 725 724 s=82 w=0.0011926426,
1258 726 624 s=113 w=0.005243683,
1259 726 725 s=94 w=3.6521538E-4,
1260 727 711 s=113 w=0.005243683,
1261 727 726 s=103 w=0.0021250963,
1262 728 648 s=146 w=4.925753E-4,
1263 729 640 s=146 w=4.925753E-4,
1264 729 728 s=158 w=3.3848337E-4,
1265 730 641 s=146 w=4.925753E-4,
1266 730 729 s=132 w=5.1169476E-4,
1267 731 637 s=146 w=4.925753E-4,
1268 731 730 s=154 w=0.0020409804,
1269 732 638 s=146 w=4.925753E-4,
1270 732 731 s=155 w=2.4129618E-4,
1271 733 648 s=153 w=5.57755E-4,
1272 734 728 s=153 w=5.57755E-4,
1273 734 733 s=146 w=4.925753E-4,
1274 735 729 s=153 w=5.57755E-4,
1275 735 734 s=158 w=3.3848337E-4,
1276 736 730 s=153 w=5.57755E-4,
1277 736 735 s=132 w=5.1169476E-4,
1278 737 642 s=161 w=3.2664795E-4,
1279 738 643 s=161 w=3.2664795E-4,
1280 738 737 s=125 w=0.0023858694,
1281 739 644 s=161 w=3.2664795E-4,
1282 739 738 s=133 w=1.6386266E-4,
1283 740 645 s=161 w=3.2664795E-4,
1284 740 739 s=140 w=0.003455726,
1285 741 646 s=161 w=3.2664795E-4,
1286 741 740 s=148 w=0.007244151,
1287 742 647 s=161 w=3.2664795E-4,
1288 742 741 s=154 w=0.0020409804,
1289 743 648 s=161 w=3.2664795E-4,
1290 743 742 s=147 w=0.0068122796,
1291 744 733 s=161 w=3.2664795E-4,
1292 744 743 s=153 w=5.57755E-4,
1293 745 655 s=168 w=0.0018752684,
1294 746 571 s=168 w=0.0018752684,
1295 746 745 s=175 w=0.0033067442,
1296 747 518 s=168 w=0.0018752684,
1297 747 746 s=176 w=1.964324E-4,
1298 748 519 s=168 w=0.0018752684,
1299 748 747 s=135 w=7.315844E-5,
1300 749 479 s=168 w=0.0018752684,
1301 749 748 s=173 w=0.007782742,
1302 750 480 s=168 w=0.0018752684,
1303 750 749 s=10 w=0.005893318,
1304 751 662 s=172 w=0.0037791317,
1305 752 652 s=172 w=0.0037791317,
1306 752 751 s=180 w=0.039992705,
1307 753 653 s=172 w=0.0037791317,
1308 753 752 s=11 w=9.1357215E-4,
1309 754 654 s=172 w=0.0037791317,
1310 754 753 s=128 w=6.7681924E-4,
1311 755 655 s=172 w=0.0037791317,
1312 755 754 s=136 w=6.4354476E-6,
1313 756 745 s=172 w=0.0037791317,
1314 756 755 s=168 w=0.0018752684,
1315 757 746 s=172 w=0.0037791317,
1316 757 756 s=175 w=0.0033067442,
1317 758 747 s=172 w=0.0037791317,
1318 758 757 s=176 w=1.964324E-4,
1319 759 748 s=172 w=0.0037791317,
1320 759 758 s=135 w=7.315844E-5,
1321 760 659 s=179 w=0.006160023,
1322 761 660 s=179 w=0.006160023,
1323 761 760 s=105 w=3.225349E-4,
1324 762 661 s=179 w=0.006160023,
1325 762 761 s=129 w=8.1513653E-4,
1326 763 662 s=179 w=0.006160023,
1327 763 762 s=143 w=1.786968E-4,
1328 764 751 s=179 w=0.006160023,
1329 764 763 s=172 w=0.0037791317,
1330 765 656 s=183 w=0.022157172,
1331 766 657 s=183 w=0.022157172,
1332 766 765 s=65 w=3.9860126E-5,
1333 767 658 s=183 w=0.022157172,
1334 767 766 s=117 w=0.0010364337,
1335 768 659 s=183 w=0.022157172,
1336 768 767 s=175 w=0.0033067442,
1337 769 760 s=183 w=0.022157172,
1338 769 768 s=179 w=0.006160023,
1339 770 675 s=21 w=0.005815167,
1340 771 663 s=21 w=0.005815167,
1341 771 770 s=29 w=0.015737128,
1342 772 664 s=21 w=0.005815167,
1343 772 771 s=30 w=5.7146355E-4,
1344 773 665 s=21 w=0.005815167,
1345 773 772 s=31 w=3.0793212E-4,
1346 773 49 s=20 w=0.36187753,
1347 774 673 s=28 w=0.0059080753,
1348 775 674 s=28 w=0.0059080753,
1349 775 774 s=34 w=0.007983937,
1350 776 675 s=28 w=0.0059080753,
1351 776 775 s=15 w=0.0030870526,
1352 777 770 s=28 w=0.0059080753,
1353 777 776 s=21 w=0.005815167,
1354 777 48 s=27 w=0.36938214,
1355 778 671 s=33 w=0.0054219384,
1356 779 672 s=33 w=0.0054219384,
1357 779 778 s=37 w=0.0018176528,
1358 780 673 s=33 w=0.0054219384,
1359 780 779 s=16 w=0.004925045,
1360 781 774 s=33 w=0.0054219384,
1361 781 780 s=28 w=0.0059080753,
1362 781 47 s=32 w=0.39787468,
1363 782 680 s=36 w=0.020139882,
1364 782 45 s=38 w=0.37354472,
1365 783 528 s=36 w=0.020139882,
1366 783 782 s=39 w=8.2956016E-4,
1367 784 520 s=36 w=0.020139882,
1368 784 783 s=40 w=0.0041252063,
1369 785 521 s=36 w=0.020139882,
1370 785 784 s=41 w=0.013430105,
1371 786 671 s=36 w=0.020139882,
1372 786 785 s=29 w=0.015737128,
1373 787 778 s=36 w=0.020139882,
1374 787 786 s=33 w=0.0054219384,
1375 787 46 s=35 w=0.39093333,
1376 788 676 s=43 w=0.04030514,
1377 789 677 s=43 w=0.04030514,
1378 789 788 s=47 w=0.0029780762,
1379 789 44 s=42 w=0.2429442,
1380 790 585 s=46 w=0.04138155,
1381 791 676 s=46 w=0.04138155,
1382 791 790 s=39 w=8.2956016E-4,
1383 792 788 s=46 w=0.04138155,
1384 792 791 s=43 w=0.04030514,
1385 792 43 s=45 w=0.14383079,
1386 793 690 s=49 w=0.23446664,
1387 794 585 s=49 w=0.23446664,
1388 794 793 s=52 w=0.008084157,
1389 795 790 s=49 w=0.23446664,
1390 795 794 s=46 w=0.04138155,
1391 795 42 s=48 w=0.05802349,
1392 796 687 s=51 w=0.016927395,
1393 796 40 s=53 w=0.323502,
1394 797 688 s=51 w=0.016927395,
1395 797 796 s=37 w=0.0018176528,
1396 798 689 s=51 w=0.016927395,
1397 798 797 s=40 w=0.0041252063,
1398 799 690 s=51 w=0.016927395,
1399 799 798 s=44 w=0.015452729,
1400 800 793 s=51 w=0.016927395,
1401 800 799 s=49 w=0.23446664,
1402 800 41 s=50 w=0.020679863,
1403 801 706 s=79 w=7.8140094E-4,
1404 802 699 s=79 w=7.8140094E-4,
1405 802 801 s=85 w=5.415459E-4,
1406 803 700 s=79 w=7.8140094E-4,
1407 803 802 s=67 w=0.0046817265,
1408 803 35 s=78 w=0.01423785,
1409 804 704 s=84 w=0.0040421076,
1410 804 33 s=86 w=0.0147730615,
1411 805 705 s=84 w=0.0040421076,
1412 805 804 s=57 w=0.0013018271,
1413 806 706 s=84 w=0.0040421076,
1414 806 805 s=68 w=4.778425E-4,
1415 807 801 s=84 w=0.0040421076,
1416 807 806 s=79 w=7.8140094E-4,
1417 807 34 s=83 w=0.012909925,
1418 808 603 s=88 w=7.071389E-4,
1419 809 549 s=88 w=7.071389E-4,
1420 809 808 s=91 w=0.004989028,
1421 810 550 s=88 w=7.071389E-4,
1422 810 809 s=17 w=0.0021987066,
1423 811 551 s=88 w=7.071389E-4,
1424 811 810 s=59 w=0.0332344,
1425 812 552 s=88 w=7.071389E-4,
1426 812 811 s=70 w=0.0045237434,
1427 813 553 s=88 w=7.071389E-4,
1428 813 812 s=75 w=0.003206135,
1429 814 701 s=88 w=7.071389E-4,
1430 814 813 s=85 w=5.415459E-4,
1431 814 32 s=87 w=0.13288297,
1432 815 710 s=90 w=0.0017134162,
1433 815 30 s=92 w=0.09826154,
1434 816 595 s=90 w=0.0017134162,
1435 816 815 s=93 w=0.09644322,
1436 817 596 s=90 w=0.0017134162,
1437 817 816 s=94 w=3.6521538E-4,
1438 818 597 s=90 w=0.0017134162,
1439 818 817 s=95 w=0.002301972,
1440 819 598 s=90 w=0.0017134162,
1441 819 818 s=96 w=0.0061476612,
1442 820 599 s=90 w=0.0017134162,
1443 820 819 s=18 w=0.0063666413,
1444 821 600 s=90 w=0.0017134162,
1445 821 820 s=60 w=0.053129278,
1446 822 601 s=90 w=0.0017134162,
1447 822 821 s=71 w=0.004359683,
1448 823 602 s=90 w=0.0017134162,
1449 823 822 s=76 w=1.9252529E-4,
1450 824 603 s=90 w=0.0017134162,
1451 824 823 s=81 w=9.36863E-5,
1452 825 808 s=90 w=0.0017134162,
1453 825 824 s=88 w=7.071389E-4,
1454 825 31 s=89 w=0.1639168,
1455 826 707 s=98 w=0.009535678,
1456 826 28 s=100 w=0.091434196,
1457 827 708 s=98 w=0.009535678,
1458 827 826 s=72 w=0.0011986295,
1459 828 709 s=98 w=0.009535678,
1460 828 827 s=77 w=0.0012147835,
1461 828 29 s=97 w=0.08926181,
1462 829 727 s=107 w=0.09341373,
1463 830 711 s=107 w=0.09341373,
1464 830 829 s=113 w=0.005243683,
1465 831 712 s=107 w=0.09341373,
1466 831 830 s=114 w=0.003338655,
1467 832 713 s=107 w=0.09341373,
1468 832 831 s=25 w=1.12555215E-4,
1469 832 25 s=106 w=0.091333844,
1470 833 720 s=112 w=9.045667E-4,
1471 834 721 s=112 w=9.045667E-4,
1472 834 833 s=117 w=0.0010364337,
1473 835 722 s=112 w=9.045667E-4,
1474 835 834 s=118 w=0.0012075955,
1475 836 723 s=112 w=9.045667E-4,
1476 836 835 s=119 w=0.0053745327,
1477 837 724 s=112 w=9.045667E-4,
1478 837 836 s=62 w=0.01930633,
1479 838 725 s=112 w=9.045667E-4,
1480 838 837 s=82 w=0.0011926426,
1481 839 726 s=112 w=9.045667E-4,
1482 839 838 s=94 w=3.6521538E-4,
1483 840 727 s=112 w=9.045667E-4,
1484 840 839 s=103 w=0.0021250963,
1485 841 829 s=112 w=9.045667E-4,
1486 841 840 s=107 w=0.09341373,
1487 841 24 s=111 w=0.083319135,
1488 842 718 s=116 w=0.0344818,
1489 843 719 s=116 w=0.0344818,
1490 843 842 s=95 w=0.002301972,
1491 844 720 s=116 w=0.0344818,
1492 844 843 s=104 w=0.0012891708,
1493 845 833 s=116 w=0.0344818,
1494 845 844 s=112 w=9.045667E-4,
1495 845 23 s=115 w=0.15018824,
1496 846 197 s=121 w=0.0015647062,
1497 846 21 s=122 w=0.27252293,
1498 847 198 s=121 w=0.0015647062,
1499 847 846 s=63 w=0.024754453,
1500 848 240 s=121 w=0.0015647062,
1501 848 847 s=73 w=0.0033234693,
1502 849 358 s=121 w=0.0015647062,
1503 849 848 s=96 w=0.0061476612,
1504 850 616 s=121 w=0.0015647062,
1505 850 849 s=108 w=0.024339618,
1506 851 718 s=121 w=0.0015647062,
1507 851 850 s=113 w=0.005243683,
1508 852 842 s=121 w=0.0015647062,
1509 852 851 s=116 w=0.0344818,
1510 852 22 s=120 w=0.16748211,
1511 853 635 s=124 w=0.020015728,
1512 853 19 s=131 w=0.13698016,
1513 854 460 s=124 w=0.020015728,
1514 854 853 s=132 w=5.1169476E-4,
1515 855 418 s=124 w=0.020015728,
1516 855 854 s=133 w=1.6386266E-4,
1517 856 412 s=124 w=0.020015728,
1518 856 855 s=134 w=0.0034560778,
1519 857 413 s=124 w=0.020015728,
1520 857 856 s=135 w=7.315844E-5,
1521 858 414 s=124 w=0.020015728,
1522 858 857 s=136 w=6.4354476E-6,
1523 859 415 s=124 w=0.020015728,
1524 859 858 s=137 w=6.56886E-4,
1525 859 20 s=123 w=0.14588948,
1526 860 732 s=139 w=2.112837E-4,
1527 861 638 s=139 w=2.112837E-4,
1528 861 860 s=146 w=4.925753E-4,
1529 862 628 s=139 w=2.112837E-4,
1530 862 861 s=147 w=0.0068122796,
1531 863 629 s=139 w=2.112837E-4,
1532 863 862 s=148 w=0.007244151,
1533 864 630 s=139 w=2.112837E-4,
1534 864 863 s=149 w=0.007018076,
1535 865 631 s=139 w=2.112837E-4,
1536 865 864 s=150 w=0.0014597005,
1537 865 18 s=138 w=0.03337973,
1538 866 736 s=145 w=0.0012952281,
1539 867 730 s=145 w=0.0012952281,
1540 867 866 s=153 w=5.57755E-4,
1541 868 731 s=145 w=0.0012952281,
1542 868 867 s=154 w=0.0020409804,
1543 869 732 s=145 w=0.0012952281,
1544 869 868 s=155 w=2.4129618E-4,
1545 870 860 s=145 w=0.0012952281,
1546 870 869 s=139 w=2.112837E-4,
1547 870 17 s=144 w=0.005944538,
1548 871 734 s=152 w=6.755653E-4,
1549 872 735 s=152 w=6.755653E-4,
1550 872 871 s=158 w=3.3848337E-4,
1551 873 736 s=152 w=6.755653E-4,
1552 873 872 s=132 w=5.1169476E-4,
1553 874 866 s=152 w=6.755653E-4,
1554 874 873 s=145 w=0.0012952281,
1555 874 16 s=151 w=0.0020667869,
1556 875 744 s=157 w=0.0034045775,
1557 876 733 s=157 w=0.0034045775,
1558 876 875 s=161 w=3.2664795E-4,
1559 877 734 s=157 w=0.0034045775,
1560 877 876 s=146 w=4.925753E-4,
1561 878 871 s=157 w=0.0034045775,
1562 878 877 s=152 w=6.755653E-4,
1563 878 15 s=156 w=3.1197423E-4,
1564 879 742 s=160 w=1.426346E-4,
1565 880 743 s=160 w=1.426346E-4,
1566 880 879 s=147 w=0.0068122796,
1567 881 744 s=160 w=1.426346E-4,
1568 881 880 s=153 w=5.57755E-4,
1569 882 875 s=160 w=1.426346E-4,
1570 882 881 s=157 w=0.0034045775,
1571 882 14 s=159 w=0.0013164743,
1572 883 737 s=163 w=0.0048150145,
1573 883 12 s=164 w=0.023748398,
1574 884 738 s=163 w=0.0048150145,
1575 884 883 s=125 w=0.0023858694,
1576 885 739 s=163 w=0.0048150145,
1577 885 884 s=133 w=1.6386266E-4,
1578 886 740 s=163 w=0.0048150145,
1579 886 885 s=140 w=0.003455726,
1580 887 741 s=163 w=0.0048150145,
1581 887 886 s=148 w=0.007244151,
1582 888 742 s=163 w=0.0048150145,
1583 888 887 s=154 w=0.0020409804,
1584 889 879 s=163 w=0.0048150145,
1585 889 888 s=160 w=1.426346E-4,
1586 889 13 s=162 w=0.006288457,
1587 890 750 s=166 w=1.2434344E-4,
1588 890 10 s=167 w=0.2004188,
1589 891 480 s=166 w=1.2434344E-4,
1590 891 890 s=168 w=0.0018752684,
1591 892 336 s=166 w=1.2434344E-4,
1592 892 891 s=169 w=0.044897035,
1593 893 337 s=166 w=1.2434344E-4,
1594 893 892 s=3 w=0.004537678,
1595 894 338 s=166 w=1.2434344E-4,
1596 894 893 s=9 w=0.0075344513,
1597 895 339 s=166 w=1.2434344E-4,
1598 895 894 s=26 w=0.007237986,
1599 896 340 s=166 w=1.2434344E-4,
1600 896 895 s=64 w=0.010463157,
1601 897 348 s=166 w=1.2434344E-4,
1602 897 896 s=127 w=0.046001967,
1603 898 419 s=166 w=1.2434344E-4,
1604 898 897 s=142 w=0.0036713262,
1605 899 464 s=166 w=1.2434344E-4,
1606 899 898 s=150 w=0.0014597005,
1607 899 11 s=165 w=0.21199115,
1608 900 756 s=171 w=0.11675055,
1609 900 8 s=174 w=0.059774086,
1610 901 757 s=171 w=0.11675055,
1611 901 900 s=175 w=0.0033067442,
1612 902 758 s=171 w=0.11675055,
1613 902 901 s=176 w=1.964324E-4,
1614 903 759 s=171 w=0.11675055,
1615 903 902 s=135 w=7.315844E-5,
1616 903 9 s=170 w=0.0643731,
1617 904 769 s=178 w=0.0012179969,
1618 905 760 s=178 w=0.0012179969,
1619 905 904 s=183 w=0.022157172,
1620 906 761 s=178 w=0.0012179969,
1621 906 905 s=105 w=3.225349E-4,
1622 907 762 s=178 w=0.0012179969,
1623 907 906 s=129 w=8.1513653E-4,
1624 908 763 s=178 w=0.0012179969,
1625 908 907 s=143 w=1.786968E-4,
1626 909 764 s=178 w=0.0012179969,
1627 909 908 s=172 w=0.0037791317,
1628 909 7 s=177 w=0.11665353,
1629 910 769 s=182 w=0.02327694,
1630 911 904 s=182 w=0.02327694,
1631 911 910 s=178 w=0.0012179969,
1632 911 6 s=181 w=0.08252619,
1633 912 765 s=185 w=0.017675614,
1634 912 4 s=186 w=0.102467135,
1635 913 766 s=185 w=0.017675614,
1636 913 912 s=65 w=3.9860126E-5,
1637 914 767 s=185 w=0.017675614,
1638 914 913 s=117 w=0.0010364337,
1639 915 768 s=185 w=0.017675614,
1640 915 914 s=175 w=0.0033067442,
1641 916 769 s=185 w=0.017675614,
1642 916 915 s=179 w=0.006160023,
1643 917 910 s=185 w=0.017675614,
1644 917 916 s=182 w=0.02327694,
1645 917 5 s=184 w=0.06364682,
;
END; [Network]
BEGIN st_Assumptions;
	uptodate;
	chartransform=Uncorrected_P;
	disttransform=NeighborNet;
	splitstransform=EqualAngle;
	SplitsPostProcess filter=dimension value=4;
	autolayoutnodelabels;
END; [st_Assumptions]
