# Supplementary material for: Comparative Genomic Evidence for a Complete Nuclear Pore Complex in the Last Eukaryotic Common Ancestor
Source: PLoS One. 2010 Oct 8;5(10):e13241. doi: 10.1371/journal.pone.0013241 (PMC2951903; doi:10.1371/journal.pone.0013241)
Supplement: File S1 — Alignments and phylogenies. (2.39 MB ZIP) [file pone.0013241.s007.zip › Neumann_SI4/Neumann_coatomer_splitstree/chc1.splitstree]

#nexus

BEGIN Taxa;
DIMENSIONS ntax=50;
TAXLABELS
[1] 'chc1_athali_gi|20453062|gb|AAM19776_1|_AT3g08530T8G24_1_'
[2] 'chc1_vovox_jgi|Volca1|104811|estExt_fgenesh4_pg_C_190208'
[3] 'chc1_ostreo_jgi|Ost9901_3|28794|eugene_0100010188'
[4] 'chc1_populus_jgi|Poptr1_1|567249|eugene3_00101807'
[5] 'chc1_phypa_jgi|Phypa1_1|167464|estExt_fgenesh1_pg_C_1470009'
[6] 'chc1_ehisto_200_m00090_|||clathrin_heavy_chain_putative|Entamoeba_histolytica|chr_unknown|||Auto'
[7] 'chc1_Thaps3|269540|estExt_thaps1_ua_kg_C_chr_100130'
[8] 'chc1_Phatr2|36|gw1_15_1_1'
[9] 'chc1_Chlrein_4|195415|SAN_162480'
[10] 'chc1_CMER|CMF103C_clathrin_heavy_chain'
[11] 'chc1_tetrahym_24_m00346_|||Region_in_Clathrin_and_VPS_family_protein|T__thermophilia|chr_0|8254649|24'
[12] 'chc1_plasmob_PB001126_00_0_|||clathrin_heavy_chain_putative|Plasmodium_berghei|chr_||Partial|Auto'
[13] 'chc1_Toxoplasma_gondii|IX|80_m02298|Annotation|Toxoplasma_gondii_TIGR|protein_coding_clathrin_heavy_chain_putative'
[14] 'chc1_tparva_530_m02665_|TP03_0480|TP03_0480|clathrin_heavy_chain_putative|Theileria_parva|chr_3|c3m530|530'
[15] 'chc1_leish_LinJ36_V3_1700_|||clathrin_heavy_chain_putative|Leishmania_infantum|chr_36|||Auto'
[16] 'chc1_naegler_estExt_fgeneshNG_pg_C_90133'
[17] 'chc1_phytoph_PITG_02022_|_PITT_02022_|_Phytophthora_infestans_clathrin_heavy_chain_translation_1719_aa'
[18] 'chc1_tricho_110427_m00002'
[19] 'chc1_chomi_640322486_XP_667814_Chro_80150_clathrin_heavy_polypeptide_Hc_'
[20] 'chc1_glamblia_640332038_XP_768408_GLP_9_31364_35911_clathrin_heavy_chain_'
[21] 'chc1_plasmof_638271592_NP_701550_PFL0930w_clathrin_heavy_chain_putative_'
[22] 'chc1_oryza_gi|115483737|ref|NP_001065530_1|_Os11g0104900_'
[23] 'chc1_droso_gi|17137000|ref|NP_477042_1|_clathrin_heavy_chain_isoform_A_'
[24] 'CHC1_candiG_|50285001|ref|XP_444929_1|_hypothetical_protein_CAGL0A03718g_'
[25] 'CHC1_kluyveR_|50311015|ref|XP_455531_1|_unnamed_protein_product_'
[26] 'CHC1_candiA_|68490680|ref|XP_710836_1|_hypothetical_protein_CaO19_3496_'
[27] 'CHC1_debaro_|199432536|emb|CAR65766_1|_DEHA2E04906p_'
[28] 'CHC1_pichia_|150865761|ref|XP_001385101_2|_hypothetical_protein_PICST_72214_'
[29] 'CHC1_yarrow_|50545225|ref|XP_500150_1|_YALI0A17127p_'
[30] 'CHC1_neurosp_|85119481|ref|XP_965641_1|_clathrin_heavy_chain_'
[31] 'dicty_chc1_gi|66818048|ref|XP_642717_1|_clathrin_heavy_chain_'
[32] 'chc1_celegans_gi|17555172|ref|NP_499260_1|_Clathrin_Heavy_Chain_family_member_chc_1_'
[33] 'chc1_apis_gi|110765224|ref|XP_623111_2|_PREDICTED__similar_to_Clathrin_heavy_chain_CG9012_PA_isoform_A_isoform_1_'
[34] 'chc1_rat_gi|9506497|ref|NP_062172_1|_clathrin_heavy_chain_Hc_'
[35] 'CHC1_asper_|67528591|ref|XP_662067_1|_hypothetical_protein_AN4463_2_'
[36] 'CHC1_crypto_|58259994|ref|XP_567407_1|_clathrin_heavy_chain_1_'
[37] 'CHC1_ustil_|71019675|ref|XP_760068_1|_hypothetical_protein_UM03921_1_'
[38] 'CHC1_schizo_|19115060|ref|NP_594148_1|_clathrin_heavy_chain_Chc1_predicted_'
[39] 'CHC1_mus_|51491845|ref|NP_001003908_1|_clathrin_heavy_polypeptide_Hc_'
[40] 'CHC1_homo_|4758012|ref|NP_004850_1|_clathrin_heavy_chain_1_'
[41] 'CHC1_bos_|27806689|ref|NP_776448_1|_clathrin_heavy_chain_1_'
[42] 'CHC1_ciona_|198425553|ref|XP_002130279_1|_PREDICTED__similar_to_Clathrin_heavy_polypeptide_Hc_'
[43] 'CHC1_gallus_|124339781|ref|NP_001073586_1|_clathrin_heavy_chain_1_'
[44] 'CHC1_danio_|189528657|ref|XP_699126_3|_PREDICTED__hypothetical_protein_LOC503600_'
[45] 'CHC1_xenopus_|148231021|ref|NP_001085860_1|_MGC80936_protein_'
[46] 'CHC1_Scer_CHC1YGL206C'
[47] 'CHC1_IT_Smik_c996_7043'
[48] 'CHC1_IT_Spar_c283_7567'
[49] 'CHC1_ashU_Sbay_Contig674_4'
[50] 'CHC1_ashU_Scas_Contig676_31'
;
END; [Taxa]

BEGIN Characters;
DIMENSIONS nchar=3068;
FORMAT
	datatype=PROTEIN
	missing=x
	gap=-
	symbols="a r n d c q e g h i l k m f p s t w y v z"
	labels=left
	transpose=no
	interleave=no
;
MATRIX
'chc1_athali_gi|20453062|gb|AAM19776_1|_AT3g08530T8G24_1_'                                                            -----------------------------------------------------------------------------------------------------------------------------------------------------------------------------------------------------------------------------------------------------------------------------------------------------------------------------------------------------------------------------------------------------------------------------------------------------------------------------------------------------------------------------------------------------------------------------------------------------------------------------------------------------------------------------------------------------------------------------------------------------------------------------------------------------------------------------------------------------------------------------------------------------------------------------------------------------------------------------------------------------------------------------------------------------------------------------------------------------------------------------------------------------------------------------------------------------------------------------------------------------------------------------------------------------------------------------------------------------------------------------------------------------------------------------------------------------------------------------------------------------------------------------------------------------------------------------------------------------------------------------------------------------------------------------------------------------------------------------------------------------------------------------------------------------------------------------------------------mtadlpheliellekivlq--n-safsgnfnlqnlliltaika-dpsrvmdyinrldn-fdgpavgevave--a-------qlyeeafaifkkf-------------n-------------lnvqavnvl---l--------------------------------dnv----------------------------------------------------------------------------------------------------------------r--sieravefafrveedsvwsqvakaqlreg---l--------------vsdaiesfiraddathflevirvs-------------edtdvyddlvkyllmvrq-------k---vkepkvdseliyayaki--drl-------geieefilm---------pnvanlqhvgdrlydealyeaakiiyafisnwgklavtlvklqqfqgavdaarkansaktwkevcfa------------cvdaeefrlaqicglniiiqvddleevseyyqnrgcfnelislmesgl-glera------hmgiftelgvlyary-------ryeklmehiklf---strlnipkliracdeqqhwqeltylyiqydefdnaattvmnhspeawehmqfkdivakvanvelyykavhfylqehpdiindllnv-l-------------alrldhtr--------------------------------------vv-------------------------------------dimrk--------a--gh--lrlikpymiavqsnnvsavnealneiyveeedydrlresidl--h--dsfdqiglaqkiekh-elvemrrvaayiykkagrwkqsialskkdnmykdcmetasqsgehelaeqllvyfie------q-gkkecfatclfvcydlirpdvalelawinnm-mdfafpyllqfireysgkvdelikdkleaqke-v-ka---k--e-qee-----k--------------dvi--s---------q---qnm-y-----------a-qm--lpl-------alp-------------a---------------p---------------------------------p-------mp---g-------------------mgg-----------gggygpppqmgg-----------------------mp-gmppmppygm------------------ppm---ggy
'chc1_vovox_jgi|Volca1|104811|estExt_fgenesh4_pg_C_190208'                                                            maq--aapllvqeklslps--igvaqdfisfknvtmesdkyiciretg------------------a--q--ntvvivdms-------------nplsparrqisadsalmcld--k-kvialka----vta----------------------------------gqa--g------dtlqvfnldtktklkayqmpe-tvefwkwisptmlglvtsaavyhwdv-e--g--s--sd---------------------------apvkvferipnl--a--gaqiisyrtspdgkwavlvgiapgap-----erp------q------lakglmqlysfeqaksqpleahaaafan-vkftgr-d-a-pslvisfaqk--tl--kdgq----i--lsklhvielggg--aa-gg----------p-ik--------rs-a-------elffpa------df-addfpvslqigekyglvyvvsklgfvfvydlesatavyrnristdpvflactsdv---tggifcvn-rrgqvllvtvnegamvpfvs-qq-l----n---nl-dlamamakrgnlpga--ealvgqqferyfaagqykeaaecaaespq----------------------------gqlrtkevmdrlksav--pppgqk-p-pilvylgvllq-rgrln-gpesgelarlvls-qnkkellv-------------nwwgegkleaceelgdai-saag-d-kdfalkvyqqcg--agqkviatlaekgdiqaliaytnat--g----q-------------------------kldymfllqslmm-----------------nn---png---------------------------------------------------av------alakmiakq-m---ppp-vd---vnvmadlflq---------------------------rnmvreatafllealsgdrpe--qgplqtkllevnl-it-np-qvadailaggtlshydrpriaqlcekaglymralqhy----------tdlsdikrci-in-t-h----------------------------------a--------idpqalveffgtlss--ewaleclkellv-------------------------------------------snmtqnlqlvvniakeyteqlt---------------pskiielfeayn--syhglyfylgsri---af----------------------------------------------------------t-----------------------------------------------------ense-ehfkyieaaartgnlkevervtre-s-s-fyppdkvkafl-meaklpda----rplinvcdrfdlvedltqylfannmlry--------------iegyvqkvnpsktpavvga-------------lldcea---pdefinnlil--svr---sll-p--vdglveaverr-nrlklltpflehlisegsqdphvhnalgkiiidt-nnnpehflttnpfydslvvgkyaekrd-----pnlaviaykr---------------------g--tcddaliectsknalfkpqaryiveradpalwakvld-------e---------------------sn---------phraslveqvvgtal---pes-rn-peqvsvt---vka--fmaqglqaeliellekivlq--n-safsnnanlqnlliltaiks-eksrvkgyiyrldn-fdgpavaekaie--h-------glaeeafeiykkf-------------n-------------krveaikvi---i--------------------------------dqi----------------------------------------------------------------------------------------------------------------k--disrasewaakcdeapvwselahaqlaag---m--------------vseaiasylkandstkyvavteaa-------------ksagcfddlvkyllmvrk-------k---vkeakvdtelvyayakt--nnm-------aaleefiss---------thqanlqacgdrcydeglfeaarvlfahlpnygrlastlvrlrqfqqaveaarkanspktwkevcya------------cvdekefrlaqlcglaiivnadeldevseyyqrkghfddlialmesgi-glera------hmgiftelgilyary-------rpeklmehlklf---gnrlniprlirvcdeqqhwkeltllyisydeydnaalcminhspaawehvqfkdvavkvsstethyrglafyldehpdllcdllgv-l-------------qsrldhgr--------------------------------------vv-------------------------------------dmmrr--------a--nq--lplikdyllgvqkanhaevneaingllieeedfeglkhsist--y--dnfdqlglatrlekh-eliefrrlaamvykqngkwrravelakadglfrdamettaqsgegeladellryfid------k-gekecfaaclytcydllrpdvvlelswingl-tdysmpymiqmlkeyvgkvdllmserkeqqkeke-ea---q--q-a-------qrhqeaqrnayatlmpla--l---------p-------a-----------p-nm--vgp-------ggp-------------gggygdphgaaagptgg---------------------------------f-------ga---p----------------------h-a-------------------p----------------------fgt-------pphm--g----g------gfggpay---gqy
'chc1_ostreo_jgi|Ost9901_3|28794|eugene_0100010188'                                                                   maap-avpvtvkeaiqlkt--cgvnpqcisftnltmesekyvcaresg------------------t--t--nnvvivevn-------------nplqpmkkpitadsalmnpt--q-nvialka----rve----------------------------------nengve------dslqifnidqkakikghdm-e-pvvfwkwitpkmlgivtntavfhwsi-d--d----an----------------------------apvkvfdrtanl--n--gnqiisykasedmqwftligiaqg---------d--asrpa------lvkgnmqlysvaqqrsqpleahmaaftt-hqvpgn-a-q-ksqlvcfaqk--mv-----qadgsv--vsklhvielgap---a-gqt--------pf-tk--------rt-s-------elffpp------ef-addfpvvmqvsdkygviyivtksgllfvydvetaspiyrsrisqdpvfvgasats---vgglyvvn-rggqvllitlneaavvpfis-st-l----n---nl-elalsvasrgnlpga--dalvmpkfdmlfnsadykgaaelaasms------------------------------slrtdqtiarfrgvp--tqpgqs-s-pllqyfgaclq-rgkln-klesvelaklvla-qnkkqlld-------------twlsedkleaseelgdml-ap-t-d-sdtalkiyvkar--aspkvtaafaqrgefdkmaqycsav--d----y-------------------------kpdymymlqalmm-----------------kd---pas---------------------------------------------------av------qlaqkisqm-t---ppp-cd---mgaiadlflq---------------------------rnmireatsilldllkgddes--qaalqtkvleinl-vt-yp-nvadailaqgklthydrpriaqlcekaglyiramehy----------teladlkrcv-vn-t-h----------------------------------s--------idpqalteffgtlsr--ewaldclkellt-------------------------------------------fnmrqnlqmavniakeyteqle---------------ihsvvkmfdkfe--saeglfyylgyfv---nt----------------------------------------------------------c-----------------------------------------------------edkd-lvykfieaasktgqikevervtre-s-d-hydaervkvfl-meaklsda----rplinvcdryefvpdlttylynnnmlry--------------iegyvqkvnpkqapkvvgt-------------lldlec---pddfiktlil--svr---sll-p--vaplveevekr-nrlkiltqflehlvnegsvdpqvhnamgkmlids-nqnpehflltneyyesaivgrycekrd-----pylacvaykr---------------------g--ncdaelvdctnrnsmfkvqaryvvermdadlwasvlt-------e---------------------en---------kycrqlidqvvstal---pes-kn-peqvsvt---vka--fmtaempheliellekivlq--n-safsnnpnlqnlliltaika-dasrvmdyvnrlds-fngpevgeiaag--n-------elyeeafaifkkf-------------d-------------lhvdamkil---l--------------------------------esl----------------------------------------------------------------------------------------------------------------e--dldrgieyarkvdlpevwvqigkaqlkvgtpea--------------vkaaiksyikaqdgsdfvdvihaa-------------rqadmyedmvpyllmvrk-------n---kkearvdtelvyayaki--ndl-------akledflat---------pnsanqqsvadrcfgeglyeaarllytalsnwgclastllklrmfqgavdaakkansprtwkevcft------------cleegenklaqlaglniiiqadeldsvseyyqangkfteliqlmeagv-gvdra------hmgiftelgilyanh-------madklmehirlf---sariniprlittcnhvalwpelaylyrcydeydnacevmmkhp-dawehvvfkdvcvklanadlyyqaiefylrehptemtnllgv-l-------------qsrldhsr--------------------------------------vv-------------------------------------slmrk--------e--gk--lamvkeyllavqganltavndavnelaieeedhaalktsldm--y--dncdqlslavqcesh-eliefrrissyiyqrnarwqqaidlskrdgllkdameiaaksgdativdelldyfid------q-gnkecfsaalctcydllkpdevmqkawlkgl-sdwvmpymiqvmrdmngkleilmkdkadrnee-k-vn---e--e-k-------e--------------rva------------aemnsnlya-----------q--l--mpa-------alp-------------a---------------p---------------------------------p------------m----------------------p---------------------------------------------------gmpgyeqp-q----p------g----yg-qpqyy
'chc1_populus_jgi|Poptr1_1|567249|eugene3_00101807'                                                                   maaa-napitmkevltlpa--igispqfitftnvtmesdkyicvreta------------------p--q--nsvviidmn-------------mpmqplrrpitadsalmnpn--s-rilalka----qlp----------------------------------gtt--q------dhlqifniemkakmksyqmpe-qivfwkwitpkmlglvtqtsvyhwsi-e--g--d--s----------------------------epvkmfertanl--q--snqiinykcdpsekwlvligiapg---------sper--qq------lvkgnmqlfsvdqqrsqaleahaasfaq-ykvpgn-e-n-pstlisfatk--sfnag--q----i--tsklhvielgaq--p--gkp--------sf-tk--------kq-a-------dlffpp------df-addfpvamqishkysliyaitklgllfvydletatavyrnrispdpifltaeast---vggfyain-rrgqvllatvneamivpfvs-gq-l----n---nl-elavnlakrgnlpga--enlvvqrfqelfaqtkykeaaelaaespq----------------------------gilrtpdtvakfqsvp--vqpgqt-p-pllqyfgtllt-rgkln-afeslelsrlvvn-qnkknlle-------------nwlaedklecteelgdlv-kt-v-d-ndlalkiyikar--atpkvvaafaerrefdkiliyskqv--g----y-------------------------apdylfllqtilr-----------------td---pqg---------------------------------------------------av------nfalmmsqm-e-g-gcp-vd---yntitdlflq---------------------------rnlireataflldvlkpnlae--hgylqtkvleinl-vt-fp-nvadailangmfshydrpriaqlcekaglyiralqhy----------tdlpdikrvi-vn-t-h----------------------------------a--------iepqalveffgtlsr--ewalecmkdlll-------------------------------------------vnlrgnlqiivqtakeyceqlg---------------vdacvklfeqfk--syeglyfflgsyl---ss----------------------------------------------------------s-----------------------------------------------------edpd-ihfkyieaaartgqikevervtre-s-n-fydpektknfl-meaklpda----rplinvcdrfgfvadlthylyssnmlry--------------iegyvqkvnpgnaplvvgq-------------llddec---aedfikglil--svr---sll-p--veplveecekr-nrlrlltqflehlvsegsqdvhvhnalgkiiids-nnnpehflttnpyydsrvvgkycekrd-----ptlavvayrr---------------------g--qcdeelinvtnknslfklqaryvvermdgdlwekvln-------p---------------------en---------eyrrqlidqvvstal---pes-ks-peqvsaa---vka--fmtadlpheliellekivlq--n-safsgnfnlqnlliltaika-dpsrvmdyinrldn-fdgpavgevave--a-------qlyeeafaifkkf-------------n-------------lnvqavnvl---l--------------------------------dni----------------------------------------------------------------------------------------------------------------q--sidravefafrveedavwsqvakaqlreg---l--------------vseaiesfiraddatqfleviraa-------------edanvyhdllkyllmvrq-------k---tkepkvdselifayaki--drl-------sdieefilm---------pnvanlqnvgdrlydealyeaariifqfianwaklastlvklkqfqsavdaarkansaktwkevcfa------------cvdaeefrlaqicglniiiqvddleevseyyqnrgyfnelislmesgl-glera------hmgiftelgvlyary-------rpeklmehiklf---strlnipkliracdeqqhwkeltylyiqydefdnaattimnhspeawdhmqfkdvavkvanvelyykavhfylqehpdlindllnv-l-------------alrvdhtr--------------------------------------vv-------------------------------------dimrk--------a--gh--lllvkpymiavqsnnvsavnealnqiyveeedyerlresidl--h--dnfdqiglaqkiekh-ellemrrvaayiykkagrwkqsialskkdnlykdametasqsgdrelaeellvyfie------q-gkkecfasclfvcydlirpdvalelawmnnm-idfafpyllqfireytgkvdelvkykieaqke-v-ka---k--e-qee-----k--------------dvi--a---------q---qnm-y-----------a-ql--lpl-------alp-------------a---------------p---------------------------------p-------mp---g-------------------mggptm--------gggfappppmgg-----------------------m--gmppmppfgm------------------ppm---gsy
'chc1_phypa_jgi|Phypa1_1|167464|estExt_fgenesh1_pg_C_1470009'                                                         maaa-sapitmkealtlts--lginqqfvtfthvtmesdkyicvrets------------------p--q--nsvviidms-------------mpnqplrrpitadsalmnpn--s-rvlalka----lip----------------------------------gst--q------dhlqifnielkakmksyqmpe-qvvfwkwisprllglvtqtsvyhwti-e--g--e--s----------------------------epvkmfertanl--s--gnqiinyrcdpaekwlvligiapg---------aper--pq------lvkgnmqlfsvdqqrsqaleahaasfas-hqvagn-d-s-pslliafttk--tltag--q----l--tsklhiielgat--p--gkp--------gf-sk--------ka-a-------dlffpp------df-addfpvsmqisskygliyvitklgllfvydletatavyrnrispdpifltadapt---vggfyavn-rrgqvllatvneatiipfvs-nq-l----s---nl-elavnlarrgnlpga--eglvvqrfqelfsqmkykeaadlaaespq----------------------------gilrtpdtvakfqsvp--vqpgqt-s-pllqyfgtllt-kgkln-vfeslelsrlvvn-qnkknlle-------------nwlaedklecseelgdlv-kt-v-d-ndmalkiyikar--atpkvvaafaerrefdkiliyskqv--g----y-------------------------tpdylfllqtilr-----------------ad---pqg---------------------------------------------------av------nfalmmsql-e-g-gcp-vd---yntvtdlflq---------------------------rnmireataflldvlkpnlpe--hallqtkvleinl-vt-fp-nvadailangmfshydrprvaqlcekaglymralqhy----------telndikrvv-in-t-h----------------------------------a--------iepqglveffgtlsk--ewaldcmkellq-------------------------------------------vnmrgnlqiivqvakeygeqlg---------------vdacvklfesfk--sfeglyfflgayl---st----------------------------------------------------------s-----------------------------------------------------eepe-ihykyieaaaktgqikevervtre-s-n-fyppertknfl-mesklpda----rplinvcdrhgfvpdlthylyvnnmlry--------------iegyvqkvnpqnaplvvgq-------------lldddc---pedfikglil--svr---sll-p--veplvdecekr-nrlrlltqflehlvsegsqdvhvhnalgkiiidt-nnnpehflttnpyydskvvgkycekrd-----ptlavvaykr---------------------g--ncddelvnvtnknslfklqaryvvermepdlwlkvln-------p---------------------en---------pcrrqlidqvvstal---pes-kn-peqvsat---vka--fmtadlpheliellekivlq--n-safsgnpnlqnlliltaika-dttrvmdyinrldn-fdgpavgeiavg--a-------elyeeafaifkkf-------------n-------------lnvqavnvl---l--------------------------------dni----------------------------------------------------------------------------------------------------------------r--nidravefaarveeddvwsqvgkaqlreg---l--------------vsdaiesfikandasqynevidva-------------sgvrayedlvrylnmvrk-------k---vkeakvdselifayakl--nrl-------ddieefivn---------pnlanlqtvgdrlfdgelyeaakiifthisnwarlastlvklhqfqaavdaarkansartwkevcfa------------cvdaeefrlaqicglnvivqvddleevseyyqnrgrfdelislmesgl-glera------hmgiftelgtlyary-------rpdklmehlklf---itrinipklirvcdeqqhwkeltylyiaydeydnaaatmmshspeawehmqfkdvavkvanvelyykavyfyleeypelindllnv-l-------------sarvdhtr--------------------------------------vv-------------------------------------dimkk--------a--gy--lplvkpymvavqsannaavnealnnlyieeedyerlresidm--y--dnfdqismaqriekh-ellemrrvgayiykragrwkqsvalskkdnlykdametcsqsgdrelaeelltffvd------k-gkkecfaaclytcydliradvavelawmhgm-mdfavpyllqflreystkvddlikdkleatee-k-ks---k--e-qqe-----k--------------dvv--a---------e---snm-y-----------a-ql--lpl-------alp-------------a---------------p---------------------------------p-------va---g----------------mtgmpgmgg--------gmpmpgmsgmpg-----------------------mp-gmpgmsgygm------------------psm---saf
'chc1_ehisto_200_m00090_|||clathrin_heavy_chain_putative|Entamoeba_histolytica|chr_unknown|||Auto'                    mai--rppiqikevvkldr--f-vkpesigfttvsiegdkhftvlekg------------------e--e--krvrifhnn-------------kinspdsrscaadfaimhpt--k-qimavaa----------------------------------------------g------ttvqmlip-----------------------------------------------s--a----------------------------apkkivdrhsel--a--asqiigykidptekwvailallqk---------n------n------eivgkiqlfsieknasqiidgyaasfyn-ykfdga-s-q-asvmfafaqk--fp----------s---prlglievikg--d--pak--------qn-vn--------tv-i-------dipiqp-----qqq-qadfmvglvvsvkyetillvsrmgyiygfysgdgtlffqgrviddivfltaynqs---tdgvtvvg-kkgvvtniyiegdklvpfic-ng-l----k---nv-glgckiaarcnlpga--ddifverfnallnagqireaaliaanspg----------------------------elirnantinklsqmq--aqpgqn-p-plflyfatile-sssln-alegftliqllip-qnklpave-------------awivndkiecsekagdlv-kp-y-d-qrlalmiyskah--atgkvvqslaemgqsdkivaycera--g----f-------------------------spdylqilqqilp-----------------as---gea---------------------------------------------------ak------ayaasliqq-k-g-yde-ld---misiidlfar---------------------------yrylkeitalildtldgdneq--yaniqtkvlemnl-ig-ap-qiadtifendmlkhfdhnrigklceqaglfkralqif----------eqfddirrvl-ah-a-s----------------------------------a--------ippeliiesfrklep--eqailvlqdllr-------------------------------------------tnprgnlqiiikillefhtglg---------------ddkvidllqkfd--cweglfyflsqiv---nt----------------------------------------------------------t-----------------------------------------------------ndkm-vvfkyieacarsgqfqelarvvqe-n-d-vydpkevkefl-knakiadq----ipfiivcdkhgyveemtqylyqngnhrf--------------ieayvkkinpmntpkvvga-------------lldcgc---gedyiqqlin--avg---gic-p--adeliktcesr-nrliillpwleqrlsegspdvslhtalakvyvdq-gkdaekflnndmyydslivgkycedrd-----pylsyicykr---------------------k--nlddelidvtnrhnlfkyqakylveredldlwnkvlt-------e---------------------en---------ehrksvveqvihtal---pec-td-pnqilkt---vqa--flqndlpndlidlldklvsq--n-peystnptlqklliqtsika-apnrvmdyirklnd-ydpkeia------------------------------------------------------------mdvl---l--------------------------------qhi----------------------------------------------------------------------------------------------------------------k--dltrakdfadkakkdilykklgeaqldel---k--------------vkdaiislmkakdislrsrvidia-------------esdgsyedlinyllmcke-------e---tkdmmvetellycyakl--kkn-------deienflkt---------ancanltsiaercyneelygaakilytslnnyiklascllklkdyagaveaakkanstrtwkevtfa------------cidakeftlaqetginilmagdeitelvyyyeknelydqvielleagl-kienv------hvsmftelailysky-------keeklydylkqy---vakiqcqkviptvnmnqqwkelvflyvqvdqv-kaietmisypddcfdhqlmkellvnvpridmiykaesyylaekpekvnemlia-v-------------ahrcdhtq--------------------------------------vi-------------------------------------siark--------e--kd--lktireyllycldlnndsvnealidlfiddgdakslksliek--n--tnfnktglanrlkvh-edvefrkiaaylysr---------------fdddameiakkskdeekvtdllnffve------q-dkkeafgnclnvcydyvptevalelgyknkl-mdqtmpfmckkmkdtndrikkleqaekdrqna-k-ke---p--q-laq----qd--------------tpf------------g---------------------ml--alp-------aap-------------g---------------mmpmqqpmggmgmmnqpmpgmapsvqpqtamggmg-------mm----------------------------------------------------------------------------------nqpmpg----mtpmgaaapttnge---fif
'chc1_Thaps3|269540|estExt_thaps1_ua_kg_C_chr_100130'                                                                 mag---vpiafsevlnlqq--lgipetsikhglttmesdkwivsvep-------------------------tqvslidlq-------------nqaavtrrpikaeaavmnps--s-nilalrs----------------------------------------------g------kmiqmfnldtkqklkshdmds-pivfwkwtsadnlalvtatsvhhwsste--g--s--s----------------------------aptkmfdrhpti--g-pntqiinyqvspdskwcllggisan---------p--g---g------gvngnmqlysvekkvsqplqghagafhk-fkvsgr-e-d-eaqvlvfhek--ks--d--d----p--ahklfvmevgrd--ps-kgq--------pf-ri--------pp-t-------vipvpp------ea-aadfpvslvvdakddvafllskmgfvymfdiqsgktmfrtritqetvfvtcsqss---tgavfgitvrtgkvlrislngqnlvpyiv-nt-l----r---dn-dlaikvagrlglpga--ehlytaeferlisagqvkeaavlvansg-----------------------------salrtpqtiarfqqip--aqpgap-q-pvfqyfstlle-nvkln-eqesielakpvlq-qgrpqlme-------------kwlkddklhcsealgdli-mp-h-d-tamalsvylrse--chakaiqcfvqrgeydkivpystsv--g----y-------------------------smdyssmlsqllf-----------------nn---pqg---------------------------------------------------al------dlakglvsa-e-g-gpl-id---iqataeafls---------------------------snrvqettafllealkdnkqe--haylqtklleinl-iggap-qvadaimqngilthydkahvgklceragmwqraaehy----------tdindikrvf-kn-s-h----------------------------------q--------mnpefvvtyfgklnr--dqsiallkdmls-------------------------------------------rg-ptnmqvcvevakkyheelg---------------aselvkvfeank--ateglyyflgavv---nf----------------------------------------------------------s-----------------------------------------------------edsv-vhfkyiqsacmlgqfkeaervcrd-s-n-iydpaevkeyl-knaklpdp----rplihvcdrfdfvdelteylylnsllqy--------------vevyvtkvsptktpqvvgk-------------lfdlga---nqdfvkrilm--avg---tac-p--vdemveiaetr-nrlrmlqpwlearvatgstepgthnalgkiyiqm-nkdpkafltnnmfyepkvlgpfcesld-----pslafvaykk---------------------gagecddelikisfthglyrdlarylverqdlelwaksat-------e---------------------ke---------sqrrqlidqvvewal---pes-ts-adevsct---vka--fmaadlpgelitlleriilq--g-sdfsdnknlqnlliltaira-dhtrvasyidqldn-fdakdialicvsesh-------mlyeeaysiynkfakpeftqekeeqve-------------mqvlaigvl---v--------------------------------dfm----------------------------------------------------------------------------------------------------------------k--dldrakgfanqvdekpvwsklgksqleek---m--------------aaeailsfinaedaseyvkvcaea-------------neaeiytelipflkmark-------g---lqenlldteliyayakt--nnl-------televfvng---------pnvsniqnigdrcfseglyhaakllytninnnsklalchihleeyreavaaatkannvstwkqvcfa------------clkadefrlastcglevikypdhldevvtfysdlghfdhlislfeqgl-gleda------higiftelgilytkh-------vpdkvmehckvf---fsklnvskvvracerarlwapavylymadkqfdnavkvmser-ansfdndlfldsivkvrnaeimykavnfyltmhptlftrlmev-l-------------edhvdhsr--------------------------------------vv-------------------------------------nqlrr--------t--gdwalqigqaymksvqkanlsavnealnelyiededyeslrksidk--f--knfnmialasklath-ellefrrisayvyrcnskwsqsielskndrmwkdcidtanesadaeiienllrffce------t-sekecfcaalytcfahvrpdvvlelgwlngy-hnfimpffiqnmrqthdrlraleertkppked-e-nq---d--lia-------q-----------tysqlg--g---------f-------n-----------n-ml--mle-------nap-------------g---------------g---------------------------------g-------mp---g----------------------mpp-------------------qhgggidmsgfanaggmqlqpgmmpn-------ggmp--q----p------g-mmpng---gmy
'chc1_Phatr2|36|gw1_15_1_1'                                                                                           ----------------lqq--lgvpeaaikhgkttmesdrfivavee-------------------------aqvtmidlr-------------nnaaverkamkaeaaimnpg--eqrilalrs----------------------------------------------g------vnvqifnldtrqklkshqlte-pcvywkwtsnsnlamvtasavyhwsl-e--g--d--s----------------------------apqqvfdrhpsl--q--naqiinyrvsqdgkwcvlggiapga--------n------g------vvngsmqlynfekklsqplqghaaafav-lkipgr-d-d-paqvivfhek--kh--d-sp----e--ppklyvrevgrt--a--g-p--------py-gv--------qp-v-------qipvpq------dg-andfpvslaivekdslaymmtrmgyvyvfdamsaktvfrnrvtqetvflsvaqes---tgavfgitvrrgqvfrlqvnnqalipyvl-nt-l----n---de-dlalklagrlnlpga--enlqaraferllqqgnvaeaarivagsg-----------------------------salrtpatiarfqqip--aqpnqv-p-pllqyfsille-tgtln-eqesievakpvlq-qqriplme-------------kwlkenkltsseslgdli-mp-h-d-tgmalsvylrae--chgkaiqcfvqrgeydkivsyassv--g----f-------------------------qmdytqmlnqllf-----------------sn---pag---------------------------------------------------al------dlakglvna-d-g--gpxid---iqataeafls---------------------------snrlqettafllealkenkpe--haflqtklleinl-lsgap-qvadaimqqgmlthydrphvgklceraqmwqraaehy----------teiadikrvf-kn-s-h----------------------------------q--------mspefvveyfgklnr--eqsimllkdmmg-------------------------------------------rg-pqnmqvcvevakkyheelg---------------seqlvqvfesnr--ateglyyylgaiv---ns----------------------------------------------------------s-----------------------------------------------------edpf-vhfkyiqascmlgqfkeaervcrd-s-t-vyiaeevkeyl-kgaklpdp----rplihvcdrhgfvdelteylylnsllqy--------------ievyvtkvsptktpmvvgk-------------lfdlga---nedfikrllm--avg---tac-p--vdelveiaetr-nrlrllqpwlearvatgstepgthdalgkiyitl-nrdpkayllnnmfynpkvlgpyceald-----pqlafiaykr---------------------gagecddelikvshdhglyrdlaqylverqdlvlwgkvlnkeegkede---------------------ed---------pqrrqlidqvvewal---pes-tn-adevsct---vka--fmaadlpselinllerivlq--g-sdfsdnknlqnlliltaira-dasrvagyvdqldn-fdakdialicvsesh-------mlyeegfsiytkf-------------skpeftqdkdeqvemqvlaigvv---v--------------------------------dnm----------------------------------------------------------------------------------------------------------------k--dldraktyatqcdekpvwsklgkaqlegk---f--------------aadaiesfinaddpseyvmvcaea-------------neaeiwmelipylkmark-------t---mqenlvdteliysyakt--nnl-------teleqfvtg---------pnvsniqsigdrcfneglyqaakilfisinnnsklalchihleeyreaveaakkannvstwkavcfa------------clradefrlaatcglevikypdhldevvthysdlghfdhlislfeqgi-gleda------higiftelgilytkh-------ipekvmdhckvf---ftklnvskvvracerarmykpavylymqdkqhdnaiktmiera-pawendlfldavtkirnaeltykaiayylsmhpnlftrlmev-m-------------edtadhsr--------------------------------------vv-------------------------------------sqlrr--------t--gdwalqlgqpymksvqkgnlsqvnealnelyvddedyeslrksids--f--nnfnmialasklsth-ellefrrisayvyrrnkkwsqsielskndrmwkdcidtanesedaeiiegllrffce------t-sekecfcaclytcfshispdvvlelgwvngy-hhfimpfliqnlrqtysrlkkleertappked-a-na---q--d-g-------i--------------aat--y---------g-nlsgfgg-----------g-ml--mle-------ngg-------------g---------------m---------------------------------g-------sp---m------------------ggpgidm-------------------s-----------------------gf-gt--aqqpqmggm----pngsm--p----ga---vpy
'chc1_Chlrein_4|195415|SAN_162480'                                                                                    ma----apllvseklllps--igvaqdfisfknvsmesekyicvretg------------------a--q--ntvvivdms-------------nplnparrqisadsalmcld--k-kvialka----vta----------------------------------gta--g------dtlqvfnldtktklkayqmpe-tvefwkwitptmlglvtagavyhwdv-e--g--a--sd---------------------------aptkvfdrtpnl--a--gsqiisyrtstdnkwavligiapgap-----erp------q------lakglmqlysfeqaksqpleahaaafan-vkftgr-d-t-pslvisfaqk--tl--kdgq----i--isklhvielgga--aa-gg----------a-ik--------rs-a-------elffpa------df-addfpvslqisekfglvyvvsklgfvfvydlesatavyrnrispdpvflacpsds---tggiyain-rrgqvllatvneatmvpfvs-qq-l----n---nl-dlamamakrgnlpga--ealvgqqferlfaagqykeaaecaaespq----------------------------gqlrtrdvmdklkgvv--ppagqk-p-pilvylgvllq-rgkln-aaesaelarlvls-qnkkdllv-------------nwwgegkleaceelgdai-saag-d-kdfalkvyqqcg--agpkviatlaekgdiqaliaytgqs--g----q-------------------------kldymfllqslmm-----------------nn---png---------------------------------------------------av------alakmvakq-t---ppp-vd---vnvmadlflqvcvcvcgrdaggdnsgdgigvvvnngrrnmireataflldalsgdkpe--qaalqsklleinl-vt-np-qvadailaggtlthydrpriaqlcekaglymralqhy----------tdlsdikrci-in-t-h----------------------------------a--------idpqalveyfgtlss--dwaldclkellv-------------------------------------------snmaqnlqlvvniakeyteqlt---------------askvielfeayn--syhglyfylgari---sf----------------------------------------------------------t-----------------------------------------------------edpe-ehfkyieaaartgnlkevervtre-s-s-hyppdkvkafl-meaklpda----rplinvcdrfdmvedltqylfannmlry--------------iegyvqkvspakapavvga-------------lldcea---pdefinnlil--svr---sll-p--vdklveaverr-nrlklltpflehlisegsqdphvhnalgkiiidt-nnnpehflttnpyydslvvgkhaekrd-----pnlaviaykr---------------------g--tcddaliectsknalfkpqaryiveradpalwakvld-------e---------------------an---------ehraslieqvvgtal---pes-rn-peqvsvt---vks--fmaqglqseliellekivlq--n-safsnnanlqnlliltaiks-dktrvkgyiyrldn-fdgpavaekaie--h-------glaeeafeifkkf-------------n-------------krveavkvl---l--------------------------------eql----------------------------------------------------------------------------------------------------------------k--dlprasewaskcdepavwselghaqlaag---q--------------vaeaiasylkagdssryvqvteta-------------kgsgcyddlvkyllmvrk-------k---vkepkvdtelvyayakt--snm-------aaleefisa---------thqanlqacgdrcyeeglyeaarvlfahlpnygrlastlvrlrqfqqavdaarkanspktwkevcya------------cvdekefrlaqlcglaiivnadeldevsetyqrkghfdelialmesgi-glera------hmgiftelgilyary-------rpeklmehlklf---gnrlniprlirvcdeqqhwkeltllyiaydeydnaalcminhspvawehvqfkdvavkvsstethyrglafyldehpdllcdllgv-l-------------qsrldhgr--------------------------------------vv-------------------------------------dmmrr--------a--nq--lplikdyllgvqkanhtevneainsllieeedfeglkhsist--y--dnfdqlglaarlekh-eliefrrlaamvykqnqkwrravelaqadglfrdamettaqsgeaelaeellryfie------k-gekecfaaclytcydllrpdvvlelswmngl-tdysmpymiqmlkeyvgkvdmlmserkeqqkeke-qa---q--q-a-------qrhqeaqrnayatlmpla--l---------p-------a-----------p-nm--tgp-------ggp-------------g---ggygdhhgaagag---------------------------------g-------fg---a----------------------a-p-------------------h----------------------ggf-------ggap--q----g------fgghpfg---gqy
'chc1_CMER|CMF103C_clathrin_heavy_chain'                                                                              maa---apvvfeelftlps--vgispthisfsnvtmesdrvicvretsd-----------------q--g--nklaiidvt-------------kpdqivrrpitadsaimnpe--s-riialra----------------------------------------------g------aqiqlfditsktriksyllsegdivfwkwlsgrtlgivtanavyswsi-d--a--ssta----------------------------ppakvfdrhpal--a--acqvinlvagvgerwlalvgirad---------d--t-apg------gvlgkiqlyavdrgvsqildgyaagfcdryridsqdv-t-gthlfafask------------------tkfhvvevaqdrkpd-gap--------rf-ek--------ri-t-------nivyap------gm-dndfpvalqvssklsvaylltkygyihafdlesgkliyanrisespvfvstshre---tggligin-rrgqvlvfaidpslvveyil-re-t----n---dl-dlaikfaarnalpga--ddlfaqqfrllfdsgkyreaaqvvaespa----------------------------gnlrtpqtmemfkaat--pqpnvp-s-plllylqvlle-hgnln-nvesielgrqvva-ysrlglle-------------rwikenriecseelgdlv-ra-and-hrlalaiylkag--ahrkvfdgliqlgeykraaeyakrn--g----i-------------------------pvdalsliqsala-----------------ts---pkv---------------------------------------------------al------evaeslatd-------t-ad---haavadlflq---------------------------rgmvqeatsylldvmredrpe--qgdlqtkvleinltlg-ap-qvadailaqemythfdkqriavlceraglaqralqly----------trlsdvkril-vtls-h----------------------------------a--------iqpeyflsifanlsp--ddslelldellt-------------------------------------------ndlrgniqrvvqvairysdalg---------------psrlidlfekhq--cyegmylylgail---at----------------------------------------------------------s-----------------------------------------------------kspy-vvakyieaacrtqqwseaervtre-s-d-lynpeqvkell-felrpkdp----rpiinvcekggdvedmvryfvkqnqlei--------------vkgyvqrinpgntpavvaa-------------lldsdsssvddvyiksllm--sik---slv-p--ieavtqvleer-qklklmlqllealvaegskdravhtalakvyvda-ninpehfletnefydarivgnfcerrd-----pllafiayah---------------------g--acdddvlrvtsdhglwreqaryviermnpelwarvle-------e---------------------sn---------pnrktlltqvigsal---men-rn-peqvsaa---vka--lmraglqnellelleklvlq--aggtfanntslqnlllltsirs-apertgdyirrlda-fdgatigqlcle--h-------dlydeafatfakf-------------e-------------mhveavsvl---i--------------------------------dqk----------------------------------------------------------------------------------------------------------------k--divmaneyaaqhdradiwarlgdgllrlg---e--------------ltkavqvymragvtnryrpliqac-------------rktgafadlatylqfvrs-------kqlgideelidselvyalaccdppkl-------sqleellas---------pqsadldavgdrlfsegkyeaarllfvaannyarlaeclvymreftaaleaarkanklrtwktvcya------------cveaqefriaelcalhlivvpeeldevirvyetrgyfdqimsvlengl-gldka------hngmftelavlysky-------aeqkvmehllvy---wsrcnlakviralesahlwnelcfahmryeeydaaamimmehaplawshkgleeclaavtgaevlyravsfymdehpdlliellgv-l-------------qsrldpgr--------------------------------------vl-------------------------------------smarqhgldkfgpl--gh--vpllkpymlrvqdknlaevnealnevlimeedvdalvlsver--y--pnfdqmalaqrlekh-elplmrqvavlllrrsqkyeralelckrdmafreaaeiaaesgsaslaesiaryfle------s-nlkeaftmalylcypllrpdlvlewtwrfga-sdyampfyiqtlhdygkrlealeraerdhrtt-n-rk---e--r-t-------n--------------aas------------g-------sesllrsltastp--m--lma------gtpp-------------t---------------g---------------------------------p-------tp---p----------------------sslyfgasgpvpsmrmpspaasa-----------------------pa-aa-gmagnsar-g----r------n----py---fgt
'chc1_tetrahym_24_m00346_|||Region_in_Clathrin_and_VPS_family_protein|T__thermophilia|chr_0|8254649|24'               mqg--gvpirvqtvasltq--lgvgseylkfnqtsfqsdrticindknahlkeqepyhkpvelqaqp--k--nqriilqiv------------dnnfsvnrkpnkaeyslnhpt--k-nilsmra----pspngvgcyvqrgekfqifssfllkqslffpcfqtlingv--q------qnikiynldnreklkhidlne-nivymtwvnnnilamvtptkvyhsdl-t--s--q--a----------------------------pstvaferagnl--anpncqiigykvntqgnwaalygissp---------d-----qr------qingdiqlykldensqqpltghcccfgq-akihnd-t-h-lsdifayydr--kp--g--d----t--vakillrelsap--pe-gfq--------ky--k--------ga-a-------eypfna------qf-padfpiymqvctkygqlfclsksgflfvyelttsaliyqqkvtdssifvatqdsk---edgiyaia-kngnviliqidpsqlvphlq-rq-q----nipnvv-qvafklasryrlpga--dgmfmdqfnrfmmagdyanaaqiaagapg----------------------------elirnaqtiakfkqlq-----gtp-s-pllvyfqtliq-kgtln-qlesyelaqflls-qnkmtave-------------klmnenkleyseglgdli-at-q-n-pnsalevykksg--shlkvistlgglgrideadkyarln--n----l------------------------sqinytevirstvl-----------------tn---pqq---------------------------------------------------av------tlaktqvat-----nps-tn---vhqiaeifgq---------------------------agkfkemsaflvdcmkqnrpe--dgpwqtkvlewni-in-ep-nivdpifdltkwnqynrlriaqlceqkqlyqraleny----------sdikdirrvc-ln-t-h----------------------------------m--------iqpawlvnyfsnvqt--dwalacmqdllk-------------------------------------------hn-rqnlplvveacaknyqkft---------------vqscikcfesvg--sfdgvytflsqii---ns----------------------------------------------------------t-----------------------------------------------------edkd-ihfkyieaatkcnqlriveqviqeka-n-cydpvkvkdfl-kglrlqdp----kpliflcdihkyideltaylyqnnflny--------------iqiylfqvnpqaapivlgt-------------lidqec---eerqiqiilq--qia---gklipqcyeplieefekr-nklrvleswlegrcnegnqipaihnalakikidt-nqdpetflqnnqfydakvvgkfceerd-----phlaviaykr-------------------swg--qcdeelimvtnknalfrlqarylverqskelwasvlt-------p---------------------dn---------pyrkqvieqvvqsal---pes-kd-vdqvsta---vka--fmdaelpehlitllekivlh--n-hefgqykklqnlliitaiks-dktkvmdyinrldn-ydgpeiakialgdpy-------qlyeeayiiyvkf-------------n-------------qpvsaievl---i--------------------------------nni----------------------------------------------------------------------------------------------------------------d--dipraaeyaqkvnnpevwskianayldrs---q--------------iteaidsyikakdhtmylqvisaa-------------eidgkfdqlikyllmare-------n---ikdaqidnalvfayakt--eki-------tdlenfisn---------snsvdyqrvgdrcydekhyeaakllftatknnakiasclvrlkqfqqaidaakkantpktwkeltma------------cveaaefklaavaglniiihpdhleelaqyyeefgysnemislletgm-gldra------hvgiftelgvllaky-------rperlmehckqy---yskmniskllrvceryqhwseavflhsnydqydnainimiehspvafnhdqfvnllikasnydlyykailfyldeqpeqvnellrs-l-------------ttkidlsk--------------------------------------cv-------------------------------------svmrk--------t--gy--ialitpflksvqnannkevneilneiylesfdyenlrqsitt--y--enfdqltlaqncerh-tllefrrisaylyrriqkyefsialskqdniyrdaietaqesgkvelvedllkffvq------k-gekefitvtlytcyelirpdlameyawrfnl-fefimpyfiqitkeltsrvdtvqkkhekreke-e-ek---k--a-n-------q--------------qln--q---------g-------m---fmpthdilptal--mig--------pppgsmpgmnmppmgg---------------m---------------------------------p-------pm---g------------------gmppmgg--------ippmggmppmgg-----------------------mp-pmggmggfgt------------------npf---gpq
'chc1_plasmob_PB001126_00_0_|||clathrin_heavy_chain_putative|Plasmodium_berghei|chr_||Partial|Auto'                   lsd-------------------------------------------------------------------------------------------------------------------------------------------------------------------------------------------------------------------------------------------------------------------------------------------------------------------------------------------------------------------------------------------------------------------------------------------------------------------------------------------------------------------------------------------------------------------------------------------------------------------------------------------------------------------------------------------------------------------------------------------------------------------------svcqdllfdf--mkgnkvnieiiisicvqyynkigik-ki----v-------------------------nkfeenknyegif-----------------yfissiln---------------------------------------------------elqnmstarnandigky-n---dnn-sissnnninnnlsss---------------------------rsnnddassilln-----------------------------------------------------------------------------------------------------------------------------------------------------------------------------------------------------------------------------------------------------------------sdigigtqfsyennsa---lt----------------------------------------------------------i-----------------------------------------------------edlhhimfkyieacvkinniqeldrickdrn-a-kynpeqiknfl-kecklsdp----rpliyvcdihnfieelaeylyknsllky--------------ievyvikvnphnahkvigv-------------lldlda---sedfllnlln--nik---nis-n--ignlidiaekr-nrlklllpwlesrsnecyenielhnalakiyidl-nkdpetflknnnfydkkmigkycedld-----phlaytayer-------------------sng--qcdeelinitsknglfklqakylvsrqsmglwsmvld-------e---------------------ln---------kyrknvidqvigstl---ies-nn-adeitvt---vka--fiekklsseliellekivlh--n-sefrdnknlqnlliltaiks-dskkvmeyinrldn-fsgsqiaevaye--y-------klreeafviykkf-------------n-------------cntsaisvl---l--------------------------------dnil--------ifnqnrkgkmsanarrkktefalfntindysvndsdgylnvtnfsgalsssynekrdgvssiygsneafrnygsgqlsefeeeskeeqemekeekltnvekyee--dlnraiefaqkcnvndvwfilgkaqlkln---k--------------iidaidsfiksnnagaykeviekc-------------kennfyeqlitylntlreq-----ns---lkdvlvdsellyayakl--kkt-------lemtkfias---------tnlanmqligdrlykekeydaakilyssipnnqkltfchlklkeyslaieaakktkslktwrevnlv------------cvkykqlkfahvaglqlimhadhldeiikiyekkkyinellsllengl-nsera------hvgiytelgmlyaky-------kpeklmefirsy---tnkmntrklidachneyllkeavylyisydeynlavdtiikhspiayqpdifmqvihkvtnsdiihkvidfyieenplnlynllki-l-------------enkidnnr--------------------------------------lv-------------------------------------qtmkk--------s--nn--lpliqkylediqtqnitsvnetlneiylenddyislrkside--y--dnfnqtnlinklenh-klaemrriaallykknkkfkeainlskkegqikdaidiarvsknhlyvedlinyfiq------i-knkealcacliacydilkpdyvleiiwlsgf-kdhamlyfiqiisdytqqietmkkqiedieke-k-km---n--k-s-------a--------------pnd--f---------s---antis-----------n-qf--tys-------lnk-------------n---------------l--------------------------------si-------mp---p----------------------qnn-------------------y-----------------------ipnns-dfdkyd---m----f------n----tn---thf
'chc1_Toxoplasma_gondii|IX|80_m02298|Annotation|Toxoplasma_gondii_TIGR|protein_coding_clathrin_heavy_chain_putative'  maq--qfpiqlhsvvnlad--qgvsassfrfgnvamhgdknlvvkdte---------------------t--nelfifslsvrevhegrvspsspgfsftkkptqaeaalmhps--e-kvvalra----kte----------------------------------gsa--g------hmiqvlnletkvrlgtaqmne-pvvywrwvaptllalvtdravyhwtv-gengett--a----------------------------epekvcsregrl--a-davqiisyavdkdlkwciltgistq---------d--g--gk------tidgsmqlysmelkkqqqleghaacfnn-ividea-v-g-pqpvicftek--kr--g--s----p--dfklhirdiyss--rd-ggq--------tp-lr--------la-v-------dlrmpe------da-ptdfplsihisqkfgvvyivtkggylilldaltgtelfrhrilqdavflatdspq---tggiltvn-krglvclcninlqalipyin-qa-lvyvpn---rq-qiatslakryglpga--eetlmqefnqhfasgnfktaariaatlks----------------------------gvlrtaqviqqfksvp--tqpgqt-s-ailvyfstlle-ydsln-aveslelvrpvav-qgrkdfve-------------kwlregklecteelgdvv-rt-l-d-aqlavrvyreak--agakvlqtltelgnfdeiiafaket--k----l-------------------------eadyagllrnlvn-----------------vh---pen---------------------------------------------------av------kfaqqllss-e---ppl-ad---vtqvsevllq---------------------------qhkyqeftslmldflkgnkpe--qgplqtrllevnl-lh-sp-qvaetifqmemlthfdrakiaalcekvglsqralely----------tdiadikrvm-lq-s-gg---------------------------------k--------isqeftqqffgnlpp--dasleiltdmlr-------------------------------------------ss-sqnlqavvavaikfhgqig---------------ttklvemfekfs--syegvfyflgsil---af----------------------------------------------------------s-----------------------------------------------------sdpe-vhfkyieaaaklnhtqevervcre-s-k-cyepqrvkefl-kqvklpdp----rpliyvcdlhgyvtelaeylfknsllky--------------ievyvsrvnsanaplvigt-------------lidqda---aedfirnllq--svr---ggc-s--aqqlveefekr-nrlrlllqwlearvaegnqepavhnalakiyidt-nrdaesflktnayydslvvgkyceerd-----phlaftaykr-------------------awg--acdeqlveltnknglfrlqarylverqapelwayvlr-------e---------------------en---------phrrqaidqvvssal---pes-ss-adevsaa---vna--finaqlpheliellekivlh--n-sdfsnnknlqnlliltamka-dssriidyvnrlhn-ydgaaiaqvame--y-------glreeaftiykrf-------------g-------------lfgeaadtl---l--------------------------------ksae-----------------------------------------------------------------------------------------------------------egsea--dleravefaqrcneadvwrklgraqlrqk---r--------------vrdaiesflkagdgdvykevveaa-------------aaedaydalvdfllmark-------ki-tvkdqvidselvyayakt--drl-------eemdaflsg---------tntanvqavgdrlfaeqrykaakllyaslpnyaklascfvrledfaasvdaarkaknpktwkevafa------------alskgelkcahaaalslivhpdhldslieryeqlclfkelielleqgl-qgert------hvglytelgvlyaty-------essklmdyirqh---sgkvniprliracerqslwkeavylhmnydeyeqaanclimhp-aawshelfvqilqkvsnsdvfyraisfyleyhplqlclllks-l-------------dkkldhsr--------------------------------------vv-------------------------------------qhvrk--------a--gh--lavvekylretqhlnitavneavnellvegedvdglresile--y--dnfdqlalaqtlenh-prvemrrlaallfkknrkfkqaielskrdrqyqdaidaardsgntqlvgdllrffla------dledpagfaaclytcyplvkpdvalelawrhkc-mdycmpfliqvvrevttrvdaldkkeetreke-e-ek---q--k-n-------a--------------pnd--yvpdytmpptg-------s-----------p--l--lpg-------mgg------------la---------------l-----------------------------------------mp---p----------------sytpqsnaf-------------------p-----------------------pt-lgasgmmgsapan----l------g---qsf---apf
'chc1_tparva_530_m02665_|TP03_0480|TP03_0480|clathrin_heavy_chain_putative|Theileria_parva|chr_3|c3m530|530'          msk---npiitqtilnlre--lgfvegnfkfdvlslegdryvsikeqdg-----------------d--n--ltvaiidmy-------------nnntvtrkpmkaeaaimnpt--q-piialra----kld------------------------------------n--s------ysvqvfnlenkeklgyhqfdq-kiiywkwlstselviitethvyhwpv-------g--s----------------------------tpklifeltgkl--ldtstkivgystdstgkwclvfgiysn---------d--q--gv------sidgiiqlysvdkrqqqlfegyagtfgq-lrtsnq-t-lkktnllifceh--kk--n--t----h--niklhlmdigtl--sn-tnnsgsgntgnpv-sg--------nt-veilkinslmerne------ey-pndfpisihvldsnglililtkngfahfyysttltllftsrissmplfvscnkrldgrsigalavn-ragevisiivdednllssls-nlgl---an---lk-evsvgiatcyglkgs--ddlllesfesffnneqyrqaaqivatlks----------------------------nqlrtldtiqrfknkt--tetgn----alshyfsvlle-sgrln-eiesielvkpvil-qnrkellk-------------kwlendkltesepladll-aq-t-d-pslafqlytkln--lhhkainsliqtnqihniipyitki--i----svnnefkgefrgdlrddlkgdkivlnnlninhivesvat-----------------kq---pns---------------------------------------------------lv------sfvnslish-k-p-gpl-cd---vteitellir---------------------------lnklkelneilldylksnkke--hgelqtrllevnl-kn-dv-riaetilqldiltqfnkdhisnlceqfelyeyslkfy----------tklqdikrvv-lk-g-in---------------------------------v--------lsrttlnktllamge--edvlellramle--------------------------------------------nvqsel--vvssclalygkid---------------a---mklyqllq--dnpiayqflkslpiihsn----------------------------------------------------------t--------------------------------------------------vdkdsne-lvlryislciskdeitelerlllq-n-n-nfnlsqakeli-kssrlanp----kplmiicnrmglvrelvehlynnelrey--------------idvfvnsinpaavseviat-------------lldlsa---seqlinkvla--tvr---dpl-l--iksiiniseer-hqlmmlksflesrvregykeeelhtalmkiyitt-sqnpeqhltdnnyynkvviaqyceeid-----vqlsilvytv---------------------g--gldeqmidlclrhqlhkqlnqfllkksnlklyqfflq-------h---------------------sn---------vf-----edlismci----en-cn-sneisvl---ikf--llsenlnnylitllegllln--q-tefsnnsnlqnlllattikt-npsklsdylsklnn-yevnslaklane--l-------hlhhcayelynkv-------------n-------------khteafnelqlll--------------------------------ntlg---------------------------------------------------------------------------------------------dsvnnvhtgdsvnsvdtvd-nvleemysyvlrvdkellwfklgkiyldhd---k--------------lqesikcylrsnnfqhhqeikqkl-------------tqaseddlllhwltestk-------i---kqlpelvndlliqlakl--gra-------keftetlnn---------tn-tdlnlvgteliklnlyaeaveiyskmnnynklavcyvqlskyteaseaalksknpkilkqtfdtllshltqtdstesvdltarqmlnrlgsellnypeflvsivssyesmgffddliellrntt-----k------tvatstelaiciaky-------hpellmehlrnvafesnslnisktarecsnlwlwkeavflyt-iddsdkailsmtlhp-ecfeqdlffrtlnnvsnteviykalyfciqqyptlvpklllc-v-------------rskldtgr--------------------------------------vi-------------------------------------kilkn--------n--nc--iqlakeyfqqysdrnsqlvndtlyellveecdfeqlehdvtk--y--infdyvklcalleeh-plsrmrdvaakiylrhnhyskasviymknnnyikaidcarysksvqlvhdtvsnlll------r-gemnhllvalvvnfhlldlpevlemlwlndvnmdliipliihsqrfithkk-plh-------------------------------------------------------------------------------------------------------------------------------------------------------------------------------------------------------------------------------------------------------------------------------------l---nnw
'chc1_leish_LinJ36_V3_1700_|||clathrin_heavy_chain_putative|Leishmania_infantum|chr_36|||Auto'                        md----spsisaevfqlnsvsgglrpgsisfknvtlesekyvcvrdvqg----------------dg--p--tslvivdle-------------kresirnnvkdaescimnpk--s-kilalrs----------------------------------------------g------rnlqvfdvdasrrlkatlfhe-dvaywrwiddrtlgvvtakavyhwsl-dt-a--a-dd----------------------------apqhifdrsady--d-ssvqvlsyrsdeqkkwlvvtgvard---------p--s---g------imvgkallysvenrssrvldghaccfis-tstpse-p-r-kcnvmclawn--sp-----q----q--ggqvmimelptg---sktdl--------sm-lr--------rv-y-------svniq----------pgdfpvamnvsdrhklltvatsrgsfalmdiftgtilveqqfsssvvfcgaadnk---vggvlcvn-nqgavmrigpndngiigfvk-nr-m----h---na-elalriastanlggv--ddlfkvqldnflrngnveeavrmclrapg----------------------------nslrtreilmrfmqmp--qqpgqp-p-aistyfkiala-etsln-ecesvelaravvp-kggigyvk-------------qqfeegkltaseelgdlv-qq-a-d-snmalkifhqgn--ahtkvlnlllqrnetqkaveyckra--n----f-------------------------spdwrvimnnfir-----------------va---pqd---------------------------------------------------av------nlglmlyre-m-gdrpv-lt---adevvdmfvs---------------------------aqqiqqateflleilrdhnde-stmelqtkllemnl-kyshp-svadkifvrkicqcydgmklaplceraglhqhaidcyimaqkqdsdlnnlasirrcl-qq-l-q----------------------------------n--------fnpewlvdffgklnk--qdslkcledlct--------------------------------------------nsrhnfkvivqvatkysdalg---------------aadlidlflehs--lydvlyyylgavv---py----------------------------------------------------------t-----------------------------------------------------rdae-vhfryieaaaemgqmqelermtre-s-p-cydaertknyl-kskkltdm----wpfinvcdqhnmvnemvhylvetgnesc--------------ieqyltrrspgktpqvvqa-------------liecnv---seefiknmlt--avg---tmc-p--ieelvdcveev-grlhlikqwledrrsekktdkalynalakiyvdi-gqspeqflseneyydsqvvgkycetrd-----pnlayiaycr---------------------g--hcsemmidlchrngmhkqlarylvkeqnldlwasvlg-------q---------------------ns---------aerqqliesvqqial---pes-es-seevstt---vra--fmnanlteeltsllgqivvh--g--rfrrnrflenllimsavra-rkdkvmeyvttled-ydakdiahvasg--a-------gmheiafvvytrh-------------n-------------mqkeaitvl---l--------------------------------qdm----------------------------------------------------------------------------------------------------------------n--dvsrgrafaqktdaavvwsvlgeylvkqd---e--------------vhegiecliraknpdlvvevtsaa-------------ertnqfgdlikyltmarqc-----sr---akdnkidtalvityakt--grl-------eeleeflke---------thnvkigaiadkcfqdklyesarvlytvannyarvastevmlsnlsaaveaakkaksihtykevnla------------cieagdlklagvcavpvvlkaeevsgmcnryesrglweelfsvlrnas-shqga------hmsiftemgvllaky-------rpeklmehvnmy---akkinthkmitvceqyhhwvvlrvlhinnedwlaatnsmmqhhadafdheifkdavshlgasdllytaigfylkthpeqlndflss-i-------------fkrvdper--------------------------------------vm-------------------------------------tetkk--------v--ap--ihvirtyleaaqernakkvnealnnlyieeedfkalrhsvet--y--nnfdseelssrlekm-elfefrkialllhrknkryshavavakenelfeeaidtaaesgdselvsslldyfvk------d--ypecfaaclytcydllkpatvlqkawlnqr-temampymiqvlqdysnkiekmeksmmdaqta-a-kd---aarr-a-------g--------------pvq--g-------pgs-------v-----------p--l--mie-------qgg-------------g---------------m---------------------------------pmngmpvgap---p----------------------q---------------------------------------------------lgfgmpp--q----f------g----sg---rpf
'chc1_naegler_estExt_fgeneshNG_pg_C_90133'                                                                            msn--qipiqftelfnlqn--lgvnsqsisfttvtlesdkfvcvrdqvs-----------------p--n--ksiqivevd-------------s-qnvtsnkvnadsaimhpt--a-kvlalra----------------------------------------------g------ntiqifnlemkakmkehtmte-qvvfwrwintntiaiitatavyhwsm-d--g--q--s----------------------------apkkmfdrhanl--a--nstiinyrtdsnlqwllligltra--------ed------n------stkgvmqlysvekkvtqpieghaacfvd-yklsnn-f---vttvvciass--tp----------q--ggklfvmevpsn--kpqdap--------af-er--------ka-v-------piqfp--------a-qgdfpvamqasdrhgvffmitksgflymydvesatlifknrisddalfitaq--r---aggfigvn-krgqvlsvtvddntiipyia-nq-l----g---dq-glslkissraniggnmvgdlylqqfnaqlnqmnvqaaialaadspq----------------------------gilrtpdtiarlqrlp--vmqgqk-p-aisqyfqyiie-kgkln-tyeslelakivlqkqggvdylk-------------klltddkiegsqdlgdfi-sg-y-s-qelamqiylkgk--ahdkiidsllrmgdyervlaycqkv--e----y-------------------------tpdyydifrklcm-----------------vn---pds---------------------------------------------------av------kfaskihen-p---etr-id---pntvidllvq---------------------------gnlikqvtaylldilkndrpe--egalqtrlleinl-ty-spiqvvdsilgqklvnhydrikiarlcekaqlfqraleny----------tdpadrkrvi-vn-t-h----------------------------------a--------invewlikwfedvsk--qevfmylrelik-------------------------------------------n--knnlqvvvkvatanssvle---------------penlipifeevk--sneglyyylgsiv---nf----------------------------------------------------------s-----------------------------------------------------qdpq-vhnkyimaatrvnqlsevervtre-s-d-yyeadvikefl-kearltnq----mplinvcdkhgyidemvrylysnsqlkf--------------idmyaksvnpirtpevvga-------------lldvda---sedfvrnlim--gvg---nmc-p--teplveevekr-nklklllpwlearvnegsqepgchnalakiyidl-sqnaenflinnqfydsrvvgqycekrd-----phlafvaykr---------------------g--qcdlelvavtnkngmfkqqarylverqspelwahvld-------n---------------------en---------tyrrqlidqvvqtal---pes-ks-sdevstt---vka--fmtanlpneliellekivlh--gssefktnrnlqnlliltaisa-ertrvmdyinrldk-ydaadiarvait--k-------elyeeafvmyskn-------------k-------------lntdairvl---i--------------------------------dhi----------------------------------------------------------------------------------------------------------------q--sitraaefakivneaecwsilaraqlnal---v--------------vadaiesfmkaddptdyhnviqya-------------eqqdeykalikflemark-------k---iqdsvidtelvysyaky--sklknkpevladmedfisg---------pnlaqiqvvgdrlfdeqiynaartlfqsisnyarltstliklgllreavssaqkansikswkevmma------------cidasefryaqscalniivhadeledllhyyeqrgyfeqvielmekgl-glera------hmgiftelgvlyaky-------rpeklmehitry---wgkcnipkllnaaeqnhlwaemrflychhdepdaavkvmmehsteawdhsvftetiikvvnmelyyraiqfyilenpkyledllvv-l-------------tpkldher--------------------------------------va-------------------------------------rdiryq-----nng--ld--lplikkyletvqdhdlpqvnealnslyieeedylalkrsleq--y--rnldqlslaaqlegh-dllefrriaswlykinkqwensiklskkdnlykdametaaesqkqdiaedllkffvs------k-glkdcfaaalyncynfvrpdialelawrnni-idmvmpymvqvlreyttkvddlvqesrqkkke-a-el---k--s-q-------q--------------ptp--e---------vggyvdpna-----------a-yg--qta-------day-------------g---------------a---------------------------------------------ny------------------gqqygnv-------------------g-----------------------yd-qy--ganygqq-----------ygn----gg---ygf
'chc1_phytoph_PITG_02022_|_PITT_02022_|_Phytophthora_infestans_clathrin_heavy_chain_translation_1719_aa'              maq--dlpitfgevlnlst--lgvnldyvkfgtttmesdkfvcvceqvn-----------------g--q--asvvivdma-------------agntvqrrpinaeaaimnpv--s-kvialra----------------------------------------------e------nqlqifnmelrakmkshlmne-avvfwrwisvntialvtasavyhwsi-e--g--d--s----------------------------ppakifdrhanl--g-agtqiisyeasadnqwmllvgisqg--------eg------g------riagnmqlysmekkvsqvlqghagafaq-mkppgr-t-d-daqvlvfagt--kg----------sgepmqlfimevgrd--r--dap------ggvf-rl--------pp-a-------aipfaa------da-qadfpvsmlvspsddvvymitkmgylflfdahtgkpvyrarvsqdttfvtclesk---skgmlgit-rrgqllhfainktklvpyvv-nt-l----r---ds-qlalalatrldlpga--eelyftefnrlvgvndiqgaarlaaaspq----------------------------galrtpqtiqrfqnmp--aqpgqp-q-pilqyfsvlle-kgtln-rmesielarpvlm-qgrgqllq-------------kwlsedklecseelgdlv-aq-s-d-ttmalsvylrae--vpekvincfvqrgefdkivayavqt--n----y-------------------------rcdytfmlqnlvr-----------------an---pqg---------------------------------------------------al------dfaqklava-e-n-gpl-vd---vnavvdifmq---------------------------vnriqettafllealknnrpe--egylqtrlleinl-lggsp-qvadailsnnmfthydrpriaalcekaglfqralehy----------teladlkrvi-vn-t-q----------------------------------a--------inhefivtffgtlts--evsmelinalma-------------------------------------------hnmrqnlqivvqvatkyaeqlg---------------gkelvevfekfk--sfdglyfflgsiv---nf----------------------------------------------------------s-----------------------------------------------------qdpd-lhfkyieaatkmgqfkevervcrd-s-s-vydpvkvkefl-kesklqdp----rplihvcdrydfveeltqylysnnlmky--------------idvyvtkvspqkapivigk-------------lldldc---nedyiknlln--qv----aqc-s--vddlceqvekr-nrlrllqpwletrvaqgntetathnaigkiyitl-nkdpqqflinnqfydsevvgkfcekld-----palaylayrr-------------------agg--acdddlirvttenglfkdlarylverqdldlwgkvlv-------kq---------------eegetes---------psrralidqvvqtal---pet-tn-pdevstt---vra--fmnaelpneliellerivlq--g-tdfstnknlqnlliltaika-gkekvmdyvnrldn-fdgpeiariavgeqy-------qlyeegfviykkt-------------n-------------hnveaigvl---l--------------------------------dyi----------------------------------------------------------------------------------------------------------------k--dnerayefadrcnepevwsrlakaqldqg---k--------------vhdslsafikandassyvdviaaa-------------eridnynelipylkmarn-------t---vkeqyldtsliyayakt--eky-------gdleefiss---------pnvaqiqnigercydegmynaakllfqninnnaklaicyvrlgkfreavdaatkansvgtwkevnya------------cvdvnefrlaglcglhiivhpdhleelilhyekrghstellklmeqgl-glega------hagiftelailysky-------lpsklmehikif---hsrmnvskilracekglhwdhavylykedgqfdnavrtmvdhp-vafshdlfldciqkvrnqeihykainfyleqhplelvrllqv-l-------------tpnldhar--------------------------------------vv-------------------------------------hqlrk--------s--kn--lplvaeylkdvqkenlsavnealneilvddedyqalrdsvda--y--enfdqislaqklekh-ellefrriaaylyrknkrypqsvklskadkmykdcidcasdsddpelaedilrffvs------v-hdkecfcatlftcyklikpdvalelawrhgy-vdfvmpymiqfvkniddkvkvldertqtqqet-e-td---a--q-t-l-----d--------------pay------------g-----mgg-----------m-qp--mla-------iap-------------t---------------a----yndpsaqygmgmapgmnmgmgmqpnmamgg-------mq----------------------------------------------------------------------------------qnpyas----sqssmgsnpygnsg---yqy
'chc1_tricho_110427_m00002'                                                                                           m---------------------------------------------------------------------------------------------------------------------------------------------------------------------------------------------------------------------------------------------------------------------------------------------------------------------------------------------------------------------------------------------------------------------------------------------------------------------------------------------------------------------------------------------------------------------------------------------------------------------------------------------------------------------------------------------------------------------------gkanliq-------------nwikndsltpsenlgdvc-kq-a-d-pitaaaiyirag--ahakvcatfaemgsfdkiaqycqqy--n----y-------------------------tcdwlqiitliar-----------------sn---peg---------------------------------------------------la------qllnfvann-g---qpl-vn---amqvvtilqq---------------------------fslftqaasflvsvlvqnree--dsdlqtllfeitl-tn-ip-rvaeelfakecytfydrqkvanlceragnfqralehy----------tdlpsikrci-vn-t-q----------------------------------s--------inpdflvqyfatmdp--kwvmeclqellt-------------------------------------------nnqqqnvqlvvkvagtyydklg---------------idtllalfnktk--atqaiyyflalvv---tt----------------------------------------------------------c-----------------------------------------------------tdpd-ihfryieaatklqdygevermcre-s-e-ylqpervrdfl-mqadlpdr----vplivlcnrfgfaedltkylykknasre--------------leiyiqkfnpamagrviga-------------lidiea---pqeyivklin--svq---hta-p--meeliketmkr-erlrllqqileqrqasgsvdpatnngivllaynm-grnperalrenqyydpkfvgeilakrd-----ahlaciayak---------------------g--qcddelieltnthqlykeqarylvnrqdenlwarvln-------p---------------------en---------phmklvvdavistal---pec-ed-pdkvsmt---vka--fitadipaqllgllekvvme--s-pqfkenvslqnlliltaaqs-dttrvmnyvqrlnh-ytwekiaeklid--f-------qlydetiavykky-------------e-------------qpvlavkvm---l--------------------------------dnk----------------------------------------------------------------------------------------------------------------g--dlqgaadwaahcddpnvwgevaraqlaag---e--------------vvnsiesfikskdtkeyyavieaa-------------ekaeeykalvpylqlarsn------q---igdpiietellfayakv--dml-------geleelvss---------pnsartkeiadrcfdqqlfkaakilytavkdyarlaetlielkelqaaidaarkasstkswmavlra------------cieigdfklaqvaglqivi-------------------------------------------------------------------------------------------------------------------------------------------------------------------------------------------------------------------------------------------------------------------------------------------------------------------------------------------------------------------------------------------------------------------------------------------------------------------------------------------------------------------------------------------------------------------------------------------------------------------------------------------------------------------------------------------------------------------------------------------------------------------------------
'chc1_chomi_640322486_XP_667814_Chro_80150_clathrin_heavy_polypeptide_Hc_'                                            mqnkggipittnvlanlee--lginsscfrfgsltlegdkyvgvketsv-----------------d-gg--sqivvidtq--------------skginrkpmkaesalihpi--e-nilvvrgryedn-----------------------------------------g------ctvqifnldskeklgaflfpe-svvfwrwltprilaivgdkgiyhwties--gnsn--s----------------------------ipvriferagkl--aeqstqivgyqtdsgqrwcmlmglcpv---------t------nestgsisvkgqlqlfsvekrqqqliegfsgnfge-livddf-vhs-pasivcfvek--kq--e--h----s--narlhvmdisgq--ra-gsg--------ef-gsslspptpfkavi-------elptvdegsaggah-sfdfpiytyvssyfgvifiitrggilyiveptsntllycnkvcqdsvflgspsr----fhgicman-kkglvlhitlnsssvltyiq-sn-pe--ls---ln-snllrwtqrygyqgt--defsirmfnesikrqdyqnacrvvslnkn----------------------------gslrtpatlnhfkmvd-----ssn-k-llfqyfttvfk-fhtln-qfestefcrllls-pnstsliseftsitqplvflqvlineeklafseelgdtllqn-g-e-kklalkifkkctpqnptkilqtlieignfshvsefireqkasnwpti-------------------------ttdirsllnslliannidatvefvktvllppa---pss---------------------------------------------------qs------dlansisae-s-l-dln-id---ktsvveifvs---------------------------hsrykeitsilldhlkannpe--dsvlqtkllevnl-lh-ap-qvaealfqmdlfthydkhaiaalcekaglyeralenf----------sdmrdirrilgva-c-g----------------------------------s--------lntdwlanylsklsp--rtrfdclkelllvcknssgagglvsmggglasngalpgngqaglignsssnsialsnnntvlqsviqvciknvdnig---------------ieniitlfeqqg--iwegiyyvvgsnl---tqylsgnslsssssaeslnlssesligdsgtqnrggagvvlagsgrlpssntgsvnggtgs-----------------------------------------------------fstf-ivfkyieasvhlgqiqeaericrd-fpq-syepeqvieyf-ksikmsdl----rpliwvcdlhhrveelisylyhmslyky--------------iqvytlkinpsqtplvigt-------------lidldg---sedlvksllq--eiktlgssf-s--fgeliqqaenr-nrlklllswleervqegyqdpalhnalakiyidm-nkdsenflktnphydaktigdycedrd-----pylayiayrk-------------------awg--qcddeiiqvtykndlyrllarylverqdldlwnkvlg-------n---------------------ssnsiepvvneqcrqaiidqvtssil---pef-ynkseeiscv---ira--finaevpnsllevlekiifhvnn-tefsqnknlqnlllltsiki-dvrrlddyvlrldn-ydakevakvaid--h-------glyshafqiykkf-------------s-------------fnneavetl---lmisklellknegididgrgaefmknldsmisiekl----------------------------------------------------------------------------------------------------------------anmdlskvqdfasycndnsvwdvlgqqylkis---r--------------tkdavdcfiksentrdyrliiehc-------------lsvkayrellgylqmvrrlk--dsrt---skdpivdtelaycmskl--ell-------qdlqnflqg---------intvqlqkigdrlmdeqdyrysiifyqaipnysrltscyiqlgeynnaletakkanspktwkellqi------------cmqigeselahqaglniivypdycedvvseyekkgltaelltllegaiqntdra------ngslftelgilyaky-------tpeklmdycssy---sgrinipkltriceqrqlwnevvylylqyqefdqavltvishpkeawkndqflsilqnvtnvdilyksmtfylqehpellnsllmltl-------------kpkkssemipksnssdisdysptkstggahsqsgtgrtgsnfdlanittrfiqqyfsqglsstspntvgpitgisprpsvgkesgsqsgs--------s--yd--isiiqeflesisdeniqvvnealinlyiekveveklmklilt--c--dnydqaklsarlekh-pmndlrklavkildknsnyqqalsicqkemlideailvvyksgnvalieelleflls------n-nkkenfvaclytcyeflrpdtvmemawkhnc-ldatmpffiqslrdmtnridvlekkletlqit-d-iattas--g-g-------h--------------psv--s---------n-------s-----------q-nisscvd-------mgp-------------n---------------s---------------------------------s-------is---pglisshhvnnnssnnnsnsnssnti-------------------n-----------------------nn-------yhlm-------------------snnklifh
'chc1_glamblia_640332038_XP_768408_GLP_9_31364_35911_clathrin_heavy_chain_'                                           mtk-----------------------------------------------------------------------------------------------------------------------------------------------------------------------------------------------------------------------------------------------------------------------------------------------------------------------------------------------------------------------------------------------------------------------------------------------------------------------------------------------------------------------------------------------------------------------r----g---qp-dvayaialrtgirga--dslfqqkldgylgqyqwseaaelvkiapa----------------------------gvlrtkatidrflagaaftapgap-t-pimiyltrmlendgklaieeesmelakflvq-tsnvstie-------------tyikekrffateglgdyl-as-v-gleqpsfttyanag--chekaiawliahnqyaiipqyaqkf-pe----y-------------------------tpdypriisqalk-----------------qaeqrpdg---------------------------------------------------astiesiyqfslsitqa-l---dat-tdgdkildiadcfad---------------------------igrvneattillevckrynysddtviyqsmvielnr-gv-nq-avvdaiqakgvlarinraeitkrseesglyqrafefc----------dsdaecrria-s--t-y----------------------------------aaklgksifssprwygayikrasrfsnptddvikslfa--------------------------------------------fqqqmleitiggeriyadhvamgfalspivvsnvslcvtvvkvfekygmgnsealylflsmia---pt----------------------------------------------------------c-----------------------------------------------------ldssihnfllrtilqldsktlelthivae-d-q-yldpnecftim-ttttpaspdaflqafltfcerfhlgkklglfltdsitnkvlgkdtfftlnaativeafigghgvaqahdllfglfeggvlavperpaldavf---sadmlsklmekpavq---agc-d--inkvvdacftssrtlkvgrsllekrlasgttdtfvhtafaklhmeerngnakrllmedpyidhaligtfilespthrtddflvdlamtsltigafgpttagadfsdhiing--ecarmlvlvayagsaykelaerlllhkcselwqlalv-------gvmnedpasdvikaitqggmrpms---------mhrdml-lqvlahsppipldtlsd-a-qifvlsssilaiknesdaiprylqailekiits--pgsvhasnpgmqnllivtalntkdypkvsalirsadmcydqdviakacve--takkneypplyedafevfhra-------------g-------------rpidairvl---l--------------------------------dni-------------------------------------------------------------------------------------------------------------------sidrgityansvglpevwslvgsaqleka---sayasedngrfalkfacdaiasyltgrwtadyrnliitsfkvskafmhthsvevrselaalleylrmarvvvaqkget---ssqaeidtavmyclarl--ddy-------galseflesvnprdstvipnrggikevgekcfaeehykaakyffefvgdwsrlsltlvklrclkeaveaatraadpecwkavaae------------cleirdfelaksvflnlvlveselpsivqyyeeygfieellevleaga-eqpqaatytsmetniftilailyckymwivrktdpqrlqtyikth---gnkihiptllhwtretrlwgeyayllaasrdfdkavvemiahppssfnhdvmkkvigrvsnpelvaqvvsfyieyspeylcdflka-cqlgvpnadgspgipaaldpir--------------------------------------vi-------------------------------------amvrs--------y--dc--vpmiksylelfvgahnqeinetlikiylesyddeglrrliaa--t--taydahalldnlvsedqtddmrklavglygrlnrydegikfglqnwfyedaaecaadsgqiehceallrlvcssqfptpk-irkevfavilircghcirpdvvmelawvnrm-tdymmpymistlqrygsavrtlagsiaeargm-i-pa---q--q---------------------------------------------------------------------------------------------------------------------------------------------------------------------------------------------------------------------------------------------------------------ap---qqh
'chc1_plasmof_638271592_NP_701550_PFL0930w_clathrin_heavy_chain_putative_'                                            msq--nnplsvcvadnlin--ydiqnesfrlgnvsvegdkyicvkenvn-----------------e--n--tqvvvinlh-------------nk-nstrkhmkaesviihpn--d-pilalkg----------------------------------------------tiknmntiflqvfnietkekicslnlne-ymnywkwinndtiaivceknvyhwni-d--i--h--ntkknkdnndnnnnnnnnnnnnnnnnyfntltkvfekaqifidn--nsqilyystdkdmkwcilcgistq---------d--q---g-----ksidgymqlyscekklhqtiegfigcfgs-fvfdnl-d---mkplfcfvekkkns----------t--isrlhlmdiytn--kt--et--------tipyk--------iv-k-------einlin------en-lndfpiyislntlqgviyivtkcsyvyvfdegtlslivkekisednificcdskn---gegiyavn-kkgiifyitinyfhlinhlklsn-l----e---fkdkiiknlcvkygypgc--dyi--saykkcindmdfkkaskiiclmkntkifeehsnniaesilimnrknidiriipplrtqqvlnsfksfk--ntsgql-s-plllyfsvlle-ydkln-tyesielvkpvvl-qkkkeyle-------------kwikddkltcseelgdlv-kv-l-d-lrlalniylrcs--shnkilstycllnmfnnvlsyinnf--k---qi-------------------------nfdyvgifitivn-----------------ye--fpqgnadnkdsafvgdfnsgsknetmdffndgaasisndqnnsinklnkghinevai------qyikflce--n---nis-fd---inkiidylls---------------------------kkklqeatsilldylkenkae--hknlqtklfefnl-yn-nv-qvaetlfqmdiftyydknkiaylceekglyqraleny----------tnindikrvi-tk-s-tcfqkggnnnnttttttttsnmgdghfdmnnvskgk--------isiewiknyfstlsd--svceellfdfmk--------------------------------------------gskinmevvisicvqyydkig---------------ikkiinkfeenk--nyegifyfvsnil---nd----------------------------------------------------------lpnlivkgnnndnlsnnslstynnmndedasilltsdicstpqysyetanlkledvhy-imfkyieacvkinniqeldrickd-k-nakynpeqiknfl-kdcklsdp----rpliyvcdihnyieelaeylyknsllky--------------ievyvikvnpnnahkvigv-------------lldlda---sedfllnlln--nik---nis-n--ignlieiaekr-nrlklllpwlesranegyenielhnalakiyidl-nkdpenflknnnfydkkmigkycedld-----phlaytayer-------------------sng--ecdeeliyitsknglfklqarylisrqsielwkvvld-------e---------------------tn---------kyrknvidqvigstl---ies-nn-adeitvt---vka--fiekklsseliellekivlh--n-sefsdnknlqnlliltaiks-dskkvmeyinrldn-fsgpqiaavaye--y-------klreeafviykkf-------------n-------------cytsaisvl---l--------------------------------dkilynknqknknfhefsshdstvpyysnnnnkdnifgnksdnendeylkqftqnnsyrekygsyynnndisnsnnnnihlhpefnnedkfssdtlhnyedidstestcdlsnyed--dlnraiefaqkcnnndvwfilgkaqlkln---k--------------iidsidsfvksnnpeaykeviekc-------------kennfyehlitylntlreq-----ns---lkdvlvdsellyayakl--kkt-------nemnkfint---------tnsanlqligdrlykeeeyevakilysnipnnqkltacylklkeyalaieaakkakslktwkevnfi------------cvkykqlkyahtaglqlimhadhldeiikiyekkkyinelmnllengl-nnera------hvgiytelgilyaky-------kpeklmefirny---tnkmntrklidvceneyllkeavylyisydeynlavdtiikhsptaytadtfmqvihkvtnsdiihkvidfyieehplnlynllki-l-------------enkidnnr--------------------------------------lv-------------------------------------qtlkk--------s--nn--lpliqkylediqaqnitavnetlneiylqnddyislrnside--y--dnfnqtnllnklenh-klpemrriaallykknkkykeainlskkekqykdaieiarvsknnvyiedlinyfie------s-knkeafcaclivcydllkpdyileivwtsgf-kdqamlyfiqiisdytnqiehmkkqiedmeke-kkmn---k--s-a-------p--------------ndy-sa---------m-------n-----------n-qf--nys-------lnn-------------n--------------ls---------------------------------i-------mp---p----------------------qnn-------------------f-----------------------ms-sn-sfdky--d-m----f------n----nn---thf
'chc1_oryza_gi|115483737|ref|NP_001065530_1|_Os11g0104900_'                                                           --------------mqlts--lgiapqfvtfthvtmesekyicvrets------------------p--q--nsvvivdma-------------mpaqplrrpitadsalmnpn--t-rilalka----------------------------------------------qipgttqdhlqifnieaktkikshqmpe-qvvfwkwitpkllglvtqtsvyhwsi-e--g--d--s----------------------------epakmfdrtanl--a--nnqiinyrcdpsekwlvligiapgap-----erp------q------lvkgnmqlfsvdqqrsqaleahaasfas-fkvvgn-e-n-pstlicfask--tt--nagq----i--tsklhvielgaq--p--gkp--------gf-sk--------kq-a-------dlffpp------df-qddfpvamqisqkygliyvitklgllfvydletaaavyrnrispdpifltaessa---sggfyain-rrgqvlhatvndativpfvs-sq-l----n---nl-elavnlakranlpga--enlvvqrfqelfaqtkykeaaelaaespq----------------------------gllrtpetvakfqsvp--vqagqt-p-pllqyfgtllt-rgkln-ayeslelsrlvvn-qnkknlle-------------nwlaedklecseelgdlv-kt-v-d-ndlalkiyikar--atpkvvaafaerrefdkiliyskqv--g----y-------------------------tpdylfllqtilr-----------------td---pqg---------------------------------------------------av------nfalmmsqm-e-g-gcp-vd---yntitdlflq---------------------------rnmireataflldvlkpnlpe--haflqtkvleinl-vt-yp-nvadailangmfshydrprvaqlcekaglylralqhy----------telpdikrvm-vn-t-h----------------------------------a--------iepqalveffgtlsr--ewalecmkdlll-------------------------------------------vnlrgnlqivvqaakeyseqlg---------------vdaciklfeqfk--syeglyfflgayl---ss----------------------------------------------------------s-----------------------------------------------------edpd-ihfkyieaaartgqikevervtre-s-n-fydaektknfl-meaklpda----rplinvcdrfgfvpdlthylytnnmlry--------------iegyvqkvnpgnaplvvgq-------------llddec---pedfikglil--svr---sll-p--veplvdecekr-nrlrlltqflehlvsegsqdvhvhnalgkiiids-nnnpehflttnpfydsrvvgkycekrd-----ptlavvayrr---------------------g--qcddelinvtnknslfklqaryvvermdgdlwdkvlq-------p---------------------en---------eyrrqlidqvvstal---pes-ks-peqvsaa---vka--fmtadlpheliellekivlq--n-safsgnfnlqnlliltaika-dpsrvmdyvnrldn-fdgpavgevave--a-------qlfeeafaifkkf-------------n-------------lnvqavnvl---l--------------------------------dni----------------------------------------------------------------------------------------------------------------r--sieraeefafrveedavwsqvakaqlreg---l--------------vseaiesfiraddathfldviraa-------------eeanvyddlvkyllmvrq-------k---arepkvdgelifayaki--drl-------sdieefilm---------pnvanlqnvgdrlydeelyeaakiiyafisnwaklavtlvklkqfqgavdaarkansaktwkevcfa------------cvdaeefrlaqicglniivqvddleevseyyqnrgcfnelislmesgl-glera------hmgiftelgvlyary-------rpeklmehiklf---strlnipkliracdeqqhwkeltylyiqydefdnaattimnhspdawdhmqfkdvavkvanvelyykavhfylqehpdlindllnv-l-------------alrldhtr--------------------------------------vv-------------------------------------dimrk--------a--gq--lhlvkpymvavqsnnvsavnealnelyveeedyerlresvdm--h--dnfdqiglaqklekh-ellemrriaayiykkagrwkqsialskkdnmykdcmetcsqsgdrelsedllvyfie------q-gkkecfasclficydliradvalelawmnnm-vdfafpyllqfireytskvdelvkdriesqne-v-ra---k--e-keekdlvaq--------------qnm--y---------a------ql-----------l-pl--alp-------app-------------g---------------m---------------------------------g-------gppppm------------------gmpgmpp-------------------m-----------------------gg-mg--mppmgpgpm----p--aygmp----pm---gsy
'chc1_droso_gi|17137000|ref|NP_477042_1|_clathrin_heavy_chain_isoform_A_'                                             mtq--plpirfqehlqltn--vginansfsfstltmesdkficvrekvn-----------------d--t--aqvviidmn-------------datnptrrpisadsaimnpa--s-kvialka----------------------------------------------q------ktlqifniemkskmkahtmne-dvvfwkwislntlalvtetsvfhwsm-e--g--d--s----------------------------mpqkmfdrhssl--n--gcqiinyrcnasqqwlllvgisal---------p------s------rvagamqlysverkvsqaieghaasfat-fkidan-k-e-pttlfcfavr--ta----------t--ggklhiievgap--pn-gnq--------pf-ak--------ka-v-------dvffpp------ea-qndfpvamqvsakydtiylitkygyihlydmetatciymnrisadtifvtaphea---sggiigvn-rkgqvlsvtvdeeqiipyin-tv-l----q---np-dlalrmavrnnlaga--edlfvrkfnklftagqyaeaakvaalapk----------------------------ailrtpqtiqrfqqvq--tpagsttp-pllqyfgilld-qgkln-kfeslelcrpvll-qgkkqlce-------------kwlkeeklecseelgdlv-ka-s-d-ltlalsiylran--vpnkviqcfaetgqfqkivlyakkv--n----y-------------------------tpdyvfllrsvmr-----------------sn---peq---------------------------------------------------ga------gfasmlvae-e---epl-ad---inqivdifme---------------------------hsmvqqctaflldalkhnrpa--egalqtrllemnl-ms-ap-qvadailgnamfthydrahiaqlcekagllqralehy----------tdlydikrav-vh-t-h----------------------------------m--------lnaewlvsffgtlsv--edsleclkamlt-------------------------------------------anlrqnlqicvqiatkyheqlt---------------nkalidlfegfk--sydglfyflssiv---nf----------------------------------------------------------s-----------------------------------------------------qdpe-vhfkyiqaacktnqikevericre-s-n-cynpervknfl-keakltdq----lpliivcdrfdfvhdlvlylyrnnlqky--------------ieiyvqkvnpsrlpvvvgg-------------lldvdc---sediiknlil--vvk---gqf-s--tdelveevekr-nrlklllpwlesrvhegcvepathnalakiyids-nnnperylkenqyydsrvvgrycekrd-----phlacvayer---------------------g--lcdreliavcnenslfksearylvgrrdaelwaevls-------e---------------------sn---------pykrqlidqvvqtal---set-qd-pddisvt---vka--fmtadlpneliellekiild--s-svfsdhrnlqnlliltaika-drtrvmdyinrlen-ydapdianiais--n-------qlyeeafaifkkf-------------d-------------vntsaiqvl---i--------------------------------dqv----------------------------------------------------------------------------------------------------------------n--nleranefaercnepavwsqlakaqlqqg---l--------------vkeaidsyikaddpsayvdvvdva-------------skveswddlvrylqmark-------k---aresyieseliyayart--grl-------adleefisg---------pnhadiqkignrcfsdgmydaakllynnvsnfarlaitlvylkefqgavdsarkanstrtwkevcfa------------cvdaeefrlaqmcglhivvhadeledlinyyqnrgyfdeliallesal-glera------hmgmftelailyskf-------kpskmrehlelf---wsrvnipkvlraaesahlwselvflydkyeeydnavlammahpteawreghfkdiitkvanielyykaiefyldfkplllndmllv-l-------------aprmdhtr--------------------------------------av-------------------------------------syfsk--------t--gy--lplvkpylrsvqslnnkainealngllideedyqglrnsidg--f--dnfdnialaqklekh-eltefrriaaylykgnnrwkqsvelckkdklykdameyaaesckqdiaeellgwfle------r-daydcfaaclyqcydllrpdvilelawkhki-vdfampyliqvlreyttkvdklelneaqreke-d-ds---t--e-h-------k--------------nii--q---------m-------e-----------p-ql--mit-------agp-------------a---------------m---------------------------------g-------ip---p----------------------qya-------------------q-----------------------ny-------ppga--atvtaa------ggrnmgy---pyl
'CHC1_candiG_|50285001|ref|XP_444929_1|_hypothetical_protein_CAGL0A03718g_'                                           msd---lpiefteltdlta--lgispqsldfrsttfesdhyvtvretvd-----------------g--a--nsvaivdla-------------ngnqvtrknmggdsaimhps--q-nvisvra----n-----------------------------------------g------tivqifnletksklksftlde-pvifwkwltentlgfvtarsiltcnvfd--gnvs--a----------------------------kpqvltqrhqsl--n--ntqiinfisnekedwfavigilqe---------n------g------riagkiqlyskqrnisqavdghvaiftk-illegn-gsa-pvqvfvtgnr--nv--q--t----g--ngelriieidhd--as-lav--------qy-qk--------kt-t-------diffpp------da-tndfplsvqvsekygiiyiltkygfihlyeletgtnlfvnritaesvftstsynq---kngiacin-kkgqvlaveidttqivpyil-nk-l----a---nv-slaltvatrgglpga--ddlfskqfesllnqgdyqnaakvaasst------------------------------slrnqntinrlknlq--aapgai-s-pillyfstlld-kgkln-keetielarpvlq-qdrkqlfe-------------kwlkedklecseelgdiv-kp-f-d-ttlalacylran--ahakvisclaelqqfekiipycqkv--s----y-------------------------qpnflvllsqlir-----------------ts---pdr---------------------------------------------------as------efaisllqnpe-t-asq-vd---iekladlffs---------------------------qnhiqqgtsllldalkgdtpd--qghlqtrvlevnl-mn-ap-qvadailgnnifshydkptiaslaekaglyqraleny----------tdlkdtkrci-vh-t-s----------------------------------s--------lpvdwlisyfgklnv--eqslaclralmd-------------------------------------------dnlqgniqiviqvatkysdlig---------------sstliklfeeyr--ateglyyylaslv---nl----------------------------------------------------------t-----------------------------------------------------edkd-vvykyieaaakmkqykeierivrd-n-n-vydaervknfl-keanledq----lpliivcdrhnfvhelilylykaqnmny--------------ietyvtqvnpsktpqvvga-------------lldmdc---dekfiqnllq--svi---gqv-p--indlteevekr-nrlklllpyleqtlsqgtqeqavynalakiyids-nnapekflkendqydtldvgrycekrd-----pylayiaydk---------------------g--sndddliritnentmykyqaryllkrsdpelwnkvld-------s---------------------en---------ihrrqlidsvisvgi---pel-kd-pepvslt---vqa--fmtnglkleliellekiile--p-spfnentalqgllmlsaiky-eptkvsgyieklen-ydadeiaqlcve--h-------glneeafeiydkh-------------e-------------mnskalkvl---i--------------------------------edi----------------------------------------------------------------------------------------------------------------m--sldrgytyadkinsselwsqlgtaqldgl---r--------------ipdaidsyikandpsnyenvidla-------------eqaekfeelipyllmard-------t---lkaskidnalvlsyaql--nkl-------heienllag---------snsanleevgdklldsknykaaklcyssvsnysklastlvylgdyqtavdtarkasnikvwklvnna------------cidkkefrlaqicglnliihaeeldelvekyesngyfeelislfeagl-glera------hmgmftelailyaky-------dtsktydhiklf---wsrinipkvikaaedahlwrelvflyahydewdnaaltmieksadnfdhpyfkevivkvanleiyykainfyvnehpsllvdllsv-l-------------tprldipr--------------------------------------tv-------------------------------------kifsq--------s--dn--lplikpflinvlqknnsvvnkayhdlmieeedhqalqnavds--y--dkfdqlelagrlekh-dliyfkkiaallyrrnkkwskaldilkeqrlwkeaietaaisqdtkvvhdllsyfvd------t-gnreafvallytaynlikydfvlevswlnsl-edfikpyeisvkkeqnaaveklseefakknnt-s-dd---r--e-g-------q--------------p-------------------------------------l--mlm-------nss-----------------------------------------------------------------------------------------------------------------------------------------------------------mhp-------------------qa---tgf
'CHC1_kluyveR_|50311015|ref|XP_455531_1|_unnamed_protein_product_'                                                    msd---lpieftelvdlts--lgispqyldfrsttfesdhfvtvressn-----------------g--t--ntvaivdlt-------------ngnevtrknmggdsaimhps--q-kvisvra----n-----------------------------------------g------tivqifnldtksklksfqlde-pvifwkwlsedvlgfitanslyvsnvfd--gnvs--a----------------------------kpakitdrhvnl--n--ntqiinfvanekmdwfavvgiiqe---------n------g------kiagkiqlfsktrgisqaidghvaifsk-illdgn-t-e-pvqvfvtgnr--nv--n--t----g--agelriieidpp--qd-qsv--------ry-qk--------ki-v-------diffpa------da-vndfpisvqvsekygiiyvltkygfihlyeletgsnlfvnritadsvftatyynh---kngiacin-kkgnvlaveidttqivpyvl-nk-l----s---nv-slaltmasrgglpga--ddlfekqfdnllsqgdysnaakvaassq------------------------------qlrtqatinklkniq--appgsi-s-pillyfstlld-kgkln-qyesieltrpllq-qnrnqlye-------------kylkedklqcseelgdiv-kp-f-d-ttlalatylkae--vhpkviaclaelqqfdkilpysakv--g----y-------------------------npnfvvlisnllr-----------------tn---pdk---------------------------------------------------as------efaisllsnpe-t-asq-le---vekiadiffs---------------------------qnyiqqgtsflldalrsntpd--qghlqtrvleinl-ln-ap-qvadailgndifsyydkptiaglaekaglyqraleny----------sdikdikrci-vh-t-s----------------------------------s--------ipadwlvdffgklnv--eqslaclktlld-------------------------------------------dnleanlqiviqvatkfsdlig---------------sqvliklfedyr--sneglyyylaslv---nl----------------------------------------------------------t-----------------------------------------------------tdke-vvfkyiqaavkaghfqeverivre-n-n-vydpekvknfl-kdaqlqdq----mplvvvcdrfnmvhdlvlylyrtknfkf--------------ievyvqqvnpsktaqvvag-------------lldvdc---dekvitslld--tvv---gqv-p--ideltaevekr-nrlklllpflektlqsgtqnqsvyntlakiyids-nnspekflkendqydtlnvgrycekrd-----pylayiayek---------------------g--qndddliritnensmykyqaryllarsnsdlwnivls-------p---------------------dn---------ihrrqlvdavisvgi---pel-td-pepvslt---vqa--fmsnglkteliellekiile--p-spfndnpalqgllllsairy-epnkvsgliekldh-ydvdeiaplcie--n-------elneeafeiydkh-------------g-------------khdkalkvi---v--------------------------------edl----------------------------------------------------------------------------------------------------------------l--mldraesyadkintpelwsqlgtaelnal---r--------------ipeaidsyikakdpsnfmnvikaa-------------edagkfeelvpyllmare-------s---lkepvidgalilayael--skl-------neienllsv---------stvanleevgdklsqhndykaaklcyssisnysklastlvylgdyqnavdtarkasnvkvwrqvnda------------cisnkefrlaqicglnlvvhaeeldelvavyehngyfeelislfeagl-glera------hmgmftelailytky-------npsktyehlklf---wsrinipkviravedahlwpeliflyahydewdnaaltmieksaynfdhsyfkeiivkvsnleiyykainfyvkehpsllvdlltv-l-------------iprldipr--------------------------------------tv-------------------------------------rifsk--------s--dn--lplikpflinvlpknnsvvnqayhdlmieevdykalqdavss--y--dkfdqlelatrlenh-eiiffkiiaaelyrrnkkwakslaifkgeqlwkhaietaaisqsqqiaedllsffie------t-dnkegfiallyscyhlitydtvleqawlnnl-etfikpyeisvkkeqndaikqlssefaskakv-g-sn---s--d-d-------q--------------p-------------------------------------l--llt-------nga-----------------------------------------------------------------------------------------------------------------------------------------------------------igs-------------------qatgfsny
'CHC1_candiA_|68490680|ref|XP_710836_1|_hypothetical_protein_CaO19_3496_'                                             msn--dipidfteltqlte--lgipqtsldfksttlesdhyicvresga-----------------q--g--ntvaivnlk-------------nnnevtrknmtadnaimhpk--e-fvislra----n-----------------------------------------g------ttlqifnlgskqrlkaftmdq-pvifwkwlddtylglvtqssiyywnvfd--g--t-nn----------------------------gptkltdrhhtl--n--ncqiinfvaepdlnwfavtgiaqe---------d------g------riaghiqlysksrnvsqaieghvckfas-islsgg-v-q-ptkvfcvgnk--na-----q----g--qgnmhiieidhv---d-gnp--------qf-qk--------kv-v-------diffpp------da-sndfpislqasnkygivyvltkygfihlydmetganlfvnritadpvftassynd---gtglitin-kagqvlsvevsrdkiipyvl-dk-l----s---nv-plalalssrggfpga--enlfqqqfqtylnqgdysnaakvaasse------------------------------qlrtqdtinklknit--pqpgqi-s-pilqyfstlld-rgtln-kfesielakpvlq-qdrkplfe-------------kwlkedkltsseelgdiv-ks-ynd-ttlalavyiran--vnikvvsclaelgqfdkilpycqkv--g----y-------------------------npdytnliqnlvr-----------------vn---pdk---------------------------------------------------as------efatsllss-p---dan-ln---veqiadlffs---------------------------qnyiqqgtaflldalkndtpa--eghlqtkvleinl-lh-ap-qvadailgnqmfshydkptigklceksglfqralehy----------ddlkdikrvi-vh-t-n----------------------------------v--------lpsdwlvsyfgqlnv--dqsvacikells-------------------------------------------nnmqqnlqvviqvatkysdlig---------------aaklikifeeyk--cteglyyylssiv---nl----------------------------------------------------------t-----------------------------------------------------qdpd-vvfkyiqaaarmnqtkeiervvrd-n-n-vyngekvknfl-kefklddq----lpliivcdrfnfvhdlilylyknqyfkf--------------ievyvqsvnpantpqvvag-------------lldvdc---deniikgllm--svl---grv-p--ikelveevekr-nrlkillpflektleggsndqevyntlakiyids-nnspekflqennnydtlvvgkycekrd-----pylayisysk---------------------g--gnddqlisitnenkmykyqaryllsksdielwnkvls-------s---------------------dn---------ihrrqlvdqvistgi---pel-dd-pepisit---vka--fmendlpeelmellekiile--p-spfsenaslqglmiltaika-dsskvssyiekldk-fdpneiaplcid--n-------glneeafevydkf-------------e-------------lrseamkvl---v--------------------------------edi----------------------------------------------------------------------------------------------------------------v--sldraeqyaekydtpelwyqlgtaqldgl---r--------------ipeaidsyvksknpenfaqvieia-------------ehagkeeelitfldmare-------t---lrepvvdgalinayatl--drl-------sdmekfvgg---------snvadleaigdklfeaknykgakilysnvskysklattlvylgdyqgavdcarkasntqvwkqvnsa------------cienkefrlaqicglnliidaeelpelvktyeyngyfnelialfengl-slera------hmgmftelailyaky-------spekvmehlklf---wsrinipkvltacedahlypeliflychyeewdnaaltmieksevafdhssfkeiivkapnleihykaiqfymnenpsllvdllkv-l-------------tpkldlpr--------------------------------------vv-------------------------------------rmfvq--------s--dn--lpmikpflisvldknnsvvnsayhdllieeedykslrssien--esnnrfnkldlaerlekh-dliffrqiaatlytkekkfnraisilktdklwpdllrtvaiskskkiahelldyfve------t-gnhecfvallytsyefiandyvmelswlhnl-snfikpyeisiafenqkklnevyqdlqkrkea-d-rk---q--e-e-------e--------------pgv------------g-------q-----------p--l--mlt-----------------------------------------------------------------------------------------------------------------------------ngpmsyq-----------------------gt-ga-tgigyqpt-g----t------g----fg---naf
'CHC1_debaro_|199432536|emb|CAR65766_1|_DEHA2E04906p_'                                                                msn--dipidftelaslte--lgiqqssldfrsttlesdhyvcvreqgs-----------------s--g--ntvaiidlk-------------nnnavtrknmsadsailhpg--q-lvislra----n-----------------------------------------g------ttlqifnlgtkqrlksftmdq-avvywkwldnenlglvtansiytwsi-fd-g--s-nd----------------------------gpvkltdrhhtl--n--ncqiinfvaepqlnwfavtgiaqe---------e------g------riaghiqlfsksrnvsqaieghvckfgq-vklnga-l-h-ptkvfcvgnk--na-----q----g--qgnlhiieidhv---e-gnp--------df-sk--------ks-v-------diffpp------da-andfpislqasdkygivyiltkygfihlydmetgsnlfvnritadpvftaapynd---gtgiitin-ksgqvlsveisqskiipyvl-ek-l----s---nv-plalalssrggfpga--enlfsqqfqnylnqgdytnaakvaasse------------------------------qlrtqdtinklkhit--pqpgqi-s-pilqyfstlld-rgtln-kyesielakpvlq-qdrkplfe-------------kwlkedkltsseelgdiv-ks-ynd-aglalavyiran--vnikvvsclaelgqfdkimpycekv--g----y-------------------------kpdytnliqnlvr-----------------vn---pdk---------------------------------------------------as------efatsllas-s---dtd-lk---ieniadlffs---------------------------qnyiqqgtaflldalkndspa--eghlqtkvleinl-lh-ap-qvadailgnnmfshydkptigklceksglfqralehy----------ddlkdikrvv-vh-t-n----------------------------------v--------lpndwlvayfgqlnv--qqsvaclkells-------------------------------------------nniqqnlqiviqvatkysdlig---------------pltlikifedyk--cnegayyylssiv---nl----------------------------------------------------------t-----------------------------------------------------qdpd-vvfkyiqcaakmnqtkeiervvrd-n-n-vyngekvknfl-kefkledq----lpliivcdrfnfvhdlilylyknkyfkf--------------ievyvqqvnpsntpqviag-------------lldvdc---deniikglli--svl---gri-p--ikelvsevekr-nrlkillpflektleggstdqevfntlakiyids-nnnpekflqdntnydtlavgkycekrd-----pylayicysk---------------------g--snndelinitnenkmykyqaryllaksdfdlwnkvlt-------e---------------------en---------thrrqlvdqviatgi---pel-dd-pepisit---vka--fmendlpheliellekiile--t-spfndntslqglliltaika-dnsrvmgyiekldk-fdpeeiaplcid--n-------qlyeeafevydkf-------------e-------------lrsdamkvl---v--------------------------------ddi----------------------------------------------------------------------------------------------------------------m--sldrgeqyaekydvselwyqlgtaqlngl---r--------------ipeaidsyvksknpgnfeqvieis-------------ehagkeeelipfldmare-------t---lressidgalincyana--gkl-------neiekfvsg---------pnvadmesigdklfeaknykaakilysnvskysklattlvylkdyqgavdcarkasntsvwkqvnya------------cienkefrlaqicglnliidaeelpelvklyekngyfnelfalfesgl-glera------hmgmftelailytky-------spekvmehlklf---wsrinipkvltaceeahlypeliflychyeewdnaaltmidksevafdhssfkeivvkasnleiyykainfyinenpsllvdllsv-l-------------tpkldlpr--------------------------------------vv-------------------------------------rmfvk--------s--dn--lplikpflisvldknnsvvngayhdllieeedykslrstien--esnnrfnsldlaerlenh-dliffrqisatlytknkkfiksisilkndklwadliktaavskstkiahelldyfve------t-gnrecfvallytcydtieydyvlelswlhel-gnfikpyeisvtyenqkkldevyndlqkrrea-e-kq---d--e-e-------n--------------pgm------------g-------q-----------p--l--mit-------sgp-------------a---------------m---------------------------------n--------q---s----------------------i---------------------------------------------------tglgyqpt-g----a------g----fg---naf
'CHC1_pichia_|150865761|ref|XP_001385101_2|_hypothetical_protein_PICST_72214_'                                        msn--dipidfteltqlts--lgiqqssldsksttlesdhyvcvresgp-----------------s--g--ntvaiidlk-------------nnnevtrknmsadnailhps--q-fvislra----n-----------------------------------------g------ttlqifnlgtkqklksfslae-pvvfwkwisdeylglvtgssiyywni-fd-g--t-dn----------------------------gpvklserhdsl--n--nsqiinfvaepslnwfavtglaqe---------n------g------rvaghiqlysktrnvsqaieghvskfas-irltga-a-a-ptkvfcvgnk--na-----q----g--qgnlhiieidhv---d-gnp--------pf-qk--------ks-v-------diffpp------da-andfpislqasdtygiiyvltkygfihlydmetgsnlfvnritadpvftaasynn---gtgiitin-rsgqvlsvevskdkiipyvl-ek-l----s---nv-plalalasrggfpga--enlfqqqfqnllnqgdytnaakvaasse------------------------------qlrtqdtinklkhit--pqpgqi-s-pllqyfstlld-rgtln-kyesielakpvlq-qdrkplfe-------------kwlkeekltcseelgdiv-ks-ynd-talalavyiran--vnikvvsslaelgqfdkiipycekv--g----y-------------------------npdytnliqnlvr-----------------vn---pdk---------------------------------------------------as------efatsllar-p---diq-in---aeniadlffs---------------------------qnyiqqgtaflldylkndaps--eghlqtkvleinl-lh-ap-qvadailgnqmfshydkptigklceksglfqralehy----------ddlkdikrvi-vh-t-n----------------------------------v--------landwlvsyfgqlnv--qqsvaclkellg-------------------------------------------snmqqnlqvviqvatkysdlig---------------pltlikifedyk--ctegeyyylssiv---nl----------------------------------------------------------t-----------------------------------------------------qepd-vvfkyiqaaakmnqtkeiervvrd-n-n-vyngekvknfl-kefklddq----lpliivcdrfnyvhdlilflyknqyfkf--------------ievyvqsvnpantpqvvag-------------lldvdc---deaiiknlll--tvl---grv-p--ikelvaevekr-nrlkillpflektleggsndqevyntlakiyids-nnspekflqennnydtlavgkycekrd-----pylayiaysk---------------------g--gnddelinitnenkmykyqaryllaksdfdlwnsvlv-------e---------------------gn---------vhrrqlvdqvistgi---pel-nd-pepisit---vka--fmendlpqeliellekiile--p-spfndntslqglliltaika-dpskvsnyiekldk-fdpveiaplcid--n-------qlyeeafqvydkf-------------e-------------lrsdamkvl---v--------------------------------edi----------------------------------------------------------------------------------------------------------------m--sldrgeqyaekydtselwyqlgtaqlngl---r--------------ipeaidsyvksknpenfeqvieia-------------ehagkeeelvkfldmare-------t---lrepvidgalinsyatl--dkl-------seiekfvgg---------tnvadlesigdklfeaknykaakilysniskysklattlvyledyqgavdcarkasntnvwkqvnsa------------cienkefrlaqicglnliidaeelpelvqtyehngyfnelialfesgl-glera------hmgmftelatlyaky-------spekvmehlklf---wsrinipkvltaceeahlypeliflychyeewdnaaltmiersevafdhasfkeiivkapnleiyykaiqfyinenpsllvdllsv-l-------------tpkldlpr--------------------------------------vv-------------------------------------rifvk--------t--dn--lplikpflisvleknnsvvnsayhdllieeedykslrssienetn--nrfnkldlaerlenh-dlvffrqisatlftkekkfnkaisilkndklwpdlirtvaisksqkiahealdyfve------t-gnhecfvallftsydyisydyvlelswlhnl-gnfikpyeisivhenqkrinevyedlkkrrea-a-kq---e--e-e-------q--------------pti------------a-------q-----------p--l--mit-------ngs-------------i---------------g---------------------------------a------------n----------------------v---------------------------------------------------tglgyqat-g----v------g----fg---naf
'CHC1_yarrow_|50545225|ref|XP_500150_1|_YALI0A17127p_'                                                                --------------------------------------------------------------------------------------------------------------mhpt--d-fviavrs----k-----------------------------------------e------galqafnletkqrlgssqlsv-pvvfwtwvdaetigiiteteilhwkv-g-----t--t----------------------------dpvkltdrhhsl--n--dcqvinyisn--gswsalvgitqr---------d------g------riagqiqlyskernvsqaieghaatftk-lqlqdg-a-s-psdlfvfanr------------------gklhaveidhk--de--np--------vy-qk--------kq-v-------diffpp------ea-andfpvavfaaekygvvyvvtkygfvhvydleqglciymnrissesvftaasyq----kkgvlcin-rkgqvlsvelneqkvvqyil-ss-l----g---na-gvalavasrgglpga--ddlyeqqfsqllnqgdyanaakvaasspg----------------------------grlrtpatiqklknvq--appggi-s-pilqyfstlld-kgsln-kvesielarpvlq-qdrkqlfe-------------kwlqqdklesseelgdiv-rq-f-d-lklalqvyvran--vplkvvaafaelgefdnivpycekv--g----y-------------------------tpdyivllqnivr-----------------vn---pdk---------------------------------------------------ga------efatslvkk-g----ed-ln---lnkvtdifls---------------------------qnhiqaataflldalnqnlpe--qgnlqtrllevnl-in-ap-qvadailgsdmfshydrariaslcekaglmnraleny----------ddlkdikrvv-vh-s-e----------------------------------n--------fppdaliayfgkltv--dqtleclkemlk-------------------------------------------fnirqnlqvvvqiatkysdlvg---------------slnlikvfeefn--sqeglyyylqsiv---nl----------------------------------------------------------s-----------------------------------------------------edpd-vvfkyitaaaaigqtneierivre-n-n-hynaekvknflmkdahlpdq----lpliivcdkydfvhdlvlylyknqqykf--------------ievyvqrvnpartpkviga-------------lldvdc---desiikdllm--svv---gqv-p--vselveevekr-nklklllpflektlnggsrdtalfdalakiyids-nnnpekflkenneynplvvgkycekrd-----pylaficyek---------------------g--glddelvkitnensmykqqaryllakqdealwnkvls-------g----------------------d---------ehkrqlvdavvgtav---pes-ds-peavsia---vka--fmaadlpaellellekiile--p-spfsenanlqnlmiltavka-dksrvsnyierldh-ydaddiaqicid--n-------elyeeayeihkkh-------------d-------------khgqvmsvl---t--------------------------------dhi----------------------------------------------------------------------------------------------------------------m--sldrasdyaekvdtpevysllgkaqidgl---r--------------vgdaiksyikakdpsnfaqvieia-------------shagkdeelidflkmsrd-------i---srepaidsqllfsyaat--dnl-------ramqqllds---------pnvanvesvgdklfadknyaaskilyssisnwaklaavlvylgdyqgavdsarkassvkvwkqvnqa------------cidnkefrlaqicglnlivhaeelqdlvtqyeyhgyftelislfeqgl-glera------hmgmftelailysky-------spgqmmehlklf---wsrvnipkviraceaahlwpelvflychydewdnaalaimerstdafehssfkdiivkvanleiyykainfymkevpmlvtdllsv-l-------------aaridvsr--------------------------------------vv-------------------------------------rmfdk--------s--dn--lpmiksflvtvleqnlaavnnayhnilieeedyvtlrdaada--y--dkydaidlaqrlekh-dliffrqiaahlykknkkfaksitlskqdklwkdaidtaavsgkqdvceellryfvg------t-gnkecyvatlytcydwlrqdvveevawrhkl-edytmpykinvtresssllhalqkdneerkak-e-aa---a--aaa-------ese-----------tpii--g---------g-------g-----------q-rl--mit-------qsn--------------------------------------------------------------------------------------------------------------------------------------------------------------------------------------gmy
'CHC1_neurosp_|85119481|ref|XP_965641_1|_clathrin_heavy_chain_'                                                       maq--alpikfqellqlsa--lginqtaitfntctlesdnwvcirdkkd-----------------e--aaspeviivdlk-------------ngnnvirrpikadsaimhwt--r-qvialka----q-----------------------------------------a------rtlqifdlenkaklkstnmse-dvlfwkwvsettlglitdgsvyhwdvfd--pn-q--p----------------------------apvkvfdrnanl--q--gnqiinyrtsadgkwmvvvgisqq---------q------g------rvvgamqlyskdrgisqaieghaaafgt-lrlega-p-e-dtkvftfavr--ta----------v--gaklhivevdhp--et--np--------vf-pk--------ka-v-------dvffpp------ea-sndfpvalqvsqkygiiylitkygfihlydletatcifmnrissdtiftacgdkd---stgvigin-rkgqvlfvsadentivpyvl-ea-h----g---n--elaiklasraglpga--dnlyqqrfeqlfsngnyqeaakvaanspr----------------------------gflrtpqtierfkrlp--qqpgqm-s-hilqyfgmlld-kgsln-ehetielaqpvla-qnrkqllq-------------kwlsenklecserlgdmv-rp-h-d-inmalaiylkan--aphkvvagfaetgqfekilpycgqa--n----y-------------------------qpdfiqllhhivr-----------------vn---aek---------------------------------------------------ga------efattlanh-e-g-gpl-vd---fekvvdifqs---------------------------qgmiqqataflldalkdnkpe--hahlqtrllemnl-vn-ap-qvadailgndmfshfdkahianlceqagllqkalely----------edpasikrvi-vn-i-p----------------------------------gm-----pnynpewlieyfkalsv--eqsldcldammk-------------------------------------------hnirqnlqtvvqvatkyaellg---------------aqqlidlfekyk--taeglyyflasvv---nv----------------------------------------------------------t-----------------------------------------------------edpe-vvfkyieaatkmgqirevericrd-n-s-vynpekvknfl-keaklsem----lplmvvcdrfnfvhdlvlylyqhqqfks--------------ieiyvqqvnpsrtpgvigg-------------lldvdc---desiirnlls--tvnp--asi-p--idelvqevetr-nrlklllpfleatlaagnqqqavynalakiyids-nnnpekflkendqydtltvgkycekrd-----pnlayiayrk---------------------g--qndlelvnitnenqmykaqarylleradrelwmfvls-------e---------------------nn---------vhrrsvvdqvistav---pes-td-pakvsea---vtc--flnadlpgeliellekivle--p-spfsdnqnlqnlliftaaka-dkarvmdyihkldn-faadeianvcie--v-------glheeafevykki-------------d-------------nkeaavnvl---v--------------------------------ehv----------------------------------------------------------------------------------------------------------------v--sidraqayaeevdipqvwskvakaqldgl---r--------------vsdsiesyikaedpknyeevieva-------------vaagkneelikylrmark-------t---lrepvidtalafcyarl--dql-------peleeflra---------tnvanveesgdkayaegffeaakifytsisnwaklattlvhlsdyqaavdcarkannikvwkevhea------------cvnkkefrlaqicglnlivdaeqlqalvkqyetngyfdelislleqgl-glera------hmgmftelgialsky-------hperlmehlklf---wsrmnlpkmiraceeanlwpelvfcyyhydefdnaalavmerpenswehqqfkeitvkvanleiyykainfyleqhpslltdllqv-l-------------tpridvnr--------------------------------------vv-------------------------------------rmfqk--------s--dn--lplikpfllsvqsqnkrtvndaindllieeedyktlrdsvnn--y--dnydavdlagrlekh-dlvffrqiaasiyrknkrweksinlskqdklwkdaietaaisgktevveellryfvd------i-gnrecyvgmlyacydlirpdlvlelswrngl-ndftmpyminmlcqqtkelaslkadnearkak-e-qe---k--ekv-------edn-----------tpil--------------------g-----------n-rl--mit-------agp-------------g---------------q---------------------------------a-------sp---a----------------------------------------------------------------pygqtn-------gfvp--q---------------ptg---fgf
'dicty_chc1_gi|66818048|ref|XP_642717_1|_clathrin_heavy_chain_'                                                       mtn---lpirfqevlqltn--lgigsnsigfstltmesekyicirettp----------------dd--k--nnvviidtd-------------npsqilrkqmktdaaimnpk--e-pilalki----------------------------------------------g------qvlqlisieqkmqlkscqmqe-plefwkwispntlalvtatsvfhwtk-e--g--n--s----------------------------dpvkvfdrhpdl--q--nteiinyrsdstqnwlvlvaihqr---------d------g------rvvgriqlysvekqisqsieghaacfan-yivpga-t-r-pstlfaissr--tq----------n--askilvlevskg--d---gp--------nf-qk--------ra-s-------dvfypp------eigasdfpvamqvsekyeviymvtklgyihlfdlgtanliyrnrisnenifvtafees---tngiiavn-rkgqvlsvsiddkniipyic-nt-l----n---nl-elaismacknnlpga--egllttqferyfqqgqykeaakvaadspg----------------------------silrnlqtiqkfqsip--pipdqp-s-allqyfgmlle-kgkln-kveslelvrpvla-qgkkpile-------------kwltedklecseqlgdev-rp-h-d-rklalsiyyran--asdkvitlfaetgefdkiiayckkf--n----y-------------------------kpdfmfllqrman-----------------an---pmg---------------------------------------------------aa------dfavklvkeeg---gpy-id---anqvvelfsa---------------------------rnmiqetsnflfaildgdrpq--danlqtklleinl-lh-ap-qnadaimggqkfthynrlrigglcekaglyqralehy----------tdladikrvl-sh-agh----------------------------------m--------vnqeflvsyfgslnp--edrmecmrdflr-------------------------------------------tnprqnlqlvvaiavsysdqit---------------peaiiamfesfr--lyeglylyltqvv---vt----------------------------------------------------------s-----------------------------------------------------tspe-vhfkyieaaakinqfkevermcrd-s-n-yydpektrdfl-keaklpdq----lpliivcdryefisdltnylyknnlsky--------------ieayvqkinpvntplvvga-------------lldldc---qedylrnlim--svr---nmc-p--adslveqvekr-nrlklllpwlearvaegniepaihnalakiyids-nknpeafllhnqfydskvvgkycekrd-----pylsfvaykr---------------------g--lcdyelievtnkntlfknqarylverqdpdlwayvls-------d---------------------qn---------eykrslidqvvqtal---pes-tn-atevsat---vka--fmdanlpneliellekivle--g-kefktakelqnlliltaira-dksrvtdyinrldn-fdgsklapiaie--s-------qlyeeaffmykkf-------------q-------------fnveaidvl---i--------------------------------thi----------------------------------------------------------------------------------------------------------------g--sierahdfaercnqtevysklgvaqlkae---m--------------vkeciesfikandtehyqevvaaa-------------erkdeyedlvkflqmcrk-------k---ikepaieselifayakv--nkl-------aemedfins---------pnsahiqvvgdrcfenglyeaakvlytnisnfsrltsclvklgqyqaavdaarkanstktwkevsaa------------cidakefrlaqvcginiivhgdeleelirqyedrgyfnelisllesgl-asera------hvgmftelailysky-------keeklmehlklf---ysrlnvpkvikacqanqqwpqltylyihydehdnaiqtminhsieawdhvlfketipkvakldlyysaisfyleeqpllindllsv-l-------------spridhtr--------------------------------------av-------------------------------------tlirs--------l--gh--lplvkpylvsaqdqnvaalnealnelyveeedyeslrssida--n--snfgtialaqklekh-ellefrriaaylykknnrwaqsvelskkdklykdaiqsasdsknpaigeellqyfvd------q-qnnsafaaclytcydflkpdavielawrnni-lnysfpyliqyvkeyttkvdqlvddfkarqkk-teee---k--e-q-------q--------------niessq---------y-------q-----------p-dl----tnlsygyaatg-------------g--------------ml---------------------------------a-------lp---p----------------------avg-------yqqqqqpqqmynp-----------------------nq-mm-ggfqq--n-y-----------n----qy---ggf
'chc1_celegans_gi|17555172|ref|NP_499260_1|_Clathrin_Heavy_Chain_family_member_chc_1_'                                ma----lpikfhehlqlpn--agirvpnitfsnvtmesdknivvremig-----------------d--q--qqvviidla-------------dtanptrrpisadsvimhpt--a-kilalks----------------------------------------------g------ktlqifnielkakvkahqnve-dvvywkwisektialvsdtavyhwsi-e--g--d--a----------------------------apvkmfdrhqsl--a--gtqiinyradaenkwlvligisa---------kd------s------rvvgsmqlysterkvsqpieghaacfvr-fkvdgn-q-n-psnlfcfsvk--td----------n--ggklhvievgtp--aa-gnt--------pf-qk--------kn-v-------dvpyta------dt-agdfpvsmqvsakqgiiylvtkqgyvhlydvesgtriysnristdtvfvtceyta---tggimgin-rkgqvlsvsideanlvpfvt-nq-l----q---np-dlalklavrcdlpga--eelfvrkfnllfsngqfgesakvaasapq----------------------------gilrtpatiqkfqqcp--stgpgp-s-pllqyfgilld-qgkln-kyetlelcrpvla-qgrkelit-------------kwlndqklecceelgdli-kp-h-d-vntalsvylrgn--vphkvvqsfaetgqfdkivmyakrv--g----f-------------------------qpdylfqlrqilrn----------------sn---pdh---------------------------------------------------ga------kfaqllvse-sengepl-ad---lsqiidcfme---------------------------vqavqpctsfllevlkgdkpe--eghlqtrllemnl-la-ap-avadailankmfshydraaigqlcekagllqralehf----------tdlydikrtv-vh-t-h----------------------------------l--------lkpdwlvgyfgslsv--edsveclkamlt-------------------------------------------qnirqnlqvvvqiaskyheqlg---------------adkliemfenhk--syeglfyflgsiv---nf----------------------------------------------------------s-----------------------------------------------------qdpe-vhfkyiqaatrtgqikevericre-s-q-cydaervknfl-keaklndq----lpliivcdrhnmvhdlvlylyrnqlqky--------------ievfvqkvnaarlpivvga-------------lldvdc---sedaikqlii--ntr---gkf-d--idelveevekr-nrlkllnhwleskiqegatdaathnamakiyids-nnnperflkenpyydskvvgkycekrd-----phyaflsyer---------------------g--qcdaelinvcnenslfknlarylvkrrdftlweqvln-------e---------------------en---------vhrrqlidqvvqtal---set-qd-pedisvt---vka--fmaadlpneliellekivld--n-safsehrnlqnlliltamra-drtrvmeyiqkldn-ydapdianiait--s-------elyeeafaifkkf-------------d-------------vnssainvl---i--------------------------------env----------------------------------------------------------------------------------------------------------------n--nldrayefaekcnqsdvwaslakaqlqqn---l--------------vkeavdsfikaddpgaymevvnkc-------------sqtehwedlvrylqmark-------k---sresyietelvfalakt--grl-------teleefiag---------pnhaqigqigdrcfdngmfdsakilfnnvsnfaklsvtlvrlgeyqgavdaarkanstktwkqvcfs------------cvengefrlaqmcglhivvhadeleelinfyqdrghfeelialleaal-glera------hmgmftelailysky-------kpekmrehlelf---wsrvnipkvlraaeqahlwselvflydkyeeydnaaltmmqhpteswreqhfkeviakvanvelyykamqfyldykplllndlltv-l-------------sprldhsr--------------------------------------tv-------------------------------------lffnk--------l--kq--iplvkpylrqvqnlnnkainealnqllideedhaglrssiea--q--dnfdnitlaqqlekh-plvefrrisaylfkgnnrwkqsielckkdklykdameyaaesrngelaeellsffld------e-klydcfaaslyhcydllhpdvimelawkhki-mdyampymiqvmrdyqtrleklerseherkee-k-ae---q--q-q-------n--------------ngm--t---------m-------e-----------p-ql--mlt-------yga-------------p---------------a---------------------------------------------pq------------------mtypgtt-------------------g-----------------------gy-gg--qpaygqpgq----p----gyn----ap---gfm
'chc1_apis_gi|110765224|ref|XP_623111_2|_PREDICTED__similar_to_Clathrin_heavy_chain_CG9012_PA_isoform_A_isoform_1_'   mtq--llpirfqehlqlta--vginannvsfntltmesdkficvrekvg-----------------d--t--aqvviidmn-------------dsanpirrpisadsaimnpa--s-kvialka----------------------------------------------m------ktlqifniemkskmkahtmte-dvvfwkwislntlalvtetavyhwsm-e--g--e--s----------------------------tpnkmfdrhssl--n--gcqiinyrtdpkqtwllligisaq---------h------n------rvvgamqlysverkcsqpieghaasfaq-fkmegn-a-e-psnlfcfavr--tv----------q--gaklhiievgqp--pa-gnh--------pf-pk--------ka-v-------dvffpp------ea-gndfpvamqvsskydviylitkygyihmydiesatcifmnrisgetifvtaphea---sggiigvn-rkgqvlsvsvdeeniipyin-gv-l----q---ns-elalrmavrnnlsga--edlfvrkfnllfqngqyaeaakvaanapk----------------------------gilrtpatiqrfqqvp--ttqgqt-s-pllqyfgilld-qgqln-kyeslelcrpvlv-qgrkqlle-------------kwlkedklecseelgdlv-kq-a-d-ptlalsvylran--vpnkviqcfaetgqfqkivlyakkv--s----y-------------------------tpdyifllrnvmr-----------------in---pdq---------------------------------------------------gv------afaqmlvqd-d---epl-ad---inqivdifme---------------------------qnmvqqctaflldalknnrps--egalqtrllemnl-ms-ap-qvadailgnqmfthydrahiaqlcekagllqralehy----------tdlydikrav-vh-t-h----------------------------------l--------lspdwlvgffgtlsv--edsleclkamlt-------------------------------------------anirqnlqiciqiatkyheqlt---------------tkalidlfesfk--syeglfyflgsiv---nf----------------------------------------------------------s-----------------------------------------------------qdqe-vhfkyiqaacktgqikevericre-s-n-cynpervknfl-keaklsdq----lpliivcdrfdfvhdlvlylyrnnlqky--------------ieiyvqkvnpsrlpvvvgg-------------lldvdc---sediiknlil--vvr---gqf-s--tdelveevekr-nrlklllpwlesrvhegcvepathnalakiyids-nnnperflkenqfydsrvvgkycekrd-----phlaciayer---------------------g--qcdrelisvcnenslfksearylvrrrdpdlwaevll-------e---------------------sn---------pykrplidqvvqtal---set-qd-pedisvt---vka--fmtadlpneliellekivld--s-svfsdhrnlqnlliltaika-drtrvmeyinrldn-ydapdianiain--n-------elyeeafaifkkf-------------d-------------vntsaiqvl---i--------------------------------eqv----------------------------------------------------------------------------------------------------------------n--nldrayefaercneppvwsqlaraqlqqg---l--------------vkeaidsfikaddpsayvdvveta-------------hrtshwedlvrylqmark-------k---aresfieseliyayart--nrl-------adleefisg---------pnhadiqkigdrcfddkmydaakllynnvsnfarlaitlvhlkefqgavdsarkanstrtwkevcfa------------cvdsgefrlaqmcglhivvhadeledlinyyqdrghfeelinlleaal-glera------hmgmftelailysky-------kpqrmrehlelf---wsrvnipkvlraaeqahlwaelvflydkyeeydnavlammqhpteawreghfkdvitkvanvelyykaiqfyveykplllndillv-l-------------aprmdhtr--------------------------------------av-------------------------------------ayfkr--------t--gh--lqlvkpylrsvqalnnkainealngllideedyqglrtsida------------------------------------------------------dameyaaesrnpevaqellewfle------r-gskdcfaaclfhcydllhpdvilelawrhri-lhfampyliqvareyitkvdkleeaesrriee-t-dh---q--e-h-------k--------------pmi--m---------p-------e-----------p-ql--mlt-------agp-------------g---------------m---------------------------------m-------ap---g----------------------yap-------------------q----------------------gvy-------gapp--qsvyap------taaayqa---ygm
'chc1_rat_gi|9506497|ref|NP_062172_1|_clathrin_heavy_chain_Hc_'                                                       maq--ilpirfqehlqlqn--lginpanigfstltmesdkficirekvg-----------------e--q--aqvviidmn-------------dpsnpirrpisadsaimnpa--s-kvialka----------------------------------------------g------ktlqifniemkskmkahtmtd-dvtfwkwislntvalvtdnavyhwsm-e--g--e--s----------------------------qpvkmfdrhssl--a--gcqiinyrtdakqkwllltgisaq---------q------n------rvvgamqlysvdrkvsqpieghaasfaq-fkmegn-a-e-estlfcfavr--gq----------a--ggklhiievgtp--pt-gnq--------pf-pk--------ka-v-------dvffpp------ea-qndfpvamqisekhdvvflitkygyihlydletgtciymnrisgetifvtaphea---tagiigvn-rkgqvlsvcveeeniipyit-nv-l----q---np-dlalrmavrnnlaga--eelfarkfnalfaqgnyseaakvaanapk----------------------------gilrtpdtirrfqsvp--aqpgqt-s-pllqyfgilld-qgqln-kyeslelcrpvlq-qgrkqlle-------------kwlkedklecseelgdlv-ks-v-d-ptlalsvylran--vpnkviqcfaetgqvqkivlyakkv--g----y-------------------------tpdwifllrnvmr-----------------is---pdq---------------------------------------------------gq------qfaqmlvqd-e---epl-ad---itqivdvfme---------------------------ynliqqctaflldalknnrps--egplqtrllemnl-mh-ap-qvadailgnqmfthydrahiaqlcekagllqralehf----------tdlydikrav-vh-t-h----------------------------------l--------lnpewlvnyfgslsv--edsleclramls-------------------------------------------anirqnlqiwvqvaskyheqls---------------tqslielfesfk--sfeglfyflgsiv---nf----------------------------------------------------------s-----------------------------------------------------qdpd-vhfkyiqaacktgqikevericre-s-n-cydpervknfl-keakltdq----lpliivcdrfdfvhdlvlylyrnslqky--------------ieiyvqkvnpsrlpvvigg-------------lldvdc---sedviknlil--vvr---gqf-s--tdelvaevekr-nrlklllpwlearihegceepathnalakiyids-nnnperflrenpyydsrvvgkycekrd-----phlacvayer---------------------g--qcdlelinvcnenslfkslsrylvrrkdpelwgsvll-------e---------------------sn---------pyrrplidqvvqtal---set-qd-peevsvt---vka--fmtadlpneliellekivld--n-svfsehrnlqnlliltaika-drtrvmeyinrldn-ydapdianiais--n-------elfeeafaifrkf-------------d-------------vntsavqvl---i--------------------------------ehi----------------------------------------------------------------------------------------------------------------g--nldrayefaercnepavwsqlakaqlqkg---m--------------vkeaidsyikaddpssymevvqaa-------------ntsgnweelvkylqmark-------k---aresyvetelifalakt--nrl-------aeleefing---------pnnahiqqvgdrcydekmydaakllynnvsnfgrlastlvhlgeyqaavdgarkanstrtwkevcfa------------cvdgkefrlaqmcglhivvhadeleelinyyqdrgyfeelitmleaal-glera------hmgmftelailyskf-------kpqkmrehlelf---wsrvnipkvlraaeqahlwaelvflydkyeeydnaiitmmnhptdawkegqfkdiitkvanvelyykaiqfylefkplllndllmv-l-------------sprlahtr--------------------------------------av-------------------------------------nyfsk--------v--kq--lplvkpylrsvqnhnnksvneslnnlfiteedyqalrtsida--y--dnfdnislaqrlekh-eliefrriaaylfkgnnrwkqsvelckkdslykdamqyaseskdtelaeellqwflq------e-ekrecfgaclftcydllrpdvvletawrhni-mdfampyfiqvmkeyltkvdkldaseslrkee-e-qa---t--e-t-------q--------------piv--y---------g-------q-----------p-ql--mlt-------agp-------------s---------------v---------------------------------a-------vp---p----------------------qap-------------------f-----------------------gy-gy-tappygqp-q----p------g----fg---ysm
'CHC1_asper_|67528591|ref|XP_662067_1|_hypothetical_protein_AN4463_2_'                                                map---lpikftelinltn--aeiapasigfntctlesdhfvcvrqkld-----------------dedk--pqviilnlk-------------nnneiikrpinadsaimhws--k-niialra----q-----------------------------------------g------rtiqifdlsakqklksavmnd-dvvywkwfserslglvtessvyhwdvfd--p-tq--a----------------------------qplkvfdrlpnl--s--ncqiinyrvndeekwmvvvgissq---------q------g------rvvgsmqlyskergisqfieghaasfas-irvegs-p-l-ehklftfavr--tq----------t--gaklqiaeidhq--ep--np--------rf-qk--------ka-v-------evyfpq------ea-vndfpvamqvsrkydivylvtkygfihlydletgtcifmnrissetifttapdse---saglvgvn-rkgqvlsvsvdenniiqylm-en-p----a---ms-glavklaskaglpga--dhlyqqqfdnllaqgnyseaakiaanspr----------------------------gflrtpetinkfknap---qtgqm-s-vilqyfgmlld-kgtln-kyeslelvrpvlq-qnrkhlle-------------kwmrenklesseelgdiv-rp-y-d-mnlalsiylqan--vpnkviagfaetgqfdkilayskqv--g----y-------------------------qpdytqllqhivr-----------------vn---pek---------------------------------------------------ga------efatqlane-e-s-gal-id---ldrvvdvfls---------------------------qnmvqqatsflldalkdnkpe--hghlqtrllemnl-vn-ap-qvadailgneifthydrprvsqlcenagliqralent----------ddpavikrni-vr-t-d----------------------------------q--------lstewlmnfigrlsv--eqtldcmdtmle-------------------------------------------vnirnnlqavvqictkfsdllg---------------psrlisllekyr--taeglyyylgsiv---nl----------------------------------------------------------s-----------------------------------------------------edpe-vhfkyieaatamnqisevericre-s-n-yynpekvknfl-kearlteq----lplitvcdrfnfvhdlvlylyqnqqyks--------------ievyvqrvnpsrtpavvgg-------------lldvdc---desiiknllt--tvdp--svi-p--idelvsevetr-nrlklllpfleatlatgnqqqavynalakiyids-nnnpekflkendlydtlvvgkycekrd-----pnlayiayrk---------------------g--qndlelinitnenamyraqarylveradpeiwsfvls-------e---------------------nn---------mhrrslidqvvatav---pes-te-pdkvsva---vka--fleadlpgdliellekiile--p-spfsdngslqnllmltaaka-dkgrlmdyihqlne-fspdeiaemcis--v-------glyeeafeiykkv-------------n-------------nyisavnvl---v--------------------------------eni----------------------------------------------------------------------------------------------------------------v--sidraqefaervelpdvwskvakaqldgl---r--------------vsdsiesyihandpsnynevieta-------------thagkdedlvkylkmark-------t---lrepaidtalafcyarl--dql-------aeledflrs---------tnvadieasgdkayeegyhqaakifytsisnwaklattlvhledyqaavecarkansvkvwkqvnqa------------cvdkkefrlaqicglnlivhaeelqdlvrqyerngyfdeliavleagl-glera------hmgmftelgialsky-------hpdrvmehlklf---wsrinipkmiraceeanlwpelvflychydewdnaalammeraadawehhsfkdiivkvanleiyyralnfylqeqpllltdllqv-l-------------tpridvnr--------------------------------------vv-------------------------------------rifqa--------s--dn--iplikpfllnvqsqnkravndaindllieeedykllrdsvdn--h--dnfdavelaqrlekh-dliffrqiaaniyrnnkrwaksielskqdklykdaietaaisakpdvveellryfvd------i-gsrecyvgmlyacydlirpdvilelswrhgl-qdftmpfminflceqtrtiemlkkdneerkar-e-vtqkkd-ed-n-------t--------------pil--g-----------------g-----------s-rl--mlt-------qgp-------------a---------------a---------------------------------p-------ap---p----------------------vyg-------------------q-----------------------an-------gitp-------------------qatgfrpf
'CHC1_crypto_|58259994|ref|XP_567407_1|_clathrin_heavy_chain_1_'                                                      maap-ekpivftehlqlta--lgvqptsisfqtltlesdawicvretg------------------d--t--pqvvivnln-------------dagdvvrrpitadsaimnprane-kilalka----------------------------------------------g------rqlqvfnlgakaklgthlmnd-dvtfwtwinnttlgivterevyhwkvmd--g--q--t----------------------------aptkvfdrhanl--t--anqiinyrishdekwlvlvgissnpnagqpgeng------f------kikgamqlysiergvsqpieghaatfas-ikldga-p-n-ptklfafavr--sa----------a--gaklhiveighq--a--pnp--------pf-qk--------ka-v-------dvffpp------ea-lndfpvslqvsqkhgilylvtkfgfihlyeietgqciymnrisgetifttaeyet---lsgiigvn-rkgqvlsvsvdeqtivpyiq-qt-l----n---np-elaiklatraglpga--dgmiqqqyqvyiqngqygeaakiaanspr----------------------------gllrtpqtietlknlp--avpgtl-t-pilqyfgille-kgeln-kyeslelarpvvq-qgkkqlle-------------kwlkenklesseelgdlc-rm-a-d-mnlalsvylran--vpnkvvacfaelgqfdkivlyskkv--g----y-------------------------tpdyaqllqhlvr-----------------in---pdk---------------------------------------------------ga------efatqlvnd-e-n-gpl-vd---ldrivdifms---------------------------qnmlqqatsilldalkdnkpe--qgplqtrllemnl-ms-ap-qvadailgnemfthydrprianlaekaglvqralehy----------edindikrvv-vh-t-n----------------------------------l--------fkpewlvdyfgrltv--eqsfaclqemlr-------------------------------------------tnlrqnlpivvqiatkysdllg---------------svklielfeqfk--ssdglyyylgsiv---nl----------------------------------------------------------s-----------------------------------------------------edpe-vhfkyiqaatrtgqirevericre-s-n-fynpekvknfl-kearlddq----lpliivcdrfdfvhdlvlylyqngltnf--------------ieiyvqrvnsartpqvigg-------------lldvdc---dettvknllm--svt---gtf-p--iddlvdevekr-nrlklilpwlnnkveqgstdhaiynaiakisids-nnnpekflkennlydpaivgkycekrd-----pylayiayak---------------------g--fcddelinitnenqmykhqarylvkrrdvdlwtqvln-------p---------------------es---------ihrralidqiiatai---pec-vd-pddvsvt---vka--fmhmelhgpllellekiiie--p-spfsdnrslqslmfltaikn-dkgkvmgyinklsg-ydvetiakvate--a-------glyeeaftiyqkh-------------d-------------mhaeamsvl---v--------------------------------ehm----------------------------------------------------------------------------------------------------------------a--sidrgfayankinepavwsrlgkaqldgl---r--------------vkeaidsyikaddpsnfeevieia-------------nragkhddlvrylqmark-------t---arepkidtelayayakt--drl-------hdmeeflgm---------tnvadvlqvgekcfddelyqaakllfssisnwarlattliylgenqaavdaarkagntqvwkqvnaa------------cvdkkefrlaqicglnlvvhaeelpallslyerngyfdeiislmeagl-glera------hmgmftelsvlyaky-------rpeklmehlklf---wqrvnipkvikaaeqahlwpelvflyivydepdnaslammerla-dwdhdqfkkvivkvanmeiayravsfylarqptllpdllaa-l-------------tprldhsr--------------------------------------vi-------------------------------------kilqt--------e--dh--lplakpyliatqklnlavineayndllieeedhvtlrsslet--y--deydaiklakrlekh-ellefrriaallyrlnslweesislskadrlwrdaletaaaskdiavceelagyfvs------i-gnkdafaailyvcfefvradfveemswrfgl-sdysmpyklqqqrdqatkvaalekevkelrtk-t-ae---k-ep-dn------e--------------psn--l----mgsglg-------g-------------rl--m-i-------ggp-------------s---------------g---------------------------------g-------pp-----------------------------------------------------------------------------------fmgnm----pnggmmaq----pt---gfy
'CHC1_ustil_|71019675|ref|XP_760068_1|_hypothetical_protein_UM03921_1_'                                               mad---kpinfsehvqltn--vgiaaesisfanvtlesenfvcvrenin-----------------g--q--nsvvivnln-------------disdvmrrpitadsaimnpv--q-kiialks----------------------------------------------a------rqlqifnieakskvkshlmqe-dvtfwkwisnttlgivtenavyhwsm-e--g--e--a----------------------------tpakvfdrhvsl--q--gtqiinyrasqdekwlvlvgisgntsg---apna------f------rvkgsmqlysrdrgvsqpieghaaafae-lksdaa-p-s-pfklftfanr--ta----------t--gaklhvveidhq--n--gqp--------af-tk--------ka-v-------dvffpp------ea-tndfpvamqvskrygivylvtkygfihlydletgaciymnrisgdtifvtaehes---tsgiigin-rkgqvlsvsvdentvipyil-rt-l----n---ns-elafklasrgdlpga--ddlylqqfhslfstgqygeaakiaanspr----------------------------gilrtsqtieqfkqvp--nqpgtl-s-pilqyfgille-kgsln-kfeslelarpvln-qgrkhlle-------------kwlkeskiecseelgdiv-rq-h-d-mnlalsvylran--vpnkvvacfaetgqfdkivlyakkv--g----y-------------------------tpdyaallqhivr-----------------tn---pek---------------------------------------------------ga------efasslvgd-e-s-gpl-vd---vervtdifms---------------------------qnmiqqatsflldalkdnkpe--qahlqtrllemnl-vn-ap-qvadailgnemfthydrprianlcekagllqralehy----------ednadikrvv-vh-t-n----------------------------------l--------lqaewlvnyfgkltv--eqsleclremlk-------------------------------------------vnirqnlqvvvqiatkysdllg---------------pvkliemfesfk--sfeglyyylgsvv---nl----------------------------------------------------------s-----------------------------------------------------tdpe-vhfkyiqaatrtgqirevericre-s-n-yynpekvknfl-keaklsdq----lpliivcdrfdfvhdlvlylyqnmlinf--------------ievyvqrvnssrtpqvigg-------------lldvdc---degviknllq--svs---gpi-p--vdelveevekr-nrlklilpwlqskieagsqdqplynamakiaids-nnnpeaflkennlydprvvgkycekrd-----pylayiayak---------------------g--fcddelisitndnsmfkhqarylvkrrqldlwaqvlt-------s---------------------dn---------vhrrqlieqvvstav---pes-tn-pddvsat---vka--fmaadlpheliellekiile--p-safsdnrslqnlllltavrt-dkgkvmnyidrldg-ydvdeiakiaid--h-------glyeeafrihska-------------e-------------qheeamnvl---v--------------------------------ehv----------------------------------------------------------------------------------------------------------------v--siergqqyanklnkpaiwsrlgkaqldgl---r--------------vkdaidsyvkaedpsnyeevieia-------------ehagreeelirylqmark-------k---arepkidteyayclaka--nrl-------gdmeeflgm---------tnvadilsvgekcfndelyeaakllftsvsnyarlattlvylgdyqgavdaarkagntsvwkqvhaa------------clskrefklsqiaglaiiphaeelpglirsyeaeglfdelltlleqal-glera------hmgvftqtgvalaky-------rperlmehlkly---wsrsnlpqlikvaeqchlwselvylytkydemdnaalatmehaaaawehdqfkailpkvanveiyyraltfyleqhplllndlltv-l-------------akridhsr--------------------------------------vv-------------------------------------rmfkk--------kdndn--vplirgylmsvqhhnleavndayndvlieeedyetlrssidg--y--dnfdtislasrlekh-dllefrrlaahlykknerwnesialsktdklfrdaietaaisgdqavaeelleyfve------i-gnkecyaatlfacydlvrpdvvmelswrhgl-gdftmpyqlqsmrdqservkkleadlserarl-d-se---kqkq-d-d-----a--------------pii-------apgglg-------a-----------p-kl--i-t-------aav-------------t---------------g---------------------------------l-------ap----------------------------------------------------------------------------------aaypnn----lnggmymq----pt---gmf
'CHC1_schizo_|19115060|ref|NP_594148_1|_clathrin_heavy_chain_Chc1_predicted_'                                         maq--qlpirfsevlqlas--vgiqpssfgfanvtlesdkyvcvrdnpn-----------------g--v--nqvvivdle-------------dpsnvlrrpisadsvilhpk--k-kiialka----------------------------------------------q------rqlqvfdleakakinsyvmnq-dvvywtwisdsvigmvtdtsvfhwtv-s--g--s-------------------------------dpvkmfdrhssl--n--gtqiisyksnyneewftligissr---------d------n------riagnlqlyskkrkvsqpleshasafav-iqpegv-d-h-evqvlalasr--lp----------t--gsklsivevdrn--pn--np--------af-at--------kt-v-------dlffpp------ea-vndfpiaieigstynvayvvtkygfihvydletakciymnrvsgesifvttahks---vnglmain-rkgqvlsvsinpetiipyil-sn-l----n---dp-glavrmashanlpga--dnlymqqfqqlmaqgnyseaakvaasspr----------------------------gilrtsqvidqfkliq--aapgqi-a-pilqyfgtlld-kgpln-ehetielarpvla-qnriqlle-------------kwygenklactealgdlv-kp-y-n-tpfalkiyetan--vpnkvvmclselgdfgklatytsqq--n----i-------------------------tpdyvsllqnlvr-----------------vn---pdq---------------------------------------------------aa------efatqmfn--s---nps-in---lekivdifms---------------------------qnlvqqataflldalkddnpe--hshlqtrlleinl-in-ap-qvadailgnqmfthfdraviaslceraglvqralely----------dkpadikrvi-vh-s-n----------------------------------l--------lnpewlmnyfsrfsp--devydylremlr-------------------------------------------snlrqnlqivvqiatrysdlvg---------------aqriiemfekfk--tfeglyyylgsiv---ni----------------------------------------------------------t-----------------------------------------------------edpe-vvykyiqaaclmnqftevericrd-n-n-vynpekvknll-keakladq----lplilvcdrydfvndlvfylfrnnmfqf--------------ieiyvqrinpsktpqvvga-------------lldidc---deelvqnllm--svv---gqv-p--vdelveeverr-nrlklllpylesllqsgsqdraiydalakiyids-nnnpevflkennfydtltvgkycekrd-----pylafiayek---------------------g--gndteiinlcnensmfkqlaryllkrsdsnlwsevlq-------d----------------------s---------ayrrplldqviatav---pes-sd-peavsiv---vka--lmevdlpsqliellekivlq--p-ssfsenanlqnllfltaika-dksrvmeyidkldk-ydvdeiaeiaie--n-------glyeeafriykih-------------n-------------kheqamkvl---v--------------------------------edi----------------------------------------------------------------------------------------------------------------v--sldraqdyaetveqpevwsrlakaqldgi---r--------------ipdaiesylkaddpsnyseviela-------------sragkyeelikyllmars-------k---mhepdvdsalliayakt--nql-------temetflig---------snvadvkavgdecfesknyeaaklmyssisnwsmlattlvylgeyqgavdcarkansikvwkqvgta------------cidkrefrlaqicglnlivhaeelpglirlyeergyfeevislmeagl-glera------hmafytelailyaky-------kpermmehlklf---wgrlnmakviracdqmhlwneavflyvhdqsydnaaavmmeqp-eafdhqsfkdiivhvanlelyyralnfyleqhpmlltdllaa-l-------------tpridhpr--------------------------------------vi-------------------------------------rifek--------s--en--tplilnfmvaiqhlniqavnhayndlliemedyqslqdsien--y--dhfdaialarrlekh-sllefrriaayiyrknkrwtqsielskqdrfykdaiitardsdqttiaedlmkyfve------i-gnyecfaailytcyhllrndlvmeiswrkgl-qdyaypyfinfqcemfskvlnlekdlkdrqav-ksee---e--s-a-------s--------------tigagi---------l-------g-----------n-tl--mlt-------qg------------------------------------------------------------------------pm---a----------------------nnn-------------------d-----------------------qf-ds-fqqas--p-m-----------p----rl---gnf
'CHC1_mus_|51491845|ref|NP_001003908_1|_clathrin_heavy_polypeptide_Hc_'                                               maq--ilpirfqehlqlqn--lginpanigfstltmesdkficirekvg-----------------e--q--aqvviidmn-------------dpsnpirrpisadsaimnpa--s-kvialka----------------------------------------------g------ktlqifniemkskmkahtmtd-dvtfwkwislntvalvtdnavyhwsm-e--g--e--s----------------------------qpvkmfdrhssl--a--gcqiinyrtdakqkwllltgisaq---------q------n------rvvgamqlysvdrkvsqpieghaasfaq-fkmegn-a-e-estlfcfavr--gq----------a--ggklhiievgtp--pt-gnq--------pf-pk--------ka-v-------dvffpp------ea-qndfpvamqisekhdvvflitkygyihlydletgtciymnrisgetifvtaphea---tagiigvn-rkgqvlsvcveeeniipyit-nv-l----q---np-dlalrmavrnnlaga--eelfarkfnalfaqgnyseaakvaanapk----------------------------gilrtpdtirrfqsvp--aqpgqt-s-pllqyfgilld-qgqln-kyeslelcrpvlq-qgrkqlle-------------kwlkedklecseelgdlv-ks-v-d-ptlalsvylran--vpnkviqcfaetgqvqkivlyakkv--g----y-------------------------tpdwifllrnvmr-----------------is---pdq---------------------------------------------------gq------qfaqmlvqd-e---epl-ad---itqivdvfme---------------------------ynliqqctaflldalknnrps--egplqtrllemnl-mh-ap-qvadailgnqmfthydrahiaqlcekagllqralehf----------tdlydikrav-vh-t-h----------------------------------l--------lnpewlvnyfgslsv--edsleclramls-------------------------------------------anirqnlqicvqvaskyheqls---------------tqslielfesfk--sfeglfyflgsiv---nf----------------------------------------------------------s-----------------------------------------------------qdpd-vhfkyiqaacktgqikevericre-s-n-cydpervknfl-keakltdq----lpliivcdrfdfvhdlvlylyrnnlqky--------------ieiyvqkvnpsrlpvvigg-------------lldvdc---sedviknlil--vvr---gqf-s--tdelvaevekr-nrlklllpwlearihegceepathnalakiyids-nnnperflrenpyydsrvvgkycekrd-----phlacvayer---------------------g--qcdlelinvcnenslfkslsrylvrrkdpelwgsvll-------e---------------------sn---------pyrrplidqvvqtal---set-qd-peevsvt---vka--fmtadlpneliellekivld--n-svfsehrnlqnlliltaika-drtrvmeyinrldn-ydapdianiais--n-------elfeeafaifrkf-------------d-------------vntsavqvl---i--------------------------------ehi----------------------------------------------------------------------------------------------------------------g--nldrayefaercnepavwsqlakaqlqkg---m--------------vkeaidsyikaddpssymevvqaa-------------nasgnweelvkylqmark-------k---aresyvetelifalakt--nrl-------aeleefing---------pnnahiqqvgdrcydekmydaakllynnvsnfgrlastlvhlgeyqaavdgarkanstrtwkevcfa------------cvdgkefrlaqmcglhivvhadeleelinyyqdrgyfeelitmleaal-glera------hmgmftelailyskf-------kpqkmrehlelf---wsrvnipkvlraaeqahlwaelvflydkyeeydnaiitmmnhptdawkegqfkdiitkvanvelyykaiqfylefkplllndllmv-l-------------sprldhtr--------------------------------------av-------------------------------------nyfsk--------v--kq--lplvkpylrsvqnhnnksvneslnnlfiteedyqalrtsida--y--dnfdnislaqrlekh-eliefrriaaylfkgnnrwkqsvelckkdslykdamqyaseskdtelaeellqwflq------e-ekrecfgaclftcydllrpdvvletawrhni-mdfampyfiqvmkeyltkvdkldaseslrkee-e-qa---t--e-t-------q--------------piv--y---------g-------q-----------p-ql--mlt-------agp-------------s---------------v---------------------------------a-------vp---p----------------------qap-------------------f-----------------------gy-gy-tappygqp-q----p------g----fg---ysm
'CHC1_homo_|4758012|ref|NP_004850_1|_clathrin_heavy_chain_1_'                                                         maq--ilpirfqehlqlqn--lginpanigfstltmesdkficirekvg-----------------e--q--aqvviidmn-------------dpsnpirrpisadsaimnpa--s-kvialka----------------------------------------------g------ktlqifniemkskmkahtmtd-dvtfwkwislntvalvtdnavyhwsm-e--g--e--s----------------------------qpvkmfdrhssl--a--gcqiinyrtdakqkwllltgisaq---------q------n------rvvgamqlysvdrkvsqpieghaasfaq-fkmegn-a-e-estlfcfavr--gq----------a--ggklhiievgtp--pt-gnq--------pf-pk--------ka-v-------dvffpp------ea-qndfpvamqisekhdvvflitkygyihlydletgtciymnrisgetifvtaphea---tagiigvn-rkgqvlsvcveeeniipyit-nv-l----q---np-dlalrmavrnnlaga--eelfarkfnalfaqgnyseaakvaanapk----------------------------gilrtpdtirrfqsvp--aqpgqt-s-pllqyfgilld-qgqln-kyeslelcrpvlq-qgrkqlle-------------kwlkedklecseelgdlv-ks-v-d-ptlalsvylran--vpnkviqcfaetgqvqkivlyakkv--g----y-------------------------tpdwifllrnvmr-----------------is---pdq---------------------------------------------------gq------qfaqmlvqd-e---epl-ad---itqivdvfme---------------------------ynliqqctaflldalknnrps--egplqtrllemnl-mh-ap-qvadailgnqmfthydrahiaqlcekagllqralehf----------tdlydikrav-vh-t-h----------------------------------l--------lnpewlvnyfgslsv--edsleclramls-------------------------------------------anirqnlqicvqvaskyheqls---------------tqslielfesfk--sfeglfyflgsiv---nf----------------------------------------------------------s-----------------------------------------------------qdpd-vhfkyiqaacktgqikevericre-s-n-cydpervknfl-keakltdq----lpliivcdrfdfvhdlvlylyrnnlqky--------------ieiyvqkvnpsrlpvvigg-------------lldvdc---sedviknlil--vvr---gqf-s--tdelvaevekr-nrlklllpwlearihegceepathnalakiyids-nnnperflrenpyydsrvvgkycekrd-----phlacvayer---------------------g--qcdlelinvcnenslfkslsrylvrrkdpelwgsvll-------e---------------------sn---------pyrrplidqvvqtal---set-qd-peevsvt---vka--fmtadlpneliellekivld--n-svfsehrnlqnlliltaika-drtrvmeyinrldn-ydapdianiais--n-------elfeeafaifrkf-------------d-------------vntsavqvl---i--------------------------------ehi----------------------------------------------------------------------------------------------------------------g--nldrayefaercnepavwsqlakaqlqkg---m--------------vkeaidsyikaddpssymevvqaa-------------ntsgnweelvkylqmark-------k---aresyvetelifalakt--nrl-------aeleefing---------pnnahiqqvgdrcydekmydaakllynnvsnfgrlastlvhlgeyqaavdgarkanstrtwkevcfa------------cvdgkefrlaqmcglhivvhadeleelinyyqdrgyfeelitmleaal-glera------hmgmftelailyskf-------kpqkmrehlelf---wsrvnipkvlraaeqahlwaelvflydkyeeydnaiitmmnhptdawkegqfkdiitkvanvelyyraiqfylefkplllndllmv-l-------------sprldhtr--------------------------------------av-------------------------------------nyfsk--------v--kq--lplvkpylrsvqnhnnksvneslnnlfiteedyqalrtsida--y--dnfdnislaqrlekh-eliefrriaaylfkgnnrwkqsvelckkdslykdamqyaseskdtelaeellqwflq------e-ekrecfgaclftcydllrpdvvletawrhni-mdfampyfiqvmkeyltkvdkldaseslrkee-e-qa---t--e-t-------q--------------piv--y---------g-------q-----------p-ql--mlt-------agp-------------s---------------v---------------------------------a-------vp---p----------------------qap-------------------f-----------------------gy-gy-tappygqp-q----p------g----fg---ysm
'CHC1_bos_|27806689|ref|NP_776448_1|_clathrin_heavy_chain_1_'                                                         maq--ilpirfqehlqlqn--lginpanigfstltmesdkficirekvg-----------------e--q--aqvviidmn-------------dpsnpirrpisadsaimnpa--s-kvialka----------------------------------------------g------ktlqifniemkskmkahtmtd-dvtfwkwislntvalvtdnavyhwsm-e--g--e--s----------------------------qpvkmfdrhssl--a--gcqiinyrtdakqkwllltgisaq---------q------n------rvvgamqlysvdrkvsqpieghaasfaq-fkmegn-a-e-estlfcfavr--gq----------a--ggklhiievgtp--pt-gnq--------pf-pk--------ka-v-------dvffpp------ea-qndfpvamqisekhdvvflitkygyihlydletgtciymnrisgetifvtaphea---tagiigvn-rkgqvlsvcveeeniipyit-nv-l----q---np-dlalrmavrnnlaga--eelfarkfnalfaqgnyseaakvaanapk----------------------------gilrtpdtirrfqsvp--aqpgqt-s-pllqyfgilld-qgqln-kyeslelcrpvlq-qgrkqlle-------------kwlkedklecseelgdlv-ks-v-d-ptlalsvylran--vpnkviqcfaetgqvqkivlyakkv--g----y-------------------------tpdwifllrnvmr-----------------is---pdq---------------------------------------------------gq------qfaqmlvqd-e---epl-ad---itqivdvfme---------------------------ynliqqctaflldalknnrps--egplqtrllemnl-mh-ap-qvadailgnqmfthydrahiaqlcekagllqralehf----------tdlydikrav-vh-t-h----------------------------------l--------lnpewlvnyfgslsv--edsleclramls-------------------------------------------anirqnlqicvqvaskyheqls---------------tqslielfesfk--sfeglfyflgsiv---nf----------------------------------------------------------s-----------------------------------------------------qdpd-vhfkyiqaacktgqikevericre-s-n-cydpervknfl-keakltdq----lpliivcdrfdfvhdlvlylyrnnlqky--------------ieiyvqkvnpsrlpvvigg-------------lldvdc---sedviknlil--vvr---gqf-s--tdelvaevekr-nrlklllpwlearihegceepathnalakiyids-nnnperflrenpyydsrvvgkycekrd-----phlacvayer---------------------g--qcdlelinvcnenslfkslsrylvrrkdpelwgsvll-------e---------------------sn---------pyrrplidqvvqtal---set-qd-peevsvt---vka--fmtadlpneliellekivld--n-svfsehrnlqnlliltaika-drtrvmeyinrldn-ydapdianiais--n-------elfeeafaifrkf-------------d-------------vntsavqvl---i--------------------------------ehi----------------------------------------------------------------------------------------------------------------g--nldrayefaercnepavwsqlakaqlqkg---m--------------vkeaidsyikaddpssymevvqaa-------------ntsgnweelvkylqmark-------k---aresyvetelifalakt--nrl-------aeleefing---------pnnahiqqvgdrcydekmydaakllynnvsnfgrlastlvhlgeyqaavdgarkanstrtwkevcfa------------cvdgkefrlaqmcglhivvhadeleelinyyqdrgyfeelitmleaal-glera------hmgmftelailyskf-------kpqkmrehlelf---wsrvnipkvlraaeqahlwaelvflydkyeeydnaiitmmnhptdawkegqfkdiitkvanvelyyraiqfylefkplllndllmv-l-------------sprldhtr--------------------------------------av-------------------------------------nyfsk--------v--kq--lplvkpylrsvqnhnnksvneslnnlfiteedyqalrtsida--y--dnfdnislaqrlekh-eliefrriaaylfkgnnrwkqsvelckkdslykdamqyaseskdtelaeellqwflq------e-ekrecfgaclftcydllrpdvvletawrhni-mdfampyfiqvmkeyltkvdkldaseslrkee-e-qa---t--e-t-------q--------------piv--y---------g-------q-----------p-ql--mlt-------agp-------------s---------------v---------------------------------a-------vp---p----------------------qap-------------------f-----------------------gy-gy-tapaygqp-q----p------g----fg---ysm
'CHC1_ciona_|198425553|ref|XP_002130279_1|_PREDICTED__similar_to_Clathrin_heavy_polypeptide_Hc_'                      maq--nlpikfqehlqlqn--vginaanigfstltmesdkficvrekva-----------------d--q--aqvviidla-------------dsanpirrpisaesaimnpa--s-kvialka----g------------------------------------------------rtlqifnmemksklkahtmte-dvvfwkwistnmvglvtetsvyhwsm-e--g--d--sq---------------------------qpvkmfdkhpsl--a--kcqiinyrtdakqkwllligisaq---------a------n------rvvgamqlysverrvsqpieghaasfaq-iklegn-k-e-estlfcfavr--gp----------q--ggklhiievgsp--aa-gnq--------pf-tk--------ka-v-------dvffpp------ea-andfpvamqvspnqnvvfvvtkygyihmydletavcifmnrisadtifvtaphea---tggligvn-rkgqvlsvsvdeenvvpyit-nt-l----q---np-dlalrfavrnnlgga--delfsrkfntlfaqgnyteaakvaanapk----------------------------gilrtsqtiqkflsvp--aqpgqn-sppllqyfgilld-qgkln-kfeslelcrpvlq-qgrkhlme-------------kwlkdeklecseelgdlv-kp-v-d-stlalsiylrat--ipnkvimcfaetgqfqkivmyakkv--g----y-------------------------tpdyvfllrnvmr-----------------vn---pet---------------------------------------------------gk------qfammlvqd-d---epl-ad---vaqivdvfme---------------------------qnliqqctaflldalknnrpa--egalqtrllemnl-mh-ap-qvadailgnqmfthydrahvaqlcekagllqralehf----------vdlydikrai-ih-t-h----------------------------------l--------lnpewlvnyfgslsv--edsleclkamlt-------------------------------------------anirqnlqicvqvatkyheqlt---------------teklievfesfk--sfeglfyflgsiv---nf----------------------------------------------------------s-----------------------------------------------------qdpd-vhfkyiqaacktgqikevericre-s-n-cydadkvknfl-keakltdq----lpliivcdrfdfvhdlvlylyrnnipky--------------ieiyvqkvnpsrlpvvvgg-------------lldvdc---qedtiknlim--vvr---gqf-s--tdelveevekr-nrlklllpwlesrvhegseepathnalakiyids-nnnperflrenpfydsrvvgkycekrd-----phmacvcyer---------------------g--qcddelirlcnenslfksearylvrrkdvelwgkvle-------d---------------------tn---------qyrrqlidqvvqtal---gea-qd-pdeisva---vka--fmaadlpneliellekivld--n-smfsdhrnlqnlliltaika-dssrvmdyitqldn-ydapdianicie--n-------elfeeafaifnkf-------------d-------------vntsaisvl---i--------------------------------ehv----------------------------------------------------------------------------------------------------------------k--nldrayefaercneptvwsqlaraqlnsg---m--------------ikeaidsyikaddpssymevveas-------------nksenwedlvrylqmark-------k---aresyvetelvfafakt--nrl-------adleefisg---------pnnaniqqvgdrcydqkmyeaakvlfnnisnfarlastvvhlgeyqtavdsarkanstrtwkevcfa------------cvdgeefrlaqicglhivvhadeleelinyyqdrgyfeelitmleaal-glera------hmgmftelailysky-------kpgkmrehlelf---wsrvnipkvlraaeqahlwaelvflydkyeeydnaivtmmahptdawkegqykdiitkvanielyykslqfyldykpmlindllnv-l-------------sprmdhtr--------------------------------------av-------------------------------------affrk--------v--qh--lplvkpylrtvqthnnkainealndllieeedysglrnsida--y--dnfdtialaqrlekh-eliefrriaaylykgnnrwkqsvelckkdllykdamtyagesrdtelaeellewfle------r-qryecfsaglyscydllrpdvvleqawrhgi-sdyampyliqvmreytiridkletsenvrkqe-e-eq---t--e-n-------k--------------piv--y---------d-------n-----------p-tl--mit-------agp-------------s---------------y---------------------------------p-------qp---g------------------yaapqmp--------gmpggmppagmq-----------------------gp-pgmmgggy----------------------n---fgm
'CHC1_gallus_|124339781|ref|NP_001073586_1|_clathrin_heavy_chain_1_'                                                  maq--ilpirfqehlqlqn--lginpanigfstltmesdkficirekvg-----------------e--q--aqvviidmn-------------dpsnpirrpisadsaimnpa--s-kvialka----------------------------------------------g------ktlqifniemkskmkahtmtd-dvtfwkwislntvalvtdnavyhwsm-e--g--e--s----------------------------qpvkmfdrhssl--a--gcqiinyrtdakqkwllltgisaq---------q------n------rvvgamqlysvdrkvsqpieghaasfaq-fkmegn-a-e-estlfcfavr--gq----------a--ggklhiievgtp--pt-gnq--------pf-pk--------ka-v-------dvffpp------ea-qndfpvamqisdkhdvvflitkygyihlydletgtciymnrisgetifvtaqhea---tagiigvn-rkgqvlsvcveeeniipyit-nv-l----q---np-dlalrmavrnnlaga--eelfarkfnalfaqgnyseaakvaanapk----------------------------gilrtpdtirrfqsvp--aqpgqt-s-pllqyfgilld-qgqln-kyeslelcrpvlq-qgrkqlle-------------kwlkedklecseelgdlv-ks-v-d-ptlalsvylran--vpnkviqcfaetgqvqkivlyakkv--g----y-------------------------tpdwifllrnvmr-----------------is---pdq---------------------------------------------------gq------qfaqmlvqd-e---epl-ad---itqivdvfme---------------------------ynliqqctaflldalknnrps--egplqtrllemnl-mh-ap-qvadailgnqmfthydrahiaqlcekagllqralehf----------tdlydikrav-vh-t-h----------------------------------l--------lnpewlvnyfgslsv--edsleclramls-------------------------------------------anirqnlqicvqvaskyheqls---------------tqslielfesfk--sfeglfyflgsiv---nf----------------------------------------------------------s-----------------------------------------------------qdpd-vhfkyiqaacktgqikevericre-s-n-cydpervknfl-keakltdq----lpliivcdrfdfvhdlvlylyrnnlqky--------------ieiyvqkvnpsrlpvvigg-------------lldvdc---sedviknlil--vvr---gqf-s--tdelvaevekr-nrlklllpwlearihegceepathnalakiyids-nnnperflrenpyydsrvvgkycekrd-----phlacvayer---------------------g--qcdlelinvcnenslfkslsrylvrrkdpelwasvll-------e---------------------sn---------pyrrplidqvvqtal---set-qd-peevsvt---vka--fmtadlpneliellekivld--n-svfsehrnlqnlliltaika-drtrvmeyinrldn-ydapdianiais--n-------elfeeafaifrkf-------------d-------------vntsavqvl---i--------------------------------ehi----------------------------------------------------------------------------------------------------------------g--nldrayefaercnepavwsqlakaqlqkg---m--------------vkeaidsyikaddpssymevvqaa-------------nasgnweelvkylqmark-------k---aresyvetelifalakt--nrl-------aeleefing---------pnnahiqqvgdrcydekmyeaakllynnvsnfgrlastlvhlgeyqaavdgarkanstrtwkevcfa------------cvdgkefrlaqmcglhivvhadeleelinyyqdrgyfeelitmleaal-glera------hmgmftelailyskf-------kpqkmrehlelf---wsrvnipkvlraaeqahlwaelvflydkyeeydnaiitmmnhptdawkegqfkdiitkvanvelyykavqfylefkplllndllmv-l-------------sprldhtr--------------------------------------av-------------------------------------tfftk--------v--kq--lplvkpylrsvqnhnnksvneslnnlfiieedyqalrtsida--y--dnfdnislaqrlekh-eliefrriaaylfkgnnrwkqsvelckkdrlykdamqyaseskdtelaeellqwflq------e-nkkecfgaclftcydllrpdvvletawrhni-mdfampyfiqvmkeyltkvdkldaseslrkee-e-qa---t--e-t-------q--------------piv--y---------g-------q-----------p-ql--mlt-------agp-------------s---------------v---------------------------------a-------vp---p----------------------qap-------------------f-----------------------gy-gy-tappygqp-q----p------g----fg---ysm
'CHC1_danio_|189528657|ref|XP_699126_3|_PREDICTED__hypothetical_protein_LOC503600_'                                   maq--ilpirfqehlqlqn--lginpanigfstltmesdkficirekvg-----------------e--q--aqvviidms-------------dpntpirrpisadsaimnpa--s-kvialka----------------------------------------------a------ktlqifniemkskmkahtmte-dvsfwkwislntialvtdnavyhwsm-e--g--d--s----------------------------qpikvfdrhssl--a--gcqiinyrtdakqkwllligisaq---------q--n----------rvvgamqlysvdrkvsqpieghaagfaq-fkmegn-a-e-estlfcfavr------g--q----a--ggklhiievgtp--pt-gnq--------af-pk--------ka-v-------dvffpp------ea-qndfpvamqisskhdvvflitkygyihlydletgtciymnrisgetifvtaphea---tsgiigvn-rkgqvlsvcveeeniipyit-nv-l----q---np-dlalrmavrnnlaga--eelfarkfnnlfaggnyseaakvaanapk----------------------------gilrtpdtirrfqsvp--aqpgqt-s-pllqyfgilld-qgqln-kfeslelcrpvlq-qgrkqlle-------------kwlkedklecseelgdlv-ks-v-d-ptlalsvylran--vpnkviqcfaetgqfqkivlyakkv--g----y-------------------------tpdwifllrnvmr-----------------is---peq---------------------------------------------------gl------qfsqmlvqd-e---epl-ad---itqivdvfme---------------------------ynliqqctsflldalknnrpt--egplqtrllemnl-mh-ap-qvadailgnqmfthydrahvaqlcekagllqralehy----------tdlydikrav-vh-t-h----------------------------------l--------lnpewlvnffgslsv--edsmeclramls-------------------------------------------anirqnlqicvqvaskyheqls---------------tqsltelfesfk--sfeglfyflgsiv---nf----------------------------------------------------------s-----------------------------------------------------qdpe-vhfkyiqaacktgqikevericre-s-n-cydpervknfl-keakltdq----lpliivcdrfdfvhdlvlylyrnnlqky--------------ieiyvqkvnpsrlpvvigg-------------lldvdc---sedviknlil--vvr---gqf-s--tdelvaevekr-nrlklllpwlearihegceepathnalakiyids-nnnperflrenpyydsrvvgkycekrd-----phlacvayer---------------------g--qcdqelihvcnenslfkslsrylvrrkdpelwasvll-------e---------------------vn---------pyrrplidqvvqtal---set-qd-peevsvt---vka--fmtadlpneliellekivld--n-svfsehrnlqnlliltaika-drtrvmeyinrldn-ydapdianiais--n-------elfeeafaifrkf-------------d-------------vntsavqvl---i--------------------------------ehi----------------------------------------------------------------------------------------------------------------g--nldrayefaercnepavwsqlakaqlqkg---l--------------vkeaidsyikaddpsaymevgqaa-------------aqsgnwedlvkflqmark-------k---aresyvetelifalakt--nrl-------aeleefing---------pnnahiqqvgdrcydekmyeaakllynnvsnfgrlastlvhlgeyqaavdgarkanstrtwkevcfa------------cvdgkefrlaqmcglhivvhadeleelinyyqdrgyfeelitmleaal-glera------hmgmftelailyskf-------kpqkmrehlelf---wsrvnipkvlraaeqahlwgelvflydkyeeydnaiitmmnhpadawkesqfkdiitkvanvelyyravqfylefkplllndlliv-l-------------sprldhtr--------------------------------------av-------------------------------------nffsk--------v--kq--lplvkpylrsvqnhnnksvnealnnlfiteedfqalrtsida--y--dnfdnislaqslekh-eliefrriaaylfkgnnrwkqsvelckkdklykdamqyaseskdtelaeellqwfle------d-dkkecfaaclftcydllrpdvvletawrhnl-mdfsmpyfiqvmreylskvdkldaseslrkee-e-ql---t--e-a-------q--------------piv--y---------g-------t-----------p-ql--mlt-------agp-------------n---------------v---------------------------------a-------vp---p----------------------qqp-------------------y-----------------------gy-gyptatgytqpaq----p------g----fg---ygm
'CHC1_xenopus_|148231021|ref|NP_001085860_1|_MGC80936_protein_'                                                       maq--ilpirfqehlqlqn--lginpanigfstltmesdkficirekvg-----------------d--q--aqvviidmn-------------dasnpirrpisadnaimnpa--s-kvialka----------------------------------------------g------ktlqifniemkskmkahtmtd-dvsfwkwislntvalvtdnavyhwsm-e--g--e--s----------------------------qpvkvfdrhssl--a--gcqiinyrtdakqkwllltgisaq---------q------n------rvvgamqlysvdrkvsqpieghaasfaq-fkmegn-a-e-estlfcfavr--gq----------a--ggklhiievgtp--pt-gnq--------pf-pk--------ka-v-------dvffpp------ea-qndfpvamqisskhdvvflitkygyihlydletgtciymnrisgetifvtaphea---tagiigvn-rkgqvlsvcveeeniipyit-nv-l----q---np-dlalrmavrnnlaga--eelfarkfnalfaqgnyseaakvaanapk----------------------------gilrtpetirrfqsvp--aqpgqt-s-pllqyfgilld-qgqln-kfeslelcrpvlq-qgrkqlle-------------kwlkedklecseelgdlv-ks-v-d-ptlalsvylran--vpnkviqcfaetgqvqkivlyakkv--g----y-------------------------tpewifllrnvmr-----------------in---pdq---------------------------------------------------gq------qfaqmlvqd-e---epl-ad---itqivdvfme---------------------------ynliqqctaflldalknnrpt--egplqtrllemnl-mh-ap-qvadailgnqmfthydrahiaqlcekagllqralehf----------tdlydikrav-vh-t-h----------------------------------l--------lnpewlvnyfgslsv--edsleclramls-------------------------------------------anirqnlqicvqvaskyheqls---------------tlslielfesfk--sfeglfyflgsiv---nf----------------------------------------------------------s-----------------------------------------------------qdpd-vhfkyiqaacktgqikeverisre-s-n-cydpervknfl-keakltdq----lpliivcdrfdfvhdlvlylyrnnlqky--------------ieiyvqkvnpsrlpvvigg-------------lldvdc---sedvikslil--vvr---gqf-s--tdelvaevekr-nrlklllpwlesrihegceepathnalakiyids-nnnperflrenpyydsrvvgkycekrd-----phlacvayer---------------------g--qcdlelinvcnenslfkslsrylvrrkdpelwasvll-------e---------------------sn---------pyrrplidqvvqtal---set-qd-peevsvt---vka--fmtadlpneliellekivld--n-svfsehrnlqnlliltaika-drtrvmeyinrldn-ydapdianiais--n-------elfeeafaifrkf-------------d-------------vntsavqvl---i--------------------------------ehi----------------------------------------------------------------------------------------------------------------g--nldrayefaercnepavwsqlakaqlqkg---m--------------vkeaidsyikaddpssfmevveaa-------------nasgnweelvkylqmark-------k---aresyvetelifalakt--nrl-------aeleefing---------pnnahiqqvgdrcydekmydaakllynnvsnfgrlastlvhlgeyqaavdgarkanstrtwkevcfa------------cvdgkefrlaqmcglhivvhadeleelinyyqdrgyfeelitmleaal-glera------hmgmftelailyskf-------kpqkmrehlelf---wsrvnipkvlraaeqahlwaelvflydkyeefdnaiitmmnhatdawkegqfkdiitkvanvelyykaihfylefkplllndllmv-l-------------sprldhtr--------------------------------------av-------------------------------------nfftk--------v--kq--lplvkpylrsvqnhnnksvnealnnlfiteedyqalrtsida--y--dnfdnislaqrlekh-eliefrriaaylfkgnnrwkqsvelckkdklykdamqyaseskdtelaeellqwflv------e-ekkecfaaclftcydllrpdvvletawrhni-mefampyfiqvmreylskvdkldasesirkee-e-qa---t--e-t-------q--------------piv--y---------g-------q-----------p-ql--mlt-------agp-------------s---------------v---------------------------------p-------vp---p----------------------qaa-------------------y-----------------------gy-gy-tapaygqp-q----p------g----fg---ysm
'CHC1_Scer_CHC1YGL206C'                                                                                               msd---lpieftelvdlms--lgispqfldfrsttfesdhfvtvretkd-----------------g--t--nsvaivdla-------------kgnevtrknmggdsaimhps--q-mvisvra----n-----------------------------------------g------tivqifnletksklksftlde-pvifwrwlsettlgfvtarsiltsnvfd--gnvn--a----------------------------kpqlltlrhanl--n--ntqiinfvanknldwfavvgilqe---------n------g------riagriqlfskqrnisqaidghvaiftn-illegn-gst-pvqvfvtgnr--na--t--t----g--agelriieidhd--as-lps--------qy-qk--------et-t-------diffpp------da-tndfpiavqvsekygiiylltkygfihlyeletgtnlfvnritaesvftaapynh---engiacin-kkgqvlaveistsqivpyil-nk-l----s---nv-alalivatrgglpga--ddlfqkqfeslllqndyqnaakvaasst------------------------------slrnqntinrlkniq--appgai-s-pillyfstlld-kgkln-keetielarpvlq-qdrkqlfe-------------kwlkedklecseelgdiv-kp-f-d-ttlalacylrag--ahakvisclaelqqfekiipycqkv--g----y-------------------------qpnflvlisslir-----------------ss---pdr---------------------------------------------------as------efavsllqnpe-t-asq-id---iekiadlffs---------------------------qnhiqqgtsllldalkgdtpd--qghlqtrvlevnl-lh-ap-qvadailgnnifshydkptiaslsekaglyqraleny----------tdikdikrcv-vh-t-n----------------------------------a--------lpidwlvgyfgklnv--eqslaclkalmd-------------------------------------------nniqaniqtvvqvatkfsdlig---------------pstliklfedyn--ateglyyylaslv---nl----------------------------------------------------------t-----------------------------------------------------edkd-vvykyieaaakmkqyreierivkd-n-n-vydpervknfl-kdanledq----lplvivcdrfdfvhemilylyksqnlkf--------------ietyvqqvnpsktaqvvga-------------lldmdc---deafiqsllq--svl---gqv-p--inelttevekr-nrlkillpfleqslsqgiqdqavynalakiyids-nnspekflkendqydtldvghycekrd-----pylayiayek---------------------g--qndddliritnensmykyqaryllersdldlwnkvln-------q---------------------en---------ihrrqlidsvisvgi---pel-td-pepvslt---vqa--fmtnglkleliellekiile--p-spfnenvalqgllllsaiky-eptkvssyiekldn-ydadeiaplcie--h-------dlkeeafeiydkh-------------e-------------mygkalkvl---i--------------------------------edi----------------------------------------------------------------------------------------------------------------m--sldraasyadkintpelwsqigtaqldgl---r--------------ipdaiesyikaedpsnyenvidia-------------eqagkyeelipfllmark-------t---lkepkidgalilayael--nki-------heienllag---------snvanldhvgdklfenkeykaarlcysavsnysklastlvylgdyqaavdtarkasnikvwklvnda------------ciekkefklaqicglnlivhaeeldelveryesngyfeelislfeagl-glera------hmgmftelailysky-------epdktfehlklf---wsrinipkviraveqahlwselvflyahydewdnaaltliekstkdldhayfkevvvkvsnleiyykainfyvkfhpsllvdllts-l-------------tprldipr--------------------------------------tv-------------------------------------kifsk--------s--dn--lplikpflinvlpknnsvvnqayhdlmieeedykalqdavds--y--dkfdqlglasrlesh-kliffkkigallyrrnkkwakslsilkeeklwkdaietaaisqdpkvvealltyfve------t-gnregfvallyaaynlvriefvleiswmnsl-edyikpfeisikkeqndsikkiteelakksgs-n-eeh--k--d-g-------q--------------p-------------------------------------l--mlm-------nsa-----------------------------------------------------------------------------------------------------------------------------------------------------------mnv-------------------qp---tgf
'CHC1_IT_Smik_c996_7043'                                                                                              msd---lpieftelvdlts--lgispqfldfrsttfesdhfvtvretkd-----------------g--t--nsvaivdlt-------------kgnevtrknmggdsaimhps--q-mvisvra----n-----------------------------------------g------tivqifnletksklksftlde-pvifwrwlsestlgfvtarsiltsnvfd--gnvn--a----------------------------kpqllttrhanl--n--ntqiinfvanknldwfavvgilqe---------n------g------riagriqlfskqrnisqaieghvaiftn-illegn-gtt-pvqvfvtgnr--na--t--t----g--agelrmieidhd--as-lps--------qy-qk--------kt-t-------diffpp------da-tndfpiavqvsekygiiylltkygfihlyeletgtnlfvnritaesvftaasynh---dngiacin-kkgqvlaveistsqivpyvl-nk-l----s---nv-alaltvatrgglpga--ddlfqkqfeslllqndyqsaakvaasst------------------------------slrnqntinrlkniq--appgai-s-pillyfstlld-kgkln-keetielarpvlq-qdrkqlfe-------------kwlkedklecseelgdiv-kp-f-d-ttlalacylras--ahakvvsclaelqqfekiipycqkv--g----y-------------------------qpnflvlisslir-----------------ss---pdr---------------------------------------------------as------efavsllqnpe-t-asq-id---iekiadlffs---------------------------qnhiqqgtsllldalkgdtpd--qghlqtrvlevnl-lh-ap-qvadailgnnifshydkptiaslsekaglfqraleny----------tdikdikrcv-vh-t-n----------------------------------a--------lpidwlvgyfgklnv--eqslaclkalmd-------------------------------------------nnmqaniqtvvqvatkfsdlig---------------sstliklfedyn--ateglyyylaslv---nl----------------------------------------------------------t-----------------------------------------------------edkd-vvykyieaaakmkqyreierivkd-n-n-vydpervknfl-kdanledq----lplvivcdrfdfvhemilflyksqnlkf--------------ietyvqqvnpsktaqvvga-------------lldmdc---dqkfiqtllq--svl---gqv-p--inelttevekr-nrlkillpfleqslsqgiqdqavynalakiyids-nnspekflkendqydtldvghycekrd-----pylayiayek---------------------g--kndddliritnensmykyqaryllersdldlwnkvld-------p---------------------en---------ihrrqlidsvisvgi---pel-td-pepvslt---vqa--fmtnglkleliellekiile--p-spfnenvalqgllllsaiky-eptkvssyiekldn-ydadeiaplcie--h-------dlkeeafeiydkh-------------e-------------myskalkvl---i--------------------------------edi----------------------------------------------------------------------------------------------------------------m--sldraavyadkintpelwsqigtaqldgl---r--------------ipdaiesyikaedpsnyenvidia-------------eqagkqeelipyllmark-------t---lkepkidgalilayael--nki-------heienllag---------snvanldhvgdklfeneeykaarlcysavsnysklastlvylddyqaavdtarkasnikvwklvnda------------ciekkefklaqicglnlivhaeeldelveryesngyfeelislfeagl-glera------hmgmftelailysky-------epdktfehlklf---wsrlnipkviraveqahlwselvflyahydewdnaaltliekstkdldhayfkeviikvsnleiyykainfyvkfhpsllvdllta-l-------------tprldipr--------------------------------------tv-------------------------------------kifsk--------s--dn--lplikpflinvlpknnsvvnqayhdlmieeedykalqnavds--y--dkfdqlglasrlesh-kliffkkiaallyrrnkkwakslsilkeeklwkdaietaaisqdsrvvedlityfve------t-gnreafvallyaaynlvrfdfileiswmnsl-edyikpyeisvkkeqndsirkitedlaeksgs-n-eea--r--d-g-------q--------------p-------------------------------------l--mlm-------nst-----------------------------------------------------------------------------------------------------------------------------------------------------------mni-------------------qp---tgf
'CHC1_IT_Spar_c283_7567'                                                                                              msd---lpieftelvdlts--lgispqfldfrsttfesdhfvtvretkd-----------------g--t--nsvaivdlt-------------kgnevtrknmggdsaimhps--q-mvisvra----n-----------------------------------------g------tivqifnletksklksftlde-pvifwrwlsettlgfvtarsiltsnvfd--gnvn--a----------------------------kpqlltlrhanl--n--ntqiinfvanknldwfavvgilqe---------n------g------riagriqlfskqrnisqaidghvaiftn-illegn-gst-pvqvfvtgnr--na--t--t----g--agelriieidhd--as-lps--------qy-qk--------kt-t-------diffpp------da-tndfpiavqvsekygiiylltkygfihlyeletgtnlfvnritaesvftaapynh---engiacin-kkgqvlaveistsqivpyil-nk-l----s---nv-alaltvatrgglpga--ddlfqkqfeslllqndyqnaakvaasst------------------------------slrnqntinrlkniq--appgai-s-pillyfstlld-kgkln-keetielarpvlq-qdrkqlfe-------------kwlkedklecseelgdiv-kp-f-d-ttlalacylrag--ahakvisclaelqqfekiipycqkv--g----y-------------------------qpnflvlisslir-----------------ss---pdr---------------------------------------------------as------efavsllqnpe-t-asq-id---iekiadlffs---------------------------qnhiqqgtsllldalkgdtpd--qghlqtrvlevnl-lh-ap-qvadailgnnifshydkptiaslsekaglyqraleny----------tdikdikrcv-vh-t-n----------------------------------a--------lpidwlvayfgklnv--eqslaclkalmd-------------------------------------------nniqaniqtvvqvatkfsdlig---------------pstliklfedyn--ateglyyylaslv---nl----------------------------------------------------------t-----------------------------------------------------edkd-vvykyieaaakmkqyreierivkd-n-n-vydpervknfl-kdanledq----lplvivcdrfdfvhemilylyksqnlkf--------------ietyvqqvnptktaqvvga-------------lldmdc---deafiqnllq--svl---gqv-p--idelttevekr-nrlkillpfleqslsqgiqdqavynalakiyids-nnspekflkendqydtldvghycekrd-----pylayiayek---------------------g--qndddliritnensmykyqaryllkrsdlelwnkvln-------s---------------------en---------ihrrqlidsvisvgi---pel-td-pepvslt---vqa--fmtnglkleliellekiile--p-spfnenvalqgllllsaiky-eptkvssyiekldn-ydadeiaplcie--h-------dlkeeafeiydkh-------------e-------------mygkalkvl---i--------------------------------edi----------------------------------------------------------------------------------------------------------------m--sldraaayadkintpelwsqigtaqldgl---r--------------ipdaiesyikaedpsnyenvidia-------------eqadkyeelvpyllmark-------t---lkepkidgalilayael--nki-------heienllag---------snvanldhvgdklfenkeykaarlcysavsnysklastlvylddyqaavdtarkasnikvwklvnda------------ciekkefklaqicglnlivhaeeldelveryesngyfeelislfeagl-glera------hmgmftelailysky-------epdktfehlklf---wsrinipkviraveqahlwselvflyahydewdnaaltliekstkdldhayfkevvvkvsnleiyykainfyvkfhpsllvdllta-l-------------tprldipr--------------------------------------tv-------------------------------------kifsk--------s--dn--lplikpflinvlpknnsvvnqayhdlmieeedykalqdavds--y--dkfdqlglasrlesh-kliffkkiaallyrrnkkwakslsilkeeklwkdaietaaisqdpkvveglityfve------t-gnkeafvallyaaynlvrfefvleiswmnsl-edyikpfeisikkeqndsirkiteelveksgs-n-eer--k--d-g-------q--------------p-------------------------------------l--mlm-------nsa-----------------------------------------------------------------------------------------------------------------------------------------------------------mni-------------------qt---tgf
'CHC1_ashU_Sbay_Contig674_4'                                                                                          msd---lpieftelvdlts--lgispqfldfrsttfesdhfvtaretkd-----------------g--a--nsvaivdlt-------------kgnevtrknmggdsaimhps--q-mvisvra----n-----------------------------------------g------tivqifnletksklksftlde-pvifwrwlsettlgfvtarsiltsnvfd--gnvn--a----------------------------kpqllttrhanl--n--ntqiinfvanknldwfavvgilqe---------n------g------riagriqlfskqrnisqaidghvaiftn-illegn-gst-pvqvfvtgnr--na--t--t----g--agelriieidhd--as-lps--------qy-qk--------kt-t-------diffpp------da-tndfpiavqvsekygiiylltkygfihlyeletgtnlfvnritaesvftatsynh---qngiacin-kkgqvlaveistsqvvpyil-nk-l----s---nv-slaltvatrgglpga--ddlfqkqfesllsqndyqnaakiaasst------------------------------slrnqstinrlkniq--aapgai-s-pillyfstlld-kgkln-keetielarpvlq-qdrkqlfe-------------kwlkedklecseelgdiv-kp-f-d-ttlalacylras--ahakvisclaelqqfekiipycqkv--n----y-------------------------qpnflvlisslir-----------------ss---pdr---------------------------------------------------as------efavsllqnpe-t-asq-id---iekiadlffs---------------------------qnhiqqgtsllldalksdtpd--qghlqtrvlevnl-lh-ap-qvadailgnnifshydkptiaslsekaglyqraleny----------tdikdikrcv-vn-t-s----------------------------------a--------lpvdwlvayfgklnv--eqslaclkalmd-------------------------------------------nniqaniqivvqvatkfsdlig---------------psiliklfedyn--ateglyyylaslv---nl----------------------------------------------------------t-----------------------------------------------------edkd-vvykyieaaakmkqyreierivkd-n-n-vydpervknfl-kdanledq----lplvivcdrfdfvhemvlylyksqnlkf--------------ietyvqqvnpaktaqvvga-------------lldmdc---dekfiqnilq--svl---gqv-p--inelttevekr-nrlkillpfleqslsqgiqdqavynalakiyids-nnspekflkendqydtldvgrycekrd-----pylayiayek---------------------g--qndddlvritnensmykyqaryllersdpelwnkvln-------p---------------------en---------ihrrqlidsvisvgi---pel-td-pepvslt---vqa--fmtnglkleliellekiile--p-spfndnvalqgllllsaiky-eptkvssyieklen-ydaeeiaplcie--h-------dlkeeafeiydkh-------------e-------------mygkalkvl---v--------------------------------edi----------------------------------------------------------------------------------------------------------------m--sldraaayadkintpelwsqigtaqldgl---r--------------ipdaiesyikaedpsnyenvidia-------------eqadkceelipyllmark-------t---lkepkidgalilayael--nki-------heienllsg---------snvanlnqvgdklfenkeykaarlcysavsnysklastlvylndyqaavdtarkasnikvwklvnda------------ciekkefklaqicglnlivhaeeldelvdkyesngyfeelislfeagl-glera------hmgmftelailysky-------epdktfehlklf---wsrinipkviraveqahlwselvflyahydewdnaaltlieksgkdldhayfkevivkvsnleiyykainfyvkfhpsllvdllts-l-------------tprldipr--------------------------------------tv-------------------------------------kifsk--------s--dn--lplikpflinvlpknnsvvnqayhdlmieeedyralqdavds--y--dkfdqlglasrlesh-kliffkkiaallyrrnkkwakslsilkdeklwkdaietaaisqdskvvedlityfve------t-gnkeafvallyaaynlvrfefvleiswmnsl-edyikpyeisvkkeqndsikkltqeltdksgs-n-eeq--r--d-g-------q--------------p-------------------------------------l--mlm-------nsa-----------------------------------------------------------------------------------------------------------------------------------------------------------mnl-------------------qp---tgf
'CHC1_ashU_Scas_Contig676_31'                                                                                         msd---lpieftelvdlts--lgispqsldfrsttfesdhyvtvreshd-----------------g--s--nsvsivdla-------------ngnqvtkknmggdsaimhpn--q-mvisvra----n-----------------------------------------g------tivqifnletktklksftlte-piifwkwlndetlglvtsqsvlicnvfd--gvvd--a----------------------------rptvltarhanl--n--ntqiinfvanakldwfavvgilqe---------n------g------riagkiqlfskqrnisqaidghvaiftn-illegn-gss-pvqvfvtgnr--na--t--t----g--tgelriieidhd--qs-lpt--------qy-qk--------kn-s-------eiffpp------da-tndfpiavqvsekygivylltkygfihlyeletgtnlfvnritaesvftatsyhe---kngiacin-kkgqvlaveistsqivpyil-nk-l----s---nv-slaltvatrgglpga--ddlftkqfesllaqndyqnaakiaassq------------------------------slrnqntinrlkniq--aapgai-s-pillyfstlld-kgkln-keetielarpvlq-qdrkqlfe-------------kwlkedklecseelgdiv-kp-f-d-ttlslacylraq--chpkvisslaelqqfekiipycqkv--n----f-------------------------qpnflvlistiar-----------------ts---pdr---------------------------------------------------as------efaisllqnpe-t-aqq-ld---iekiadiffs---------------------------qnhiqqgtsllldalksdtpd--qghlqtrvlevnl-lh-ap-qvadaimgnnifshydkptiaslaekanlyqraleny----------tditdikrci-vh-t-d----------------------------------a--------lpidwliayfgklnv--eqslaclralmd-------------------------------------------nnlqaniqiivqvatkysdllg---------------satlikmfedyk--ateglyyylaslv---nl----------------------------------------------------------t-----------------------------------------------------edkd-vvykyieaaakmnqfteierivrd-n-n-vydpervknfl-kdanlndq----iplvvvcdrfnfvhelilylyksqnlkf--------------ietyvqqinpsrtaqviga-------------lldmdc---dekfiqdllq--svl---gqv-p--iaelttevekr-nklklllpfleatlnqgvqdqavynalakiyids-nnspekflkendqydtldvgrycekrd-----pylayiaydk---------------------g--sndddliritnentmykyqaryllkrsdpelwnkvln-------p---------------------en---------vhrrqlidsvisvgi---pel-td-pepvslt---vqa--fmsndlkleliellekiile--p-spfndnvalqgllllsaiky-eptkvsnyiekldn-ydadeiaplcia--n-------dlkeeafeiydkh-------------e-------------myskalgvl---v--------------------------------eei----------------------------------------------------------------------------------------------------------------m--sldraatyvdkintpelwsqlgtaqldgl---r--------------ipdaidsyikaedpskfenvidia-------------eqaekyeelipyllmark-------t---lkeskidgslilayaql--dki-------heienilag---------snvanldnvgdklfelknykaarlcyasisnysklastlvylddyqgavdtarkasnikvwklvnda------------ciekkefrlaqicglnliihaeeldelvnkyetngyfdelislfeagm-glera------hmgmftelavlysky-------epkktfehlklf---wsrinipkviravedahlwqelvflyahydewdnaalvmidkstkdldhsyfkevivkvsnleiyykainfyvkehpsllidllsv-l-------------tprldipr--------------------------------------tv-------------------------------------kifak--------s--dn--lplikpflinilpknnsvvneayhelvieeedykalqdavda--y--dkfdqlglaatleth-dliffkkiaallyrrnkkwakcltilkneklwkdaietaaisqdpkvaedllsyfve------t-gnkeafvallysayhliqydvvlelswlnsl-ddyikpyeisikkeqqtniqklseqlaeksge-a-ga---n--a---------------------------------------s-------g-----------q-pl--mlm-------nsa-------------------------------------------------------------------------------------------------------------------------------------------------------------n--t----n------g----fn---ggf
;
END; [Characters]

BEGIN Distances;
DIMENSIONS ntax=50;
FORMAT labels=left diagonal triangle=both;
MATRIX
[1] 'chc1_athali_gi|20453062|gb|AAM19776_1|_AT3g08530T8G24_1_'                                                             0.0 0.41405082 0.44894895 0.08658009 0.2204611 0.62057877 0.5494012 0.549483 0.41554558 0.5982405 0.5247093 0.5688889 0.52592593 0.7105691 0.65413535 0.5051852 0.48192772 0.5724382 0.6453055 0.68288857 0.5633383 0.13441655 0.44245142 0.57296467 0.57296467 0.58832335 0.5669173 0.5677711 0.53292495 0.5015015 0.45441177 0.48809522 0.46290323 0.45319465 0.5082459 0.530303 0.51359516 0.5135135 0.45170876 0.45319465 0.45468053 0.46569344 0.4472511 0.4480712 0.44279346 0.57450074 0.56989247 0.56682026 0.5760369 0.55230767
[2] 'chc1_vovox_jgi|Volca1|104811|estExt_fgenesh4_pg_C_190208'                                                             0.41405082 0.0 0.4288299 0.38226482 0.38383234 0.6257942 0.5632873 0.5473876 0.09292811 0.5492447 0.57992786 0.61132073 0.5362493 0.7055138 0.6289346 0.5468845 0.517179 0.5842294 0.65180725 0.71782947 0.6266586 0.3819277 0.49370882 0.56299454 0.5654291 0.5548153 0.5594448 0.55917877 0.5386088 0.5240674 0.4951749 0.50421685 0.490438 0.4864865 0.52501506 0.5123718 0.5066345 0.53176045 0.48528528 0.48468468 0.48528528 0.486747 0.48408407 0.48317307 0.4858859 0.56482047 0.56482047 0.56299454 0.5666464 0.57203645
[3] 'chc1_ostreo_jgi|Ost9901_3|28794|eugene_0100010188'                                                                    0.44894895 0.4288299 0.0 0.38918918 0.38198197 0.61533546 0.5645846 0.5688185 0.41485506 0.5813672 0.5967352 0.61909264 0.5724594 0.7158093 0.638401 0.5478208 0.52755904 0.5794504 0.650303 0.71950275 0.62825954 0.38966566 0.49183303 0.5573171 0.5816078 0.57082325 0.5668675 0.56626505 0.52888316 0.5376214 0.5130382 0.50786924 0.48316708 0.49004224 0.55063677 0.5306618 0.5078884 0.5413123 0.48883525 0.48883525 0.48883525 0.49333334 0.48702475 0.4849034 0.48883525 0.57012194 0.5695122 0.57012194 0.56890243 0.56916517
[4] 'chc1_populus_jgi|Poptr1_1|567249|eugene3_00101807'                                                                    0.08658009 0.38226482 0.38918918 0.0 0.15483871 0.60076284 0.5442504 0.54171705 0.37492502 0.55774987 0.56049824 0.5915493 0.545292 0.705625 0.63383687 0.5156438 0.47917923 0.5603345 0.63685477 0.7162791 0.60361445 0.09320505 0.43329328 0.5550152 0.5592705 0.5485232 0.5422195 0.54013276 0.51757187 0.49879372 0.45666468 0.46426427 0.43900928 0.4322542 0.49969897 0.4900302 0.47432023 0.5117683 0.43105516 0.43165466 0.4322542 0.44047618 0.4292566 0.4319952 0.42985612 0.5556231 0.5544073 0.5544073 0.55744684 0.546837
[5] 'chc1_phypa_jgi|Phypa1_1|167464|estExt_fgenesh1_pg_C_1470009'                                                          0.2204611 0.38383234 0.38198197 0.15483871 0.0 0.60457724 0.5481348 0.5410628 0.3764988 0.56220096 0.5669431 0.5966229 0.5434007 0.70875 0.63202417 0.51802886 0.48038623 0.5615293 0.6323353 0.71705425 0.60866946 0.16636637 0.42942944 0.55197567 0.5604863 0.5481928 0.5416164 0.53832227 0.5182109 0.49668476 0.45698926 0.46130773 0.42883664 0.42540443 0.49398315 0.49305135 0.46888217 0.5114596 0.4242061 0.42480528 0.42480528 0.43995243 0.42240864 0.42035928 0.42540443 0.55136776 0.550152 0.550152 0.55136776 0.5523114
[6] 'chc1_ehisto_200_m00090_|||clathrin_heavy_chain_putative|Entamoeba_histolytica|chr_unknown|||Auto'                     0.62057877 0.6257942 0.61533546 0.60076284 0.60457724 0.0 0.6309751 0.62748873 0.6227735 0.6517572 0.6455534 0.65049505 0.64012736 0.7284768 0.67306465 0.63060176 0.6280223 0.6490148 0.68135375 0.7510008 0.6585678 0.60063696 0.6135787 0.6046213 0.61360717 0.61691225 0.61096936 0.61518824 0.62027025 0.62077755 0.5862069 0.60789305 0.616083 0.60330576 0.62899107 0.6168461 0.61962026 0.62780267 0.6026701 0.60330576 0.60330576 0.60638976 0.60203433 0.60598344 0.60584867 0.60012835 0.60205394 0.60012835 0.60269576 0.6046213
[7] 'chc1_Thaps3|269540|estExt_thaps1_ua_kg_C_chr_100130'                                                                  0.5494012 0.5632873 0.5645846 0.5442504 0.5481348 0.6309751 0.0 0.23685801 0.5546219 0.6110103 0.6115802 0.63113207 0.57967526 0.6989315 0.6585956 0.5803517 0.4417622 0.6232057 0.65741855 0.7288267 0.6212946 0.5393462 0.52884614 0.58379036 0.5941499 0.57802063 0.57384986 0.5784373 0.56074166 0.5572289 0.5356711 0.5347013 0.5253713 0.51896447 0.5576343 0.54727274 0.5463356 0.5639782 0.5183624 0.51896447 0.51896447 0.5133011 0.51655626 0.5177604 0.5183624 0.5819622 0.58379036 0.58135283 0.58135283 0.58064514
[8] 'chc1_Phatr2|36|gw1_15_1_1'                                                                                            0.549483 0.5473876 0.5688185 0.54171705 0.5410628 0.62748873 0.23685801 0.0 0.54799515 0.6157125 0.6122573 0.6231203 0.5740181 0.71092755 0.6487477 0.5843447 0.45112327 0.6211031 0.65328467 0.7349961 0.6240097 0.5315695 0.5361702 0.5874384 0.6009852 0.5810397 0.5710799 0.5726496 0.5641026 0.56601465 0.5383212 0.5363196 0.5294486 0.52969694 0.5621951 0.5588056 0.55203897 0.5729103 0.5290909 0.52969694 0.52969694 0.5255164 0.52969694 0.5315152 0.5284848 0.59236455 0.5942118 0.59236455 0.59359604 0.5885609
[9] 'chc1_Chlrein_4|195415|SAN_162480'                                                                                     0.41554558 0.09292811 0.41485506 0.37492502 0.3764988 0.6227735 0.5546219 0.54799515 0.0 0.55441356 0.58182913 0.61000943 0.5380924 0.70971787 0.62953997 0.5475469 0.51719975 0.58303463 0.6483715 0.71605897 0.6237923 0.36927712 0.49670067 0.5682095 0.56638247 0.5476046 0.5589124 0.5568319 0.539247 0.5210843 0.50392276 0.50240964 0.49104387 0.48707154 0.52714115 0.51057404 0.49849126 0.5263477 0.4858689 0.48526758 0.48526758 0.4855247 0.48526758 0.48134777 0.48827422 0.5645554 0.56516445 0.56211936 0.56638247 0.5711679
[10] 'chc1_CMER|CMF103C_clathrin_heavy_chain'                                                                               0.5982405 0.5492447 0.5813672 0.55774987 0.56220096 0.6517572 0.6110103 0.6157125 0.55441356 0.0 0.6501492 0.68426013 0.6129808 0.72103274 0.65657175 0.60483384 0.59369314 0.6354916 0.669897 0.73524845 0.6716958 0.5608722 0.5660036 0.59718823 0.6051345 0.6049457 0.61050725 0.60966766 0.59641254 0.5872727 0.5828845 0.5810729 0.5720497 0.5735736 0.5801573 0.56865126 0.5569697 0.58983666 0.5723724 0.5717718 0.5717718 0.5701439 0.5693694 0.56816816 0.57297295 0.5953545 0.596577 0.59352076 0.59474325 0.59865606
[11] 'chc1_tetrahym_24_m00346_|||Region_in_Clathrin_and_VPS_family_protein|T__thermophilia|chr_0|8254649|24'                0.5247093 0.57992786 0.5967352 0.56049824 0.5669431 0.6455534 0.6115802 0.6122573 0.58182913 0.6501492 0.0 0.59586465 0.5842764 0.70945525 0.6787879 0.58780926 0.5704779 0.61077845 0.65467626 0.73271173 0.6185878 0.5607251 0.58614457 0.6186699 0.614399 0.62560385 0.6188748 0.62711865 0.60744065 0.6043557 0.58058715 0.61167973 0.5977654 0.59194714 0.6022933 0.6048632 0.59502125 0.6067756 0.5907452 0.59134614 0.59134614 0.5927251 0.5889423 0.59375 0.5901442 0.6162294 0.6205003 0.61744964 0.614399 0.6135531
[12] 'chc1_plasmob_PB001126_00_0_|||clathrin_heavy_chain_putative|Plasmodium_berghei|chr_||Partial|Auto'                    0.5688889 0.61132073 0.61909264 0.5915493 0.5966229 0.65049505 0.63113207 0.6231203 0.61000943 0.68426013 0.59586465 0.0 0.55140185 0.71653545 0.67644274 0.6043233 0.58388627 0.680597 0.6095955 0.7670182 0.26086956 0.5954845 0.6107446 0.62716764 0.64547205 0.6330798 0.62689394 0.62938386 0.6293436 0.61728394 0.5762712 0.6145146 0.61264825 0.6022514 0.6196783 0.63584363 0.6260704 0.6225166 0.6022514 0.60318947 0.60318947 0.6107446 0.60318947 0.60506564 0.6041276 0.6319846 0.6290944 0.62716764 0.62716764 0.625
[13] 'chc1_Toxoplasma_gondii|IX|80_m02298|Annotation|Toxoplasma_gondii_TIGR|protein_coding_clathrin_heavy_chain_putative'   0.52592593 0.5362493 0.5724594 0.545292 0.5434007 0.64012736 0.57967526 0.5740181 0.5380924 0.6129808 0.5842764 0.55140185 0.0 0.6849315 0.64897466 0.56351596 0.5289506 0.6100478 0.60383004 0.748062 0.5548232 0.5481348 0.53966343 0.6021898 0.61496353 0.60205317 0.6084337 0.6088005 0.5681382 0.5785024 0.54003614 0.54856116 0.5411765 0.5362493 0.56875753 0.5672903 0.5482509 0.57926464 0.5356501 0.5356501 0.5356501 0.5404919 0.5356501 0.5314183 0.5374476 0.60279804 0.60705596 0.60279804 0.6015815 0.60729486
[14] 'chc1_tparva_530_m02665_|TP03_0480|TP03_0480|clathrin_heavy_chain_putative|Theileria_parva|chr_3|c3m530|530'           0.7105691 0.7055138 0.7158093 0.705625 0.70875 0.7284768 0.6989315 0.71092755 0.70971787 0.72103274 0.70945525 0.71653545 0.6849315 0.0 0.73836476 0.71167195 0.69717866 0.77427185 0.69423556 0.78326696 0.672874 0.70562226 0.69491524 0.69341695 0.6952978 0.6959799 0.70037687 0.6959799 0.70039684 0.68110484 0.7001886 0.7022613 0.68911916 0.693032 0.6917765 0.6913891 0.6936598 0.69603527 0.69240427 0.693032 0.693032 0.69930947 0.6917765 0.69114876 0.693032 0.70219433 0.70219433 0.7015674 0.69905955 0.6984326
[15] 'chc1_leish_LinJ36_V3_1700_|||clathrin_heavy_chain_putative|Leishmania_infantum|chr_36|||Auto'                         0.65413535 0.6289346 0.638401 0.63383687 0.63202417 0.67306465 0.6585956 0.6487477 0.62953997 0.65657175 0.6787879 0.67644274 0.64897466 0.73836476 0.0 0.61725396 0.6278788 0.6614832 0.69594187 0.7658915 0.69188863 0.6294046 0.62636036 0.6420281 0.6597434 0.6561361 0.6588164 0.6586103 0.65317917 0.6262136 0.63052696 0.62394196 0.6180685 0.6173808 0.6272727 0.6228017 0.61161524 0.63282675 0.6167773 0.6167773 0.6167773 0.62060606 0.6149668 0.61171496 0.6149668 0.65180206 0.65485644 0.65180206 0.65241295 0.6581197
[16] 'chc1_naegler_estExt_fgeneshNG_pg_C_90133'                                                                             0.5051852 0.5468845 0.5478208 0.5156438 0.51802886 0.63060176 0.5803517 0.5843447 0.5475469 0.60483384 0.58780926 0.6043233 0.56351596 0.71167195 0.61725396 0.0 0.51575756 0.61317366 0.6451028 0.7230411 0.61585 0.5163044 0.4849034 0.5584098 0.5792049 0.5616272 0.55912673 0.5621589 0.54172015 0.5397693 0.50423217 0.51920766 0.48413193 0.48163757 0.53603876 0.52612394 0.5218447 0.5451242 0.48163757 0.48103553 0.48103553 0.4846293 0.47983143 0.4831122 0.48524985 0.5651376 0.5657492 0.564526 0.5614679 0.56269115
[17] 'chc1_phytoph_PITG_02022_|_PITT_02022_|_Phytophthora_infestans_clathrin_heavy_chain_translation_1719_aa'               0.48192772 0.517179 0.52755904 0.47917923 0.48038623 0.6280223 0.4417622 0.45112327 0.51719975 0.59369314 0.5704779 0.58388627 0.5289506 0.69717866 0.6278788 0.51575756 0.0 0.5813397 0.63581365 0.7199074 0.5972138 0.47763 0.4563516 0.5502742 0.5624619 0.56075335 0.5553539 0.5677966 0.5336323 0.5102781 0.49121743 0.49004224 0.45719603 0.44511458 0.5233192 0.5162455 0.49759904 0.52094716 0.44390833 0.44451147 0.44451147 0.46121213 0.44451147 0.44263285 0.44571772 0.5588056 0.5600244 0.559415 0.55819625 0.55508214
[18] 'chc1_tricho_110427_m00002'                                                                                            0.5724382 0.5842294 0.5794504 0.5603345 0.5615293 0.6490148 0.6232057 0.6211031 0.58303463 0.6354916 0.61077845 0.680597 0.6100478 0.77427185 0.6614832 0.61317366 0.5813397 0.0 0.6610978 0.75390154 0.6495215 0.55861247 0.557945 0.6200717 0.62485063 0.61051375 0.60573477 0.609319 0.60071945 0.57228196 0.5591398 0.57825565 0.5591398 0.567503 0.5961768 0.57467145 0.57706094 0.6071856 0.56630826 0.56630826 0.56630826 0.57825565 0.5651135 0.5615293 0.56630826 0.60812426 0.609319 0.60573477 0.6069295 0.6152927
[19] 'chc1_chomi_640322486_XP_667814_Chro_80150_clathrin_heavy_polypeptide_Hc_'                                             0.6453055 0.65180725 0.650303 0.63685477 0.6323353 0.68135375 0.65741855 0.65328467 0.6483715 0.669897 0.65467626 0.6095955 0.60383004 0.69423556 0.69594187 0.6451028 0.63581365 0.6610978 0.0 0.7590734 0.60856456 0.63905686 0.6321493 0.654921 0.654733 0.6563449 0.65677965 0.65717745 0.6519514 0.65319663 0.640266 0.6345575 0.6277916 0.6255268 0.6520958 0.6490909 0.6381818 0.6533333 0.62612885 0.62673086 0.62673086 0.6287605 0.6255268 0.63012046 0.6243227 0.6520947 0.6575592 0.65330905 0.656952 0.66079026
[20] 'chc1_glamblia_640332038_XP_768408_GLP_9_31364_35911_clathrin_heavy_chain_'                                            0.68288857 0.71782947 0.71950275 0.7162791 0.71705425 0.7510008 0.7288267 0.7349961 0.71605897 0.73524845 0.73271173 0.7670182 0.748062 0.78326696 0.7658915 0.7230411 0.7199074 0.75390154 0.7590734 0.0 0.753096 0.72494173 0.7209302 0.7204969 0.7197205 0.7197205 0.7181677 0.7236025 0.72096646 0.7205882 0.7457364 0.7137316 0.70991135 0.7162791 0.71528316 0.70674944 0.7162791 0.71872574 0.7155039 0.7155039 0.7155039 0.71761054 0.7139535 0.7162791 0.7162791 0.7197205 0.7173913 0.7173913 0.7166149 0.7135093
[21] 'chc1_plasmof_638271592_NP_701550_PFL0930w_clathrin_heavy_chain_putative_'                                             0.5633383 0.6266586 0.62825954 0.60361445 0.60866946 0.6585678 0.6212946 0.6240097 0.6237923 0.6716958 0.6185878 0.26086956 0.5548232 0.672874 0.69188863 0.61585 0.5972138 0.6495215 0.60856456 0.753096 0.0 0.6059143 0.59698796 0.6370869 0.64565486 0.62947243 0.630974 0.6246973 0.62628204 0.6268928 0.5949519 0.6039783 0.6058349 0.6080432 0.62273276 0.6253795 0.6137053 0.6168675 0.6080432 0.6086435 0.6086435 0.6068633 0.607443 0.6063702 0.6110444 0.6425949 0.6376989 0.63892287 0.63892287 0.6322541
[22] 'chc1_oryza_gi|115483737|ref|NP_001065530_1|_Os11g0104900_'                                                            0.13441655 0.3819277 0.38966566 0.09320505 0.16636637 0.60063696 0.5393462 0.5315695 0.36927712 0.5608722 0.5607251 0.5954845 0.5481348 0.70562226 0.6294046 0.5163044 0.47763 0.55861247 0.63905686 0.72494173 0.6059143 0.0 0.43141994 0.54990816 0.55174524 0.53892946 0.53822815 0.534912 0.5140665 0.4963548 0.452237 0.46818727 0.43711084 0.4319277 0.49151516 0.48519638 0.47314423 0.50849515 0.4307229 0.4313253 0.4319277 0.43961352 0.42891565 0.4313253 0.43012047 0.55297 0.5492958 0.55113286 0.55419475 0.546789
[23] 'chc1_droso_gi|17137000|ref|NP_477042_1|_clathrin_heavy_chain_isoform_A_'                                              0.44245142 0.49370882 0.49183303 0.43329328 0.42942944 0.6135787 0.52884614 0.5361702 0.49670067 0.5660036 0.58614457 0.6107446 0.53966343 0.69491524 0.62636036 0.4849034 0.4563516 0.557945 0.6321493 0.7209302 0.59698796 0.43141994 0.0 0.5082167 0.509434 0.5024213 0.49215922 0.49728426 0.4626198 0.4512048 0.41962674 0.29043898 0.1431204 0.20131816 0.43862817 0.41570997 0.3940857 0.46107423 0.19952068 0.20011984 0.200719 0.21480145 0.20191732 0.20228091 0.200719 0.51308584 0.51065123 0.5100426 0.51186854 0.512462
[24] 'CHC1_candiG_|50285001|ref|XP_444929_1|_hypothetical_protein_CAGL0A03718g_'                                            0.57296467 0.56299454 0.5573171 0.5550152 0.55197567 0.6046213 0.58379036 0.5874384 0.5682095 0.59718823 0.6186699 0.62716764 0.6021898 0.69341695 0.6420281 0.5584098 0.5502742 0.6200717 0.654921 0.7204969 0.6370869 0.54990816 0.5082167 0.0 0.22652937 0.3404385 0.34428224 0.34428224 0.40655106 0.44133738 0.53724056 0.52984166 0.5 0.49604383 0.45531914 0.4597561 0.47868454 0.470948 0.49543518 0.49604383 0.49604383 0.5042683 0.4972611 0.49878198 0.50030434 0.14467312 0.14527845 0.1440678 0.14285715 0.15968427
[25] 'CHC1_kluyveR_|50311015|ref|XP_455531_1|_unnamed_protein_product_'                                                     0.57296467 0.5654291 0.5816078 0.5592705 0.5604863 0.61360717 0.5941499 0.6009852 0.56638247 0.6051345 0.614399 0.64547205 0.61496353 0.6952978 0.6597434 0.5792049 0.5624619 0.62485063 0.654733 0.7197205 0.64565486 0.55174524 0.509434 0.22652937 0.0 0.3404385 0.3424574 0.3363747 0.40976235 0.44924012 0.55616605 0.53471375 0.510665 0.50639075 0.45024273 0.47012195 0.47381243 0.47706422 0.5057821 0.50639075 0.50639075 0.5079268 0.5069994 0.50669914 0.50639075 0.21804966 0.22107813 0.21865536 0.2156269 0.22964764
[26] 'CHC1_candiA_|68490680|ref|XP_710836_1|_hypothetical_protein_CaO19_3496_'                                              0.58832335 0.5548153 0.57082325 0.5485232 0.5481928 0.61691225 0.57802063 0.5810397 0.5476046 0.6049457 0.62560385 0.6330798 0.60205317 0.6959799 0.6561361 0.5616272 0.56075335 0.61051375 0.6563449 0.7197205 0.62947243 0.53892946 0.5024213 0.3404385 0.3404385 0.0 0.13502109 0.12009656 0.37163028 0.4356796 0.5344203 0.51632404 0.4959451 0.49396864 0.43897995 0.4452555 0.45018226 0.4618182 0.4933655 0.49396864 0.49396864 0.49366325 0.49396864 0.49516907 0.49095297 0.33982947 0.3404385 0.3404385 0.3447016 0.34266585
[27] 'CHC1_debaro_|199432536|emb|CAR65766_1|_DEHA2E04906p_'                                                                 0.5669173 0.5594448 0.5668675 0.5422195 0.5416164 0.61096936 0.57384986 0.5710799 0.5589124 0.61050725 0.6188748 0.62689394 0.6084337 0.70037687 0.6588164 0.55912673 0.5553539 0.60573477 0.65677965 0.7181677 0.630974 0.53822815 0.49215922 0.34428224 0.3424574 0.13502109 0.0 0.1242497 0.37860346 0.4349667 0.5344619 0.50966185 0.48974517 0.48856798 0.44249395 0.4630303 0.4567453 0.47030303 0.4879663 0.48856798 0.48856798 0.49244714 0.4891697 0.49216866 0.48736462 0.34002432 0.34306568 0.34306568 0.3473236 0.34407294
[28] 'CHC1_pichia_|150865761|ref|XP_001385101_2|_hypothetical_protein_PICST_72214_'                                         0.5677711 0.55917877 0.56626505 0.54013276 0.53832227 0.61518824 0.5784373 0.5726496 0.5568319 0.60966766 0.62711865 0.62938386 0.6088005 0.6959799 0.6586103 0.5621589 0.5677966 0.609319 0.65717745 0.7236025 0.6246973 0.534912 0.49728426 0.34428224 0.3363747 0.12009656 0.1242497 0.0 0.38821268 0.4346247 0.5257108 0.5114734 0.49067163 0.49307647 0.4391278 0.46088538 0.45399517 0.4651304 0.4924744 0.49307647 0.49307647 0.49758163 0.4924744 0.4972875 0.4924744 0.34002432 0.34002432 0.34063262 0.3473236 0.34224924
[29] 'CHC1_yarrow_|50545225|ref|XP_500150_1|_YALI0A17127p_'                                                                 0.53292495 0.5386088 0.52888316 0.51757187 0.5182109 0.62027025 0.56074166 0.5641026 0.539247 0.59641254 0.60744065 0.6293436 0.5681382 0.70039684 0.65317917 0.54172015 0.5336323 0.60071945 0.6519514 0.72096646 0.62628204 0.5140665 0.4626198 0.40655106 0.40976235 0.37163028 0.37860346 0.38821268 0.0 0.39183152 0.5006402 0.48465472 0.46042216 0.46389776 0.38810742 0.40807176 0.39628682 0.41063422 0.46325877 0.46389776 0.46389776 0.4543131 0.46389776 0.4667519 0.4594249 0.40526652 0.4059088 0.40526652 0.4059088 0.3992298
[30] 'CHC1_neurosp_|85119481|ref|XP_965641_1|_clathrin_heavy_chain_'                                                        0.5015015 0.5240674 0.5376214 0.49879372 0.49668476 0.62077755 0.5572289 0.56601465 0.5210843 0.5872727 0.6043557 0.61728394 0.5785024 0.68110484 0.6262136 0.5397693 0.5102781 0.57228196 0.65319663 0.7205882 0.6268928 0.4963548 0.4512048 0.44133738 0.44924012 0.4356796 0.4349667 0.4346247 0.39183152 0.0 0.50211734 0.47521162 0.44416875 0.43520194 0.26024097 0.39491218 0.37023592 0.4117647 0.43399638 0.43520194 0.43520194 0.44169185 0.43459916 0.43538648 0.437613 0.43586627 0.43708205 0.43525836 0.43343467 0.43917274
[31] 'dicty_chc1_gi|66818048|ref|XP_642717_1|_clathrin_heavy_chain_'                                                        0.45441177 0.4951749 0.5130382 0.45666468 0.45698926 0.5862069 0.5356711 0.5383212 0.50392276 0.5828845 0.58058715 0.5762712 0.54003614 0.7001886 0.63052696 0.50423217 0.49121743 0.5591398 0.640266 0.7457364 0.5949519 0.452237 0.41962674 0.53724056 0.55616605 0.5344203 0.5344619 0.5257108 0.5006402 0.50211734 0.0 0.4641782 0.4292804 0.4205159 0.49064574 0.4909091 0.4694495 0.49879664 0.41931614 0.41931614 0.41931614 0.43275553 0.41871625 0.4200721 0.4211158 0.53907204 0.54151404 0.53785104 0.54273504 0.5432927
[32] 'chc1_celegans_gi|17555172|ref|NP_499260_1|_Clathrin_Heavy_Chain_family_member_chc_1_'                                 0.48809522 0.50421685 0.50786924 0.46426427 0.46130773 0.60789305 0.5347013 0.5363196 0.50240964 0.5810729 0.61167973 0.6145146 0.54856116 0.7022613 0.62394196 0.51920766 0.49004224 0.57825565 0.6345575 0.7137316 0.6039783 0.46818727 0.29043898 0.52984166 0.53471375 0.51632404 0.50966185 0.5114734 0.48465472 0.47521162 0.4641782 0.0 0.27385378 0.28417265 0.47225574 0.4429003 0.41978288 0.49185276 0.28357315 0.28417265 0.28357315 0.29447114 0.28357315 0.287515 0.2847722 0.5322777 0.53045064 0.5316687 0.53593177 0.5310219
[33] 'chc1_apis_gi|110765224|ref|XP_623111_2|_PREDICTED__similar_to_Clathrin_heavy_chain_CG9012_PA_isoform_A_isoform_1_'    0.46290323 0.490438 0.48316708 0.43900928 0.42883664 0.616083 0.5253713 0.5294486 0.49104387 0.5720497 0.5977654 0.61264825 0.5411765 0.68911916 0.6180685 0.48413193 0.45719603 0.5591398 0.6277916 0.70991135 0.6058349 0.43711084 0.1431204 0.5 0.510665 0.4959451 0.48974517 0.49067163 0.46042216 0.44416875 0.4292804 0.27385378 0.0 0.16975309 0.43583384 0.40846825 0.3880597 0.4614428 0.16790123 0.16851851 0.16851851 0.19962803 0.16913581 0.17377861 0.17037037 0.5087829 0.51003766 0.5069009 0.51129234 0.51253134
[34] 'chc1_rat_gi|9506497|ref|NP_062172_1|_clathrin_heavy_chain_Hc_'                                                        0.45319465 0.4864865 0.49004224 0.4322542 0.42540443 0.60330576 0.51896447 0.52969694 0.48707154 0.5735736 0.59194714 0.6022514 0.5362493 0.693032 0.6173808 0.48163757 0.44511458 0.567503 0.6255268 0.7162791 0.6080432 0.4319277 0.20131816 0.49604383 0.50639075 0.49396864 0.48856798 0.49307647 0.46389776 0.43520194 0.4205159 0.28417265 0.16975309 0.0 0.433213 0.41847825 0.3968637 0.45219484 0.0023880596 0.0023880596 0.0029850747 0.16556689 0.0095522385 0.04485646 0.023880597 0.50030434 0.5027389 0.49908704 0.5027389 0.5045593
[35] 'CHC1_asper_|67528591|ref|XP_662067_1|_hypothetical_protein_AN4463_2_'                                                 0.5082459 0.52501506 0.55063677 0.49969897 0.49398315 0.62899107 0.5576343 0.5621951 0.52714115 0.5801573 0.6022933 0.6196783 0.56875753 0.6917765 0.6272727 0.53603876 0.5233192 0.5961768 0.6520958 0.71528316 0.62273276 0.49151516 0.43862817 0.45531914 0.45024273 0.43897995 0.44249395 0.4391278 0.38810742 0.26024097 0.49064574 0.47225574 0.43583384 0.433213 0.0 0.383404 0.36963096 0.41525424 0.43261132 0.43200964 0.43200964 0.42977697 0.43381467 0.43098253 0.43261132 0.4526124 0.45504254 0.45018226 0.45321992 0.45343882
[36] 'CHC1_crypto_|58259994|ref|XP_567407_1|_clathrin_heavy_chain_1_'                                                       0.530303 0.5123718 0.5306618 0.4900302 0.49305135 0.6168461 0.54727274 0.5588056 0.51057404 0.56865126 0.6048632 0.63584363 0.5672903 0.6913891 0.6228017 0.52612394 0.5162455 0.57467145 0.6490909 0.70674944 0.6253795 0.48519638 0.41570997 0.4597561 0.47012195 0.4452555 0.4630303 0.46088538 0.40807176 0.39491218 0.4909091 0.4429003 0.40846825 0.41847825 0.383404 0.0 0.29689366 0.41849148 0.4178744 0.41727054 0.41727054 0.41990292 0.4160628 0.4177751 0.41666666 0.46280488 0.46036586 0.45609757 0.4585366 0.4671133
[37] 'CHC1_ustil_|71019675|ref|XP_760068_1|_hypothetical_protein_UM03921_1_'                                                0.51359516 0.5066345 0.5078884 0.47432023 0.46888217 0.61962026 0.5463356 0.55203897 0.49849126 0.5569697 0.59502125 0.6260704 0.5482509 0.6936598 0.61161524 0.5218447 0.49759904 0.57706094 0.6381818 0.7162791 0.6137053 0.47314423 0.3940857 0.47868454 0.47381243 0.45018226 0.4567453 0.45399517 0.39628682 0.37023592 0.4694495 0.41978288 0.3880597 0.3968637 0.36963096 0.29689366 0.0 0.41373026 0.39626056 0.39565742 0.39565742 0.39636365 0.39445114 0.3900966 0.39324486 0.46894032 0.46894032 0.46650428 0.47015834 0.4756691
[38] 'CHC1_schizo_|19115060|ref|NP_594148_1|_clathrin_heavy_chain_Chc1_predicted_'                                          0.5135135 0.53176045 0.5413123 0.5117683 0.5114596 0.62780267 0.5639782 0.5729103 0.5263477 0.58983666 0.6067756 0.6225166 0.57926464 0.69603527 0.63282675 0.5451242 0.52094716 0.6071856 0.6533333 0.71872574 0.6168675 0.50849515 0.46107423 0.470948 0.47706422 0.4618182 0.47030303 0.4651304 0.41063422 0.4117647 0.49879664 0.49185276 0.4614428 0.45219484 0.41525424 0.41849148 0.41373026 0.0 0.4509922 0.45039085 0.44978952 0.44813028 0.44978952 0.45180723 0.45279616 0.47461775 0.47278288 0.47278288 0.47400612 0.4758705
[39] 'CHC1_mus_|51491845|ref|NP_001003908_1|_clathrin_heavy_polypeptide_Hc_'                                                0.45170876 0.48528528 0.48883525 0.43105516 0.4242061 0.6026701 0.5183624 0.5290909 0.4858689 0.5723724 0.5907452 0.6022514 0.5356501 0.69240427 0.6167773 0.48163757 0.44390833 0.56630826 0.62612885 0.7155039 0.6080432 0.4307229 0.19952068 0.49543518 0.5057821 0.4933655 0.4879663 0.4924744 0.46325877 0.43399638 0.41931614 0.28357315 0.16790123 0.0023880596 0.43261132 0.4178744 0.39626056 0.4509922 0.0 0.0011940298 0.0017910447 0.16376725 0.007164179 0.043062203 0.021492537 0.4996957 0.50213027 0.49847838 0.50213027 0.5039514
[40] 'CHC1_homo_|4758012|ref|NP_004850_1|_clathrin_heavy_chain_1_'                                                          0.45319465 0.48468468 0.48883525 0.43165466 0.42480528 0.60330576 0.51896447 0.52969694 0.48526758 0.5717718 0.59134614 0.60318947 0.5356501 0.693032 0.6167773 0.48103553 0.44451147 0.56630826 0.62673086 0.7155039 0.6086435 0.4313253 0.20011984 0.49604383 0.50639075 0.49396864 0.48856798 0.49307647 0.46389776 0.43520194 0.41931614 0.28417265 0.16851851 0.0023880596 0.43200964 0.41727054 0.39565742 0.45039085 0.0011940298 0.0 5.970149E-4 0.16436712 0.008358209 0.042464115 0.022686567 0.50030434 0.5027389 0.49908704 0.5027389 0.5045593
[41] 'CHC1_bos_|27806689|ref|NP_776448_1|_clathrin_heavy_chain_1_'                                                          0.45468053 0.48528528 0.48883525 0.4322542 0.42480528 0.60330576 0.51896447 0.52969694 0.48526758 0.5717718 0.59134614 0.60318947 0.5356501 0.693032 0.6167773 0.48103553 0.44451147 0.56630826 0.62673086 0.7155039 0.6086435 0.4319277 0.200719 0.49604383 0.50639075 0.49396864 0.48856798 0.49307647 0.46389776 0.43520194 0.41931614 0.28357315 0.16851851 0.0029850747 0.43200964 0.41727054 0.39565742 0.44978952 0.0017910447 5.970149E-4 0.0 0.16436712 0.0089552235 0.042464115 0.022089552 0.50030434 0.5027389 0.49908704 0.5027389 0.5045593
[42] 'CHC1_ciona_|198425553|ref|XP_002130279_1|_PREDICTED__similar_to_Clathrin_heavy_polypeptide_Hc_'                       0.46569344 0.486747 0.49333334 0.44047618 0.43995243 0.60638976 0.5133011 0.5255164 0.4855247 0.5701439 0.5927251 0.6107446 0.5404919 0.69930947 0.62060606 0.4846293 0.46121213 0.57825565 0.6287605 0.71761054 0.6068633 0.43961352 0.21480145 0.5042683 0.5079268 0.49366325 0.49244714 0.49758163 0.4543131 0.44169185 0.43275553 0.29447114 0.19962803 0.16556689 0.42977697 0.41990292 0.39636365 0.44813028 0.16376725 0.16436712 0.16436712 0.0 0.16376725 0.17237237 0.16556689 0.51158535 0.5140244 0.5097561 0.51158535 0.51280487
[43] 'CHC1_gallus_|124339781|ref|NP_001073586_1|_clathrin_heavy_chain_1_'                                                   0.4472511 0.48408407 0.48702475 0.4292566 0.42240864 0.60203433 0.51655626 0.52969694 0.48526758 0.5693694 0.5889423 0.60318947 0.5356501 0.6917765 0.6149668 0.47983143 0.44451147 0.5651135 0.6255268 0.7139535 0.607443 0.42891565 0.20191732 0.4972611 0.5069994 0.49396864 0.4891697 0.4924744 0.46389776 0.43459916 0.41871625 0.28357315 0.16913581 0.0095522385 0.43381467 0.4160628 0.39445114 0.44978952 0.007164179 0.008358209 0.0089552235 0.16376725 0.0 0.042464115 0.022686567 0.5027389 0.5045648 0.50030434 0.5033475 0.5045593
[44] 'CHC1_danio_|189528657|ref|XP_699126_3|_PREDICTED__hypothetical_protein_LOC503600_'                                    0.4480712 0.48317307 0.4849034 0.4319952 0.42035928 0.60598344 0.5177604 0.5315152 0.48134777 0.56816816 0.59375 0.60506564 0.5314183 0.69114876 0.61171496 0.4831122 0.44263285 0.5615293 0.63012046 0.7162791 0.6063702 0.4313253 0.20228091 0.49878198 0.50669914 0.49516907 0.49216866 0.4972875 0.4667519 0.43538648 0.4200721 0.287515 0.17377861 0.04485646 0.43098253 0.4177751 0.3900966 0.45180723 0.043062203 0.042464115 0.042464115 0.17237237 0.042464115 0.0 0.04665072 0.5030451 0.50669914 0.50182706 0.5048721 0.506691
[45] 'CHC1_xenopus_|148231021|ref|NP_001085860_1|_MGC80936_protein_'                                                        0.44279346 0.4858859 0.48883525 0.42985612 0.42540443 0.60584867 0.5183624 0.5284848 0.48827422 0.57297295 0.5901442 0.6041276 0.5374476 0.693032 0.6149668 0.48524985 0.44571772 0.56630826 0.6243227 0.7162791 0.6110444 0.43012047 0.200719 0.50030434 0.50639075 0.49095297 0.48736462 0.4924744 0.4594249 0.437613 0.4211158 0.2847722 0.17037037 0.023880597 0.43261132 0.41666666 0.39324486 0.45279616 0.021492537 0.022686567 0.022089552 0.16556689 0.022686567 0.04665072 0.0 0.5027389 0.5057821 0.5015216 0.50517344 0.5057751
[46] 'CHC1_Scer_CHC1YGL206C'                                                                                                0.57450074 0.56482047 0.57012194 0.5556231 0.55136776 0.60012835 0.5819622 0.59236455 0.5645554 0.5953545 0.6162294 0.6319846 0.60279804 0.70219433 0.65180206 0.5651376 0.5588056 0.60812426 0.6520947 0.7197205 0.6425949 0.55297 0.51308584 0.14467312 0.21804966 0.33982947 0.34002432 0.34002432 0.40526652 0.43586627 0.53907204 0.5322777 0.5087829 0.50030434 0.4526124 0.46280488 0.46894032 0.47461775 0.4996957 0.50030434 0.50030434 0.51158535 0.5027389 0.5030451 0.5027389 0.0 0.032667875 0.01754386 0.041742288 0.13175471
[47] 'CHC1_IT_Smik_c996_7043'                                                                                               0.56989247 0.56482047 0.5695122 0.5544073 0.550152 0.60205394 0.58379036 0.5942118 0.56516445 0.596577 0.6205003 0.6290944 0.60705596 0.70219433 0.65485644 0.5657492 0.5600244 0.609319 0.6575592 0.7173913 0.6376989 0.5492958 0.51065123 0.14527845 0.22107813 0.3404385 0.34306568 0.34002432 0.4059088 0.43708205 0.54151404 0.53045064 0.51003766 0.5027389 0.45504254 0.46036586 0.46894032 0.47278288 0.50213027 0.5027389 0.5027389 0.5140244 0.5045648 0.50669914 0.5057821 0.032667875 0.0 0.030248035 0.04537205 0.13479052
[48] 'CHC1_IT_Spar_c283_7567'                                                                                               0.56682026 0.56299454 0.57012194 0.5544073 0.550152 0.60012835 0.58135283 0.59236455 0.56211936 0.59352076 0.61744964 0.62716764 0.60279804 0.7015674 0.65180206 0.564526 0.559415 0.60573477 0.65330905 0.7173913 0.63892287 0.55113286 0.5100426 0.1440678 0.21865536 0.3404385 0.34306568 0.34063262 0.40526652 0.43525836 0.53785104 0.5316687 0.5069009 0.49908704 0.45018226 0.45609757 0.46650428 0.47278288 0.49847838 0.49908704 0.49908704 0.5097561 0.50030434 0.50182706 0.5015216 0.01754386 0.030248035 0.0 0.03629764 0.12750456
[49] 'CHC1_ashU_Sbay_Contig674_4'                                                                                           0.5760369 0.5666464 0.56890243 0.55744684 0.55136776 0.60269576 0.58135283 0.59359604 0.56638247 0.59474325 0.614399 0.62716764 0.6015815 0.69905955 0.65241295 0.5614679 0.55819625 0.6069295 0.656952 0.7166149 0.63892287 0.55419475 0.51186854 0.14285715 0.2156269 0.3447016 0.3473236 0.3473236 0.4059088 0.43343467 0.54273504 0.53593177 0.51129234 0.5027389 0.45321992 0.4585366 0.47015834 0.47400612 0.50213027 0.5027389 0.5027389 0.51158535 0.5033475 0.5048721 0.50517344 0.041742288 0.04537205 0.03629764 0.0 0.12871888
[50] 'CHC1_ashU_Scas_Contig676_31'                                                                                          0.55230767 0.57203645 0.56916517 0.546837 0.5523114 0.6046213 0.58064514 0.5885609 0.5711679 0.59865606 0.6135531 0.625 0.60729486 0.6984326 0.6581197 0.56269115 0.55508214 0.6152927 0.66079026 0.7135093 0.6322541 0.546789 0.512462 0.15968427 0.22964764 0.34266585 0.34407294 0.34224924 0.3992298 0.43917274 0.5432927 0.5310219 0.51253134 0.5045593 0.45343882 0.4671133 0.4756691 0.4758705 0.5039514 0.5045593 0.5045593 0.51280487 0.5045593 0.506691 0.5057751 0.13175471 0.13479052 0.12750456 0.12871888 0.0
;
END; [Distances]
BEGIN Sets;
  TAXSET 'amoebozoa' = 'chc1_ehisto_200_m00090_|||clathrin_heavy_chain_putative|Entamoeba_histolytica|chr_unknown|||Auto';
  TAXSET 'basidiomycota' = 'CHC1_crypto_|58259994|ref|XP_567407_1|_clathrin_heavy_chain_1_' 'CHC1_ustil_|71019675|ref|XP_760068_1|_hypothetical_protein_UM03921_1_';
  TAXSET 'chromalveolata' = 'chc1_tparva_530_m02665_|TP03_0480|TP03_0480|clathrin_heavy_chain_putative|Theileria_parva|chr_3|c3m530|530' 'chc1_plasmof_638271592_NP_701550_PFL0930w_clathrin_heavy_chain_putative_' 'chc1_chomi_640322486_XP_667814_Chro_80150_clathrin_heavy_polypeptide_Hc_' 'chc1_phytoph_PITG_02022_|_PITT_02022_|_Phytophthora_infestans_clathrin_heavy_chain_translation_1719_aa' 'chc1_tetrahym_24_m00346_|||Region_in_Clathrin_and_VPS_family_protein|T__thermophilia|chr_0|8254649|24' 'chc1_Thaps3|269540|estExt_thaps1_ua_kg_C_chr_100130' 'chc1_plasmob_PB001126_00_0_|||clathrin_heavy_chain_putative|Plasmodium_berghei|chr_||Partial|Auto' 'chc1_Toxoplasma_gondii|IX|80_m02298|Annotation|Toxoplasma_gondii_TIGR|protein_coding_clathrin_heavy_chain_putative' 'chc1_Phatr2|36|gw1_15_1_1';
  TAXSET 'excavata' = 'chc1_tricho_110427_m00002' 'chc1_leish_LinJ36_V3_1700_|||clathrin_heavy_chain_putative|Leishmania_infantum|chr_36|||Auto' 'chc1_glamblia_640332038_XP_768408_GLP_9_31364_35911_clathrin_heavy_chain_' 'chc1_naegler_estExt_fgeneshNG_pg_C_90133';
  TAXSET 'fungi' = 'CHC1_ashU_Scas_Contig676_31' 'CHC1_debaro_|199432536|emb|CAR65766_1|_DEHA2E04906p_' 'CHC1_candiA_|68490680|ref|XP_710836_1|_hypothetical_protein_CaO19_3496_' 'CHC1_pichia_|150865761|ref|XP_001385101_2|_hypothetical_protein_PICST_72214_' 'CHC1_kluyveR_|50311015|ref|XP_455531_1|_unnamed_protein_product_' 'CHC1_yarrow_|50545225|ref|XP_500150_1|_YALI0A17127p_' 'CHC1_crypto_|58259994|ref|XP_567407_1|_clathrin_heavy_chain_1_' 'CHC1_candiG_|50285001|ref|XP_444929_1|_hypothetical_protein_CAGL0A03718g_' 'CHC1_asper_|67528591|ref|XP_662067_1|_hypothetical_protein_AN4463_2_' 'CHC1_schizo_|19115060|ref|NP_594148_1|_clathrin_heavy_chain_Chc1_predicted_' 'CHC1_neurosp_|85119481|ref|XP_965641_1|_clathrin_heavy_chain_' 'CHC1_IT_Smik_c996_7043' 'CHC1_ashU_Sbay_Contig674_4' 'CHC1_IT_Spar_c283_7567' 'CHC1_ustil_|71019675|ref|XP_760068_1|_hypothetical_protein_UM03921_1_' 'CHC1_Scer_CHC1YGL206C';
  TAXSET 'metazoa' = 'chc1_apis_gi|110765224|ref|XP_623111_2|_PREDICTED__similar_to_Clathrin_heavy_chain_CG9012_PA_isoform_A_isoform_1_' 'CHC1_ciona_|198425553|ref|XP_002130279_1|_PREDICTED__similar_to_Clathrin_heavy_polypeptide_Hc_' 'CHC1_gallus_|124339781|ref|NP_001073586_1|_clathrin_heavy_chain_1_' 'CHC1_danio_|189528657|ref|XP_699126_3|_PREDICTED__hypothetical_protein_LOC503600_' 'chc1_rat_gi|9506497|ref|NP_062172_1|_clathrin_heavy_chain_Hc_' 'CHC1_bos_|27806689|ref|NP_776448_1|_clathrin_heavy_chain_1_' 'CHC1_xenopus_|148231021|ref|NP_001085860_1|_MGC80936_protein_' 'chc1_celegans_gi|17555172|ref|NP_499260_1|_Clathrin_Heavy_Chain_family_member_chc_1_' 'chc1_droso_gi|17137000|ref|NP_477042_1|_clathrin_heavy_chain_isoform_A_' 'CHC1_mus_|51491845|ref|NP_001003908_1|_clathrin_heavy_polypeptide_Hc_' 'CHC1_homo_|4758012|ref|NP_004850_1|_clathrin_heavy_chain_1_';
  TAXSET 'pezizomycetes' = 'CHC1_asper_|67528591|ref|XP_662067_1|_hypothetical_protein_AN4463_2_' 'CHC1_schizo_|19115060|ref|NP_594148_1|_clathrin_heavy_chain_Chc1_predicted_' 'CHC1_neurosp_|85119481|ref|XP_965641_1|_clathrin_heavy_chain_';
  TAXSET 'plantae' = 'chc1_oryza_gi|115483737|ref|NP_001065530_1|_Os11g0104900_' 'chc1_phypa_jgi|Phypa1_1|167464|estExt_fgenesh1_pg_C_1470009' 'chc1_vovox_jgi|Volca1|104811|estExt_fgenesh4_pg_C_190208' 'chc1_ostreo_jgi|Ost9901_3|28794|eugene_0100010188' 'chc1_populus_jgi|Poptr1_1|567249|eugene3_00101807' 'chc1_athali_gi|20453062|gb|AAM19776_1|_AT3g08530T8G24_1_' 'chc1_Chlrein_4|195415|SAN_162480';
  TAXSET 'rhodophyta' = 'chc1_CMER|CMF103C_clathrin_heavy_chain';
  TAXSET 'saccharomycotina' = 'CHC1_debaro_|199432536|emb|CAR65766_1|_DEHA2E04906p_' 'CHC1_ashU_Scas_Contig676_31' 'CHC1_candiA_|68490680|ref|XP_710836_1|_hypothetical_protein_CaO19_3496_' 'CHC1_kluyveR_|50311015|ref|XP_455531_1|_unnamed_protein_product_' 'CHC1_pichia_|150865761|ref|XP_001385101_2|_hypothetical_protein_PICST_72214_' 'CHC1_IT_Smik_c996_7043' 'CHC1_ashU_Sbay_Contig674_4' 'CHC1_yarrow_|50545225|ref|XP_500150_1|_YALI0A17127p_' 'CHC1_IT_Spar_c283_7567' 'CHC1_Scer_CHC1YGL206C' 'CHC1_candiG_|50285001|ref|XP_444929_1|_hypothetical_protein_CAGL0A03718g_';
  TAXSET 'unikonta' = 'CHC1_gallus_|124339781|ref|NP_001073586_1|_clathrin_heavy_chain_1_' 'chc1_rat_gi|9506497|ref|NP_062172_1|_clathrin_heavy_chain_Hc_' 'CHC1_danio_|189528657|ref|XP_699126_3|_PREDICTED__hypothetical_protein_LOC503600_' 'CHC1_bos_|27806689|ref|NP_776448_1|_clathrin_heavy_chain_1_' 'CHC1_pichia_|150865761|ref|XP_001385101_2|_hypothetical_protein_PICST_72214_' 'CHC1_kluyveR_|50311015|ref|XP_455531_1|_unnamed_protein_product_' 'CHC1_yarrow_|50545225|ref|XP_500150_1|_YALI0A17127p_' 'chc1_apis_gi|110765224|ref|XP_623111_2|_PREDICTED__similar_to_Clathrin_heavy_chain_CG9012_PA_isoform_A_isoform_1_' 'CHC1_ciona_|198425553|ref|XP_002130279_1|_PREDICTED__similar_to_Clathrin_heavy_polypeptide_Hc_' 'CHC1_IT_Smik_c996_7043' 'chc1_ehisto_200_m00090_|||clathrin_heavy_chain_putative|Entamoeba_histolytica|chr_unknown|||Auto' 'CHC1_ashU_Sbay_Contig674_4' 'CHC1_xenopus_|148231021|ref|NP_001085860_1|_MGC80936_protein_' 'chc1_droso_gi|17137000|ref|NP_477042_1|_clathrin_heavy_chain_isoform_A_' 'CHC1_mus_|51491845|ref|NP_001003908_1|_clathrin_heavy_polypeptide_Hc_' 'CHC1_IT_Spar_c283_7567' 'CHC1_ustil_|71019675|ref|XP_760068_1|_hypothetical_protein_UM03921_1_' 'CHC1_Scer_CHC1YGL206C' 'CHC1_ashU_Scas_Contig676_31' 'CHC1_debaro_|199432536|emb|CAR65766_1|_DEHA2E04906p_' 'CHC1_candiA_|68490680|ref|XP_710836_1|_hypothetical_protein_CaO19_3496_' 'CHC1_crypto_|58259994|ref|XP_567407_1|_clathrin_heavy_chain_1_' 'CHC1_candiG_|50285001|ref|XP_444929_1|_hypothetical_protein_CAGL0A03718g_' 'CHC1_homo_|4758012|ref|NP_004850_1|_clathrin_heavy_chain_1_' 'CHC1_asper_|67528591|ref|XP_662067_1|_hypothetical_protein_AN4463_2_' 'CHC1_schizo_|19115060|ref|NP_594148_1|_clathrin_heavy_chain_Chc1_predicted_' 'CHC1_neurosp_|85119481|ref|XP_965641_1|_clathrin_heavy_chain_' 'chc1_celegans_gi|17555172|ref|NP_499260_1|_Clathrin_Heavy_Chain_family_member_chc_1_';
END; [Sets]

BEGIN Splits;
DIMENSIONS ntax=50 nsplits=174;
FORMAT labels=no weights=yes confidences=no intervals=no;
PROPERTIES fit=98.01 cyclic;
CYCLE 1 4 22 5 9 2 24 47 48 46 49 50 25 26 28 27 29 38 30 35 37 36 32 23 33 44 43 41 40 39 34 45 42 31 16 17 7 8 18 15 6 20 14 19 12 21 13 11 10 3;
MATRIX
[1, size=1] 	 0.2040262 	  1 2 4 5 6 7 8 9 10 11 12 13 14 15 16 17 18 19 20 21 22 23 24 25 26 27 28 29 30 31 32 33 34 35 36 37 38 39 40 41 42 43 44 45 46 47 48 49 50,
[2, size=2] 	 0.0063429205 	  1 2 4 5 6 7 8 9 11 12 13 14 15 16 17 18 19 20 21 22 23 24 25 26 27 28 29 30 31 32 33 34 35 36 37 38 39 40 41 42 43 44 45 46 47 48 49 50,
[3, size=14] 	 0.0014171711 	  1 2 4 5 9 16 17 22 23 24 25 26 27 28 29 30 31 32 33 34 35 36 37 38 39 40 41 42 43 44 45 46 47 48 49 50,
[4, size=6] 	 0.005079882 	  1 2 4 5 9 22,
[5, size=4] 	 0.07408624 	  1 4 5 22,
[6, size=3] 	 0.039537247 	  1 4 22,
[7, size=2] 	 0.020714609 	  1 4,
[8, size=1] 	 0.052695367 	  1,
[9, size=1] 	 0.29861584 	  1 2 3 4 5 6 7 8 9 11 12 13 14 15 16 17 18 19 20 21 22 23 24 25 26 27 28 29 30 31 32 33 34 35 36 37 38 39 40 41 42 43 44 45 46 47 48 49 50,
[10, size=10] 	 0.008426858 	  1 2 3 4 5 7 8 9 16 17 18 22 23 24 25 26 27 28 29 30 31 32 33 34 35 36 37 38 39 40 41 42 43 44 45 46 47 48 49 50,
[11, size=12] 	 0.0029371576 	  1 2 3 4 5 7 9 16 17 22 23 24 25 26 27 28 29 30 31 32 33 34 35 36 37 38 39 40 41 42 43 44 45 46 47 48 49 50,
[12, size=15] 	 0.0013080181 	  1 2 3 4 5 9 22 23 24 25 26 27 28 29 30 31 32 33 34 35 36 37 38 39 40 41 42 43 44 45 46 47 48 49 50,
[13, size=7] 	 0.039228167 	  1 2 3 4 5 9 22,
[14, size=6] 	 0.0029648272 	  1 3 4 5 9 22,
[15, size=5] 	 0.0066912407 	  1 3 4 5 22,
[16, size=1] 	 0.29477963 	  1 2 3 4 5 6 7 8 9 10 12 13 14 15 16 17 18 19 20 21 22 23 24 25 26 27 28 29 30 31 32 33 34 35 36 37 38 39 40 41 42 43 44 45 46 47 48 49 50,
[17, size=4] 	 0.009863 	  1 2 3 4 5 6 7 8 9 10 14 15 16 17 18 19 20 22 23 24 25 26 27 28 29 30 31 32 33 34 35 36 37 38 39 40 41 42 43 44 45 46 47 48 49 50,
[18, size=6] 	 0.0063158832 	  1 2 3 4 5 6 7 8 9 10 15 16 17 18 20 22 23 24 25 26 27 28 29 30 31 32 33 34 35 36 37 38 39 40 41 42 43 44 45 46 47 48 49 50,
[19, size=13] 	 0.002115329 	  1 2 3 4 5 9 10 16 22 23 24 25 26 27 28 29 30 31 32 33 34 35 36 37 38 39 40 41 42 43 44 45 46 47 48 49 50,
[20, size=14] 	 0.003455667 	  1 2 3 4 5 9 10 22 23 24 25 26 27 28 29 30 31 32 33 34 35 36 37 38 39 40 41 42 43 44 45 46 47 48 49 50,
[21, size=15] 	 5.0042314E-4 	  1 2 3 4 5 9 10 22 23 24 25 26 27 28 29 30 32 33 34 35 36 37 38 39 40 41 42 43 44 45 46 47 48 49 50,
[22, size=1] 	 0.24703112 	  1 2 3 4 5 6 7 8 9 10 11 12 14 15 16 17 18 19 20 21 22 23 24 25 26 27 28 29 30 31 32 33 34 35 36 37 38 39 40 41 42 43 44 45 46 47 48 49 50,
[23, size=4] 	 0.009012096 	  1 2 3 4 5 6 7 8 9 10 11 14 15 16 17 18 20 22 23 24 25 26 27 28 29 30 31 32 33 34 35 36 37 38 39 40 41 42 43 44 45 46 47 48 49 50,
[24, size=5] 	 0.008981567 	  1 2 3 4 5 6 7 8 9 10 11 15 16 17 18 20 22 23 24 25 26 27 28 29 30 31 32 33 34 35 36 37 38 39 40 41 42 43 44 45 46 47 48 49 50,
[25, size=1] 	 0.13622162 	  1 2 3 4 5 6 7 8 9 10 11 12 13 14 15 16 17 18 19 20 22 23 24 25 26 27 28 29 30 31 32 33 34 35 36 37 38 39 40 41 42 43 44 45 46 47 48 49 50,
[26, size=2] 	 0.14851584 	  1 2 3 4 5 6 7 8 9 10 11 13 14 15 16 17 18 19 20 22 23 24 25 26 27 28 29 30 31 32 33 34 35 36 37 38 39 40 41 42 43 44 45 46 47 48 49 50,
[27, size=4] 	 0.010479719 	  1 2 3 4 5 6 7 8 9 10 11 13 15 16 17 18 20 22 23 24 25 26 27 28 29 30 31 32 33 34 35 36 37 38 39 40 41 42 43 44 45 46 47 48 49 50,
[28, size=5] 	 0.002071754 	  1 2 3 4 5 6 7 8 9 10 11 13 15 16 17 18 22 23 24 25 26 27 28 29 30 31 32 33 34 35 36 37 38 39 40 41 42 43 44 45 46 47 48 49 50,
[29, size=6] 	 0.0021450568 	  1 2 3 4 5 7 8 9 10 11 13 15 16 17 18 22 23 24 25 26 27 28 29 30 31 32 33 34 35 36 37 38 39 40 41 42 43 44 45 46 47 48 49 50,
[30, size=10] 	 0.002133944 	  1 2 3 4 5 9 10 11 13 16 17 22 23 24 25 26 27 28 29 30 31 32 33 34 35 36 37 38 39 40 41 42 43 44 45 46 47 48 49 50,
[31, size=10] 	 0.005425268 	  1 2 3 4 5 9 10 11 13 22,
[32, size=1] 	 0.12346102 	  1 2 3 4 5 6 7 8 9 10 11 13 14 15 16 17 18 19 20 21 22 23 24 25 26 27 28 29 30 31 32 33 34 35 36 37 38 39 40 41 42 43 44 45 46 47 48 49 50,
[33, size=2] 	 0.0111816125 	  1 2 3 4 5 6 7 8 9 10 11 13 14 15 16 17 18 20 21 22 23 24 25 26 27 28 29 30 31 32 33 34 35 36 37 38 39 40 41 42 43 44 45 46 47 48 49 50,
[34, size=1] 	 0.29586542 	  1 2 3 4 5 6 7 8 9 10 11 12 13 14 15 16 17 18 20 21 22 23 24 25 26 27 28 29 30 31 32 33 34 35 36 37 38 39 40 41 42 43 44 45 46 47 48 49 50,
[35, size=2] 	 0.0023738497 	  1 2 3 4 5 6 7 8 9 10 11 12 13 15 16 17 18 20 21 22 23 24 25 26 27 28 29 30 31 32 33 34 35 36 37 38 39 40 41 42 43 44 45 46 47 48 49 50,
[36, size=3] 	 0.011227516 	  1 2 3 4 5 6 7 8 9 10 11 12 13 15 16 17 18 21 22 23 24 25 26 27 28 29 30 31 32 33 34 35 36 37 38 39 40 41 42 43 44 45 46 47 48 49 50,
[37, size=6] 	 0.0010083364 	  1 2 3 4 5 7 8 9 10 11 12 13 16 17 21 22 23 24 25 26 27 28 29 30 31 32 33 34 35 36 37 38 39 40 41 42 43 44 45 46 47 48 49 50,
[38, size=12] 	 0.0025575936 	  1 2 3 4 5 9 10 11 12 13 21 22,
[39, size=1] 	 0.3564752 	  1 2 3 4 5 6 7 8 9 10 11 12 13 15 16 17 18 19 20 21 22 23 24 25 26 27 28 29 30 31 32 33 34 35 36 37 38 39 40 41 42 43 44 45 46 47 48 49 50,
[40, size=2] 	 0.007370574 	  1 2 3 4 5 6 7 8 9 10 11 12 13 15 16 17 18 19 21 22 23 24 25 26 27 28 29 30 31 32 33 34 35 36 37 38 39 40 41 42 43 44 45 46 47 48 49 50,
[41, size=4] 	 0.009218434 	  1 2 3 4 5 7 8 9 10 11 12 13 16 17 18 19 21 22 23 24 25 26 27 28 29 30 31 32 33 34 35 36 37 38 39 40 41 42 43 44 45 46 47 48 49 50,
[42, size=1] 	 0.40177497 	  1 2 3 4 5 6 7 8 9 10 11 12 13 14 15 16 17 18 19 21 22 23 24 25 26 27 28 29 30 31 32 33 34 35 36 37 38 39 40 41 42 43 44 45 46 47 48 49 50,
[43, size=4] 	 0.0011193446 	  1 2 3 4 5 7 8 9 10 11 12 13 14 16 17 19 21 22 23 24 25 26 27 28 29 30 31 32 33 34 35 36 37 38 39 40 41 42 43 44 45 46 47 48 49 50,
[44, size=1] 	 0.31767216 	  1 2 3 4 5 7 8 9 10 11 12 13 14 15 16 17 18 19 20 21 22 23 24 25 26 27 28 29 30 31 32 33 34 35 36 37 38 39 40 41 42 43 44 45 46 47 48 49 50,
[45, size=10] 	 2.3298213E-5 	  1 3 10 11 12 13 14 19 20 21,
[46, size=1] 	 0.34005362 	  1 2 3 4 5 6 7 8 9 10 11 12 13 14 16 17 18 19 20 21 22 23 24 25 26 27 28 29 30 31 32 33 34 35 36 37 38 39 40 41 42 43 44 45 46 47 48 49 50,
[47, size=2] 	 9.058057E-4 	  1 2 3 4 5 6 7 8 9 10 11 12 13 14 16 17 19 20 21 22 23 24 25 26 27 28 29 30 31 32 33 34 35 36 37 38 39 40 41 42 43 44 45 46 47 48 49 50,
[48, size=1] 	 0.31015325 	  1 2 3 4 5 6 7 8 9 10 11 12 13 14 15 16 17 19 20 21 22 23 24 25 26 27 28 29 30 31 32 33 34 35 36 37 38 39 40 41 42 43 44 45 46 47 48 49 50,
[49, size=1] 	 0.11711179 	  1 2 3 4 5 6 7 9 10 11 12 13 14 15 16 17 18 19 20 21 22 23 24 25 26 27 28 29 30 31 32 33 34 35 36 37 38 39 40 41 42 43 44 45 46 47 48 49 50,
[50, size=2] 	 0.12141014 	  1 2 3 4 5 6 9 10 11 12 13 14 15 16 17 18 19 20 21 22 23 24 25 26 27 28 29 30 31 32 33 34 35 36 37 38 39 40 41 42 43 44 45 46 47 48 49 50,
[51, size=3] 	 0.04585223 	  1 2 3 4 5 6 9 10 11 12 13 14 15 16 18 19 20 21 22 23 24 25 26 27 28 29 30 31 32 33 34 35 36 37 38 39 40 41 42 43 44 45 46 47 48 49 50,
[52, size=16] 	 6.1306974E-4 	  1 2 3 4 5 6 9 10 11 12 13 14 15 18 19 20 21 22 24 25 26 27 28 29 30 35 36 37 38 46 47 48 49 50,
[53, size=25] 	 2.6778615E-4 	  1 2 3 4 5 6 9 10 11 12 13 14 15 18 19 20 21 22 24 25 46 47 48 49 50,
[54, size=1] 	 0.11187434 	  1 2 3 4 5 6 8 9 10 11 12 13 14 15 16 17 18 19 20 21 22 23 24 25 26 27 28 29 30 31 32 33 34 35 36 37 38 39 40 41 42 43 44 45 46 47 48 49 50,
[55, size=2] 	 0.0018605744 	  1 2 3 4 5 6 8 9 10 11 12 13 14 15 16 18 19 20 21 22 23 24 25 26 27 28 29 30 31 32 33 34 35 36 37 38 39 40 41 42 43 44 45 46 47 48 49 50,
[56, size=12] 	 8.437021E-4 	  1 2 3 4 5 6 8 9 10 11 12 13 14 15 18 19 20 21 22 23 24 25 26 27 28 29 30 32 33 35 36 37 38 46 47 48 49 50,
[57, size=21] 	 7.2389294E-4 	  1 2 3 4 5 6 8 9 10 11 12 13 14 15 18 19 20 21 22 24 25 26 27 28 46 47 48 49 50,
[58, size=1] 	 0.1877248 	  1 2 3 4 5 6 7 8 9 10 11 12 13 14 15 16 18 19 20 21 22 23 24 25 26 27 28 29 30 31 32 33 34 35 36 37 38 39 40 41 42 43 44 45 46 47 48 49 50,
[59, size=13] 	 0.009462218 	  1 2 3 4 5 6 7 8 9 10 11 12 13 14 15 18 19 20 21 22 24 25 26 27 28 29 30 32 35 36 37 38 46 47 48 49 50,
[60, size=14] 	 8.6463493E-4 	  1 2 3 4 5 6 7 8 9 10 11 12 13 14 15 18 19 20 21 22 24 25 26 27 28 29 30 35 36 37 38 46 47 48 49 50,
[61, size=16] 	 0.0017806878 	  1 2 3 4 5 6 7 8 9 10 11 12 13 14 15 18 19 20 21 22 24 25 26 27 28 29 30 35 38 46 47 48 49 50,
[62, size=20] 	 8.1197615E-4 	  1 2 3 4 5 6 7 8 9 10 11 12 13 14 15 18 19 20 21 22 24 25 26 27 28 46 47 48 49 50,
[63, size=1] 	 0.2572741 	  1 2 3 4 5 6 7 8 9 10 11 12 13 14 15 17 18 19 20 21 22 23 24 25 26 27 28 29 30 31 32 33 34 35 36 37 38 39 40 41 42 43 44 45 46 47 48 49 50,
[64, size=1] 	 0.21711472 	  1 2 3 4 5 6 7 8 9 10 11 12 13 14 15 16 17 18 19 20 21 22 23 24 25 26 27 28 29 30 32 33 34 35 36 37 38 39 40 41 42 43 44 45 46 47 48 49 50,
[65, size=11] 	 0.0014278414 	  1 2 3 4 5 6 7 8 9 10 11 12 13 14 15 16 17 18 19 20 21 22 24 25 26 27 28 29 30 32 35 36 37 38 46 47 48 49 50,
[66, size=12] 	 0.0037328412 	  1 2 3 4 5 6 7 8 9 10 11 12 13 14 15 16 17 18 19 20 21 22 24 25 26 27 28 29 30 35 36 37 38 46 47 48 49 50,
[67, size=15] 	 0.0015271697 	  1 2 3 4 5 6 7 8 9 10 11 12 13 14 15 16 17 18 19 20 21 22 24 25 26 27 28 29 30 38 46 47 48 49 50,
[68, size=18] 	 0.004270288 	  1 2 3 4 5 6 7 8 9 10 11 12 13 14 15 16 17 18 19 20 21 22 24 25 26 27 28 46 47 48 49 50,
[69, size=22] 	 7.1407045E-4 	  1 2 3 4 5 6 7 8 9 10 11 12 13 14 15 16 17 18 19 20 21 22,
[70, size=1] 	 0.08601403 	  1 2 3 4 5 6 7 8 9 10 11 12 13 14 15 16 17 18 19 20 21 22 23 24 25 26 27 28 29 30 31 32 33 34 35 36 37 38 39 40 41 43 44 45 46 47 48 49 50,
[71, size=6] 	 2.2585536E-4 	  1 2 3 4 5 6 7 8 9 10 11 12 13 14 15 16 17 18 19 20 21 22 23 24 25 26 27 28 29 30 31 32 33 35 36 37 38 43 44 46 47 48 49 50,
[72, size=7] 	 0.0040093153 	  1 2 3 4 5 6 7 8 9 10 11 12 13 14 15 16 17 18 19 20 21 22 23 24 25 26 27 28 29 30 31 32 33 35 36 37 38 44 46 47 48 49 50,
[73, size=8] 	 0.00943543 	  1 2 3 4 5 6 7 8 9 10 11 12 13 14 15 16 17 18 19 20 21 22 23 24 25 26 27 28 29 30 31 32 33 35 36 37 38 46 47 48 49 50,
[74, size=9] 	 0.009972561 	  1 2 3 4 5 6 7 8 9 10 11 12 13 14 15 16 17 18 19 20 21 22 23 24 25 26 27 28 29 30 31 32 35 36 37 38 46 47 48 49 50,
[75, size=10] 	 0.019288767 	  1 2 3 4 5 6 7 8 9 10 11 12 13 14 15 16 17 18 19 20 21 22 24 25 26 27 28 29 30 31 32 35 36 37 38 46 47 48 49 50,
[76, size=11] 	 0.050062113 	  1 2 3 4 5 6 7 8 9 10 11 12 13 14 15 16 17 18 19 20 21 22 24 25 26 27 28 29 30 31 35 36 37 38 46 47 48 49 50,
[77, size=13] 	 0.007264139 	  1 2 3 4 5 6 7 8 9 10 11 12 13 14 15 16 17 18 19 20 21 22 24 25 26 27 28 29 30 31 35 38 46 47 48 49 50,
[78, size=14] 	 0.0028525537 	  1 2 3 4 5 6 7 8 9 10 11 12 13 14 15 16 17 18 19 20 21 22 24 25 26 27 28 29 30 31 38 46 47 48 49 50,
[79, size=15] 	 0.0030642026 	  1 2 3 4 5 6 7 8 9 10 11 12 13 14 15 16 17 18 19 20 21 22 24 25 26 27 28 29 31 38 46 47 48 49 50,
[80, size=16] 	 8.918141E-4 	  1 2 3 4 5 6 7 8 9 10 11 12 13 14 15 16 17 18 19 20 21 22 24 25 26 27 28 29 31 46 47 48 49 50,
[81, size=17] 	 0.0028895605 	  1 2 3 4 5 6 7 8 9 10 11 12 13 14 15 16 17 18 19 20 21 22 24 25 26 27 28 31 46 47 48 49 50,
[82, size=18] 	 0.0013834243 	  1 2 3 4 5 6 7 8 9 10 11 12 13 14 15 16 17 18 19 20 21 22 24 25 26 28 31 46 47 48 49 50,
[83, size=21] 	 0.004001269 	  1 2 3 4 5 6 7 8 9 10 11 12 13 14 15 16 17 18 19 20 21 22 24 31 46 47 48 49 50,
[84, size=23] 	 3.7394292E-4 	  1 2 3 4 5 6 7 8 9 10 11 12 13 14 15 16 17 18 19 20 21 22 24 31 46 47 48,
[85, size=24] 	 8.783748E-4 	  1 2 3 4 5 6 7 8 9 10 11 12 13 14 15 16 17 18 19 20 21 22 24 31,
[86, size=23] 	 0.0014278112 	  1 2 3 4 5 6 7 8 9 10 11 12 13 14 15 16 17 18 19 20 21 22 31,
[87, size=18] 	 0.0042158756 	  1 3 6 7 8 10 11 12 13 14 15 16 17 18 19 20 21 31,
[88, size=1] 	 0.012104993 	  1 2 3 4 5 6 7 8 9 10 11 12 13 14 15 16 17 18 19 20 21 22 23 24 25 26 27 28 29 30 31 32 33 34 35 36 37 38 39 40 41 42 43 44 46 47 48 49 50,
[89, size=5] 	 4.8457112E-4 	  1 2 3 4 5 6 7 8 9 10 11 12 13 14 15 16 17 18 19 20 21 22 23 24 25 26 27 28 29 30 31 32 33 35 36 37 38 42 43 44 46 47 48 49 50,
[90, size=6] 	 0.007723991 	  1 2 3 4 5 6 7 8 9 10 11 12 13 14 15 16 17 18 19 20 21 22 23 24 25 26 27 28 29 30 31 32 33 35 36 37 38 42 44 46 47 48 49 50,
[91, size=7] 	 0.048831824 	  1 2 3 4 5 6 7 8 9 10 11 12 13 14 15 16 17 18 19 20 21 22 23 24 25 26 27 28 29 30 31 32 33 35 36 37 38 42 46 47 48 49 50,
[92, size=8] 	 0.0060148374 	  1 2 3 4 5 6 7 8 9 10 11 12 13 14 15 16 17 18 19 20 21 22 23 24 25 26 27 28 29 30 31 32 35 36 37 38 42 46 47 48 49 50,
[93, size=9] 	 0.0029328696 	  1 2 3 4 5 6 7 8 9 10 11 12 13 14 15 16 17 18 19 20 21 22 24 25 26 27 28 29 30 31 32 35 36 37 38 42 46 47 48 49 50,
[94, size=10] 	 0.0029568134 	  1 2 3 4 5 6 7 8 9 10 11 12 13 14 15 16 17 18 19 20 21 22 24 25 26 27 28 29 30 31 35 36 37 38 42 46 47 48 49 50,
[95, size=12] 	 3.9903205E-4 	  1 2 3 4 5 6 7 8 9 10 11 12 13 14 15 16 17 18 19 20 21 22 24 25 26 27 28 29 30 31 35 38 42 46 47 48 49 50,
[96, size=1] 	 0.0022425393 	  1 2 3 4 5 6 7 8 9 10 11 12 13 14 15 16 17 18 19 20 21 22 23 24 25 26 27 28 29 30 31 32 33 35 36 37 38 39 40 41 42 43 44 45 46 47 48 49 50,
[97, size=3] 	 4.010542E-4 	  1 2 3 4 5 6 7 8 9 10 11 12 13 14 15 16 17 18 19 20 21 22 23 24 25 26 27 28 29 30 31 32 33 35 36 37 38 41 42 43 44 45 46 47 48 49 50,
[98, size=4] 	 0.0027529786 	  1 2 3 4 5 6 7 8 9 10 11 12 13 14 15 16 17 18 19 20 21 22 23 24 25 26 27 28 29 30 31 32 33 35 36 37 38 42 43 44 45 46 47 48 49 50,
[99, size=5] 	 0.0054138275 	  1 2 3 4 5 6 7 8 9 10 11 12 13 14 15 16 17 18 19 20 21 22 23 24 25 26 27 28 29 30 31 32 33 35 36 37 38 42 44 45 46 47 48 49 50,
[100, size=6] 	 9.880718E-4 	  1 2 3 4 5 6 7 8 9 10 11 12 13 14 15 16 17 18 19 20 21 22 23 24 25 26 27 28 29 30 31 32 33 35 36 37 38 42 45 46 47 48 49 50,
[101, size=9] 	 5.090985E-4 	  1 2 3 4 5 6 7 8 9 10 11 12 13 14 15 16 17 18 19 20 21 22 24 25 26 27 28 29 30 31 35 36 37 38 42 45 46 47 48 49 50,
[102, size=1] 	 4.0940518E-4 	  1 2 3 4 5 6 7 8 9 10 11 12 13 14 15 16 17 18 19 20 21 22 23 24 25 26 27 28 29 30 31 32 33 34 35 36 37 38 40 41 42 43 44 45 46 47 48 49 50,
[103, size=5] 	 7.3321266E-5 	  1 2 3 4 5 6 7 8 9 10 11 12 13 14 15 16 17 18 19 20 21 22 23 24 25 26 27 28 29 30 31 32 33 34 35 36 37 38 42 45 46 47 48 49 50,
[104, size=7] 	 3.70385E-4 	  1 2 3 4 5 6 7 8 9 10 11 12 13 14 15 16 17 18 19 20 21 22 24 25 26 27 28 29 30 31 32 34 35 36 37 38 42 45 46 47 48 49 50,
[105, size=2] 	 7.2876905E-4 	  1 2 3 4 5 6 7 8 9 10 11 12 13 14 15 16 17 18 19 20 21 22 23 24 25 26 27 28 29 30 31 32 33 34 35 36 37 38 39 42 43 44 45 46 47 48 49 50,
[106, size=4] 	 2.3968995E-4 	  1 2 3 4 5 6 7 8 9 10 11 12 13 14 15 16 17 18 19 20 21 22 23 24 25 26 27 28 29 30 31 32 33 34 35 36 37 38 39 42 45 46 47 48 49 50,
[107, size=1] 	 4.532424E-4 	  1 2 3 4 5 6 7 8 9 10 11 12 13 14 15 16 17 18 19 20 21 22 23 24 25 26 27 28 29 30 31 32 33 34 35 36 37 38 39 40 42 43 44 45 46 47 48 49 50,
[108, size=1] 	 0.0041697966 	  1 2 3 4 5 6 7 8 9 10 11 12 13 14 15 16 17 18 19 20 21 22 23 24 25 26 27 28 29 30 31 32 33 34 35 36 37 38 39 40 41 42 44 45 46 47 48 49 50,
[109, size=1] 	 0.022053113 	  1 2 3 4 5 6 7 8 9 10 11 12 13 14 15 16 17 18 19 20 21 22 23 24 25 26 27 28 29 30 31 32 33 34 35 36 37 38 39 40 41 42 43 45 46 47 48 49 50,
[110, size=1] 	 0.05901986 	  1 2 3 4 5 6 7 8 9 10 11 12 13 14 15 16 17 18 19 20 21 22 23 24 25 26 27 28 29 30 31 32 34 35 36 37 38 39 40 41 42 43 44 45 46 47 48 49 50,
[111, size=2] 	 0.024052566 	  1 2 3 4 5 6 7 8 9 10 11 12 13 14 15 16 17 18 19 20 21 22 24 25 26 27 28 29 30 31 32 34 35 36 37 38 39 40 41 42 43 44 45 46 47 48 49 50,
[112, size=5] 	 0.0027745618 	  1 2 3 4 5 6 7 8 9 10 11 12 13 14 15 16 17 18 19 20 21 22 24 25 26 27 28 29 30 31 34 35 38 39 40 41 42 43 44 45 46 47 48 49 50,
[113, size=1] 	 0.0760895 	  1 2 3 4 5 6 7 8 9 10 11 12 13 14 15 16 17 18 19 20 21 22 24 25 26 27 28 29 30 31 32 33 34 35 36 37 38 39 40 41 42 43 44 45 46 47 48 49 50,
[114, size=1] 	 0.15094836 	  1 2 3 4 5 6 7 8 9 10 11 12 13 14 15 16 17 18 19 20 21 22 23 24 25 26 27 28 29 30 31 33 34 35 36 37 38 39 40 41 42 43 44 45 46 47 48 49 50,
[115, size=1] 	 0.15895689 	  1 2 3 4 5 6 7 8 9 10 11 12 13 14 15 16 17 18 19 20 21 22 23 24 25 26 27 28 29 30 31 32 33 34 35 37 38 39 40 41 42 43 44 45 46 47 48 49 50,
[116, size=2] 	 0.019335093 	  1 2 3 4 5 6 7 8 9 10 11 12 13 14 15 16 17 18 19 20 21 22 23 24 25 26 27 28 29 30 31 32 33 34 35 38 39 40 41 42 43 44 45 46 47 48 49 50,
[117, size=3] 	 0.0018349277 	  1 2 3 4 5 6 7 8 9 10 11 12 13 14 15 16 17 18 19 20 21 22 23 24 25 26 27 28 29 30 31 32 33 34 38 39 40 41 42 43 44 45 46 47 48 49 50,
[118, size=4] 	 8.3787204E-4 	  1 2 3 4 5 6 7 8 9 10 11 12 13 14 15 16 17 18 19 20 21 22 23 24 25 26 27 28 29 31 32 33 34 38 39 40 41 42 43 44 45 46 47 48 49 50,
[119, size=6] 	 0.00426504 	  1 2 3 4 5 6 7 8 9 10 11 12 13 14 15 16 17 18 19 20 21 22 23 24 25 26 27 28 31 32 33 34 39 40 41 42 43 44 45 46 47 48 49 50,
[120, size=14] 	 4.7157333E-5 	  1 2 3 4 5 6 7 8 9 10 11 12 13 14 15 16 17 18 19 20 21 22 23 24 31 32 33 34 39 40 41 42 43 44 45 47,
[121, size=16] 	 0.030969918 	  1 2 3 4 5 6 7 8 9 10 11 12 13 14 15 16 17 18 19 20 21 22 23 31 32 33 34 39 40 41 42 43 44 45,
[122, size=1] 	 0.14229971 	  1 2 3 4 5 6 7 8 9 10 11 12 13 14 15 16 17 18 19 20 21 22 23 24 25 26 27 28 29 30 31 32 33 34 35 36 38 39 40 41 42 43 44 45 46 47 48 49 50,
[123, size=3] 	 0.0070951926 	  1 2 3 4 5 6 7 8 9 10 11 12 13 14 15 16 17 18 19 20 21 22 23 24 25 26 27 28 29 31 32 33 34 36 38 39 40 41 42 43 44 45 46 47 48 49 50,
[124, size=1] 	 0.12595339 	  1 2 3 4 5 6 7 8 9 10 11 12 13 14 15 16 17 18 19 20 21 22 23 24 25 26 27 28 29 30 31 32 33 34 36 37 38 39 40 41 42 43 44 45 46 47 48 49 50,
[125, size=2] 	 0.05143613 	  1 2 3 4 5 6 7 8 9 10 11 12 13 14 15 16 17 18 19 20 21 22 23 24 25 26 27 28 29 31 32 33 34 36 37 38 39 40 41 42 43 44 45 46 47 48 49 50,
[126, size=14] 	 0.010498544 	  1 2 3 4 5 6 7 8 9 10 11 12 13 14 15 16 17 18 19 20 21 22 23 31 32 33 34 36 37 39 40 41 42 43 44 45,
[127, size=1] 	 0.128025 	  1 2 3 4 5 6 7 8 9 10 11 12 13 14 15 16 17 18 19 20 21 22 23 24 25 26 27 28 29 31 32 33 34 35 36 37 38 39 40 41 42 43 44 45 46 47 48 49 50,
[128, size=1] 	 0.20374055 	  1 2 3 4 5 6 7 8 9 10 11 12 13 14 15 16 17 18 19 20 21 22 23 24 25 26 27 28 29 30 31 32 33 34 35 36 37 39 40 41 42 43 44 45 46 47 48 49 50,
[129, size=2] 	 0.001071486 	  1 2 3 4 5 6 7 8 9 10 11 12 13 14 15 16 17 18 19 20 21 22 23 24 25 26 27 28 30 31 32 33 34 35 36 37 39 40 41 42 43 44 45 46 47 48 49 50,
[130, size=1] 	 0.16190536 	  1 2 3 4 5 6 7 8 9 10 11 12 13 14 15 16 17 18 19 20 21 22 23 24 25 26 27 28 30 31 32 33 34 35 36 37 38 39 40 41 42 43 44 45 46 47 48 49 50,
[131, size=2] 	 0.0037962063 	  1 2 3 4 5 6 7 8 9 10 11 12 13 14 15 16 17 18 19 20 21 22 23 24 25 26 28 30 31 32 33 34 35 36 37 38 39 40 41 42 43 44 45 46 47 48 49 50,
[132, size=4] 	 0.008646481 	  1 2 3 4 5 6 7 8 9 10 11 12 13 14 15 16 17 18 19 20 21 22 23 24 25 30 31 32 33 34 35 36 37 38 39 40 41 42 43 44 45 46 47 48 49 50,
[133, size=11] 	 0.028473275 	  1 2 3 4 5 6 7 8 9 10 11 12 13 14 15 16 17 18 19 20 21 22 23 30 31 32 33 34 35 36 37 38 39 40 41 42 43 44 45,
[134, size=1] 	 0.055677943 	  1 2 3 4 5 6 7 8 9 10 11 12 13 14 15 16 17 18 19 20 21 22 23 24 25 26 28 29 30 31 32 33 34 35 36 37 38 39 40 41 42 43 44 45 46 47 48 49 50,
[135, size=2] 	 0.008534732 	  1 2 3 4 5 6 7 8 9 10 11 12 13 14 15 16 17 18 19 20 21 22 23 24 25 26 29 30 31 32 33 34 35 36 37 38 39 40 41 42 43 44 45 46 47 48 49 50,
[136, size=3] 	 0.08556691 	  1 2 3 4 5 6 7 8 9 10 11 12 13 14 15 16 17 18 19 20 21 22 23 24 25 29 30 31 32 33 34 35 36 37 38 39 40 41 42 43 44 45 46 47 48 49 50,
[137, size=4] 	 0.0025239086 	  1 2 3 4 5 6 7 8 9 10 11 12 13 14 15 16 17 18 19 20 21 22 23 24 29 30 31 32 33 34 35 36 37 38 39 40 41 42 43 44 45 46 47 48 49 50,
[138, size=10] 	 0.03877191 	  1 2 3 4 5 6 7 8 9 10 11 12 13 14 15 16 17 18 19 20 21 22 23 29 30 31 32 33 34 35 36 37 38 39 40 41 42 43 44 45,
[139, size=1] 	 0.053158537 	  1 2 3 4 5 6 7 8 9 10 11 12 13 14 15 16 17 18 19 20 21 22 23 24 25 26 27 29 30 31 32 33 34 35 36 37 38 39 40 41 42 43 44 45 46 47 48 49 50,
[140, size=2] 	 0.0063306466 	  1 2 3 4 5 6 7 8 9 10 11 12 13 14 15 16 17 18 19 20 21 22 23 24 25 27 29 30 31 32 33 34 35 36 37 38 39 40 41 42 43 44 45 46 47 48 49 50,
[141, size=3] 	 5.6525787E-5 	  1 2 3 4 5 6 7 8 9 10 11 12 13 14 15 16 17 18 19 20 21 22 23 24 27 29 30 31 32 33 34 35 36 37 38 39 40 41 42 43 44 45 46 47 48 49 50,
[142, size=8] 	 0.0011211308 	  1 2 3 4 5 6 7 8 9 10 11 12 13 14 15 16 17 18 19 20 21 22 23 24 27 29 30 31 32 33 34 35 36 37 38 39 40 41 42 43 44 45,
[143, size=9] 	 1.6202661E-4 	  1 2 3 4 5 6 7 8 9 10 11 12 13 14 15 16 17 18 19 20 21 22 23 27 29 30 31 32 33 34 35 36 37 38 39 40 41 42 43 44 45,
[144, size=1] 	 0.061977528 	  1 2 3 4 5 6 7 8 9 10 11 12 13 14 15 16 17 18 19 20 21 22 23 24 25 27 28 29 30 31 32 33 34 35 36 37 38 39 40 41 42 43 44 45 46 47 48 49 50,
[145, size=1] 	 0.10875564 	  1 2 3 4 5 6 7 8 9 10 11 12 13 14 15 16 17 18 19 20 21 22 23 24 26 27 28 29 30 31 32 33 34 35 36 37 38 39 40 41 42 43 44 45 46 47 48 49 50,
[146, size=3] 	 4.3432983E-6 	  1 2 3 4 5 6 7 8 9 10 11 12 13 14 15 16 17 18 19 20 21 22 23 24 26 27 28 29 30 31 32 33 34 35 36 37 38 39 40 41 42 43 44 45 46 47 48,
[147, size=5] 	 6.788885E-4 	  1 2 3 4 5 6 7 8 9 10 11 12 13 14 15 16 17 18 19 20 21 22 23 24 26 27 28 29 30 31 32 33 34 35 36 37 38 39 40 41 42 43 44 45 47,
[148, size=6] 	 0.0025853438 	  1 2 3 4 5 6 7 8 9 10 11 12 13 14 15 16 17 18 19 20 21 22 23 24 26 27 28 29 30 31 32 33 34 35 36 37 38 39 40 41 42 43 44 45,
[149, size=7] 	 0.061534185 	  1 2 3 4 5 6 7 8 9 10 11 12 13 14 15 16 17 18 19 20 21 22 23 26 27 28 29 30 31 32 33 34 35 36 37 38 39 40 41 42 43 44 45,
[150, size=1] 	 0.066482596 	  1 2 3 4 5 6 7 8 9 10 11 12 13 14 15 16 17 18 19 20 21 22 23 24 25 26 27 28 29 30 31 32 33 34 35 36 37 38 39 40 41 42 43 44 45 46 47 48 49,
[151, size=4] 	 7.279819E-4 	  1 2 3 4 5 6 7 8 9 10 11 12 13 14 15 16 17 18 19 20 21 22 23 24 25 26 27 28 29 30 31 32 33 34 35 36 37 38 39 40 41 42 43 44 45 47,
[152, size=5] 	 0.0075678173 	  1 2 3 4 5 6 7 8 9 10 11 12 13 14 15 16 17 18 19 20 21 22 23 24 25 26 27 28 29 30 31 32 33 34 35 36 37 38 39 40 41 42 43 44 45,
[153, size=6] 	 0.032545067 	  1 2 3 4 5 6 7 8 9 10 11 12 13 14 15 16 17 18 19 20 21 22 23 25 26 27 28 29 30 31 32 33 34 35 36 37 38 39 40 41 42 43 44 45,
[154, size=1] 	 0.020663429 	  1 2 3 4 5 6 7 8 9 10 11 12 13 14 15 16 17 18 19 20 21 22 23 24 25 26 27 28 29 30 31 32 33 34 35 36 37 38 39 40 41 42 43 44 45 46 47 48 50,
[155, size=3] 	 0.0014585387 	  1 2 3 4 5 6 7 8 9 10 11 12 13 14 15 16 17 18 19 20 21 22 23 24 25 26 27 28 29 30 31 32 33 34 35 36 37 38 39 40 41 42 43 44 45 47 50,
[156, size=4] 	 0.037180617 	  1 2 3 4 5 6 7 8 9 10 11 12 13 14 15 16 17 18 19 20 21 22 23 24 25 26 27 28 29 30 31 32 33 34 35 36 37 38 39 40 41 42 43 44 45 50,
[157, size=5] 	 0.006415956 	  1 2 3 4 5 6 7 8 9 10 11 12 13 14 15 16 17 18 19 20 21 22 23 25 26 27 28 29 30 31 32 33 34 35 36 37 38 39 40 41 42 43 44 45 50,
[158, size=1] 	 0.010380236 	  1 2 3 4 5 6 7 8 9 10 11 12 13 14 15 16 17 18 19 20 21 22 23 24 25 26 27 28 29 30 31 32 33 34 35 36 37 38 39 40 41 42 43 44 45 47 48 49 50,
[159, size=2] 	 0.0028456661 	  1 2 3 4 5 6 7 8 9 10 11 12 13 14 15 16 17 18 19 20 21 22 23 24 25 26 27 28 29 30 31 32 33 34 35 36 37 38 39 40 41 42 43 44 45 47 49 50,
[160, size=3] 	 0.0072758915 	  1 2 3 4 5 6 7 8 9 10 11 12 13 14 15 16 17 18 19 20 21 22 23 24 25 26 27 28 29 30 31 32 33 34 35 36 37 38 39 40 41 42 43 44 45 49 50,
[161, size=1] 	 0.007773281 	  1 2 3 4 5 6 7 8 9 10 11 12 13 14 15 16 17 18 19 20 21 22 23 24 25 26 27 28 29 30 31 32 33 34 35 36 37 38 39 40 41 42 43 44 45 46 47 49 50,
[162, size=2] 	 0.0010756021 	  1 2 3 4 5 6 7 8 9 10 11 12 13 14 15 16 17 18 19 20 21 22 23 24 25 26 27 28 29 30 31 32 33 34 35 36 37 38 39 40 41 42 43 44 45 46 49 50,
[163, size=1] 	 0.015835706 	  1 2 3 4 5 6 7 8 9 10 11 12 13 14 15 16 17 18 19 20 21 22 23 24 25 26 27 28 29 30 31 32 33 34 35 36 37 38 39 40 41 42 43 44 45 46 48 49 50,
[164, size=1] 	 0.06997313 	  1 2 3 4 5 6 7 8 9 10 11 12 13 14 15 16 17 18 19 20 21 22 23 25 26 27 28 29 30 31 32 33 34 35 36 37 38 39 40 41 42 43 44 45 46 47 48 49 50,
[165, size=2] 	 6.205416E-4 	  1 3 4 5 6 7 8 9 10 11 12 13 14 15 16 17 18 19 20 21 22 23 25 26 27 28 29 30 31 32 33 34 35 36 37 38 39 40 41 42 43 44 45 46 47 48 49 50,
[166, size=1] 	 0.04611344 	  1 3 4 5 6 7 8 9 10 11 12 13 14 15 16 17 18 19 20 21 22 23 24 25 26 27 28 29 30 31 32 33 34 35 36 37 38 39 40 41 42 43 44 45 46 47 48 49 50,
[167, size=2] 	 0.1567286 	  1 3 4 5 6 7 8 10 11 12 13 14 15 16 17 18 19 20 21 22 23 24 25 26 27 28 29 30 31 32 33 34 35 36 37 38 39 40 41 42 43 44 45 46 47 48 49 50,
[168, size=5] 	 0.006585125 	  1 3 6 7 8 10 11 12 13 14 15 16 17 18 19 20 21 23 24 25 26 27 28 29 30 31 32 33 34 35 36 37 38 39 40 41 42 43 44 45 46 47 48 49 50,
[169, size=1] 	 0.04309317 	  1 2 3 4 5 6 7 8 10 11 12 13 14 15 16 17 18 19 20 21 22 23 24 25 26 27 28 29 30 31 32 33 34 35 36 37 38 39 40 41 42 43 44 45 46 47 48 49 50,
[170, size=4] 	 7.628545E-4 	  1 2 3 6 7 8 10 11 12 13 14 15 16 17 18 19 20 21 23 24 25 26 27 28 29 30 31 32 33 34 35 36 37 38 39 40 41 42 43 44 45 46 47 48 49 50,
[171, size=1] 	 0.084851265 	  1 2 3 4 6 7 8 9 10 11 12 13 14 15 16 17 18 19 20 21 22 23 24 25 26 27 28 29 30 31 32 33 34 35 36 37 38 39 40 41 42 43 44 45 46 47 48 49 50,
[172, size=3] 	 0.0077488855 	  1 2 3 6 7 8 9 10 11 12 13 14 15 16 17 18 19 20 21 23 24 25 26 27 28 29 30 31 32 33 34 35 36 37 38 39 40 41 42 43 44 45 46 47 48 49 50,
[173, size=1] 	 0.045126908 	  1 2 3 4 5 6 7 8 9 10 11 12 13 14 15 16 17 18 19 20 21 23 24 25 26 27 28 29 30 31 32 33 34 35 36 37 38 39 40 41 42 43 44 45 46 47 48 49 50,
[174, size=1] 	 0.025645489 	  1 2 3 5 6 7 8 9 10 11 12 13 14 15 16 17 18 19 20 21 22 23 24 25 26 27 28 29 30 31 32 33 34 35 36 37 38 39 40 41 42 43 44 45 46 47 48 49 50,
;
END; [Splits]

BEGIN Network;
DIMENSIONS ntax=50 nvertices=839 nedges=1502;
DRAW to_scale;
TRANSLATE
2 'chc1_athali_gi|20453062|gb|AAM19776_1|_AT3g08530T8G24_1_',
3 'chc1_populus_jgi|Poptr1_1|567249|eugene3_00101807',
4 'chc1_oryza_gi|115483737|ref|NP_001065530_1|_Os11g0104900_',
5 'chc1_phypa_jgi|Phypa1_1|167464|estExt_fgenesh1_pg_C_1470009',
6 'chc1_Chlrein_4|195415|SAN_162480',
7 'chc1_vovox_jgi|Volca1|104811|estExt_fgenesh4_pg_C_190208',
8 'CHC1_candiG_|50285001|ref|XP_444929_1|_hypothetical_protein_CAGL0A03718g_',
9 'CHC1_IT_Smik_c996_7043',
10 'CHC1_IT_Spar_c283_7567',
11 'CHC1_Scer_CHC1YGL206C',
12 'CHC1_ashU_Sbay_Contig674_4',
13 'CHC1_ashU_Scas_Contig676_31',
14 'CHC1_kluyveR_|50311015|ref|XP_455531_1|_unnamed_protein_product_',
15 'CHC1_candiA_|68490680|ref|XP_710836_1|_hypothetical_protein_CaO19_3496_',
16 'CHC1_pichia_|150865761|ref|XP_001385101_2|_hypothetical_protein_PICST_72214_',
17 'CHC1_debaro_|199432536|emb|CAR65766_1|_DEHA2E04906p_',
18 'CHC1_yarrow_|50545225|ref|XP_500150_1|_YALI0A17127p_',
19 'CHC1_schizo_|19115060|ref|NP_594148_1|_clathrin_heavy_chain_Chc1_predicted_',
20 'CHC1_neurosp_|85119481|ref|XP_965641_1|_clathrin_heavy_chain_',
21 'CHC1_asper_|67528591|ref|XP_662067_1|_hypothetical_protein_AN4463_2_',
22 'CHC1_ustil_|71019675|ref|XP_760068_1|_hypothetical_protein_UM03921_1_',
23 'CHC1_crypto_|58259994|ref|XP_567407_1|_clathrin_heavy_chain_1_',
24 'chc1_celegans_gi|17555172|ref|NP_499260_1|_Clathrin_Heavy_Chain_family_member_chc_1_',
25 'chc1_droso_gi|17137000|ref|NP_477042_1|_clathrin_heavy_chain_isoform_A_',
26 'chc1_apis_gi|110765224|ref|XP_623111_2|_PREDICTED__similar_to_Clathrin_heavy_chain_CG9012_PA_isoform_A_isoform_1_',
27 'CHC1_danio_|189528657|ref|XP_699126_3|_PREDICTED__hypothetical_protein_LOC503600_',
28 'CHC1_gallus_|124339781|ref|NP_001073586_1|_clathrin_heavy_chain_1_',
29 'CHC1_bos_|27806689|ref|NP_776448_1|_clathrin_heavy_chain_1_',
30 'CHC1_mus_|51491845|ref|NP_001003908_1|_clathrin_heavy_polypeptide_Hc_',
31 'chc1_rat_gi|9506497|ref|NP_062172_1|_clathrin_heavy_chain_Hc_',
32 'CHC1_xenopus_|148231021|ref|NP_001085860_1|_MGC80936_protein_',
33 'CHC1_ciona_|198425553|ref|XP_002130279_1|_PREDICTED__similar_to_Clathrin_heavy_polypeptide_Hc_',
34 'dicty_chc1_gi|66818048|ref|XP_642717_1|_clathrin_heavy_chain_',
35 'chc1_naegler_estExt_fgeneshNG_pg_C_90133',
36 'chc1_phytoph_PITG_02022_|_PITT_02022_|_Phytophthora_infestans_clathrin_heavy_chain_translation_1719_aa',
37 'chc1_Thaps3|269540|estExt_thaps1_ua_kg_C_chr_100130',
38 'chc1_Phatr2|36|gw1_15_1_1',
39 'chc1_tricho_110427_m00002',
40 'chc1_leish_LinJ36_V3_1700_|||clathrin_heavy_chain_putative|Leishmania_infantum|chr_36|||Auto',
41 'chc1_ehisto_200_m00090_|||clathrin_heavy_chain_putative|Entamoeba_histolytica|chr_unknown|||Auto',
42 'chc1_glamblia_640332038_XP_768408_GLP_9_31364_35911_clathrin_heavy_chain_',
43 'chc1_tparva_530_m02665_|TP03_0480|TP03_0480|clathrin_heavy_chain_putative|Theileria_parva|chr_3|c3m530|530',
44 'chc1_chomi_640322486_XP_667814_Chro_80150_clathrin_heavy_polypeptide_Hc_',
45 'chc1_plasmob_PB001126_00_0_|||clathrin_heavy_chain_putative|Plasmodium_berghei|chr_||Partial|Auto',
46 'chc1_plasmof_638271592_NP_701550_PFL0930w_clathrin_heavy_chain_putative_',
47 'chc1_Toxoplasma_gondii|IX|80_m02298|Annotation|Toxoplasma_gondii_TIGR|protein_coding_clathrin_heavy_chain_putative',
48 'chc1_tetrahym_24_m00346_|||Region_in_Clathrin_and_VPS_family_protein|T__thermophilia|chr_0|8254649|24',
49 'chc1_CMER|CMF103C_clathrin_heavy_chain',
50 'chc1_ostreo_jgi|Ost9901_3|28794|eugene_0100010188',
781 'CHC1_homo_|4758012|ref|NP_004850_1|_clathrin_heavy_chain_1_',
;
VERTICES
1 -0.052695367 0.0 w=2 h=2 s=n,
2 0.0 0.0 w=2 h=2 c=0 153 0 b=0 153 0,
3 -0.014949134 0.011508066 w=2 h=2 c=0 153 0 b=0 153 0,
4 -0.017356971 0.018215759 w=2 h=2 c=0 153 0 b=0 153 0,
5 -0.021398908 0.033273656 w=2 h=2 c=0 153 0 b=0 153 0,
6 -0.017116344 0.09012941 w=2 h=2 c=0 153 0 b=0 153 0,
7 -0.020732315 0.09607818 w=2 h=2 c=0 153 0 b=0 153 0,
8 -0.14140624 0.21691237 w=2 h=2 c=255 0 102 b=255 0 102,
9 -0.15657982 0.23131076 w=2 h=2 c=255 0 102 b=255 0 102,
10 -0.16005078 0.23085393 w=2 h=2 c=255 0 102 b=255 0 102,
11 -0.16042845 0.23281287 w=2 h=2 c=255 0 102 b=255 0 102,
12 -0.16405919 0.23462014 w=2 h=2 c=255 0 102 b=255 0 102,
13 -0.1799577 0.24095453 w=2 h=2 c=255 0 102 b=255 0 102,
14 -0.20879555 0.25218007 w=2 h=2 c=255 0 102 b=255 0 102,
15 -0.26612344 0.24546959 w=2 h=2 c=255 0 102 b=255 0 102,
16 -0.27431527 0.24409792 w=2 h=2 c=255 0 102 b=255 0 102,
17 -0.28384808 0.24104553 w=2 h=2 c=255 0 102 b=255 0 102,
18 -0.33884132 0.20674992 w=2 h=2 c=255 0 102 b=255 0 102,
19 -0.38175264 0.19246002 w=2 h=2 c=255 0 102 b=255 0 102,
20 -0.39776543 0.16102858 w=2 h=2 c=255 0 102 b=255 0 102,
21 -0.41382185 0.14931267 w=2 h=2 c=255 0 102 b=255 0 102,
22 -0.43012172 0.108635336 w=2 h=2 c=255 0 102 b=255 0 102,
23 -0.44912165 0.096714735 w=2 h=2 c=255 0 102 b=255 0 102,
24 -0.48165572 0.014933164 w=2 h=2 c=153 0 0 b=153 0 0,
25 -0.4698053 -0.029025378 w=2 h=2 c=153 0 0 b=153 0 0,
26 -0.46965346 -0.04608075 w=2 h=2 c=153 0 0 b=153 0 0,
27 -0.46278223 -0.08190616 w=2 h=2 c=153 0 0 b=153 0 0,
28 -0.46040195 -0.08964196 w=2 h=2 c=153 0 0 b=153 0 0,
29 -0.46050343 -0.09098389 w=2 h=2 c=153 0 0 b=153 0 0,
30 -0.45984608 -0.0909915 w=2 h=2 c=153 0 0 b=153 0 0,
31 -0.46086308 -0.09204774 w=2 h=2 c=153 0 0 b=153 0 0,
32 -0.45855215 -0.095288575 w=2 h=2 c=153 0 0 b=153 0 0,
33 -0.43987533 -0.12861156 w=2 h=2 c=153 0 0 b=153 0 0,
34 -0.386851 -0.22444963 w=2 h=2 c=153 0 153 b=153 0 153,
35 -0.36702317 -0.27717146 w=2 h=2 c=153 153 0 b=153 153 0,
36 -0.32364523 -0.27167597 w=2 h=2 c=0 0 255 b=0 0 255,
37 -0.28861836 -0.32108736 w=2 h=2 c=0 0 255 b=0 0 255,
38 -0.27145132 -0.3280209 w=2 h=2 c=0 0 255 b=0 0 255,
39 -0.21926604 -0.35778046 w=2 h=2 c=153 153 0 b=153 153 0,
40 -0.16585891 -0.39698356 w=2 h=2 c=153 153 0 b=153 153 0,
41 -0.1302652 -0.36591414 w=2 h=2 c=153 0 153 b=153 0 153,
42 -0.046456777 -0.4448742 w=2 h=2 c=153 153 0 b=153 153 0,
43 -0.0068107154 -0.4009692 w=2 h=2 c=0 0 255 b=0 0 255,
44 -0.0015740208 -0.32682106 w=2 h=2 c=0 0 255 b=0 0 255,
45 0.017364537 -0.27114302 w=2 h=2 c=0 0 255 b=0 0 255,
46 0.029916588 -0.25854614 w=2 h=2 c=0 0 255 b=0 0 255,
47 0.016626315 -0.18952183 w=2 h=2 c=0 0 255 b=0 0 255,
48 0.060739238 -0.16713648 w=2 h=2 c=0 0 255 b=0 0 255,
49 0.06660342 -0.119158454 w=2 h=2 c=0 153 51 b=0 153 51,
50 0.01928115 -0.049614485 w=2 h=2 c=0 153 0 b=0 153 0,
51 -0.0733691 -0.001300681 w=2 h=2 s=n,
52 -0.11259458 -0.0062560122 w=2 h=2 s=n,
53 -0.18536855 -0.020138388 w=2 h=2 s=n,
54 -0.19200704 -0.020977024 w=2 h=2 s=n,
55 -0.19683829 -0.022546794 w=2 h=2 s=n,
56 -0.1901998 -0.021708159 w=2 h=2 s=n,
57 -0.19491935 -0.021532578 w=2 h=2 s=n,
58 -0.1997506 -0.023102347 w=2 h=2 s=n,
59 -0.23774634 -0.032857995 w=2 h=2 s=n,
60 -0.2431609 -0.03319865 w=2 h=2 s=n,
61 -0.052715037 1.2483807E-5 w=2 h=2 s=n,
62 -0.07338877 -0.0012881972 w=2 h=2 s=n,
63 -0.11261426 -0.0062435283 w=2 h=2 s=n,
64 -0.18538822 -0.020125905 w=2 h=2 s=n,
65 -0.1920267 -0.02096454 w=2 h=2 s=n,
66 -0.19493902 -0.021520093 w=2 h=2 s=n,
67 -0.19977027 -0.023089863 w=2 h=2 s=n,
68 -0.23776601 -0.032845512 w=2 h=2 s=n,
69 -0.24318057 -0.033186167 w=2 h=2 s=n,
70 -0.24573313 -0.033025574 w=2 h=2 s=n,
71 -0.24571346 -0.033038057 w=2 h=2 s=n,
72 -0.054746054 0.0037068839 w=2 h=2 s=n,
73 -0.07541978 0.0024062027 w=2 h=2 s=n,
74 -0.11464527 -0.0025491284 w=2 h=2 s=n,
75 -0.18741924 -0.016431505 w=2 h=2 s=n,
76 -0.19405772 -0.01727014 w=2 h=2 s=n,
77 -0.19697003 -0.017825693 w=2 h=2 s=n,
78 -0.20180129 -0.019395463 w=2 h=2 s=n,
79 -0.23979703 -0.029151112 w=2 h=2 s=n,
80 -0.24521159 -0.029491767 w=2 h=2 s=n,
81 -0.24776414 -0.029331176 w=2 h=2 s=n,
82 -0.24831434 -0.028876008 w=2 h=2 s=n,
83 -0.24628332 -0.03257041 w=2 h=2 s=n,
84 -0.24935517 -0.027898606 w=2 h=2 s=n,
85 -0.25003198 -0.027338708 w=2 h=2 s=n,
86 -0.25029975 -0.027338708 w=2 h=2 s=n,
87 -0.24962296 -0.027898606 w=2 h=2 s=n,
88 -0.24858212 -0.028876008 w=2 h=2 s=n,
89 -0.24655111 -0.03257041 w=2 h=2 s=n,
90 -0.24600092 -0.033025574 w=2 h=2 s=n,
91 -0.25035965 -0.02715856 w=2 h=2 s=n,
92 -0.25062743 -0.02715856 w=2 h=2 s=n,
93 -0.25134563 -0.027249288 w=2 h=2 s=n,
94 -0.25101793 -0.027429435 w=2 h=2 s=n,
95 -0.25034115 -0.027989333 w=2 h=2 s=n,
96 -0.24930032 -0.028966738 w=2 h=2 s=n,
97 -0.2472693 -0.032661136 w=2 h=2 s=n,
98 -0.24671909 -0.033116303 w=2 h=2 s=n,
99 -0.25407994 -0.025685593 w=2 h=2 s=n,
100 -0.25434774 -0.025685593 w=2 h=2 s=n,
101 -0.25506592 -0.025776323 w=2 h=2 s=n,
102 -0.25587627 -0.025827307 w=2 h=2 s=n,
103 -0.252156 -0.027300272 w=2 h=2 s=n,
104 -0.2518283 -0.02748042 w=2 h=2 s=n,
105 -0.2511515 -0.028040318 w=2 h=2 s=n,
106 -0.2501107 -0.029017722 w=2 h=2 s=n,
107 -0.24807967 -0.03271212 w=2 h=2 s=n,
108 -0.24752946 -0.033167288 w=2 h=2 s=n,
109 -0.26013815 -0.025559172 w=2 h=2 s=n,
110 -0.25641787 -0.027032139 w=2 h=2 s=n,
111 -0.25609016 -0.027212286 w=2 h=2 s=n,
112 -0.25541338 -0.027772184 w=2 h=2 s=n,
113 -0.25437254 -0.028749587 w=2 h=2 s=n,
114 -0.25234154 -0.03244399 w=2 h=2 s=n,
115 -0.25570664 -0.025426367 w=2 h=2 s=n,
116 -0.25642484 -0.025517095 w=2 h=2 s=n,
117 -0.2572352 -0.02556808 w=2 h=2 s=n,
118 -0.26149708 -0.025299946 w=2 h=2 s=n,
119 -0.26436386 -0.024937786 w=2 h=2 s=n,
120 -0.26488146 -0.025266286 w=2 h=2 s=n,
121 -0.2620147 -0.025628444 w=2 h=2 s=n,
122 -0.2606558 -0.025887672 w=2 h=2 s=n,
123 -0.2569355 -0.027360637 w=2 h=2 s=n,
124 -0.2566078 -0.027540786 w=2 h=2 s=n,
125 -0.25593102 -0.028100682 w=2 h=2 s=n,
126 -0.25489017 -0.029078087 w=2 h=2 s=n,
127 -0.25285918 -0.03277249 w=2 h=2 s=n,
128 -0.2485973 -0.03304062 w=2 h=2 s=n,
129 -0.2480471 -0.033495788 w=2 h=2 s=n,
130 -0.24723673 -0.033444803 w=2 h=2 s=n,
131 -0.24651854 -0.033354074 w=2 h=2 s=n,
132 -0.26605737 -0.02548805 w=2 h=2 s=n,
133 -0.266575 -0.025816549 w=2 h=2 s=n,
134 -0.26370823 -0.026178706 w=2 h=2 s=n,
135 -0.2623493 -0.026437934 w=2 h=2 s=n,
136 -0.25862902 -0.027910901 w=2 h=2 s=n,
137 -0.25830135 -0.028091049 w=2 h=2 s=n,
138 -0.25762454 -0.028650945 w=2 h=2 s=n,
139 -0.25658372 -0.02962835 w=2 h=2 s=n,
140 -0.2545527 -0.03332275 w=2 h=2 s=n,
141 -0.25029084 -0.033590883 w=2 h=2 s=n,
142 -0.24974063 -0.03404605 w=2 h=2 s=n,
143 -0.2652539 -0.02488179 w=2 h=2 s=n,
144 -0.26694742 -0.025432052 w=2 h=2 s=n,
145 -0.26746505 -0.025760552 w=2 h=2 s=n,
146 -0.25323674 0.0028271056 w=2 h=2 s=n,
147 -0.25391352 0.0033870027 w=2 h=2 s=n,
148 -0.25424123 0.003567151 w=2 h=2 s=n,
149 -0.2579615 0.0050401166 w=2 h=2 s=n,
150 -0.2582293 0.0050401166 w=2 h=2 s=n,
151 -0.2595882 0.005299344 w=2 h=2 s=n,
152 -0.2603064 0.0052086166 w=2 h=2 s=n,
153 -0.26111677 0.0051576323 w=2 h=2 s=n,
154 -0.26537862 0.0054257656 w=2 h=2 s=n,
155 -0.2682454 0.0057879235 w=2 h=2 s=n,
156 -0.26913545 0.005843921 w=2 h=2 s=n,
157 -0.270829 0.0052936585 w=2 h=2 s=n,
158 -0.24918371 -0.03522958 w=2 h=2 s=n,
159 -0.24749017 -0.034679316 w=2 h=2 s=n,
160 -0.2466798 -0.03462833 w=2 h=2 s=n,
161 -0.24596162 -0.034537606 w=2 h=2 s=n,
162 -0.24544398 -0.034209106 w=2 h=2 s=n,
163 -0.2451762 -0.034209106 w=2 h=2 s=n,
164 -0.24515653 -0.03422159 w=2 h=2 s=n,
165 -0.24260397 -0.034382183 w=2 h=2 s=n,
166 -0.23718941 -0.034041528 w=2 h=2 s=n,
167 -0.25439805 -0.03379868 w=2 h=2 s=n,
168 -0.2501362 -0.034066815 w=2 h=2 s=n,
169 -0.249586 -0.03452198 w=2 h=2 s=n,
170 -0.24902907 -0.03570551 w=2 h=2 s=n,
171 -0.24733554 -0.035155248 w=2 h=2 s=n,
172 -0.24652515 -0.035104264 w=2 h=2 s=n,
173 -0.24580698 -0.035013534 w=2 h=2 s=n,
174 -0.24528934 -0.034685034 w=2 h=2 s=n,
175 -0.24502155 -0.034685034 w=2 h=2 s=n,
176 -0.24500188 -0.034697518 w=2 h=2 s=n,
177 -0.24244934 -0.03485811 w=2 h=2 s=n,
178 -0.23703478 -0.034517456 w=2 h=2 s=n,
179 -0.2706506 0.005652516 w=2 h=2 s=n,
180 -0.2723441 0.005102253 w=2 h=2 s=n,
181 -0.26846257 -0.025623458 w=2 h=2 s=n,
182 -0.2689802 -0.025951957 w=2 h=2 s=n,
183 -0.26809013 -0.026007954 w=2 h=2 s=n,
184 -0.26522335 -0.026370112 w=2 h=2 s=n,
185 -0.26386443 -0.02662934 w=2 h=2 s=n,
186 -0.26014414 -0.028102305 w=2 h=2 s=n,
187 -0.25981647 -0.028282454 w=2 h=2 s=n,
188 -0.25913966 -0.02884235 w=2 h=2 s=n,
189 -0.25809884 -0.029819755 w=2 h=2 s=n,
190 -0.2560678 -0.033514153 w=2 h=2 s=n,
191 -0.2559132 -0.033990085 w=2 h=2 s=n,
192 -0.27219966 0.005843921 w=2 h=2 s=n,
193 -0.27371478 0.005652516 w=2 h=2 s=n,
194 -0.27540833 0.005102253 w=2 h=2 s=n,
195 -0.27152675 -0.025623458 w=2 h=2 s=n,
196 -0.2720444 -0.025951957 w=2 h=2 s=n,
197 -0.24569216 -0.036250778 w=2 h=2 s=n,
198 -0.24497399 -0.03616005 w=2 h=2 s=n,
199 -0.24445635 -0.035831552 w=2 h=2 s=n,
200 -0.24418856 -0.035831552 w=2 h=2 s=n,
201 -0.24416889 -0.035844035 w=2 h=2 s=n,
202 -0.24161635 -0.03600463 w=2 h=2 s=n,
203 -0.23620178 -0.035663974 w=2 h=2 s=n,
204 -0.23635642 -0.03518804 w=2 h=2 s=n,
205 -0.23691335 -0.034004513 w=2 h=2 s=n,
206 -0.19891761 -0.024248863 w=2 h=2 s=n,
207 -0.1960053 -0.02369331 w=2 h=2 s=n,
208 -0.18936682 -0.022854675 w=2 h=2 s=n,
209 -0.24775696 -0.038918506 w=2 h=2 s=n,
210 -0.24606341 -0.038368244 w=2 h=2 s=n,
211 -0.24525304 -0.03831726 w=2 h=2 s=n,
212 -0.24442005 -0.039463777 w=2 h=2 s=n,
213 -0.24370186 -0.039373048 w=2 h=2 s=n,
214 -0.24318424 -0.039044548 w=2 h=2 s=n,
215 -0.24291645 -0.039044548 w=2 h=2 s=n,
216 -0.24289678 -0.03905703 w=2 h=2 s=n,
217 -0.24034423 -0.039217625 w=2 h=2 s=n,
218 -0.23492967 -0.03887697 w=2 h=2 s=n,
219 -0.27282673 -0.0263201 w=2 h=2 s=n,
220 -0.26976255 -0.0263201 w=2 h=2 s=n,
221 -0.26887247 -0.026376098 w=2 h=2 s=n,
222 -0.2660057 -0.026738256 w=2 h=2 s=n,
223 -0.2646468 -0.026997484 w=2 h=2 s=n,
224 -0.2609265 -0.02847045 w=2 h=2 s=n,
225 -0.2605988 -0.028650597 w=2 h=2 s=n,
226 -0.25992203 -0.029210495 w=2 h=2 s=n,
227 -0.25888118 -0.0301879 w=2 h=2 s=n,
228 -0.25685018 -0.033882298 w=2 h=2 s=n,
229 -0.25669554 -0.03435823 w=2 h=2 s=n,
230 -0.2551804 -0.034166824 w=2 h=2 s=n,
231 -0.25091854 -0.03443496 w=2 h=2 s=n,
232 -0.25036833 -0.034890123 w=2 h=2 s=n,
233 -0.24981141 -0.036073655 w=2 h=2 s=n,
234 -0.2485393 -0.03928665 w=2 h=2 s=n,
235 -0.2765617 0.005473403 w=2 h=2 s=n,
236 -0.27825525 0.0049231397 w=2 h=2 s=n,
237 -0.27437368 -0.025802571 w=2 h=2 s=n,
238 -0.27489132 -0.02613107 w=2 h=2 s=n,
239 -0.27567366 -0.026499214 w=2 h=2 s=n,
240 -0.25392526 0.0034326785 w=2 h=2 s=n,
241 -0.25425294 0.0036128268 w=2 h=2 s=n,
242 -0.25797322 0.0050857924 w=2 h=2 s=n,
243 -0.25824103 0.0050857924 w=2 h=2 s=n,
244 -0.25959992 0.00534502 w=2 h=2 s=n,
245 -0.26031813 0.0052542924 w=2 h=2 s=n,
246 -0.2611285 0.005203308 w=2 h=2 s=n,
247 -0.26539037 0.0054714414 w=2 h=2 s=n,
248 -0.26825714 0.0058335993 w=2 h=2 s=n,
249 -0.2691472 0.005889597 w=2 h=2 s=n,
250 -0.2722114 0.005889597 w=2 h=2 s=n,
251 -0.27372652 0.005698192 w=2 h=2 s=n,
252 -0.27657345 0.0055190786 w=2 h=2 s=n,
253 -0.27826697 0.0049688155 w=2 h=2 s=n,
254 -0.25323674 0.013325649 w=2 h=2 s=n,
255 -0.25391352 0.0138855465 w=2 h=2 s=n,
256 -0.25392526 0.013931222 w=2 h=2 s=n,
257 -0.25425294 0.014111371 w=2 h=2 s=n,
258 -0.25797322 0.015584337 w=2 h=2 s=n,
259 -0.25824103 0.015584337 w=2 h=2 s=n,
260 -0.25959992 0.015843565 w=2 h=2 s=n,
261 -0.26031813 0.015752837 w=2 h=2 s=n,
262 -0.2611285 0.015701853 w=2 h=2 s=n,
263 -0.26539037 0.015969986 w=2 h=2 s=n,
264 -0.26825714 0.016332144 w=2 h=2 s=n,
265 -0.2691472 0.01638814 w=2 h=2 s=n,
266 -0.2722114 0.01638814 w=2 h=2 s=n,
267 -0.27372652 0.016196735 w=2 h=2 s=n,
268 -0.27657345 0.016017623 w=2 h=2 s=n,
269 -0.24763863 -0.04120066 w=2 h=2 s=n,
270 -0.24685629 -0.040832516 w=2 h=2 s=n,
271 -0.24516276 -0.040282253 w=2 h=2 s=n,
272 -0.24435239 -0.04023127 w=2 h=2 s=n,
273 -0.2435194 -0.041377783 w=2 h=2 s=n,
274 -0.2428012 -0.041287057 w=2 h=2 s=n,
275 -0.24228357 -0.040958557 w=2 h=2 s=n,
276 -0.24201578 -0.040958557 w=2 h=2 s=n,
277 -0.24199611 -0.04097104 w=2 h=2 s=n,
278 -0.23944357 -0.041131634 w=2 h=2 s=n,
279 -0.23402901 -0.04079098 w=2 h=2 s=n,
280 -0.28396547 -0.031057673 w=2 h=2 s=n,
281 -0.28111854 -0.030878559 w=2 h=2 s=n,
282 -0.27805436 -0.030878559 w=2 h=2 s=n,
283 -0.27716428 -0.030934555 w=2 h=2 s=n,
284 -0.2742975 -0.031296715 w=2 h=2 s=n,
285 -0.27293858 -0.031555943 w=2 h=2 s=n,
286 -0.2692183 -0.033028908 w=2 h=2 s=n,
287 -0.26889062 -0.033209056 w=2 h=2 s=n,
288 -0.2682138 -0.033768952 w=2 h=2 s=n,
289 -0.267173 -0.034746356 w=2 h=2 s=n,
290 -0.26514196 -0.038440756 w=2 h=2 s=n,
291 -0.26498735 -0.03891669 w=2 h=2 s=n,
292 -0.2634722 -0.038725283 w=2 h=2 s=n,
293 -0.25921035 -0.038993414 w=2 h=2 s=n,
294 -0.25866014 -0.03944858 w=2 h=2 s=n,
295 -0.25810322 -0.04063211 w=2 h=2 s=n,
296 -0.2568311 -0.04384511 w=2 h=2 s=n,
297 -0.25593045 -0.045759115 w=2 h=2 s=n,
298 -0.28547382 0.004058378 w=2 h=2 s=n,
299 -0.2854621 0.004012702 w=2 h=2 s=n,
300 -0.28158054 -0.026713008 w=2 h=2 s=n,
301 -0.28209817 -0.027041508 w=2 h=2 s=n,
302 -0.2828805 -0.027409652 w=2 h=2 s=n,
303 -0.29117233 -0.03196811 w=2 h=2 s=n,
304 -0.24107479 -0.043663267 w=2 h=2 s=n,
305 -0.24055715 -0.043334767 w=2 h=2 s=n,
306 -0.24028938 -0.043334767 w=2 h=2 s=n,
307 -0.24026969 -0.04334725 w=2 h=2 s=n,
308 -0.23771715 -0.043507844 w=2 h=2 s=n,
309 -0.23230259 -0.04316719 w=2 h=2 s=n,
310 -0.23320325 -0.04125318 w=2 h=2 s=n,
311 -0.23447537 -0.038040183 w=2 h=2 s=n,
312 -0.23463 -0.03756425 w=2 h=2 s=n,
313 -0.2918224 -0.032505907 w=2 h=2 s=n,
314 -0.28461555 -0.03159547 w=2 h=2 s=n,
315 -0.28176862 -0.031416353 w=2 h=2 s=n,
316 -0.27870443 -0.031416353 w=2 h=2 s=n,
317 -0.27781436 -0.03147235 w=2 h=2 s=n,
318 -0.27494758 -0.03183451 w=2 h=2 s=n,
319 -0.2735887 -0.032093737 w=2 h=2 s=n,
320 -0.2698684 -0.033566702 w=2 h=2 s=n,
321 -0.2695407 -0.033746853 w=2 h=2 s=n,
322 -0.26886392 -0.03430675 w=2 h=2 s=n,
323 -0.26782307 -0.035284154 w=2 h=2 s=n,
324 -0.26579207 -0.038978554 w=2 h=2 s=n,
325 -0.26563743 -0.039454482 w=2 h=2 s=n,
326 -0.26412228 -0.039263077 w=2 h=2 s=n,
327 -0.25986043 -0.039531212 w=2 h=2 s=n,
328 -0.25931022 -0.03998638 w=2 h=2 s=n,
329 -0.2587533 -0.041169908 w=2 h=2 s=n,
330 -0.2574812 -0.044382907 w=2 h=2 s=n,
331 -0.25658053 -0.046296913 w=2 h=2 s=n,
332 -0.24828872 -0.041738454 w=2 h=2 s=n,
333 -0.24750638 -0.04137031 w=2 h=2 s=n,
334 -0.24581283 -0.040820047 w=2 h=2 s=n,
335 -0.24500246 -0.040769063 w=2 h=2 s=n,
336 -0.24416947 -0.04191558 w=2 h=2 s=n,
337 -0.28643066 -0.028563162 w=2 h=2 s=n,
338 -0.29472247 -0.033121623 w=2 h=2 s=n,
339 -0.29537255 -0.033659417 w=2 h=2 s=n,
340 -0.2881657 -0.03274898 w=2 h=2 s=n,
341 -0.28531876 -0.032569867 w=2 h=2 s=n,
342 -0.28225458 -0.032569867 w=2 h=2 s=n,
343 -0.2813645 -0.032625865 w=2 h=2 s=n,
344 -0.27849773 -0.032988023 w=2 h=2 s=n,
345 -0.27713883 -0.03324725 w=2 h=2 s=n,
346 -0.27341855 -0.034720216 w=2 h=2 s=n,
347 -0.27309084 -0.034900364 w=2 h=2 s=n,
348 -0.27241406 -0.03546026 w=2 h=2 s=n,
349 -0.2713732 -0.036437664 w=2 h=2 s=n,
350 -0.2693422 -0.040132064 w=2 h=2 s=n,
351 -0.26918757 -0.040607996 w=2 h=2 s=n,
352 -0.28587207 0.004033322 w=2 h=2 s=n,
353 -0.28586036 0.003987646 w=2 h=2 s=n,
354 -0.2819788 -0.026738064 w=2 h=2 s=n,
355 -0.28249642 -0.027066564 w=2 h=2 s=n,
356 -0.28327876 -0.027434707 w=2 h=2 s=n,
357 -0.2868289 -0.028588219 w=2 h=2 s=n,
358 -0.29512072 -0.033146676 w=2 h=2 s=n,
359 -0.2957708 -0.033684473 w=2 h=2 s=n,
360 -0.2964483 -0.0336723 w=2 h=2 s=n,
361 -0.29709837 -0.034210097 w=2 h=2 s=n,
362 -0.29670012 -0.03418504 w=2 h=2 s=n,
363 -0.28949326 -0.033274602 w=2 h=2 s=n,
364 -0.28664634 -0.03309549 w=2 h=2 s=n,
365 -0.28358215 -0.03309549 w=2 h=2 s=n,
366 -0.28269207 -0.033151485 w=2 h=2 s=n,
367 -0.2798253 -0.033513647 w=2 h=2 s=n,
368 -0.2784664 -0.03377287 w=2 h=2 s=n,
369 -0.27474612 -0.03524584 w=2 h=2 s=n,
370 -0.2744184 -0.035425987 w=2 h=2 s=n,
371 -0.27374163 -0.035985883 w=2 h=2 s=n,
372 -0.2727008 -0.036963288 w=2 h=2 s=n,
373 -0.2706698 -0.040657688 w=2 h=2 s=n,
374 -0.27051514 -0.04113362 w=2 h=2 s=n,
375 -0.33531824 -0.04103816 w=2 h=2 s=n,
376 -0.34361005 -0.04559662 w=2 h=2 s=n,
377 -0.34493762 -0.04612224 w=2 h=2 s=n,
378 -0.3455877 -0.046660036 w=2 h=2 s=n,
379 -0.34518945 -0.046634983 w=2 h=2 s=n,
380 -0.24790137 0.041294586 w=2 h=2 s=n,
381 -0.24857816 0.041854482 w=2 h=2 s=n,
382 -0.24858989 0.041900158 w=2 h=2 s=n,
383 -0.24891758 0.042080306 w=2 h=2 s=n,
384 -0.25263786 0.04355327 w=2 h=2 s=n,
385 -0.25290567 0.04355327 w=2 h=2 s=n,
386 -0.25426456 0.0438125 w=2 h=2 s=n,
387 -0.25498277 0.043721773 w=2 h=2 s=n,
388 -0.25579312 0.04367079 w=2 h=2 s=n,
389 -0.260055 0.04393892 w=2 h=2 s=n,
390 -0.26292178 0.044301078 w=2 h=2 s=n,
391 -0.2345208 -0.04947768 w=2 h=2 s=n,
392 -0.23450111 -0.049490165 w=2 h=2 s=n,
393 -0.23194857 -0.04965076 w=2 h=2 s=n,
394 -0.22653401 -0.049310103 w=2 h=2 s=n,
395 -0.22743466 -0.047396097 w=2 h=2 s=n,
396 -0.22870679 -0.044183098 w=2 h=2 s=n,
397 -0.22886142 -0.043707166 w=2 h=2 s=n,
398 -0.24338391 -0.04389967 w=2 h=2 s=n,
399 -0.24273384 -0.043361872 w=2 h=2 s=n,
400 -0.24201564 -0.043271147 w=2 h=2 s=n,
401 -0.24028923 -0.045647357 w=2 h=2 s=n,
402 -0.23977159 -0.045318857 w=2 h=2 s=n,
403 -0.23950382 -0.045318857 w=2 h=2 s=n,
404 -0.23373523 -0.05146177 w=2 h=2 s=n,
405 -0.23371556 -0.05147426 w=2 h=2 s=n,
406 -0.23116301 -0.051634848 w=2 h=2 s=n,
407 -0.36328232 -0.0520828 w=2 h=2 s=n,
408 -0.3639324 -0.052620593 w=2 h=2 s=n,
409 -0.36353415 -0.052595537 w=2 h=2 s=n,
410 -0.33822268 -0.04159221 w=2 h=2 s=n,
411 -0.34651446 -0.04615067 w=2 h=2 s=n,
412 -0.34784204 -0.046676293 w=2 h=2 s=n,
413 -0.36618677 -0.05263685 w=2 h=2 s=n,
414 -0.36683685 -0.053174645 w=2 h=2 s=n,
415 -0.23825918 0.0788484 w=2 h=2 s=n,
416 -0.23893599 0.0794083 w=2 h=2 s=n,
417 -0.23894772 0.079453975 w=2 h=2 s=n,
418 -0.2392754 0.07963412 w=2 h=2 s=n,
419 -0.2429957 0.08110709 w=2 h=2 s=n,
420 -0.24326347 0.08110709 w=2 h=2 s=n,
421 -0.2446224 0.081366315 w=2 h=2 s=n,
422 -0.37545902 -0.056307994 w=2 h=2 s=n,
423 -0.3761091 -0.05684579 w=2 h=2 s=n,
424 -0.37320465 -0.05629174 w=2 h=2 s=n,
425 -0.3728064 -0.056266684 w=2 h=2 s=n,
426 -0.3690275 -0.053366225 w=2 h=2 s=n,
427 -0.37829974 -0.05703737 w=2 h=2 s=n,
428 -0.37894982 -0.057575166 w=2 h=2 s=n,
429 -0.33872774 -0.041656017 w=2 h=2 s=n,
430 -0.34701955 -0.046214476 w=2 h=2 s=n,
431 -0.34834713 -0.0467401 w=2 h=2 s=n,
432 -0.36669183 -0.052700657 w=2 h=2 s=n,
433 -0.36953256 -0.053430032 w=2 h=2 s=n,
434 -0.37880483 -0.057101175 w=2 h=2 s=n,
435 -0.3794549 -0.057638973 w=2 h=2 s=n,
436 -0.23820911 0.0790025 w=2 h=2 s=n,
437 -0.23888591 0.079562396 w=2 h=2 s=n,
438 -0.23889765 0.079608075 w=2 h=2 s=n,
439 -0.23922533 0.07978822 w=2 h=2 s=n,
440 -0.24294561 0.08126119 w=2 h=2 s=n,
441 -0.2432134 0.08126119 w=2 h=2 s=n,
442 -0.38799235 -0.061656382 w=2 h=2 s=n,
443 -0.38748726 -0.061592575 w=2 h=2 s=n,
444 -0.38464653 -0.0608632 w=2 h=2 s=n,
445 -0.3817421 -0.06030915 w=2 h=2 s=n,
446 -0.38134384 -0.060284093 w=2 h=2 s=n,
447 -0.38452527 -0.058959864 w=2 h=2 s=n,
448 -0.38517535 -0.05949766 w=2 h=2 s=n,
449 -0.3937128 -0.06351507 w=2 h=2 s=n,
450 -0.3932077 -0.06345126 w=2 h=2 s=n,
451 -0.23860711 0.0806483 w=2 h=2 s=n,
452 -0.23861884 0.08069398 w=2 h=2 s=n,
453 -0.23894651 0.08087413 w=2 h=2 s=n,
454 -0.24266681 0.082347095 w=2 h=2 s=n,
455 -0.24293458 0.082347095 w=2 h=2 s=n,
456 -0.39722618 -0.06544657 w=2 h=2 s=n,
457 -0.3967211 -0.065382764 w=2 h=2 s=n,
458 -0.39100066 -0.063524075 w=2 h=2 s=n,
459 -0.3881599 -0.0627947 w=2 h=2 s=n,
460 -0.3852555 -0.062240653 w=2 h=2 s=n,
461 -0.38485724 -0.062215596 w=2 h=2 s=n,
462 -0.43911546 -0.08149126 w=2 h=2 s=n,
463 -0.44262886 -0.083422765 w=2 h=2 s=n,
464 -0.44212377 -0.08335896 w=2 h=2 s=n,
465 -0.36990005 -0.053476453 w=2 h=2 s=n,
466 -0.3791723 -0.057147596 w=2 h=2 s=n,
467 -0.38489273 -0.059006285 w=2 h=2 s=n,
468 -0.3855428 -0.05954408 w=2 h=2 s=n,
469 -0.39408025 -0.06356149 w=2 h=2 s=n,
470 -0.43948293 -0.08153769 w=2 h=2 s=n,
471 -0.44299632 -0.08346919 w=2 h=2 s=n,
472 -0.21200913 0.1346803 w=2 h=2 s=n,
473 -0.21268593 0.1352402 w=2 h=2 s=n,
474 -0.21240713 0.1363261 w=2 h=2 s=n,
475 -0.21241885 0.13637178 w=2 h=2 s=n,
476 -0.21274653 0.13655192 w=2 h=2 s=n,
477 -0.21646683 0.1380249 w=2 h=2 s=n,
478 -0.22884908 -0.055500153 w=2 h=2 s=n,
479 -0.22629654 -0.055660743 w=2 h=2 s=n,
480 -0.2270821 -0.053676654 w=2 h=2 s=n,
481 -0.22166753 -0.053336 w=2 h=2 s=n,
482 -0.2324744 -0.05319716 w=2 h=2 s=n,
483 -0.23245473 -0.053209644 w=2 h=2 s=n,
484 -0.22758825 -0.05723554 w=2 h=2 s=n,
485 -0.22503571 -0.057396132 w=2 h=2 s=n,
486 -0.23913261 -0.046256386 w=2 h=2 s=n,
487 -0.23336403 -0.0523993 w=2 h=2 s=n,
488 -0.2321032 -0.05413469 w=2 h=2 s=n,
489 -0.23208353 -0.054147173 w=2 h=2 s=n,
490 -0.22721706 -0.058173068 w=2 h=2 s=n,
491 -0.44318703 -0.08359021 w=2 h=2 s=n,
492 -0.44281957 -0.083543785 w=2 h=2 s=n,
493 -0.44231448 -0.08347998 w=2 h=2 s=n,
494 -0.3969118 -0.06550378 w=2 h=2 s=n,
495 -0.39119133 -0.063645095 w=2 h=2 s=n,
496 -0.3883506 -0.06291572 w=2 h=2 s=n,
497 -0.38544616 -0.062361673 w=2 h=2 s=n,
498 -0.3850479 -0.062336616 w=2 h=2 s=n,
499 -0.4499852 -0.086757906 w=2 h=2 s=n,
500 -0.45017588 -0.086878926 w=2 h=2 s=n,
501 -0.44980842 -0.0868325 w=2 h=2 s=n,
502 -0.44930336 -0.086768694 w=2 h=2 s=n,
503 -0.44042265 -0.08184302 w=2 h=2 s=n,
504 -0.44393605 -0.08377452 w=2 h=2 s=n,
505 -0.4509249 -0.08706323 w=2 h=2 s=n,
506 -0.4511156 -0.08718425 w=2 h=2 s=n,
507 -0.45074815 -0.08713783 w=2 h=2 s=n,
508 -0.2658414 0.04741016 w=2 h=2 s=n,
509 -0.27117676 0.019441225 w=2 h=2 s=n,
510 -0.2720668 0.019497221 w=2 h=2 s=n,
511 -0.27513102 0.019497221 w=2 h=2 s=n,
512 -0.27664614 0.019305816 w=2 h=2 s=n,
513 -0.27949306 0.019126704 w=2 h=2 s=n,
514 -0.27949306 0.008628159 w=2 h=2 s=n,
515 -0.2811866 0.008077896 w=2 h=2 s=n,
516 -0.28839347 0.007167458 w=2 h=2 s=n,
517 -0.2887917 0.0071424027 w=2 h=2 s=n,
518 -0.21145539 0.13872989 w=2 h=2 s=n,
519 -0.21146712 0.13877557 w=2 h=2 s=n,
520 -0.21179481 0.13895571 w=2 h=2 s=n,
521 -0.21551509 0.14042868 w=2 h=2 s=n,
522 -0.19633043 0.16319975 w=2 h=2 s=n,
523 -0.19700722 0.16375965 w=2 h=2 s=n,
524 -0.19672841 0.16484556 w=2 h=2 s=n,
525 -0.19577669 0.16724935 w=2 h=2 s=n,
526 -0.19578841 0.16729502 w=2 h=2 s=n,
527 -0.1961161 0.16747518 w=2 h=2 s=n,
528 -0.22066978 -0.06432137 w=2 h=2 s=n,
529 -0.22104098 -0.06338385 w=2 h=2 s=n,
530 -0.21848843 -0.06354444 w=2 h=2 s=n,
531 -0.21974926 -0.06180905 w=2 h=2 s=n,
532 -0.22053482 -0.05982496 w=2 h=2 s=n,
533 -0.21512026 -0.059484303 w=2 h=2 s=n,
534 -0.23076294 -0.055743486 w=2 h=2 s=n,
535 -0.22589648 -0.05976938 w=2 h=2 s=n,
536 -0.21934919 -0.065917686 w=2 h=2 s=n,
537 -0.2197204 -0.06498016 w=2 h=2 s=n,
538 -0.21716784 -0.065140754 w=2 h=2 s=n,
539 -0.45154023 -0.0874177 w=2 h=2 s=n,
540 -0.45117277 -0.087371275 w=2 h=2 s=n,
541 -0.45023307 -0.08706594 w=2 h=2 s=n,
542 -0.44972798 -0.087002136 w=2 h=2 s=n,
543 -0.45595858 -0.089056194 w=2 h=2 s=n,
544 -0.45614925 -0.08917721 w=2 h=2 s=n,
545 -0.4565739 -0.08941066 w=2 h=2 s=n,
546 -0.45620644 -0.08936424 w=2 h=2 s=n,
547 -0.44049367 -0.08186125 w=2 h=2 s=n,
548 -0.44400707 -0.08379275 w=2 h=2 s=n,
549 -0.45099592 -0.08708147 w=2 h=2 s=n,
550 -0.4560296 -0.08907443 w=2 h=2 s=n,
551 -0.45622027 -0.08919545 w=2 h=2 s=n,
552 -0.45664492 -0.089428894 w=2 h=2 s=n,
553 -0.29137143 0.008163787 w=2 h=2 s=n,
554 -0.2884518 0.0050547067 w=2 h=2 s=n,
555 -0.28844008 0.005009031 w=2 h=2 s=n,
556 -0.2845585 -0.02571668 w=2 h=2 s=n,
557 -0.28507614 -0.026045179 w=2 h=2 s=n,
558 -0.28585848 -0.026413323 w=2 h=2 s=n,
559 -0.28940862 -0.027566833 w=2 h=2 s=n,
560 -0.33789796 -0.040016774 w=2 h=2 s=n,
561 -0.3408024 -0.040570825 w=2 h=2 s=n,
562 -0.3413075 -0.040634632 w=2 h=2 s=n,
563 -0.34959927 -0.04519309 w=2 h=2 s=n,
564 -0.35092685 -0.045718715 w=2 h=2 s=n,
565 -0.36927158 -0.051679272 w=2 h=2 s=n,
566 -0.3721123 -0.052408647 w=2 h=2 s=n,
567 -0.37247977 -0.052455068 w=2 h=2 s=n,
568 -0.381752 -0.056126215 w=2 h=2 s=n,
569 -0.38747245 -0.0579849 w=2 h=2 s=n,
570 -0.19557862 0.16794069 w=2 h=2 s=n,
571 -0.19590631 0.16812083 w=2 h=2 s=n,
572 -0.21158502 0.13960138 w=2 h=2 s=n,
573 -0.21530531 0.14107434 w=2 h=2 s=n,
574 -0.19255447 0.17409691 w=2 h=2 s=n,
575 -0.1925662 0.1741426 w=2 h=2 s=n,
576 -0.19235641 0.17478825 w=2 h=2 s=n,
577 -0.1926841 0.1749684 w=2 h=2 s=n,
578 -0.19289258 0.16861692 w=2 h=2 s=n,
579 -0.19356939 0.16917682 w=2 h=2 s=n,
580 -0.19329058 0.17026272 w=2 h=2 s=n,
581 -0.19233884 0.17266652 w=2 h=2 s=n,
582 -0.18911663 0.1795141 w=2 h=2 s=n,
583 -0.18912835 0.17955977 w=2 h=2 s=n,
584 -0.18891856 0.18020542 w=2 h=2 s=n,
585 -0.18924625 0.18038557 w=2 h=2 s=n,
586 -0.048623357 0.00613103 w=2 h=2 s=n,
587 -0.06929709 0.004830349 w=2 h=2 s=n,
588 -0.10852258 -1.2498217E-4 w=2 h=2 s=n,
589 -0.18129654 -0.01400736 w=2 h=2 s=n,
590 -0.18793502 -0.014845994 w=2 h=2 s=n,
591 -0.19084734 -0.015401548 w=2 h=2 s=n,
592 -0.20884024 -0.070425615 w=2 h=2 s=n,
593 -0.21016082 -0.0688293 w=2 h=2 s=n,
594 -0.21142165 -0.06709391 w=2 h=2 s=n,
595 -0.21220721 -0.06510982 w=2 h=2 s=n,
596 -0.20679265 -0.064769164 w=2 h=2 s=n,
597 -0.21333992 -0.05862086 w=2 h=2 s=n,
598 -0.21240525 -0.07166221 w=2 h=2 s=n,
599 -0.21277645 -0.07072469 w=2 h=2 s=n,
600 -0.2102239 -0.07088528 w=2 h=2 s=n,
601 -0.2018963 -0.07617014 w=2 h=2 s=n,
602 -0.20321688 -0.07457382 w=2 h=2 s=n,
603 -0.20447771 -0.07283843 w=2 h=2 s=n,
604 -0.20526327 -0.07085434 w=2 h=2 s=n,
605 -0.19984871 -0.07051369 w=2 h=2 s=n,
606 -0.21217534 -0.07355707 w=2 h=2 s=n,
607 -0.2052314 -0.079301596 w=2 h=2 s=n,
608 -0.20560259 -0.078364074 w=2 h=2 s=n,
609 -0.20305005 -0.078524664 w=2 h=2 s=n,
610 -0.19472243 -0.083809525 w=2 h=2 s=n,
611 -0.2299705 -0.060970385 w=2 h=2 s=n,
612 -0.22870967 -0.06270577 w=2 h=2 s=n,
613 -0.22869 -0.06271826 w=2 h=2 s=n,
614 -0.22736941 -0.06431457 w=2 h=2 s=n,
615 -0.22250295 -0.068340465 w=2 h=2 s=n,
616 -0.21595566 -0.07448877 w=2 h=2 s=n,
617 -0.2087818 -0.08212816 w=2 h=2 s=n,
618 -0.23885424 -0.047340564 w=2 h=2 s=n,
619 -0.23308566 -0.05348348 w=2 h=2 s=n,
620 -0.22969213 -0.062054563 w=2 h=2 s=n,
621 -0.2284313 -0.06378995 w=2 h=2 s=n,
622 -0.22841163 -0.063802436 w=2 h=2 s=n,
623 -0.22709104 -0.065398745 w=2 h=2 s=n,
624 -0.4591359 -0.09060106 w=2 h=2 s=n,
625 -0.45906487 -0.09058282 w=2 h=2 s=n,
626 -0.4586974 -0.0905364 w=2 h=2 s=n,
627 -0.4407291 -0.08190616 w=2 h=2 s=n,
628 -0.4442425 -0.083837666 w=2 h=2 s=n,
629 -0.45123136 -0.08712638 w=2 h=2 s=n,
630 -0.45626503 -0.089119345 w=2 h=2 s=n,
631 -0.4564557 -0.089240365 w=2 h=2 s=n,
632 -0.45688036 -0.08947381 w=2 h=2 s=n,
633 -0.45937133 -0.09064597 w=2 h=2 s=n,
634 -0.2757766 0.020031301 w=2 h=2 s=n,
635 -0.27729172 0.019839896 w=2 h=2 s=n,
636 -0.28013864 0.019660782 w=2 h=2 s=n,
637 -0.28013864 0.009162239 w=2 h=2 s=n,
638 -0.2818322 0.008611976 w=2 h=2 s=n,
639 -0.28903905 0.007701538 w=2 h=2 s=n,
640 -0.2894373 0.007676482 w=2 h=2 s=n,
641 -0.292017 0.008697866 w=2 h=2 s=n,
642 -0.24508488 0.09072193 w=2 h=2 s=n,
643 -0.2453637 0.08963602 w=2 h=2 s=n,
644 -0.24541377 0.08948193 w=2 h=2 s=n,
645 -0.24677269 0.089741156 w=2 h=2 s=n,
646 -0.25641486 0.052187335 w=2 h=2 s=n,
647 -0.25713307 0.052096605 w=2 h=2 s=n,
648 -0.25794342 0.05204562 w=2 h=2 s=n,
649 -0.2622053 0.052313756 w=2 h=2 s=n,
650 -0.26507208 0.052675914 w=2 h=2 s=n,
651 -0.2679917 0.055784993 w=2 h=2 s=n,
652 -0.21562164 0.14357835 w=2 h=2 s=n,
653 -0.21583143 0.14293268 w=2 h=2 s=n,
654 -0.21678315 0.1405289 w=2 h=2 s=n,
655 -0.24298313 0.0848511 w=2 h=2 s=n,
656 -0.24325092 0.0848511 w=2 h=2 s=n,
657 -0.24540122 0.09322593 w=2 h=2 s=n,
658 -0.24568003 0.09214003 w=2 h=2 s=n,
659 -0.2457301 0.09198593 w=2 h=2 s=n,
660 -0.24708901 0.09224516 w=2 h=2 s=n,
661 -0.18865058 0.18088229 w=2 h=2 s=n,
662 -0.18897827 0.18106243 w=2 h=2 s=n,
663 -0.1924161 0.17564526 w=2 h=2 s=n,
664 -0.17120473 0.21209571 w=2 h=2 s=n,
665 -0.17121646 0.2121414 w=2 h=2 s=n,
666 -0.17100666 0.21278705 w=2 h=2 s=n,
667 -0.17073868 0.2134639 w=2 h=2 s=n,
668 -0.17106637 0.21364406 w=2 h=2 s=n,
669 -0.04789784 0.006366765 w=2 h=2 s=n,
670 -0.068571575 0.0050660837 w=2 h=2 s=n,
671 -0.10779706 1.1075285E-4 w=2 h=2 s=n,
672 -0.18057103 -0.013771624 w=2 h=2 s=n,
673 -0.1872095 -0.014610259 w=2 h=2 s=n,
674 -0.22107504 -0.074878454 w=2 h=2 s=n,
675 -0.22135341 -0.073794276 w=2 h=2 s=n,
676 -0.21648695 -0.07782017 w=2 h=2 s=n,
677 -0.20993966 -0.083968475 w=2 h=2 s=n,
678 -0.2027658 -0.09160786 w=2 h=2 s=n,
679 -0.20615932 -0.08303678 w=2 h=2 s=n,
680 -0.19921538 -0.088781305 w=2 h=2 s=n,
681 -0.26517236 -0.09133697 w=2 h=2 s=n,
682 -0.25688058 -0.086778514 w=2 h=2 s=n,
683 -0.2560982 -0.08641037 w=2 h=2 s=n,
684 -0.2544047 -0.08586011 w=2 h=2 s=n,
685 -0.2535943 -0.08580913 w=2 h=2 s=n,
686 -0.25276133 -0.08695564 w=2 h=2 s=n,
687 -0.25197577 -0.088939734 w=2 h=2 s=n,
688 -0.2513257 -0.088401936 w=2 h=2 s=n,
689 -0.2506075 -0.0883112 w=2 h=2 s=n,
690 -0.24888109 -0.09068742 w=2 h=2 s=n,
691 -0.45972276 -0.09083918 w=2 h=2 s=n,
692 -0.45948732 -0.090794265 w=2 h=2 s=n,
693 -0.4594163 -0.09077603 w=2 h=2 s=n,
694 -0.45904884 -0.09072961 w=2 h=2 s=n,
695 -0.28162315 0.020739326 w=2 h=2 s=n,
696 -0.28162315 0.010240782 w=2 h=2 s=n,
697 -0.28331667 0.009690519 w=2 h=2 s=n,
698 -0.29052353 0.008780081 w=2 h=2 s=n,
699 -0.29092178 0.008755025 w=2 h=2 s=n,
700 -0.2935015 0.00977641 w=2 h=2 s=n,
701 -0.2809488 0.024888296 w=2 h=2 s=n,
702 -0.2824639 0.02469689 w=2 h=2 s=n,
703 -0.28531083 0.024517776 w=2 h=2 s=n,
704 -0.28679532 0.02559632 w=2 h=2 s=n,
705 -0.28679532 0.0150977755 w=2 h=2 s=n,
706 -0.28848884 0.014547513 w=2 h=2 s=n,
707 -0.29569572 0.013637075 w=2 h=2 s=n,
708 -0.29609394 0.01361202 w=2 h=2 s=n,
709 -0.29867366 0.014633404 w=2 h=2 s=n,
710 -0.26143485 0.17727722 w=2 h=2 s=n,
711 -0.26171365 0.17619132 w=2 h=2 s=n,
712 -0.26176372 0.1760372 w=2 h=2 s=n,
713 -0.26312265 0.17629644 w=2 h=2 s=n,
714 -0.21562518 0.14363477 w=2 h=2 s=n,
715 -0.21583498 0.1429891 w=2 h=2 s=n,
716 -0.2167867 0.1405853 w=2 h=2 s=n,
717 -0.24298668 0.08490752 w=2 h=2 s=n,
718 -0.24325447 0.08490752 w=2 h=2 s=n,
719 -0.24540477 0.09328235 w=2 h=2 s=n,
720 -0.2614384 0.17733364 w=2 h=2 s=n,
721 -0.17106555 0.21364832 w=2 h=2 s=n,
722 -0.18897745 0.1810667 w=2 h=2 s=n,
723 -0.1924153 0.17564952 w=2 h=2 s=n,
724 -0.19268328 0.17497267 w=2 h=2 s=n,
725 -0.1959055 0.16812511 w=2 h=2 s=n,
726 -0.21158421 0.13960564 w=2 h=2 s=n,
727 -0.2153045 0.1410786 w=2 h=2 s=n,
728 -0.21562082 0.14358261 w=2 h=2 s=n,
729 -0.21562438 0.14363903 w=2 h=2 s=n,
730 -0.17011766 0.21478364 w=2 h=2 s=n,
731 -0.17044535 0.21496378 w=2 h=2 s=n,
732 -0.17044453 0.21496806 w=2 h=2 s=n,
733 -0.16730611 0.21823895 w=2 h=2 s=n,
734 -0.16731784 0.21828462 w=2 h=2 s=n,
735 -0.16710804 0.21893029 w=2 h=2 s=n,
736 -0.16684006 0.21960714 w=2 h=2 s=n,
737 -0.16621904 0.22092687 w=2 h=2 s=n,
738 -0.0403924 0.0082938345 w=2 h=2 s=n,
739 -0.061066132 0.0069931536 w=2 h=2 s=n,
740 -0.10029162 0.0020378223 w=2 h=2 s=n,
741 -0.22263086 -0.044895712 w=2 h=2 s=n,
742 -0.22839944 -0.038752798 w=2 h=2 s=n,
743 -0.23012586 -0.036376588 w=2 h=2 s=n,
744 -0.23068278 -0.035193056 w=2 h=2 s=n,
745 -0.19268703 -0.025437407 w=2 h=2 s=n,
746 -0.18977472 -0.024881855 w=2 h=2 s=n,
747 -0.18313625 -0.02404322 w=2 h=2 s=n,
748 -0.08028901 -0.17847708 w=2 h=2 s=n,
749 -0.19156104 -0.09693235 w=2 h=2 s=n,
750 -0.19757706 -0.08745264 w=2 h=2 s=n,
751 -0.19794825 -0.08651511 w=2 h=2 s=n,
752 -0.1953957 -0.08667571 w=2 h=2 s=n,
753 -0.18706809 -0.09196057 w=2 h=2 s=n,
754 -0.072634675 -0.18662812 w=2 h=2 s=n,
755 -0.20137048 -0.093528345 w=2 h=2 s=n,
756 -0.20476401 -0.084957264 w=2 h=2 s=n,
757 -0.19782008 -0.09070179 w=2 h=2 s=n,
758 -0.19016573 -0.098852836 w=2 h=2 s=n,
759 -0.21752425 -0.08133733 w=2 h=2 s=n,
760 -0.21780261 -0.080253154 w=2 h=2 s=n,
761 -0.21293613 -0.08427905 w=2 h=2 s=n,
762 -0.20638886 -0.09042736 w=2 h=2 s=n,
763 -0.199215 -0.09806675 w=2 h=2 s=n,
764 -0.19781968 -0.09998723 w=2 h=2 s=n,
765 -0.23874073 -0.048239227 w=2 h=2 s=n,
766 -0.23297215 -0.05438214 w=2 h=2 s=n,
767 -0.22957861 -0.062953226 w=2 h=2 s=n,
768 -0.26719248 -0.20939252 w=2 h=2 s=n,
769 -0.2665424 -0.20885472 w=2 h=2 s=n,
770 -0.26582423 -0.20876399 w=2 h=2 s=n,
771 -0.2640978 -0.2111402 w=2 h=2 s=n,
772 -0.26563507 -0.0931391 w=2 h=2 s=n,
773 -0.25734326 -0.08858064 w=2 h=2 s=n,
774 -0.25656092 -0.08821249 w=2 h=2 s=n,
775 -0.2548674 -0.08766223 w=2 h=2 s=n,
776 -0.25405702 -0.08761124 w=2 h=2 s=n,
777 -0.25322402 -0.08875776 w=2 h=2 s=n,
778 -0.2524385 -0.09074185 w=2 h=2 s=n,
779 -0.2676552 -0.21119463 w=2 h=2 s=n,
780 -0.4600644 -0.09087117 w=2 h=2 s=n,
781 -0.46041587 -0.09106438 w=2 h=2 c=153 0 0 b=153 0 0,
782 -0.39610627 -0.047948066 w=2 h=2 s=n,
783 -0.40537855 -0.051619213 w=2 h=2 s=n,
784 -0.411099 -0.0534779 w=2 h=2 s=n,
785 -0.31499884 0.024993664 w=2 h=2 s=n,
786 -0.30982667 0.020136671 w=2 h=2 s=n,
787 -0.31615922 0.06238362 w=2 h=2 s=n,
788 -0.31767437 0.062192217 w=2 h=2 s=n,
789 -0.32052127 0.0620131 w=2 h=2 s=n,
790 -0.32200578 0.06309164 w=2 h=2 s=n,
791 -0.26850787 0.056723945 w=2 h=2 s=n,
792 -0.26635757 0.04834911 w=2 h=2 s=n,
793 -0.27169293 0.020380175 w=2 h=2 s=n,
794 -0.272583 0.020436171 w=2 h=2 s=n,
795 -0.26452014 0.17982607 w=2 h=2 s=n,
796 -0.24848649 0.095774785 w=2 h=2 s=n,
797 -0.24817017 0.09327078 w=2 h=2 s=n,
798 -0.25781235 0.055716958 w=2 h=2 s=n,
799 -0.25853053 0.05562623 w=2 h=2 s=n,
800 -0.2593409 0.055575244 w=2 h=2 s=n,
801 -0.26360276 0.05584338 w=2 h=2 s=n,
802 -0.26646954 0.056205537 w=2 h=2 s=n,
803 -0.26938915 0.05931462 w=2 h=2 s=n,
804 -0.26990536 0.060253568 w=2 h=2 s=n,
805 -0.2635609 0.18560024 w=2 h=2 s=n,
806 -0.26355734 0.18554382 w=2 h=2 s=n,
807 -0.26383618 0.18445791 w=2 h=2 s=n,
808 -0.26388624 0.1843038 w=2 h=2 s=n,
809 -0.26524517 0.18456304 w=2 h=2 s=n,
810 -0.26664263 0.18809266 w=2 h=2 s=n,
811 -0.26223186 0.18361436 w=2 h=2 s=n,
812 -0.26435435 0.19188096 w=2 h=2 s=n,
813 -0.16484813 0.22342055 w=2 h=2 s=n,
814 -0.16667388 0.21910913 w=2 h=2 s=n,
815 -0.16668561 0.2191548 w=2 h=2 s=n,
816 -0.16647583 0.21980047 w=2 h=2 s=n,
817 -0.16620784 0.22047733 w=2 h=2 s=n,
818 -0.16558683 0.22179705 w=2 h=2 s=n,
819 -0.16421591 0.22429073 w=2 h=2 s=n,
820 -0.1903692 -0.015005999 w=2 h=2 s=n,
821 -0.1964919 -0.017430145 w=2 h=2 s=n,
822 -0.20132315 -0.018999916 w=2 h=2 s=n,
823 -0.23931889 -0.028755564 w=2 h=2 s=n,
824 -0.24473345 -0.02909622 w=2 h=2 s=n,
825 -0.247286 -0.028935626 w=2 h=2 s=n,
826 -0.2478362 -0.02848046 w=2 h=2 s=n,
827 -0.24887703 -0.027503056 w=2 h=2 s=n,
828 -0.2527586 0.0032226536 w=2 h=2 s=n,
829 -0.2527586 0.013721198 w=2 h=2 s=n,
830 -0.24742323 0.041690134 w=2 h=2 s=n,
831 -0.23778105 0.07924395 w=2 h=2 s=n,
832 -0.23773098 0.07939804 w=2 h=2 s=n,
833 -0.211531 0.13507584 w=2 h=2 s=n,
834 -0.1958523 0.1635953 w=2 h=2 s=n,
835 -0.19241445 0.16901247 w=2 h=2 s=n,
836 -0.054879177 0.06936912 w=2 h=2 s=n,
837 -0.055604696 0.069133386 w=2 h=2 s=n,
838 -0.058517005 0.06857783 w=2 h=2 s=n,
839 -0.05803887 0.068973385 w=2 h=2 s=n,
;
VLABELS
2 'chc1_arabidopsis_t' x=12 y=3 f='Dialog-PLAIN-10',
3 'chc1_populus' x=12 y=9 f='Dialog-PLAIN-10',
4 'chc1_oryza' x=12 y=16 f='Dialog-PLAIN-10',
5 'chc1_physcomitrella' x=11 y=18 f='Dialog-PLAIN-10',
6 'chc1_Chlamydomonas' x=11 y=8 f='Dialog-PLAIN-10',
7 'chc1_volvox' x=10 y=15 f='Dialog-PLAIN-10',
8 'CHC1_candida_g' x=9 y=11 f='Dialog-ITALIC-10',
9 'CHC1_IT_Smik_c996_7043' x=8 y=16 f='Dialog-ITALIC-10',
10 'CHC1_IT_Spar_c283_7567' x=-57 y=29 f='Dialog-ITALIC-10',
11 'CHC1_Scer_CHC1YGL206C' x=-57 y=-7 f='Dialog-ITALIC-10',
12 'CHC1_ashU_Sbay_Contig674_4' x=-71 y=39 f='Dialog-ITALIC-10',
13 'CHC1_ashU_Scas_Contig676_31' x=-75 y=50 f='Dialog-ITALIC-10',
14 'CHC1_kluyveromyces' x=-50 y=55 f='Dialog-ITALIC-10',
15 'CHC1_candida_a' x=-41 y=10 f='Dialog-ITALIC-10',
16 'CHC1_pichia' x=-32 y=0 f='Dialog-ITALIC-10',
17 'CHC1_debaryomyces' x=-54 y=-21 f='Dialog-ITALIC-10',
18 'CHC1_yarrowia' x=-42 y=9 f='Dialog-ITALIC-10',
19 'CHC1_spombe' x=-41 y=-7 f='Dialog-ITALIC-10',
20 'CHC1_neurospora' x=-51 y=-3 f='Dialog-ITALIC-10',
21 'CHC1_aspergillus' x=-94 y=26 f='Dialog-ITALIC-10',
22 'CHC1_ustilago' x=-81 y=10 f='Dialog-ITALIC-10',
23 'CHC1_cryptococcus' x=-105 y=4 f='Dialog-ITALIC-10',
24 'chc1_celegans' x=-81 y=7 f='Dialog-ITALIC-10',
25 'chc1_drosophila' x=-90 y=6 f='Dialog-ITALIC-10',
26 'chc1_apis' x=-59 y=5 f='Dialog-ITALIC-10',
27 'CHC1_danio' x=-71 y=3 f='Dialog-ITALIC-10',
28 'CHC1_gallus' x=-73 y=-7 f='Dialog-ITALIC-10',
29 'CHC1_bos' x=12 y=3 f='Dialog-ITALIC-10',
30 'CHC1_mus' x=-64 y=18 f='Dialog-ITALIC-10',
31 'chc1_rat' x=-28 y=-15 f='Dialog-ITALIC-10',
32 'CHC1_xenopus' x=-82 y=-24 f='Dialog-ITALIC-10',
33 'CHC1_ciona' x=-36 y=-16 f='Dialog-ITALIC-10',
34 'chc1_dicty' x=-31 y=-7 f='Dialog-PLAIN-10',
35 'chc1_naegleria' x=-41 y=-8 f='Dialog-PLAIN-10',
36 'chc1_phytophthora' x=-50 y=2 f='Dialog-PLAIN-10',
37 'chc1_Thalassiossira' x=-50 y=-9 f='Dialog-PLAIN-10',
38 'chc1_Phaeodactylum' x=-51 y=-19 f='Dialog-PLAIN-10',
39 'chc1_trichomonas' x=-42 y=-14 f='Dialog-PLAIN-10',
40 'chc1_leishmania' x=-38 y=-9 f='Dialog-PLAIN-10',
41 'chc1_ehisto' x=-24 y=12 f='Dialog-ITALIC-10',
42 'chc1_g_lamblia' x=-32 y=-8 f='Dialog-PLAIN-10',
43 'chc1_theileria' x=-28 y=-7 f='Dialog-PLAIN-10',
44 'chc1_cryptosporidium_h' x=-50 y=4 f='Dialog-PLAIN-10',
45 'chc1_plasmodium_b' x=9 y=-5 f='Dialog-PLAIN-10',
46 'chc1_plasmodium_f' x=10 y=1 f='Dialog-PLAIN-10',
47 'chc1_Toxoplasma_g' x=11 y=-3 f='Dialog-PLAIN-10',
48 'chc1_tetrahymena' x=11 y=-1 f='Dialog-PLAIN-10',
49 'chc1_Cmerolae' x=12 y=0 f='Dialog-PLAIN-10',
50 'chc1_ostreococcus' x=12 y=1 f='Dialog-PLAIN-10',
781 'CHC1_homo' x=12 y=13 f='Dialog-ITALIC-10',
;
EDGES
1 1 2 s=8 w=0.052695367,
2 51 1 s=7 w=0.020714609,
3 52 51 s=6 w=0.039537247,
4 53 52 s=5 w=0.07408624,
5 54 53 s=15 w=0.0066912407,
6 55 54 s=4 w=0.005079882,
7 56 53 s=4 w=0.005079882,
8 56 55 s=15 w=0.0066912407,
9 57 54 s=14 w=0.0029648272,
10 58 55 s=14 w=0.0029648272,
11 58 57 s=4 w=0.005079882,
12 59 58 s=13 w=0.039228167,
13 60 59 s=31 w=0.005425268,
14 61 1 s=45 w=2.3298213E-5,
15 62 51 s=45 w=2.3298213E-5,
16 62 61 s=7 w=0.020714609,
17 63 52 s=45 w=2.3298213E-5,
18 63 62 s=6 w=0.039537247,
19 64 53 s=45 w=2.3298213E-5,
20 64 63 s=5 w=0.07408624,
21 65 54 s=45 w=2.3298213E-5,
22 65 64 s=15 w=0.0066912407,
23 66 57 s=45 w=2.3298213E-5,
24 66 65 s=14 w=0.0029648272,
25 67 58 s=45 w=2.3298213E-5,
26 67 66 s=4 w=0.005079882,
27 68 59 s=45 w=2.3298213E-5,
28 68 67 s=13 w=0.039228167,
29 69 60 s=45 w=2.3298213E-5,
30 69 68 s=31 w=0.005425268,
31 70 69 s=38 w=0.0025575936,
32 71 60 s=38 w=0.0025575936,
33 71 70 s=45 w=2.3298213E-5,
34 72 61 s=87 w=0.0042158756,
35 73 62 s=87 w=0.0042158756,
36 73 72 s=7 w=0.020714609,
37 74 63 s=87 w=0.0042158756,
38 74 73 s=6 w=0.039537247,
39 75 64 s=87 w=0.0042158756,
40 75 74 s=5 w=0.07408624,
41 76 65 s=87 w=0.0042158756,
42 76 75 s=15 w=0.0066912407,
43 77 66 s=87 w=0.0042158756,
44 77 76 s=14 w=0.0029648272,
45 78 67 s=87 w=0.0042158756,
46 78 77 s=4 w=0.005079882,
47 79 68 s=87 w=0.0042158756,
48 79 78 s=13 w=0.039228167,
49 80 69 s=87 w=0.0042158756,
50 80 79 s=31 w=0.005425268,
51 81 70 s=87 w=0.0042158756,
52 81 80 s=38 w=0.0025575936,
53 82 81 s=69 w=7.1407045E-4,
54 83 70 s=69 w=7.1407045E-4,
55 83 82 s=87 w=0.0042158756,
56 84 82 s=86 w=0.0014278112,
57 85 84 s=85 w=8.783748E-4,
58 86 85 s=53 w=2.6778615E-4,
59 87 84 s=53 w=2.6778615E-4,
60 87 86 s=85 w=8.783748E-4,
61 88 82 s=53 w=2.6778615E-4,
62 88 87 s=86 w=0.0014278112,
63 89 83 s=53 w=2.6778615E-4,
64 89 88 s=87 w=0.0042158756,
65 90 70 s=53 w=2.6778615E-4,
66 90 89 s=69 w=7.1407045E-4,
67 91 85 s=84 w=3.7394292E-4,
68 92 86 s=84 w=3.7394292E-4,
69 92 91 s=53 w=2.6778615E-4,
70 93 92 s=57 w=7.2389294E-4,
71 94 86 s=57 w=7.2389294E-4,
72 94 93 s=84 w=3.7394292E-4,
73 95 87 s=57 w=7.2389294E-4,
74 95 94 s=85 w=8.783748E-4,
75 96 88 s=57 w=7.2389294E-4,
76 96 95 s=86 w=0.0014278112,
77 97 89 s=57 w=7.2389294E-4,
78 97 96 s=87 w=0.0042158756,
79 98 90 s=57 w=7.2389294E-4,
80 98 97 s=69 w=7.1407045E-4,
81 99 91 s=83 w=0.004001269,
82 100 92 s=83 w=0.004001269,
83 100 99 s=53 w=2.6778615E-4,
84 101 93 s=83 w=0.004001269,
85 101 100 s=57 w=7.2389294E-4,
86 102 101 s=62 w=8.1197615E-4,
87 103 93 s=62 w=8.1197615E-4,
88 103 102 s=83 w=0.004001269,
89 104 94 s=62 w=8.1197615E-4,
90 104 103 s=84 w=3.7394292E-4,
91 105 95 s=62 w=8.1197615E-4,
92 105 104 s=85 w=8.783748E-4,
93 106 96 s=62 w=8.1197615E-4,
94 106 105 s=86 w=0.0014278112,
95 107 97 s=62 w=8.1197615E-4,
96 107 106 s=87 w=0.0042158756,
97 108 98 s=62 w=8.1197615E-4,
98 108 107 s=69 w=7.1407045E-4,
99 109 102 s=68 w=0.004270288,
100 110 103 s=68 w=0.004270288,
101 110 109 s=83 w=0.004001269,
102 111 104 s=68 w=0.004270288,
103 111 110 s=84 w=3.7394292E-4,
104 112 105 s=68 w=0.004270288,
105 112 111 s=85 w=8.783748E-4,
106 113 106 s=68 w=0.004270288,
107 113 112 s=86 w=0.0014278112,
108 114 107 s=68 w=0.004270288,
109 114 113 s=87 w=0.0042158756,
110 115 100 s=82 w=0.0013834243,
111 116 101 s=82 w=0.0013834243,
112 116 115 s=57 w=7.2389294E-4,
113 117 102 s=82 w=0.0013834243,
114 117 116 s=62 w=8.1197615E-4,
115 118 109 s=82 w=0.0013834243,
116 118 117 s=68 w=0.004270288,
117 119 118 s=81 w=0.0028895605,
118 120 119 s=52 w=6.1306974E-4,
119 121 118 s=52 w=6.1306974E-4,
120 121 120 s=81 w=0.0028895605,
121 122 109 s=52 w=6.1306974E-4,
122 122 121 s=82 w=0.0013834243,
123 123 110 s=52 w=6.1306974E-4,
124 123 122 s=83 w=0.004001269,
125 124 111 s=52 w=6.1306974E-4,
126 124 123 s=84 w=3.7394292E-4,
127 125 112 s=52 w=6.1306974E-4,
128 125 124 s=85 w=8.783748E-4,
129 126 113 s=52 w=6.1306974E-4,
130 126 125 s=86 w=0.0014278112,
131 127 114 s=52 w=6.1306974E-4,
132 127 126 s=87 w=0.0042158756,
133 128 107 s=52 w=6.1306974E-4,
134 128 127 s=68 w=0.004270288,
135 129 108 s=52 w=6.1306974E-4,
136 129 128 s=69 w=7.1407045E-4,
137 130 98 s=52 w=6.1306974E-4,
138 130 129 s=62 w=8.1197615E-4,
139 131 90 s=52 w=6.1306974E-4,
140 131 130 s=57 w=7.2389294E-4,
141 132 119 s=61 w=0.0017806878,
142 133 120 s=61 w=0.0017806878,
143 133 132 s=52 w=6.1306974E-4,
144 134 121 s=61 w=0.0017806878,
145 134 133 s=81 w=0.0028895605,
146 135 122 s=61 w=0.0017806878,
147 135 134 s=82 w=0.0013834243,
148 136 123 s=61 w=0.0017806878,
149 136 135 s=83 w=0.004001269,
150 137 124 s=61 w=0.0017806878,
151 137 136 s=84 w=3.7394292E-4,
152 138 125 s=61 w=0.0017806878,
153 138 137 s=85 w=8.783748E-4,
154 139 126 s=61 w=0.0017806878,
155 139 138 s=86 w=0.0014278112,
156 140 127 s=61 w=0.0017806878,
157 140 139 s=87 w=0.0042158756,
158 141 128 s=61 w=0.0017806878,
159 141 140 s=68 w=0.004270288,
160 142 129 s=61 w=0.0017806878,
161 142 141 s=69 w=7.1407045E-4,
162 143 119 s=80 w=8.918141E-4,
163 144 132 s=80 w=8.918141E-4,
164 144 143 s=61 w=0.0017806878,
165 145 133 s=80 w=8.918141E-4,
166 145 144 s=52 w=6.1306974E-4,
167 146 84 s=121 w=0.030969918,
168 147 85 s=121 w=0.030969918,
169 147 146 s=85 w=8.783748E-4,
170 148 91 s=121 w=0.030969918,
171 148 147 s=84 w=3.7394292E-4,
172 149 99 s=121 w=0.030969918,
173 149 148 s=83 w=0.004001269,
174 150 100 s=121 w=0.030969918,
175 150 149 s=53 w=2.6778615E-4,
176 151 115 s=121 w=0.030969918,
177 151 150 s=82 w=0.0013834243,
178 152 116 s=121 w=0.030969918,
179 152 151 s=57 w=7.2389294E-4,
180 153 117 s=121 w=0.030969918,
181 153 152 s=62 w=8.1197615E-4,
182 154 118 s=121 w=0.030969918,
183 154 153 s=68 w=0.004270288,
184 155 119 s=121 w=0.030969918,
185 155 154 s=81 w=0.0028895605,
186 156 143 s=121 w=0.030969918,
187 156 155 s=80 w=8.918141E-4,
188 157 144 s=121 w=0.030969918,
189 157 156 s=61 w=0.0017806878,
190 158 142 s=12 w=0.0013080181,
191 159 129 s=12 w=0.0013080181,
192 159 158 s=61 w=0.0017806878,
193 160 130 s=12 w=0.0013080181,
194 160 159 s=62 w=8.1197615E-4,
195 161 131 s=12 w=0.0013080181,
196 161 160 s=57 w=7.2389294E-4,
197 162 90 s=12 w=0.0013080181,
198 162 161 s=52 w=6.1306974E-4,
199 163 70 s=12 w=0.0013080181,
200 163 162 s=53 w=2.6778615E-4,
201 164 71 s=12 w=0.0013080181,
202 164 163 s=45 w=2.3298213E-5,
203 165 60 s=12 w=0.0013080181,
204 165 164 s=38 w=0.0025575936,
205 166 59 s=12 w=0.0013080181,
206 166 165 s=31 w=0.005425268,
207 167 140 s=21 w=5.0042314E-4,
208 168 141 s=21 w=5.0042314E-4,
209 168 167 s=68 w=0.004270288,
210 169 142 s=21 w=5.0042314E-4,
211 169 168 s=69 w=7.1407045E-4,
212 170 158 s=21 w=5.0042314E-4,
213 170 169 s=12 w=0.0013080181,
214 171 159 s=21 w=5.0042314E-4,
215 171 170 s=61 w=0.0017806878,
216 172 160 s=21 w=5.0042314E-4,
217 172 171 s=62 w=8.1197615E-4,
218 173 161 s=21 w=5.0042314E-4,
219 173 172 s=57 w=7.2389294E-4,
220 174 162 s=21 w=5.0042314E-4,
221 174 173 s=52 w=6.1306974E-4,
222 175 163 s=21 w=5.0042314E-4,
223 175 174 s=53 w=2.6778615E-4,
224 176 164 s=21 w=5.0042314E-4,
225 176 175 s=45 w=2.3298213E-5,
226 177 165 s=21 w=5.0042314E-4,
227 177 176 s=38 w=0.0025575936,
228 178 166 s=21 w=5.0042314E-4,
229 178 177 s=31 w=0.005425268,
230 179 156 s=67 w=0.0015271697,
231 180 157 s=67 w=0.0015271697,
232 180 179 s=61 w=0.0017806878,
233 181 144 s=67 w=0.0015271697,
234 181 180 s=121 w=0.030969918,
235 182 145 s=67 w=0.0015271697,
236 182 181 s=52 w=6.1306974E-4,
237 183 133 s=67 w=0.0015271697,
238 183 182 s=80 w=8.918141E-4,
239 184 134 s=67 w=0.0015271697,
240 184 183 s=81 w=0.0028895605,
241 185 135 s=67 w=0.0015271697,
242 185 184 s=82 w=0.0013834243,
243 186 136 s=67 w=0.0015271697,
244 186 185 s=83 w=0.004001269,
245 187 137 s=67 w=0.0015271697,
246 187 186 s=84 w=3.7394292E-4,
247 188 138 s=67 w=0.0015271697,
248 188 187 s=85 w=8.783748E-4,
249 189 139 s=67 w=0.0015271697,
250 189 188 s=86 w=0.0014278112,
251 190 140 s=67 w=0.0015271697,
252 190 189 s=87 w=0.0042158756,
253 191 167 s=67 w=0.0015271697,
254 191 190 s=21 w=5.0042314E-4,
255 192 156 s=79 w=0.0030642026,
256 193 179 s=79 w=0.0030642026,
257 193 192 s=67 w=0.0015271697,
258 194 180 s=79 w=0.0030642026,
259 194 193 s=61 w=0.0017806878,
260 195 181 s=79 w=0.0030642026,
261 195 194 s=121 w=0.030969918,
262 196 182 s=79 w=0.0030642026,
263 196 195 s=52 w=6.1306974E-4,
264 197 172 s=3 w=0.0014171711,
265 198 173 s=3 w=0.0014171711,
266 198 197 s=57 w=7.2389294E-4,
267 199 174 s=3 w=0.0014171711,
268 199 198 s=52 w=6.1306974E-4,
269 200 175 s=3 w=0.0014171711,
270 200 199 s=53 w=2.6778615E-4,
271 201 176 s=3 w=0.0014171711,
272 201 200 s=45 w=2.3298213E-5,
273 202 177 s=3 w=0.0014171711,
274 202 201 s=38 w=0.0025575936,
275 203 178 s=3 w=0.0014171711,
276 203 202 s=31 w=0.005425268,
277 204 166 s=3 w=0.0014171711,
278 204 203 s=21 w=5.0042314E-4,
279 205 59 s=3 w=0.0014171711,
280 205 204 s=12 w=0.0013080181,
281 206 58 s=3 w=0.0014171711,
282 206 205 s=13 w=0.039228167,
283 207 55 s=3 w=0.0014171711,
284 207 206 s=14 w=0.0029648272,
285 208 56 s=3 w=0.0014171711,
286 208 207 s=15 w=0.0066912407,
287 209 170 s=20 w=0.003455667,
288 210 171 s=20 w=0.003455667,
289 210 209 s=61 w=0.0017806878,
290 211 172 s=20 w=0.003455667,
291 211 210 s=62 w=8.1197615E-4,
292 212 197 s=20 w=0.003455667,
293 212 211 s=3 w=0.0014171711,
294 213 198 s=20 w=0.003455667,
295 213 212 s=57 w=7.2389294E-4,
296 214 199 s=20 w=0.003455667,
297 214 213 s=52 w=6.1306974E-4,
298 215 200 s=20 w=0.003455667,
299 215 214 s=53 w=2.6778615E-4,
300 216 201 s=20 w=0.003455667,
301 216 215 s=45 w=2.3298213E-5,
302 217 202 s=20 w=0.003455667,
303 217 216 s=38 w=0.0025575936,
304 218 203 s=20 w=0.003455667,
305 218 217 s=31 w=0.005425268,
306 219 196 s=60 w=8.6463493E-4,
307 220 182 s=60 w=8.6463493E-4,
308 220 219 s=79 w=0.0030642026,
309 221 183 s=60 w=8.6463493E-4,
310 221 220 s=80 w=8.918141E-4,
311 222 184 s=60 w=8.6463493E-4,
312 222 221 s=81 w=0.0028895605,
313 223 185 s=60 w=8.6463493E-4,
314 223 222 s=82 w=0.0013834243,
315 224 186 s=60 w=8.6463493E-4,
316 224 223 s=83 w=0.004001269,
317 225 187 s=60 w=8.6463493E-4,
318 225 224 s=84 w=3.7394292E-4,
319 226 188 s=60 w=8.6463493E-4,
320 226 225 s=85 w=8.783748E-4,
321 227 189 s=60 w=8.6463493E-4,
322 227 226 s=86 w=0.0014278112,
323 228 190 s=60 w=8.6463493E-4,
324 228 227 s=87 w=0.0042158756,
325 229 191 s=60 w=8.6463493E-4,
326 229 228 s=21 w=5.0042314E-4,
327 230 167 s=60 w=8.6463493E-4,
328 230 229 s=67 w=0.0015271697,
329 231 168 s=60 w=8.6463493E-4,
330 231 230 s=68 w=0.004270288,
331 232 169 s=60 w=8.6463493E-4,
332 232 231 s=69 w=7.1407045E-4,
333 233 170 s=60 w=8.6463493E-4,
334 233 232 s=12 w=0.0013080181,
335 234 209 s=60 w=8.6463493E-4,
336 234 233 s=20 w=0.003455667,
337 235 193 s=78 w=0.0028525537,
338 236 194 s=78 w=0.0028525537,
339 236 235 s=61 w=0.0017806878,
340 237 195 s=78 w=0.0028525537,
341 237 236 s=121 w=0.030969918,
342 238 196 s=78 w=0.0028525537,
343 238 237 s=52 w=6.1306974E-4,
344 239 219 s=78 w=0.0028525537,
345 239 238 s=60 w=8.6463493E-4,
346 240 147 s=120 w=4.7157333E-5,
347 241 148 s=120 w=4.7157333E-5,
348 241 240 s=84 w=3.7394292E-4,
349 242 149 s=120 w=4.7157333E-5,
350 242 241 s=83 w=0.004001269,
351 243 150 s=120 w=4.7157333E-5,
352 243 242 s=53 w=2.6778615E-4,
353 244 151 s=120 w=4.7157333E-5,
354 244 243 s=82 w=0.0013834243,
355 245 152 s=120 w=4.7157333E-5,
356 245 244 s=57 w=7.2389294E-4,
357 246 153 s=120 w=4.7157333E-5,
358 246 245 s=62 w=8.1197615E-4,
359 247 154 s=120 w=4.7157333E-5,
360 247 246 s=68 w=0.004270288,
361 248 155 s=120 w=4.7157333E-5,
362 248 247 s=81 w=0.0028895605,
363 249 156 s=120 w=4.7157333E-5,
364 249 248 s=80 w=8.918141E-4,
365 250 192 s=120 w=4.7157333E-5,
366 250 249 s=79 w=0.0030642026,
367 251 193 s=120 w=4.7157333E-5,
368 251 250 s=67 w=0.0015271697,
369 252 235 s=120 w=4.7157333E-5,
370 252 251 s=78 w=0.0028525537,
371 253 236 s=120 w=4.7157333E-5,
372 253 252 s=61 w=0.0017806878,
373 254 146 s=126 w=0.010498544,
374 255 147 s=126 w=0.010498544,
375 255 254 s=85 w=8.783748E-4,
376 256 240 s=126 w=0.010498544,
377 256 255 s=120 w=4.7157333E-5,
378 257 241 s=126 w=0.010498544,
379 257 256 s=84 w=3.7394292E-4,
380 258 242 s=126 w=0.010498544,
381 258 257 s=83 w=0.004001269,
382 259 243 s=126 w=0.010498544,
383 259 258 s=53 w=2.6778615E-4,
384 260 244 s=126 w=0.010498544,
385 260 259 s=82 w=0.0013834243,
386 261 245 s=126 w=0.010498544,
387 261 260 s=57 w=7.2389294E-4,
388 262 246 s=126 w=0.010498544,
389 262 261 s=62 w=8.1197615E-4,
390 263 247 s=126 w=0.010498544,
391 263 262 s=68 w=0.004270288,
392 264 248 s=126 w=0.010498544,
393 264 263 s=81 w=0.0028895605,
394 265 249 s=126 w=0.010498544,
395 265 264 s=80 w=8.918141E-4,
396 266 250 s=126 w=0.010498544,
397 266 265 s=79 w=0.0030642026,
398 267 251 s=126 w=0.010498544,
399 267 266 s=67 w=0.0015271697,
400 268 252 s=126 w=0.010498544,
401 268 267 s=78 w=0.0028525537,
402 269 234 s=19 w=0.002115329,
403 270 209 s=19 w=0.002115329,
404 270 269 s=60 w=8.6463493E-4,
405 271 210 s=19 w=0.002115329,
406 271 270 s=61 w=0.0017806878,
407 272 211 s=19 w=0.002115329,
408 272 271 s=62 w=8.1197615E-4,
409 273 212 s=19 w=0.002115329,
410 273 272 s=3 w=0.0014171711,
411 274 213 s=19 w=0.002115329,
412 274 273 s=57 w=7.2389294E-4,
413 275 214 s=19 w=0.002115329,
414 275 274 s=52 w=6.1306974E-4,
415 276 215 s=19 w=0.002115329,
416 276 275 s=53 w=2.6778615E-4,
417 277 216 s=19 w=0.002115329,
418 277 276 s=45 w=2.3298213E-5,
419 278 217 s=19 w=0.002115329,
420 278 277 s=38 w=0.0025575936,
421 279 218 s=19 w=0.002115329,
422 279 278 s=31 w=0.005425268,
423 280 239 s=59 w=0.009462218,
424 281 219 s=59 w=0.009462218,
425 281 280 s=78 w=0.0028525537,
426 282 220 s=59 w=0.009462218,
427 282 281 s=79 w=0.0030642026,
428 283 221 s=59 w=0.009462218,
429 283 282 s=80 w=8.918141E-4,
430 284 222 s=59 w=0.009462218,
431 284 283 s=81 w=0.0028895605,
432 285 223 s=59 w=0.009462218,
433 285 284 s=82 w=0.0013834243,
434 286 224 s=59 w=0.009462218,
435 286 285 s=83 w=0.004001269,
436 287 225 s=59 w=0.009462218,
437 287 286 s=84 w=3.7394292E-4,
438 288 226 s=59 w=0.009462218,
439 288 287 s=85 w=8.783748E-4,
440 289 227 s=59 w=0.009462218,
441 289 288 s=86 w=0.0014278112,
442 290 228 s=59 w=0.009462218,
443 290 289 s=87 w=0.0042158756,
444 291 229 s=59 w=0.009462218,
445 291 290 s=21 w=5.0042314E-4,
446 292 230 s=59 w=0.009462218,
447 292 291 s=67 w=0.0015271697,
448 293 231 s=59 w=0.009462218,
449 293 292 s=68 w=0.004270288,
450 294 232 s=59 w=0.009462218,
451 294 293 s=69 w=7.1407045E-4,
452 295 233 s=59 w=0.009462218,
453 295 294 s=12 w=0.0013080181,
454 296 234 s=59 w=0.009462218,
455 296 295 s=20 w=0.003455667,
456 297 269 s=59 w=0.009462218,
457 297 296 s=19 w=0.002115329,
458 298 253 s=77 w=0.007264139,
459 299 236 s=77 w=0.007264139,
460 299 298 s=120 w=4.7157333E-5,
461 300 237 s=77 w=0.007264139,
462 300 299 s=121 w=0.030969918,
463 301 238 s=77 w=0.007264139,
464 301 300 s=52 w=6.1306974E-4,
465 302 239 s=77 w=0.007264139,
466 302 301 s=60 w=8.6463493E-4,
467 303 280 s=77 w=0.007264139,
468 303 302 s=59 w=0.009462218,
469 304 274 s=11 w=0.0029371576,
470 305 275 s=11 w=0.0029371576,
471 305 304 s=52 w=6.1306974E-4,
472 306 276 s=11 w=0.0029371576,
473 306 305 s=53 w=2.6778615E-4,
474 307 277 s=11 w=0.0029371576,
475 307 306 s=45 w=2.3298213E-5,
476 308 278 s=11 w=0.0029371576,
477 308 307 s=38 w=0.0025575936,
478 309 279 s=11 w=0.0029371576,
479 309 308 s=31 w=0.005425268,
480 310 218 s=11 w=0.0029371576,
481 310 309 s=19 w=0.002115329,
482 311 203 s=11 w=0.0029371576,
483 311 310 s=20 w=0.003455667,
484 312 204 s=11 w=0.0029371576,
485 312 311 s=21 w=5.0042314E-4,
486 313 303 s=56 w=8.437021E-4,
487 314 280 s=56 w=8.437021E-4,
488 314 313 s=77 w=0.007264139,
489 315 281 s=56 w=8.437021E-4,
490 315 314 s=78 w=0.0028525537,
491 316 282 s=56 w=8.437021E-4,
492 316 315 s=79 w=0.0030642026,
493 317 283 s=56 w=8.437021E-4,
494 317 316 s=80 w=8.918141E-4,
495 318 284 s=56 w=8.437021E-4,
496 318 317 s=81 w=0.0028895605,
497 319 285 s=56 w=8.437021E-4,
498 319 318 s=82 w=0.0013834243,
499 320 286 s=56 w=8.437021E-4,
500 320 319 s=83 w=0.004001269,
501 321 287 s=56 w=8.437021E-4,
502 321 320 s=84 w=3.7394292E-4,
503 322 288 s=56 w=8.437021E-4,
504 322 321 s=85 w=8.783748E-4,
505 323 289 s=56 w=8.437021E-4,
506 323 322 s=86 w=0.0014278112,
507 324 290 s=56 w=8.437021E-4,
508 324 323 s=87 w=0.0042158756,
509 325 291 s=56 w=8.437021E-4,
510 325 324 s=21 w=5.0042314E-4,
511 326 292 s=56 w=8.437021E-4,
512 326 325 s=67 w=0.0015271697,
513 327 293 s=56 w=8.437021E-4,
514 327 326 s=68 w=0.004270288,
515 328 294 s=56 w=8.437021E-4,
516 328 327 s=69 w=7.1407045E-4,
517 329 295 s=56 w=8.437021E-4,
518 329 328 s=12 w=0.0013080181,
519 330 296 s=56 w=8.437021E-4,
520 330 329 s=20 w=0.003455667,
521 330 35 s=63 w=0.2572741,
522 331 297 s=56 w=8.437021E-4,
523 331 330 s=19 w=0.002115329,
524 332 269 s=56 w=8.437021E-4,
525 332 331 s=59 w=0.009462218,
526 333 270 s=56 w=8.437021E-4,
527 333 332 s=60 w=8.6463493E-4,
528 334 271 s=56 w=8.437021E-4,
529 334 333 s=61 w=0.0017806878,
530 335 272 s=56 w=8.437021E-4,
531 335 334 s=62 w=8.1197615E-4,
532 336 273 s=56 w=8.437021E-4,
533 336 335 s=3 w=0.0014171711,
534 337 302 s=66 w=0.0037328412,
535 338 303 s=66 w=0.0037328412,
536 338 337 s=59 w=0.009462218,
537 339 313 s=66 w=0.0037328412,
538 339 338 s=56 w=8.437021E-4,
539 340 314 s=66 w=0.0037328412,
540 340 339 s=77 w=0.007264139,
541 341 315 s=66 w=0.0037328412,
542 341 340 s=78 w=0.0028525537,
543 342 316 s=66 w=0.0037328412,
544 342 341 s=79 w=0.0030642026,
545 343 317 s=66 w=0.0037328412,
546 343 342 s=80 w=8.918141E-4,
547 344 318 s=66 w=0.0037328412,
548 344 343 s=81 w=0.0028895605,
549 345 319 s=66 w=0.0037328412,
550 345 344 s=82 w=0.0013834243,
551 346 320 s=66 w=0.0037328412,
552 346 345 s=83 w=0.004001269,
553 347 321 s=66 w=0.0037328412,
554 347 346 s=84 w=3.7394292E-4,
555 348 322 s=66 w=0.0037328412,
556 348 347 s=85 w=8.783748E-4,
557 349 323 s=66 w=0.0037328412,
558 349 348 s=86 w=0.0014278112,
559 350 324 s=66 w=0.0037328412,
560 350 349 s=87 w=0.0042158756,
561 351 325 s=66 w=0.0037328412,
562 351 350 s=21 w=5.0042314E-4,
563 352 298 s=95 w=3.9903205E-4,
564 353 299 s=95 w=3.9903205E-4,
565 353 352 s=120 w=4.7157333E-5,
566 354 300 s=95 w=3.9903205E-4,
567 354 353 s=121 w=0.030969918,
568 355 301 s=95 w=3.9903205E-4,
569 355 354 s=52 w=6.1306974E-4,
570 356 302 s=95 w=3.9903205E-4,
571 356 355 s=60 w=8.6463493E-4,
572 357 337 s=95 w=3.9903205E-4,
573 357 356 s=66 w=0.0037328412,
574 358 338 s=95 w=3.9903205E-4,
575 358 357 s=59 w=0.009462218,
576 359 339 s=95 w=3.9903205E-4,
577 359 358 s=56 w=8.437021E-4,
578 360 358 s=65 w=0.0014278414,
579 361 359 s=65 w=0.0014278414,
580 361 360 s=56 w=8.437021E-4,
581 362 339 s=65 w=0.0014278414,
582 362 361 s=95 w=3.9903205E-4,
583 363 340 s=65 w=0.0014278414,
584 363 362 s=77 w=0.007264139,
585 364 341 s=65 w=0.0014278414,
586 364 363 s=78 w=0.0028525537,
587 365 342 s=65 w=0.0014278414,
588 365 364 s=79 w=0.0030642026,
589 366 343 s=65 w=0.0014278414,
590 366 365 s=80 w=8.918141E-4,
591 367 344 s=65 w=0.0014278414,
592 367 366 s=81 w=0.0028895605,
593 368 345 s=65 w=0.0014278414,
594 368 367 s=82 w=0.0013834243,
595 369 346 s=65 w=0.0014278414,
596 369 368 s=83 w=0.004001269,
597 370 347 s=65 w=0.0014278414,
598 370 369 s=84 w=3.7394292E-4,
599 371 348 s=65 w=0.0014278414,
600 371 370 s=85 w=8.783748E-4,
601 372 349 s=65 w=0.0014278414,
602 372 371 s=86 w=0.0014278112,
603 373 350 s=65 w=0.0014278414,
604 373 372 s=87 w=0.0042158756,
605 374 351 s=65 w=0.0014278414,
606 374 373 s=21 w=5.0042314E-4,
607 374 34 s=64 w=0.21711472,
608 375 357 s=76 w=0.050062113,
609 376 358 s=76 w=0.050062113,
610 376 375 s=59 w=0.009462218,
611 377 360 s=76 w=0.050062113,
612 377 376 s=65 w=0.0014278414,
613 378 361 s=76 w=0.050062113,
614 378 377 s=56 w=8.437021E-4,
615 379 362 s=76 w=0.050062113,
616 379 378 s=95 w=3.9903205E-4,
617 380 254 s=133 w=0.028473275,
618 381 255 s=133 w=0.028473275,
619 381 380 s=85 w=8.783748E-4,
620 382 256 s=133 w=0.028473275,
621 382 381 s=120 w=4.7157333E-5,
622 383 257 s=133 w=0.028473275,
623 383 382 s=84 w=3.7394292E-4,
624 384 258 s=133 w=0.028473275,
625 384 383 s=83 w=0.004001269,
626 385 259 s=133 w=0.028473275,
627 385 384 s=53 w=2.6778615E-4,
628 386 260 s=133 w=0.028473275,
629 386 385 s=82 w=0.0013834243,
630 387 261 s=133 w=0.028473275,
631 387 386 s=57 w=7.2389294E-4,
632 388 262 s=133 w=0.028473275,
633 388 387 s=62 w=8.1197615E-4,
634 389 263 s=133 w=0.028473275,
635 389 388 s=68 w=0.004270288,
636 390 264 s=133 w=0.028473275,
637 390 389 s=81 w=0.0028895605,
638 391 306 s=10 w=0.008426858,
639 392 307 s=10 w=0.008426858,
640 392 391 s=45 w=2.3298213E-5,
641 393 308 s=10 w=0.008426858,
642 393 392 s=38 w=0.0025575936,
643 394 309 s=10 w=0.008426858,
644 394 393 s=31 w=0.005425268,
645 395 310 s=10 w=0.008426858,
646 395 394 s=19 w=0.002115329,
647 396 311 s=10 w=0.008426858,
648 396 395 s=20 w=0.003455667,
649 397 312 s=10 w=0.008426858,
650 397 396 s=21 w=5.0042314E-4,
651 398 336 s=30 w=0.002133944,
652 399 273 s=30 w=0.002133944,
653 399 398 s=56 w=8.437021E-4,
654 400 274 s=30 w=0.002133944,
655 400 399 s=57 w=7.2389294E-4,
656 401 304 s=30 w=0.002133944,
657 401 400 s=11 w=0.0029371576,
658 402 305 s=30 w=0.002133944,
659 402 401 s=52 w=6.1306974E-4,
660 403 306 s=30 w=0.002133944,
661 403 402 s=53 w=2.6778615E-4,
662 404 391 s=30 w=0.002133944,
663 404 403 s=10 w=0.008426858,
664 405 392 s=30 w=0.002133944,
665 405 404 s=45 w=2.3298213E-5,
666 406 393 s=30 w=0.002133944,
667 406 405 s=38 w=0.0025575936,
668 407 377 s=75 w=0.019288767,
669 408 378 s=75 w=0.019288767,
670 408 407 s=56 w=8.437021E-4,
671 409 379 s=75 w=0.019288767,
672 409 408 s=95 w=3.9903205E-4,
673 410 375 s=94 w=0.0029568134,
674 411 376 s=94 w=0.0029568134,
675 411 410 s=59 w=0.009462218,
676 412 377 s=94 w=0.0029568134,
677 412 411 s=65 w=0.0014278414,
678 413 407 s=94 w=0.0029568134,
679 413 412 s=75 w=0.019288767,
680 414 408 s=94 w=0.0029568134,
681 414 413 s=56 w=8.437021E-4,
682 415 380 s=138 w=0.03877191,
683 416 381 s=138 w=0.03877191,
684 416 415 s=85 w=8.783748E-4,
685 417 382 s=138 w=0.03877191,
686 417 416 s=120 w=4.7157333E-5,
687 418 383 s=138 w=0.03877191,
688 418 417 s=84 w=3.7394292E-4,
689 419 384 s=138 w=0.03877191,
690 419 418 s=83 w=0.004001269,
691 420 385 s=138 w=0.03877191,
692 420 419 s=53 w=2.6778615E-4,
693 421 386 s=138 w=0.03877191,
694 421 420 s=82 w=0.0013834243,
695 422 413 s=74 w=0.009972561,
696 423 414 s=74 w=0.009972561,
697 423 422 s=56 w=8.437021E-4,
698 424 408 s=74 w=0.009972561,
699 424 423 s=94 w=0.0029568134,
700 425 409 s=74 w=0.009972561,
701 425 424 s=95 w=3.9903205E-4,
702 426 413 s=93 w=0.0029328696,
703 427 422 s=93 w=0.0029328696,
704 427 426 s=74 w=0.009972561,
705 428 423 s=93 w=0.0029328696,
706 428 427 s=56 w=8.437021E-4,
707 429 410 s=101 w=5.090985E-4,
708 430 411 s=101 w=5.090985E-4,
709 430 429 s=59 w=0.009462218,
710 431 412 s=101 w=5.090985E-4,
711 431 430 s=65 w=0.0014278414,
712 432 413 s=101 w=5.090985E-4,
713 432 431 s=75 w=0.019288767,
714 433 426 s=101 w=5.090985E-4,
715 433 432 s=93 w=0.0029328696,
716 434 427 s=101 w=5.090985E-4,
717 434 433 s=74 w=0.009972561,
718 435 428 s=101 w=5.090985E-4,
719 435 434 s=56 w=8.437021E-4,
720 436 415 s=143 w=1.6202661E-4,
721 437 416 s=143 w=1.6202661E-4,
722 437 436 s=85 w=8.783748E-4,
723 438 417 s=143 w=1.6202661E-4,
724 438 437 s=120 w=4.7157333E-5,
725 439 418 s=143 w=1.6202661E-4,
726 439 438 s=84 w=3.7394292E-4,
727 440 419 s=143 w=1.6202661E-4,
728 440 439 s=83 w=0.004001269,
729 441 420 s=143 w=1.6202661E-4,
730 441 440 s=53 w=2.6778615E-4,
731 442 435 s=73 w=0.00943543,
732 443 428 s=73 w=0.00943543,
733 443 442 s=101 w=5.090985E-4,
734 444 423 s=73 w=0.00943543,
735 444 443 s=93 w=0.0029328696,
736 445 424 s=73 w=0.00943543,
737 445 444 s=94 w=0.0029568134,
738 446 425 s=73 w=0.00943543,
739 446 445 s=95 w=3.9903205E-4,
740 447 434 s=92 w=0.0060148374,
741 448 435 s=92 w=0.0060148374,
742 448 447 s=56 w=8.437021E-4,
743 449 442 s=92 w=0.0060148374,
744 449 448 s=73 w=0.00943543,
745 450 443 s=92 w=0.0060148374,
746 450 449 s=101 w=5.090985E-4,
747 451 437 s=142 w=0.0011211308,
748 452 438 s=142 w=0.0011211308,
749 452 451 s=120 w=4.7157333E-5,
750 453 439 s=142 w=0.0011211308,
751 453 452 s=84 w=3.7394292E-4,
752 454 440 s=142 w=0.0011211308,
753 454 453 s=83 w=0.004001269,
754 455 441 s=142 w=0.0011211308,
755 455 454 s=53 w=2.6778615E-4,
756 456 449 s=72 w=0.0040093153,
757 457 450 s=72 w=0.0040093153,
758 457 456 s=101 w=5.090985E-4,
759 458 443 s=72 w=0.0040093153,
760 458 457 s=92 w=0.0060148374,
761 459 444 s=72 w=0.0040093153,
762 459 458 s=93 w=0.0029328696,
763 460 445 s=72 w=0.0040093153,
764 460 459 s=94 w=0.0029568134,
765 461 446 s=72 w=0.0040093153,
766 461 460 s=95 w=3.9903205E-4,
767 462 449 s=91 w=0.048831824,
768 463 456 s=91 w=0.048831824,
769 463 462 s=72 w=0.0040093153,
770 464 457 s=91 w=0.048831824,
771 464 463 s=101 w=5.090985E-4,
772 465 433 s=104 w=3.70385E-4,
773 466 434 s=104 w=3.70385E-4,
774 466 465 s=74 w=0.009972561,
775 467 447 s=104 w=3.70385E-4,
776 467 466 s=92 w=0.0060148374,
777 468 448 s=104 w=3.70385E-4,
778 468 467 s=56 w=8.437021E-4,
779 469 449 s=104 w=3.70385E-4,
780 469 468 s=73 w=0.00943543,
781 470 462 s=104 w=3.70385E-4,
782 470 469 s=91 w=0.048831824,
783 471 463 s=104 w=3.70385E-4,
784 471 470 s=72 w=0.0040093153,
785 472 436 s=149 w=0.061534185,
786 473 437 s=149 w=0.061534185,
787 473 472 s=85 w=8.783748E-4,
788 474 451 s=149 w=0.061534185,
789 474 473 s=142 w=0.0011211308,
790 475 452 s=149 w=0.061534185,
791 475 474 s=120 w=4.7157333E-5,
792 476 453 s=149 w=0.061534185,
793 476 475 s=84 w=3.7394292E-4,
794 477 454 s=149 w=0.061534185,
795 477 476 s=83 w=0.004001269,
796 478 405 s=18 w=0.0063158832,
797 479 406 s=18 w=0.0063158832,
798 479 478 s=38 w=0.0025575936,
799 480 393 s=18 w=0.0063158832,
800 480 479 s=30 w=0.002133944,
801 481 394 s=18 w=0.0063158832,
802 481 480 s=31 w=0.005425268,
803 482 404 s=29 w=0.0021450568,
804 483 405 s=29 w=0.0021450568,
805 483 482 s=45 w=2.3298213E-5,
806 484 478 s=29 w=0.0021450568,
807 484 483 s=18 w=0.0063158832,
808 485 479 s=29 w=0.0021450568,
809 485 484 s=38 w=0.0025575936,
810 486 403 s=37 w=0.0010083364,
811 487 404 s=37 w=0.0010083364,
812 487 486 s=10 w=0.008426858,
813 488 482 s=37 w=0.0010083364,
814 488 487 s=29 w=0.0021450568,
815 489 483 s=37 w=0.0010083364,
816 489 488 s=45 w=2.3298213E-5,
817 490 484 s=37 w=0.0010083364,
818 490 489 s=18 w=0.0063158832,
819 491 471 s=71 w=2.2585536E-4,
820 492 463 s=71 w=2.2585536E-4,
821 492 491 s=104 w=3.70385E-4,
822 493 464 s=71 w=2.2585536E-4,
823 493 492 s=101 w=5.090985E-4,
824 494 457 s=71 w=2.2585536E-4,
825 494 493 s=91 w=0.048831824,
826 495 458 s=71 w=2.2585536E-4,
827 495 494 s=92 w=0.0060148374,
828 496 459 s=71 w=2.2585536E-4,
829 496 495 s=93 w=0.0029328696,
830 497 460 s=71 w=2.2585536E-4,
831 497 496 s=94 w=0.0029568134,
832 498 461 s=71 w=2.2585536E-4,
833 498 497 s=95 w=3.9903205E-4,
834 498 33 s=70 w=0.08601403,
835 499 471 s=90 w=0.007723991,
836 500 491 s=90 w=0.007723991,
837 500 499 s=71 w=2.2585536E-4,
838 501 492 s=90 w=0.007723991,
839 501 500 s=104 w=3.70385E-4,
840 502 493 s=90 w=0.007723991,
841 502 501 s=101 w=5.090985E-4,
842 503 470 s=100 w=9.880718E-4,
843 504 471 s=100 w=9.880718E-4,
844 504 503 s=72 w=0.0040093153,
845 505 499 s=100 w=9.880718E-4,
846 505 504 s=90 w=0.007723991,
847 506 500 s=100 w=9.880718E-4,
848 506 505 s=71 w=2.2585536E-4,
849 507 501 s=100 w=9.880718E-4,
850 507 506 s=104 w=3.70385E-4,
851 508 390 s=119 w=0.00426504,
852 509 264 s=119 w=0.00426504,
853 509 508 s=133 w=0.028473275,
854 510 265 s=119 w=0.00426504,
855 510 509 s=80 w=8.918141E-4,
856 511 266 s=119 w=0.00426504,
857 511 510 s=79 w=0.0030642026,
858 512 267 s=119 w=0.00426504,
859 512 511 s=67 w=0.0015271697,
860 513 268 s=119 w=0.00426504,
861 513 512 s=78 w=0.0028525537,
862 514 252 s=119 w=0.00426504,
863 514 513 s=126 w=0.010498544,
864 515 253 s=119 w=0.00426504,
865 515 514 s=61 w=0.0017806878,
866 516 298 s=119 w=0.00426504,
867 516 515 s=77 w=0.007264139,
868 517 352 s=119 w=0.00426504,
869 517 516 s=95 w=3.9903205E-4,
870 518 474 s=148 w=0.0025853438,
871 519 475 s=148 w=0.0025853438,
872 519 518 s=120 w=4.7157333E-5,
873 520 476 s=148 w=0.0025853438,
874 520 519 s=84 w=3.7394292E-4,
875 521 477 s=148 w=0.0025853438,
876 521 520 s=83 w=0.004001269,
877 522 472 s=153 w=0.032545067,
878 523 473 s=153 w=0.032545067,
879 523 522 s=85 w=8.783748E-4,
880 524 474 s=153 w=0.032545067,
881 524 523 s=142 w=0.0011211308,
882 525 518 s=153 w=0.032545067,
883 525 524 s=148 w=0.0025853438,
884 526 519 s=153 w=0.032545067,
885 526 525 s=120 w=4.7157333E-5,
886 527 520 s=153 w=0.032545067,
887 527 526 s=84 w=3.7394292E-4,
888 528 490 s=24 w=0.008981567,
889 529 484 s=24 w=0.008981567,
890 529 528 s=37 w=0.0010083364,
891 530 485 s=24 w=0.008981567,
892 530 529 s=38 w=0.0025575936,
893 531 479 s=24 w=0.008981567,
894 531 530 s=29 w=0.0021450568,
895 532 480 s=24 w=0.008981567,
896 532 531 s=30 w=0.002133944,
897 533 481 s=24 w=0.008981567,
898 533 532 s=31 w=0.005425268,
899 534 489 s=28 w=0.002071754,
900 535 490 s=28 w=0.002071754,
901 535 534 s=18 w=0.0063158832,
902 536 528 s=28 w=0.002071754,
903 536 535 s=24 w=0.008981567,
904 537 529 s=28 w=0.002071754,
905 537 536 s=37 w=0.0010083364,
906 538 530 s=28 w=0.002071754,
907 538 537 s=38 w=0.0025575936,
908 539 506 s=89 w=4.8457112E-4,
909 540 507 s=89 w=4.8457112E-4,
910 540 539 s=104 w=3.70385E-4,
911 541 501 s=89 w=4.8457112E-4,
912 541 540 s=100 w=9.880718E-4,
913 542 502 s=89 w=4.8457112E-4,
914 542 541 s=101 w=5.090985E-4,
915 542 32 s=88 w=0.012104993,
916 543 505 s=99 w=0.0054138275,
917 544 506 s=99 w=0.0054138275,
918 544 543 s=71 w=2.2585536E-4,
919 545 539 s=99 w=0.0054138275,
920 545 544 s=89 w=4.8457112E-4,
921 546 540 s=99 w=0.0054138275,
922 546 545 s=104 w=3.70385E-4,
923 547 503 s=103 w=7.3321266E-5,
924 548 504 s=103 w=7.3321266E-5,
925 548 547 s=72 w=0.0040093153,
926 549 505 s=103 w=7.3321266E-5,
927 549 548 s=90 w=0.007723991,
928 550 543 s=103 w=7.3321266E-5,
929 550 549 s=99 w=0.0054138275,
930 551 544 s=103 w=7.3321266E-5,
931 551 550 s=71 w=2.2585536E-4,
932 552 545 s=103 w=7.3321266E-5,
933 552 551 s=89 w=4.8457112E-4,
934 553 517 s=112 w=0.0027745618,
935 554 352 s=112 w=0.0027745618,
936 554 553 s=119 w=0.00426504,
937 555 353 s=112 w=0.0027745618,
938 555 554 s=120 w=4.7157333E-5,
939 556 354 s=112 w=0.0027745618,
940 556 555 s=121 w=0.030969918,
941 557 355 s=112 w=0.0027745618,
942 557 556 s=52 w=6.1306974E-4,
943 558 356 s=112 w=0.0027745618,
944 558 557 s=60 w=8.6463493E-4,
945 559 357 s=112 w=0.0027745618,
946 559 558 s=66 w=0.0037328412,
947 560 375 s=112 w=0.0027745618,
948 560 559 s=76 w=0.050062113,
949 561 410 s=112 w=0.0027745618,
950 561 560 s=94 w=0.0029568134,
951 562 429 s=112 w=0.0027745618,
952 562 561 s=101 w=5.090985E-4,
953 562 24 s=114 w=0.15094836,
954 563 430 s=112 w=0.0027745618,
955 563 562 s=59 w=0.009462218,
956 564 431 s=112 w=0.0027745618,
957 564 563 s=65 w=0.0014278414,
958 565 432 s=112 w=0.0027745618,
959 565 564 s=75 w=0.019288767,
960 566 433 s=112 w=0.0027745618,
961 566 565 s=93 w=0.0029328696,
962 567 465 s=112 w=0.0027745618,
963 567 566 s=104 w=3.70385E-4,
964 568 466 s=112 w=0.0027745618,
965 568 567 s=74 w=0.009972561,
966 569 467 s=112 w=0.0027745618,
967 569 568 s=92 w=0.0060148374,
968 570 526 s=147 w=6.788885E-4,
969 571 527 s=147 w=6.788885E-4,
970 571 570 s=84 w=3.7394292E-4,
971 572 520 s=147 w=6.788885E-4,
972 572 571 s=153 w=0.032545067,
973 573 521 s=147 w=6.788885E-4,
974 573 572 s=83 w=0.004001269,
975 574 525 s=152 w=0.0075678173,
976 575 526 s=152 w=0.0075678173,
977 575 574 s=120 w=4.7157333E-5,
978 576 570 s=152 w=0.0075678173,
979 576 575 s=147 w=6.788885E-4,
980 577 571 s=152 w=0.0075678173,
981 577 576 s=84 w=3.7394292E-4,
982 578 522 s=157 w=0.006415956,
983 579 523 s=157 w=0.006415956,
984 579 578 s=85 w=8.783748E-4,
985 580 524 s=157 w=0.006415956,
986 580 579 s=142 w=0.0011211308,
987 581 525 s=157 w=0.006415956,
988 581 580 s=148 w=0.0025853438,
989 582 574 s=157 w=0.006415956,
990 582 581 s=152 w=0.0075678173,
991 583 575 s=157 w=0.006415956,
992 583 582 s=120 w=4.7157333E-5,
993 584 576 s=157 w=0.006415956,
994 584 583 s=147 w=6.788885E-4,
995 585 577 s=157 w=0.006415956,
996 585 584 s=84 w=3.7394292E-4,
997 586 72 s=168 w=0.006585125,
998 587 73 s=168 w=0.006585125,
999 587 586 s=7 w=0.020714609,
1000 588 74 s=168 w=0.006585125,
1001 588 587 s=6 w=0.039537247,
1002 589 75 s=168 w=0.006585125,
1003 589 588 s=5 w=0.07408624,
1004 590 76 s=168 w=0.006585125,
1005 590 589 s=15 w=0.0066912407,
1006 591 77 s=168 w=0.006585125,
1007 591 590 s=14 w=0.0029648272,
1008 592 538 s=17 w=0.009863,
1009 593 530 s=17 w=0.009863,
1010 593 592 s=28 w=0.002071754,
1011 594 531 s=17 w=0.009863,
1012 594 593 s=29 w=0.0021450568,
1013 595 532 s=17 w=0.009863,
1014 595 594 s=30 w=0.002133944,
1015 596 533 s=17 w=0.009863,
1016 596 595 s=31 w=0.005425268,
1017 597 481 s=17 w=0.009863,
1018 597 596 s=24 w=0.008981567,
1019 597 48 s=16 w=0.29477963,
1020 598 536 s=23 w=0.009012096,
1021 599 537 s=23 w=0.009012096,
1022 599 598 s=37 w=0.0010083364,
1023 600 538 s=23 w=0.009012096,
1024 600 599 s=38 w=0.0025575936,
1025 601 592 s=23 w=0.009012096,
1026 601 600 s=17 w=0.009863,
1027 602 593 s=23 w=0.009012096,
1028 602 601 s=28 w=0.002071754,
1029 603 594 s=23 w=0.009012096,
1030 603 602 s=29 w=0.0021450568,
1031 604 595 s=23 w=0.009012096,
1032 604 603 s=30 w=0.002133944,
1033 605 596 s=23 w=0.009012096,
1034 605 604 s=31 w=0.005425268,
1035 605 47 s=22 w=0.24703112,
1036 606 536 s=27 w=0.010479719,
1037 607 598 s=27 w=0.010479719,
1038 607 606 s=23 w=0.009012096,
1039 608 599 s=27 w=0.010479719,
1040 608 607 s=37 w=0.0010083364,
1041 609 600 s=27 w=0.010479719,
1042 609 608 s=38 w=0.0025575936,
1043 610 601 s=27 w=0.010479719,
1044 610 609 s=17 w=0.009863,
1045 611 487 s=41 w=0.009218434,
1046 612 488 s=41 w=0.009218434,
1047 612 611 s=29 w=0.0021450568,
1048 613 489 s=41 w=0.009218434,
1049 613 612 s=45 w=2.3298213E-5,
1050 614 534 s=41 w=0.009218434,
1051 614 613 s=28 w=0.002071754,
1052 615 535 s=41 w=0.009218434,
1053 615 614 s=18 w=0.0063158832,
1054 616 536 s=41 w=0.009218434,
1055 616 615 s=24 w=0.008981567,
1056 617 606 s=41 w=0.009218434,
1057 617 616 s=27 w=0.010479719,
1058 618 486 s=43 w=0.0011193446,
1059 619 487 s=43 w=0.0011193446,
1060 619 618 s=10 w=0.008426858,
1061 620 611 s=43 w=0.0011193446,
1062 620 619 s=41 w=0.009218434,
1063 621 612 s=43 w=0.0011193446,
1064 621 620 s=29 w=0.0021450568,
1065 621 41 s=44 w=0.31767216,
1066 622 613 s=43 w=0.0011193446,
1067 622 621 s=45 w=2.3298213E-5,
1068 623 614 s=43 w=0.0011193446,
1069 623 622 s=28 w=0.002071754,
1070 624 552 s=98 w=0.0027529786,
1071 625 545 s=98 w=0.0027529786,
1072 625 624 s=103 w=7.3321266E-5,
1073 626 546 s=98 w=0.0027529786,
1074 626 625 s=104 w=3.70385E-4,
1075 627 547 s=106 w=2.3968995E-4,
1076 627 27 s=109 w=0.022053113,
1077 628 548 s=106 w=2.3968995E-4,
1078 628 627 s=72 w=0.0040093153,
1079 629 549 s=106 w=2.3968995E-4,
1080 629 628 s=90 w=0.007723991,
1081 630 550 s=106 w=2.3968995E-4,
1082 630 629 s=99 w=0.0054138275,
1083 630 28 s=108 w=0.0041697966,
1084 631 551 s=106 w=2.3968995E-4,
1085 631 630 s=71 w=2.2585536E-4,
1086 632 552 s=106 w=2.3968995E-4,
1087 632 631 s=89 w=4.8457112E-4,
1088 633 624 s=106 w=2.3968995E-4,
1089 633 632 s=98 w=0.0027529786,
1090 634 511 s=118 w=8.3787204E-4,
1091 635 512 s=118 w=8.3787204E-4,
1092 635 634 s=67 w=0.0015271697,
1093 636 513 s=118 w=8.3787204E-4,
1094 636 635 s=78 w=0.0028525537,
1095 637 514 s=118 w=8.3787204E-4,
1096 637 636 s=126 w=0.010498544,
1097 638 515 s=118 w=8.3787204E-4,
1098 638 637 s=61 w=0.0017806878,
1099 639 516 s=118 w=8.3787204E-4,
1100 639 638 s=77 w=0.007264139,
1101 640 517 s=118 w=8.3787204E-4,
1102 640 639 s=95 w=3.9903205E-4,
1103 641 553 s=118 w=8.3787204E-4,
1104 641 640 s=112 w=0.0027745618,
1105 642 455 s=132 w=0.008646481,
1106 643 441 s=132 w=0.008646481,
1107 643 642 s=142 w=0.0011211308,
1108 644 420 s=132 w=0.008646481,
1109 644 643 s=143 w=1.6202661E-4,
1110 645 421 s=132 w=0.008646481,
1111 645 644 s=82 w=0.0013834243,
1112 646 386 s=132 w=0.008646481,
1113 646 645 s=138 w=0.03877191,
1114 647 387 s=132 w=0.008646481,
1115 647 646 s=57 w=7.2389294E-4,
1116 648 388 s=132 w=0.008646481,
1117 648 647 s=62 w=8.1197615E-4,
1118 649 389 s=132 w=0.008646481,
1119 649 648 s=68 w=0.004270288,
1120 650 390 s=132 w=0.008646481,
1121 650 649 s=81 w=0.0028895605,
1122 651 508 s=132 w=0.008646481,
1123 651 650 s=119 w=0.00426504,
1124 652 573 s=137 w=0.0025239086,
1125 653 521 s=137 w=0.0025239086,
1126 653 652 s=147 w=6.788885E-4,
1127 654 477 s=137 w=0.0025239086,
1128 654 653 s=148 w=0.0025853438,
1129 655 454 s=137 w=0.0025239086,
1130 655 654 s=149 w=0.061534185,
1131 656 455 s=137 w=0.0025239086,
1132 656 655 s=53 w=2.6778615E-4,
1133 657 642 s=137 w=0.0025239086,
1134 657 656 s=132 w=0.008646481,
1135 658 643 s=137 w=0.0025239086,
1136 658 657 s=142 w=0.0011211308,
1137 659 644 s=137 w=0.0025239086,
1138 659 658 s=143 w=1.6202661E-4,
1139 660 645 s=137 w=0.0025239086,
1140 660 659 s=82 w=0.0013834243,
1141 661 584 s=151 w=7.279819E-4,
1142 662 585 s=151 w=7.279819E-4,
1143 662 661 s=84 w=3.7394292E-4,
1144 663 577 s=151 w=7.279819E-4,
1145 663 662 s=157 w=0.006415956,
1146 664 582 s=156 w=0.037180617,
1147 665 583 s=156 w=0.037180617,
1148 665 664 s=120 w=4.7157333E-5,
1149 666 584 s=156 w=0.037180617,
1150 666 665 s=147 w=6.788885E-4,
1151 667 661 s=156 w=0.037180617,
1152 667 666 s=151 w=7.279819E-4,
1153 668 662 s=156 w=0.037180617,
1154 668 667 s=84 w=3.7394292E-4,
1155 669 586 s=170 w=7.628545E-4,
1156 670 587 s=170 w=7.628545E-4,
1157 670 669 s=7 w=0.020714609,
1158 671 588 s=170 w=7.628545E-4,
1159 671 670 s=6 w=0.039537247,
1160 672 589 s=170 w=7.628545E-4,
1161 672 671 s=5 w=0.07408624,
1162 673 590 s=170 w=7.628545E-4,
1163 673 672 s=15 w=0.0066912407,
1164 674 623 s=36 w=0.011227516,
1165 675 614 s=36 w=0.011227516,
1166 675 674 s=43 w=0.0011193446,
1167 676 615 s=36 w=0.011227516,
1168 676 675 s=18 w=0.0063158832,
1169 677 616 s=36 w=0.011227516,
1170 677 676 s=24 w=0.008981567,
1171 678 617 s=36 w=0.011227516,
1172 678 677 s=27 w=0.010479719,
1173 679 606 s=36 w=0.011227516,
1174 679 678 s=41 w=0.009218434,
1175 680 607 s=36 w=0.011227516,
1176 680 679 s=23 w=0.009012096,
1177 681 331 s=51 w=0.04585223,
1178 682 332 s=51 w=0.04585223,
1179 682 681 s=59 w=0.009462218,
1180 683 333 s=51 w=0.04585223,
1181 683 682 s=60 w=8.6463493E-4,
1182 684 334 s=51 w=0.04585223,
1183 684 683 s=61 w=0.0017806878,
1184 685 335 s=51 w=0.04585223,
1185 685 684 s=62 w=8.1197615E-4,
1186 686 336 s=51 w=0.04585223,
1187 686 685 s=3 w=0.0014171711,
1188 687 398 s=51 w=0.04585223,
1189 687 686 s=30 w=0.002133944,
1190 688 399 s=51 w=0.04585223,
1191 688 687 s=56 w=8.437021E-4,
1192 689 400 s=51 w=0.04585223,
1193 689 688 s=57 w=7.2389294E-4,
1194 690 401 s=51 w=0.04585223,
1195 690 689 s=11 w=0.0029371576,
1196 691 633 s=97 w=4.010542E-4,
1197 692 624 s=97 w=4.010542E-4,
1198 692 691 s=106 w=2.3968995E-4,
1199 692 30 s=102 w=4.0940518E-4,
1200 693 625 s=97 w=4.010542E-4,
1201 693 692 s=103 w=7.3321266E-5,
1202 694 626 s=97 w=4.010542E-4,
1203 694 693 s=104 w=3.70385E-4,
1204 694 31 s=96 w=0.0022425393,
1205 695 636 s=117 w=0.0018349277,
1206 696 637 s=117 w=0.0018349277,
1207 696 695 s=126 w=0.010498544,
1208 697 638 s=117 w=0.0018349277,
1209 697 696 s=61 w=0.0017806878,
1210 698 639 s=117 w=0.0018349277,
1211 698 697 s=77 w=0.007264139,
1212 699 640 s=117 w=0.0018349277,
1213 699 698 s=95 w=3.9903205E-4,
1214 700 641 s=117 w=0.0018349277,
1215 700 699 s=112 w=0.0027745618,
1216 701 634 s=123 w=0.0070951926,
1217 702 635 s=123 w=0.0070951926,
1218 702 701 s=67 w=0.0015271697,
1219 703 636 s=123 w=0.0070951926,
1220 703 702 s=78 w=0.0028525537,
1221 704 695 s=123 w=0.0070951926,
1222 704 703 s=117 w=0.0018349277,
1223 705 696 s=123 w=0.0070951926,
1224 705 704 s=126 w=0.010498544,
1225 706 697 s=123 w=0.0070951926,
1226 706 705 s=61 w=0.0017806878,
1227 707 698 s=123 w=0.0070951926,
1228 707 706 s=77 w=0.007264139,
1229 708 699 s=123 w=0.0070951926,
1230 708 707 s=95 w=3.9903205E-4,
1231 709 700 s=123 w=0.0070951926,
1232 709 708 s=112 w=0.0027745618,
1233 710 657 s=136 w=0.08556691,
1234 711 658 s=136 w=0.08556691,
1235 711 710 s=142 w=0.0011211308,
1236 712 659 s=136 w=0.08556691,
1237 712 711 s=143 w=1.6202661E-4,
1238 713 660 s=136 w=0.08556691,
1239 713 712 s=82 w=0.0013834243,
1240 714 652 s=141 w=5.6525787E-5,
1241 715 653 s=141 w=5.6525787E-5,
1242 715 714 s=147 w=6.788885E-4,
1243 716 654 s=141 w=5.6525787E-5,
1244 716 715 s=148 w=0.0025853438,
1245 717 655 s=141 w=5.6525787E-5,
1246 717 716 s=149 w=0.061534185,
1247 718 656 s=141 w=5.6525787E-5,
1248 718 717 s=53 w=2.6778615E-4,
1249 719 657 s=141 w=5.6525787E-5,
1250 719 718 s=132 w=0.008646481,
1251 720 710 s=141 w=5.6525787E-5,
1252 720 719 s=136 w=0.08556691,
1253 721 668 s=146 w=4.3432983E-6,
1254 722 662 s=146 w=4.3432983E-6,
1255 722 721 s=156 w=0.037180617,
1256 723 663 s=146 w=4.3432983E-6,
1257 723 722 s=157 w=0.006415956,
1258 723 13 s=150 w=0.066482596,
1259 724 577 s=146 w=4.3432983E-6,
1260 724 723 s=151 w=7.279819E-4,
1261 725 571 s=146 w=4.3432983E-6,
1262 725 724 s=152 w=0.0075678173,
1263 726 572 s=146 w=4.3432983E-6,
1264 726 725 s=153 w=0.032545067,
1265 727 573 s=146 w=4.3432983E-6,
1266 727 726 s=83 w=0.004001269,
1267 728 652 s=146 w=4.3432983E-6,
1268 728 727 s=137 w=0.0025239086,
1269 729 714 s=146 w=4.3432983E-6,
1270 729 728 s=141 w=5.6525787E-5,
1271 729 14 s=145 w=0.10875564,
1272 730 667 s=155 w=0.0014585387,
1273 731 668 s=155 w=0.0014585387,
1274 731 730 s=84 w=3.7394292E-4,
1275 732 721 s=155 w=0.0014585387,
1276 732 731 s=146 w=4.3432983E-6,
1277 732 12 s=154 w=0.020663429,
1278 733 664 s=160 w=0.0072758915,
1279 734 665 s=160 w=0.0072758915,
1280 734 733 s=120 w=4.7157333E-5,
1281 735 666 s=160 w=0.0072758915,
1282 735 734 s=147 w=6.788885E-4,
1283 736 667 s=160 w=0.0072758915,
1284 736 735 s=151 w=7.279819E-4,
1285 737 730 s=160 w=0.0072758915,
1286 737 736 s=155 w=0.0014585387,
1287 738 669 s=172 w=0.0077488855,
1288 738 3 s=174 w=0.025645489,
1289 739 670 s=172 w=0.0077488855,
1290 739 738 s=7 w=0.020714609,
1291 739 4 s=173 w=0.045126908,
1292 740 671 s=172 w=0.0077488855,
1293 740 739 s=6 w=0.039537247,
1294 740 5 s=171 w=0.084851265,
1295 741 397 s=2 w=0.0063429205,
1296 741 49 s=9 w=0.29861584,
1297 742 312 s=2 w=0.0063429205,
1298 742 741 s=10 w=0.008426858,
1299 743 204 s=2 w=0.0063429205,
1300 743 742 s=11 w=0.0029371576,
1301 744 205 s=2 w=0.0063429205,
1302 744 743 s=12 w=0.0013080181,
1303 745 206 s=2 w=0.0063429205,
1304 745 744 s=13 w=0.039228167,
1305 746 207 s=2 w=0.0063429205,
1306 746 745 s=14 w=0.0029648272,
1307 747 208 s=2 w=0.0063429205,
1308 747 746 s=15 w=0.0066912407,
1309 747 50 s=1 w=0.2040262,
1310 748 610 s=26 w=0.14851584,
1311 748 46 s=25 w=0.13622162,
1312 749 680 s=33 w=0.0111816125,
1313 750 607 s=33 w=0.0111816125,
1314 750 749 s=36 w=0.011227516,
1315 751 608 s=33 w=0.0111816125,
1316 751 750 s=37 w=0.0010083364,
1317 752 609 s=33 w=0.0111816125,
1318 752 751 s=38 w=0.0025575936,
1319 753 610 s=33 w=0.0111816125,
1320 753 752 s=17 w=0.009863,
1321 754 748 s=33 w=0.0111816125,
1322 754 753 s=26 w=0.14851584,
1323 754 45 s=32 w=0.12346102,
1324 755 678 s=35 w=0.0023738497,
1325 756 679 s=35 w=0.0023738497,
1326 756 755 s=41 w=0.009218434,
1327 757 680 s=35 w=0.0023738497,
1328 757 756 s=23 w=0.009012096,
1329 758 749 s=35 w=0.0023738497,
1330 758 757 s=33 w=0.0111816125,
1331 758 44 s=34 w=0.29586542,
1332 759 674 s=40 w=0.007370574,
1333 759 42 s=42 w=0.40177497,
1334 760 675 s=40 w=0.007370574,
1335 760 759 s=43 w=0.0011193446,
1336 761 676 s=40 w=0.007370574,
1337 761 760 s=18 w=0.0063158832,
1338 762 677 s=40 w=0.007370574,
1339 762 761 s=24 w=0.008981567,
1340 763 678 s=40 w=0.007370574,
1341 763 762 s=27 w=0.010479719,
1342 764 755 s=40 w=0.007370574,
1343 764 763 s=35 w=0.0023738497,
1344 764 43 s=39 w=0.3564752,
1345 765 618 s=47 w=9.058057E-4,
1346 765 39 s=48 w=0.31015325,
1347 766 619 s=47 w=9.058057E-4,
1348 766 765 s=10 w=0.008426858,
1349 767 620 s=47 w=9.058057E-4,
1350 767 766 s=41 w=0.009218434,
1351 767 40 s=46 w=0.34005362,
1352 768 687 s=50 w=0.12141014,
1353 769 688 s=50 w=0.12141014,
1354 769 768 s=56 w=8.437021E-4,
1355 770 689 s=50 w=0.12141014,
1356 770 769 s=57 w=7.2389294E-4,
1357 771 690 s=50 w=0.12141014,
1358 771 770 s=11 w=0.0029371576,
1359 771 38 s=49 w=0.11711179,
1360 772 681 s=55 w=0.0018605744,
1361 772 36 s=58 w=0.1877248,
1362 773 682 s=55 w=0.0018605744,
1363 773 772 s=59 w=0.009462218,
1364 774 683 s=55 w=0.0018605744,
1365 774 773 s=60 w=8.6463493E-4,
1366 775 684 s=55 w=0.0018605744,
1367 775 774 s=61 w=0.0017806878,
1368 776 685 s=55 w=0.0018605744,
1369 776 775 s=62 w=8.1197615E-4,
1370 777 686 s=55 w=0.0018605744,
1371 777 776 s=3 w=0.0014171711,
1372 778 687 s=55 w=0.0018605744,
1373 778 777 s=30 w=0.002133944,
1374 779 768 s=55 w=0.0018605744,
1375 779 778 s=50 w=0.12141014,
1376 779 37 s=54 w=0.11187434,
1377 780 633 s=105 w=7.2876905E-4,
1378 780 29 s=107 w=4.532424E-4,
1379 781 691 s=105 w=7.2876905E-4,
1380 781 780 s=97 w=4.010542E-4,
1381 782 567 s=111 w=0.024052566,
1382 782 25 s=113 w=0.0760895,
1383 783 568 s=111 w=0.024052566,
1384 783 782 s=74 w=0.009972561,
1385 784 569 s=111 w=0.024052566,
1386 784 783 s=92 w=0.0060148374,
1387 784 26 s=110 w=0.05901986,
1388 785 709 s=116 w=0.019335093,
1389 785 22 s=122 w=0.14229971,
1390 786 700 s=116 w=0.019335093,
1391 786 785 s=123 w=0.0070951926,
1392 786 23 s=115 w=0.15895689,
1393 787 701 s=125 w=0.05143613,
1394 787 20 s=127 w=0.128025,
1395 788 702 s=125 w=0.05143613,
1396 788 787 s=67 w=0.0015271697,
1397 789 703 s=125 w=0.05143613,
1398 789 788 s=78 w=0.0028525537,
1399 790 704 s=125 w=0.05143613,
1400 790 789 s=117 w=0.0018349277,
1401 790 21 s=124 w=0.12595339,
1402 791 651 s=129 w=0.001071486,
1403 792 508 s=129 w=0.001071486,
1404 792 791 s=132 w=0.008646481,
1405 793 509 s=129 w=0.001071486,
1406 793 792 s=133 w=0.028473275,
1407 794 510 s=129 w=0.001071486,
1408 794 793 s=80 w=8.918141E-4,
1409 794 19 s=128 w=0.20374055,
1410 795 713 s=131 w=0.0037962063,
1411 796 660 s=131 w=0.0037962063,
1412 796 795 s=136 w=0.08556691,
1413 797 645 s=131 w=0.0037962063,
1414 797 796 s=137 w=0.0025239086,
1415 798 646 s=131 w=0.0037962063,
1416 798 797 s=138 w=0.03877191,
1417 799 647 s=131 w=0.0037962063,
1418 799 798 s=57 w=7.2389294E-4,
1419 800 648 s=131 w=0.0037962063,
1420 800 799 s=62 w=8.1197615E-4,
1421 801 649 s=131 w=0.0037962063,
1422 801 800 s=68 w=0.004270288,
1423 802 650 s=131 w=0.0037962063,
1424 802 801 s=81 w=0.0028895605,
1425 803 651 s=131 w=0.0037962063,
1426 803 802 s=119 w=0.00426504,
1427 804 791 s=131 w=0.0037962063,
1428 804 803 s=129 w=0.001071486,
1429 804 18 s=130 w=0.16190536,
1430 805 720 s=135 w=0.008534732,
1431 806 710 s=135 w=0.008534732,
1432 806 805 s=141 w=5.6525787E-5,
1433 807 711 s=135 w=0.008534732,
1434 807 806 s=142 w=0.0011211308,
1435 808 712 s=135 w=0.008534732,
1436 808 807 s=143 w=1.6202661E-4,
1437 809 713 s=135 w=0.008534732,
1438 809 808 s=82 w=0.0013834243,
1439 810 795 s=135 w=0.008534732,
1440 810 809 s=131 w=0.0037962063,
1441 810 17 s=134 w=0.055677943,
1442 811 720 s=140 w=0.0063306466,
1443 811 15 s=144 w=0.061977528,
1444 812 805 s=140 w=0.0063306466,
1445 812 811 s=135 w=0.008534732,
1446 812 16 s=139 w=0.053158537,
1447 813 737 s=159 w=0.0028456661,
1448 813 11 s=158 w=0.010380236,
1449 814 733 s=162 w=0.0010756021,
1450 814 9 s=163 w=0.015835706,
1451 815 734 s=162 w=0.0010756021,
1452 815 814 s=120 w=4.7157333E-5,
1453 816 735 s=162 w=0.0010756021,
1454 816 815 s=147 w=6.788885E-4,
1455 817 736 s=162 w=0.0010756021,
1456 817 816 s=151 w=7.279819E-4,
1457 818 737 s=162 w=0.0010756021,
1458 818 817 s=155 w=0.0014585387,
1459 819 813 s=162 w=0.0010756021,
1460 819 818 s=159 w=0.0028456661,
1461 819 10 s=161 w=0.007773281,
1462 820 591 s=165 w=6.205416E-4,
1463 821 77 s=165 w=6.205416E-4,
1464 821 820 s=168 w=0.006585125,
1465 822 78 s=165 w=6.205416E-4,
1466 822 821 s=4 w=0.005079882,
1467 823 79 s=165 w=6.205416E-4,
1468 823 822 s=13 w=0.039228167,
1469 824 80 s=165 w=6.205416E-4,
1470 824 823 s=31 w=0.005425268,
1471 825 81 s=165 w=6.205416E-4,
1472 825 824 s=38 w=0.0025575936,
1473 826 82 s=165 w=6.205416E-4,
1474 826 825 s=69 w=7.1407045E-4,
1475 827 84 s=165 w=6.205416E-4,
1476 827 826 s=86 w=0.0014278112,
1477 828 146 s=165 w=6.205416E-4,
1478 828 827 s=121 w=0.030969918,
1479 829 254 s=165 w=6.205416E-4,
1480 829 828 s=126 w=0.010498544,
1481 830 380 s=165 w=6.205416E-4,
1482 830 829 s=133 w=0.028473275,
1483 831 415 s=165 w=6.205416E-4,
1484 831 830 s=138 w=0.03877191,
1485 832 436 s=165 w=6.205416E-4,
1486 832 831 s=143 w=1.6202661E-4,
1487 833 472 s=165 w=6.205416E-4,
1488 833 832 s=149 w=0.061534185,
1489 834 522 s=165 w=6.205416E-4,
1490 834 833 s=153 w=0.032545067,
1491 835 578 s=165 w=6.205416E-4,
1492 835 834 s=157 w=0.006415956,
1493 835 8 s=164 w=0.06997313,
1494 836 673 s=167 w=0.1567286,
1495 836 6 s=169 w=0.04309317,
1496 837 590 s=167 w=0.1567286,
1497 837 836 s=170 w=7.628545E-4,
1498 838 591 s=167 w=0.1567286,
1499 838 837 s=14 w=0.0029648272,
1500 839 820 s=167 w=0.1567286,
1501 839 838 s=165 w=6.205416E-4,
1502 839 7 s=166 w=0.04611344,
;
END; [Network]
BEGIN st_Assumptions;
	uptodate;
	chartransform=Uncorrected_P;
	disttransform=NeighborNet;
	splitstransform=EqualAngle;
	SplitsPostProcess filter=dimension value=4;
	autolayoutnodelabels;
END; [st_Assumptions]
