# Supplementary material for: Comparative Genomic Evidence for a Complete Nuclear Pore Complex in the Last Eukaryotic Common Ancestor
Source: PLoS One. 2010 Oct 8;5(10):e13241. doi: 10.1371/journal.pone.0013241 (PMC2951903; doi:10.1371/journal.pone.0013241)
Supplement: File S1 — Alignments and phylogenies. (2.39 MB ZIP) [file pone.0013241.s007.zip › Neumann_SI4/Neumann_coatomer_splitstree/clc1.splitstree]

#nexus

BEGIN Taxa;
DIMENSIONS ntax=45;
TAXLABELS
[1] 'clc1_ciona'
[2] 'clc1_phaeo'
[3] 'clc1_celegans'
[4] 'clc1_leishmania'
[5] 'clc1_naegl_estExt_fgeneshHS_pg_C_90049'
[6] 'clc1_phytophthora'
[7] 'clc1_volvox'
[8] 'clc1_oryza'
[9] 'clc1_ostreococcus'
[10] 'clc1_populus'
[11] 'clc1_trichomonas'
[12] 'clc1_creinhardtii'
[13] 'clc1_physcomitrella'
[14] 'clc1_thalassiossira'
[15] 'clc1_tetrahymena'
[16] 'clc1_toxoplasma_g'
[17] 'clc1_athaliana'
[18] 'Clc1_drosophila'
[19] 'Clc1_xenopus'
[20] 'Clc1_gallus'
[21] 'Clc1_homo'
[22] 'Clc1_mus'
[23] 'Clc1_bos'
[24] 'Clc1_ciona'
[25] 'Clc1_danio'
[26] 'Clc1_rat'
[27] 'Clc1_SGD_Scerevisiae'
[28] 'Clc1_MIT_Sbay_c567_9945'
[29] 'Clc1_MIT_Smik_c543_8871'
[30] 'Clc1_MIT_Spar_c287_8978'
[31] 'Clc1_WashU_Scas_Contig620_3'
[32] 'Clc1_WashU_Sklu_Contig2222_6'
[33] 'Clc1_candida_g'
[34] 'Clc1_kluyveromyces'
[35] 'Clc1_pichia'
[36] 'Clc1_candida_a'
[37] 'Clc1_debaryomyces'
[38] 'Clc1_yarrowia'
[39] 'Clc1_aspergillus'
[40] 'Clc1_ncrassa'
[41] 'Clc1_cryptococcus'
[42] 'Clc1_spombe'
[43] 'Clc1_ustilago'
[44] 'Clc1_dictyostelium'
[45] 'Clc1_apis'
;
END; [Taxa]

BEGIN Characters;
DIMENSIONS nchar=1127;
FORMAT
	datatype=PROTEIN
	missing=x
	gap=-
	symbols="a r n d c q e g h i l k m f p s t w y v z"
	labels=left
	transpose=no
	interleave=no
;
MATRIX
'clc1_ciona'                              mad---l-fd---g-----------------------------------------------------df-----------------------------------------------------------------------mepaaa----------p---------tt-----------------------------------------------------------------------d--tsa----a-v--eedp-aa-af---------------------------------------------laqq-----------------------------------q--------------------------deiagle---n-------------------------------------------------------------------------------------------------------------------------e--------------vlg----g------ne-ptvngfgepgeqvadavpandnlfdmpdnygeqpvitngglefee----------------------------------------------------------------------------------------paep-eqmdp------------sqay---aaia---vadarl---e-elrt---epekirvwr---eentkllaekd-reserkqqewlaqarkeledwdrnrleqvektkesnrta------------------------------eeqflk-dr-d-q---a-apgsewervsklcef-npk----------------s-----------------------------t--------------------------------------------k-------s---tkdvtrmrstllhlkqn----p--rp-----------------------------------------------------------------------------------------------------------------------------isv------pe-----m
'clc1_phaeo'                              mae---e-nq---f-----------------------------------------------------fa-----------------------------------------------------------------------------------------------------------------------------------------------------------------------------------q--------------------------------------------------------------------------------------ppsdgptmdnddap---------------------------illgdp---s--------------------------------------------------------g----sds-------------------------------------------------------gfa--------------mi--------------------pdg------------------------------------g---dqpaylgev------------d---------------------------------------------------------e--asptdda-piimg---------apsmddh---edgme-dtanddl---a-lana---eptpmqkfn---aewqetllkrk-deensrkaefveasrafmedfqkererkrenkmgknred------------------------------eqakle-ai-e-ad--l-endnswqrvckmvel-shd----------------s-----------------------------t--------------------------------------------s-------k---aqdvkrmrdvmihlkne----p--kl-----------------------------------------------------------------------------------------------------------------------------aet------lt-----s
'clc1_celegans'                           ms--------------------------------------------------------------------------------------------------------------------------------------------------------------------------------------------------------------------------------------------------------------dp-va-df---------------------------------------------lare-----------------------------------q---------------------------nlfad--------------------------------------------------------------------------------------------------------fdgappaaaaanpdapeadapap--------------ald----ddfgdlqia-gdepppvv------------------------------------h-----------p------------td-------s---gv---------------dl-----dglvddnaaapaivvpavepmv--ngn--hsassggs------------kgps---p-------ils-----t-vpri---eaekirlwk---aqqeqllskkd-eaeekkkielranakkeleewykqrektlqlshdenlkn------------------------------eksnqe-lf-akqq----dgdaqwetvnklvdq-qks-------------------------------------------------------------------------------------------k-------s---gkdlsrlktllaglkha------------------------------------------------------------------------------------------------------------------------------------------------g-----k
'clc1_leishmania'                         mds---g-yp---r-----------------------------------------------------ps----------------------------------------------------------------------------g----------i---------tvgspglppgslgspfpeqmnsphssdamqgsnashvpltmhadggqhskphsppltsgaevlsaphhshlagvnapwdeddd--------------------------------------------------------------------------------------wttpgapaqhsasa---------------------------aapakl---p--------------------------------------------------------l----ppg-------------------------------------------------------nha--------------ap--------------------pvs------------------------------------i---aeqtnpgsp------------a---------------------------------------------------------e--phptpva-msppp---------sdgfias---sspgg-spnrppt---p-pekp---saanvakmdalkkqiasrtaamd-aatkeketkimtaaqeylkalmakreeevmnakashkee------------------------------qqvgae-ki-n-ey--k-rsgavwsavgllvdl-qk-----------------p-----------------------------n--------------------------------------------q-------y---sksteqmrtvlstlnaa----p------------------------------------------------------------------------------------------------------------------------------------------ak-----k
'clc1_naegl_estExt_fgeneshHS_pg_C_90049'  msd---e-df----------------------------------------------------------f-----------------------------------------------------------------------ttps----------------------------------------------------------------------------------------------------n----e-e--tqqp-ad-em---------------------------------------------fgdq-----------------------------------qqpqesfdsfasgddngfvaddqgfdqq------------------------------------------------------------------------------------------------------------------------------------------------------------------------------------------------gyveeqeqeqqdfeqq----------------------------------------------------------------------------------------gyve-eqpmt------------vyeq---qqqe--------------qyteppkqvsairefe---ekrynalmekd-nesrvqhdkildeaknykakyikdreerkdtnskknkdd------------------------------eeifrs-tm-e-t-----vhenvwenvmkyvdl-nka----------------k-----------------------------sqnkldkelddmdeqilgkkkkkknqqkeeekttvkkadqfdhlev-------e---qkdttrlrkillelkae----a------------------------------------------------------------------------------------------------------------------------------------------pa-----h
'clc1_phytophthora'                       msd---p-fg---d-----------------------------------------------------sn----------------------------------------------------------------------------pveddvpqeisd---------fa-----------------------------------------------------------------------p--------------pagn-sg-df---------------------------------------------yaveptdadtngayeehteqsfdqtmeesyqpmdfapapv---------------------------dtpad-------------------------------------------------------------------------------------------------------------------------------------------------------------------fqa------------------------------------e-----------i------------p------------------------------------------------------------------------------------------------papmeisaq---i-pvve---edneltkfm---leydekialka-qeqekvaieckvkaeenmaqflaerqrikeskmqsnrvf------------------------------eqatle-kmva-d---l-knenpwervvtlvdl-ets----------------rkkkldalnsnkkdpkkqdpkpvavpakktp--------------------------------------------e-------d---eedvsrmrqlfvqlkas----p--leq-------------------------------------------------------------------------------------------------------------------------tradav------aa-----n
'clc1_volvox'                             mef---e-ds--qf-----------------------------------------------------qa-----------------------------------------------------------------------------------------------------------------------------------------------------------------------------------apv----gsa-ng-fd---------------------------------------------sfaa---------------pvadyaapygstsavngledf---------------------------fsgsdr---v--------------------------------------------------------p----aae-------------------------------------------------------gla--------------ad--------------------fis------------------------------------a---vpasapppf------------p---------------------------------------------------------i--ddaaata-tsagg---------iadedpf---fehyt-ppaptap---s-pape---vvdprvewr---kqnnellkkkd-aeetackeklkgtaaqylskyyevrtttltqrkannrks------------------------------ea-hqk-ev-e--v--p-lsgtpwekinalvnl-nsg-------------------------------------------------------------------------------------------n-------h---qkdvarykallitckak----n--v--------------------------------------------------------------------------------------------------------------------------------a------ir-----a
'clc1_oryza'                              mat---a-fd---s-----------------------------------------------------pt----------------------------------------------------------------------------a-----------------------------------------------------------------------------------------------------spa-a--spfd-dd-sf--------------------------------------------------------------------------------------------------------------------------------------------------------------------------------------------------------------------------------------------------------------------------------------------------------------------------------------------------------lr-------f-daaa----------------p---apapadafppspepyafrpdapsp--fgm--peangslh------------ddpfaapdndng-p-vlppp---nqmgad---egfllrewr---rqnailleeke-kkekemrnqiildakefkkafvekrklnvetskdqnrer------------------------------eklyla-nq-e-kfhag-adkqywkaiseliph-eia----------------nie---k-rgakkdkdkekkpgivviqgpkp--------------------------------------------g-------k---ptdmsrmrqillklkht----p--pph---------------------------------------------------------------------mkpppppaaatgkdgaagkdgakvaaaaskdasangsvpemekaaaaaapaaaatepi------aa-----a
'clc1_ostreococcus'                       mss---s-dlvdqfaagvegaigvdglaarveremrvetsasmgdlvdgdasnavtqnssfgslseslg-----------------------------------------------------------------------------------------------------------------------------------------------------------------------------------qeng--qqng-sn-as---------------------------------------------lteg---------------glddfgdfatepaavesaave---------------------------sapves---a--------------------------------------------------------p----ves-------------------------------------------------------apa--------------es--------------------asa------------------------------------a---lagpestsa------------s---------------------------------------------------------q--ppsapvs-nvgsm---------qalsesd---faple-paissep---a-lntl---nsphlqafr---akqaeliaere-everreierikeeakaeldlmdsqrakqiaaakqanrer------------------------------qt---a-ee-e--l--f-anstgweavcnyvse-enl----------------v-----------------------------p--------------------------------------------n-------s---ltdlskmrsllrtlknt----h--p--------------------------------------------------------------------------------------------------------------------------------v------kt-----a
'clc1_populus'                            maa-----fd---a-----------------------------------------------------fe----------------------------------------------------------------------------d----------i---------qp----------------------------------------------------------------------sn--htp--fde-v--ddes-ys-nf---------------------------------------------ssy------------------------------------s--------------------taaaapapgefsg---g--------------------------------------------------------g------v-------------------------------------------------------------------------------------------------------------------------------------s-----------v------------dh-------v-sasp----------------d---vfgfgsnadpgyphqspfgsvhve--ngn--gsngynga------------ddgf---fvsdg-p-ilppp---temepe---egfalrewr---rqnamhleeke-krekdmrkqiieegeeyirgfyekrklnietniatnrer------------------------------eklyla-nq-e-kfhke-adkqywkaiaelipr-evp----------------nie---k-krgkkdkdqdkmpsitviqgpkp--------------------------------------------g-------k---ptdlsrlrhllvklkht----p--pph------------------------------------------------------------mvppppppkdakdgkegkdatagatvsgtkgeaapvakeatangssntpkedvaaanaqpvaepest------pa-----a
'clc1_trichomonas'                        mes---m-ln----------------------------------------------------------------------------------------------------------------------------------------------------------------------------------------------------------------------------------------------------------------------------------------------------------------------------------------------------dnngddlfgagaapagsqdgvaqpen------------------------------------------------------------------------------------------------------------------------------------------------------------------------------------------------ietpvenqenqeiaen----------------------------------------------------------------------------------------tpqe-qqene------------ddiy---aayn--------------epaaepekvsalvewq---ekknveiaqid-skeeediqkmkqkanddlaayykkleegqesrkkhnldv------------------------------dketia-sl-e-e-----khdnqwegvvsfidf-nra----------------d--------------------------------------------------------------------------l-------h---vkdvsrmktlllqlkh--------------------------------------------------------------------------------------------------------------------------------------------------------
'clc1_creinhardtii'                       mdgf--e-dt--qf-----------------------------------------------------qa-----------------------------------------------------------------------------------------------------------------------------------------------------------------------------------apaa--sgeg-fn-df---------------------------------------------aaap---------------asnggaaptvppplddffsgs---------------------------tpavpa---p--------------------------------------------------------p----pgd-------------------------------------------------------dap--------------pa--------------------sea------------------------------------v---iaaagsqga------------e---------------------------------------------------------p--fevpvva-vegaa---------addgdaf---fehyt-ptpkpvp---a-pepe---aadprvewr---kqnaetlkkkd-atesaaktkvkdsaaahlakfyevrtttltqrkannrks------------------------------ea-hqk-ev-e--v--p-asgtpwekvnalvnm-nts---------------------------------------------------------------------------------------------------h---tkdvsrykavlitckak----n--v------------------------------------------------------------------------------------------------------------------------------pir------aa-----a
'clc1_physcomitrella'                     may---dgfs---g-----------------------------------------------------ga-----------------------------------------------------------------------------------------------------------------------------------------------------------------------------ddl--sgy-s--gfdd-sa-rfdssrlesarfdssfraaddykpdpfglddnregfdefkgasdgyghpa------------------------------------p--------------------------iyenees---g--------------------------------------------------------g------g-------------------------------------------------------------------------------------------------------------------------------------m-----------p------------st-------y-g------------------------------------agyagaeyasn--ptd--egsyhkel------------dedlfggdgggg-p-mlppp---e-emqe---egavlrqwk---renaqrlqeke-reekeklqqiiddaddykakhkakreanrearmkenrdk------------------------------etvyha-dq-e-hfhkt-agkqywkavtelvpk-elp----------------asl---epksrqmkekkekkstfvalpgpkp--------------------------------------------g-------k---ptdlgrfrqvllklkhn----p--pahmippppaapkpeakegekgakgeagkeggkgkenapgapgaavegaevpeapatcysagssrdegigeisfrfllvgtlcewtgsdapfvkgasgaslrkcahccififfvdvsvmfvgvavatles------ag-----a
'clc1_thalassiossira'                     mde---q-tn--ef-----------------------------------------------------fn----------------------------------------------------------------------------------------------------------------------------------------------------------------------ppeadftggfaspp--------------------------------------------------------------------------------------addsqigdvyygde---------------------------qtgeff---n--------------------------------------------------------p----paa-------------------------------------------------------vde--------------pa--------------------aat------------------------------------g---geadgngha------------i---------------------------------------------------------i--lgeappv-daada---------smgfaaa---asntn-tliedvd---d-edda---dpaasaawf---ppnprpwpngttndenaakasqleaaqneiaafqaerekrresrmaknrsd------------------------------eqdkle-ai-e-ad--l-endnswqrvvkmvel-nqd----------------g-----------------------------g--------------------------------------------e-------g---sadtgrmkdvlvllkne----p--gr-----------------------------------------------------------------------------------------------------------------------------ada------lt-----v
'clc1_tetrahymena'                        mdd---h-ff---e-----------------------------------------------------de----------------------------------------------------------------------------t----------h---------nh-----------------------------------------------------------------------q--------------dvfq-qepnq---------------------------------------------eahq-----------------------------------q---------------------------aaggd-------------------------------------------------------------------------------------------------------------------------------------------------------------------qfd------------------------------------nffgdqsqgqpqqtqpehqeqddffgg-------g-q--p--------------------v---------------------qqatnfe--qntqsqygafnnnfgsssqpqqnf---dmfdptehtpqqi---s-ehee---rklklqkde---qertqkliqkq-seenslksqrisaaktylanwksereqniqkrkqaclqe------------------------------eevlve-sr-k-q---q-tyknswdkvtsnisl-kas----------------e-----------------------------y--------------------------------------------p-------g---akdvtrmkesilnkksd----l------------------------------------------------------------------------------------------------------------------------------------------an-----n
'clc1_toxoplasma_g'                       mdg---d-fg---a-----------------------------------------------------tgggfgdmadftsspglslnapvlsadasspfsrsprheqrqpqlssgsggyedvsssvysqndygclngvrsspqddd----------a---------ff-----------------------------------------------------------------------a--------------eepp-vndsf---------------------------------------------leen-----------------------------------d---------------------------vfamg-------------------------------------------------------------------------------------------------------------------------------------------------------------------ren------------------------------------revsdgysppslqtgsdatqkrdtsfd-------d-r--v--------------------g---------------------pnaqang--vyglpqdsplgeatheeppksapg---qqaprmasgsvea---e-ideq---arqaaeamq---eqlrqevegrr-reeealkreqrelaqeelkdfyerrkqmierrskanqak------------------------------enetpn-gf-a-d-----nregswtrviqlida-ddrvrsragssagaatsasa-----------------------------t--------------------------------------------a-------s---skdrckmrellvelsaq----e--kp-------------------------------------------------------------------------------------------------------------------------------g------es-----n
'clc1_athaliana'                          mss---t-ls---n-----------------------------------------------------ee----------------------------------------------------------------------------s--------------------gl----------------------------------------------------------------------gd--snr--ste-v--dggd-gg-nf---------------------------------------------tay------------------------------------e--------------------------srfqsqr---f--------------------------------------------------------d------s-------------------------------------------------------------------------------------------------------------------------------------s-----------f------------sn-------f-d------------------------------------sqpekesdlpc--gds--sprpetqs------------ppsinsfddtnd-s-ilppp---sameke---egfalrewr---rlnalrleeke-keekemvqqileaaeqykaefyskrnvtiennkklnrek------------------------------ekffle-nq-e-kfyae-adknnwkaiaelipr-evp----------------vie---------nrgnkkktatitviqgpkp--------------------------------------------g-------k---ptdlsrmrqvltklkhn----p--pth-------------------------------------------------------------------------------------------------------mkpklpspsgadpnvsvseqvtvt------ek-----l
'Clc1_drosophila'                         mdfg-dd-fa---a-----------------------------------------------------ke-----------------------------------------------------------------------------------------------------------------------------------------------------------------------------------------dvdp-aa-ef---------------------------------------------lare-----------------------------------q---------------------------salgd-------------------------------------------------------------------------------------------------------------------------------------------------------------------lea------------------------------------e-----------itggsasappaastd-------e-g--l--------------------------g---------------ellggta--segdllsaggtgglesstgsfevi---ggesnepvgisgp---p-psre---epekirkwr---eeqkqrleekd-ieeerkkeelrqqskkelddwlrqigesisktklasrna------------------------------ekqaatlen-g-t---i-epgteweriaklcdf-npk----------------v-----------------------------n--------------------------------------------k-------a---gkdvsrmrsiylhlkqn----p--iqv---------------------------------------------------------------------------------------------------------------------qkrhlgsfny------al-----a
'Clc1_xenopus'                            mde---f-dm---------------------------------------------------------fg----------------------------------------------------------------------------s----------v---------gn---------------------------------------------------------------------------gv----s-a--eedp-aa-af---------------------------------------------laqq-----------------------------------e--------------------------seiagie---n--------------------------------------------------------d------e-------------------------------------------------------------------------------------------------------------------------------------g-----------f------------si-------l-dsge---------------lp---------v----slqtgdgatdtvm--ngd--fyqeangp------------tdgy---a-------aisha---d-rlra---epesirkwr---eeqrsrlemld-anskkqesewkekaskeleewytrqdellqkakannraa------------------------------eeafvs-dv-e-et----spgtewervarlcdf-npk----------------s-----------------------------s--------------------------------------------k-------q---akdvsrmrsvlitlkqt----p--l----------------------------------------------------------------------------------------------------------------------------------------v-----h
'Clc1_gallus'                             man---l-ef---------------------------------------------------------fg----------------------------------------------------------------------------a----------qq---ppatagn---------------------------------------------------------------------------ga--tdg-a--eedp-aa-af---------------------------------------------laqq-----------------------------------e--------------------------neiagie---n--------------------------------------------------------d------e-------------------------------------------------------------------------------------------------------------------------------------g-----------y------------gi-------l-esgd---------------vp---------ealqaadgfdsgavdgvm--ngv--vyqesngp------------tdcy---a-------aisqv---d-rlqs---epesirkwr---eeqkerleqld-ansrkqeaewkekaikeleewyarqdeklqktkasnraa------------------------------eeafvs-da-e-dv----fpgtewervaqlcdf-npk----------------s-----------------------------s--------------------------------------------k-------q---akdvsrmrsvlislkqa----p--l----------------------------------------------------------------------------------------------------------------------------------------v-----r
'Clc1_homo'                               mae---l-dp---------------------------------------------------------fg----------------------------------------------------------------------------a----------pagapggpalgn---------------------------------------------------------------------------gv--aga-g--eedp-aa-af---------------------------------------------laqq-----------------------------------e--------------------------seiagie---n--------------------------------------------------------d------e-------------------------------------------------------------------------------------------------------------------------------------a-----------f------------ai-------l-dgga----------------p---gp-----qphgeppggpdavdgvm--nge--yyqesngp------------tdsy---a-------aisqv---d-rlqs---epesirkwr---eeqmerleald-ansrkqeaewkekaikeleewyarqdeqlqktkannraa------------------------------eeafvn-di-d-es----spgtewervarlcdf-npk----------------s-----------------------------s--------------------------------------------k-------q---akdvsrmrsvlislkqa----p--l----------------------------------------------------------------------------------------------------------------------------------------v-----h
'Clc1_mus'                                mae---l-dp---------------------------------------------------------fg----------------------------------------------------------------------------a----------pagapggpalgn---------------------------------------------------------------------------gv--aga-g--eedp-aa-af---------------------------------------------laqq-----------------------------------e--------------------------seiagie---n--------------------------------------------------------d------e-------------------------------------------------------------------------------------------------------------------------------------a-----------f------------ai-------l-dgga----------------p---gp-----qphgeppg--davdgvm--nge--yyqesngp------------tdsy---a-------aisev---d-rlqs---epesirkwr---eeqterleald-ansrkqeaewkekaikeleewyarqdeqlqktkannraa------------------------------eeafvn-di-d-es----spgtewervarlcdf-npk----------------s-----------------------------s--------------------------------------------k-------q---akdvsrmrsvlislkqa----p--l----------------------------------------------------------------------------------------------------------------------------------------v-----h
'Clc1_bos'                                mae---l-dp---------------------------------------------------------fg----------------------------------------------------------------------------v----------pag---ghalgn---------------------------------------------------------------------------gv----a-g--eedp-aa-af---------------------------------------------laqq-----------------------------------e--------------------------seiagie---n--------------------------------------------------------d------e-------------------------------------------------------------------------------------------------------------------------------------a-----------f------------ai-------l-dgga----------------p---gs-----qphgeppgipdavdgvt--ngd--yyqesngp------------tdsy---a-------aisqv---d-rlqs---epesirkwr---eeqterleald-ansrkqeaewkekaikeldewyarqdeqlqktkannraa------------------------------eeafvn-di-e-es----spgtewervarlcdf-npk----------------s-----------------------------s--------------------------------------------k-------q---akdvsrmrsvlislkqa----p--l----------------------------------------------------------------------------------------------------------------------------------------v-----h
'Clc1_ciona'                              mad---l-fd---g-----------------------------------------------------df-----------------------------------------------------------------------mepaaa----------p---------tt-----------------------------------------------------------------------d--tsa----a-v--eedp-aa-af---------------------------------------------laqq-----------------------------------q--------------------------deiagle---n-------------------------------------------------------------------------------------------------------------------------e--------------vlg----g------ne-ptvngfgepgeqvadavpandnlfdmpdnygeqpvitngglefee----------------------------------------------------------------------------------------paep-eqmdp------------sqay---aaia---vadarl---e-elrt---epekirvwr---eentkllaekd-reserkqqewlaqarkeledwdrnrleqvektkesnrta------------------------------eeqflk-dr-d-q---a-apgsewervsklcef-npk----------------s-----------------------------t--------------------------------------------k-------s---tkdvtrmrstllhlkqn----p--rp-----------------------------------------------------------------------------------------------------------------------------isv------pe-----m
'Clc1_danio'                              mad---d-fg---------------------------------------------------------fs----------------------------------------------------------------------------a-------------------fdn---------------------------------------------------------------------------gv----h-t--eedp-aa-af---------------------------------------------laqq-----------------------------------e--------------------------neiavie---n--------------------------------------------------------d------s------------------------------------------------------------------------------------------------t------------------------------------g-----------f------------sl-------pedgga---------------apadtyt-----msgavssagdfggssav--ngd--mfqdtngm------------tdsy---s-------aiaqv---d-iqrq---epeslrkwr---eeqktrleeld-saskaaeavwrekakkeledwhihqteqmeknkvnnriadkafy------------kqpnsdvigfvaseeaflk-ec-e-dd----spgtewekvarlcdf-npk----------------t-----------------------------s--------------------------------------------r-------q---tkdvsrmrsvlislkqt----p--l----------------------------------------------------------------------------------------------------------------------------------------l-----r
'Clc1_rat'                                mae---l-dp---------------------------------------------------------fg----------------------------------------------------------------------------a----------pagapggpalgn---------------------------------------------------------------------------gv--aga-g--eedp-aa-af---------------------------------------------laqq-----------------------------------e--------------------------seiagie---n--------------------------------------------------------d------e-------------------------------------------------------------------------------------------------------------------------------------a-----------f------------ai-------l-dgga----------------p---gp-----qahgeppggpdavdgvm--nge--yyqesngp------------tdsy---a-------aisev---d-rlqs---epesirkwr---eeqterleald-ansrkqeaewkekavkeleewyarqdeqlqktkasnrvadeafykqpfadvigyvtninhpcysleqaaeeafvn-di-d-es----spgtewervarlcdf-npk----------------s-----------------------------s--------------------------------------------k-------q---akdvsrmrsvlislkqa----p--l----------------------------------------------------------------------------------------------------------------------------------------v-----h
'Clc1_SGD_Scerevisiae'                    mse---k-fp---p-----------------------------------------------------le----------------------------------------------------------------------------d----------q---------ni-----------------------------------------------------------------------d--ftp----n-d--kkdd-dt-df---------------------------------------------lkre-----------------------------------a---------------------------eilgde---f--------------------------------------------------------k----teq-------------------------------------------------------dd---------------ile----teaspakdd-deirdfee------------------------------------q-----------f------------pd-------i-n--s-------------------------------------------a--nga--vssdqngsatvssgndngeadddf---stfega--nqste---s-vked---rsevvdqwk---qrraveihekd-lkdeelkkelqdeaikhiddfydsynkkkeqqledaake------------------------------aeaflk-kr-d-eff-g-qdnttwdralqlinq-dda----------------d-----------------------------i--------------------------------------------i-------g---grdrsklkeillrlkgn----a--ka--------------------------------------------------------------------------------------------------------------------------------------pg-----a
'Clc1_MIT_Sbay_c567_9945'                 mse---k-fp---p-----------------------------------------------------le----------------------------------------------------------------------------d----------e---------nv-----------------------------------------------------------------------d--fta----n-d--kked-di-sf---------------------------------------------lrre-----------------------------------a---------------------------eivgde---f--------------------------------------------------------k----teq-------------------------------------------------------dde--------------ile----nqaspa--d-deikdfee------------------------------------q-----------f------------pd-------i-n--s-------------------------------------------a--nge--iandqngstvvpssndngdesddf---skfesvpadqste---s-tked---rsevvdqwk---qrrateihqkd-vkdeeskkelqdeavkhvdkfydsynkkkeqqledaskd------------------------------aeaflk-kr-d-eff-g-qdnttwdrvlqlinq-dda----------------d-----------------------------i--------------------------------------------i-------g---srdrskfkeillrlkgn----a--ka--------------------------------------------------------------------------------------------------------------------------------------pg-----a
'Clc1_MIT_Smik_c543_8871'                 mse---k-fp---p-----------------------------------------------------le----------------------------------------------------------------------------d----------q---------ni-----------------------------------------------------------------------d--fis----n-d--kked-dt-df---------------------------------------------lkre-----------------------------------a---------------------------eivgde---f--------------------------------------------------------k----teq-------------------------------------------------------ddg--------------ilg----teaspa-kd-deirdfee------------------------------------q-----------f------------pd-------i-n--s-------------------------------------------t--nge--vtsdnngstmipssedngnegddf---skfegapvnqske---s-vked---rsevvdqwk---qrraveihekd-lkdeeskkelqdeavkhidnfydsynkkkeqqledatkd------------------------------aeaflk-kr-d-eff-g-qdnttwdralqlinq-dda----------------d-----------------------------i--------------------------------------------i-------g---grdrskfkeillrlkgn----a--ka--------------------------------------------------------------------------------------------------------------------------------------pg-----a
'Clc1_MIT_Spar_c287_8978'                 mse---k-fp---p-----------------------------------------------------le----------------------------------------------------------------------------d----------q---------ni-----------------------------------------------------------------------d--fts----n-d--kked-dt-df---------------------------------------------lkre-----------------------------------a---------------------------eivgde---f--------------------------------------------------------k----teq-------------------------------------------------------ded--------------ile----rdaspakgd-deikdfee------------------------------------q-----------f------------pd-------i-n--s-------------------------------------------t--nsg--vsnd--qygsvpssndngeeddef---skfegapvnqste---s-vned---rfevvdqwk---qrraveihekd-lkdeelkrelqdeavkhidnfydsynkkkeqqledaake------------------------------aeafsk-kr-d-eff-g-qdnttwdralqlinq-dda----------------d-----------------------------i--------------------------------------------i-------g---grdrskfkeillrlkgn----a--ka--------------------------------------------------------------------------------------------------------------------------------------pg-----a
'Clc1_WashU_Scas_Contig620_3'             mse---k-fp---p-----------------------------------------------------le----------------------------------------------------------------------------n----------e---------ke-----------------------------------------------------------------------d--dsl----nvd--veqe-gt-df---------------------------------------------lqre-----------------------------------a---------------------------aalgne---f--------------------------------------------------------a----teq-------------------------------------------------------dae--------------lfd----e---pveak-eeikqfen------------------------------------q-----------y------------pd-------i-h--d-------------------------------------------v--q-----------------sngvpehndef---yemq----snaqe---s-anaa---pseavtewr---errveeikkld-eanekakgelqdeavkhidnfyedynrkkeqqievtqke------------------------------aeeflk-er-d-qff-q-qdnttwdrvlqlint-eda----------------d-----------------------------s--------------------------------------------v-------a---grdrskfkeilqrlkgk----t--da--------------------------------------------------------------------------------------------------------------------------------------pg-----a
'Clc1_WashU_Sklu_Contig2222_6'            mse---k-fp---p-----------------------------------------------------le----------------------------------------------------------------------------d----------e---------ta-----------------------------------------------------------------------an---e------a--tagd-et-df---------------------------------------------lkre-----------------------------------a---------------------------dilgde---f--------------------------------------------------------k----teq-------------------------------------------------------dse--------------llk----q------dededikefen------------------------------------q-----------f------------pe-------l-d--e-------------------------------------------a--paaaiqe-qavpe---------ndeddef---gepq----a---a---t-sttt---pseaishwk---errdleisqrd-qadeeakeqlqeeavkhidnfyenynkkkqqqlettske------------------------------aeqflk-er-d-ef--faqknttwdralqlint-dda----------------d-----------------------------v--------------------------------------------v-------g---grdrskfkeillrlkgn----e--ka-----------------------------------------------------------------------------------------------------------------------------pga------ss-----y
'Clc1_candida_g'                          mse---k-fp---p-----------------------------------------------------le----------------------------------------------------------------------------n----------n---------ds-----------------------------------------------------------------------d--l-v------a--nldn-st-df---------------------------------------------lkre-----------------------------------a---------------------------evlgde---f--------------------------------------------------------k----teq-------------------------------------------------------dae--------------lld------------d-gslsdfnn------------------------------------d-----------n------------aa-------kdn--e-------------------------------------------d--aa---vq-enlnt---------sesyddf---gdmq----q--st---t-taed---rshvvqewk---tkrdneirekd-eaeleakkklqdeaikyiddfydnynkkkeqhisttkke------------------------------aeeflk-er-d-qf--fsqdnttwdrvlqlinv-dda----------------d-----------------------------v--------------------------------------------i-------g---grdrskfkeillklkgk----t--gv-----------------------------------------------------------------------------------------------------------------------------p---------g-----a
'Clc1_kluyveromyces'                      mad---k-fp---e-----------------------------------------------------le----------------------------------------------------------------------------d----------d---------lv-----------------------------------------------------------------------qdgf-v------t--gdgd-et-ef---------------------------------------------lrre-----------------------------------a---------------------------eilgde---f--------------------------------------------------------k----teq-------------------------------------------------------dse--------------lls----k------dd-sdsktlgt------------------------------------s-----------v------------neadaiaaas-y--q-------------------------------------------p--qdvegvs-npvee---------eedddef---gepq----sssae---p-vvrg---ksealenwk---arreleiserd-qaedkakadlqeeaakhiddfyenynikkqqgidqtqke------------------------------aeefla-kt-h-af--asqdltvwdkalqlinl-eda----------------d-----------------------------i--------------------------------------------v-------d---grdrskfkeilqrlkgn----g--sa-----------------------------------------------------------------------------------------------------------------------------pgat-----gq-----k
'Clc1_pichia'                             mad---k-fp---a-----------------------------------------------------ie----------------------------------------------------------------------------s----------v---------dd-----------------------------------------------------------------------d--siv----a-g--qddvaga-df---------------------------------------------lsre-----------------------------------q---------------------------ellgde---f--------------------------------------------------------k----teq-------------------------------------------------------dre--------------vla----a------sd-deinefne------------------------------------q-----------f------------pd-------v-e--e-------------------------------------------s--aa---va-vpvva---------seaeddy---efsq----p--va---s-kfeg---esaplkewk---qrrdleisere-sanskkkqeivakaqqtvddfydnynikkeqhskevlke------------------------------qdeyle-kr-d-gf--l-krgtlwdrvneivsevgdl----------------p-----------------------------e--------------------------------------------s-------e---drdksrfkdllgklkgk----e--na-----------------------------------------------------------------------------------------------------------------------------pga------gg-----y
'Clc1_candida_a'                          mad---k-fp---e-----------------------------------------------------id----------------------------------------------------------------------------t----------p---------aa------------------------------------------------------------------------------------ggdddy-eg-df---------------------------------------------lsre-----------------------------------k---------------------------elvgde---f--------------------------------------------------------t----tdq-------------------------------------------------------dkq--------------vfq----dd-----ed-eeinefke------------------------------------q-----------f------------pe-------v-d--t-------------------------------------------kaqpsg---------isvtkgadkydddddef---egfess--ngaak---e-lnls---esqaikewk---qrrdleieere-klnskkkeeiiekakstiddfyenynskrdnhqkeilse------------------------------qekfis-kr-d-dfl---krgtlwdrvnelvtevgel----------------p-----------------------------g--------------------------------------------d-------e---srdktrfkelltklkgk----e--nv--------------------------------------------------------------------------------------------------------------------------------------pgaggyqe
'Clc1_debaryomyces'                       mad---k-fp---a-----------------------------------------------------ld----------------------------------------------------------------------------s----------i---------dn-----------------------------------------------------------------------e--vpt----n-dstedvg-es-df---------------------------------------------lsre-----------------------------------k---------------------------ellgde---f--------------------------------------------------------k----ted-------------------------------------------------------dkd--------------ale----g------sd-deindfke------------------------------------q-----------f------------pd-------v-e--d-------------------------------------------t--kad---------eeeesetedkgfeddnn---tgfs------sda---s-ksie---dskpikewk---errdleisere-danskkkegiiskaqetiddfyenynnkkekhskdilke------------------------------qeefle-kr-d-gfl---kngtlwdrvnelveevgel----------------p-----------------------------d--------------------------------------------d-------g---nrdktrfkkllgklkgk----e--na--------------------------------------------------------------------------------------------------------------------------------------pgag--gy
'Clc1_yarrowia'                           mad---k-fp---a-----------------------------------------------------------------------------------------------------------------------------------------------------------------------------------------------------------------------------------------------------------------------------------------------------------------------------------------------------------------------------------------------------------------lediddlpqdvevdvdikdthadeddfkksfpsle-----------------------------------------------------------------------------------deend-ltenafke------------------------------------d-----------f------------pa-------l-e--e-------------------------------------------e--t------------qattgnvvtaeateds---spvdgl--etsvk---s-lnls---estaikewk---erqqleierrd-qqaeakrketiekaqkaiddfyenynskrdegvkstqea------------------------------akefla-si-d-dts-s-ssgttwdralklidd-sdt----------------g-----------------------------tk-------------------------------------------e-------g---srdktrfreillslkgd----v--da--------------------------------------------------------------------------------------------------------------------------------------pgaa--gy
'Clc1_aspergillus'                        mad---r-fp---s-----------------------------------------------------ld----------------------------------------------------------------------------d----------f---------sa-----------------------------------------------------------------------g--q-tq--aiet--sgtd-en-df---------------------------------------------lare-----------------------------------r---------------------------allgddadqf--------------------------------------------------------a----taq-------------------------------------------------------dvtstdvnndellg---gpeeaqag------ag-peisgfes------------------------------------s-----------f------------pa-------i-d--t-------------------------------------------q--neq--va-pggt----------itgtgap---fppt----gyssy---q-apee---eaepvrewr---errdadiarra-elsnekkeatikkaqediddfyvsynnkadklraqtaae------------------------------aeqfla-nr-e-dt--s-sggtsweriaklvdv-sgk----------------g-----------------------------t--------------------------------------------r-------ggasgsgkerfrelllslkkd----e--ra-----------------------------------------------------------------------------------------------------------------------------pga------sg-----v
'Clc1_ncrassa'                            mad---r-fp---s-----------------------------------------------------le----------------------------------------------------------------------------e----------f---------ds-----------------------------------------------------------------------g--a-qteikegs--gsps-as-nf---------------------------------------------lere-----------------------------------k---------------------------allgddanqf--------------------------------------------------------a----tve-------------------------------------------------------da--gfdddndllgggldssagaga------gl-etsaafes------------------------------------q-----------f------------pd-------l-s--a-------------------------------------------g--nes--va-pggti---------tgagpsv---tyns----gyapy---a-qeeq---epevirewr---ekrdaklakra-eqfaaqraetiaeaqknidefyenynnkkekaigqtrke------------------------------aeefla-sr-e-dt--t-sggtsweriaklvdv-sgk----------------g-----------------------------a--------------------------------------------k-------ggaagsgkerfrellislkkd----e--ka-----------------------------------------------------------------------------------------------------------------------------pga------sg-----i
'Clc1_cryptococcus'                       msd---d-pm---a--------------------------------------------------------------------------------------------------------------------------------------------------------------------------------------------------------------------------------------------------------df---------------------------------------------lare-----------------------------------k---------------------------aalgdd---adffanptpsaasgidafpdltspavepestpvkpptpqyqgidafpdidtpavdgtqikvtgpa-----------------------------------------------------------------------------------gtged-edvmkfes------------------------------------a-----------f------------pd-------l-s--getgsqpaskpifnalsp----q--pyg---------------as--p------------ypptattavsrsphps---ilpapt--fnnil---p-tade---dtepikawk---arqaeeiqkrd-eadkkrrdemsdraekaidqfyeeynkmkeknirenkes------------------------------eaefle-kl-q-eg--v-akgtawerisdlisl-ens----------------q-----------------------------skt-------------------------------------irpsvp-------g---gsdlarmkeillalrre----g-dka--------------------------------------------------------------------------------------------------------------------------------------pgaa--gf
'Clc1_spombe'                             a------------------------------------------------------------------le----------------------------------------------------------------------------d----------f---------dd-----------------------------------------------------------------------g--l-vt--apvd--dskn-nt-df---------------------------------------------lere-----------------------------------k---------------------------lalgedagqf--------------------------------------------------------e----tpe-------------------------------------------------------dkd--------------allnfend------se-aeqtrfeq------------------------------------n-----------f------------pp-------i-d--a-------------------------------------------e--m---------qas---------gtfsapk---apym----gqaevhppe-desg---dpepvrkwk---edqmkriqerd-esskklresniekarkaiddfyenfndkrdkviaksrke------------------------------qeklle-en-e-sk--s-tgttswerilklidl-sdk----------------p-----------------------------e--------------------------------------------a-------h---grsterfrellislakd----s--na-----------------------------------------------------------------------------------------------------------------------------pgaagttvsss-----s
'Clc1_ustilago'                           maf---d-fg---------------------------------------------------------------------------------------------------------------------------------------e-------------------------------------------------------------------------------------------------------s-k--psdp-ta-df---------------------------------------------lare-----------------------------------r---------------------------eaagvl---s--------------------------------------------------------d------dadlfgssntagigasaddfersatafpaldddglpaasapsgggsagfgfgdlddqpa--------------pvs----issnqravd-devgkfeh------------------------------------n-----------f------------pe-------l---dd---------------gp----santn-ggsyhddaddlmsaraa--aps--rviptsvp------------asqp---s-------ysy-----e-epte---epeavrqwr---etqkdaiakrd-aederkkaeaiskaeqdidnfyaeynakkekniaanken------------------------------eakfhe-er-trel----aegttwdrvtkmvdl-kns----------------q-----------------------------s--------------------------------------------ktiaragpg---ssdltrmkelylklrregerapgaa----------------------------------------------------------------------------------------------------------------------------------------g-----y
'Clc1_dictyostelium'                      msd---p-fg---e-----------------------------------------------------e------------------------------------------------------------------------------------------------------------------------------------------------------------------------------------------nvei-te-ef---------------------------------------------ve------------------------------------------------------------------gdine---n-------------------------------------------------------------------------------------------------------------------------d--------------lid----g------nv-eyvdgn---------------------gisfetttfdnsnnnnnn----------------------------------------------------------------------------------------nnhn-nnsyn------------sgfd---gdls---sv-dgd---m-kpke---tapamreyl---ekhekemqekk-kkseekrqkkiaeakqsldnfysereakkktalknnrdh------------------------------nkslet-ds-t-s---g-ntthtwesvvsmidl-qak----------------p-----------------------------n--------------------------------------------p-------a---nkdtsrmreilirlknq----p-------------------------------------------------------------------------------------------------------------------------------------------i-----v
'Clc1_apis'                               mdafgdn-fv---------------------------------------------------------ne-----------------------------------------------------------------------------------------------------------------------------------------------------------------------------------------evdp-va-ef---------------------------------------------vare-----------------------------------q---------------------------dqlag-------------------------------------------------------------------------------------------------------------------------------------------------------------------len------------------------------------e-----------i------------ps-------v-s--m--------------------s---------------------apvtapn--tdvgpggdaegsfeiidaigqlpe---tqassiietvskp---l-pvke---epekirkwr---eeqkarleekd-aeeekkkeewreaarkeleewykhhaeaisktkttnrna------------------------------ekqfva-ea-d-e---v-epgteweriaklcdf-npk----------------s-----------------------------s--------------------------------------------r-------t---skdvsrmrsiilqlkqt----p--pa-------------------------------------------------------------------------------------------------------------------------------p------vs-----l
;
END; [Characters]

BEGIN Distances;
DIMENSIONS ntax=45;
FORMAT labels=left diagonal triangle=both;
MATRIX
[1] 'clc1_ciona'                               0.0 0.7882353 0.70987654 0.8604651 0.7627119 0.7818182 0.82285714 0.76073617 0.81920904 0.8186813 0.78 0.80898875 0.76404494 0.8103448 0.7942857 0.7967033 0.7912088 0.5657143 0.51744187 0.4883721 0.47674417 0.47093022 0.4883721 -5.551115E-17 0.5116279 0.4651163 0.78350514 0.7794872 0.7908163 0.7989691 0.7925532 0.7938144 0.7989418 0.8333333 0.7755102 0.7692308 0.7688172 0.7284768 0.77040815 0.7653061 0.77575755 0.79679143 0.70621467 0.78350514 0.5755814
[2] 'clc1_phaeo'                               0.7882353 0.0 0.82236844 0.86764705 0.8169014 0.74545455 0.8374384 0.8447205 0.8374384 0.8255814 0.8507463 0.8235294 0.80924857 0.6857143 0.81920904 0.8547486 0.80924857 0.8218391 0.775 0.76397514 0.77018636 0.77018636 0.76875 0.7882353 0.7763975 0.77018636 0.8833333 0.8797814 0.89071035 0.9005525 0.87134504 0.8956044 0.8587571 0.8756757 0.8111111 0.83908045 0.83625734 0.8089172 0.84153 0.8087432 0.8060606 0.8255814 0.7804878 0.835443 0.8011696
[3] 'clc1_celegans'                            0.70987654 0.82236844 0.0 0.78807944 0.7826087 0.75714284 0.7625 0.8106509 0.79746836 0.8055556 0.75 0.7484277 0.78313255 0.8355263 0.8074534 0.7826087 0.8072289 0.6666667 0.7183908 0.7022472 0.70454544 0.7011494 0.71022725 0.70987654 0.752809 0.70454544 0.75555557 0.7821229 0.7722222 0.7765363 0.77380955 0.7906977 0.7633136 0.7643678 0.75438595 0.7810651 0.7710843 0.80689657 0.7803468 0.7630058 0.72392637 0.79640716 0.79555553 0.7741935 0.65217394
[4] 'clc1_leishmania'                          0.8604651 0.86764705 0.78807944 0.0 0.8239437 0.83536583 0.85 0.82165605 0.84 0.85795456 0.81954885 0.80904526 0.80701756 0.83870965 0.8729282 0.87222224 0.8181818 0.85119045 0.81707317 0.8192771 0.8072289 0.8072289 0.80487806 0.8604651 0.847561 0.8012048 0.8972973 0.89361703 0.90425533 0.89784944 0.91477275 0.89617485 0.8833333 0.89893615 0.8791209 0.88 0.875 0.85714287 0.84324324 0.88235295 0.8333333 0.85057473 0.82822084 0.84076434 0.83832335
[5] 'clc1_naegl_estExt_fgeneshHS_pg_C_90049'   0.7627119 0.8169014 0.7826087 0.8239437 0.0 0.7883212 0.79333335 0.8108108 0.81578946 0.825 0.752809 0.8013245 0.8 0.7972028 0.80921054 0.8397436 0.7935484 0.7894737 0.7697368 0.7631579 0.7763158 0.7763158 0.7697368 0.7627119 0.78289473 0.7763158 0.82580644 0.82580644 0.83225805 0.83006537 0.8108108 0.8333333 0.8039216 0.84615386 0.85806453 0.80136985 0.8187919 0.8181818 0.83766234 0.8 0.8137931 0.8630137 0.7986577 0.76829267 0.7763158
[6] 'clc1_phytophthora'                        0.7818182 0.74545455 0.75714284 0.83536583 0.7883212 0.0 0.8238636 0.7977528 0.80225986 0.8177083 0.75213677 0.7921348 0.8042328 0.77710843 0.8060606 0.8083832 0.79679143 0.7692308 0.7870968 0.7612903 0.7741935 0.7741935 0.7741935 0.7818182 0.7741935 0.7612903 0.8242424 0.8263473 0.8203593 0.8263473 0.8220859 0.82822084 0.8385093 0.82530123 0.7865854 0.797546 0.78125 0.8 0.7891566 0.8012048 0.7434211 0.84375 0.7284768 0.7876712 0.74691355
[7] 'clc1_volvox'                              0.82285714 0.8374384 0.7625 0.85 0.79333335 0.8238636 0.0 0.80864197 0.8198198 0.79545456 0.7557252 0.48430493 0.8305085 0.8333333 0.83152175 0.87027025 0.79096043 0.7977528 0.76785713 0.7810651 0.7692308 0.7692308 0.7619048 0.82285714 0.7928994 0.7751479 0.8449198 0.8368421 0.8473684 0.85106385 0.81005585 0.827957 0.8296703 0.84126985 0.83243245 0.8333333 0.8258427 0.8552632 0.8148148 0.82539684 0.79518074 0.80898875 0.8197674 0.86503065 0.78531075
[8] 'clc1_oryza'                               0.76073617 0.8447205 0.8106509 0.82165605 0.8108108 0.7977528 0.80864197 0.0 0.76829267 0.5400697 0.7480916 0.75757575 0.6580882 0.845679 0.84705883 0.84302324 0.5829787 0.8076923 0.82222223 0.8333333 0.8128342 0.8108108 0.81621623 0.76073617 0.7837838 0.8181818 0.7919075 0.7988506 0.79310346 0.79651165 0.8271605 0.82840234 0.8072289 0.8023256 0.8352941 0.80981594 0.8271605 0.81333333 0.80924857 0.81142855 0.8089172 0.8518519 0.84615386 0.7631579 0.7836257
[9] 'clc1_ostreococcus'                        0.81920904 0.8374384 0.79746836 0.84 0.81578946 0.80225986 0.8198198 0.76829267 0.0 0.7696629 0.7923077 0.79820627 0.7821229 0.85294116 0.8864865 0.83870965 0.75418997 0.7877095 0.8 0.8128655 0.79532164 0.7894737 0.7823529 0.81920904 0.7836257 0.7894737 0.8677249 0.8645833 0.8697917 0.86315787 0.8508287 0.85106385 0.8369565 0.8376963 0.8449198 0.8453039 0.84444445 0.8618421 0.84816754 0.8376963 0.8012048 0.85555553 0.8103448 0.8231707 0.8146067
[10] 'clc1_populus'                             0.8186813 0.8255814 0.8055556 0.85795456 0.825 0.8177083 0.79545456 0.5400697 0.7696629 0.0 0.8115942 0.76536316 0.7094595 0.8426966 0.84782606 0.83870965 0.5551181 0.8177083 0.82 0.8252427 0.82608694 0.8292683 0.8195122 0.8186813 0.79901963 0.82608694 0.7938144 0.8153846 0.8102564 0.8134715 0.8306011 0.84574467 0.8172043 0.8020833 0.8167539 0.7888889 0.79234976 0.7777778 0.8238342 0.7846154 0.80701756 0.8306011 0.8367347 0.8 0.76243097
[11] 'clc1_trichomonas'                         0.78 0.8507463 0.75 0.81954885 0.752809 0.75213677 0.7557252 0.7480916 0.7923077 0.8115942 0.0 0.7692308 0.7819549 0.76865673 0.77272725 0.8030303 0.7593985 0.8030303 0.74615383 0.74615383 0.76153845 0.76153845 0.75384617 0.78 0.75384617 0.76153845 0.79545456 0.79545456 0.81060606 0.8 0.784 0.7761194 0.7878788 0.80597013 0.7878788 0.8095238 0.7936508 0.792 0.8244275 0.84090906 0.816 0.83739835 0.78294575 0.75838923 0.7651515
[12] 'clc1_creinhardtii'                        0.80898875 0.8235294 0.7484277 0.80904526 0.8013245 0.7921348 0.48430493 0.75757575 0.79820627 0.76536316 0.7692308 0.0 0.8 0.80487806 0.84782606 0.84324324 0.79444444 0.7955801 0.74556214 0.7529412 0.7705882 0.7705882 0.7633136 0.80898875 0.7588235 0.7764706 0.8351064 0.8167539 0.82198954 0.82539684 0.7777778 0.82539684 0.79347825 0.8229167 0.8138298 0.8388889 0.82681566 0.86754966 0.8020833 0.8125 0.8060606 0.839779 0.80924857 0.8404908 0.7752809
[13] 'clc1_physcomitrella'                      0.76404494 0.80924857 0.78313255 0.80701756 0.8 0.8042328 0.8305085 0.6580882 0.7821229 0.7094595 0.7819549 0.8 0.0 0.8248588 0.8146067 0.85555553 0.6626984 0.79581153 0.83157897 0.8333333 0.8333333 0.83157897 0.82631576 0.76404494 0.81578946 0.8333333 0.8306878 0.8368421 0.83157897 0.8351064 0.8764045 0.8797814 0.83425415 0.86096257 0.8064516 0.8011364 0.8146067 0.8235294 0.85106385 0.8368421 0.8313253 0.86440676 0.7967033 0.8136646 0.8111111
[14] 'clc1_thalassiossira'                      0.8103448 0.6857143 0.8355263 0.83870965 0.7972028 0.77710843 0.8333333 0.845679 0.85294116 0.8426966 0.76865673 0.80487806 0.8248588 0.0 0.83146065 0.8277778 0.82122904 0.86206895 0.7839506 0.7987805 0.79268295 0.79268295 0.79012346 0.8103448 0.7791411 0.79268295 0.8804348 0.86096257 0.8716577 0.8972973 0.8742857 0.87027025 0.8611111 0.8789474 0.84782606 0.87356323 0.86285716 0.84076434 0.85026735 0.86243385 0.830303 0.84659094 0.7865854 0.8291139 0.8479532
[15] 'clc1_tetrahymena'                         0.7942857 0.81920904 0.8074534 0.8729282 0.80921054 0.8060606 0.83152175 0.84705883 0.8864865 0.84782606 0.77272725 0.84782606 0.8146067 0.83146065 0.0 0.8596491 0.82417583 0.8056872 0.84090906 0.8238636 0.8361582 0.8361582 0.8361582 0.7942857 0.8361582 0.8361582 0.8442211 0.84577113 0.8507463 0.8442211 0.85714287 0.8532609 0.8360656 0.86096257 0.84782606 0.84375 0.8449198 0.88414633 0.8494624 0.85561496 0.8361582 0.8685714 0.79532164 0.78881985 0.80904526
[16] 'clc1_toxoplasma_g'                        0.7967033 0.8547486 0.7826087 0.87222224 0.8397436 0.8083832 0.87027025 0.84302324 0.83870965 0.83870965 0.8030303 0.84324324 0.85555553 0.8277778 0.8596491 0.0 0.8423913 0.81220657 0.80225986 0.80225986 0.80898875 0.8033708 0.80898875 0.7967033 0.8033708 0.80898875 0.83 0.8267327 0.84158415 0.83 0.8087432 0.8064516 0.83152175 0.82539684 0.8172043 0.81958765 0.82539684 0.7878788 0.8244681 0.8095238 0.8146067 0.7966102 0.7906977 0.80625 0.78606963
[17] 'clc1_athaliana'                           0.7912088 0.80924857 0.8072289 0.8181818 0.7935484 0.79679143 0.79096043 0.5829787 0.75418997 0.5551181 0.7593985 0.79444444 0.6626984 0.82122904 0.82417583 0.8423913 0.0 0.7905759 0.77720207 0.8102564 0.7948718 0.7927461 0.78756475 0.7912088 0.7668394 0.7948718 0.82901555 0.83505154 0.8298969 0.8333333 0.83516484 0.8342246 0.827027 0.82722515 0.8 0.79888266 0.82417583 0.8169935 0.8229167 0.8041237 0.7891566 0.83425415 0.7978142 0.7763975 0.75555557
[18] 'Clc1_drosophila'                          0.5657143 0.8218391 0.6666667 0.85119045 0.7894737 0.7692308 0.7977528 0.8076923 0.7877095 0.8177083 0.8030303 0.7955801 0.79581153 0.86206895 0.8056872 0.81220657 0.7905759 0.0 0.61494255 0.61494255 0.61849713 0.61849713 0.61271673 0.5657143 0.59770113 0.61849713 0.7908163 0.8181818 0.7979798 0.79591835 0.79888266 0.7880435 0.7955801 0.80748665 0.8206522 0.8210526 0.8043478 0.78313255 0.76344085 0.7433155 0.76666665 0.7542857 0.7017544 0.77018636 0.50246304
[19] 'Clc1_xenopus'                             0.51744187 0.775 0.7183908 0.81707317 0.7697368 0.7870968 0.76785713 0.82222223 0.8 0.82 0.74615383 0.74556214 0.83157897 0.7839506 0.84090906 0.80225986 0.77720207 0.61494255 0.0 0.24630542 0.20895523 0.20603015 0.21393035 0.51744187 0.3880597 0.21890548 0.8054054 0.8054054 0.8108108 0.8251366 0.81142855 0.7877095 0.8324022 0.83516484 0.8121547 0.8045977 0.8011364 0.7517241 0.7692308 0.73770493 0.77300614 0.75581396 0.7368421 0.80128205 0.54913294
[20] 'Clc1_gallus'                              0.4883721 0.76397514 0.7022472 0.8192771 0.7631579 0.7612903 0.7810651 0.8333333 0.8128655 0.8252427 0.74615383 0.7529412 0.8333333 0.7987805 0.8238636 0.80225986 0.8102564 0.61494255 0.24630542 0.0 0.22535211 0.22274882 0.22380953 0.4883721 0.41262135 0.23474178 0.7945946 0.8 0.8054054 0.8196721 0.7885714 0.81005585 0.82681566 0.8131868 0.8232044 0.79310346 0.8011364 0.73103446 0.76502734 0.7297297 0.79141104 0.7630058 0.72164947 0.8076923 0.54913294
[21] 'Clc1_homo'                                0.47674417 0.77018636 0.70454544 0.8072289 0.7763158 0.7741935 0.7692308 0.8128342 0.79532164 0.82608694 0.76153845 0.7705882 0.8333333 0.79268295 0.8361582 0.80898875 0.7948718 0.61849713 0.20895523 0.22535211 0.0 0.009259259 0.04225352 0.47674417 0.39613527 0.027522936 0.78918916 0.78918916 0.7945946 0.8142077 0.7942857 0.79888266 0.82122904 0.82417583 0.80662984 0.7816092 0.8011364 0.7241379 0.76502734 0.72432435 0.77160496 0.7456647 0.7371134 0.8076923 0.55172414
[22] 'Clc1_mus'                                 0.47093022 0.77018636 0.7011494 0.8072289 0.7763158 0.7741935 0.7692308 0.8108108 0.7894737 0.8292683 0.76153845 0.7705882 0.83157897 0.79268295 0.8361582 0.8033708 0.7927461 0.61849713 0.20603015 0.22274882 0.009259259 0.0 0.037914693 0.47093022 0.4 0.018518519 0.78918916 0.78918916 0.7945946 0.8142077 0.8 0.79888266 0.82122904 0.82417583 0.80662984 0.7816092 0.8011364 0.7241379 0.76502734 0.72432435 0.77160496 0.7456647 0.734375 0.8076923 0.55172414
[23] 'Clc1_bos'                                 0.4883721 0.76875 0.71022725 0.80487806 0.7697368 0.7741935 0.7619048 0.81621623 0.7823529 0.8195122 0.75384617 0.7633136 0.82631576 0.79012346 0.8361582 0.80898875 0.78756475 0.61271673 0.21393035 0.22380953 0.04225352 0.037914693 0.0 0.4883721 0.4009662 0.061032865 0.78918916 0.7945946 0.7945946 0.8087432 0.7942857 0.79888266 0.82122904 0.8186813 0.80662984 0.7816092 0.78977275 0.7241379 0.75274724 0.7103825 0.7654321 0.7383721 0.72680414 0.80128205 0.5632184
[24] 'Clc1_ciona'                               -5.551115E-17 0.7882353 0.70987654 0.8604651 0.7627119 0.7818182 0.82285714 0.76073617 0.81920904 0.8186813 0.78 0.80898875 0.76404494 0.8103448 0.7942857 0.7967033 0.7912088 0.5657143 0.51744187 0.4883721 0.47674417 0.47093022 0.4883721 0.0 0.5116279 0.4651163 0.78350514 0.7794872 0.7908163 0.7989691 0.7925532 0.7938144 0.7989418 0.8333333 0.7755102 0.7692308 0.7688172 0.7284768 0.77040815 0.7653061 0.77575755 0.79679143 0.70621467 0.78350514 0.5755814
[25] 'Clc1_danio'                               0.5116279 0.7763975 0.752809 0.847561 0.78289473 0.7741935 0.7928994 0.7837838 0.7836257 0.79901963 0.75384617 0.7588235 0.81578946 0.7791411 0.8361582 0.8033708 0.7668394 0.59770113 0.3880597 0.41262135 0.39613527 0.4 0.4009662 0.5116279 0.0 0.4311111 0.8 0.8054054 0.8108108 0.8306011 0.7942857 0.82122904 0.81666666 0.7912088 0.80110496 0.7988506 0.79545456 0.75342464 0.7582418 0.72677594 0.7865854 0.74418604 0.7346939 0.78846157 0.57714283
[26] 'Clc1_rat'                                 0.4651163 0.77018636 0.70454544 0.8012048 0.7763158 0.7612903 0.7751479 0.8181818 0.7894737 0.82608694 0.76153845 0.7764706 0.8333333 0.79268295 0.8361582 0.80898875 0.7948718 0.61849713 0.21890548 0.23474178 0.027522936 0.018518519 0.061032865 0.4651163 0.4311111 0.0 0.7945946 0.7837838 0.78918916 0.8087432 0.7942857 0.7932961 0.82681566 0.82417583 0.80662984 0.7816092 0.8011364 0.7172414 0.7704918 0.72432435 0.77160496 0.7456647 0.7371134 0.8141026 0.55172414
[27] 'Clc1_SGD_Scerevisiae'                     0.78350514 0.8833333 0.75555557 0.8972973 0.82580644 0.8242424 0.8449198 0.7919075 0.8677249 0.7938144 0.79545456 0.8351064 0.8306878 0.8804348 0.8442211 0.83 0.82901555 0.7908163 0.8054054 0.7945946 0.78918916 0.78918916 0.78918916 0.78350514 0.8 0.7945946 0.0 0.16883117 0.11637931 0.121212125 0.4460094 0.41346154 0.407767 0.504717 0.59241706 0.6542056 0.5860465 0.64835167 0.6792453 0.7089202 0.6923077 0.7064677 0.7258883 0.82080925 0.8
[28] 'Clc1_MIT_Sbay_c567_9945'                  0.7794872 0.8797814 0.7821229 0.89361703 0.82580644 0.8263473 0.8368421 0.7988506 0.8645833 0.8153846 0.79545456 0.8167539 0.8368421 0.86096257 0.84577113 0.8267327 0.83505154 0.8181818 0.8054054 0.8 0.78918916 0.78918916 0.7945946 0.7794872 0.8054054 0.7837838 0.16883117 0.0 0.15384616 0.17672414 0.44339624 0.42307693 0.45410627 0.5471698 0.6113744 0.6588785 0.60930234 0.6666667 0.7075472 0.7264151 0.7046632 0.74129355 0.72959185 0.8103448 0.8172589
[29] 'Clc1_MIT_Smik_c543_8871'                  0.7908163 0.89071035 0.7722222 0.90425533 0.83225805 0.8203593 0.8473684 0.79310346 0.8697917 0.8102564 0.81060606 0.82198954 0.83157897 0.8716577 0.8507463 0.84158415 0.8298969 0.7979798 0.8108108 0.8054054 0.7945946 0.7945946 0.7945946 0.7908163 0.8108108 0.78918916 0.11637931 0.15384616 0.0 0.12446352 0.4460094 0.4258373 0.4299517 0.53521127 0.6132075 0.66511625 0.5972222 0.65745854 0.69953054 0.713615 0.6958763 0.7227723 0.7309645 0.8057143 0.8172589
[30] 'Clc1_MIT_Spar_c287_8978'                  0.7989691 0.9005525 0.7765363 0.89784944 0.83006537 0.8263473 0.85106385 0.79651165 0.86315787 0.8134715 0.8 0.82539684 0.8351064 0.8972973 0.8442211 0.83 0.8333333 0.79591835 0.8251366 0.8196721 0.8142077 0.8142077 0.8087432 0.7989691 0.8306011 0.8087432 0.121212125 0.17672414 0.12446352 0.0 0.42990655 0.41062802 0.4390244 0.51184833 0.61904764 0.6372093 0.5925926 0.6703297 0.68720376 0.7109005 0.7025641 0.7164179 0.72959185 0.8034682 0.82564104
[31] 'Clc1_WashU_Scas_Contig620_3'              0.7925532 0.87134504 0.77380955 0.91477275 0.8108108 0.8220859 0.81005585 0.8271605 0.8508287 0.8306011 0.784 0.7777778 0.8764045 0.8742857 0.85714287 0.8087432 0.83516484 0.79888266 0.81142855 0.7885714 0.7942857 0.8 0.7942857 0.7925532 0.7942857 0.7942857 0.4460094 0.44339624 0.4460094 0.42990655 0.0 0.4 0.42211056 0.49019608 0.61764705 0.64705884 0.625 0.6571429 0.69417477 0.6682927 0.6648936 0.705 0.7135135 0.79041916 0.7977528
[32] 'Clc1_WashU_Sklu_Contig2222_6'             0.7938144 0.8956044 0.7906977 0.89617485 0.8333333 0.82822084 0.827957 0.82840234 0.85106385 0.84574467 0.7761194 0.82539684 0.8797814 0.87027025 0.8532609 0.8064516 0.8342246 0.7880435 0.7877095 0.81005585 0.79888266 0.79888266 0.79888266 0.7938144 0.82122904 0.7932961 0.41346154 0.42307693 0.4258373 0.41062802 0.4 0.0 0.43961352 0.43055555 0.6066351 0.60301507 0.58208954 0.6097561 0.65876776 0.67772514 0.6573034 0.68 0.7234042 0.8103448 0.77348065
[33] 'Clc1_candida_g'                           0.7989418 0.8587571 0.7633136 0.8833333 0.8039216 0.8385093 0.8296703 0.8072289 0.8369565 0.8172043 0.7878788 0.79347825 0.83425415 0.8611111 0.8360656 0.83152175 0.827027 0.7955801 0.8324022 0.82681566 0.82122904 0.82122904 0.82122904 0.7989418 0.81666666 0.82681566 0.407767 0.45410627 0.4299517 0.4390244 0.42211056 0.43961352 0.0 0.5167464 0.5625 0.6530612 0.6080402 0.6441718 0.7004831 0.68599033 0.68926555 0.71573603 0.74594593 0.7894737 0.8156425
[34] 'Clc1_kluyveromyces'                       0.8333333 0.8756757 0.7643678 0.89893615 0.84615386 0.82530123 0.84126985 0.8023256 0.8376963 0.8020833 0.80597013 0.8229167 0.86096257 0.8789474 0.86096257 0.82539684 0.82722515 0.80748665 0.83516484 0.8131868 0.82417583 0.82417583 0.8186813 0.8333333 0.7912088 0.82417583 0.504717 0.5471698 0.53521127 0.51184833 0.49019608 0.43055555 0.5167464 0.0 0.600939 0.64356434 0.627451 0.6407186 0.7116279 0.7069768 0.7016575 0.71707314 0.7894737 0.8181818 0.8097826
[35] 'Clc1_pichia'                              0.7755102 0.8111111 0.75438595 0.8791209 0.85806453 0.7865854 0.83243245 0.8352941 0.8449198 0.8167539 0.7878788 0.8138298 0.8064516 0.84782606 0.84782606 0.8172043 0.8 0.8206522 0.8121547 0.8232044 0.80662984 0.80662984 0.80662984 0.7755102 0.80110496 0.80662984 0.59241706 0.6113744 0.6132075 0.61904764 0.61764705 0.6066351 0.5625 0.600939 0.0 0.42 0.34634146 0.5939394 0.68075114 0.6713615 0.698324 0.7093596 0.7074468 0.8323699 0.8121547
[36] 'Clc1_candida_a'                           0.7692308 0.83908045 0.7810651 0.88 0.80136985 0.797546 0.8333333 0.80981594 0.8453039 0.7888889 0.8095238 0.8388889 0.8011364 0.87356323 0.84375 0.81958765 0.79888266 0.8210526 0.8045977 0.79310346 0.7816092 0.7816092 0.7816092 0.7692308 0.7988506 0.7816092 0.6542056 0.6588785 0.66511625 0.6372093 0.64705884 0.60301507 0.6530612 0.64356434 0.42 0.0 0.4074074 0.5690608 0.64179105 0.6865672 0.73195875 0.6958763 0.6956522 0.8203593 0.8201058
[37] 'Clc1_debaryomyces'                        0.7688172 0.83625734 0.7710843 0.875 0.8187919 0.78125 0.8258427 0.8271605 0.84444445 0.79234976 0.7936508 0.82681566 0.8146067 0.86285716 0.8449198 0.82539684 0.82417583 0.8043478 0.8011364 0.8011364 0.8011364 0.8011364 0.78977275 0.7688172 0.79545456 0.8011364 0.5860465 0.60930234 0.5972222 0.5925926 0.625 0.58208954 0.6080402 0.627451 0.34634146 0.4074074 0.0 0.5875706 0.6127451 0.6372549 0.66842103 0.66497463 0.6775956 0.8072289 0.79234976
[38] 'Clc1_yarrowia'                            0.7284768 0.8089172 0.80689657 0.85714287 0.8181818 0.8 0.8552632 0.81333333 0.8618421 0.7777778 0.792 0.86754966 0.8235294 0.84076434 0.88414633 0.7878788 0.8169935 0.78313255 0.7517241 0.73103446 0.7241379 0.7241379 0.7241379 0.7284768 0.75342464 0.7172414 0.64835167 0.6666667 0.65745854 0.6703297 0.6571429 0.6097561 0.6441718 0.6407186 0.5939394 0.5690608 0.5875706 0.0 0.5928144 0.5868263 0.7175926 0.6708075 0.67741936 0.7862069 0.75757575
[39] 'Clc1_aspergillus'                         0.77040815 0.84153 0.7803468 0.84324324 0.83766234 0.7891566 0.8148148 0.80924857 0.84816754 0.8238342 0.8244275 0.8020833 0.85106385 0.85026735 0.8494624 0.8244681 0.8229167 0.76344085 0.7692308 0.76502734 0.76502734 0.76502734 0.75274724 0.77040815 0.7582418 0.7704918 0.6792453 0.7075472 0.69953054 0.68720376 0.69417477 0.65876776 0.7004831 0.7116279 0.68075114 0.64179105 0.6127451 0.5928144 0.0 0.45378152 0.7016575 0.5981308 0.67368424 0.80924857 0.7431694
[40] 'Clc1_ncrassa'                             0.7653061 0.8087432 0.7630058 0.88235295 0.8 0.8012048 0.82539684 0.81142855 0.8376963 0.7846154 0.84090906 0.8125 0.8368421 0.86243385 0.85561496 0.8095238 0.8041237 0.7433155 0.73770493 0.7297297 0.72432435 0.72432435 0.7103825 0.7653061 0.72677594 0.72432435 0.7089202 0.7264151 0.713615 0.7109005 0.6682927 0.67772514 0.68599033 0.7069768 0.6713615 0.6865672 0.6372549 0.5868263 0.45378152 0.0 0.65745854 0.59345794 0.68421054 0.8034682 0.73913044
[41] 'Clc1_cryptococcus'                        0.77575755 0.8060606 0.72392637 0.8333333 0.8137931 0.7434211 0.79518074 0.8089172 0.8012048 0.80701756 0.816 0.8060606 0.8313253 0.830303 0.8361582 0.8146067 0.7891566 0.76666665 0.77300614 0.79141104 0.77160496 0.77160496 0.7654321 0.77575755 0.7865854 0.77160496 0.6923077 0.7046632 0.6958763 0.7025641 0.6648936 0.6573034 0.68926555 0.7016575 0.698324 0.73195875 0.66842103 0.7175926 0.7016575 0.65745854 0.0 0.6742857 0.5681818 0.8129032 0.75842696
[42] 'Clc1_spombe'                              0.79679143 0.8255814 0.79640716 0.85057473 0.8630137 0.84375 0.80898875 0.8518519 0.85555553 0.8306011 0.83739835 0.839779 0.86440676 0.84659094 0.8685714 0.7966102 0.83425415 0.7542857 0.75581396 0.7630058 0.7456647 0.7456647 0.7383721 0.79679143 0.74418604 0.7456647 0.7064677 0.74129355 0.7227723 0.7164179 0.705 0.68 0.71573603 0.71707314 0.7093596 0.6958763 0.66497463 0.6708075 0.5981308 0.59345794 0.6742857 0.0 0.7222222 0.7804878 0.75722545
[43] 'Clc1_ustilago'                            0.70621467 0.7804878 0.79555553 0.82822084 0.7986577 0.7284768 0.8197674 0.84615386 0.8103448 0.8367347 0.78294575 0.80924857 0.7967033 0.7865854 0.79532164 0.7906977 0.7978142 0.7017544 0.7368421 0.72164947 0.7371134 0.734375 0.72680414 0.70621467 0.7346939 0.7371134 0.7258883 0.72959185 0.7309645 0.72959185 0.7135135 0.7234042 0.74594593 0.7894737 0.7074468 0.6956522 0.6775956 0.67741936 0.67368424 0.68421054 0.5681818 0.7222222 0.0 0.7590361 0.69005847
[44] 'Clc1_dictyostelium'                       0.78350514 0.835443 0.7741935 0.84076434 0.76829267 0.7876712 0.86503065 0.7631579 0.8231707 0.8 0.75838923 0.8404908 0.8136646 0.8291139 0.78881985 0.80625 0.7763975 0.77018636 0.80128205 0.8076923 0.8076923 0.8076923 0.80128205 0.78350514 0.78846157 0.8141026 0.82080925 0.8103448 0.8057143 0.8034682 0.79041916 0.8103448 0.7894737 0.8181818 0.8323699 0.8203593 0.8072289 0.7862069 0.80924857 0.8034682 0.8129032 0.7804878 0.7590361 0.0 0.78125
[45] 'Clc1_apis'                                0.5755814 0.8011696 0.65217394 0.83832335 0.7763158 0.74691355 0.78531075 0.7836257 0.8146067 0.76243097 0.7651515 0.7752809 0.8111111 0.8479532 0.80904526 0.78606963 0.75555557 0.50246304 0.54913294 0.54913294 0.55172414 0.55172414 0.5632184 0.5755814 0.57714283 0.55172414 0.8 0.8172589 0.8172589 0.82564104 0.7977528 0.77348065 0.8156425 0.8097826 0.8121547 0.8201058 0.79234976 0.75757575 0.7431694 0.73913044 0.75842696 0.75722545 0.69005847 0.78125 0.0
;
END; [Distances]

BEGIN Splits;
DIMENSIONS ntax=45 nsplits=149;
FORMAT labels=no weights=yes confidences=no intervals=no;
PROPERTIES fit=98.05 cyclic;
CYCLE 1 20 23 21 22 26 19 25 43 41 42 40 39 38 36 37 35 33 27 29 30 28 32 31 34 16 6 2 14 5 44 15 11 7 12 9 17 10 8 13 4 3 45 18 24;
MATRIX
[1, size=1] 	 0.0027166535 	  1 2 3 4 5 6 7 8 9 10 11 12 13 14 15 16 17 18 19 20 21 22 23 25 26 27 28 29 30 31 32 33 34 35 36 37 38 39 40 41 42 43 44 45,
[2, size=8] 	 0.0019367689 	  1 19 20 21 22 23 25 26,
[3, size=2] 	 2.400729E-4 	  1 20,
[4, size=1] 	 0.0019444127 	  1,
[5, size=1] 	 0.24590096 	  1 2 3 4 5 6 7 8 9 10 11 12 13 14 15 16 17 19 20 21 22 23 24 25 26 27 28 29 30 31 32 33 34 35 36 37 38 39 40 41 42 43 44 45,
[6, size=2] 	 0.016728427 	  1 2 3 4 5 6 7 8 9 10 11 12 13 14 15 16 17 19 20 21 22 23 24 25 26 27 28 29 30 31 32 33 34 35 36 37 38 39 40 41 42 43 44,
[7, size=3] 	 0.02322997 	  1 2 4 5 6 7 8 9 10 11 12 13 14 15 16 17 19 20 21 22 23 24 25 26 27 28 29 30 31 32 33 34 35 36 37 38 39 40 41 42 43 44,
[8, size=9] 	 0.04046442 	  1 19 20 21 22 23 24 25 26,
[9, size=7] 	 0.011206944 	  1 20 21 22 23 24 26,
[10, size=2] 	 0.21884616 	  1 24,
[11, size=1] 	 0.24409086 	  1 2 3 4 5 6 7 8 9 10 11 12 13 14 15 16 17 18 19 20 21 22 23 24 25 26 27 28 29 30 31 32 33 34 35 36 37 38 39 40 41 42 43 44,
[12, size=2] 	 0.0022371581 	  1 2 4 5 6 7 8 9 10 11 12 13 14 15 16 17 18 19 20 21 22 23 24 25 26 27 28 29 30 31 32 33 34 35 36 37 38 39 40 41 42 43 44,
[13, size=3] 	 0.017122237 	  1 18 24,
[14, size=1] 	 0.3055987 	  1 2 4 5 6 7 8 9 10 11 12 13 14 15 16 17 18 19 20 21 22 23 24 25 26 27 28 29 30 31 32 33 34 35 36 37 38 39 40 41 42 43 44 45,
[15, size=2] 	 0.0078006303 	  1 2 5 6 7 8 9 10 11 12 13 14 15 16 17 18 19 20 21 22 23 24 25 26 27 28 29 30 31 32 33 34 35 36 37 38 39 40 41 42 43 44 45,
[16, size=3] 	 0.010563572 	  1 2 5 6 7 8 9 10 11 12 14 15 16 17 18 19 20 21 22 23 24 25 26 27 28 29 30 31 32 33 34 35 36 37 38 39 40 41 42 43 44 45,
[17, size=19] 	 0.0013425624 	  1 18 19 20 21 22 23 24 25 26 36 37 38 39 40 41 42 43 45,
[18, size=17] 	 0.014724784 	  1 18 19 20 21 22 23 24 25 26 38 39 40 41 42 43 45,
[19, size=12] 	 0.004949401 	  1 18 19 20 21 22 23 24 25 26 43 45,
[20, size=11] 	 0.047155686 	  1 18 19 20 21 22 23 24 25 26 45,
[21, size=1] 	 0.40687203 	  1 2 3 5 6 7 8 9 10 11 12 13 14 15 16 17 18 19 20 21 22 23 24 25 26 27 28 29 30 31 32 33 34 35 36 37 38 39 40 41 42 43 44 45,
[22, size=3] 	 0.009243648 	  1 2 3 5 6 7 9 10 11 12 14 15 16 17 18 19 20 21 22 23 24 25 26 27 28 29 30 31 32 33 34 35 36 37 38 39 40 41 42 43 44 45,
[23, size=6] 	 0.0010992129 	  1 2 3 5 6 7 11 12 14 15 16 18 19 20 21 22 23 24 25 26 27 28 29 30 31 32 33 34 35 36 37 38 39 40 41 42 43 44 45,
[24, size=7] 	 0.009246365 	  1 2 3 5 6 7 11 14 15 16 18 19 20 21 22 23 24 25 26 27 28 29 30 31 32 33 34 35 36 37 38 39 40 41 42 43 44 45,
[25, size=13] 	 0.0015476274 	  1 2 3 6 16 18 19 20 21 22 23 24 25 26 27 28 29 30 31 32 33 34 35 36 37 38 39 40 41 42 43 45,
[26, size=15] 	 0.005961348 	  1 3 16 18 19 20 21 22 23 24 25 26 27 28 29 30 31 32 33 34 35 36 37 38 39 40 41 42 43 45,
[27, size=12] 	 0.014816847 	  1 3 18 19 20 21 22 23 24 25 26 45,
[28, size=6] 	 4.0067962E-4 	  1 3 18 20 24 45,
[29, size=1] 	 0.32147124 	  1 2 3 4 5 6 7 8 9 10 11 12 14 15 16 17 18 19 20 21 22 23 24 25 26 27 28 29 30 31 32 33 34 35 36 37 38 39 40 41 42 43 44 45,
[30, size=2] 	 0.0067768786 	  1 2 3 4 5 6 7 9 10 11 12 14 15 16 17 18 19 20 21 22 23 24 25 26 27 28 29 30 31 32 33 34 35 36 37 38 39 40 41 42 43 44 45,
[31, size=4] 	 0.042941995 	  1 2 3 4 5 6 7 9 11 12 14 15 16 18 19 20 21 22 23 24 25 26 27 28 29 30 31 32 33 34 35 36 37 38 39 40 41 42 43 44 45,
[32, size=5] 	 0.01419555 	  1 2 3 4 5 6 7 11 12 14 15 16 18 19 20 21 22 23 24 25 26 27 28 29 30 31 32 33 34 35 36 37 38 39 40 41 42 43 44 45,
[33, size=19] 	 3.3090703E-4 	  1 3 4 18 19 20 21 22 23 24 25 26 38 39 40 41 42 43 45,
[34, size=12] 	 0.0032940386 	  1 3 4 18 19 20 21 22 23 24 26 45,
[35, size=1] 	 0.24683331 	  1 2 3 4 5 6 7 9 10 11 12 13 14 15 16 17 18 19 20 21 22 23 24 25 26 27 28 29 30 31 32 33 34 35 36 37 38 39 40 41 42 43 44 45,
[36, size=2] 	 0.034797497 	  1 2 3 4 5 6 7 9 11 12 13 14 15 16 17 18 19 20 21 22 23 24 25 26 27 28 29 30 31 32 33 34 35 36 37 38 39 40 41 42 43 44 45,
[37, size=3] 	 0.033450097 	  1 2 3 4 5 6 7 9 11 12 13 14 15 16 18 19 20 21 22 23 24 25 26 27 28 29 30 31 32 33 34 35 36 37 38 39 40 41 42 43 44 45,
[38, size=7] 	 0.0043456093 	  1 2 3 4 5 6 13 14 15 16 18 19 20 21 22 23 24 25 26 27 28 29 30 31 32 33 34 35 36 37 38 39 40 41 42 43 44 45,
[39, size=1] 	 0.2510683 	  1 2 3 4 5 6 7 8 9 11 12 13 14 15 16 17 18 19 20 21 22 23 24 25 26 27 28 29 30 31 32 33 34 35 36 37 38 39 40 41 42 43 44 45,
[40, size=2] 	 0.016433861 	  1 2 3 4 5 6 7 8 9 11 12 13 14 15 16 18 19 20 21 22 23 24 25 26 27 28 29 30 31 32 33 34 35 36 37 38 39 40 41 42 43 44 45,
[41, size=1] 	 0.2675401 	  1 2 3 4 5 6 7 8 9 10 11 12 13 14 15 16 18 19 20 21 22 23 24 25 26 27 28 29 30 31 32 33 34 35 36 37 38 39 40 41 42 43 44 45,
[42, size=2] 	 0.008691119 	  1 2 3 4 5 6 7 8 10 11 12 13 14 15 16 18 19 20 21 22 23 24 25 26 27 28 29 30 31 32 33 34 35 36 37 38 39 40 41 42 43 44 45,
[43, size=1] 	 0.38110226 	  1 2 3 4 5 6 7 8 10 11 12 13 14 15 16 17 18 19 20 21 22 23 24 25 26 27 28 29 30 31 32 33 34 35 36 37 38 39 40 41 42 43 44 45,
[44, size=2] 	 1.3158174E-4 	  1 2 3 4 5 6 7 8 10 11 13 14 15 16 17 18 19 20 21 22 23 24 25 26 27 28 29 30 31 32 33 34 35 36 37 38 39 40 41 42 43 44 45,
[45, size=4] 	 0.0019228427 	  1 2 3 4 5 6 8 10 13 14 15 16 17 18 19 20 21 22 23 24 25 26 27 28 29 30 31 32 33 34 35 36 37 38 39 40 41 42 43 44 45,
[46, size=1] 	 0.22893777 	  1 2 3 4 5 6 7 8 9 10 11 13 14 15 16 17 18 19 20 21 22 23 24 25 26 27 28 29 30 31 32 33 34 35 36 37 38 39 40 41 42 43 44 45,
[47, size=2] 	 0.15191413 	  1 2 3 4 5 6 8 9 10 11 13 14 15 16 17 18 19 20 21 22 23 24 25 26 27 28 29 30 31 32 33 34 35 36 37 38 39 40 41 42 43 44 45,
[48, size=1] 	 0.23689824 	  1 2 3 4 5 6 8 9 10 11 12 13 14 15 16 17 18 19 20 21 22 23 24 25 26 27 28 29 30 31 32 33 34 35 36 37 38 39 40 41 42 43 44 45,
[49, size=2] 	 0.0029981588 	  1 2 3 4 5 6 8 9 10 12 13 14 15 16 17 18 19 20 21 22 23 24 25 26 27 28 29 30 31 32 33 34 35 36 37 38 39 40 41 42 43 44 45,
[50, size=3] 	 0.009573734 	  1 2 3 4 5 6 8 9 10 12 13 14 16 17 18 19 20 21 22 23 24 25 26 27 28 29 30 31 32 33 34 35 36 37 38 39 40 41 42 43 44 45,
[51, size=1] 	 0.3481255 	  1 2 3 4 5 6 7 8 9 10 12 13 14 15 16 17 18 19 20 21 22 23 24 25 26 27 28 29 30 31 32 33 34 35 36 37 38 39 40 41 42 43 44 45,
[52, size=3] 	 0.0036650328 	  1 2 3 4 5 6 7 8 9 10 12 13 14 16 17 18 19 20 21 22 23 24 25 26 27 28 29 30 31 32 33 34 35 36 37 38 39 40 41 42 43 45,
[53, size=5] 	 0.0075285397 	  1 2 3 4 6 7 8 9 10 12 13 16 17 18 19 20 21 22 23 24 25 26 27 28 29 30 31 32 33 34 35 36 37 38 39 40 41 42 43 45,
[54, size=8] 	 8.2916877E-4 	  1 3 4 7 8 9 10 12 13 17 18 19 20 21 22 23 24 25 26 27 28 29 30 31 32 33 34 35 36 37 38 39 40 41 42 43 45,
[55, size=1] 	 0.40038338 	  1 2 3 4 5 6 7 8 9 10 11 12 13 14 16 17 18 19 20 21 22 23 24 25 26 27 28 29 30 31 32 33 34 35 36 37 38 39 40 41 42 43 44 45,
[56, size=2] 	 0.0073861973 	  1 2 3 4 5 6 7 8 9 10 11 12 13 14 16 17 18 19 20 21 22 23 24 25 26 27 28 29 30 31 32 33 34 35 36 37 38 39 40 41 42 43 45,
[57, size=1] 	 0.36973855 	  1 2 3 4 5 6 7 8 9 10 11 12 13 14 15 16 17 18 19 20 21 22 23 24 25 26 27 28 29 30 31 32 33 34 35 36 37 38 39 40 41 42 43 45,
[58, size=2] 	 0.006502685 	  1 2 3 4 6 7 8 9 10 11 12 13 14 15 16 17 18 19 20 21 22 23 24 25 26 27 28 29 30 31 32 33 34 35 36 37 38 39 40 41 42 43 45,
[59, size=1] 	 0.37184992 	  1 2 3 4 6 7 8 9 10 11 12 13 14 15 16 17 18 19 20 21 22 23 24 25 26 27 28 29 30 31 32 33 34 35 36 37 38 39 40 41 42 43 44 45,
[60, size=2] 	 0.0047365404 	  1 2 3 4 6 7 8 9 10 11 12 13 15 16 17 18 19 20 21 22 23 24 25 26 27 28 29 30 31 32 33 34 35 36 37 38 39 40 41 42 43 44 45,
[61, size=4] 	 0.0051629604 	  1 3 4 7 8 9 10 11 12 13 15 16 17 18 19 20 21 22 23 24 25 26 27 28 29 30 31 32 33 34 35 36 37 38 39 40 41 42 43 44 45,
[62, size=1] 	 0.33726668 	  1 2 3 4 5 6 7 8 9 10 11 12 13 15 16 17 18 19 20 21 22 23 24 25 26 27 28 29 30 31 32 33 34 35 36 37 38 39 40 41 42 43 44 45,
[63, size=2] 	 0.059710454 	  1 3 4 5 6 7 8 9 10 11 12 13 15 16 17 18 19 20 21 22 23 24 25 26 27 28 29 30 31 32 33 34 35 36 37 38 39 40 41 42 43 44 45,
[64, size=3] 	 0.0025064936 	  1 3 4 5 7 8 9 10 11 12 13 15 16 17 18 19 20 21 22 23 24 25 26 27 28 29 30 31 32 33 34 35 36 37 38 39 40 41 42 43 44 45,
[65, size=4] 	 0.010016355 	  1 3 4 5 7 8 9 10 11 12 13 15 17 18 19 20 21 22 23 24 25 26 27 28 29 30 31 32 33 34 35 36 37 38 39 40 41 42 43 44 45,
[66, size=1] 	 0.32096842 	  1 3 4 5 6 7 8 9 10 11 12 13 14 15 16 17 18 19 20 21 22 23 24 25 26 27 28 29 30 31 32 33 34 35 36 37 38 39 40 41 42 43 44 45,
[67, size=2] 	 0.019438788 	  1 3 4 5 7 8 9 10 11 12 13 14 15 16 17 18 19 20 21 22 23 24 25 26 27 28 29 30 31 32 33 34 35 36 37 38 39 40 41 42 43 44 45,
[68, size=1] 	 0.3476372 	  1 2 3 4 5 7 8 9 10 11 12 13 14 15 16 17 18 19 20 21 22 23 24 25 26 27 28 29 30 31 32 33 34 35 36 37 38 39 40 41 42 43 44 45,
[69, size=19] 	 0.0043039043 	  1 2 3 4 5 7 8 9 10 11 12 13 14 15 17 18 19 20 21 22 23 24 25 26 44 45,
[70, size=1] 	 0.3973082 	  1 2 3 4 5 6 7 8 9 10 11 12 13 14 15 17 18 19 20 21 22 23 24 25 26 27 28 29 30 31 32 33 34 35 36 37 38 39 40 41 42 43 44 45,
[71, size=4] 	 0.00592919 	  1 2 3 4 5 6 7 8 9 10 11 12 13 14 15 17 18 19 20 21 22 23 24 25 26 27 28 29 30 33 35 36 37 38 39 40 41 42 43 44 45,
[72, size=6] 	 4.1082836E-4 	  1 2 3 4 5 6 7 8 9 10 11 12 13 14 15 17 18 19 20 21 22 23 24 25 26 27 29 33 35 36 37 38 39 40 41 42 43 44 45,
[73, size=18] 	 0.009006238 	  1 2 3 4 5 6 7 8 9 10 11 12 13 14 15 17 18 19 20 21 22 23 24 25 26 44 45,
[74, size=1] 	 0.23903476 	  1 2 3 4 5 6 7 8 9 10 11 12 13 14 15 16 17 18 19 20 21 22 23 24 25 26 27 28 29 30 31 32 33 35 36 37 38 39 40 41 42 43 44 45,
[75, size=3] 	 0.017171219 	  1 2 3 4 5 6 7 8 9 10 11 12 13 14 15 16 17 18 19 20 21 22 23 24 25 26 27 28 29 30 33 35 36 37 38 39 40 41 42 43 44 45,
[76, size=7] 	 0.0012589854 	  1 2 3 4 5 6 7 8 9 10 11 12 13 14 15 16 17 18 19 20 21 22 23 24 25 26 33 35 36 37 38 39 40 41 42 43 44 45,
[77, size=8] 	 0.058256485 	  1 2 3 4 5 6 7 8 9 10 11 12 13 14 15 16 17 18 19 20 21 22 23 24 25 26 35 36 37 38 39 40 41 42 43 44 45,
[78, size=9] 	 0.0021399474 	  1 2 3 4 5 6 7 8 9 10 11 12 13 14 15 16 17 18 19 20 21 22 23 24 25 26 36 37 38 39 40 41 42 43 44 45,
[79, size=10] 	 0.01788742 	  1 2 3 4 5 6 7 8 9 10 11 12 13 14 15 16 17 18 19 20 21 22 23 24 25 26 36 38 39 40 41 42 43 44 45,
[80, size=11] 	 0.0053975843 	  1 2 3 4 5 6 7 8 9 10 11 12 13 14 15 16 17 18 19 20 21 22 23 24 25 26 38 39 40 41 42 43 44 45,
[81, size=12] 	 0.017357726 	  1 2 3 4 5 6 7 8 9 10 11 12 13 14 15 16 17 18 19 20 21 22 23 24 25 26 39 40 41 42 43 44 45,
[82, size=13] 	 0.007831925 	  1 2 3 4 5 6 7 8 9 10 11 12 13 14 15 16 17 18 19 20 21 22 23 24 25 26 40 41 42 43 44 45,
[83, size=16] 	 0.028794795 	  1 2 3 4 5 6 7 8 9 10 11 12 13 14 15 16 17 18 19 20 21 22 23 24 25 26 43 44 45,
[84, size=17] 	 0.011671306 	  1 2 3 4 5 6 7 8 9 10 11 12 13 14 15 16 17 18 19 20 21 22 23 24 25 26 44 45,
[85, size=18] 	 6.092688E-4 	  1 2 3 4 5 6 7 8 9 10 11 12 13 14 15 16 17 18 19 20 21 22 23 24 26 44 45,
[86, size=1] 	 0.19394764 	  1 2 3 4 5 6 7 8 9 10 11 12 13 14 15 16 17 18 19 20 21 22 23 24 25 26 27 28 29 30 32 33 34 35 36 37 38 39 40 41 42 43 44 45,
[87, size=7] 	 0.025866717 	  1 2 3 4 5 6 7 8 9 10 11 12 13 14 15 16 17 18 19 20 21 22 23 24 25 26 34 35 36 37 38 39 40 41 42 43 44 45,
[88, size=16] 	 0.01024368 	  1 2 3 4 5 6 7 8 9 10 11 12 13 14 15 16 17 18 19 20 21 22 23 24 25 26 34 44 45,
[89, size=1] 	 0.18281084 	  1 2 3 4 5 6 7 8 9 10 11 12 13 14 15 16 17 18 19 20 21 22 23 24 25 26 27 28 29 30 31 33 34 35 36 37 38 39 40 41 42 43 44 45,
[90, size=5] 	 0.0086546065 	  1 2 3 4 5 6 7 8 9 10 11 12 13 14 15 16 17 18 19 20 21 22 23 24 25 26 31 33 34 35 36 37 38 39 40 41 42 43 44 45,
[91, size=1] 	 0.08289127 	  1 2 3 4 5 6 7 8 9 10 11 12 13 14 15 16 17 18 19 20 21 22 23 24 25 26 27 29 30 31 32 33 34 35 36 37 38 39 40 41 42 43 44 45,
[92, size=3] 	 0.0029196015 	  1 2 3 4 5 6 7 8 9 10 11 12 13 14 15 16 17 18 19 20 21 22 23 24 25 26 27 31 32 33 34 35 36 37 38 39 40 41 42 43 44 45,
[93, size=4] 	 0.12761328 	  1 2 3 4 5 6 7 8 9 10 11 12 13 14 15 16 17 18 19 20 21 22 23 24 25 26 31 32 33 34 35 36 37 38 39 40 41 42 43 44 45,
[94, size=1] 	 0.06345557 	  1 2 3 4 5 6 7 8 9 10 11 12 13 14 15 16 17 18 19 20 21 22 23 24 25 26 27 28 29 31 32 33 34 35 36 37 38 39 40 41 42 43 44 45,
[95, size=3] 	 0.016478725 	  1 2 3 4 5 6 7 8 9 10 11 12 13 14 15 16 17 18 19 20 21 22 23 24 25 26 28 31 32 33 34 35 36 37 38 39 40 41 42 43 44 45,
[96, size=4] 	 0.0068901284 	  1 2 3 4 5 6 7 8 9 10 11 12 13 14 15 16 17 18 19 20 21 22 23 24 25 26 28 31 32 34 35 36 37 38 39 40 41 42 43 44 45,
[97, size=1] 	 0.058650635 	  1 2 3 4 5 6 7 8 9 10 11 12 13 14 15 16 17 18 19 20 21 22 23 24 25 26 27 28 30 31 32 33 34 35 36 37 38 39 40 41 42 43 44 45,
[98, size=3] 	 0.0016760074 	  1 2 3 4 5 6 7 8 9 10 11 12 13 14 15 16 17 18 19 20 21 22 23 24 25 26 28 30 31 32 34 35 36 37 38 39 40 41 42 43 44 45,
[99, size=5] 	 0.0011538763 	  1 2 3 4 5 6 7 8 9 10 11 12 13 14 15 16 17 18 19 20 21 22 23 24 25 26 28 30 31 32 34 36 38 39 40 41 42 43 44 45,
[100, size=1] 	 0.04856454 	  1 2 3 4 5 6 7 8 9 10 11 12 13 14 15 16 17 18 19 20 21 22 23 24 25 26 28 29 30 31 32 33 34 35 36 37 38 39 40 41 42 43 44 45,
[101, size=2] 	 0.0035693431 	  1 2 3 4 5 6 7 8 9 10 11 12 13 14 15 16 17 18 19 20 21 22 23 24 25 26 28 29 30 31 32 34 35 36 37 38 39 40 41 42 43 44 45,
[102, size=3] 	 0.002795395 	  1 2 3 4 5 6 7 8 9 10 11 12 13 14 15 16 17 18 19 20 21 22 23 24 25 26 28 29 30 31 32 34 36 37 38 39 40 41 42 43 44 45,
[103, size=1] 	 0.18720733 	  1 2 3 4 5 6 7 8 9 10 11 12 13 14 15 16 17 18 19 20 21 22 23 24 25 26 27 28 29 30 31 32 34 35 36 37 38 39 40 41 42 43 44 45,
[104, size=2] 	 0.018871354 	  1 2 3 4 5 6 7 8 9 10 11 12 13 14 15 16 17 18 19 20 21 22 23 24 25 26 27 28 29 30 31 32 34 36 37 38 39 40 41 42 43 44 45,
[105, size=1] 	 0.15353082 	  1 2 3 4 5 6 7 8 9 10 11 12 13 14 15 16 17 18 19 20 21 22 23 24 25 26 27 28 29 30 31 32 33 34 36 37 38 39 40 41 42 43 44 45,
[106, size=2] 	 0.01657122 	  1 2 3 4 5 6 7 8 9 10 11 12 13 14 15 16 17 18 19 20 21 22 23 24 25 26 27 28 29 30 31 32 33 34 36 38 39 40 41 42 43 44 45,
[107, size=3] 	 0.08877589 	  1 2 3 4 5 6 7 8 9 10 11 12 13 14 15 16 17 18 19 20 21 22 23 24 25 26 27 28 29 30 31 32 33 34 38 39 40 41 42 43 44 45,
[108, size=4] 	 0.0102333315 	  1 2 3 4 5 6 7 8 9 10 11 12 13 14 15 16 17 18 19 20 21 22 23 24 25 26 27 28 29 30 31 32 33 34 39 40 41 42 43 44 45,
[109, size=5] 	 0.0016652488 	  1 2 3 4 5 6 7 8 9 10 11 12 13 14 15 16 17 18 19 20 21 22 23 24 25 26 27 28 29 30 31 32 33 34 40 41 42 43 44 45,
[110, size=6] 	 0.0058258036 	  1 2 3 4 5 6 7 8 9 10 11 12 13 14 15 16 17 18 19 20 21 22 23 24 25 26 27 28 29 30 31 32 33 34 41 42 43 44 45,
[111, size=7] 	 8.304373E-4 	  1 2 3 4 5 6 7 8 9 10 11 12 13 14 15 16 17 18 19 20 21 22 23 24 25 26 27 28 29 30 31 32 33 34 41 43 44 45,
[112, size=1] 	 0.16242662 	  1 2 3 4 5 6 7 8 9 10 11 12 13 14 15 16 17 18 19 20 21 22 23 24 25 26 27 28 29 30 31 32 33 34 35 36 38 39 40 41 42 43 44 45,
[113, size=4] 	 0.003181947 	  1 2 3 4 5 6 7 8 9 10 11 12 13 14 15 16 17 18 19 20 21 22 23 24 25 26 27 28 29 30 31 32 33 34 35 40 41 42 43 44 45,
[114, size=6] 	 0.0035802328 	  1 2 3 4 5 6 7 8 9 10 11 12 13 14 15 16 17 18 19 20 21 22 23 24 25 26 27 28 29 30 31 32 33 34 35 41 43 44 45,
[115, size=1] 	 0.19219407 	  1 2 3 4 5 6 7 8 9 10 11 12 13 14 15 16 17 18 19 20 21 22 23 24 25 26 27 28 29 30 31 32 33 34 35 37 38 39 40 41 42 43 44 45,
[116, size=2] 	 0.010175061 	  1 2 3 4 5 6 7 8 9 10 11 12 13 14 15 16 17 18 19 20 21 22 23 24 25 26 27 28 29 30 31 32 33 34 35 37 39 40 41 42 43 44 45,
[117, size=1] 	 0.24749532 	  1 2 3 4 5 6 7 8 9 10 11 12 13 14 15 16 17 18 19 20 21 22 23 24 25 26 27 28 29 30 31 32 33 34 35 36 37 39 40 41 42 43 44 45,
[118, size=3] 	 0.017149154 	  1 2 3 4 5 6 7 8 9 10 11 12 13 14 15 16 17 18 19 20 21 22 23 24 25 26 27 28 29 30 31 32 33 34 35 36 37 41 42 43 44 45,
[119, size=13] 	 2.870119E-4 	  1 2 3 4 5 6 7 8 9 10 11 12 13 14 15 16 17 18 24 27 28 29 30 31 32 33 34 35 36 37 44 45,
[120, size=1] 	 0.2230095 	  1 2 3 4 5 6 7 8 9 10 11 12 13 14 15 16 17 18 19 20 21 22 23 24 25 26 27 28 29 30 31 32 33 34 35 36 37 38 40 41 42 43 44 45,
[121, size=2] 	 0.0372936 	  1 2 3 4 5 6 7 8 9 10 11 12 13 14 15 16 17 18 19 20 21 22 23 24 25 26 27 28 29 30 31 32 33 34 35 36 37 38 41 42 43 44 45,
[122, size=3] 	 0.032562975 	  1 2 3 4 5 6 7 8 9 10 11 12 13 14 15 16 17 18 19 20 21 22 23 24 25 26 27 28 29 30 31 32 33 34 35 36 37 38 41 43 44 45,
[123, size=1] 	 0.22258042 	  1 2 3 4 5 6 7 8 9 10 11 12 13 14 15 16 17 18 19 20 21 22 23 24 25 26 27 28 29 30 31 32 33 34 35 36 37 38 39 41 42 43 44 45,
[124, size=1] 	 0.30073485 	  1 2 3 4 5 6 7 8 9 10 11 12 13 14 15 16 17 18 19 20 21 22 23 24 25 26 27 28 29 30 31 32 33 34 35 36 37 38 39 40 41 43 44 45,
[125, size=1] 	 0.2560119 	  1 2 3 4 5 6 7 8 9 10 11 12 13 14 15 16 17 18 19 20 21 22 23 24 25 26 27 28 29 30 31 32 33 34 35 36 37 38 39 40 42 43 44 45,
[126, size=2] 	 0.07005055 	  1 2 3 4 5 6 7 8 9 10 11 12 13 14 15 16 17 18 19 20 21 22 23 24 25 26 27 28 29 30 31 32 33 34 35 36 37 38 39 40 42 44 45,
[127, size=1] 	 0.25439414 	  1 2 3 4 5 6 7 8 9 10 11 12 13 14 15 16 17 18 19 20 21 22 23 24 25 26 27 28 29 30 31 32 33 34 35 36 37 38 39 40 41 42 44 45,
[128, size=1] 	 0.18540412 	  1 2 3 4 5 6 7 8 9 10 11 12 13 14 15 16 17 18 19 20 21 22 23 24 26 27 28 29 30 31 32 33 34 35 36 37 38 39 40 41 42 43 44 45,
[129, size=2] 	 0.014559947 	  1 2 3 4 5 6 7 8 9 10 11 12 13 14 15 16 17 18 20 21 22 23 24 26 27 28 29 30 31 32 33 34 35 36 37 38 39 40 41 42 43 44 45,
[130, size=5] 	 3.2262065E-4 	  1 2 3 4 5 6 7 8 9 10 11 12 13 14 15 16 17 18 20 23 24 27 28 29 30 31 32 33 34 35 36 37 38 39 40 41 42 43 44 45,
[131, size=6] 	 0.0026078399 	  1 2 3 4 5 6 7 8 9 10 11 12 13 14 15 16 17 18 20 24 27 28 29 30 31 32 33 34 35 36 37 38 39 40 41 42 43 44 45,
[132, size=7] 	 0.0498511 	  1 2 3 4 5 6 7 8 9 10 11 12 13 14 15 16 17 18 24 27 28 29 30 31 32 33 34 35 36 37 38 39 40 41 42 43 44 45,
[133, size=1] 	 0.0913121 	  1 2 3 4 5 6 7 8 9 10 11 12 13 14 15 16 17 18 20 21 22 23 24 25 26 27 28 29 30 31 32 33 34 35 36 37 38 39 40 41 42 43 44 45,
[134, size=2] 	 1.1998478E-5 	  1 2 3 4 5 6 7 8 9 10 11 12 13 14 15 16 17 18 20 21 22 23 24 25 27 28 29 30 31 32 33 34 35 36 37 38 39 40 41 42 43 44 45,
[135, size=3] 	 0.0021139833 	  1 2 3 4 5 6 7 8 9 10 11 12 13 14 15 16 17 18 20 21 23 24 25 27 28 29 30 31 32 33 34 35 36 37 38 39 40 41 42 43 44 45,
[136, size=4] 	 0.0030343782 	  1 2 3 4 5 6 7 8 9 10 11 12 13 14 15 16 17 18 20 23 24 25 27 28 29 30 31 32 33 34 35 36 37 38 39 40 41 42 43 44 45,
[137, size=5] 	 0.013720679 	  1 2 3 4 5 6 7 8 9 10 11 12 13 14 15 16 17 18 20 24 25 27 28 29 30 31 32 33 34 35 36 37 38 39 40 41 42 43 44 45,
[138, size=6] 	 0.07732835 	  1 2 3 4 5 6 7 8 9 10 11 12 13 14 15 16 17 18 24 25 27 28 29 30 31 32 33 34 35 36 37 38 39 40 41 42 43 44 45,
[139, size=1] 	 0.010845452 	  1 2 3 4 5 6 7 8 9 10 11 12 13 14 15 16 17 18 19 20 21 22 23 24 25 27 28 29 30 31 32 33 34 35 36 37 38 39 40 41 42 43 44 45,
[140, size=2] 	 0.0019600783 	  1 2 3 4 5 6 7 8 9 10 11 12 13 14 15 16 17 18 19 20 21 23 24 25 27 28 29 30 31 32 33 34 35 36 37 38 39 40 41 42 43 44 45,
[141, size=3] 	 0.01289357 	  1 2 3 4 5 6 7 8 9 10 11 12 13 14 15 16 17 18 19 20 23 24 25 27 28 29 30 31 32 33 34 35 36 37 38 39 40 41 42 43 44 45,
[142, size=4] 	 0.06470593 	  1 2 3 4 5 6 7 8 9 10 11 12 13 14 15 16 17 18 19 20 24 25 27 28 29 30 31 32 33 34 35 36 37 38 39 40 41 42 43 44 45,
[143, size=1] 	 0.0012835681 	  1 2 3 4 5 6 7 8 9 10 11 12 13 14 15 16 17 18 19 20 21 23 24 25 26 27 28 29 30 31 32 33 34 35 36 37 38 39 40 41 42 43 44 45,
[144, size=3] 	 0.007934215 	  1 2 3 4 5 6 7 8 9 10 11 12 13 14 15 16 17 18 19 20 24 25 26 27 28 29 30 31 32 33 34 35 36 37 38 39 40 41 42 43 44 45,
[145, size=4] 	 4.955893E-4 	  1 2 3 4 5 6 7 8 9 10 11 12 13 14 15 16 17 18 19 24 25 26 27 28 29 30 31 32 33 34 35 36 37 38 39 40 41 42 43 44 45,
[146, size=1] 	 0.006411389 	  1 2 3 4 5 6 7 8 9 10 11 12 13 14 15 16 17 18 19 20 22 23 24 25 26 27 28 29 30 31 32 33 34 35 36 37 38 39 40 41 42 43 44 45,
[147, size=1] 	 0.018994678 	  1 2 3 4 5 6 7 8 9 10 11 12 13 14 15 16 17 18 19 20 21 22 24 25 26 27 28 29 30 31 32 33 34 35 36 37 38 39 40 41 42 43 44 45,
[148, size=2] 	 0.0014471025 	  1 2 3 4 5 6 7 8 9 10 11 12 13 14 15 16 17 18 19 21 22 24 25 26 27 28 29 30 31 32 33 34 35 36 37 38 39 40 41 42 43 44 45,
[149, size=1] 	 0.11165614 	  1 2 3 4 5 6 7 8 9 10 11 12 13 14 15 16 17 18 19 21 22 23 24 25 26 27 28 29 30 31 32 33 34 35 36 37 38 39 40 41 42 43 44 45,
;
END; [Splits]

BEGIN Network;
DIMENSIONS ntax=45 nvertices=581 nedges=1011;
DRAW to_scale;
TRANSLATE
2 'clc1_ciona',
3 'Clc1_gallus',
4 'Clc1_bos',
5 'Clc1_homo',
6 'Clc1_mus',
7 'Clc1_rat',
8 'Clc1_xenopus',
9 'Clc1_danio',
10 'Clc1_ustilago',
11 'Clc1_cryptococcus',
12 'Clc1_spombe',
13 'Clc1_ncrassa',
14 'Clc1_aspergillus',
15 'Clc1_yarrowia',
16 'Clc1_candida_a',
17 'Clc1_debaryomyces',
18 'Clc1_pichia',
19 'Clc1_candida_g',
20 'Clc1_SGD_Scerevisiae',
21 'Clc1_MIT_Smik_c543_8871',
22 'Clc1_MIT_Spar_c287_8978',
23 'Clc1_MIT_Sbay_c567_9945',
24 'Clc1_WashU_Sklu_Contig2222_6',
25 'Clc1_WashU_Scas_Contig620_3',
26 'Clc1_kluyveromyces',
27 'clc1_toxoplasma_g',
28 'clc1_phytophthora',
29 'clc1_phaeo',
30 'clc1_thalassiossira',
31 'clc1_naegl_estExt_fgeneshHS_pg_C_90049',
32 'Clc1_dictyostelium',
33 'clc1_tetrahymena',
34 'clc1_trichomonas',
35 'clc1_volvox',
36 'clc1_creinhardtii',
37 'clc1_ostreococcus',
38 'clc1_athaliana',
39 'clc1_populus',
40 'clc1_oryza',
41 'clc1_physcomitrella',
42 'clc1_leishmania',
43 'clc1_celegans',
44 'Clc1_apis',
45 'Clc1_drosophila',
46 'Clc1_ciona',
;
VERTICES
1 -0.0019444127 0.0 w=2 h=2 s=n c=153 51 0 b=153 51 0,
2 0.0 0.0 w=2 h=2 c=153 51 0 b=153 51 0,
3 -0.014048884 0.09661725 w=2 h=2 c=153 51 0 b=153 51 0,
4 -0.028865153 0.12878835 w=2 h=2 c=153 51 0 b=153 51 0,
5 -0.029046021 0.13468309 w=2 h=2 c=153 51 0 b=153 51 0,
6 -0.030609448 0.13526647 w=2 h=2 c=153 51 0 b=153 51 0,
7 -0.031095212 0.1381693 w=2 h=2 c=153 51 0 b=153 51 0,
8 -0.049764443 0.16907819 w=2 h=2 c=153 51 0 b=153 51 0,
9 -0.094809785 0.20847733 w=2 h=2 c=153 51 0 b=153 51 0,
10 -0.23485732 0.30266345 w=2 h=2 c=255 51 51 b=255 51 51,
11 -0.29118273 0.3372032 w=2 h=2 c=255 51 51 b=255 51 51,
12 -0.34400028 0.36181244 w=2 h=2 c=255 51 51 b=255 51 51,
13 -0.39334875 0.34795803 w=2 h=2 c=255 51 51 b=255 51 51,
14 -0.43237078 0.35647473 w=2 h=2 c=255 51 51 b=255 51 51,
15 -0.49111986 0.33308944 w=2 h=2 c=255 51 51 b=255 51 51,
16 -0.5623246 0.3236278 w=2 h=2 c=255 51 51 b=255 51 51,
17 -0.59483397 0.29823226 w=2 h=2 c=255 51 51 b=255 51 51,
18 -0.6240862 0.28769875 w=2 h=2 c=255 51 51 b=255 51 51,
19 -0.69370323 0.22088678 w=2 h=2 c=255 51 51 b=255 51 51,
20 -0.72619426 0.16822611 w=2 h=2 c=255 51 51 b=255 51 51,
21 -0.73668855 0.16397779 w=2 h=2 c=255 51 51 b=255 51 51,
22 -0.7427567 0.15635939 w=2 h=2 c=255 51 51 b=255 51 51,
23 -0.7438149 0.14050286 w=2 h=2 c=255 51 51 b=255 51 51,
24 -0.74877733 0.08109449 w=2 h=2 c=255 51 51 b=255 51 51,
25 -0.75175434 0.051853098 w=2 h=2 c=255 51 51 b=255 51 51,
26 -0.76205546 -0.0016552539 w=2 h=2 c=255 51 51 b=255 51 51,
27 -0.7653126 -0.16433421 w=2 h=2 c=102 102 255 b=102 102 255,
28 -0.7096928 -0.21854198 w=2 h=2 c=102 102 255 b=102 102 255,
29 -0.70506114 -0.28536758 w=2 h=2 c=102 102 255 b=102 102 255,
30 -0.6783962 -0.33227775 w=2 h=2 c=102 102 255 b=102 102 255,
31 -0.61209375 -0.35124305 w=2 h=2 c=204 204 0 b=204 204 0,
32 -0.5655158 -0.3816225 w=2 h=2 c=153 0 204 b=153 0 204,
33 -0.5293126 -0.43654692 w=2 h=2 c=102 102 255 b=102 102 255,
34 -0.46014076 -0.40561777 w=2 h=2 c=204 204 0 b=204 204 0,
35 -0.4002939 -0.44472092 w=2 h=2 c=0 153 51 b=0 153 51,
36 -0.36063763 -0.4341182 w=2 h=2 c=0 153 51 b=0 153 51,
37 -0.28827292 -0.45095456 w=2 h=2 c=0 153 51 b=0 153 51,
38 -0.22943206 -0.41052613 w=2 h=2 c=0 153 51 b=0 153 51,
39 -0.18674922 -0.40344164 w=2 h=2 c=0 153 51 b=0 153 51,
40 -0.15458165 -0.37938944 w=2 h=2 c=0 153 51 b=0 153 51,
41 -0.102227576 -0.35596532 w=2 h=2 c=0 153 51 b=0 153 51,
42 -0.027640464 -0.3274899 w=2 h=2 c=204 204 0 b=204 204 0,
43 -0.052297246 -0.21179445 w=2 h=2 c=153 51 0 b=153 51 0,
44 -0.024996923 -0.11832544 w=2 h=2 c=153 51 0 b=153 51 0,
45 0.0033704678 -0.08815691 w=2 h=2 c=153 51 0 b=153 51 0,
46 -0.001203751 -0.0013040897 w=2 h=2 c=153 51 0 b=153 51 0,
47 -0.002183901 -1.6746639E-5 w=2 h=2 s=n c=153 51 0 b=153 51 0,
48 -0.22025748 0.015265936 w=2 h=2 s=n c=255 51 51 b=255 51 51,
49 -0.22049695 0.01524919 w=2 h=2 s=n c=255 51 51 b=255 51 51,
50 -0.23721308 0.01764889 w=2 h=2 s=n c=255 51 51 b=255 51 51,
51 -0.23745257 0.017632144 w=2 h=2 s=n c=255 51 51 b=255 51 51,
52 -0.23784448 0.01771545 w=2 h=2 s=n c=255 51 51 b=255 51 51,
53 -0.24861729 0.014626398 w=2 h=2 s=n c=255 51 51 b=255 51 51,
54 -0.24822538 0.014543092 w=2 h=2 s=n c=255 51 51 b=255 51 51,
55 -0.23126976 0.012160137 w=2 h=2 s=n c=255 51 51 b=255 51 51,
56 -0.25032735 0.01371714 w=2 h=2 s=n c=255 51 51 b=255 51 51,
57 -0.24993543 0.013633834 w=2 h=2 s=n c=255 51 51 b=255 51 51,
58 -0.23297983 0.01125088 w=2 h=2 s=n c=255 51 51 b=255 51 51,
59 -0.22220702 0.014339931 w=2 h=2 s=n c=255 51 51 b=255 51 51,
60 -0.0038939663 -9.2600455E-4 w=2 h=2 s=n c=153 51 0 b=153 51 0,
61 -0.28729343 -0.002741222 w=2 h=2 s=n c=255 51 51 b=255 51 51,
62 -0.28690153 -0.0028245281 w=2 h=2 s=n c=255 51 51 b=255 51 51,
63 -0.26994592 -0.0052074827 w=2 h=2 s=n c=255 51 51 b=255 51 51,
64 -0.3326224 -0.01573909 w=2 h=2 s=n c=255 51 51 b=255 51 51,
65 -0.33223048 -0.015822398 w=2 h=2 s=n c=255 51 51 b=255 51 51,
66 -0.33727333 -0.017431885 w=2 h=2 s=n c=255 51 51 b=255 51 51,
67 -0.3368814 -0.017515192 w=2 h=2 s=n c=255 51 51 b=255 51 51,
68 -0.34711546 -0.018819686 w=2 h=2 s=n c=255 51 51 b=255 51 51,
69 -0.35176638 -0.02051248 w=2 h=2 s=n c=255 51 51 b=255 51 51,
70 -0.2519033 0.014396617 w=2 h=2 s=n c=255 51 51 b=255 51 51,
71 -0.25361338 0.0134873595 w=2 h=2 s=n c=255 51 51 b=255 51 51,
72 -0.29057947 -0.0029710026 w=2 h=2 s=n c=255 51 51 b=255 51 51,
73 -0.3359084 -0.01596887 w=2 h=2 s=n c=255 51 51 b=255 51 51,
74 -0.3504015 -0.019049468 w=2 h=2 s=n c=255 51 51 b=255 51 51,
75 -0.35505238 -0.020742262 w=2 h=2 s=n c=255 51 51 b=255 51 51,
76 -0.36633223 -0.03020717 w=2 h=2 s=n c=255 51 51 b=255 51 51,
77 -0.36304623 -0.02997739 w=2 h=2 s=n c=255 51 51 b=255 51 51,
78 -0.34855315 -0.026896793 w=2 h=2 s=n c=255 51 51 b=255 51 51,
79 -0.34816122 -0.0269801 w=2 h=2 s=n c=255 51 51 b=255 51 51,
80 -0.3672306 -0.031204889 w=2 h=2 s=n c=255 51 51 b=255 51 51,
81 -0.36394456 -0.030975107 w=2 h=2 s=n c=255 51 51 b=255 51 51,
82 -0.3494515 -0.027894512 w=2 h=2 s=n c=255 51 51 b=255 51 51,
83 -0.34905958 -0.027977819 w=2 h=2 s=n c=255 51 51 b=255 51 51,
84 -0.36661285 -0.030382523 w=2 h=2 s=n c=255 51 51 b=255 51 51,
85 -0.3675112 -0.031380244 w=2 h=2 s=n c=255 51 51 b=255 51 51,
86 -0.35349745 -0.016059725 w=2 h=2 s=n c=255 51 51 b=255 51 51,
87 -0.35814837 -0.017752519 w=2 h=2 s=n c=255 51 51 b=255 51 51,
88 -0.3694282 -0.027217427 w=2 h=2 s=n c=255 51 51 b=255 51 51,
89 -0.36970884 -0.02739278 w=2 h=2 s=n c=255 51 51 b=255 51 51,
90 -0.37060717 -0.028390499 w=2 h=2 s=n c=255 51 51 b=255 51 51,
91 -0.3595238 -0.009366785 w=2 h=2 s=n c=255 51 51 b=255 51 51,
92 -0.36417472 -0.011059579 w=2 h=2 s=n c=255 51 51 b=255 51 51,
93 -0.37545455 -0.020524489 w=2 h=2 s=n c=255 51 51 b=255 51 51,
94 -0.37573516 -0.020699842 w=2 h=2 s=n c=255 51 51 b=255 51 51,
95 -0.37663352 -0.02169756 w=2 h=2 s=n c=255 51 51 b=255 51 51,
96 -0.252244 0.014901725 w=2 h=2 s=n c=255 51 51 b=255 51 51,
97 -0.25395408 0.013992466 w=2 h=2 s=n c=255 51 51 b=255 51 51,
98 -0.29092017 -0.0024658958 w=2 h=2 s=n c=255 51 51 b=255 51 51,
99 -0.3362491 -0.015463765 w=2 h=2 s=n c=255 51 51 b=255 51 51,
100 -0.3507422 -0.018544361 w=2 h=2 s=n c=255 51 51 b=255 51 51,
101 -0.35383815 -0.015554617 w=2 h=2 s=n c=255 51 51 b=255 51 51,
102 -0.3598645 -0.008861678 w=2 h=2 s=n c=255 51 51 b=255 51 51,
103 -0.36451542 -0.010554473 w=2 h=2 s=n c=255 51 51 b=255 51 51,
104 -0.37579525 -0.020019382 w=2 h=2 s=n c=255 51 51 b=255 51 51,
105 -0.37607586 -0.020194735 w=2 h=2 s=n c=255 51 51 b=255 51 51,
106 -0.37697423 -0.021192454 w=2 h=2 s=n c=255 51 51 b=255 51 51,
107 -0.36705008 3.3543623E-4 w=2 h=2 s=n c=255 51 51 b=255 51 51,
108 -0.37170097 -0.0013573586 w=2 h=2 s=n c=255 51 51 b=255 51 51,
109 -0.38298082 -0.010822267 w=2 h=2 s=n c=255 51 51 b=255 51 51,
110 -0.38326144 -0.010997621 w=2 h=2 s=n c=255 51 51 b=255 51 51,
111 -0.3841598 -0.01199534 w=2 h=2 s=n c=255 51 51 b=255 51 51,
112 -0.39096847 0.020041345 w=2 h=2 s=n c=255 51 51 b=255 51 51,
113 -0.4022483 0.010576436 w=2 h=2 s=n c=255 51 51 b=255 51 51,
114 -0.40252894 0.010401082 w=2 h=2 s=n c=255 51 51 b=255 51 51,
115 -0.40342727 0.009403364 w=2 h=2 s=n c=255 51 51 b=255 51 51,
116 -0.37277827 0.0088278325 w=2 h=2 s=n c=255 51 51 b=255 51 51,
117 -0.3774292 0.0071350373 w=2 h=2 s=n c=255 51 51 b=255 51 51,
118 -0.39669666 0.02853374 w=2 h=2 s=n c=255 51 51 b=255 51 51,
119 -0.4079765 0.019068832 w=2 h=2 s=n c=255 51 51 b=255 51 51,
120 -0.40825713 0.018893478 w=2 h=2 s=n c=255 51 51 b=255 51 51,
121 -0.40915546 0.01789576 w=2 h=2 s=n c=255 51 51 b=255 51 51,
122 -0.3712303 -0.03431919 w=2 h=2 s=n c=255 51 51 b=255 51 51,
123 -0.36813435 -0.037308935 w=2 h=2 s=n c=255 51 51 b=255 51 51,
124 -0.3678537 -0.03713358 w=2 h=2 s=n c=255 51 51 b=255 51 51,
125 -0.3645677 -0.0369038 w=2 h=2 s=n c=255 51 51 b=255 51 51,
126 -0.36808032 -0.03885562 w=2 h=2 s=n c=255 51 51 b=255 51 51,
127 -0.3677997 -0.038680263 w=2 h=2 s=n c=255 51 51 b=255 51 51,
128 -0.3645137 -0.038450483 w=2 h=2 s=n c=255 51 51 b=255 51 51,
129 -0.4030328 0.03313723 w=2 h=2 s=n c=255 51 51 b=255 51 51,
130 -0.41431266 0.023672322 w=2 h=2 s=n c=255 51 51 b=255 51 51,
131 -0.41459328 0.023496967 w=2 h=2 s=n c=255 51 51 b=255 51 51,
132 -0.41549164 0.02249925 w=2 h=2 s=n c=255 51 51 b=255 51 51,
133 -0.40976343 0.014006853 w=2 h=2 s=n c=255 51 51 b=255 51 51,
134 -0.23705257 0.017886834 w=2 h=2 s=n c=255 51 51 b=255 51 51,
135 -0.23729207 0.017870087 w=2 h=2 s=n c=255 51 51 b=255 51 51,
136 -0.237684 0.017953394 w=2 h=2 s=n c=255 51 51 b=255 51 51,
137 -0.2484568 0.014864341 w=2 h=2 s=n c=255 51 51 b=255 51 51,
138 -0.2517428 0.014634561 w=2 h=2 s=n c=255 51 51 b=255 51 51,
139 -0.2520835 0.015139668 w=2 h=2 s=n c=255 51 51 b=255 51 51,
140 -0.25379357 0.01423041 w=2 h=2 s=n c=255 51 51 b=255 51 51,
141 -0.29075965 -0.0022279522 w=2 h=2 s=n c=255 51 51 b=255 51 51,
142 -0.33608863 -0.015225821 w=2 h=2 s=n c=255 51 51 b=255 51 51,
143 -0.35058168 -0.018306416 w=2 h=2 s=n c=255 51 51 b=255 51 51,
144 -0.35367766 -0.015316674 w=2 h=2 s=n c=255 51 51 b=255 51 51,
145 -0.359704 -0.008623734 w=2 h=2 s=n c=255 51 51 b=255 51 51,
146 -0.36688957 5.733799E-4 w=2 h=2 s=n c=255 51 51 b=255 51 51,
147 -0.37261778 0.009065776 w=2 h=2 s=n c=255 51 51 b=255 51 51,
148 -0.37726867 0.007372981 w=2 h=2 s=n c=255 51 51 b=255 51 51,
149 -0.39653617 0.028771684 w=2 h=2 s=n c=255 51 51 b=255 51 51,
150 -0.40287232 0.033375174 w=2 h=2 s=n c=255 51 51 b=255 51 51,
151 -0.4175925 0.042573366 w=2 h=2 s=n c=255 51 51 b=255 51 51,
152 -0.417753 0.042335425 w=2 h=2 s=n c=255 51 51 b=255 51 51,
153 -0.42903283 0.032870516 w=2 h=2 s=n c=255 51 51 b=255 51 51,
154 -0.42931348 0.03269516 w=2 h=2 s=n c=255 51 51 b=255 51 51,
155 -0.4302118 0.03169744 w=2 h=2 s=n c=255 51 51 b=255 51 51,
156 -0.42448363 0.023205047 w=2 h=2 s=n c=255 51 51 b=255 51 51,
157 -0.43407926 0.035229173 w=2 h=2 s=n c=255 51 51 b=255 51 51,
158 -0.4349776 0.034231454 w=2 h=2 s=n c=255 51 51 b=255 51 51,
159 -0.4292494 0.025739059 w=2 h=2 s=n c=255 51 51 b=255 51 51,
160 -0.45042023 0.042504642 w=2 h=2 s=n c=255 51 51 b=255 51 51,
161 -0.45131856 0.041506924 w=2 h=2 s=n c=255 51 51 b=255 51 51,
162 -0.44559038 0.03301453 w=2 h=2 s=n c=255 51 51 b=255 51 51,
163 -0.45332947 0.042238828 w=2 h=2 s=n c=255 51 51 b=255 51 51,
164 -0.44760126 0.033746433 w=2 h=2 s=n c=255 51 51 b=255 51 51,
165 -0.37718835 -0.022313753 w=2 h=2 s=n c=255 51 51 b=255 51 51,
166 -0.371162 -0.029006692 w=2 h=2 s=n c=255 51 51 b=255 51 51,
167 -0.37178513 -0.03493538 w=2 h=2 s=n c=255 51 51 b=255 51 51,
168 -0.36868915 -0.037925124 w=2 h=2 s=n c=255 51 51 b=255 51 51,
169 -0.36863515 -0.03947181 w=2 h=2 s=n c=255 51 51 b=255 51 51,
170 -0.5093292 0.05829649 w=2 h=2 s=n c=255 51 51 b=255 51 51,
171 -0.503601 0.049804095 w=2 h=2 s=n c=255 51 51 b=255 51 51,
172 -0.364027 -0.047166195 w=2 h=2 s=n,
173 -0.36374637 -0.04699084 w=2 h=2 s=n,
174 -0.36046034 -0.046761062 w=2 h=2 s=n,
175 -0.36788055 -0.0437514 w=2 h=2 s=n c=255 51 51 b=255 51 51,
176 -0.36732572 -0.043135207 w=2 h=2 s=n c=255 51 51 b=255 51 51,
177 -0.36327237 -0.051445786 w=2 h=2 s=n,
178 -0.5105607 0.05855825 w=2 h=2 s=n c=255 51 51 b=255 51 51,
179 -0.50483245 0.050065853 w=2 h=2 s=n c=255 51 51 b=255 51 51,
180 -0.533636 0.06714343 w=2 h=2 s=n c=255 51 51 b=255 51 51,
181 -0.5348674 0.06740519 w=2 h=2 s=n c=255 51 51 b=255 51 51,
182 -0.39673707 0.029577455 w=2 h=2 s=n c=255 51 51 b=255 51 51,
183 -0.40307322 0.034180943 w=2 h=2 s=n c=255 51 51 b=255 51 51,
184 -0.41779342 0.043379135 w=2 h=2 s=n c=255 51 51 b=255 51 51,
185 -0.4179539 0.043141194 w=2 h=2 s=n c=255 51 51 b=255 51 51,
186 -0.42923373 0.033676285 w=2 h=2 s=n c=255 51 51 b=255 51 51,
187 -0.42951438 0.033500932 w=2 h=2 s=n c=255 51 51 b=255 51 51,
188 -0.43428016 0.03603494 w=2 h=2 s=n c=255 51 51 b=255 51 51,
189 -0.45062113 0.04331041 w=2 h=2 s=n c=255 51 51 b=255 51 51,
190 -0.45151946 0.042312693 w=2 h=2 s=n c=255 51 51 b=255 51 51,
191 -0.45353037 0.043044597 w=2 h=2 s=n c=255 51 51 b=255 51 51,
192 -0.19477645 0.044303894 w=2 h=2 s=n c=255 51 51 b=255 51 51,
193 -0.19501594 0.044287145 w=2 h=2 s=n c=255 51 51 b=255 51 51,
194 -0.19540787 0.044370454 w=2 h=2 s=n c=255 51 51 b=255 51 51,
195 -0.20618066 0.041281402 w=2 h=2 s=n c=255 51 51 b=255 51 51,
196 -0.20946668 0.04105162 w=2 h=2 s=n c=255 51 51 b=255 51 51,
197 -0.20980738 0.041556727 w=2 h=2 s=n c=255 51 51 b=255 51 51,
198 -0.36272278 -0.05239773 w=2 h=2 s=n,
199 -0.36347738 -0.04811814 w=2 h=2 s=n,
200 -0.36319676 -0.047942787 w=2 h=2 s=n,
201 -0.35991073 -0.047713008 w=2 h=2 s=n,
202 -0.53527826 0.06740519 w=2 h=2 s=n c=255 51 51 b=255 51 51,
203 -0.5109715 0.05855825 w=2 h=2 s=n c=255 51 51 b=255 51 51,
204 -0.5052433 0.050065853 w=2 h=2 s=n c=255 51 51 b=255 51 51,
205 -0.5040118 0.049804095 w=2 h=2 s=n c=255 51 51 b=255 51 51,
206 -0.4480121 0.033746433 w=2 h=2 s=n c=255 51 51 b=255 51 51,
207 -0.4460012 0.03301453 w=2 h=2 s=n c=255 51 51 b=255 51 51,
208 -0.42966023 0.025739059 w=2 h=2 s=n c=255 51 51 b=255 51 51,
209 -0.42489445 0.023205047 w=2 h=2 s=n c=255 51 51 b=255 51 51,
210 -0.41017425 0.014006853 w=2 h=2 s=n c=255 51 51 b=255 51 51,
211 -0.4038381 0.009403364 w=2 h=2 s=n c=255 51 51 b=255 51 51,
212 -0.38457063 -0.01199534 w=2 h=2 s=n c=255 51 51 b=255 51 51,
213 -0.37738505 -0.021192454 w=2 h=2 s=n c=255 51 51 b=255 51 51,
214 -0.37704435 -0.02169756 w=2 h=2 s=n c=255 51 51 b=255 51 51,
215 -0.37759918 -0.022313753 w=2 h=2 s=n c=255 51 51 b=255 51 51,
216 -0.39853734 0.03511812 w=2 h=2 s=n c=255 51 51 b=255 51 51,
217 -0.4048735 0.039721612 w=2 h=2 s=n c=255 51 51 b=255 51 51,
218 -0.4195937 0.048919804 w=2 h=2 s=n c=255 51 51 b=255 51 51,
219 -0.41975418 0.048681863 w=2 h=2 s=n c=255 51 51 b=255 51 51,
220 -0.43103403 0.039216954 w=2 h=2 s=n c=255 51 51 b=255 51 51,
221 -0.43131465 0.039041597 w=2 h=2 s=n c=255 51 51 b=255 51 51,
222 -0.43608043 0.04157561 w=2 h=2 s=n c=255 51 51 b=255 51 51,
223 -0.4524214 0.04885108 w=2 h=2 s=n c=255 51 51 b=255 51 51,
224 -0.45331976 0.04785336 w=2 h=2 s=n c=255 51 51 b=255 51 51,
225 -0.45533064 0.048585266 w=2 h=2 s=n c=255 51 51 b=255 51 51,
226 -0.39735878 0.033103295 w=2 h=2 s=n c=255 51 51 b=255 51 51,
227 -0.39915904 0.038643964 w=2 h=2 s=n c=255 51 51 b=255 51 51,
228 -0.4054952 0.043247454 w=2 h=2 s=n c=255 51 51 b=255 51 51,
229 -0.42021537 0.052445646 w=2 h=2 s=n c=255 51 51 b=255 51 51,
230 -0.42037588 0.0522077 w=2 h=2 s=n c=255 51 51 b=255 51 51,
231 -0.4316557 0.042742793 w=2 h=2 s=n c=255 51 51 b=255 51 51,
232 -0.43193635 0.04256744 w=2 h=2 s=n c=255 51 51 b=255 51 51,
233 -0.43670213 0.045101453 w=2 h=2 s=n c=255 51 51 b=255 51 51,
234 -0.4530431 0.052376922 w=2 h=2 s=n c=255 51 51 b=255 51 51,
235 -0.19329807 0.045903303 w=2 h=2 s=n c=255 51 51 b=255 51 51,
236 -0.20407088 0.04281425 w=2 h=2 s=n c=255 51 51 b=255 51 51,
237 -0.2073569 0.04258447 w=2 h=2 s=n c=255 51 51 b=255 51 51,
238 -0.2076976 0.043089576 w=2 h=2 s=n c=255 51 51 b=255 51 51,
239 -0.12649958 0.080607355 w=2 h=2 s=n c=255 51 51 b=255 51 51,
240 -0.12673905 0.080590606 w=2 h=2 s=n c=255 51 51 b=255 51 51,
241 -0.12713099 0.08067391 w=2 h=2 s=n c=255 51 51 b=255 51 51,
242 -0.1250212 0.08220676 w=2 h=2 s=n c=255 51 51 b=255 51 51,
243 -0.135794 0.07911771 w=2 h=2 s=n c=255 51 51 b=255 51 51,
244 -0.35649985 -0.06515661 w=2 h=2 s=n,
245 -0.35725445 -0.060877018 w=2 h=2 s=n,
246 -0.37239942 -0.04599172 w=2 h=2 s=n,
247 -0.37164482 -0.050271306 w=2 h=2 s=n,
248 -0.5430001 0.070365235 w=2 h=2 s=n c=255 51 51 b=255 51 51,
249 -0.5434109 0.070365235 w=2 h=2 s=n c=255 51 51 b=255 51 51,
250 -0.45387313 0.05317847 w=2 h=2 s=n c=255 51 51 b=255 51 51,
251 -0.45325142 0.04965263 w=2 h=2 s=n c=255 51 51 b=255 51 51,
252 -0.45414978 0.04865491 w=2 h=2 s=n c=255 51 51 b=255 51 51,
253 -0.45616066 0.049386818 w=2 h=2 s=n c=255 51 51 b=255 51 51,
254 -0.4543604 0.04384615 w=2 h=2 s=n c=255 51 51 b=255 51 51,
255 -0.4541595 0.04304038 w=2 h=2 s=n c=255 51 51 b=255 51 51,
256 -0.5101592 0.059098043 w=2 h=2 s=n c=255 51 51 b=255 51 51,
257 -0.53446597 0.06794498 w=2 h=2 s=n c=255 51 51 b=255 51 51,
258 -0.53569746 0.068206735 w=2 h=2 s=n c=255 51 51 b=255 51 51,
259 -0.54383016 0.07116679 w=2 h=2 s=n c=255 51 51 b=255 51 51,
260 -0.40611902 0.044791445 w=2 h=2 s=n c=255 51 51 b=255 51 51,
261 -0.4208392 0.053989638 w=2 h=2 s=n c=255 51 51 b=255 51 51,
262 -0.42099968 0.053751696 w=2 h=2 s=n c=255 51 51 b=255 51 51,
263 -0.43227953 0.044286788 w=2 h=2 s=n c=255 51 51 b=255 51 51,
264 -0.43256015 0.04411143 w=2 h=2 s=n c=255 51 51 b=255 51 51,
265 -0.43732592 0.046645444 w=2 h=2 s=n c=255 51 51 b=255 51 51,
266 -0.4536669 0.053920913 w=2 h=2 s=n c=255 51 51 b=255 51 51,
267 -0.45449695 0.05472246 w=2 h=2 s=n c=255 51 51 b=255 51 51,
268 -0.45387524 0.051196624 w=2 h=2 s=n c=255 51 51 b=255 51 51,
269 -0.45477358 0.050198905 w=2 h=2 s=n c=255 51 51 b=255 51 51,
270 -0.4567845 0.05093081 w=2 h=2 s=n c=255 51 51 b=255 51 51,
271 -0.12477405 0.082414135 w=2 h=2 s=n c=255 51 51 b=255 51 51,
272 -0.13554686 0.07932509 w=2 h=2 s=n c=255 51 51 b=255 51 51,
273 -0.20382375 0.043021627 w=2 h=2 s=n c=255 51 51 b=255 51 51,
274 -0.20710975 0.042791847 w=2 h=2 s=n c=255 51 51 b=255 51 51,
275 -0.20745045 0.04329695 w=2 h=2 s=n c=255 51 51 b=255 51 51,
276 -0.1133854 0.08947761 w=2 h=2 s=n c=255 51 51 b=255 51 51,
277 -0.11313826 0.08968499 w=2 h=2 s=n c=255 51 51 b=255 51 51,
278 -0.12391107 0.08659594 w=2 h=2 s=n c=255 51 51 b=255 51 51,
279 -0.33502886 -0.10234547 w=2 h=2 s=n,
280 -0.33578345 -0.098065875 w=2 h=2 s=n,
281 -0.3717119 -0.05219298 w=2 h=2 s=n,
282 -0.36794764 -0.045673072 w=2 h=2 s=n,
283 -0.36739284 -0.04505688 w=2 h=2 s=n,
284 -0.36333948 -0.05336746 w=2 h=2 s=n,
285 -0.36278987 -0.054319404 w=2 h=2 s=n,
286 -0.35656697 -0.06707828 w=2 h=2 s=n,
287 -0.3757402 -0.03825407 w=2 h=2 s=n c=255 51 51 b=255 51 51,
288 -0.37264422 -0.041243814 w=2 h=2 s=n c=255 51 51 b=255 51 51,
289 -0.3725902 -0.0427905 w=2 h=2 s=n c=255 51 51 b=255 51 51,
290 -0.3763545 -0.049310405 w=2 h=2 s=n,
291 -0.38609353 -0.027621612 w=2 h=2 s=n c=255 51 51 b=255 51 51,
292 -0.3856827 -0.027621612 w=2 h=2 s=n c=255 51 51 b=255 51 51,
293 -0.37965634 -0.03431455 w=2 h=2 s=n c=255 51 51 b=255 51 51,
294 -0.38027948 -0.040243242 w=2 h=2 s=n c=255 51 51 b=255 51 51,
295 -0.38423455 -0.043561928 w=2 h=2 s=n c=255 51 51 b=255 51 51,
296 -0.38113856 -0.04655167 w=2 h=2 s=n,
297 -0.38108456 -0.048098356 w=2 h=2 s=n,
298 -0.38484883 -0.05461826 w=2 h=2 s=n,
299 -0.54928243 0.06954005 w=2 h=2 s=n c=255 51 51 b=255 51 51,
300 -0.54114974 0.066580005 w=2 h=2 s=n c=255 51 51 b=255 51 51,
301 -0.51684296 0.057733066 w=2 h=2 s=n c=255 51 51 b=255 51 51,
302 -0.5111148 0.04924067 w=2 h=2 s=n c=255 51 51 b=255 51 51,
303 -0.5098833 0.048978914 w=2 h=2 s=n c=255 51 51 b=255 51 51,
304 -0.4538836 0.03292125 w=2 h=2 s=n c=255 51 51 b=255 51 51,
305 -0.4518727 0.032189343 w=2 h=2 s=n c=255 51 51 b=255 51 51,
306 -0.43553174 0.024913875 w=2 h=2 s=n c=255 51 51 b=255 51 51,
307 -0.43076593 0.022379862 w=2 h=2 s=n c=255 51 51 b=255 51 51,
308 -0.41604576 0.01318167 w=2 h=2 s=n c=255 51 51 b=255 51 51,
309 -0.4097096 0.00857818 w=2 h=2 s=n c=255 51 51 b=255 51 51,
310 -0.3904421 -0.012820523 w=2 h=2 s=n c=255 51 51 b=255 51 51,
311 -0.38325655 -0.022017637 w=2 h=2 s=n c=255 51 51 b=255 51 51,
312 -0.38291585 -0.022522744 w=2 h=2 s=n c=255 51 51 b=255 51 51,
313 -0.38347065 -0.023138937 w=2 h=2 s=n c=255 51 51 b=255 51 51,
314 -0.391965 -0.028446795 w=2 h=2 s=n c=255 51 51 b=255 51 51,
315 -0.66041064 0.12307178 w=2 h=2 s=n c=255 51 51 b=255 51 51,
316 -0.65958065 0.122270234 w=2 h=2 s=n c=255 51 51 b=255 51 51,
317 -0.65999144 0.122270234 w=2 h=2 s=n c=255 51 51 b=255 51 51,
318 -0.54030913 0.07159619 w=2 h=2 s=n c=255 51 51 b=255 51 51,
319 -0.5415406 0.07185795 w=2 h=2 s=n c=255 51 51 b=255 51 51,
320 -0.54967326 0.074818 w=2 h=2 s=n c=255 51 51 b=255 51 51,
321 -0.6662538 0.12672299 w=2 h=2 s=n c=255 51 51 b=255 51 51,
322 -0.6654238 0.12592144 w=2 h=2 s=n c=255 51 51 b=255 51 51,
323 -0.6658346 0.12592144 w=2 h=2 s=n c=255 51 51 b=255 51 51,
324 -0.42532519 0.06318729 w=2 h=2 s=n c=255 51 51 b=255 51 51,
325 -0.4254857 0.06294935 w=2 h=2 s=n c=255 51 51 b=255 51 51,
326 -0.43676552 0.053484444 w=2 h=2 s=n c=255 51 51 b=255 51 51,
327 -0.43704614 0.05330909 w=2 h=2 s=n c=255 51 51 b=255 51 51,
328 -0.44181195 0.0558431 w=2 h=2 s=n c=255 51 51 b=255 51 51,
329 -0.45815292 0.06311857 w=2 h=2 s=n c=255 51 51 b=255 51 51,
330 -0.45898294 0.06392012 w=2 h=2 s=n c=255 51 51 b=255 51 51,
331 -0.45836124 0.06039428 w=2 h=2 s=n c=255 51 51 b=255 51 51,
332 -0.45925957 0.05939656 w=2 h=2 s=n c=255 51 51 b=255 51 51,
333 -0.46127048 0.060128465 w=2 h=2 s=n c=255 51 51 b=255 51 51,
334 -0.4071023 0.047817655 w=2 h=2 s=n c=255 51 51 b=255 51 51,
335 -0.42182246 0.05701585 w=2 h=2 s=n c=255 51 51 b=255 51 51,
336 -0.42630848 0.0662135 w=2 h=2 s=n c=255 51 51 b=255 51 51,
337 -0.42646897 0.06597556 w=2 h=2 s=n c=255 51 51 b=255 51 51,
338 -0.4377488 0.056510653 w=2 h=2 s=n c=255 51 51 b=255 51 51,
339 -0.43802944 0.0563353 w=2 h=2 s=n c=255 51 51 b=255 51 51,
340 -0.44279522 0.058869313 w=2 h=2 s=n c=255 51 51 b=255 51 51,
341 -0.4591362 0.06614478 w=2 h=2 s=n c=255 51 51 b=255 51 51,
342 -0.4599662 0.066946335 w=2 h=2 s=n c=255 51 51 b=255 51 51,
343 -0.1106834 0.09146855 w=2 h=2 s=n c=255 51 51 b=255 51 51,
344 -0.1214562 0.0883795 w=2 h=2 s=n c=255 51 51 b=255 51 51,
345 -0.056253456 0.11985521 w=2 h=2 s=n c=153 51 0 b=153 51 0,
346 -0.056006316 0.12006258 w=2 h=2 s=n c=153 51 0 b=153 51 0,
347 -0.05355145 0.12184615 w=2 h=2 s=n c=153 51 0 b=153 51 0,
348 -0.12603387 0.080776855 w=2 h=2 s=n c=255 51 51 b=255 51 51,
349 -0.12627336 0.08076011 w=2 h=2 s=n c=255 51 51 b=255 51 51,
350 -0.12666528 0.08084341 w=2 h=2 s=n c=255 51 51 b=255 51 51,
351 -0.1245555 0.082376264 w=2 h=2 s=n c=255 51 51 b=255 51 51,
352 -0.1129197 0.089647114 w=2 h=2 s=n c=255 51 51 b=255 51 51,
353 -0.055787753 0.12002471 w=2 h=2 s=n c=153 51 0 b=153 51 0,
354 -0.055540614 0.12023209 w=2 h=2 s=n c=153 51 0 b=153 51 0,
355 -0.053085748 0.12201565 w=2 h=2 s=n c=153 51 0 b=153 51 0,
356 -0.32783794 -0.037426297 w=2 h=2 s=n c=255 51 51 b=255 51 51,
357 -0.3269396 -0.03642858 w=2 h=2 s=n c=255 51 51 b=255 51 51,
358 -0.31565976 -0.026963672 w=2 h=2 s=n c=255 51 51 b=255 51 51,
359 -0.31100884 -0.025270877 w=2 h=2 s=n c=255 51 51 b=255 51 51,
360 -0.2656799 -0.012273008 w=2 h=2 s=n c=255 51 51 b=255 51 51,
361 -0.24872428 -0.014655963 w=2 h=2 s=n c=255 51 51 b=255 51 51,
362 -0.3276913 -0.10485601 w=2 h=2 s=n,
363 -0.34916228 -0.06766715 w=2 h=2 s=n,
364 -0.3553852 -0.054908276 w=2 h=2 s=n,
365 -0.3551046 -0.054732922 w=2 h=2 s=n,
366 -0.35181856 -0.05450314 w=2 h=2 s=n,
367 -0.35236818 -0.053551193 w=2 h=2 s=n,
368 -0.35642153 -0.04524062 w=2 h=2 s=n,
369 -0.35647553 -0.043693934 w=2 h=2 s=n c=255 51 51 b=255 51 51,
370 -0.3558524 -0.037765242 w=2 h=2 s=n c=255 51 51 b=255 51 51,
371 -0.34135935 -0.034684647 w=2 h=2 s=n c=255 51 51 b=255 51 51,
372 -0.34096742 -0.03476795 w=2 h=2 s=n c=255 51 51 b=255 51 51,
373 -0.31974578 -0.04421643 w=2 h=2 s=n c=255 51 51 b=255 51 51,
374 -0.32884365 -0.109214835 w=2 h=2 s=n,
375 -0.32959825 -0.104935244 w=2 h=2 s=n,
376 -0.32150608 -0.11172538 w=2 h=2 s=n,
377 -0.34297708 -0.07453652 w=2 h=2 s=n,
378 -0.3492 -0.061777644 w=2 h=2 s=n,
379 -0.3489194 -0.06160229 w=2 h=2 s=n,
380 -0.34563336 -0.06137251 w=2 h=2 s=n,
381 -0.3203653 -0.13241021 w=2 h=2 s=n,
382 -0.31418008 -0.13927959 w=2 h=2 s=n,
383 -0.3747155 -0.05528107 w=2 h=2 s=n,
384 -0.3739609 -0.05956066 w=2 h=2 s=n,
385 -0.37402803 -0.061482333 w=2 h=2 s=n,
386 -0.37026376 -0.054962426 w=2 h=2 s=n,
387 -0.36970893 -0.054346234 w=2 h=2 s=n,
388 -0.37377235 -0.049389876 w=2 h=2 s=n,
389 -0.37608847 -0.05867923 w=2 h=2 s=n,
390 -0.37533385 -0.06295882 w=2 h=2 s=n,
391 -0.37540096 -0.06488049 w=2 h=2 s=n,
392 -0.38626233 -0.04503521 w=2 h=2 s=n,
393 -0.38316637 -0.048024952 w=2 h=2 s=n,
394 -0.38311234 -0.049571637 w=2 h=2 s=n,
395 -0.3868766 -0.056091543 w=2 h=2 s=n,
396 -0.5664118 0.06834225 w=2 h=2 s=n c=255 51 51 b=255 51 51,
397 -0.55827916 0.0653822 w=2 h=2 s=n c=255 51 51 b=255 51 51,
398 -0.5339724 0.056535263 w=2 h=2 s=n c=255 51 51 b=255 51 51,
399 -0.5282442 0.048042867 w=2 h=2 s=n c=255 51 51 b=255 51 51,
400 -0.66899735 0.12772156 w=2 h=2 s=n c=255 51 51 b=255 51 51,
401 -0.6681673 0.12692001 w=2 h=2 s=n c=255 51 51 b=255 51 51,
402 -0.66857815 0.12692001 w=2 h=2 s=n c=255 51 51 b=255 51 51,
403 -0.662735 0.1232688 w=2 h=2 s=n c=255 51 51 b=255 51 51,
404 -0.68080366 0.13445929 w=2 h=2 s=n c=255 51 51 b=255 51 51,
405 -0.6835472 0.13545784 w=2 h=2 s=n c=255 51 51 b=255 51 51,
406 -0.68271714 0.1346563 w=2 h=2 s=n c=255 51 51 b=255 51 51,
407 -0.683128 0.1346563 w=2 h=2 s=n c=255 51 51 b=255 51 51,
408 -0.5416651 0.07258132 w=2 h=2 s=n c=255 51 51 b=255 51 51,
409 -0.5428965 0.07284308 w=2 h=2 s=n c=255 51 51 b=255 51 51,
410 -0.5510292 0.07580313 w=2 h=2 s=n c=255 51 51 b=255 51 51,
411 -0.66760975 0.12770812 w=2 h=2 s=n c=255 51 51 b=255 51 51,
412 -0.6821596 0.13544442 w=2 h=2 s=n c=255 51 51 b=255 51 51,
413 -0.6849031 0.13644299 w=2 h=2 s=n c=255 51 51 b=255 51 51,
414 -0.4632813 0.06207031 w=2 h=2 s=n c=255 51 51 b=255 51 51,
415 -0.4587953 0.052872654 w=2 h=2 s=n c=255 51 51 b=255 51 51,
416 -0.45817152 0.051328663 w=2 h=2 s=n c=255 51 51 b=255 51 51,
417 -0.45637122 0.045787994 w=2 h=2 s=n c=255 51 51 b=255 51 51,
418 -0.45617032 0.044982225 w=2 h=2 s=n c=255 51 51 b=255 51 51,
419 -0.5121701 0.061039887 w=2 h=2 s=n c=255 51 51 b=255 51 51,
420 -0.53647685 0.069886826 w=2 h=2 s=n c=255 51 51 b=255 51 51,
421 -0.54231995 0.073538035 w=2 h=2 s=n c=255 51 51 b=255 51 51,
422 -0.5436759 0.074523166 w=2 h=2 s=n c=255 51 51 b=255 51 51,
423 -0.5449074 0.07478493 w=2 h=2 s=n c=255 51 51 b=255 51 51,
424 -0.55304 0.077744976 w=2 h=2 s=n c=255 51 51 b=255 51 51,
425 -0.6696206 0.12964997 w=2 h=2 s=n c=255 51 51 b=255 51 51,
426 -0.6841704 0.13738626 w=2 h=2 s=n c=255 51 51 b=255 51 51,
427 -0.48718315 0.13575149 w=2 h=2 s=n c=255 51 51 b=255 51 51,
428 -0.5035241 0.14302696 w=2 h=2 s=n c=255 51 51 b=255 51 51,
429 -0.5043542 0.14382851 w=2 h=2 s=n c=255 51 51 b=255 51 51,
430 -0.5033709 0.1408023 w=2 h=2 s=n c=255 51 51 b=255 51 51,
431 -0.5027492 0.13727646 w=2 h=2 s=n c=255 51 51 b=255 51 51,
432 -0.5036475 0.13627873 w=2 h=2 s=n c=255 51 51 b=255 51 51,
433 -0.50565845 0.13701063 w=2 h=2 s=n c=255 51 51 b=255 51 51,
434 -0.50766927 0.13895248 w=2 h=2 s=n c=255 51 51 b=255 51 51,
435 -0.40095162 0.055699173 w=2 h=2 s=n c=255 51 51 b=255 51 51,
436 -0.40728778 0.060302664 w=2 h=2 s=n c=255 51 51 b=255 51 51,
437 -0.4079116 0.061846655 w=2 h=2 s=n c=255 51 51 b=255 51 51,
438 -0.40889487 0.06487287 w=2 h=2 s=n c=255 51 51 b=255 51 51,
439 -0.42361504 0.07407106 w=2 h=2 s=n c=255 51 51 b=255 51 51,
440 -0.42810103 0.08326872 w=2 h=2 s=n c=255 51 51 b=255 51 51,
441 -0.39622232 0.06564643 w=2 h=2 s=n c=255 51 51 b=255 51 51,
442 -0.3980226 0.0711871 w=2 h=2 s=n c=255 51 51 b=255 51 51,
443 -0.39981517 0.08824231 w=2 h=2 s=n c=255 51 51 b=255 51 51,
444 -0.40615132 0.0928458 w=2 h=2 s=n c=255 51 51 b=255 51 51,
445 -0.40677515 0.09438979 w=2 h=2 s=n c=255 51 51 b=255 51 51,
446 -0.4077584 0.097416006 w=2 h=2 s=n c=255 51 51 b=255 51 51,
447 -0.051466346 0.12337449 w=2 h=2 s=n c=153 51 0 b=153 51 0,
448 -0.051932044 0.12320499 w=2 h=2 s=n c=153 51 0 b=153 51 0,
449 -0.10906399 0.092827395 w=2 h=2 s=n c=255 51 51 b=255 51 51,
450 -0.1198368 0.08973835 w=2 h=2 s=n c=255 51 51 b=255 51 51,
451 -0.04215138 0.1288482 w=2 h=2 s=n c=153 51 0 b=153 51 0,
452 -0.040531978 0.13020705 w=2 h=2 s=n c=153 51 0 b=153 51 0,
453 -0.04099768 0.13003755 w=2 h=2 s=n c=153 51 0 b=153 51 0,
454 -0.04853949 0.12325185 w=2 h=2 s=n c=153 51 0 b=153 51 0,
455 -0.048292346 0.12345922 w=2 h=2 s=n c=153 51 0 b=153 51 0,
456 -0.045837484 0.12524278 w=2 h=2 s=n c=153 51 0 b=153 51 0,
457 -0.034903117 0.13207534 w=2 h=2 s=n c=153 51 0 b=153 51 0,
458 -0.03328371 0.13343418 w=2 h=2 s=n c=153 51 0 b=153 51 0,
459 -0.2499603 -0.017994467 w=2 h=2 s=n c=255 51 51 b=255 51 51,
460 -0.2330047 -0.020377422 w=2 h=2 s=n c=255 51 51 b=255 51 51,
461 -0.31777048 -0.045266714 w=2 h=2 s=n,
462 -0.32586265 -0.03847658 w=2 h=2 s=n c=255 51 51 b=255 51 51,
463 -0.3249643 -0.03747886 w=2 h=2 s=n c=255 51 51 b=255 51 51,
464 -0.31368446 -0.028013954 w=2 h=2 s=n c=255 51 51 b=255 51 51,
465 -0.30903354 -0.026321158 w=2 h=2 s=n c=255 51 51 b=255 51 51,
466 -0.2637046 -0.01332329 w=2 h=2 s=n c=255 51 51 b=255 51 51,
467 -0.24798502 -0.01904475 w=2 h=2 s=n c=255 51 51 b=255 51 51,
468 -0.33932254 -0.065957606 w=2 h=2 s=n,
469 -0.34550774 -0.059088238 w=2 h=2 s=n,
470 -0.34605733 -0.05813629 w=2 h=2 s=n,
471 -0.35011068 -0.049825713 w=2 h=2 s=n,
472 -0.35016468 -0.04827903 w=2 h=2 s=n,
473 -0.34954154 -0.042350337 w=2 h=2 s=n c=255 51 51 b=255 51 51,
474 -0.3350485 -0.03926974 w=2 h=2 s=n c=255 51 51 b=255 51 51,
475 -0.33465657 -0.039353047 w=2 h=2 s=n c=255 51 51 b=255 51 51,
476 -0.31343493 -0.048801526 w=2 h=2 s=n,
477 -0.31145966 -0.04985181 w=2 h=2 s=n,
478 -0.31000784 -0.14461984 w=2 h=2 s=n,
479 -0.3246714 -0.11455509 w=2 h=2 s=n,
480 -0.32542598 -0.1102755 w=2 h=2 s=n,
481 -0.31733382 -0.11706563 w=2 h=2 s=n,
482 -0.30296654 -0.16254573 w=2 h=2 s=n,
483 -0.29678133 -0.1694151 w=2 h=2 s=n,
484 -0.29260907 -0.17475535 w=2 h=2 s=n,
485 -0.31420907 -0.14764743 w=2 h=2 s=n,
486 -0.29681033 -0.17778294 w=2 h=2 s=n,
487 -0.35446438 -0.07551123 w=2 h=2 s=n,
488 -0.35439727 -0.07358956 w=2 h=2 s=n,
489 -0.33292627 -0.11077842 w=2 h=2 s=n,
490 -0.31826273 -0.14084317 w=2 h=2 s=n,
491 -0.3121065 -0.15608038 w=2 h=2 s=n,
492 -0.36332574 -0.053498317 w=2 h=2 s=n,
493 -0.36277613 -0.054450266 w=2 h=2 s=n,
494 -0.3565532 -0.06720914 w=2 h=2 s=n,
495 -0.35445064 -0.075642094 w=2 h=2 s=n,
496 -0.37501064 -0.20616783 w=2 h=2 s=n,
497 -0.37269455 -0.19687848 w=2 h=2 s=n,
498 -0.3686412 -0.20518905 w=2 h=2 s=n,
499 -0.36862746 -0.20531991 w=2 h=2 s=n,
500 -0.37592158 -0.0678331 w=2 h=2 s=n,
501 -0.37454864 -0.06443494 w=2 h=2 s=n,
502 -0.37078437 -0.057915036 w=2 h=2 s=n,
503 -0.37022954 -0.057298843 w=2 h=2 s=n,
504 -0.3755313 -0.20912044 w=2 h=2 s=n,
505 -0.37701026 -0.056028545 w=2 h=2 s=n,
506 -0.37932634 -0.0653179 w=2 h=2 s=n,
507 -0.37999073 -0.054701373 w=2 h=2 s=n,
508 -0.37603566 -0.051382687 w=2 h=2 s=n,
509 -0.37740862 -0.05478085 w=2 h=2 s=n,
510 -0.38064653 -0.061419517 w=2 h=2 s=n,
511 -0.390046 -0.05961148 w=2 h=2 s=n,
512 -0.3880182 -0.0581382 w=2 h=2 s=n,
513 -0.37952384 -0.05283034 w=2 h=2 s=n,
514 -0.38316008 -0.05822131 w=2 h=2 s=n,
515 -0.42890722 -0.08640609 w=2 h=2 s=n,
516 -0.4288532 -0.08795278 w=2 h=2 s=n,
517 -0.4326175 -0.094472684 w=2 h=2 s=n,
518 -0.43578684 -0.09799262 w=2 h=2 s=n,
519 -0.40274736 -0.055336196 w=2 h=2 s=n,
520 -0.39965138 -0.05832594 w=2 h=2 s=n,
521 -0.44539225 -0.09670708 w=2 h=2 s=n,
522 -0.5464102 0.0768175 w=2 h=2 s=n c=255 51 51 b=255 51 51,
523 -0.54764163 0.07707926 w=2 h=2 s=n c=255 51 51 b=255 51 51,
524 -0.55577433 0.08003931 w=2 h=2 s=n c=255 51 51 b=255 51 51,
525 -0.6723549 0.1319443 w=2 h=2 s=n c=255 51 51 b=255 51 51,
526 -0.6869047 0.1396806 w=2 h=2 s=n c=255 51 51 b=255 51 51,
527 -0.52029663 0.15297663 w=2 h=2 s=n c=255 51 51 b=255 51 51,
528 -0.47590873 0.076094456 w=2 h=2 s=n c=255 51 51 b=255 51 51,
529 -0.47142273 0.0668968 w=2 h=2 s=n c=255 51 51 b=255 51 51,
530 -0.4707989 0.06535281 w=2 h=2 s=n c=255 51 51 b=255 51 51,
531 -0.46899864 0.059812143 w=2 h=2 s=n c=255 51 51 b=255 51 51,
532 -0.46879774 0.05900637 w=2 h=2 s=n c=255 51 51 b=255 51 51,
533 -0.52479744 0.07506403 w=2 h=2 s=n c=255 51 51 b=255 51 51,
534 -0.5491042 0.08391097 w=2 h=2 s=n c=255 51 51 b=255 51 51,
535 -0.5549474 0.08756219 w=2 h=2 s=n c=255 51 51 b=255 51 51,
536 -0.5563033 0.08854732 w=2 h=2 s=n c=255 51 51 b=255 51 51,
537 -0.55903757 0.09084165 w=2 h=2 s=n c=255 51 51 b=255 51 51,
538 -0.5136207 0.15756667 w=2 h=2 s=n c=255 51 51 b=255 51 51,
539 -0.5126374 0.15454046 w=2 h=2 s=n c=255 51 51 b=255 51 51,
540 -0.5120157 0.15101461 w=2 h=2 s=n c=255 51 51 b=255 51 51,
541 -0.51291406 0.1500169 w=2 h=2 s=n c=255 51 51 b=255 51 51,
542 -0.51492494 0.1507488 w=2 h=2 s=n c=255 51 51 b=255 51 51,
543 -0.51693577 0.15269065 w=2 h=2 s=n c=255 51 51 b=255 51 51,
544 -0.5295632 0.1667148 w=2 h=2 s=n c=255 51 51 b=255 51 51,
545 -0.4312453 0.09294578 w=2 h=2 s=n c=255 51 51 b=255 51 51,
546 -0.42945275 0.07589056 w=2 h=2 s=n c=255 51 51 b=255 51 51,
547 -0.42961323 0.07565262 w=2 h=2 s=n c=255 51 51 b=255 51 51,
548 -0.44089308 0.06618771 w=2 h=2 s=n c=255 51 51 b=255 51 51,
549 -0.4411737 0.06601236 w=2 h=2 s=n c=255 51 51 b=255 51 51,
550 -0.44593948 0.06854637 w=2 h=2 s=n c=255 51 51 b=255 51 51,
551 -0.49032742 0.14542855 w=2 h=2 s=n c=255 51 51 b=255 51 51,
552 -0.4011167 0.1255132 w=2 h=2 s=n c=255 51 51 b=255 51 51,
553 -0.40745288 0.13011669 w=2 h=2 s=n c=255 51 51 b=255 51 51,
554 -0.40807667 0.13166067 w=2 h=2 s=n c=255 51 51 b=255 51 51,
555 -0.40905994 0.13468689 w=2 h=2 s=n c=255 51 51 b=255 51 51,
556 -0.34637636 0.07401552 w=2 h=2 s=n c=255 51 51 b=255 51 51,
557 -0.35102728 0.07232272 w=2 h=2 s=n c=255 51 51 b=255 51 51,
558 -0.37029475 0.09372143 w=2 h=2 s=n c=255 51 51 b=255 51 51,
559 -0.1108728 0.10121174 w=2 h=2 s=n c=255 51 51 b=255 51 51,
560 -0.1124922 0.0998529 w=2 h=2 s=n c=255 51 51 b=255 51 51,
561 -0.114947066 0.09806933 w=2 h=2 s=n c=255 51 51 b=255 51 51,
562 -0.12658286 0.09079848 w=2 h=2 s=n c=255 51 51 b=255 51 51,
563 -0.19485974 0.05449502 w=2 h=2 s=n c=255 51 51 b=255 51 51,
564 -0.19814576 0.054265242 w=2 h=2 s=n c=255 51 51 b=255 51 51,
565 -0.19848645 0.054770347 w=2 h=2 s=n c=255 51 51 b=255 51 51,
566 -0.04098905 0.13004588 w=2 h=2 s=n c=153 51 0 b=153 51 0,
567 -0.051923417 0.12321333 w=2 h=2 s=n c=153 51 0 b=153 51 0,
568 -0.10905536 0.09283573 w=2 h=2 s=n c=255 51 51 b=255 51 51,
569 -0.119828165 0.08974668 w=2 h=2 s=n c=255 51 51 b=255 51 51,
570 -0.11086417 0.10122007 w=2 h=2 s=n c=255 51 51 b=255 51 51,
571 -0.031697974 0.13458629 w=2 h=2 s=n c=153 51 0 b=153 51 0,
572 -0.03894624 0.13135915 w=2 h=2 s=n c=153 51 0 b=153 51 0,
573 -0.039411943 0.13118964 w=2 h=2 s=n c=153 51 0 b=153 51 0,
574 -0.039403312 0.13119797 w=2 h=2 s=n c=153 51 0 b=153 51 0,
575 -0.12461839 0.081077725 w=2 h=2 s=n c=255 51 51 b=255 51 51,
576 -0.12485788 0.081060976 w=2 h=2 s=n c=255 51 51 b=255 51 51,
577 -0.1252498 0.08114428 w=2 h=2 s=n c=255 51 51 b=255 51 51,
578 -0.123140015 0.08267713 w=2 h=2 s=n c=255 51 51 b=255 51 51,
579 -0.11150422 0.08994798 w=2 h=2 s=n c=255 51 51 b=255 51 51,
580 -0.054372273 0.12032558 w=2 h=2 s=n c=153 51 0 b=153 51 0,
581 -0.04712401 0.12355272 w=2 h=2 s=n c=153 51 0 b=153 51 0,
;
VLABELS
2 'clc1_ciona' f='Dialog-PLAIN-10',
3 'Clc1_gallus' x=12 y=5 f='Dialog-PLAIN-10',
4 'Clc1_bos' x=11 y=7 f='Dialog-PLAIN-10',
5 'Clc1_homo' x=8 y=16 f='Dialog-PLAIN-10',
6 'Clc1_mus' x=12 y=28 f='Dialog-PLAIN-10',
7 'Clc1_rat' x=10 y=40 f='Dialog-PLAIN-10',
8 'Clc1_xenopus' x=-25 y=37 f='Dialog-PLAIN-10',
9 'Clc1_danio' x=-19 y=8 f='Dialog-PLAIN-10',
10 'Clc1_ustilago' x=-27 y=14 f='Dialog-PLAIN-10',
11 'Clc1_cryptococcus' x=-40 y=14 f='Dialog-PLAIN-10',
12 'Clc1_spombe' x=-30 y=15 f='Dialog-PLAIN-10',
13 'Clc1_ncrassa' x=-31 y=-5 f='Dialog-PLAIN-10',
14 'Clc1_aspergillus' x=-40 y=30 f='Dialog-PLAIN-10',
15 'Clc1_yarrowia' x=-37 y=15 f='Dialog-PLAIN-10',
16 'Clc1_candida_a' x=-41 y=9 f='Dialog-PLAIN-10',
17 'Clc1_debaryomyces' x=-53 y=8 f='Dialog-PLAIN-10',
18 'Clc1_pichia' x=-34 y=2 f='Dialog-PLAIN-10',
19 'Clc1_candida_g' x=-84 y=11 f='Dialog-PLAIN-10',
20 'Clc1_SGD_Scerevisiae' x=-113 y=10 f='Dialog-PLAIN-10',
21 'Clc1_MIT_Smik_c543_8871' x=-140 y=-1 f='Dialog-PLAIN-10',
22 'Clc1_MIT_Spar_c287_8978' x=-138 y=-8 f='Dialog-PLAIN-10',
23 'Clc1_MIT_Sbay_c567_9945' x=-140 y=-10 f='Dialog-PLAIN-10',
24 'Clc1_WashU_Sklu_Contig2222_6' x=-168 y=4 f='Dialog-PLAIN-10',
25 'Clc1_WashU_Scas_Contig620_3' x=-163 y=2 f='Dialog-PLAIN-10',
26 'Clc1_kluyveromyces' x=-109 y=1 f='Dialog-PLAIN-10',
27 'clc1_toxoplasma_g' x=-103 y=-1 f='Dialog-PLAIN-10',
28 'clc1_phytophthora' x=-100 y=-3 f='Dialog-PLAIN-10',
29 'clc1_phaeodactylum' x=-108 y=-4 f='Dialog-PLAIN-10',
30 'clc1_thalassiossira' x=-100 y=-5 f='Dialog-PLAIN-10',
31 'clc1_naegleria' x=-42 y=-6 f='Dialog-PLAIN-10',
32 'Clc1_dictyostelium' x=-51 y=-7 f='Dialog-PLAIN-10',
33 'clc1_tetrahymena' x=-48 y=-8 f='Dialog-PLAIN-10',
34 'clc1_trichomonas' x=-45 y=-9 f='Dialog-PLAIN-10',
35 'clc1_volvox' x=-28 y=-14 f='Dialog-PLAIN-10',
36 'clc1_creinhardtii' x=-40 y=-9 f='Dialog-PLAIN-10',
37 'clc1_ostreococcus' x=-41 y=-24 f='Dialog-PLAIN-10',
38 'clc1_athaliana' x=-31 y=-8 f='Dialog-PLAIN-10',
39 'clc1_populus' x=-26 y=2 f='Dialog-PLAIN-10',
40 'clc1_oryza' x=-18 y=3 f='Dialog-PLAIN-10',
41 'clc1_physcomitrella' x=-39 y=4 f='Dialog-PLAIN-10',
42 'clc1_leishmania' x=9 y=0 f='Dialog-PLAIN-10',
43 'clc1_celegans' x=10 y=-3 f='Dialog-PLAIN-10',
44 'Clc1_apis' x=11 y=-2 f='Dialog-PLAIN-10',
45 'Clc1_drosophila' x=12 y=0 f='Dialog-PLAIN-10',
46 'Clc1_ciona' x=12 y=3 f='Dialog-PLAIN-10',
;
EDGES
1 1 2 s=4 w=0.0019444127,
2 47 1 s=3 w=2.400729E-4,
3 48 1 s=10 w=0.21884616,
4 49 47 s=10 w=0.21884616,
5 49 48 s=3 w=2.400729E-4,
6 50 48 s=13 w=0.017122237,
7 51 49 s=13 w=0.017122237,
8 51 50 s=3 w=2.400729E-4,
9 52 51 s=28 w=4.0067962E-4,
10 53 52 s=9 w=0.011206944,
11 54 51 s=9 w=0.011206944,
12 54 53 s=28 w=4.0067962E-4,
13 55 49 s=9 w=0.011206944,
14 55 54 s=13 w=0.017122237,
15 56 53 s=2 w=0.0019367689,
16 57 54 s=2 w=0.0019367689,
17 57 56 s=28 w=4.0067962E-4,
18 58 55 s=2 w=0.0019367689,
19 58 57 s=13 w=0.017122237,
20 59 49 s=2 w=0.0019367689,
21 59 58 s=9 w=0.011206944,
22 60 47 s=2 w=0.0019367689,
23 60 59 s=10 w=0.21884616,
24 60 46 s=1 w=0.0027166535,
25 61 56 s=8 w=0.04046442,
26 62 57 s=8 w=0.04046442,
27 62 61 s=28 w=4.0067962E-4,
28 63 58 s=8 w=0.04046442,
29 63 62 s=13 w=0.017122237,
30 64 61 s=20 w=0.047155686,
31 65 62 s=20 w=0.047155686,
32 65 64 s=28 w=4.0067962E-4,
33 66 64 s=19 w=0.004949401,
34 67 65 s=19 w=0.004949401,
35 67 66 s=28 w=4.0067962E-4,
36 68 64 s=27 w=0.014816847,
37 69 66 s=27 w=0.014816847,
38 69 68 s=19 w=0.004949401,
39 70 53 s=34 w=0.0032940386,
40 71 56 s=34 w=0.0032940386,
41 71 70 s=2 w=0.0019367689,
42 72 61 s=34 w=0.0032940386,
43 72 71 s=8 w=0.04046442,
44 73 64 s=34 w=0.0032940386,
45 73 72 s=20 w=0.047155686,
46 74 68 s=34 w=0.0032940386,
47 74 73 s=27 w=0.014816847,
48 75 69 s=34 w=0.0032940386,
49 75 74 s=19 w=0.004949401,
50 76 75 s=18 w=0.014724784,
51 77 69 s=18 w=0.014724784,
52 77 76 s=34 w=0.0032940386,
53 78 66 s=18 w=0.014724784,
54 78 77 s=27 w=0.014816847,
55 79 67 s=18 w=0.014724784,
56 79 78 s=28 w=4.0067962E-4,
57 80 76 s=17 w=0.0013425624,
58 81 77 s=17 w=0.0013425624,
59 81 80 s=34 w=0.0032940386,
60 82 78 s=17 w=0.0013425624,
61 82 81 s=27 w=0.014816847,
62 83 79 s=17 w=0.0013425624,
63 83 82 s=28 w=4.0067962E-4,
64 84 76 s=33 w=3.3090703E-4,
65 85 80 s=33 w=3.3090703E-4,
66 85 84 s=17 w=0.0013425624,
67 86 74 s=69 w=0.0043039043,
68 87 75 s=69 w=0.0043039043,
69 87 86 s=19 w=0.004949401,
70 88 76 s=69 w=0.0043039043,
71 88 87 s=18 w=0.014724784,
72 89 84 s=69 w=0.0043039043,
73 89 88 s=33 w=3.3090703E-4,
74 90 85 s=69 w=0.0043039043,
75 90 89 s=17 w=0.0013425624,
76 91 86 s=73 w=0.009006238,
77 92 87 s=73 w=0.009006238,
78 92 91 s=19 w=0.004949401,
79 93 88 s=73 w=0.009006238,
80 93 92 s=18 w=0.014724784,
81 94 89 s=73 w=0.009006238,
82 94 93 s=33 w=3.3090703E-4,
83 95 90 s=73 w=0.009006238,
84 95 94 s=17 w=0.0013425624,
85 96 70 s=85 w=6.092688E-4,
86 97 71 s=85 w=6.092688E-4,
87 97 96 s=2 w=0.0019367689,
88 98 72 s=85 w=6.092688E-4,
89 98 97 s=8 w=0.04046442,
90 99 73 s=85 w=6.092688E-4,
91 99 98 s=20 w=0.047155686,
92 100 74 s=85 w=6.092688E-4,
93 100 99 s=27 w=0.014816847,
94 101 86 s=85 w=6.092688E-4,
95 101 100 s=69 w=0.0043039043,
96 102 91 s=85 w=6.092688E-4,
97 102 101 s=73 w=0.009006238,
98 103 92 s=85 w=6.092688E-4,
99 103 102 s=19 w=0.004949401,
100 104 93 s=85 w=6.092688E-4,
101 104 103 s=18 w=0.014724784,
102 105 94 s=85 w=6.092688E-4,
103 105 104 s=33 w=3.3090703E-4,
104 106 95 s=85 w=6.092688E-4,
105 106 105 s=17 w=0.0013425624,
106 107 102 s=84 w=0.011671306,
107 108 103 s=84 w=0.011671306,
108 108 107 s=19 w=0.004949401,
109 109 104 s=84 w=0.011671306,
110 109 108 s=18 w=0.014724784,
111 110 105 s=84 w=0.011671306,
112 110 109 s=33 w=3.3090703E-4,
113 111 106 s=84 w=0.011671306,
114 111 110 s=17 w=0.0013425624,
115 112 108 s=83 w=0.028794795,
116 113 109 s=83 w=0.028794795,
117 113 112 s=18 w=0.014724784,
118 114 110 s=83 w=0.028794795,
119 114 113 s=33 w=3.3090703E-4,
120 115 111 s=83 w=0.028794795,
121 115 114 s=17 w=0.0013425624,
122 116 107 s=88 w=0.01024368,
123 117 108 s=88 w=0.01024368,
124 117 116 s=19 w=0.004949401,
125 118 112 s=88 w=0.01024368,
126 118 117 s=83 w=0.028794795,
127 119 113 s=88 w=0.01024368,
128 119 118 s=18 w=0.014724784,
129 120 114 s=88 w=0.01024368,
130 120 119 s=33 w=3.3090703E-4,
131 121 115 s=88 w=0.01024368,
132 121 120 s=17 w=0.0013425624,
133 122 90 s=26 w=0.005961348,
134 123 85 s=26 w=0.005961348,
135 123 122 s=69 w=0.0043039043,
136 124 80 s=26 w=0.005961348,
137 124 123 s=33 w=3.3090703E-4,
138 125 81 s=26 w=0.005961348,
139 125 124 s=34 w=0.0032940386,
140 126 123 s=25 w=0.0015476274,
141 127 124 s=25 w=0.0015476274,
142 127 126 s=33 w=3.3090703E-4,
143 128 125 s=25 w=0.0015476274,
144 128 127 s=34 w=0.0032940386,
145 129 118 s=82 w=0.007831925,
146 130 119 s=82 w=0.007831925,
147 130 129 s=18 w=0.014724784,
148 131 120 s=82 w=0.007831925,
149 131 130 s=33 w=3.3090703E-4,
150 132 121 s=82 w=0.007831925,
151 132 131 s=17 w=0.0013425624,
152 133 115 s=82 w=0.007831925,
153 133 132 s=88 w=0.01024368,
154 134 50 s=119 w=2.870119E-4,
155 135 51 s=119 w=2.870119E-4,
156 135 134 s=3 w=2.400729E-4,
157 136 52 s=119 w=2.870119E-4,
158 136 135 s=28 w=4.0067962E-4,
159 137 53 s=119 w=2.870119E-4,
160 137 136 s=9 w=0.011206944,
161 138 70 s=119 w=2.870119E-4,
162 138 137 s=34 w=0.0032940386,
163 139 96 s=119 w=2.870119E-4,
164 139 138 s=85 w=6.092688E-4,
165 140 97 s=119 w=2.870119E-4,
166 140 139 s=2 w=0.0019367689,
167 141 98 s=119 w=2.870119E-4,
168 141 140 s=8 w=0.04046442,
169 142 99 s=119 w=2.870119E-4,
170 142 141 s=20 w=0.047155686,
171 143 100 s=119 w=2.870119E-4,
172 143 142 s=27 w=0.014816847,
173 144 101 s=119 w=2.870119E-4,
174 144 143 s=69 w=0.0043039043,
175 145 102 s=119 w=2.870119E-4,
176 145 144 s=73 w=0.009006238,
177 146 107 s=119 w=2.870119E-4,
178 146 145 s=84 w=0.011671306,
179 147 116 s=119 w=2.870119E-4,
180 147 146 s=88 w=0.01024368,
181 148 117 s=119 w=2.870119E-4,
182 148 147 s=19 w=0.004949401,
183 149 118 s=119 w=2.870119E-4,
184 149 148 s=83 w=0.028794795,
185 150 129 s=119 w=2.870119E-4,
186 150 149 s=82 w=0.007831925,
187 151 150 s=81 w=0.017357726,
188 152 129 s=81 w=0.017357726,
189 152 151 s=119 w=2.870119E-4,
190 153 130 s=81 w=0.017357726,
191 153 152 s=18 w=0.014724784,
192 154 131 s=81 w=0.017357726,
193 154 153 s=33 w=3.3090703E-4,
194 155 132 s=81 w=0.017357726,
195 155 154 s=17 w=0.0013425624,
196 156 133 s=81 w=0.017357726,
197 156 155 s=88 w=0.01024368,
198 157 154 s=80 w=0.0053975843,
199 158 155 s=80 w=0.0053975843,
200 158 157 s=17 w=0.0013425624,
201 159 156 s=80 w=0.0053975843,
202 159 158 s=88 w=0.01024368,
203 160 157 s=79 w=0.01788742,
204 161 158 s=79 w=0.01788742,
205 161 160 s=17 w=0.0013425624,
206 162 159 s=79 w=0.01788742,
207 162 161 s=88 w=0.01024368,
208 163 161 s=78 w=0.0021399474,
209 164 162 s=78 w=0.0021399474,
210 164 163 s=88 w=0.01024368,
211 165 95 s=54 w=8.2916877E-4,
212 166 90 s=54 w=8.2916877E-4,
213 166 165 s=73 w=0.009006238,
214 167 122 s=54 w=8.2916877E-4,
215 167 166 s=26 w=0.005961348,
216 168 123 s=54 w=8.2916877E-4,
217 168 167 s=69 w=0.0043039043,
218 169 126 s=54 w=8.2916877E-4,
219 169 168 s=25 w=0.0015476274,
220 170 163 s=77 w=0.058256485,
221 171 164 s=77 w=0.058256485,
222 171 170 s=88 w=0.01024368,
223 172 126 s=24 w=0.009246365,
224 173 127 s=24 w=0.009246365,
225 173 172 s=33 w=3.3090703E-4,
226 174 128 s=24 w=0.009246365,
227 174 173 s=34 w=0.0032940386,
228 175 169 s=38 w=0.0043456093,
229 176 126 s=38 w=0.0043456093,
230 176 175 s=54 w=8.2916877E-4,
231 177 172 s=38 w=0.0043456093,
232 177 176 s=24 w=0.009246365,
233 178 170 s=76 w=0.0012589854,
234 179 171 s=76 w=0.0012589854,
235 179 178 s=88 w=0.01024368,
236 180 170 s=87 w=0.025866717,
237 181 178 s=87 w=0.025866717,
238 181 180 s=76 w=0.0012589854,
239 182 149 s=111 w=8.304373E-4,
240 183 150 s=111 w=8.304373E-4,
241 183 182 s=82 w=0.007831925,
242 184 151 s=111 w=8.304373E-4,
243 184 183 s=81 w=0.017357726,
244 185 152 s=111 w=8.304373E-4,
245 185 184 s=119 w=2.870119E-4,
246 186 153 s=111 w=8.304373E-4,
247 186 185 s=18 w=0.014724784,
248 187 154 s=111 w=8.304373E-4,
249 187 186 s=33 w=3.3090703E-4,
250 188 157 s=111 w=8.304373E-4,
251 188 187 s=80 w=0.0053975843,
252 189 160 s=111 w=8.304373E-4,
253 189 188 s=79 w=0.01788742,
254 190 161 s=111 w=8.304373E-4,
255 190 189 s=17 w=0.0013425624,
256 191 163 s=111 w=8.304373E-4,
257 191 190 s=78 w=0.0021399474,
258 192 134 s=132 w=0.0498511,
259 193 135 s=132 w=0.0498511,
260 193 192 s=3 w=2.400729E-4,
261 194 136 s=132 w=0.0498511,
262 194 193 s=28 w=4.0067962E-4,
263 195 137 s=132 w=0.0498511,
264 195 194 s=9 w=0.011206944,
265 196 138 s=132 w=0.0498511,
266 196 195 s=34 w=0.0032940386,
267 197 139 s=132 w=0.0498511,
268 197 196 s=85 w=6.092688E-4,
269 198 177 s=23 w=0.0010992129,
270 199 172 s=23 w=0.0010992129,
271 199 198 s=38 w=0.0043456093,
272 200 173 s=23 w=0.0010992129,
273 200 199 s=33 w=3.3090703E-4,
274 201 174 s=23 w=0.0010992129,
275 201 200 s=34 w=0.0032940386,
276 202 181 s=72 w=4.1082836E-4,
277 203 178 s=72 w=4.1082836E-4,
278 203 202 s=87 w=0.025866717,
279 204 179 s=72 w=4.1082836E-4,
280 204 203 s=88 w=0.01024368,
281 205 171 s=72 w=4.1082836E-4,
282 205 204 s=76 w=0.0012589854,
283 206 164 s=72 w=4.1082836E-4,
284 206 205 s=77 w=0.058256485,
285 207 162 s=72 w=4.1082836E-4,
286 207 206 s=78 w=0.0021399474,
287 208 159 s=72 w=4.1082836E-4,
288 208 207 s=79 w=0.01788742,
289 209 156 s=72 w=4.1082836E-4,
290 209 208 s=80 w=0.0053975843,
291 210 133 s=72 w=4.1082836E-4,
292 210 209 s=81 w=0.017357726,
293 211 115 s=72 w=4.1082836E-4,
294 211 210 s=82 w=0.007831925,
295 212 111 s=72 w=4.1082836E-4,
296 212 211 s=83 w=0.028794795,
297 213 106 s=72 w=4.1082836E-4,
298 213 212 s=84 w=0.011671306,
299 214 95 s=72 w=4.1082836E-4,
300 214 213 s=85 w=6.092688E-4,
301 215 165 s=72 w=4.1082836E-4,
302 215 214 s=54 w=8.2916877E-4,
303 216 182 s=110 w=0.0058258036,
304 217 183 s=110 w=0.0058258036,
305 217 216 s=82 w=0.007831925,
306 218 184 s=110 w=0.0058258036,
307 218 217 s=81 w=0.017357726,
308 219 185 s=110 w=0.0058258036,
309 219 218 s=119 w=2.870119E-4,
310 220 186 s=110 w=0.0058258036,
311 220 219 s=18 w=0.014724784,
312 221 187 s=110 w=0.0058258036,
313 221 220 s=33 w=3.3090703E-4,
314 222 188 s=110 w=0.0058258036,
315 222 221 s=80 w=0.0053975843,
316 223 189 s=110 w=0.0058258036,
317 223 222 s=79 w=0.01788742,
318 224 190 s=110 w=0.0058258036,
319 224 223 s=17 w=0.0013425624,
320 225 191 s=110 w=0.0058258036,
321 225 224 s=78 w=0.0021399474,
322 226 182 s=114 w=0.0035802328,
323 227 216 s=114 w=0.0035802328,
324 227 226 s=110 w=0.0058258036,
325 228 217 s=114 w=0.0035802328,
326 228 227 s=82 w=0.007831925,
327 229 218 s=114 w=0.0035802328,
328 229 228 s=81 w=0.017357726,
329 230 219 s=114 w=0.0035802328,
330 230 229 s=119 w=2.870119E-4,
331 231 220 s=114 w=0.0035802328,
332 231 230 s=18 w=0.014724784,
333 232 221 s=114 w=0.0035802328,
334 232 231 s=33 w=3.3090703E-4,
335 233 222 s=114 w=0.0035802328,
336 233 232 s=80 w=0.0053975843,
337 234 223 s=114 w=0.0035802328,
338 234 233 s=79 w=0.01788742,
339 235 194 s=131 w=0.0026078399,
340 236 195 s=131 w=0.0026078399,
341 236 235 s=9 w=0.011206944,
342 237 196 s=131 w=0.0026078399,
343 237 236 s=34 w=0.0032940386,
344 238 197 s=131 w=0.0026078399,
345 238 237 s=85 w=6.092688E-4,
346 239 192 s=138 w=0.07732835,
347 240 193 s=138 w=0.07732835,
348 240 239 s=3 w=2.400729E-4,
349 241 194 s=138 w=0.07732835,
350 241 240 s=28 w=4.0067962E-4,
351 242 235 s=138 w=0.07732835,
352 242 241 s=131 w=0.0026078399,
353 243 236 s=138 w=0.07732835,
354 243 242 s=9 w=0.011206944,
355 244 198 s=32 w=0.01419555,
356 245 199 s=32 w=0.01419555,
357 245 244 s=38 w=0.0043456093,
358 246 169 s=53 w=0.0075285397,
359 247 175 s=53 w=0.0075285397,
360 247 246 s=38 w=0.0043456093,
361 248 181 s=90 w=0.0086546065,
362 249 202 s=90 w=0.0086546065,
363 249 248 s=72 w=4.1082836E-4,
364 250 234 s=99 w=0.0011538763,
365 251 223 s=99 w=0.0011538763,
366 251 250 s=114 w=0.0035802328,
367 252 224 s=99 w=0.0011538763,
368 252 251 s=17 w=0.0013425624,
369 253 225 s=99 w=0.0011538763,
370 253 252 s=78 w=0.0021399474,
371 254 191 s=99 w=0.0011538763,
372 254 253 s=110 w=0.0058258036,
373 255 163 s=99 w=0.0011538763,
374 255 254 s=111 w=8.304373E-4,
375 256 170 s=99 w=0.0011538763,
376 256 255 s=77 w=0.058256485,
377 257 180 s=99 w=0.0011538763,
378 257 256 s=87 w=0.025866717,
379 258 181 s=99 w=0.0011538763,
380 258 257 s=76 w=0.0012589854,
381 259 248 s=99 w=0.0011538763,
382 259 258 s=90 w=0.0086546065,
383 260 228 s=109 w=0.0016652488,
384 261 229 s=109 w=0.0016652488,
385 261 260 s=81 w=0.017357726,
386 262 230 s=109 w=0.0016652488,
387 262 261 s=119 w=2.870119E-4,
388 263 231 s=109 w=0.0016652488,
389 263 262 s=18 w=0.014724784,
390 264 232 s=109 w=0.0016652488,
391 264 263 s=33 w=3.3090703E-4,
392 265 233 s=109 w=0.0016652488,
393 265 264 s=80 w=0.0053975843,
394 266 234 s=109 w=0.0016652488,
395 266 265 s=79 w=0.01788742,
396 267 250 s=109 w=0.0016652488,
397 267 266 s=99 w=0.0011538763,
398 268 251 s=109 w=0.0016652488,
399 268 267 s=114 w=0.0035802328,
400 269 252 s=109 w=0.0016652488,
401 269 268 s=17 w=0.0013425624,
402 270 253 s=109 w=0.0016652488,
403 270 269 s=78 w=0.0021399474,
404 271 242 s=130 w=3.2262065E-4,
405 272 243 s=130 w=3.2262065E-4,
406 272 271 s=9 w=0.011206944,
407 273 236 s=130 w=3.2262065E-4,
408 273 272 s=138 w=0.07732835,
409 274 237 s=130 w=3.2262065E-4,
410 274 273 s=34 w=0.0032940386,
411 275 238 s=130 w=3.2262065E-4,
412 275 274 s=85 w=6.092688E-4,
413 276 242 s=137 w=0.013720679,
414 277 271 s=137 w=0.013720679,
415 277 276 s=130 w=3.2262065E-4,
416 278 272 s=137 w=0.013720679,
417 278 277 s=9 w=0.011206944,
418 279 244 s=31 w=0.042941995,
419 280 245 s=31 w=0.042941995,
420 280 279 s=38 w=0.0043456093,
421 281 247 s=45 w=0.0019228427,
422 282 175 s=45 w=0.0019228427,
423 282 281 s=53 w=0.0075285397,
424 283 176 s=45 w=0.0019228427,
425 283 282 s=54 w=8.2916877E-4,
426 284 177 s=45 w=0.0019228427,
427 284 283 s=24 w=0.009246365,
428 285 198 s=45 w=0.0019228427,
429 285 284 s=23 w=0.0010992129,
430 286 244 s=45 w=0.0019228427,
431 286 285 s=32 w=0.01419555,
432 287 167 s=61 w=0.0051629604,
433 288 168 s=61 w=0.0051629604,
434 288 287 s=69 w=0.0043039043,
435 289 169 s=61 w=0.0051629604,
436 289 288 s=25 w=0.0015476274,
437 290 246 s=61 w=0.0051629604,
438 290 289 s=53 w=0.0075285397,
439 291 215 s=65 w=0.010016355,
440 292 165 s=65 w=0.010016355,
441 292 291 s=72 w=4.1082836E-4,
442 293 166 s=65 w=0.010016355,
443 293 292 s=73 w=0.009006238,
444 294 167 s=65 w=0.010016355,
445 294 293 s=26 w=0.005961348,
446 295 287 s=65 w=0.010016355,
447 295 294 s=61 w=0.0051629604,
448 296 288 s=65 w=0.010016355,
449 296 295 s=69 w=0.0043039043,
450 297 289 s=65 w=0.010016355,
451 297 296 s=25 w=0.0015476274,
452 298 290 s=65 w=0.010016355,
453 298 297 s=53 w=0.0075285397,
454 299 249 s=71 w=0.00592919,
455 300 202 s=71 w=0.00592919,
456 300 299 s=90 w=0.0086546065,
457 301 203 s=71 w=0.00592919,
458 301 300 s=87 w=0.025866717,
459 302 204 s=71 w=0.00592919,
460 302 301 s=88 w=0.01024368,
461 303 205 s=71 w=0.00592919,
462 303 302 s=76 w=0.0012589854,
463 304 206 s=71 w=0.00592919,
464 304 303 s=77 w=0.058256485,
465 305 207 s=71 w=0.00592919,
466 305 304 s=78 w=0.0021399474,
467 306 208 s=71 w=0.00592919,
468 306 305 s=79 w=0.01788742,
469 307 209 s=71 w=0.00592919,
470 307 306 s=80 w=0.0053975843,
471 308 210 s=71 w=0.00592919,
472 308 307 s=81 w=0.017357726,
473 309 211 s=71 w=0.00592919,
474 309 308 s=82 w=0.007831925,
475 310 212 s=71 w=0.00592919,
476 310 309 s=83 w=0.028794795,
477 311 213 s=71 w=0.00592919,
478 311 310 s=84 w=0.011671306,
479 312 214 s=71 w=0.00592919,
480 312 311 s=85 w=6.092688E-4,
481 313 215 s=71 w=0.00592919,
482 313 312 s=54 w=8.2916877E-4,
483 314 291 s=71 w=0.00592919,
484 314 313 s=65 w=0.010016355,
485 314 27 s=70 w=0.3973082,
486 315 259 s=93 w=0.12761328,
487 316 248 s=93 w=0.12761328,
488 316 315 s=99 w=0.0011538763,
489 317 249 s=93 w=0.12761328,
490 317 316 s=72 w=4.1082836E-4,
491 318 257 s=96 w=0.0068901284,
492 319 258 s=96 w=0.0068901284,
493 319 318 s=76 w=0.0012589854,
494 320 259 s=96 w=0.0068901284,
495 320 319 s=90 w=0.0086546065,
496 321 315 s=96 w=0.0068901284,
497 321 320 s=93 w=0.12761328,
498 322 316 s=96 w=0.0068901284,
499 322 321 s=99 w=0.0011538763,
500 323 317 s=96 w=0.0068901284,
501 323 322 s=72 w=4.1082836E-4,
502 324 261 s=108 w=0.0102333315,
503 325 262 s=108 w=0.0102333315,
504 325 324 s=119 w=2.870119E-4,
505 326 263 s=108 w=0.0102333315,
506 326 325 s=18 w=0.014724784,
507 327 264 s=108 w=0.0102333315,
508 327 326 s=33 w=3.3090703E-4,
509 328 265 s=108 w=0.0102333315,
510 328 327 s=80 w=0.0053975843,
511 329 266 s=108 w=0.0102333315,
512 329 328 s=79 w=0.01788742,
513 330 267 s=108 w=0.0102333315,
514 330 329 s=99 w=0.0011538763,
515 331 268 s=108 w=0.0102333315,
516 331 330 s=114 w=0.0035802328,
517 332 269 s=108 w=0.0102333315,
518 332 331 s=17 w=0.0013425624,
519 333 270 s=108 w=0.0102333315,
520 333 332 s=78 w=0.0021399474,
521 334 260 s=113 w=0.003181947,
522 335 261 s=113 w=0.003181947,
523 335 334 s=81 w=0.017357726,
524 336 324 s=113 w=0.003181947,
525 336 335 s=108 w=0.0102333315,
526 337 325 s=113 w=0.003181947,
527 337 336 s=119 w=2.870119E-4,
528 338 326 s=113 w=0.003181947,
529 338 337 s=18 w=0.014724784,
530 339 327 s=113 w=0.003181947,
531 339 338 s=33 w=3.3090703E-4,
532 340 328 s=113 w=0.003181947,
533 340 339 s=80 w=0.0053975843,
534 341 329 s=113 w=0.003181947,
535 341 340 s=79 w=0.01788742,
536 342 330 s=113 w=0.003181947,
537 342 341 s=99 w=0.0011538763,
538 343 277 s=136 w=0.0030343782,
539 344 278 s=136 w=0.0030343782,
540 344 343 s=9 w=0.011206944,
541 345 276 s=142 w=0.06470593,
542 346 277 s=142 w=0.06470593,
543 346 345 s=130 w=3.2262065E-4,
544 347 343 s=142 w=0.06470593,
545 347 346 s=136 w=0.0030343782,
546 348 239 s=145 w=4.955893E-4,
547 349 240 s=145 w=4.955893E-4,
548 349 348 s=3 w=2.400729E-4,
549 350 241 s=145 w=4.955893E-4,
550 350 349 s=28 w=4.0067962E-4,
551 351 242 s=145 w=4.955893E-4,
552 351 350 s=131 w=0.0026078399,
553 352 276 s=145 w=4.955893E-4,
554 352 351 s=137 w=0.013720679,
555 353 345 s=145 w=4.955893E-4,
556 353 352 s=142 w=0.06470593,
557 354 346 s=145 w=4.955893E-4,
558 354 353 s=130 w=3.2262065E-4,
559 355 347 s=145 w=4.955893E-4,
560 355 354 s=136 w=0.0030343782,
561 356 83 s=7 w=0.02322997,
562 357 79 s=7 w=0.02322997,
563 357 356 s=17 w=0.0013425624,
564 358 67 s=7 w=0.02322997,
565 358 357 s=18 w=0.014724784,
566 359 65 s=7 w=0.02322997,
567 359 358 s=19 w=0.004949401,
568 360 62 s=7 w=0.02322997,
569 360 359 s=20 w=0.047155686,
570 361 63 s=7 w=0.02322997,
571 361 360 s=13 w=0.017122237,
572 362 280 s=16 w=0.010563572,
573 363 245 s=16 w=0.010563572,
574 363 362 s=31 w=0.042941995,
575 364 199 s=16 w=0.010563572,
576 364 363 s=32 w=0.01419555,
577 365 200 s=16 w=0.010563572,
578 365 364 s=33 w=3.3090703E-4,
579 366 201 s=16 w=0.010563572,
580 366 365 s=34 w=0.0032940386,
581 367 174 s=16 w=0.010563572,
582 367 366 s=23 w=0.0010992129,
583 368 128 s=16 w=0.010563572,
584 368 367 s=24 w=0.009246365,
585 369 125 s=16 w=0.010563572,
586 369 368 s=25 w=0.0015476274,
587 370 81 s=16 w=0.010563572,
588 370 369 s=26 w=0.005961348,
589 371 82 s=16 w=0.010563572,
590 371 370 s=27 w=0.014816847,
591 372 83 s=16 w=0.010563572,
592 372 371 s=28 w=4.0067962E-4,
593 373 356 s=16 w=0.010563572,
594 373 372 s=7 w=0.02322997,
595 374 279 s=22 w=0.009243648,
596 375 280 s=22 w=0.009243648,
597 375 374 s=38 w=0.0043456093,
598 376 362 s=22 w=0.009243648,
599 376 375 s=16 w=0.010563572,
600 377 363 s=22 w=0.009243648,
601 377 376 s=31 w=0.042941995,
602 378 364 s=22 w=0.009243648,
603 378 377 s=32 w=0.01419555,
604 379 365 s=22 w=0.009243648,
605 379 378 s=33 w=3.3090703E-4,
606 380 366 s=22 w=0.009243648,
607 380 379 s=34 w=0.0032940386,
608 381 279 s=37 w=0.033450097,
609 382 374 s=37 w=0.033450097,
610 382 381 s=22 w=0.009243648,
611 383 246 s=50 w=0.009573734,
612 384 247 s=50 w=0.009573734,
613 384 383 s=38 w=0.0043456093,
614 385 281 s=50 w=0.009573734,
615 385 384 s=45 w=0.0019228427,
616 386 282 s=50 w=0.009573734,
617 386 385 s=53 w=0.0075285397,
618 387 283 s=50 w=0.009573734,
619 387 386 s=54 w=8.2916877E-4,
620 388 246 s=52 w=0.0036650328,
621 389 383 s=52 w=0.0036650328,
622 389 388 s=50 w=0.009573734,
623 390 384 s=52 w=0.0036650328,
624 390 389 s=38 w=0.0043456093,
625 391 385 s=52 w=0.0036650328,
626 391 390 s=45 w=0.0019228427,
627 392 295 s=64 w=0.0025064936,
628 393 296 s=64 w=0.0025064936,
629 393 392 s=69 w=0.0043039043,
630 394 297 s=64 w=0.0025064936,
631 394 393 s=25 w=0.0015476274,
632 395 298 s=64 w=0.0025064936,
633 395 394 s=53 w=0.0075285397,
634 396 299 s=75 w=0.017171219,
635 396 24 s=89 w=0.18281084,
636 397 300 s=75 w=0.017171219,
637 397 396 s=90 w=0.0086546065,
638 397 25 s=86 w=0.19394764,
639 398 301 s=75 w=0.017171219,
640 398 397 s=87 w=0.025866717,
641 399 302 s=75 w=0.017171219,
642 399 398 s=88 w=0.01024368,
643 399 26 s=74 w=0.23903476,
644 400 321 s=92 w=0.0029196015,
645 401 322 s=92 w=0.0029196015,
646 401 400 s=99 w=0.0011538763,
647 402 323 s=92 w=0.0029196015,
648 402 401 s=72 w=4.1082836E-4,
649 403 317 s=92 w=0.0029196015,
650 403 402 s=96 w=0.0068901284,
651 403 23 s=91 w=0.08289127,
652 404 321 s=95 w=0.016478725,
653 405 400 s=95 w=0.016478725,
654 405 404 s=92 w=0.0029196015,
655 406 401 s=95 w=0.016478725,
656 406 405 s=99 w=0.0011538763,
657 407 402 s=95 w=0.016478725,
658 407 406 s=72 w=4.1082836E-4,
659 407 22 s=94 w=0.06345557,
660 408 318 s=98 w=0.0016760074,
661 409 319 s=98 w=0.0016760074,
662 409 408 s=76 w=0.0012589854,
663 410 320 s=98 w=0.0016760074,
664 410 409 s=90 w=0.0086546065,
665 411 321 s=98 w=0.0016760074,
666 411 410 s=93 w=0.12761328,
667 412 404 s=98 w=0.0016760074,
668 412 411 s=95 w=0.016478725,
669 413 405 s=98 w=0.0016760074,
670 413 412 s=92 w=0.0029196015,
671 413 21 s=97 w=0.058650635,
672 414 333 s=102 w=0.002795395,
673 415 270 s=102 w=0.002795395,
674 415 414 s=108 w=0.0102333315,
675 416 253 s=102 w=0.002795395,
676 416 415 s=109 w=0.0016652488,
677 417 254 s=102 w=0.002795395,
678 417 416 s=110 w=0.0058258036,
679 418 255 s=102 w=0.002795395,
680 418 417 s=111 w=8.304373E-4,
681 419 256 s=102 w=0.002795395,
682 419 418 s=77 w=0.058256485,
683 420 257 s=102 w=0.002795395,
684 420 419 s=87 w=0.025866717,
685 421 318 s=102 w=0.002795395,
686 421 420 s=96 w=0.0068901284,
687 422 408 s=102 w=0.002795395,
688 422 421 s=98 w=0.0016760074,
689 423 409 s=102 w=0.002795395,
690 423 422 s=76 w=0.0012589854,
691 424 410 s=102 w=0.002795395,
692 424 423 s=90 w=0.0086546065,
693 425 411 s=102 w=0.002795395,
694 425 424 s=93 w=0.12761328,
695 426 412 s=102 w=0.002795395,
696 426 425 s=95 w=0.016478725,
697 427 340 s=107 w=0.08877589,
698 428 341 s=107 w=0.08877589,
699 428 427 s=79 w=0.01788742,
700 429 342 s=107 w=0.08877589,
701 429 428 s=99 w=0.0011538763,
702 430 330 s=107 w=0.08877589,
703 430 429 s=113 w=0.003181947,
704 431 331 s=107 w=0.08877589,
705 431 430 s=114 w=0.0035802328,
706 432 332 s=107 w=0.08877589,
707 432 431 s=17 w=0.0013425624,
708 433 333 s=107 w=0.08877589,
709 433 432 s=78 w=0.0021399474,
710 434 414 s=107 w=0.08877589,
711 434 433 s=102 w=0.002795395,
712 435 227 s=118 w=0.017149154,
713 436 228 s=118 w=0.017149154,
714 436 435 s=82 w=0.007831925,
715 437 260 s=118 w=0.017149154,
716 437 436 s=109 w=0.0016652488,
717 438 334 s=118 w=0.017149154,
718 438 437 s=113 w=0.003181947,
719 439 335 s=118 w=0.017149154,
720 439 438 s=81 w=0.017357726,
721 440 336 s=118 w=0.017149154,
722 440 439 s=108 w=0.0102333315,
723 441 226 s=122 w=0.032562975,
724 441 12 s=124 w=0.30073485,
725 442 227 s=122 w=0.032562975,
726 442 441 s=110 w=0.0058258036,
727 443 435 s=122 w=0.032562975,
728 443 442 s=118 w=0.017149154,
729 444 436 s=122 w=0.032562975,
730 444 443 s=82 w=0.007831925,
731 445 437 s=122 w=0.032562975,
732 445 444 s=109 w=0.0016652488,
733 446 438 s=122 w=0.032562975,
734 446 445 s=113 w=0.003181947,
735 447 355 s=135 w=0.0021139833,
736 448 347 s=135 w=0.0021139833,
737 448 447 s=145 w=4.955893E-4,
738 449 343 s=135 w=0.0021139833,
739 449 448 s=142 w=0.06470593,
740 450 344 s=135 w=0.0021139833,
741 450 449 s=9 w=0.011206944,
742 451 355 s=141 w=0.01289357,
743 452 447 s=141 w=0.01289357,
744 452 451 s=135 w=0.0021139833,
745 453 448 s=141 w=0.01289357,
746 453 452 s=145 w=4.955893E-4,
747 454 353 s=144 w=0.007934215,
748 455 354 s=144 w=0.007934215,
749 455 454 s=130 w=3.2262065E-4,
750 456 355 s=144 w=0.007934215,
751 456 455 s=136 w=0.0030343782,
752 457 451 s=144 w=0.007934215,
753 457 456 s=141 w=0.01289357,
754 457 5 s=146 w=0.006411389,
755 458 452 s=144 w=0.007934215,
756 458 457 s=135 w=0.0021139833,
757 459 360 s=6 w=0.016728427,
758 460 361 s=6 w=0.016728427,
759 460 459 s=13 w=0.017122237,
760 460 45 s=5 w=0.24590096,
761 461 373 s=12 w=0.0022371581,
762 462 356 s=12 w=0.0022371581,
763 462 461 s=16 w=0.010563572,
764 463 357 s=12 w=0.0022371581,
765 463 462 s=17 w=0.0013425624,
766 464 358 s=12 w=0.0022371581,
767 464 463 s=18 w=0.014724784,
768 465 359 s=12 w=0.0022371581,
769 465 464 s=19 w=0.004949401,
770 466 360 s=12 w=0.0022371581,
771 466 465 s=20 w=0.047155686,
772 467 459 s=12 w=0.0022371581,
773 467 466 s=6 w=0.016728427,
774 467 44 s=11 w=0.24409086,
775 468 380 s=15 w=0.0078006303,
776 468 42 s=21 w=0.40687203,
777 469 366 s=15 w=0.0078006303,
778 469 468 s=22 w=0.009243648,
779 470 367 s=15 w=0.0078006303,
780 470 469 s=23 w=0.0010992129,
781 471 368 s=15 w=0.0078006303,
782 471 470 s=24 w=0.009246365,
783 472 369 s=15 w=0.0078006303,
784 472 471 s=25 w=0.0015476274,
785 473 370 s=15 w=0.0078006303,
786 473 472 s=26 w=0.005961348,
787 474 371 s=15 w=0.0078006303,
788 474 473 s=27 w=0.014816847,
789 475 372 s=15 w=0.0078006303,
790 475 474 s=28 w=4.0067962E-4,
791 476 373 s=15 w=0.0078006303,
792 476 475 s=7 w=0.02322997,
793 477 461 s=15 w=0.0078006303,
794 477 476 s=12 w=0.0022371581,
795 477 43 s=14 w=0.3055987,
796 478 382 s=30 w=0.0067768786,
797 479 374 s=30 w=0.0067768786,
798 479 478 s=37 w=0.033450097,
799 480 375 s=30 w=0.0067768786,
800 480 479 s=38 w=0.0043456093,
801 481 376 s=30 w=0.0067768786,
802 481 480 s=16 w=0.010563572,
803 481 41 s=29 w=0.32147124,
804 482 381 s=36 w=0.034797497,
805 483 382 s=36 w=0.034797497,
806 483 482 s=22 w=0.009243648,
807 484 478 s=36 w=0.034797497,
808 484 483 s=30 w=0.0067768786,
809 484 40 s=35 w=0.24683331,
810 485 381 s=40 w=0.016433861,
811 486 482 s=40 w=0.016433861,
812 486 485 s=36 w=0.034797497,
813 486 39 s=39 w=0.2510683,
814 487 286 s=42 w=0.008691119,
815 488 244 s=42 w=0.008691119,
816 488 487 s=45 w=0.0019228427,
817 489 279 s=42 w=0.008691119,
818 489 488 s=31 w=0.042941995,
819 490 381 s=42 w=0.008691119,
820 490 489 s=37 w=0.033450097,
821 491 485 s=42 w=0.008691119,
822 491 490 s=40 w=0.016433861,
823 491 38 s=41 w=0.2675401,
824 492 284 s=44 w=1.3158174E-4,
825 493 285 s=44 w=1.3158174E-4,
826 493 492 s=23 w=0.0010992129,
827 494 286 s=44 w=1.3158174E-4,
828 494 493 s=32 w=0.01419555,
829 495 487 s=44 w=1.3158174E-4,
830 495 494 s=42 w=0.008691119,
831 495 37 s=43 w=0.38110226,
832 496 387 s=47 w=0.15191413,
833 497 283 s=47 w=0.15191413,
834 497 496 s=50 w=0.009573734,
835 498 284 s=47 w=0.15191413,
836 498 497 s=24 w=0.009246365,
837 499 492 s=47 w=0.15191413,
838 499 498 s=44 w=1.3158174E-4,
839 499 36 s=46 w=0.22893777,
840 500 391 s=49 w=0.0029981588,
841 500 34 s=51 w=0.3481255,
842 501 385 s=49 w=0.0029981588,
843 501 500 s=52 w=0.0036650328,
844 502 386 s=49 w=0.0029981588,
845 502 501 s=53 w=0.0075285397,
846 503 387 s=49 w=0.0029981588,
847 503 502 s=54 w=8.2916877E-4,
848 504 496 s=49 w=0.0029981588,
849 504 503 s=47 w=0.15191413,
850 504 35 s=48 w=0.23689824,
851 505 388 s=56 w=0.0073861973,
852 506 389 s=56 w=0.0073861973,
853 506 505 s=50 w=0.009573734,
854 506 33 s=55 w=0.40038338,
855 507 290 s=58 w=0.006502685,
856 508 246 s=58 w=0.006502685,
857 508 507 s=61 w=0.0051629604,
858 509 388 s=58 w=0.006502685,
859 509 508 s=52 w=0.0036650328,
860 510 505 s=58 w=0.006502685,
861 510 509 s=56 w=0.0073861973,
862 510 32 s=57 w=0.36973855,
863 511 395 s=60 w=0.0047365404,
864 512 298 s=60 w=0.0047365404,
865 512 511 s=64 w=0.0025064936,
866 513 290 s=60 w=0.0047365404,
867 513 512 s=65 w=0.010016355,
868 514 507 s=60 w=0.0047365404,
869 514 513 s=58 w=0.006502685,
870 514 31 s=59 w=0.37184992,
871 515 393 s=63 w=0.059710454,
872 516 394 s=63 w=0.059710454,
873 516 515 s=25 w=0.0015476274,
874 517 395 s=63 w=0.059710454,
875 517 516 s=53 w=0.0075285397,
876 518 511 s=63 w=0.059710454,
877 518 517 s=60 w=0.0047365404,
878 518 30 s=62 w=0.33726668,
879 519 392 s=67 w=0.019438788,
880 519 28 s=68 w=0.3476372,
881 520 393 s=67 w=0.019438788,
882 520 519 s=69 w=0.0043039043,
883 521 515 s=67 w=0.019438788,
884 521 520 s=63 w=0.059710454,
885 521 29 s=66 w=0.32096842,
886 522 422 s=101 w=0.0035693431,
887 523 423 s=101 w=0.0035693431,
888 523 522 s=76 w=0.0012589854,
889 524 424 s=101 w=0.0035693431,
890 524 523 s=90 w=0.0086546065,
891 525 425 s=101 w=0.0035693431,
892 525 524 s=93 w=0.12761328,
893 526 426 s=101 w=0.0035693431,
894 526 525 s=95 w=0.016478725,
895 526 20 s=100 w=0.04856454,
896 527 434 s=104 w=0.018871354,
897 528 414 s=104 w=0.018871354,
898 528 527 s=107 w=0.08877589,
899 529 415 s=104 w=0.018871354,
900 529 528 s=108 w=0.0102333315,
901 530 416 s=104 w=0.018871354,
902 530 529 s=109 w=0.0016652488,
903 531 417 s=104 w=0.018871354,
904 531 530 s=110 w=0.0058258036,
905 532 418 s=104 w=0.018871354,
906 532 531 s=111 w=8.304373E-4,
907 533 419 s=104 w=0.018871354,
908 533 532 s=77 w=0.058256485,
909 534 420 s=104 w=0.018871354,
910 534 533 s=87 w=0.025866717,
911 535 421 s=104 w=0.018871354,
912 535 534 s=96 w=0.0068901284,
913 536 422 s=104 w=0.018871354,
914 536 535 s=98 w=0.0016760074,
915 537 522 s=104 w=0.018871354,
916 537 536 s=101 w=0.0035693431,
917 537 19 s=103 w=0.18720733,
918 538 429 s=106 w=0.01657122,
919 538 17 s=112 w=0.16242662,
920 539 430 s=106 w=0.01657122,
921 539 538 s=113 w=0.003181947,
922 540 431 s=106 w=0.01657122,
923 540 539 s=114 w=0.0035802328,
924 541 432 s=106 w=0.01657122,
925 541 540 s=17 w=0.0013425624,
926 542 433 s=106 w=0.01657122,
927 542 541 s=78 w=0.0021399474,
928 543 434 s=106 w=0.01657122,
929 543 542 s=102 w=0.002795395,
930 544 527 s=106 w=0.01657122,
931 544 543 s=104 w=0.018871354,
932 544 18 s=105 w=0.15353082,
933 545 440 s=116 w=0.010175061,
934 545 15 s=117 w=0.24749532,
935 546 336 s=116 w=0.010175061,
936 546 545 s=118 w=0.017149154,
937 547 337 s=116 w=0.010175061,
938 547 546 s=119 w=2.870119E-4,
939 548 338 s=116 w=0.010175061,
940 548 547 s=18 w=0.014724784,
941 549 339 s=116 w=0.010175061,
942 549 548 s=33 w=3.3090703E-4,
943 550 340 s=116 w=0.010175061,
944 550 549 s=80 w=0.0053975843,
945 551 427 s=116 w=0.010175061,
946 551 550 s=107 w=0.08877589,
947 551 16 s=115 w=0.19219407,
948 552 443 s=121 w=0.0372936,
949 552 13 s=123 w=0.22258042,
950 553 444 s=121 w=0.0372936,
951 553 552 s=82 w=0.007831925,
952 554 445 s=121 w=0.0372936,
953 554 553 s=109 w=0.0016652488,
954 555 446 s=121 w=0.0372936,
955 555 554 s=113 w=0.003181947,
956 555 14 s=120 w=0.2230095,
957 556 147 s=126 w=0.07005055,
958 556 10 s=127 w=0.25439414,
959 557 148 s=126 w=0.07005055,
960 557 556 s=19 w=0.004949401,
961 558 149 s=126 w=0.07005055,
962 558 557 s=83 w=0.028794795,
963 558 11 s=125 w=0.2560119,
964 559 450 s=129 w=0.014559947,
965 560 344 s=129 w=0.014559947,
966 560 559 s=135 w=0.0021139833,
967 561 278 s=129 w=0.014559947,
968 561 560 s=136 w=0.0030343782,
969 562 272 s=129 w=0.014559947,
970 562 561 s=137 w=0.013720679,
971 563 273 s=129 w=0.014559947,
972 563 562 s=138 w=0.07732835,
973 564 274 s=129 w=0.014559947,
974 564 563 s=34 w=0.0032940386,
975 565 275 s=129 w=0.014559947,
976 565 564 s=85 w=6.092688E-4,
977 565 9 s=128 w=0.18540412,
978 566 453 s=134 w=1.1998478E-5,
979 567 448 s=134 w=1.1998478E-5,
980 567 566 s=141 w=0.01289357,
981 568 449 s=134 w=1.1998478E-5,
982 568 567 s=142 w=0.06470593,
983 569 450 s=134 w=1.1998478E-5,
984 569 568 s=9 w=0.011206944,
985 570 559 s=134 w=1.1998478E-5,
986 570 569 s=129 w=0.014559947,
987 570 8 s=133 w=0.0913121,
988 571 458 s=140 w=0.0019600783,
989 571 6 s=143 w=0.0012835681,
990 572 452 s=140 w=0.0019600783,
991 572 571 s=144 w=0.007934215,
992 573 453 s=140 w=0.0019600783,
993 573 572 s=145 w=4.955893E-4,
994 574 566 s=140 w=0.0019600783,
995 574 573 s=134 w=1.1998478E-5,
996 574 7 s=139 w=0.010845452,
997 575 348 s=148 w=0.0014471025,
998 575 3 s=149 w=0.11165614,
999 576 349 s=148 w=0.0014471025,
1000 576 575 s=3 w=2.400729E-4,
1001 577 350 s=148 w=0.0014471025,
1002 577 576 s=28 w=4.0067962E-4,
1003 578 351 s=148 w=0.0014471025,
1004 578 577 s=131 w=0.0026078399,
1005 579 352 s=148 w=0.0014471025,
1006 579 578 s=137 w=0.013720679,
1007 580 353 s=148 w=0.0014471025,
1008 580 579 s=142 w=0.06470593,
1009 581 454 s=148 w=0.0014471025,
1010 581 580 s=144 w=0.007934215,
1011 581 4 s=147 w=0.018994678,
;
END; [Network]
BEGIN st_Assumptions;
	uptodate;
	chartransform=Uncorrected_P;
	disttransform=NeighborNet;
	splitstransform=EqualAngle;
	SplitsPostProcess filter=dimension value=4;
	autolayoutnodelabels;
END; [st_Assumptions]
