# Supplementary material for: Comparative Genomic Evidence for a Complete Nuclear Pore Complex in the Last Eukaryotic Common Ancestor
Source: PLoS One. 2010 Oct 8;5(10):e13241. doi: 10.1371/journal.pone.0013241 (PMC2951903; doi:10.1371/journal.pone.0013241)
Supplement: File S1 — Alignments and phylogenies. (2.39 MB ZIP) [file pone.0013241.s007.zip › Neumann_SI4/Neumann_coatomer_splitstree/delta.splitstree]

#nexus

BEGIN Taxa;
DIMENSIONS ntax=50;
TAXLABELS
[1] 'delta_tetrahym_55_m00241_|||hypothetical_protein|T__thermophilia|chr_0|8254371|55'
[2] 'delta_Phatr2|30437|estExt_Genewise1_C_chr_220174'
[3] 'delta_Toxoplasma_gondii|II|41_m00014|Annotation|Toxoplasma_gondii_TIGR|protein_coding_coatomer_delta_subunit_putative'
[4] 'delta_Thaps3|39615|estExt_gwp_gw1_C_chr_20521'
[5] 'delta_Ost9901_3|94212|C_Chr_3000009'
[6] 'delta_Volca1|79089|estExt_Genewise1Plus_C_30145'
[7] 'delta_Chlre4|195439|SAN_estExt_fgenesh1_pm_C_70014'
[8] 'delta_CMER|CMO202C_coatomer_protein_complex_subunit_delta'
[9] 'delta_ehisto_159_m00114_|||hypothetical_protein|Entamoeba_histolytica|chr_unknown|||Auto'
[10] 'delta_dicty_DDB0189960_|Protein|_gene__JC1V2_0_00772_on_chromosome__1_position_1941102_to_1943114'
[11] 'delta_plasmoB_PB000425_02_0_|||coatomer_delta_subunit_putative|Plasmodium_berghei|chr_|||Auto'
[12] 'delta_tparva_529_m04346_|TP04_0333|TP04_0333|hypothetical_protein|Theileria_parva|chr_4|c4m529|529'
[13] 'delta_leish_LinJ16_V31230_|||coatomer_delta_subunit_like_protein|Leishmania_infantum|chr_16|||Auto'
[14] 'delta_naegl_estExt_fgeneshNG_pg_C_130085'
[15] 'delta_phytoph_PITG_11127_|_PITT_11127_|_Phytophthora_infestans_conserved_hypothetical_protein_translation_525_aa'
[16] 'delta_tricho_87414_m00265'
[17] 'delta_chominis_640323047_XP_666964_Chro_70331_delta_COP_'
[18] 'delta_glamblia_640332838_XP_769179_GLP_21_19579_18671_hypothetical_protein_'
[19] 'delta_pfalci_638271261_NP_701219_PF11_0359_coatomer_delta_subunit_putative_'
[20] 'delta_droso_gi|3256111|emb|CAA19661_1|_EG_63B12_10_'
[21] 'delta_ecuni_gi|19173360|ref|NP_597163_1|_COATOMER_COMPLEX_DELTA_SUBUNIT_'
[22] 'delta_apis_gi|66551478|ref|XP_624725_1|_PREDICTED__similar_to__coatomer_protein_CG14813_PA_isoform_2_'
[23] 'delta_copI_asper_|67517294|ref|XP_658526_1|_hypothetical_protein_AN0922_2_'
[24] 'delta_copI_yarrow_|50554563|ref|XP_504690_1|_YALI0E32542p_'
[25] 'delta_copI_ustil_|71013558|ref|XP_758623_1|_hypothetical_protein_UM02476_1_'
[26] 'delta_copI_pichia_|150865773|ref|XP_001385120_2|_hypothetical_protein_PICST_90035_'
[27] 'delta_copI_debaro_|50424795|ref|XP_460987_1|_hypothetical_protein_DEHA0F15543g_'
[28] 'delta_copI_candida_|68470338|ref|XP_720673_1|_hypothetical_protein_CaO19_11711_'
[29] 'delta_copI_cryptoco_|58266000|ref|XP_570156_1|_hypothetical_protein_CND05250_'
[30] 'delta_copI_kluyver_|50307181|ref|XP_453569_1|_unnamed_protein_product_'
[31] 'delta_copI_physco_|168005544|ref|XP_001755470_1|_predicted_protein_'
[32] 'delta_copI_candidaG_|50285091|ref|XP_444974_1|_hypothetical_protein_CAGL0A04741g_'
[33] 'delta_copI_populus_|224136702|ref|XP_002322394_1|_predicted_protein_'
[34] 'delta_copI_monosiga_|167522663|ref|XP_001745669_1|_hypothetical_protein_'
[35] 'deltaCOPI_Scer_RET2YFR051C'
[36] 'deltaCOPI_Sbay_c968_13549'
[37] 'deltaCOPI_Smik_c267_7337'
[38] 'deltaCOPI_Spar_c434_7246'
[39] 'deltaCOPI_Scas_Contig687_8'
[40] 'deltaCOPI_Sklu_Contig2324_8'
[41] 'deltaCOPI_Oryza_|Q0DJA0|COPD1_ORYSJ_Coatomer_subunit_delta_1_OSOryza_sativa_subsp__japonica_GNOs05g0310800_PE2_SV1'
[42] 'deltaCOPI_arabidopsis_|Q93Y22|COPD_ARATH_Coatomer_subunit_delta_OSArabidopsis_thaliana_GNAt5g05010_PE2_SV2'
[43] 'deltaCOPI_bos_|P53619|COPD_BOVIN_Coatomer_subunit_delta_OSBos_taurus_GNARCN1_PE1_SV1'
[44] 'deltaCOPI_celegans_|Q09236|COPD_CAEEL_Probable_coatomer_subunit_delta_OSCaenorhabditis_elegans_GNC13B9_3_PE2_SV1'
[45] 'deltaCOPI_gallus_|Q5ZL57|COPD_CHICK_Coatomer_subunit_delta_OSGallus_gallus_GNARCN1_PE2_SV1'
[46] 'deltaCOPI_dictyostelium_|Q55EZ6|COPD_DICDI_Coatomer_subunit_delta_OSDictyostelium_discoideum_GNcopd_PE3_SV1'
[47] 'deltaCOPI_homo_|P48444|COPD_HUMAN_Coatomer_subunit_delta_OSHomo_sapiens_GNARCN1_PE1_SV1'
[48] 'deltaCOPI_mus_|Q5XJY5|COPD_MOUSE_Coatomer_subunit_delta_OSMus_musculus_GNArcn1_PE2_SV1'
[49] 'deltaCOPI_rattus_|Q66H80|COPD_RAT_Coatomer_subunit_delta_OSRattus_norvegicus_GNArcn1_PE2_SV1'
[50] 'deltaCOPI_spombe_|O74496|COPD_SCHPO_Coatomer_subunit_delta_OSSchizosaccharomyces_pombe_GNret2_PE2_SV1'
;
END; [Taxa]

BEGIN Characters;
DIMENSIONS nchar=1153;
FORMAT
	datatype=PROTEIN
	missing=x
	gap=-
	symbols="a r n d c q e g h i l k m f p s t w y v z"
	labels=left
	transpose=no
	interleave=no
;
MATRIX
'delta_tetrahym_55_m00241_|||hypothetical_protein|T__thermophilia|chr_0|8254371|55'                                      -----------------------------------------------------mviisaavcdk-qgdiliarqyq-nitkhqleenmrnf------pklit-------p-----dqqhtfveteyvryvylp-ld--n-mylvlltkknsniiedqetirllhkivqdlc---ps-------gvseqnvlkrdfdillcfddvis-f-gfre-svslsqvqsalemesadekfhimlmkqkqaeqqe---aakrhq-qemq--k--kraagi--------ss-sg----------------n---------------------------s----is-------s----------------------s---------------------s------------------------------------y-----------------------------g---sysssgastnatggisssgitsm-------------------g-------------snsf--kskn----d---e-deg-vfrp-ddkp------vyn------------p-------------------s-ska---t----------t-v-apkkglvlgkk-----------k-ap--t---------------------------------------------k----------et-------------------------------pvanqkeassss----a---------n-tqat-----l----------qe--kivqensk------kee------------i-kvnplkapvdieiiekmscqmtrdgtlns-ldingevflqfydpskari-aiqfeye-----n-l-------klktlkphvnlnkqlwtdkkqialknie-tafpvnt----ripsvkygyns---tntadlpftltcwfndg--q---valevefntdq--nrf----------eklekieisfsyp--sk-ekpd---vsssen-----aeyevns-snsvfkyiips-ls--a-sn-atsniqisfss----s-laeddifpfdvnftlp--------ytfyqikplavanl-----gnn--ne-----ll-kfdvisk--cta----dkyqi--n
'delta_Phatr2|30437|estExt_Genewise1_C_chr_220174'                                                                       -----------------------------------------------------mvvlsasvctr-qgkalvsrqfv-emnrlrvegllaaf------pklvg-------h----tsqnhtyvetdsvryvyqp-le--nqmyllmittktsnivqdlgtlrllakvvpdic---g--------glqehaihenafdlifafdevlt-sggyke-daslssirtnllmdsheekihlalkqskedqaka---emqrqa-ktik--e--rqmaql--------rn-nm----------------m-----------------qggtgvgvpmg-----g-------m----------------------e---------------------g------------------------------------f-----------------------------g---g---------------------g-------------------g----------npgg-ggmmda-f----n---s-gmq-qsqp-gysp------yhtp------a----pai-------------------pep---p----------k-v-laksgmklgggaaggglglggng-mk--k---------------------------------------------d-----------v-----maa-maae-------------------------d---n----l---------f--ggtgaaggn----------af--gl-----s-------------sapp----k-qtatpstpltlvmeekvtvqmnregaves-aevkgtltltantdagala-lvnvnka----ql-p-------aqfsyathpkvdkkayetsgtltlkg-g-kgfplsr----gvgilrwsyag-----ddvaplsincwpede--g-gsinvniemeltr--k-d----------lvlqdvnillplg--ttd-apv---ve-sid-----gvfkhds-ragmmcwhfdq-vd--antn-atasmefsipg----s--dpdaffpvqvgfrse--------tllcpmeitsvtns-----q-s--ga-----ai-phsmtks--fap----eaytc--a
'delta_Toxoplasma_gondii|II|41_m00014|Annotation|Toxoplasma_gondii_TIGR|protein_coding_coatomer_delta_subunit_putative'  -----------------------------------------------------mtvisacimsr--qkpllarqfv-eiskvrieglmnaf------lklve-------h----agadhtyvesdcaryvyqp-ld--n-vylvlittkhsniledlqtlrvfativqdac---ageg-lsggvnveqvvvenafsiifmvdelis-f-glre-aitlaqiktftdmdsheeklqriiqegkekeeke---rrrqia-qrld--k--eraaka--------kp-ss---------------------------------------------------------------------------------g---------------------spdasflasaslyaptgtaaaavpslaaaadyiqmygg-----------------------------s---p-------------------ehl-------------------s-------------a-la-saavg----s---e-tas-svep-gags----------------s----a----------------------vg---l----------s-s-gagkgmqlgpq-----------r-ap--fglgdarghperhqlhagtaleralgtavgasvettvrhgapadaad-----------e-----aaa-laav-------------------------g---g----------------------------------------------ga-------------ga--p---vi-vnplvepvhalveekvkgtlqaeggvde-ldiqgtffvtvsdpnkaglaafrvspe-------d-------krfktkvhpnmnrqsyaq-nvlelrcpt-rayvana----aaailkwrlqt---kdeslcplsiscwpsva--an-gvtltveveate--p-s----------rtlhdvhfsftcp--ssvphqi---lr-veg-----getqhdg---lsihwrlpe-ms--v-sglsaatleffaat-------svttvlpfsvemhsk--------esicdfdvlecfhm-----e-k--ae-----pi-ayaltrr--tdy----mltvr--a
'delta_Thaps3|39615|estExt_gwp_gw1_C_chr_20521'                                                                          -----------------------------------------------------mvvlsasilsnrgskplvsrqfv-emnrlrvegllaaf------pklmg-------h-----skqhtfvetdavryvyqp-me--ngmylllittkasnivedlgtlrllakvvpdvt---g--------svtehsinehafeiifafdevlt-tggyke-dispstirtnlemhsheeemalmlkkskedaake---qmqaqa-kaik--d--rqmaal--------rd-nl----------------------------------------------------------------------------------------------------------------------------------------------------------------------------------------------------------------------------------------------------------mrq-yqsd-npya------hlgk------s----s-------------------vpepd---a----------p-k-vvakgmklggvg---------gs-kkk-d---------------------------------------------s-----------l-----maa-mase-------------------------d---n----lmggfgggagg--saadpfglg----------lg--gp-----a-------------aasa----a-lpaapsapativveekmtvqmtreggies-sevkgtitytanteagsma-nvavnkaiysakc-g-------ngwsfathpkvekkdyeqngilslkg-g-kgfplnr----pvgilrwnysg-----edsapftvncwpeda--gsgtitvnmefelqr--m-d----------avitdvnillplg--ttd-ppa---ie-sid-----gqfkhdp-ntgmmcwhqdv-id--a-nn-ssgslefsiag----s--dedvffpvqiafssq--------slmcpieitsltna-----q-s--ga-----pi-pnnmtvr--vvp----esyqc--v
'delta_Ost9901_3|94212|C_Chr_3000009'                                                                                    ------------------------------------------------------------------------------mtrvrvegllaaf------pklvg-------s-----gkqhtyvetenvryvyqp-lecgt-mylllvttkgsniledldvlrllaktlpeyt---qg-------qvdeegvsfaafdlifafdeiis-l-gyke-nvtmaqvktftemnsheeklhkmmiqskindtkd---vmrrka-teid--k--vkhemq--------qs-am----------------q-----------------r-----------------------s----------------------g---------------------d------------------------------------f-----------------------------g-----------------------------------------------------------------------------------------------------------------------------------------------------------------------------------------------------------------------------------------------------------------------------------------------------------------------i-----------epsrp---emp-------------va--a---a-paaaptesvslvveeklnvtlnrnggleq-mdlqgnmllevrneddali-rvvtkag-----e-n-------agfqfkthpnidkalhanekilglkdpn-rpfpcgs----algvlkwrfst---kdesalplsincwptin--gg-etavsieyeasd----a----------mdlqnvvisipcp--pcrdppa---vn-scd-----gefrfda-rngvmewniel-id--d-sn-rngsmefvipv----a--dteaffpidvhfssa--------ktfcdievasisrt-----t-d--ga-----pv-tfggrtm--mlv----dsyqv--v
'delta_Volca1|79089|estExt_Genewise1Plus_C_30145'                                                                        -----------------------------------------------------mvvlaasivsk-tgkplvsrqym-emsririegllaaf------pklvg-------t-----gkqhtyvetenvryiyqp-le--g-lylllitnkqsniledletlrllsklvpefs---q--------sleeesvaakafelifafdevis-l-ghke-nitvqqvkqncemesheeklhkliiqskindtkd---imkkkv-adie--k--skmeqk--------ki-gl----------------t-----------------s---------------a-------l----------------------s---------------------g------------------------------------f-----------------------------g---s---------------------k-------------------a-------------a-ss-imqel----e---s-atp--ayridptpv-----ais-------k----p----------------------st--aa----------s-l-klpkgmqlgka-----------k-ka--n---------------------------------------------d-----------f-----let-lake-------------------------g---e----v---------v----e-----l-----------dvpkp---tgg-------------va--a---v-tanvaadpvslaieekvsvslnkqggven-levqgtmslvvnsdedafi-riavvsg-----p-n-------kgfqfkthpnidknlygssnvlglkdps-rpfptgs----elgilkwrfqs---keeslvplsincwpsvs--gg-esyvnieydsta----n----------fdlqnvqiiipvp--aashapt---vn-qvd-----gewryds-rraaliwtiel-id--d-tn-rsgslefvtsa----a--dadafypvevtfssn--------ktfcdinitgveht-----q-k--gg-----pv-kfslkka--let----aeysv--v
'delta_Chlre4|195439|SAN_estExt_fgenesh1_pm_C_70014'                                                                     -----------------------------------------------------mvvlaasivsk-tgkplvsrqym-emsririegllaaf------pklvg-------t-----gkqhtyvetenvryiyqp-me--g-lylllitnkqsniledletlrllsklvpefs---q--------sleeesvagkafelifafdevis-l-ghke-nitvqqvkqncemesheeklhkliiqskindtkd---imkkka-adie--k--skmeqk--------ki-gl----------------g-----------------n---------------a-------l----------------------t---------------------g------------------------------------f-----------------------------g---s---------------------k-------------------a-------------a-ss-iladl--------e-ptp--qyrpepvpv-----psv-------r----p----------------------vapvgg----------p-k-gpskgmqlgka-----------k-ka--n---------------------------------------------d-----------f-----les-lake-------------------------g---e----v---------v----e-----i-----------evpkp---tgg-------------vs--a---v-tvnaatdpvslaieeklsvtlnkqggven-levqgtmslvvntdeeafi-riavtsg-----a-n-------kgfqfkthpnidktlysssnvlglkdpa-rpfptgs----elgvlkwrfqt---keenlvplsincwpsvs--gg-esyvnieyests----d----------ldlqnvqiiipvp--atghapt---vn-qvd-----gewryds-rrgaliwtiel-id--d-tn-rsgsmefvtsa----a--daeafypvevaftsn--------ktfcdvavasveht-----q-r--gg-----pv-kfsmkkq--let----aeysv--v
'delta_CMER|CMO202C_coatomer_protein_complex_subunit_delta'                                                              -----------------------------------------------------mvvlaiailnk-lgrllisrqfr-emqrtrvegllaaf------pkllenemtrsge-----nrqhtflesdtvryvyqp-ve--n-lyvvlitnktsnivqdletlrlvskllaelspivg--------videtavyeaafdlifafdevid-wggyae-avnvpqirqylemysheerlakmikeskmheake---emrrka-nlie--k--qkqdla--------kl-ppeirrlmglegssvsags-----------------g---------------a-------p----------------------a---------------------v------------------------------------s-----------------------------tgays---------tgnmrgfgpqdfs-------------------g---------------------al----g---g-stl-lgdv-gpapsltlgatri-------aadqsa----------------------si---t----------v-s-aggrglslgkp-----------k-art-e---------------------------------------------d-----------w-----mah-lhae-------------------------s---e----t---------s----s-----adaqrsrvtpdhtepta---sqraaktvpses----atrav---a-tssipasdfhltteeklsisltrdgrles-fqvhgelllqirdqkraha-rirlkplp--esm-m-------qkvqlrlhpmldrslwqqswvlaqrnae-rpfpygs--ptpmslikwrfqs---tdesllpvlltcwptvs--sd-etsmtieyemms--r-a-svssdlcppsslssvqvhvplp--rtavqpgffqlt-rvd-----gratlde-aaaavlwtlpp-le--a--p-csgaleftiaa----v-enpermfpiqiqisat--------evytkleilrveva-----t-s--pesvpteet-aftqehr--llt----drfei--v
'delta_ehisto_159_m00114_|||hypothetical_protein|Entamoeba_histolytica|chr_unknown|||Auto'                               -----------------------------------------------------mtiysialisr-ggniltaiqny-klk--nfssilaqf------srlek-------------gsqvtfiqlekikyiyqp-vd--d-iyvvlitsinsnivedtqilqcivsvlsqrl---d--------giteakicsdvfvitdvisefcnfd-gtce-kltssdieqnlvmqsqeeelyflelkqkksdakk---laqqka-sels--a--ekksre--------kl-ek----------------q-----------------------------------------------------kgkeqkaideky---------------------q------------------------------------e-----------------------------i---q---------------------r-------------------i--------------------qqe----q---m-ikm--qeeeeekr------rie-------k----q--------------------kkke---t----------i-k-mkkggitlgkq-----------k-ki--l---------------------------------------------f--dedeekilnn-----eddedrst-------------------------n---q----------------------------------------qe---eee------qk-----qqpi----q-ekklmtenmivklienvscsmysenstcs-lslsgslsvsvadasltht-pitinqy-------e-------lplktqlhpqmdttafskdhilipkana-kgyaigp---tpsllikwsyas---tdneslpisvtcwpsee--en-hlsmtisyetkk----------------qlnnlriivpvk-----envi---vd-sce-----gtynme----dglvwiign-ve--n--g-stgameftlnd----nnlrtddmfpvkidfdvd--------qtysgmkineikld-----n-v--dt-----si-qctt------------dfkvf--p
'delta_dicty_DDB0189960_|Protein|_gene__JC1V2_0_00772_on_chromosome__1_position_1941102_to_1943114'                      -----------------------------------------------------mvvlaaaictk-ngkallsrqfs-emtksrvegllaaf------pklig-------l-----grqhtfieteniryvyqp-le--s-lyivlitnknsniledletlhllaklvpeys------------nfdeydisknafeliftfdevia-m-gyke-rvtlqqikhfismesheeerfrmeekikqkeaqi---lasska-keie--r--mrheem--------lr-gk----------------r-----------------s---------g-----g-------y----------------------t---------------------g------------------------------------isggggmgsggmgsnqyrdndrdnyhsnnnn---n---------------------n-------------------n-------------n-nn-nnnnn----n---n-nnr-drdr-gdsp------nts-------r----p----------------------sa---a----------s-s-gsqggmilggk-----------s-gtnkn---------------------------------------------s-----------a-----iaq-vlke-------------------------e---k----i---------v----e--kved-----------veqll---dsq-------------isqip---e-tptvpqegvhitveesftsfvesdgtves-idikgglsvqindqslgkv-kvnlkqg-----kls-------kqfqfithpnidkalfgeqsvlrlrdgg-kgfpsg-------gilkwrckt---nqesmmpirvncwpspg--rd-sttvnleydslv----g----------yelksvfivipnp--ts-napi---in-qfd-----glyeydn-kqkcviwkipl-id--d-sn-rqgsmefsvkg-------ntqsffpvkiqftas--------qticdttvgsvfve-----d-s--nq-----st-nfstett--lsv----dtyei--k
'delta_plasmoB_PB000425_02_0_|||coatomer_delta_subunit_putative|Plasmodium_berghei|chr_|||Auto'                          -----------------------------------------------------mtvisavistk--nkilvsrqfq-niskcdldsltipf------hnlie-------r----ersdhtyietekvryvyqp-ld--n-iyiflitninsniiedleiikvlsqiiqdic---qg-------ninestilkkcftiifyidelik-n-gvre-ivntnqikayiemesheeklqtlirenkekeeke---rrkfia-skle--k--drqkkn--------ks-ns----------------i-----------------s-----------------------n----------------------n---------------------s------------------------------------f-----------------------------i---s-------------------nni-------------------i-------------n-nv-eynsn----l---i-enf--lyrsedqp----------------t----i----------------------id---e----------t-f-nsykgmqltnk-----------k-en--v---------------------------------------------r-----------i-----ldv-idns-------------------------g---i----------------------------------------------eh-------------ks--n---invnsifdkpvniyineniictlssegtlcd-ldiqgvfnlqinnnkyski-iiqlnne---------------yadkakihpildknkyns-nilelkdkn-knfrtst----vypllkwkinh---lndmylplniscwpced--ne-stilnleienkmkns-n----------qniydlnvnlmcp--ssskpqv---is-kdq-----giiqhdg---illnwhvdt-le----nn-kncqieisvns-------kpehifpfsveaksd--------vlahnlnvlsvide-----d-t--ne-----ni-eyeikkn--ity----lftvn--k
'delta_tparva_529_m04346_|TP04_0333|TP04_0333|hypothetical_protein|Theileria_parva|chr_4|c4m529|529'                     -----------------------------------------------------msilstglase--mrilvsrqht-qmtreeiescfsnf------lrlien------k-----sgdhtfvesdknrflyql-vd--n-fyvfvmttldsniiedlivlktlceivqnlv---kp-------vineenilknifdilfymdelvs-n-nqge-nmafdqikvyiemdsyeekmhkkvektkvreeek---rre-ms-skme--k--rkqldk--------l------------------------------------------------------------------------------------------------------------------------------------------------------------------------------------------------------------------------------------------------------------------------------------------------------------------------f---i----------d-p-syptshssyqe-----------p-pp--v---------------------------------------------q-----------q-----e------------------------------------------------------------------------pkiqlqa---rnlspyntikkl----kekei---a-kivegeapavvqiietcngnlhldggics-----------------------------------------------------------------------------------------------------------------------------------------------------------------------------------------------------------------------------------------------------------------------------------------------------------------kn--n
'delta_leish_LinJ16_V31230_|||coatomer_delta_subunit_like_protein|Leishmania_infantum|chr_16|||Auto'                     -----------------------------------------------------mtvisagvvnk-qgrivlarqft-disrvriegllsaf------prlle-------ss---mskqvtyidagtvryvyqp-ie--e-lflvlvtttksnivedlatlhlmgrlipeyv---pe-------giteasleahsfevffaldevvv-c-gkre-nstveqirvylemdsyeermaleekqrqmaeakk---itaeha-rkmr--e--rrmagggptggvyggi-ss----------------d-----------------d---------p-----n-------y----------------------g---------------------g------------------------------------f-----------------------------g---s---------------------s-------------------s-------------a-aggnms-l----y---t-ggg-ggme-tayp--------ap------s----a-----------------------t---isshtsaplkma-a-aprsgmclgka-------------rk--t---------------------------------------------d-----------i-----ssk-iqke-------------------------m---gitasq---------a----pdafgga----------sd--pv---amg-------------hnave--lp-vamvpqeavnitveekmsatlqregeptp-idikgeltvlvadpqqdhi-klmlapv-------s-------daftfrahakvnktlfasdqvlamad-g-kpfpvqq----pvtilrwrlsn----ssvtapinftcwpess-------sitieyelad--pnt----------rplqpvrlviply--gas-lqd---vq-pst-----gtyqavd-gq-hviwtida-vd--ghqn-tsgnieiaadsdhgan--geelffpirvalssq--------vsiahvnvtevvst-----q-n--gn-----av-pfsqqlr--lvs----dsvqv--l
'delta_naegl_estExt_fgeneshNG_pg_C_130085'                                                                               -----------------------------------------------------mviisvsvisk-agkpliarqfr-disrvrlegllsaf------pklmd-------p-----ksqhtfvetdsvryvyqs-ld--q-lflvlittktsnivedletlqlfsriikdic---fsnqrnsgtgigeeiisenafdlmfafdeivs-l-gyre-svslgqvkdilkmdsqeenlqeaikqrqienaqs---hatmka-teia--m--qianngg------irt-gg----------------i-----------------s---------s-----a-------d----------------------r---------------------g------------------------------------i-----------------------------g---s---------------------sggsrptdvyvppsnqgkysg-------------i-gsgsre-t----s---s-nvt-ssss-sssg--------gl------p----a-----------------------q---ntsdrklkeqsk-p-sslkqmilnrp---------nskkgs--h---------------------------------------------s-----------l-----lnd-lvsk-------------------------g---d----i---------t----ptiaent----------sv--pv---stk-------------iesva--eq-qkkvkvedihlqvketlqvetnregglns-ldvkgemhlainetgngfi-kvrlvnd-----l-k-------dgfvskihpnidkkefsdqrtlalkrtd-kpfptgn----plkiltwrsqg--nfdesvlpftvncwpnps--gg-ettvsieynlqd--t-s----------aelqnvtisvpip--tke-vsv---es-adv-----gtyrvdq-kngkfiwsfdl-id--s-sc-asgsiefvine---ra--dessffpvdvsftse--------ysmsgteirdvlsv-----t-d--ss-----eq-rysveks--ltv----aeyki--v
'delta_phytoph_PITG_11127_|_PITT_11127_|_Phytophthora_infestans_conserved_hypothetical_protein_translation_525_aa'       -----------------------------------------------------mvvlsaalltr-ngkvlvarqfv-eitrirlegllaaf------pklls-------s----gsrehtfidtesvryvyqp-le--s-ffvliitnktsnivedlhtiqvlaklvpdic---a--------plsetsirdkqfelvfgfdelit-agghse-ninvsqirvnmemesheeklhnmileskraaakd---dmkrht-arik--e--eqrera--------rl-er----------------s-----------------g---------l-----g-------g----------------------s---------------------g------------------------------------f-----------------------------g---s---------------------q-------------------nsfgssfsnafkspr-sggs-s-d----s---f----------mnsp------rspp------a----t-----------------sptsynt---r------p--epvv-skaagmglggg-----------g-k-------------------------------------------------s-----------f-----mda-maae-------------------------d---g----l---------k----e---ipp----------ms--aa---vep-------------vqkpe---v-aaavshdpigavveekmtvvltrdgaleq-levkgsmyvsvndpsagcc-rlklrtg-----g-a-------egisfqthpkvdkrlydsesvlalrdpt-kpfpts-----rvaflrwslkt---qdesmlplnitcwpeee--gngkmnvsveysldr----d----------mmldnvnvviplg--gs-daps---va-nvd-----gqyqhns-aegvllwhqdq-is--s-an-nsgtlefsirg----n--nmdaffpisvsffsr--------svysdvqveavqkv-----e-d--gs-----pi-afgfekl--lst----dsyqi--v
'delta_tricho_87414_m00265'                                                                                              -----------------------------------------------------mi-lsvaiinq-ngkplvarqfs-kvskaqilnqlgvf------pkllt-------------ktsqsyvesqniryvyqn-ld--k-lyfilittkdsniledlellsmlidltrtii---p--------tidettvlshnldlifaydevif-d-gyrq-tvsvndvsefllmdskeelqyleelqkkedeakk---faaetq-kild--k--qkkskt--------ys-sa----------------s-----------------------------------------------------svsytpseaasq---------------------s------------------------------------v-----------------------------s---f---------------------t-------------------q--------------------fts----y---e-pei--dvedeptk------sss-------i----p-------------------n-vpr---k----------q-a-snvkgmtlgks-----------r-sa--r---------------------------------------------e-----------k-----akqvilee-------------------------g---l----------------------------------------hp---tss------ka-----dapv----saptplitegllfefeesfsgslnyesdg-k-ftcygylyglgrna--gky-tiqvnw--------d-------nsftayknpvkntkqlsfdn-------t-k---pss---qrteivkyintn---crkenlpiellvwptdp--qsskskatlqlqvsk----nsds------tqnvgqvkirikvldpss-atit---ld-qds-----geyeve---gnevvwttpd-is--e--e-dsftleiaamq-------tvadffdieiffnae--------clysniditnvfke----ge-e--dn-----pv-eykvnkk--ftsgetthfmik--y
'delta_chominis_640323047_XP_666964_Chro_70331_delta_COP_'                                                               -----------------------------------------------------mvvfsasivsn--rkillsrqfv-emtrgdveaylnrf------ikkieqf----cl-----sneytymeidnirfiyqa-id--n-iylilmtpinsniiedmdtlqlfcqvlydcc---nnp-----ppitedlianncfdvifafdeivs-f-gyre-sinlsqiktclemesqeeklhklirqnkeneeke---rrrhia-nrld--k--ervtne--------af-nq----------------snyastnsnnnivksslsg---------------i-------a----------------------a---------------------f------------------------------------a-----------------------------esvgv---------gkiaqsvgigpik-------------------n---------------------is----r---n-dnn-lvsn-sdpagdsrnfgif-------vnesta----------------------iq---s----------m-n-apgkgmligkk-----------k-pi--a---------------------------------------------e-----------s-----k------------------------------------------------------------------------pnislss---kvtdnhsdfklk----enpcn---t-ldikyteddcslieekiefslsvdgkiqsrveiqgtfqvalpseafpey-sit---------e-d-------prfqfkthpnlnkekfqdcgilelkdginctlpvnt----lmplvkwrpsshfqnnqielpfsfsywplda--gngytnvtieiepsq----------------sianfklniplt--sis---t---yn-tnl-----gaf--es-nknsyswdipq-ls--p--s-etavlefstn---------qsnflpidlyvsts--------tsvckvgimkdkn----------------------yvnpkrcitky----niain--q
'delta_glamblia_640332838_XP_769179_GLP_21_19579_18671_hypothetical_protein_'                                            -----------------------------------------------------msilaaslidg-dgsvsvsrtyi-pgsvgsstsywttlyrflkdpslsv-------e-----skaagsmevegfictyrklly--d-hylalvckrhvniadisdtaavlvdllnelg---p---------lds---retlfdalfvldetvq-f-gfadrpislrsvrerldmhsaaeeaaieerkakeaeaek-----irrk-keaefaa--qk-d-l--------et-gi----------------g-----------------t---------g-----a-------l----------------------g---------------------l------------------------------------f-----------------------------n------------------------------------------------------------------------------------------------------------------------------------------------------------kakgwlglge--------------------------------------------------------------------------------------------------------------------arpe----k---------k-wghg-----i----------pe--aelerlrk------knp------------r-gadavaskvtessseetstdssrdqnwts-a-------------------------------------------------------------tsktkhpk-esapva-------------------------pasv---------------------------------------------------------------------d-----nesssds--------------------------------s----sepppstkrpvgr---------------------------------------------------------gi----tltkr--k
'delta_pfalci_638271261_NP_701219_PF11_0359_coatomer_delta_subunit_putative_'                                            -----------------------------------------------------mtvlsavistk--skilvsrqfr-niskcdldsltipf------hnlie-------r----ersdhtyietdkvryvyqp-ld--n-iyiflitninsniiedleiikvlsqiiqdic---qg-------ninestilkkcftiifyidelik-n-gvre-ivnsnqiktyiemesheeklqtiirenkekeeke---rrkfia-skle--k--nrqkqs--------kv-ss---------------------------------------------------------------------------------n---------------------s------------------------------------f-----------------------------l---s-------------------n-------------------------------------dl-innle----y---t-nni-dmyk-teeq----------------d----i----------------------id---e----------s-f-ntykgmqltsn-----------kken--i---------------------------------------------r-----------i-----ln--vveh-------------------------k---v----------------------------------------------dt-------------kp--h---invnsifdkpiniiiteniictlssegtlcd-ldiqgtfnlqinnhnyskv-iveldne---------------ysekakihpildknkyns-nilelkdks-knfrint----iypllkwkinh---indsyiplniscwpced--ne-stllsleienkrnnn-d----------eliydlnvnlmcp--sahkpqi---is-ndk-----giiehdg---vllawkvde-lk----nn-qscqiemsiqa-------npesvfpfsveaksn--------mlahklnvlkvyde-----d-t--kk-----di-eyeikkn--ity----lftin--k
'delta_droso_gi|3256111|emb|CAA19661_1|_EG_63B12_10_'                                                                    -----------------------------------------------------mvliaaavctk-ngkvilsrqfv-emtkariegllaaf------pklmt-------a-----gkqhtyvetdsvryvyqp-me--k-lymllittkasniledletlrlfskvipeys---h--------sldekeivenafnlifafdeiva-l-gyre-svnlaqiktfvemdsheekvyqavrqtqerdarq---kmreka-kelq--r--qrmeas--------kr-gg----------------p---------------------------------s-------l----------------------g---------------------g------------------------------------i-----------------------------g---s---------rsggfsadgigss-------------------g---------------------vs----s---s-sga--ssantgit-----s-id-------vdtksk----------------------aa---a----------k-p-asrnalklggk-----------s-kdv-d---------------------------------------------s-----------f-----vdq-lkne-------------------------g---e----k---------i----a-----n----------lapaap---aggssaaasasa----aakaa---i-asdihkesvhlkiedklvvrlgrdggvqq-fensglltlritdeaygri-llklspn-----h-t-------qglqlqthpnvdkelfksrttiglknlg-kpfplnt----dvgvlkwrfvs---qdesavpltincwpsdn--geggcdvnieyelea--q-q----------lelqdvaiviplp--mnv-qps---va-eyd-----gtynyds-rkhvlqwhipi-id--a-an-ksgsmefscsa----s--ipgdffplqvsfvsk--------tpyagvvaqdvvqv-----d-s--ea-----av-kyssesi--lfv----ekyei--v
'delta_ecuni_gi|19173360|ref|NP_597163_1|_COATOMER_COMPLEX_DELTA_SUBUNIT_'                                               -----------------------------------------------------mivglfvansl-tgq-tvsrmsr-ampvskiehfildf------vss---------g-----apaggilakgfykyvysv-vd--s-tyyvvitsmgynntraqgildilqknts-----------------------gdivdalvtmdnvl-----ygq-tafdpnisliksmdsqeekihelmmknksrelvqkqkelqrrsvsdi---d--relerv--------rs---------------------------------------------------------------------------------------------------------------------------------------------------------------------------------------------------------------------------------------------------------------------------------------------------------------------------------------------------------------------------------------------------------------------------------------------------------------------------------leiemrnesi--qqlksivkt----------ss--sp-----a-------------kekr----r-gletsmspvfivfkerlkmvmdkenniks-gevqgdmsitikeeeykdi-eirlgn----------------vgtdvkfspnldksvss-sgvlr--c-e-kgfpvek----nvalvkwrssd-----ireapitftfwpset--slnvyqimleytae----------------cnmkdlsvffpka--nis--nv---v---is-----gsare---sdahiewnigd-ve--k--g-fsdtlefsctc----s--dpagifpleiyftsd--------fvftrlfaekver------n----ge-----eineveikkv--fev----dkftvvde
'delta_apis_gi|66551478|ref|XP_624725_1|_PREDICTED__similar_to__coatomer_protein_CG14813_PA_isoform_2_'                  -----------------------------------------------------mvliaaavctk-agktiisrqfv-emtkariegllaaf------pklms-------s-----gkqhtfvetesvryvyqp-le--k-vymllittkasniledletlrlfarvipeyc---s--------smdeleiaenafnlifafdeiva-l-gyre-svnlaqirtfvemdsheekvyqavrmtqerearn---kmreka-kelq--r--qrmeav--------kksgi----------------k-----------------n---------p-----g-------f----------------------gn--------------------s------------------------------------y-----------------------------g---s---------------------s-------------------g-------------n-------------------ftp--tlnardti------nfvp------e----p-----------------------v---rps--ytptqkpvn-agpgamklggk-----------s-rdv-d---------------------------------------------s-----------f-----vdq-lkee-------------------------g---e----n---------v----v-----t----------tp--lp---ttg-------------akpts--lt-pqiintepvhlrqeerlnvrigrdgglqh-felhglvtlhisdekwgri-rvqlenr-----d-t-------rgvqvqthpnvdkelfrtrgqiglkipt-kpfplnt----dvgvlkwrlqa---qdetalpisincwpsen--geggcdvnieyeleq--i-n----------lelndvqiniplp--mgc-npi---vs-ecd-----gqythea-rrntlvwslpv-vd--a-tt-ksgsmefsaps----s--tpadffpllvsfssk--------tsyvnikvtevllv-----e-d--es-----pv-kysvetv--fft----dnyev--v
'delta_copI_asper_|67517294|ref|XP_658526_1|_hypothetical_protein_AN0922_2_'                                             -----------------------------------------------------mvvlaasictr-ggkavlsrqfr-eiarsrveallasf------pklad-------s-----gtqhttveqdnvrfvyqp-ld--e-lyivlitnrqsnilqdidslhlfaqvttsic---k--------sldereilrnafellsaydelvt-l-gyre-nlslsqiktflemesheeriqeiiernkelease---erkrka-kqle--m--qrkeaa--------rn-sr----------------n-----------iapraps---------y----p------------------------------v-------------------------------------------------------------------------------------------------------------------y-------------------t--------------------pps----r---p-avp--dtydsyea------ekk-------k----t---------------------fak---p----------l-p-trgkgmqlgkk-----------s-kt--t---------------------------------------------d-----------i-----yek-vrgd------------------------lg---p----e---------a-eess-----p----------lv--tpqastpv------aer----vssar---p-slsadrdpihitiaetisasltrdgalks-fevkgdlqlrisdpaftkl-rldllan-----p-t-------hgaqfrthpnvdkaafsnssiiqlkdts-krfpann----sigvlrwrvagsgsdnadvlpitftvwlnkg--sd-sttvtveyeltg----s----------dslrdvvvtipyg--ta--epa---vs-sfd-----avyev---sgdsldwnign-vd--e-nn-asssfefesta----d--deneffpmtvrfska--------spfvevdvtnisli-----e-e--ge-----st-gyskdik--sva----egyli--e
'delta_copI_yarrow_|50554563|ref|XP_504690_1|_YALI0E32542p_'                                                             -----------------------------------------------------mvvlaasicsr-ggkaiisrqfr-dlpkekvagllaif------pkliq------------gskqhttvehdnvryvyqp-le--e-lyvvlitnrqsnilqdietlrllvqvvtslv---r--------vvdereillaafdllgafdevvs-q-gyre-nlslqqiqtflemesheekiqeiiernkeleate---drkrka-kqle--mqrkeaak----------r-gl----------------p-----------------g-----------------------------------------------nag---------------ghgs------------------------------------f-----------------------------q---a--------------------------------------------------------------p-afqapapsfvqpa------------------aap------a----pi-----------------pe-tth---k----------pra-prgkgmqlgkk-----------k-ggf-d---------------------------------------------d-----------s----psas-llan-------------------------a---d----i---------a----v-----p----------tp--ks---kpq------qqt--apaaaap---s-aynpevqgvhltvaevvtatlgrdgsvks-aevkgdvqlrignpdhtki-rialean-------a-------pgvkyrthpnvdkalfssrqiiglkdps-rgfpsng---aalgvlrysana---pe-eavpltfncwfaks--dpgfydvtleyevse--gft----------gkmtnvsvivplv--ssn-ah----is-ds-------sitwdq-fddhlewiipe-itadg-dt-stgafeftaea----d--qedeffpmevsftlndp-----ettvgnvkilnvfsa----ta-e--de-----ni-pyqevtr--vts----dnyqi--v
'delta_copI_ustil_|71013558|ref|XP_758623_1|_hypothetical_protein_UM02476_1_'                                            -----------------------------------------------------mvilaasvstr-ggkpvisrqfr-dmprsriegllasf------pklis-------a-----gsqhtsvetdavrfvyqp-le--d-lymilitnknsnilqdidtlhlfarvtsdic---r--------sldessvlrysfellgafdeivs-l-gyre-nvnltqvrsilemesheekiqeiiernkemeake---elkrra-kqle--m--qrrdaa--------rr-gq----------------m-----------------g---------g-----n-------s----------------------g---------------------g------------------------------------f-----------------------------g---s---------------------s-------------------g-------------gyss--vqqr----f---e-ppp--tqapvqtg------fss------------s--------------------stsa---a----------k-p-fkgkgmqlgkk-----------s-kg--a---------------------------------------------e-----------l-----lga-mggdlaaaaaaadeeltaaanaasaslaaaanaa----p---------s-savr-----a----------ap--aasvaaid------pld------------l-lepvqqepvhvvvkerisitgnrdggles-leikgdlllkitdpslakv-rlqlapp-----e-annlvlaagdlqfktnpqidkaawssdrivaprdar-kpfpvnq----slgvlrwrmvt---kdetalplsincwpspn--geggcdvnieyelen--eel----------gelrsviiaiplp--ag-svps---ve-cpd-----gswtvnd-etnnlewslds-is--s-sn-ksgslefsvte----gadnvdvffpvvvdfvce--------ktlcdvtvtnvvla-----d-t--ga-----pt-tfsqqsv--lsa----dnyvi--a
'delta_copI_pichia_|150865773|ref|XP_001385120_2|_hypothetical_protein_PICST_90035_'                                     -----------------------------------------------------mvvlaasictr-ggkallsrqfr-elsndritallanf------pslis-------n----sssqhttveddsvryvyqp-le--e-fyivlitnktsnilqdidtlhlfastvsnll---r--------nvderevfdhafeiidafdeiis-l-gfke-nltlsqiqtflemdsheekiqeiiernkeleate---erkrka-keiq--r--kelak----------r-nl----------------e-----------------q---------l-----sqsa----------------------------ssg---------------gyds------------------------------------f-----------------------------q---s--------------------------------------------------------------s-q----atqsyqpt------------------yqp------t----piie-------tntstinshs-lss---k----------p-l-tgrgglqlgkk-----------t-trptt---------------------------------------------e-----------s-----hqp-llaq-------------------------s---q----p---------v----f-----h---htrpqpvql--ae---atp------pis-qs-aspvp---t-nlkvpnngilitvnekvsvvlsregaavs-sevkgdlqlrinnvelahs-killetgd----r-s-------tgiqynthpkvdrnlftsqgvislkdkt-kpfpand---halgvlrwravgk-kddlslipiviiawvnfd--nagtaevtleyelss--dfl--d-shassnesfdtvkvlvpia--spd-vn----lk-eae------nvsydi-sefgvifnieg-ls--i-en-psgsfvftips----e--dedslfpmelqvefsstevtesdsalgkikvidivsn----nd-d--et-----sl-pfdlhyn--lqs----esyqv--e
'delta_copI_debaro_|50424795|ref|XP_460987_1|_hypothetical_protein_DEHA0F15543g_'                                        -----------------------------------------------------mvvlaasictr-ggkallsrqfr-dvtkdritallanf------pslis-------n----sgsqhttvedehvryvyqp-le--e-fyivlittkhsnilqdidtlhlfastvsnml---r--------vvdereifenafqilsafdeiin-l-gfke-nltlsqvqtflemdsheekiqeiiernkeleate---erkrra-keiq--r--kelar----------r-nl----------------e-----------------q---------t-----sa--piin------------------------ssf---------------gyds------------------------------------y-----------------------------q---n----------------------------------------------------------------q----fnssnqst------------------yqp------t----psie-------q---svsntt-lss---k----------p-v-ssrgglqlgkk-----------t-grv-a---------------------------------------------e-----------q-----nqp-lltq-------------------------n---q----p---------sfshaa-----a---tqvqqqipn--qp---asf------pvs-qt-sspap---q-tpkvpnngilitvnekvtaeltregsvvl-sevkgdlqlrinntelass-killktgd----k-s-------sgvqykthpnvdrnlftqqnviglkdkt-kpfpsnd---qslgvlrwravgk-nddssllpivitawvtsn--d-gnadvtleyelts--dyv--e--shqsqgslenikilvplp--spd-vn----lk-des-----gnigydv-teygvvfsies-ip--l-dn-pqgsfefsips----p--dedslfpmelqfdinktdanetdtclgkvqvldivsn----ne-d--ee-----sl-pfdlhsn--lss----dgyqv--s
'delta_copI_candida_|68470338|ref|XP_720673_1|_hypothetical_protein_CaO19_11711_'                                        -----------------------------------------------------mvvlsasictr-ggkallsrqfr-disrdritallanf------pslis-------n----ssgqhtsvedenvryvyqp-le--e-fyivlitnktsnilqdidtlhlfastvsnll---r--------nidereifessfeiidafdevis-l-gyke-nltltqvqtflemdsheekiqeiiernkeleate---erkrra-keiq--r--kemar----------k-tm----------------d-----------------q---------l-----hsgasagvg----------------------tssf---------------gyds------------------------------------y-----------------------------q---n------------------------------------------------------------------------nhqpt------------------ykp------t----pvvetthsagsnttsssths--lls---k----------p----rggglqlggk-----------k-tta-g---------------------------------------------rtlpsgngahepl-----lat-nqpv-------------------------f---a----h---------kaaves-----s---qtsvaagss--gv---ksg------svs-rt-gspapsnaa-atrvpnngilitvnekvsaqlsrdgsiss-sevkgdlqlrinqtelana-killkiag--------------dkkqfkthpnvdrnlfqseshisvkdks-ktfpsnd---qplgvlrwrsvgk-qddtslvpivftiwvsin--eegqaqvtveyeltn--efv--e-t-hpnhpnvenlkilvpvl--tdn-vh----lq-dggn----dtvsyelydgqgvvfnigt-ia--i-dd-pqgsfeftvpv----v--dedslfpmqvqvdiinqqvvesdislggvsitdvvsn----nd-d--ee-----sl-pfdlhsn--isf----enyvi--q
'delta_copI_cryptoco_|58266000|ref|XP_570156_1|_hypothetical_protein_CND05250_'                                          -----------------------------------------------------mvviaasictr-sgkpllsrqfr-piprsridsllasf------pklip------------vnsqhttvetndvrfvyqp-fe--e-lyvllitnkgsnilqdistlsllvrlisslt---p--------smtetailhhsfdllcafdevvs-l-gyke-nvslmqvrnvlegesheekiqeiiarnkeaeake---elkrra-kqle--mqrreqqr----------r-aq----------------g-----------------g---------g------------gm----------------------gnvg---------------gygg------------------------------------m--------------------------aggy---s--------------------------------------------------------------p-asrydaplpaqey------------------rap------s----pv----------------aas-vps---k----------p-a-fkgsgmklgsk-----------k-gkq-s---------------------------------------------d-----------l-----mna-lgg------------------------------------------------------------------------------------------------------------------------------------------------------------------------------------------------------------------------------------------------------------------------------------------------------------------------------------------------------------------------------------------------------------------------------------------eda----epeaa--d
'delta_copI_kluyver_|50307181|ref|XP_453569_1|_unnamed_protein_product_'                                                 -----------------------------------------------------mvvlavsittr-kgkpllsrqfr-ditkdrvmellsnf------qtlva-------n----sskqhtfvedehvryvykp-fd--d-yyiilitnlhsniiqdmdtlnifvqtvdstl---k--------glseedvfdsafdilnsfdeiit-m-gyke-nlsltqiktflamesheeriqeiiernkefeaae---erkrra-keis--r--keqar----------k-lg----------------i-----------------p---------d-----t------------------------------------qeftgihggvmnkayds------------------------------------y-----------------------------y---s---------------------h-------------------a------------------s-s-a----aqqshmhtq-snqg-iqqq------nlapqqq-qqq----q---------------------yan---r----------e-p-lggkglqvngp-----------r-rgv-------------------------------------------------------------erpik-----------------------------------------------------------------------------nv---erq------s-l-svqtatlp---e-eekpinngilisvketinaeisrdgaimg-selkgvlelrvnnpdlaha-klclgtdv--nvk-d-------ktyqfkthpnvdkagfltnktiglrdpn-kpfpsnd---qslgvlrwrkvkg-adehdlipleistwlspssetdnaidvtfeyevns--dye----------gtidelrflipvf--tdt-vf----ik-ddln-eanaiveaid-esqgiiikvdp-ie----sg-qssvfsvtvqa----a--yedalfpievalknsn------akplsnlniasvvsa-----a-d--dt-----el-pfdtvst--lks----eqyvv--v
'delta_copI_physco_|168005544|ref|XP_001755470_1|_predicted_protein_'                                                    -----------------------------------------------------mvvlaasiisk-sgkalvsrqyv-dmsririegllatf------pklvg-------i-----gkqhtyvetdnvryvyqp-me--s-lylllvtnkqsniledrdtlqllsklvpeyv---p--------sldeegickmafeiifafdevis-l-ghke-nvtiaqvkqyvemesheerlhkrimeskinetkd---lmkrka-neie--k--skiekg--------rg-dk----------------g-----------------n---------f--v-ps-------mpsmgssridngfgdps----------------------------i------------------------------------d-----------------------------g---g---------------------m-------------------r--------------------tns----s---g-fgp--gvdadvfk------ska-------r----v---------------------tst---s----------a-p--skggmqlgks-----------t-kt--n---------------------------------------------q-----------f-----les-lkae-------------------------g---e----v---------i----v-----e----------dv--ap---gpv------rsa-------a----a-iapiysdpimvgveeklvvvlkkdgglen-levqgnmslvvqkeedayi-rvqvess-----a-n-------klfnfkthpnidknlysdsnilglkdps-rpfptgn----plgilrwrmqs---kqeslvplsincwpsvs--gg-esyvnieyeasr----s----------fdlqnvvihiplp--airdvpt---vn-qad-----gewryds-rnsllewtitl-id--n-tn-rsgsmefvvpa----a--dpnsffpidvkfssn--------ktfcdlkvgsvvqt-----q-n--gn-----av-kfgrrtq--llv----dsyqv--v
'delta_copI_candidaG_|50285091|ref|XP_444974_1|_hypothetical_protein_CAGL0A04741g_'                                      -----------------------------------------------------mvvlaasittr-ngkpllsrqfr-eltkertmellsnf------qglvs-------n----issdhtfledehvryvyrp-fd--n-yyiilitnrqsniiqdlstlnlfsstvnsyl---a--------sydeleifdnsfeilssfdeivt-m-gyke-nlsisqvetylamesheeriqeiiernkeieate---erkrra-keia--r--keqer----------k-lg----------------i-----------------y---------ggefeta-------n----------------------lvansqnrfmasndpnvanalns------------------------------------y-----------------------------y---s---------------------h-------------------a------------------s-p-a----aqqsyskqq---------------------hpqsfq----n---------------------ldndvas----------t-t-rgmkgmklggg-----------a-qpa-----------------------------------------------------------m----sr-----------------------------------------------------------------------------ki---stp------srp-srgqtaep---e-edkpqnngilitiketinaeitrdgviss-selkgvmelrindpelaqa-kikladsm--dvk-d-------hsyqfkthpnidknvftssktiglrdss-ksfpsnd---nslgvlrwrkvgl-pddkalipldvstwvspssdndglfevtieyesrk----------------dlenilfkvpvy--ten-vk----in-edsd-dsnaeiiaid-deegitikvds-cp----ng-ssgvvsllvea----e--fedalfplsigftgkaq----gsasmvgvdisavvgs-----e-t--ae-----el-pfdkitv--ikp----eqyvv--v
'delta_copI_populus_|224136702|ref|XP_002322394_1|_predicted_protein_'                                                   -----------------------------------------------------mvvlaasivsk-ngkvlvsrqfv-dmsririegllaaf------pklig-------s-----gkqhtyvetenvryvyqp-ie--a-mylllvtnkqsniledldtlrllsklvpeyt---m--------sldeegicqtafelifafdevis-l-ghke-nvtvaqvkqycemesheeklhklvlqnkidetkr---rmkeea-skid--q--mkiekn--------rg-nk----------------g-----------------g---------f--m-----------ssmgsgriessfndmsissgggg---------------------g------------------------------------f-----------------------------g---s---------------------g-------------------s--------------------g-f----g---l-tsd-vdsf-sskp------kgr-------q----p---------------------ssa---t----------a-p-pkglgmklgkt-----------q-rt--n---------------------------------------------q-----------f-----les-lkae-------------------------g---e----m---------i----v-----e----------dv--qp---sks------tqy-------t----s-aaqkltdpvtltaeeklnvtlkrdggmsh-fdvqghlslqilnqedgli-qvqietg-----g-n-------pgvifkthpnvnkelfanenilglrdps-rpfpacqtgdagvgllkwrmqs---vdesmvpltincwpses--gn-etyvsieyeass----m----------fdlrnvviavplp--alreapn---vr-qid-----gewryda-rnsilewsill-id--n-sn-rsgsmefvvps----g--dssaffpitvqfsat--------styselkvanilpl-----k-g--ga-----pp-kfsqrtq--lit----enyqv--v
'delta_copI_monosiga_|167522663|ref|XP_001745669_1|_hypothetical_protein_'                                               -----------------------------------------------------mvllsaaictk-agkplvarqfm-eisrsriegllaaf------pklrs-------s-----edqhtfietdsvryvyqp-me--q-lymvlvttknsniledletlrlfarvvptfc---n--------vmtesevsahafelifafdeiia-l-gyre-nvnlsqirtytemqshdeniykmvqknkeqeare---hmkrka-kela--i--aksqaa--------kf-gg----------------a-----------------g---------------g-------m----------------------g---------------------g------------------------------------m-----------------------------ggmsg---------mggmggmggmggm-------------------g---------------------gs----g---s-ggi--ssasapapa------ma-------apasts----------------------aa---r----------d-g-kpkrgmklggk-----------a-kt--h---------------------------------------------d-----------f-----vqa-lmde-------------------------g---e----t---------v----e-----d----------lssaap---var------saa----tasam---a-ppdvdmepihvkveekitleanrdgaleh-mevkgtmsvlisddakgqa-lvrlnrs-----s-d-------kainfqthpnvdkkafnseaviksknpd-kpfpvhs----evgvlkwryqt---tdetqipltincwpnvn--adgsvdvnidyelqd--k-n----------lklkdvvvsvplp--aaggkpv---va-svd-----gqyevdg-rqhmlvwsipt-ie--d-gnadegsiefsvaa----g--aaddffpvsvdfysh--------etyvgievasvenm-----a-t--gs-----ee-vfsqdvr--fvv----dsydv--i
'deltaCOPI_Scer_RET2YFR051C'                                                                                             -----------------------------------------------------mvvlaasittr-qgkpllsrqfk-dlskdrvlellsnf------qnlvs-------e----issdhtfvedkhvryvyrp-fd--n-yyiilitnrqsniikdlatlnlfsqtinsyl---s--------sfqdqeifhnafeilssfdeivs-mggyke-nlsftqvqtylsmesheeriqeiiernkeieate---erkrra-keia--r--keher----------k-hg----------------f-----------------m---------s-----s-------n----------------------gdydganrfmgskdpnvtnains------------------------------------y-----------------------------y---s---------------------h-------------------a------------------s-p-a----aqqsylqssh--------a------aaaevap-vas----p---------------------matsqra----------g-h-satggmklggg-----------a-grr-a---------------------------------------------g-----------a----ap-----------------------------------------------------------------------------rp---sai------ssa-ssgtpppp---e-edvpenngilisikevinaefsrdgtihs-selkgvlelrindhdlshs-nlkladsi--dvr-d-------ksfqfkthpnidkqsflstklislrdks-kafpand---qslgvlrwrkvap-aeddslipltlttwvspsesqq-gfdviieyesvl--e------------teladviftipvf--pqepvd----in-tesstcsdaevvnmd-qemgtsikisk-ia----an-dagalaftiea----p--yedalypmtvsfqestrd--klaksftgmaiqsvvma----nd-h--dq-----el-pydvits--lks----deylv--q
'deltaCOPI_Sbay_c968_13549'                                                                                              -----------------------------------------------------mvvlaasittr-qgkpllsrqfk-dlskdrvlellanf------qnlva-------e----issdhtfvedkhvryvyrp-fd--n-yyiilitnrqsniikdlatlnlfsqtinsyl---s--------sfhdqeifhnafeilssfdeivs-mggyke-nlsftqvqtylsmesheeriqeiiernkeieate---erkrra-keia--r--keher----------k-hg----------------f-----------------v---------s-----s-------n----------------------gdydganrftaskdpnasnains------------------------------------y-----------------------------y---s---------------------h-------------------a------------------s-p-a----aqqsylqsan--------a------aaaaaap-vas----p---------------------matphra----------g-p-svtggmklggs-----------a-grr-s---------------------------------------------g-----------a----ml-----------------------------------------------------------------------------rp---sai------ssa-ssstpppp---e-edapenngilisikevinaefsrdgtihs-selkgvlelrindhdlshs-nlkladsi--dvr-d-------rsfqfkthpnidkqsflssklislrdks-kafpand---qslgvlrwrkiap-adddslvpltlttwvspsesqq-gfdvtieyenis--e------------leltdlvftiplf--pqepvd----in-tesstaadaevinmd-qetgtsisisq-ig----an-dsgvlafsiea----p--yedalypmtvsfqessrd--isaksftgmaidsvvla----td-h--dq-----el-pydvias--lks----deylv--q
'deltaCOPI_Smik_c267_7337'                                                                                               mkllpalrfcffsvtaseklenlvvdtsrtravgpaskvdhtnayscirrnktmvvlaasittr-qgkpllsrqfk-dlskdrvlellsnf------qnlvt-------e----issdhtfvedkhvryvyrp-fd--n-yyiilitnrqsniikdlstlnlfsqtinsyl---s--------sfqdqeifhnafeilssfdeivs-mggyke-nlsftqvqtylsmesheeriqeiiernkeieate---erkrra-keia--r--keher----------k-hg----------------f-----------------a---------s-----p-------n----------------------gdydganrfmaskdpnvtnains------------------------------------y-----------------------------y---s---------------------h-------------------a------------------s-p-a----aqqsylqssh--------a------avaevap-ivs----p---------------------matshrt----------g-p-sstggmklggs-----------a-grr-s---------------------------------------------g-----------a----vp-----------------------------------------------------------------------------rp---sai------sst-tsgt-ppp---e-edvpenngilisikevinaefsrdgtihs-selkgvlelrindhdlshs-nlkladsi--dvr-d-------ksfqfkthpnidkqaflssklislrdks-kafpand---qslgvlrwrkiap-aeddslvpltlttwvspsesqq-gfdviieyesvl--e------------seladvvftipvf--pqepvd----in-tdsstcpdaevvnmd-qetgtsikisk-ig----an-eagalaftiea----p--yedalypmtvsfqestrd--ksaksftgmaihsvvma----nd-h--dq-----ef-pydvias--lks----deylv--q
'deltaCOPI_Spar_c434_7246'                                                                                               -----------------------------------------------------mvvlaasittr-qgkpllsrqfk-dlskdrvlellsnf------qnlvs-------e----issdhtfvedkhvryvyrp-fd--n-yyiilitnrqsniikdlatlnlfsqtinsyl---s--------sfqdqeifhnafeilssfdeivs-mggyke-nlsftqvqtylsmesheeriqeiiernkeieate---erkrra-keia--r--keher----------k-hg----------------f-----------------m---------s-----s-------n----------------------gdydganrfmaskdpnvtnains------------------------------------y-----------------------------y---s---------------------h-------------------a------------------s-p-a----aqqsylqsah--------a------avaevap-mas----p---------------------iatsqrt----------g-s-sstggmklggs-----------a-grr-t---------------------------------------------g-----------a----ap-----------------------------------------------------------------------------rp---sai------ssa-sssapppp---e-edvpenngilisikevinaefsrdgtihs-selkgvlelrindhdlshs-nlkladsi--dvr-d-------ksfqfkthpnidkqsflstklislrdks-kafpand---qslgvlrwrkiap-aeddslvpltlttwvspsesqq-gfdviieyenvl--e------------telsdvvftipvf--pqepvd----in-tesstcsdaevvnmd-qetgtsikisk-ig----an-dagalaftiea----p--yedalypmtvsfqestrd--ksaksftgmaiqsvvma----dd-h--dq-----el-pydvits--lks----deylv--q
'deltaCOPI_Scas_Contig687_8'                                                                                             -----------------------------------------------------mvvlaasittr-ngkpllsrqfr-eltkdrvmellsnf------qglvs-------s----issdhtfvedehvryvykp-fd--d-yyiilitnrqsniiqdlstlnlfsqtvnsyl---s--------sydetelydnafeilssfdeivv-m-gyke-nltaaqvstylsmesheeriqeiiernkeleate---erkrra-keia--r--reher----------k-ag----------------i-----------------y---------p-----s-------e----------------------vnvpltnkfagssdpnvtnayns------------------------------------y-----------------------------y---s---------------------n-------------------a------------------s-a-a----aqqsylhsqq---------------------p-qea----p---------------------qsm--------------y-g-psgtgmklsak-----------n-sim-n---------------------------------------------d-----aqrrpmttrpsmv-----------------------------------------------------------------------------tr---lpq------a-p-amvggekd---e-eeqrtnngilitinetinaeitrdgniss-selkgvlelrindaslahs-qlalldsi--nvk-d-------kafqfkthpnidknkflssklislrdak-ksfpsnd---hslgvlrwrkvcs-addtsliplnvsawvtpsdngegifdvtleleite--eyg----------qelenvsfvlpvv--ten-vk----in-desn-dfnariagmd-eevgitikldssit----pg-ssgvvaftvea----g--ledamfpitvgfkhvd----esgksltgvgianvttmageeqe-e--ge-----el-pyeavav--lkt----eeylv--v
'deltaCOPI_Sklu_Contig2324_8'                                                                                            -----------------------------------------------------mvvlavsittr-sgkpllsrqfr-diskdrvtellsnf------qglva-------n----sssqhtfvedehvryvykp-fd--d-yyiilitnrqsniiqdldtlnlfsqtvnssl---r--------sfdeneifenafeilgsfdeiia-m-gyke-nlsltqinnflsmesheekiqeiiernkefeaae---erkrra-keit--r--reqer----------r-mg----------------l-----------------p---------p-----s-------n----------------------mdmygqhkfgasndpnvsnayns------------------------------------y-----------------------------y---s---------------------h-------------------a------------------s-p-a----aqqsylhsqqqsqn-vegh------vtsp------s----p---------------------ias---s----------p-a-vggrgmklggk-----------k-gla-s---------------------------------------------s-----------asqfqap-----------------------------------------------------------------------------rt---sas------r-ravs-yqeqd---q-eekpinngilisiketinaeltrdgtist-selkgvlelrvnnpdlaha-kialdskv--dak-d-------rsyqykthpnidknlftsskviglrdst-kafpsnd---qslgvlrwrkvgt-addnsliplevstwvspsssnegmfdvtvefevnp--dye----------qelkdlrfavpvf--ten-vy----in-denn-esgasikeid-eeqgviigvds-ia----pg-nsgvfgfvvea----g--fedalfpmtvafkntn-----vsstfsgisvasvtsa----te-e--gq-----el-pfeaisi--lkt----dqyvv--i
'deltaCOPI_Oryza_|Q0DJA0|COPD1_ORYSJ_Coatomer_subunit_delta_1_OSOryza_sativa_subsp__japonica_GNOs05g0310800_PE2_SV1'     -----------------------------------------------------mvvlaasiisk-sgkalvsrqfv-dmsririegllaaf------pklvg-------t-----gkqhtyvetenvryvyqp-ie--g-lylllitnkqsniledldtlrllsklvpeys---p--------sldeegvcktafelifafdeais-l-gnke-nvtvqqvkqycemesheekahklmmqskinetrd---vmkkka-seld--k--mrmerg--------kl-dk----------------g-----------------g---------y--ssis-------g------prviektfndmsitgs----------------------g------------------------------------f-----------------------------g---s---------------------g-------------------s--------------------glg----g---l-gmd-mdsf-askp------kgg-------r----p-------------------s-aaa---t----------a-p-gkglgmklgkt-----------q-kt--n---------------------------------------------q-----------f-----les-lkae-------------------------g---e----v---------i----l-----e----------dv--qp---ssv------qsr-------a------splppsdpvtvtieeklnvtvkrdggvnn-fdvqgtlalqvlndadgfi-qlqienq-----d-v-------pglsfkthpninkdlfnsqqvvgakdpn-rpfpsgq---netplvkwriqg---mdesslplsvncwpsvs--gs-etyvnieyeaae----m----------fdlhnvvisiplp--alreaps---vr-qid-----gewkyds-rnsvlewsill-id--q-sn-rsgsmefvvpp----a--dpstffpisigfsas--------stfsdlkvtgirpl-----k-d--gn-----pp-kysqrar--lva----anyqv--v
'deltaCOPI_arabidopsis_|Q93Y22|COPD_ARATH_Coatomer_subunit_delta_OSArabidopsis_thaliana_GNAt5g05010_PE2_SV2'             -----------------------------------------------------mvvlaaaivvk-sgkvivsrhyv-dmsririegllaaf------pklvg-------m-----gkqhtyietenvryvyqp-ie--a-lflllvttkqsniledlatltllsklvpeys---m--------sldeegisrasfelifafdevis-l-ghke-svtvaqvkqycemesheeklhklvmqskindtkd---vmkrka-neid--k--skiekn--------kp-gg----------------f-----------------s---------s----m---------gsmgsgrlesgfnelsissgggg---------------------g------------------------------------y-----------------------------g---s---------------------g-------------------s--------------------g-f----g---m-isd-vdpi-ntkp------kdr-------s----r---------------------ssv---t----------a-p-pkssgmklgks-----------g-k---n---------------------------------------------q-----------l-----mes-lkae-------------------------g---e----d---------v----i-----e----------dv--kp---tgq------s---------k----a-aappptdpftltveeklnvalrrdgglss-fdmqgtlslqilnqedgfv-qvqiatg-----e-n-------peilfkthpninrdmfnnenilglkrpd-qpfptgq-ggdgvgllrwrmqr---adesmvpltincwpsvs--gn-etyvsleyeass----m----------fdltnviisvplp--alreaps---vr-qcd-----gewrydp-rnsvlewsill-id--n-sn-rsgsmefvvpp----v--dssvffpisvqfaat--------stysglkvtgmipl-----r-gggga-----tp-rfvqrtq--lia----qnyqv--i
'deltaCOPI_bos_|P53619|COPD_BOVIN_Coatomer_subunit_delta_OSBos_taurus_GNARCN1_PE1_SV1'                                   -----------------------------------------------------mvllaaavctk-agkaivsrqfv-emtrtriegllaaf------pklmn-------t-----gkqhtfvetesvryvyqp-me--k-lymvlittknsniledletlrlfsrvipeyc---r--------aleeneisehcfdlifafdeiva-l-gyre-nvnlaqirtftemdsheekvfravretqereaka---emrrka-kelq--q--arrdae--------rq-gk----------------k-----------------a---------p-----g-------f----------------------g---------------------g------------------------------------f-----------------------------g---s---------------------s-------------------t-------------v-sggs-t-t----s---m-ite-tiie-tdkp------kvap------a----p-----------------------a---r----------p-s-gpskalklgak-----------g-kev-d---------------------------------------------n-----------f-----vdk-lkse-------------------------g---e----n---------i----i-----s----------sn--mg---krt-------------seatk--vh-appinmesvhmkieekitltcgrdgglqn-melhgmimlrisddkfgri-rlhvene-----d-k-------kgvqlqthpnvdkklftaesliglknpe-ksfpvns----dvgvlkwrlqt---teesfipltincwpses--gn-gcdvnieyelqe--d-n----------lelndvvitiplp--sgvgapv---ig-eid-----geyrhds-rrntlewclpv-id--a-kn-ksgslefsiag-------qpndffpvqvsfisk--------knycniqvtkvtqv-----d-g--ns-----pv-rfstett--flv----dkyei--l
'deltaCOPI_celegans_|Q09236|COPD_CAEEL_Probable_coatomer_subunit_delta_OSCaenorhabditis_elegans_GNC13B9_3_PE2_SV1'       -----------------------------------------------------mvliaacilsk-tgkllvarqfvndmmrsrleglvdaf------pklig-------nekeaatrqhtfvetdsvryvyhp-ld--n-iylvlvttknsniledletlrlfvrvipeyc---r--------sneekeilahdfdlifafdevvt-l-gyre-svnlaqirtftemdsheervfmqikeaqekaakq---amaeka-kelk--r--aqkeal--------sr-gl----------------k----------------ps---------y--q-----------s----------------------------------------------------------------------------------------------------------------------------------------s-------------------t--------------------gis----s---s-stp--naaavsep------aap-------r----p---------------------sap---k----------g-pigggkalklggk-----------t-nn--e--------------------------------------------dd-----------f-----ldt-lrqq-------------------------g---q----s---------i----a-----p----------vq--kaslsggv------ssl----aapis---t-aprvkrevvhvrteekintrvsrdggles-gevqatvtlsigspefipi-sikmnng-----s-a-------agtqlqvhpnldkkewqssstlkikpng-kpypvns----dvgilkwkmal---seeeqlpisfncwpqes--sd-gvqvnieytlqr--e-d----------itlnnvriivplp--ta-taps---vg-ecd-----geyeyhk-tknvivwslav-id--s-sn-ssgtlefsvpn----g--hcdhffpvsvgftse--------nlfvpitvqkvvkn-------d--gs-----pv-tysvett--fns----enfei--v
'deltaCOPI_gallus_|Q5ZL57|COPD_CHICK_Coatomer_subunit_delta_OSGallus_gallus_GNARCN1_PE2_SV1'                             -----------------------------------------------------mvllaaavctk-agkaivsrqfv-emtrtriegllaaf------pklmn-------t-----gkqhtfvetesvryvyqp-me--k-lymvlittknsniledletlrlfsrvipeyc---r--------aleeneisehcfdlifafdeiva-l-gyre-nvnlaqirtftemdsheekvfravretqereaka---emrrka-kelq--q--arrdae--------rl-gk----------------k-----------------a---------p-----g-------f----------------------g---------------------g------------------------------------f-----------------------------g---s---------------------s-------------------a-------------v-sggt-t-a----a---m-ite-tiie-tekp------kvap------a----p-----------------------s---r----------p-s-gpskalklgak-----------g-kev-d---------------------------------------------n-----------f-----vdk-lkse-------------------------g---e----n---------i----m-----t----------s---vg---krs-------------teaak--vl-appinmesvhmkieekisltcgrdgglqn-melhgmimlhisdekfari-rlhvene-----d-k-------rgvqlqthpnvdkklftaesqiglknpe-ksfpins----dvgvlkwrlqt---teesfipltincwpses--gn-scdvnieyelqe--e-s----------lelndvvimiplp--sgvgapv---ig-eid-----geyrhds-rrnllewclpv-id--a-kn-ksgslefsiag-------qpndffpvqvsfisk--------knycniqvtkvtqv-----d-g--ns-----pv-rfstett--flv----dkyei--l
'deltaCOPI_dictyostelium_|Q55EZ6|COPD_DICDI_Coatomer_subunit_delta_OSDictyostelium_discoideum_GNcopd_PE3_SV1'            -----------------------------------------------------mvvlaaaictk-ngkallsrqfs-emtksrvegllaaf------pklig-------l-----grqhtfieteniryvyqp-le--s-lyivlitnknsniledletlhllaklvpeys------------nfdeydisknafeliftfdevia-m-gyke-rvtlqqikhfismesheeerfrmeekikqkeaqi---lasska-keie--r--mrheem--------lr-gk----------------r-----------------s---------g-----g-------y----------------------t---------------------g------------------------------------isggggmgsggmgsnqyrdndrdnyhsnnnn---n---------------------n-------------------n-------------n-nn-nnnnn----n---n-nnr--drdrgdsp------nts-------r----p----------------------sa---a----------s-s-gsqggmilggk-----------s-gtnkn---------------------------------------------s-----------a-----iaq-vlke-------------------------e---k----i---------v----e--kved-----------veqll---dsq-------------isqip---e-tptvpqegvhitveesftsfvesdgtves-idikgglsvqindqslgkv-kvnlkqg-----kls-------kqfqfithpnidkalfgeqsvlrlrdgg-kgfpsg-------gilkwrckt---nqesmmpirvncwpspg--rd-sttvnleydslv----g----------yelksvfivipnp--ts-napi---in-qfd-----glyeydn-kqkcviwkipl-id--d-sn-rqgsmefsvkg-------ntqsffpvkiqftas--------qticdttvgsvfve-----d-s--nq-----st-nfstett--lsv----dtyei--k
'deltaCOPI_homo_|P48444|COPD_HUMAN_Coatomer_subunit_delta_OSHomo_sapiens_GNARCN1_PE1_SV1'                                -----------------------------------------------------mvllaaavctk-agkaivsrqfv-emtrtriegllaaf------pklmn-------t-----gkqhtfvetesvryvyqp-me--k-lymvlittknsniledletlrlfsrvipeyc---r--------aleeneisehcfdlifafdeiva-l-gyre-nvnlaqirtftemdsheekvfravretqereaka---emrrka-kelq--q--arrdae--------rq-gk----------------k-----------------a---------p-----g-------f----------------------g---------------------g------------------------------------f-----------------------------g---s---------------------s-------------------a-------------v-sggs-t-a----a---m-ite-tiie-tdkp------kvap------a----p-----------------------a---r----------p-s-gpskalklgak-----------g-kev-d---------------------------------------------n-----------f-----vdk-lkse-------------------------g---e----t---------i----m-----s----------ss--mg---krt-------------seatk--mh-appinmesvhmkieekitltcgrdgglqn-melhgmimlrisddkygri-rlhvene-----d-k-------kgvqlqthpnvdkklftaesliglknpe-ksfpvns----dvgvlkwrlqt---teesfipltincwpses--gn-gcdvnieyelqe--d-n----------lelndvvitiplp--sgvgapv---ig-eid-----geyrhds-rrntlewclpv-id--a-kn-ksgslefsiag-------qpndffpvqvsfvsk--------knycniqvtkvtqv-----d-g--ns-----pv-rfstett--flv----dkyei--l
'deltaCOPI_mus_|Q5XJY5|COPD_MOUSE_Coatomer_subunit_delta_OSMus_musculus_GNArcn1_PE2_SV1'                                 -----------------------------------------------------mvllaaavctk-agkaivsrqfv-emtrtriegllaaf------pklmn-------t-----gkqhtfvetesvryvyqp-me--k-lymvlittknsniledletlrlfsrvipeyc---r--------aleeneisehcfdlifafdeiva-l-gyre-nvnlaqirtftemdsheekvfravretqereaka---emrrka-kelq--q--arrdae--------rq-gk----------------k-----------------a---------p-----g-------f----------------------g---------------------g------------------------------------f-----------------------------g---s---------------------s-------------------a-------------v-sggs-t-a----a---m-ite-tiie-tdkp------kvap------a----p-----------------------a---r----------p-s-gpskalklgak-----------g-kev-d---------------------------------------------n-----------f-----vdk-lkse-------------------------g---e----t---------i----m-----s----------sn--mg---krt-------------seatk--vh-appinmesvhmkieekitltcgrdgglqn-melhgmtmlrisddkfgri-rlhvene-----d-k-------kgvqlqthpnvdkklftaesliglknpe-ksfpvns----dvgvlkwrlqt---teesfipltincwpses--gn-gcdvnieyelqe--d-n----------lelndvvitiplp--sgvgapv---ig-eid-----geyrhds-rrntlewclpv-id--a-kn-ksgslefsipg-------qpndffpvqvsfisk--------knycniqvtkvtqv-----d-g--ns-----pv-rfstett--flv----dkyei--l
'deltaCOPI_rattus_|Q66H80|COPD_RAT_Coatomer_subunit_delta_OSRattus_norvegicus_GNArcn1_PE2_SV1'                           -----------------------------------------------------mvllaaavctk-agkaivsrqfv-emtrtriegllaaf------pklmn-------t-----gkqhtfvetesvryvyqp-me--k-lymvlittknsniledletlrlfsrvipeyc---r--------aleeneisehcfdlifafdeiva-l-gyre-nvnlaqirtftemdsheekvfravretqereaka---emrrka-kelq--q--arrdae--------rq-gk----------------k-----------------a---------p-----g-------f----------------------g---------------------g------------------------------------f-----------------------------g---s---------------------s-------------------a-------------v-sggs-t-a----a---m-ite-tiie-tdkp------kvap------a----p-----------------------a---r----------p-s-gpskalklgak-----------g-kev-d---------------------------------------------n-----------f-----vdk-lkse-------------------------g---e----t---------i----m-----s----------sn--mg---krt-------------seaak--vh-appinmesvhmkieekitltcgrdgglqn-melhgmimlrisddkfgri-rlhvene-----d-k-------kgvqlqthpnvdkklftaesliglknpe-ksfpvns----dvgvlkwrlqt---teesfipltincwpses--gn-gcdvnieyelqe--d-n----------lelndvvitiplp--sgvgapv---ig-eid-----geyrhds-rrntlewclpv-id--a-kn-ksgslefsipg-------qpndffpvqvsfisk--------knycniqvtkvtqv-----d-g--ns-----pv-rfstett--flv----dkyei--l
'deltaCOPI_spombe_|O74496|COPD_SCHPO_Coatomer_subunit_delta_OSSchizosaccharomyces_pombe_GNret2_PE2_SV1'                  -----------------------------------------------------mvvlavsivnr-ggkaiisrqfr-emsrvrvesllssf------palvs-------e-----ksqnttvesdnvrfvyqp-ld--e-lyivlitnlqsnilqdidtlhllsqvvtsic---s--------sleereileyafeiftafdeats-l-gyrd-nvsltqiktylemesheekiqeivsrnkeieate---erkrri-kqle--l--qkkeaa--------rr-aa----------------q-----------------n---------l----ps-------a----------------------d---------------------a------------------------------------y-----------------------------e---s-----------------------------------------i-------------gyqt--vntt----f---a-tsn-vede-same------syh------------a-------------------a-aka---s----------s-a-pkakgmqlgkk------------------------------------------------------------------------------------------------------------------------------------------------------------------------------------------------------------------------------------------------------------------------------------------------------------------------------------------------------------------------------------------------------------------------------------------------------------------------------------------------------------------------------------k----ntsll--y
;
END; [Characters]

BEGIN Distances;
DIMENSIONS ntax=50;
FORMAT labels=left diagonal triangle=both;
MATRIX
[1] 'delta_tetrahym_55_m00241_|||hypothetical_protein|T__thermophilia|chr_0|8254371|55'                                       0.0 0.74846625 0.71881604 0.7537155 0.71670705 0.73006135 0.73155737 0.74701196 0.79569894 0.72839504 0.70190275 0.7058824 0.7536232 0.7096115 0.73236513 0.77440345 0.75 0.76896554 0.72863245 0.7174349 0.81585675 0.7157676 0.7341513 0.69722813 0.7281553 0.7305263 0.7133891 0.73417723 0.6622222 0.76160336 0.7265306 0.73491377 0.72597134 0.708 0.7415254 0.7415254 0.74364406 0.7372881 0.76282054 0.736952 0.70528454 0.72895277 0.70552146 0.724846 0.70696723 0.7257732 0.70552146 0.70552146 0.70552146 0.6987448
[2] 'delta_Phatr2|30437|estExt_Genewise1_C_chr_220174'                                                                        0.74846625 0.0 0.70083684 0.37701613 0.5912409 0.6048387 0.5979798 0.68346775 0.79014987 0.6498994 0.74530274 0.75949365 0.6992032 0.6535433 0.572 0.76824033 0.7195652 0.7617329 0.7399577 0.5983773 0.7667494 0.61740893 0.6557377 0.667364 0.64056224 0.6659794 0.66529775 0.6625259 0.5744681 0.71458334 0.6252546 0.70726496 0.6280488 0.5931174 0.7106918 0.7044025 0.710084 0.7148847 0.7012712 0.70309275 0.6321138 0.6496945 0.6047904 0.62781185 0.604 0.6491935 0.6047904 0.6027944 0.6027944 0.62711865
[3] 'delta_Toxoplasma_gondii|II|41_m00014|Annotation|Toxoplasma_gondii_TIGR|protein_coding_coatomer_delta_subunit_putative'   0.71881604 0.70083684 0.0 0.6991342 0.6600985 0.6583851 0.6556017 0.70416665 0.79609543 0.70563674 0.6694045 0.69957083 0.7184874 0.71779144 0.69067794 0.74727666 0.6754967 0.81609195 0.6583851 0.7014614 0.824147 0.68498945 0.7228145 0.6913043 0.7050209 0.72138226 0.7034632 0.72331154 0.6622222 0.73922414 0.68498945 0.73626375 0.6863158 0.6777547 0.7266811 0.73535794 0.7326087 0.7288503 0.7276688 0.7307692 0.6751055 0.7004219 0.67634857 0.6877637 0.68049794 0.7050209 0.6784232 0.68049794 0.68049794 0.6343612
[4] 'delta_Thaps3|39615|estExt_gwp_gw1_C_chr_20521'                                                                           0.7537155 0.37701613 0.6991342 0.0 0.5925926 0.6163522 0.60587 0.67489713 0.7833698 0.64853555 0.7456522 0.7299578 0.6820084 0.6666667 0.583682 0.77412283 0.69574946 0.7835821 0.7326087 0.61618257 0.78692496 0.63146996 0.65833336 0.6609808 0.65 0.6687764 0.67436975 0.6694915 0.5765766 0.7136752 0.6205451 0.6938326 0.6325678 0.58835757 0.7019438 0.6889849 0.7034632 0.7019438 0.69650656 0.6900212 0.6263048 0.6443515 0.61618257 0.62291664 0.6133056 0.6457023 0.61618257 0.62033194 0.61618257 0.61009175
[5] 'delta_Ost9901_3|94212|C_Chr_3000009'                                                                                     0.71670705 0.5912409 0.6600985 0.5925926 0.0 0.43230402 0.41092637 0.62857145 0.7772152 0.58554214 0.7352941 0.7244898 0.67639905 0.5966587 0.5995204 0.7633588 0.69849247 0.789916 0.7407407 0.5584726 0.7886179 0.5502392 0.6585366 0.6544118 0.5927711 0.66019416 0.63834953 0.6779661 0.60119045 0.6926829 0.39759037 0.7268293 0.41686746 0.57719713 0.7014563 0.69902915 0.7007299 0.69902915 0.7014563 0.6966019 0.44444445 0.4313253 0.55263156 0.61165047 0.5467626 0.58554214 0.55263156 0.5502392 0.5502392 0.61538464
[6] 'delta_Volca1|79089|estExt_Genewise1Plus_C_30145'                                                                         0.73006135 0.6048387 0.6583851 0.6163522 0.43230402 0.0 0.12966602 0.61676645 0.782241 0.58483034 0.70987654 0.7364017 0.6680244 0.626 0.5862069 0.7340425 0.7017167 0.76449275 0.70920503 0.57715434 0.7633588 0.5979798 0.6591837 0.6344538 0.604 0.65696466 0.65416664 0.6624738 0.59565216 0.706499 0.3669355 0.6865672 0.4473684 0.5876494 0.6813417 0.6792453 0.6785714 0.6834382 0.6772824 0.6784232 0.42222223 0.45638946 0.5828343 0.60162604 0.582 0.5876494 0.5808383 0.5808383 0.5808383 0.6025641
[7] 'delta_Chlre4|195439|SAN_estExt_fgenesh1_pm_C_70014'                                                                      0.73155737 0.5979798 0.6556017 0.60587 0.41092637 0.12966602 0.0 0.622 0.77754235 0.584 0.70515466 0.74058574 0.67346936 0.63126254 0.58739835 0.74413645 0.70752686 0.76449275 0.7106918 0.57228917 0.76081425 0.589899 0.6625767 0.62526315 0.5971944 0.66041666 0.65344465 0.6687631 0.58078605 0.69957983 0.36161616 0.6851064 0.4361055 0.5808383 0.6882845 0.6799163 0.6834382 0.6882845 0.6744681 0.67151767 0.41093117 0.4512195 0.566 0.6171079 0.56513023 0.5868263 0.564 0.564 0.564 0.6008584
[8] 'delta_CMER|CMO202C_coatomer_protein_complex_subunit_delta'                                                               0.74701196 0.68346775 0.70416665 0.67489713 0.62857145 0.61676645 0.622 0.0 0.7610063 0.64457834 0.75051975 0.7351779 0.68916154 0.6827309 0.65173113 0.7668067 0.74358976 0.78291816 0.7410526 0.6628788 0.77020204 0.6559356 0.6896552 0.6666667 0.6593186 0.6799205 0.685259 0.6873748 0.5826087 0.7340206 0.6325301 0.71789473 0.63 0.634981 0.7340206 0.72783506 0.72727275 0.7257732 0.7050209 0.72040814 0.636 0.6297787 0.63672656 0.66129035 0.628 0.6458753 0.6347305 0.63672656 0.6347305 0.6043478
[9] 'delta_ehisto_159_m00114_|||hypothetical_protein|Entamoeba_histolytica|chr_unknown|||Auto'                                0.79569894 0.79014987 0.79609543 0.7833698 0.7772152 0.782241 0.77754235 0.7610063 0.0 0.75692964 0.7748918 0.7754237 0.77874184 0.7761194 0.7639485 0.7831579 0.7735426 0.8233083 0.79212254 0.79535866 0.79787236 0.77136755 0.78601694 0.77292573 0.7773109 0.7826087 0.7647059 0.7655914 0.77678573 0.8061002 0.7824268 0.7920354 0.7814433 0.7621053 0.80827886 0.8061002 0.80349344 0.8061002 0.8056769 0.79049677 0.7665289 0.7805383 0.78131634 0.77330506 0.77282375 0.7574468 0.78131634 0.78131634 0.78131634 0.76339287
[10] 'delta_dicty_DDB0189960_|Protein|_gene__JC1V2_0_00772_on_chromosome__1_position_1941102_to_1943114'                       0.72839504 0.6498994 0.70563674 0.64853555 0.58554214 0.58483034 0.584 0.64457834 0.75692964 0.0 0.70208335 0.7625 0.69715446 0.6487026 0.6376518 0.74732333 0.73866093 0.78909093 0.70464134 0.5959596 0.78880405 0.6056911 0.64065707 0.64270616 0.6121212 0.64375 0.6066946 0.6294737 0.61538464 0.68487394 0.5885947 0.6695279 0.59063137 0.5967742 0.65822786 0.664557 0.65961945 0.65822786 0.64818764 0.6486486 0.57723576 0.59591836 0.58882236 0.62781185 0.596 0.0055658626 0.58882236 0.58882236 0.58882236 0.61702126
[11] 'delta_plasmoB_PB000425_02_0_|||coatomer_delta_subunit_putative|Plasmodium_berghei|chr_|||Auto'                           0.70190275 0.74530274 0.6694045 0.7456522 0.7352941 0.70987654 0.70515466 0.75051975 0.7748918 0.70208335 0.0 0.6495727 0.7526205 0.7355372 0.71308017 0.76521736 0.6836283 0.83396226 0.21030928 0.73388773 0.77165353 0.71428573 0.72611463 0.71366596 0.7193347 0.73275864 0.73434126 0.7316017 0.65789473 0.7376344 0.71638656 0.72707427 0.70736843 0.7204969 0.74568963 0.73706895 0.7408207 0.7413793 0.72943723 0.7212766 0.71157897 0.7299578 0.71014494 0.7242105 0.71014494 0.7047817 0.7080745 0.71014494 0.71014494 0.65065503
[12] 'delta_tparva_529_m04346_|TP04_0333|TP04_0333|hypothetical_protein|Theileria_parva|chr_4|c4m529|529'                      0.7058824 0.75949365 0.69957083 0.7299578 0.7244898 0.7364017 0.74058574 0.7351779 0.7754237 0.7625 0.6495727 0.0 0.74583334 0.7427386 0.7521008 0.7838983 0.6929134 0.8165138 0.64529914 0.7689243 0.7653061 0.7625 0.74897116 0.7416667 0.7521008 0.76859504 0.75619835 0.7416667 0.73333335 0.7404255 0.7058824 0.7299578 0.70292884 0.75918365 0.7447699 0.748954 0.7394958 0.7447699 0.74261606 0.7478992 0.71428573 0.7330508 0.75 0.75308645 0.748954 0.7625 0.75 0.75 0.75 0.7015707
[13] 'delta_leish_LinJ16_V31230_|||coatomer_delta_subunit_like_protein|Leishmania_infantum|chr_16|||Auto'                      0.7536232 0.6992032 0.7184874 0.6820084 0.67639905 0.6680244 0.67346936 0.68916154 0.77874184 0.69715446 0.7526205 0.74583334 0.0 0.6936416 0.6537678 0.751634 0.75164837 0.80866426 0.7600849 0.67622954 0.8207071 0.686747 0.7083333 0.7124736 0.6830266 0.70711297 0.7175732 0.7058824 0.6434783 0.7463002 0.6694215 0.75757575 0.66391754 0.67075664 0.74413645 0.7420043 0.74572647 0.7420043 0.74518204 0.748954 0.6659794 0.67975205 0.6807229 0.70247936 0.6800805 0.6965377 0.6807229 0.6807229 0.6807229 0.6939655
[14] 'delta_naegl_estExt_fgeneshNG_pg_C_130085'                                                                                0.7096115 0.6535433 0.71779144 0.6666667 0.5966587 0.626 0.63126254 0.6827309 0.7761194 0.6487026 0.7355372 0.7427386 0.6936416 0.0 0.6753507 0.7639485 0.73661673 0.8093525 0.72651356 0.60764587 0.7905237 0.62327415 0.67142856 0.68267226 0.6277666 0.7016461 0.68247426 0.68530023 0.62608695 0.7006237 0.62271804 0.6878981 0.6396761 0.6204819 0.6882845 0.6841004 0.6813417 0.68619245 0.69894737 0.6893004 0.6295546 0.63083166 0.6213018 0.6171079 0.62450594 0.648 0.6252465 0.6252465 0.6252465 0.625
[15] 'delta_phytoph_PITG_11127_|_PITT_11127_|_Phytophthora_infestans_conserved_hypothetical_protein_translation_525_aa'        0.73236513 0.572 0.69067794 0.583682 0.5995204 0.5862069 0.58739835 0.65173113 0.7639485 0.6376518 0.71308017 0.7521008 0.6537678 0.6753507 0.0 0.7823276 0.74561405 0.81294966 0.70877945 0.6298568 0.790932 0.62677485 0.6735537 0.6875 0.60851926 0.6707819 0.68041235 0.6943867 0.6351931 0.7157895 0.6045082 0.7008547 0.5942623 0.59063137 0.7184874 0.71218485 0.72210526 0.7205882 0.69787234 0.697286 0.62167686 0.6106557 0.5995976 0.64065707 0.6048387 0.6376518 0.5995976 0.60160965 0.60160965 0.6724891
[16] 'delta_tricho_87414_m00265'                                                                                               0.77440345 0.76824033 0.74727666 0.77412283 0.7633588 0.7340425 0.74413645 0.7668067 0.7831579 0.74732333 0.76521736 0.7838983 0.751634 0.7639485 0.7823276 0.0 0.768018 0.8039216 0.778022 0.7711864 0.8222812 0.72746783 0.76119405 0.7489083 0.7600849 0.78571427 0.77223426 0.7768052 0.6855895 0.8074398 0.7642105 0.81696427 0.75518674 0.7505285 0.8048246 0.80263156 0.8 0.80263156 0.80266076 0.7965368 0.75103736 0.76875 0.7590618 0.74626863 0.7590618 0.74572647 0.7590618 0.7590618 0.7590618 0.6696035
[17] 'delta_chominis_640323047_XP_666964_Chro_70331_delta_COP_'                                                                0.75 0.7195652 0.6754967 0.69574946 0.69849247 0.7017167 0.70752686 0.74358976 0.7735426 0.73866093 0.6836283 0.6929134 0.75164837 0.73661673 0.74561405 0.768018 0.0 0.81040895 0.6823266 0.72210956 0.806366 0.7012987 0.69871795 0.7024608 0.7062635 0.73406595 0.73626375 0.7212389 0.66816145 0.75869566 0.7062635 0.7439294 0.6976242 0.7372709 0.73580784 0.72925764 0.73522973 0.74017465 0.73730683 0.7591398 0.70258623 0.7282609 0.71182793 0.7099567 0.7155172 0.7380952 0.71397847 0.71182793 0.71182793 0.62882096
[18] 'delta_glamblia_640332838_XP_769179_GLP_21_19579_18671_hypothetical_protein_'                                             0.76896554 0.7617329 0.81609195 0.7835821 0.789916 0.76449275 0.76449275 0.78291816 0.8233083 0.78909093 0.83396226 0.8165138 0.80866426 0.8093525 0.81294966 0.8039216 0.81040895 0.0 0.8396947 0.78494626 0.83829784 0.78417265 0.8064516 0.7757353 0.7671233 0.7789855 0.79285717 0.78291816 0.7357513 0.795539 0.7562724 0.7867647 0.7706093 0.79285717 0.79044116 0.7941176 0.7941176 0.7941176 0.797048 0.80073804 0.7562724 0.77978337 0.75812274 0.78417265 0.7572464 0.78909093 0.75812274 0.75812274 0.75812274 0.7602041
[19] 'delta_pfalci_638271261_NP_701219_PF11_0359_coatomer_delta_subunit_putative_'                                             0.72863245 0.7399577 0.6583851 0.7326087 0.7407407 0.70920503 0.7106918 0.7410526 0.79212254 0.70464134 0.21030928 0.64529914 0.7600849 0.72651356 0.70877945 0.778022 0.6823266 0.8396947 0.0 0.73628694 0.79527557 0.732906 0.7032258 0.709607 0.71458775 0.71800435 0.7326087 0.73362446 0.6473214 0.72727275 0.70788914 0.7174393 0.7176221 0.72 0.71895427 0.7124183 0.720524 0.71895427 0.7221007 0.71244633 0.7212766 0.73617023 0.7169811 0.7270789 0.7106918 0.7061311 0.7148847 0.7169811 0.7169811 0.62666667
[20] 'delta_droso_gi|3256111|emb|CAA19661_1|_EG_63B12_10_'                                                                     0.7174349 0.5983773 0.7014614 0.61618257 0.5584726 0.57715434 0.57228917 0.6628788 0.79535866 0.5959596 0.73388773 0.7689243 0.67622954 0.60764587 0.6298568 0.7711864 0.72210956 0.78494626 0.73628694 0.0 0.790932 0.33935744 0.62677485 0.6335404 0.57028115 0.66188526 0.6331967 0.66391754 0.6069869 0.71458334 0.5714286 0.69491524 0.56565654 0.53537285 0.667364 0.65690374 0.6687631 0.66317993 0.6778947 0.6845361 0.55846775 0.5792683 0.40160644 0.5313131 0.40643862 0.5967742 0.3995984 0.40361446 0.40160644 0.6079295
[21] 'delta_ecuni_gi|19173360|ref|NP_597163_1|_COATOMER_COMPLEX_DELTA_SUBUNIT_'                                                0.81585675 0.7667494 0.824147 0.78692496 0.7886179 0.7633588 0.76081425 0.77020204 0.79787236 0.78880405 0.77165353 0.7653061 0.8207071 0.7905237 0.790932 0.8222812 0.806366 0.83829784 0.79527557 0.790932 0.0 0.77581865 0.76826197 0.774359 0.7766498 0.7913486 0.7848101 0.78535354 0.74846625 0.80927837 0.76081425 0.7906977 0.7735369 0.7884131 0.8036176 0.7932817 0.80051816 0.8036176 0.7938144 0.7886598 0.7755102 0.8015267 0.7721519 0.76649743 0.7690355 0.78880405 0.7670886 0.7721519 0.7721519 0.7743902
[22] 'delta_apis_gi|66551478|ref|XP_624725_1|_PREDICTED__similar_to__coatomer_protein_CG14813_PA_isoform_2_'                   0.7157676 0.61740893 0.68498945 0.63146996 0.5502392 0.5979798 0.589899 0.6559356 0.77136755 0.6056911 0.71428573 0.7625 0.686747 0.62327415 0.62677485 0.72746783 0.7012987 0.78417265 0.732906 0.33935744 0.77581865 0.0 0.63114756 0.6166667 0.5647773 0.65360826 0.63092786 0.6680412 0.5895197 0.7133891 0.5955285 0.68162394 0.55600816 0.52409637 0.6827731 0.6722689 0.6863158 0.6806723 0.6737288 0.67975205 0.5784114 0.59591836 0.36726546 0.5102041 0.368 0.60649085 0.36926147 0.36726546 0.36926147 0.6017699
[23] 'delta_copI_asper_|67517294|ref|XP_658526_1|_hypothetical_protein_AN0922_2_'                                              0.7341513 0.6557377 0.7228145 0.65833336 0.6585366 0.6591837 0.6625767 0.6896552 0.78601694 0.64065707 0.72611463 0.74897116 0.7083333 0.67142856 0.6735537 0.76119405 0.69871795 0.8064516 0.7032258 0.62677485 0.76826197 0.63114756 0.0 0.51890755 0.5490982 0.57763976 0.5814433 0.56875 0.4778761 0.6302521 0.6376518 0.6059957 0.64705884 0.61133605 0.61945033 0.60465115 0.6101695 0.615222 0.58760685 0.60960335 0.6417004 0.6843177 0.63673466 0.6467066 0.63394684 0.6393443 0.64081633 0.6387755 0.63673466 0.38495576
[24] 'delta_copI_yarrow_|50554563|ref|XP_504690_1|_YALI0E32542p_'                                                              0.69722813 0.667364 0.6913043 0.6609808 0.6544118 0.6344538 0.62526315 0.6666667 0.77292573 0.64270616 0.71366596 0.7416667 0.7124736 0.68267226 0.6875 0.7489083 0.7024608 0.7757353 0.709607 0.6335404 0.774359 0.6166667 0.51890755 0.0 0.5741127 0.5531496 0.5395257 0.5531062 0.44621515 0.6086956 0.63179916 0.62033194 0.61875 0.65217394 0.6175869 0.61349696 0.6168033 0.61554193 0.59876543 0.59100205 0.64166665 0.6603774 0.61041665 0.64718163 0.60751563 0.64270616 0.60625 0.60625 0.6041667 0.4232558
[25] 'delta_copI_ustil_|71013558|ref|XP_758623_1|_hypothetical_protein_UM02476_1_'                                             0.7281553 0.64056224 0.7050209 0.65 0.5927711 0.604 0.5971944 0.6593186 0.7773109 0.6121212 0.7193347 0.7521008 0.6830266 0.6277666 0.60851926 0.7600849 0.7062635 0.7671233 0.71458775 0.57028115 0.7766498 0.5647773 0.5490982 0.5741127 0.0 0.61237115 0.5852156 0.5929752 0.4025974 0.63179916 0.6 0.6303419 0.6044177 0.572 0.6260504 0.6197479 0.63235295 0.6344538 0.6080508 0.6086956 0.6052104 0.6181818 0.564257 0.6044177 0.5613682 0.61290324 0.562249 0.564257 0.564257 0.45147678
[26] 'delta_copI_pichia_|150865773|ref|XP_001385120_2|_hypothetical_protein_PICST_90035_'                                      0.7305263 0.6659794 0.72138226 0.6687764 0.66019416 0.65696466 0.66041666 0.6799205 0.7826087 0.64375 0.73275864 0.76859504 0.70711297 0.7016461 0.6707819 0.78571427 0.73406595 0.7789855 0.71800435 0.66188526 0.7913486 0.65360826 0.57763976 0.5531496 0.61237115 0.0 0.2915129 0.37847868 0.51417005 0.5458248 0.6487603 0.5641548 0.6515464 0.6577869 0.574 0.572 0.58116233 0.574 0.5705645 0.5350701 0.6707819 0.6784232 0.6666667 0.68801653 0.6618557 0.64375 0.6646091 0.66255146 0.66255146 0.4678899
[27] 'delta_copI_debaro_|50424795|ref|XP_460987_1|_hypothetical_protein_DEHA0F15543g_'                                         0.7133891 0.66529775 0.7034632 0.67436975 0.63834953 0.65416664 0.65344465 0.685259 0.7647059 0.6066946 0.73434126 0.75619835 0.7175732 0.68247426 0.68041235 0.77223426 0.73626375 0.79285717 0.7326087 0.6331967 0.7848101 0.63092786 0.5814433 0.5395257 0.5852156 0.2915129 0.0 0.36044362 0.5263158 0.5367347 0.6418219 0.5408163 0.642562 0.6577869 0.5591182 0.5531062 0.56827307 0.56312627 0.5373737 0.502008 0.6556701 0.66735965 0.643299 0.679089 0.64669424 0.6066946 0.6453608 0.64123714 0.63917524 0.48387095
[28] 'delta_copI_candida_|68470338|ref|XP_720673_1|_hypothetical_protein_CaO19_11711_'                                         0.73417723 0.6625259 0.72331154 0.6694915 0.6779661 0.6624738 0.6687631 0.6873748 0.7655914 0.6294737 0.7316017 0.7416667 0.7058824 0.68530023 0.6943867 0.7768052 0.7212389 0.78291816 0.73362446 0.66391754 0.78535354 0.6680412 0.56875 0.5531062 0.5929752 0.37847868 0.36044362 0.0 0.49173555 0.5247934 0.65625 0.5329218 0.6625 0.6659794 0.5616162 0.55959594 0.5647773 0.56363636 0.5492958 0.51012146 0.675 0.672956 0.67287785 0.6736402 0.6659751 0.6294737 0.6708075 0.6708075 0.66873705 0.47196263
[29] 'delta_copI_cryptoco_|58266000|ref|XP_570156_1|_hypothetical_protein_CND05250_'                                           0.6622222 0.5744681 0.6622222 0.5765766 0.60119045 0.59565216 0.58078605 0.5826087 0.77678573 0.61538464 0.65789473 0.73333335 0.6434783 0.62608695 0.6351931 0.6855895 0.66816145 0.7357513 0.6473214 0.6069869 0.74846625 0.5895197 0.4778761 0.44621515 0.4025974 0.51417005 0.5263158 0.49173555 0.0 0.5646552 0.5869565 0.5489362 0.5584416 0.55458516 0.5541667 0.54583335 0.54583335 0.5541667 0.5338983 0.5 0.5603448 0.59130436 0.57758623 0.5947136 0.5646552 0.61538464 0.5689655 0.5689655 0.5689655 0.49082568
[30] 'delta_copI_kluyver_|50307181|ref|XP_453569_1|_unnamed_protein_product_'                                                  0.76160336 0.71458334 0.73922414 0.7136752 0.6926829 0.706499 0.69957983 0.7340206 0.8061002 0.68487394 0.7376344 0.7404255 0.7463002 0.7006237 0.7157895 0.8074398 0.75869566 0.795539 0.72727275 0.71458334 0.80927837 0.7133891 0.6302521 0.6086956 0.63179916 0.5458248 0.5367347 0.5247934 0.5646552 0.0 0.6981132 0.42635658 0.7098121 0.6958333 0.46845123 0.46462715 0.4731801 0.47609943 0.44337812 0.3773585 0.71398747 0.7358491 0.6991701 0.721174 0.69709545 0.68421054 0.6929461 0.6929461 0.6929461 0.56578946
[31] 'delta_copI_physco_|168005544|ref|XP_001755470_1|_predicted_protein_'                                                     0.7265306 0.6252546 0.68498945 0.6205451 0.39759037 0.3669355 0.36161616 0.6325301 0.7824268 0.5885947 0.71638656 0.7058824 0.6694215 0.62271804 0.6045082 0.7642105 0.7062635 0.7562724 0.70788914 0.5714286 0.76081425 0.5955285 0.6376518 0.63179916 0.6 0.6487603 0.6418219 0.65625 0.5869565 0.6981132 0.0 0.68297875 0.37984496 0.58717436 0.6680672 0.6554622 0.6617647 0.65966386 0.67234045 0.6756757 0.39376217 0.39961013 0.57575756 0.62374246 0.5688259 0.58739835 0.5777778 0.57575756 0.5737374 0.5670996
[32] 'delta_copI_candidaG_|50285091|ref|XP_444974_1|_hypothetical_protein_CAGL0A04741g_'                                       0.73491377 0.70726496 0.73626375 0.6938326 0.7268293 0.6865672 0.6851064 0.71789473 0.7920354 0.6695279 0.72707427 0.7299578 0.75757575 0.6878981 0.7008547 0.81696427 0.7439294 0.7867647 0.7174393 0.69491524 0.7906977 0.68162394 0.6059957 0.62033194 0.6303419 0.5641548 0.5408163 0.5329218 0.5489362 0.42635658 0.68297875 0.0 0.69361705 0.68008476 0.38941398 0.40075615 0.39583334 0.39697543 0.34416825 0.36153847 0.7012712 0.70235544 0.7 0.70021415 0.6957447 0.6695279 0.69361705 0.69361705 0.69361705 0.5318182
[33] 'delta_copI_populus_|224136702|ref|XP_002322394_1|_predicted_protein_'                                                    0.72597134 0.6280488 0.6863158 0.6325678 0.41686746 0.4473684 0.4361055 0.63 0.7814433 0.59063137 0.70736843 0.70292884 0.66391754 0.6396761 0.5942623 0.75518674 0.6976242 0.7706093 0.7176221 0.56565654 0.7735369 0.55600816 0.64705884 0.61875 0.6044177 0.6515464 0.642562 0.6625 0.5584416 0.7098121 0.37984496 0.69361705 0.0 0.5955734 0.6939203 0.6792453 0.687631 0.687631 0.6666667 0.67287785 0.2972973 0.2519084 0.5625 0.6169355 0.56565654 0.5877551 0.5625 0.5604839 0.5625 0.5652174
[34] 'delta_copI_monosiga_|167522663|ref|XP_001745669_1|_hypothetical_protein_'                                                0.708 0.5931174 0.6777547 0.58835757 0.57719713 0.5876494 0.5808383 0.634981 0.7621053 0.5967742 0.7204969 0.75918365 0.67075664 0.6204819 0.59063137 0.7505285 0.7372709 0.79285717 0.72 0.53537285 0.7884131 0.52409637 0.61133605 0.65217394 0.572 0.6577869 0.6577869 0.6659794 0.55458516 0.6958333 0.58717436 0.68008476 0.5955734 0.0 0.6722338 0.66805845 0.6757322 0.67432153 0.6778947 0.672165 0.5863454 0.58906883 0.48096192 0.5633803 0.48795182 0.5975855 0.4769539 0.48096192 0.47895792 0.5964912
[35] 'deltaCOPI_Scer_RET2YFR051C'                                                                                              0.7415254 0.7106918 0.7266811 0.7019438 0.7014563 0.6813417 0.6882845 0.7340206 0.80827886 0.65822786 0.74568963 0.7447699 0.74413645 0.6882845 0.7184874 0.8048246 0.73580784 0.79044116 0.71895427 0.667364 0.8036176 0.6827731 0.61945033 0.6175869 0.6260504 0.574 0.5591182 0.5616162 0.5541667 0.46845123 0.6680672 0.38941398 0.6939203 0.6722338 0.0 0.0970696 0.058715597 0.03846154 0.3837429 0.39056605 0.6960168 0.7004219 0.6791667 0.71157897 0.68125 0.65822786 0.67291665 0.67291665 0.67291665 0.5156951
[36] 'deltaCOPI_Sbay_c968_13549'                                                                                               0.7415254 0.7044025 0.73535794 0.6889849 0.69902915 0.6792453 0.6799163 0.72783506 0.8061002 0.664557 0.73706895 0.748954 0.7420043 0.6841004 0.71218485 0.80263156 0.72925764 0.7941176 0.7124183 0.65690374 0.7932817 0.6722689 0.60465115 0.61349696 0.6197479 0.572 0.5531062 0.55959594 0.54583335 0.46462715 0.6554622 0.40075615 0.6792453 0.66805845 0.0970696 0.0 0.09541284 0.08608059 0.39130434 0.38490567 0.6813417 0.6877637 0.675 0.7031579 0.67291665 0.664557 0.66875 0.66875 0.66875 0.5246637
[37] 'deltaCOPI_Smik_c267_7337'                                                                                                0.74364406 0.710084 0.7326087 0.7034632 0.7007299 0.6785714 0.6834382 0.72727275 0.80349344 0.65961945 0.7408207 0.7394958 0.74572647 0.6813417 0.72210526 0.8 0.73522973 0.7941176 0.720524 0.6687631 0.80051816 0.6863158 0.6101695 0.6168033 0.63235295 0.58116233 0.56827307 0.5647773 0.54583335 0.4731801 0.6617647 0.39583334 0.687631 0.6757322 0.058715597 0.09541284 0.0 0.051376145 0.38636363 0.3988658 0.6897275 0.6983122 0.6764092 0.71308017 0.6784969 0.65961945 0.67014617 0.67014617 0.67014617 0.5246637
[38] 'deltaCOPI_Spar_c434_7246'                                                                                                0.7372881 0.7148847 0.7288503 0.7019438 0.69902915 0.6834382 0.6882845 0.7257732 0.8061002 0.65822786 0.7413793 0.7447699 0.7420043 0.68619245 0.7205882 0.80263156 0.74017465 0.7941176 0.71895427 0.66317993 0.8036176 0.6806723 0.615222 0.61554193 0.6344538 0.574 0.56312627 0.56363636 0.5541667 0.47609943 0.65966386 0.39697543 0.687631 0.67432153 0.03846154 0.08608059 0.051376145 0.0 0.38563326 0.39245284 0.6918239 0.6962025 0.675 0.71157897 0.6791667 0.65822786 0.66875 0.66875 0.66875 0.5156951
[39] 'deltaCOPI_Scas_Contig687_8'                                                                                              0.76282054 0.7012712 0.7276688 0.69650656 0.7014563 0.6772824 0.6744681 0.7050209 0.8056769 0.64818764 0.72943723 0.74261606 0.74518204 0.69894737 0.69787234 0.80266076 0.73730683 0.797048 0.7221007 0.6778947 0.7938144 0.6737288 0.58760685 0.59876543 0.6080508 0.5705645 0.5373737 0.5492958 0.5338983 0.44337812 0.67234045 0.34416825 0.6666667 0.6778947 0.3837429 0.39130434 0.38636363 0.38563326 0.0 0.36346516 0.6836518 0.69722813 0.6835443 0.7249467 0.6814346 0.64818764 0.6772152 0.6772152 0.6772152 0.5045872
[40] 'deltaCOPI_Sklu_Contig2324_8'                                                                                             0.736952 0.70309275 0.7307692 0.6900212 0.6966019 0.6784232 0.67151767 0.72040814 0.79049677 0.6486486 0.7212766 0.7478992 0.748954 0.6893004 0.697286 0.7965368 0.7591398 0.80073804 0.71244633 0.6845361 0.7886598 0.67975205 0.60960335 0.59100205 0.6086956 0.5350701 0.502008 0.51012146 0.5 0.3773585 0.6756757 0.36153847 0.67287785 0.672165 0.39056605 0.38490567 0.3988658 0.39245284 0.36346516 0.0 0.67701864 0.7006237 0.687885 0.7270833 0.6776181 0.6479167 0.68172485 0.68172485 0.68172485 0.5043478
[41] 'deltaCOPI_Oryza_|Q0DJA0|COPD1_ORYSJ_Coatomer_subunit_delta_1_OSOryza_sativa_subsp__japonica_GNOs05g0310800_PE2_SV1'      0.70528454 0.6321138 0.6751055 0.6263048 0.44444445 0.42222223 0.41093117 0.636 0.7665289 0.57723576 0.71157897 0.71428573 0.6659794 0.6295546 0.62167686 0.75103736 0.70258623 0.7562724 0.7212766 0.55846775 0.7755102 0.5784114 0.6417004 0.64166665 0.6052104 0.6707819 0.6556701 0.675 0.5603448 0.71398747 0.39376217 0.7012712 0.2972973 0.5863454 0.6960168 0.6813417 0.6897275 0.6918239 0.6836518 0.67701864 0.0 0.3475728 0.5685484 0.6121212 0.56969696 0.5743381 0.5685484 0.56653225 0.5645161 0.5854701
[42] 'deltaCOPI_arabidopsis_|Q93Y22|COPD_ARATH_Coatomer_subunit_delta_OSArabidopsis_thaliana_GNAt5g05010_PE2_SV2'              0.72895277 0.6496945 0.7004219 0.6443515 0.4313253 0.45638946 0.4512195 0.6297787 0.7805383 0.59591836 0.7299578 0.7330508 0.67975205 0.63083166 0.6106557 0.76875 0.7282609 0.77978337 0.73617023 0.5792683 0.8015267 0.59591836 0.6843177 0.6603774 0.6181818 0.6784232 0.66735965 0.672956 0.59130436 0.7358491 0.39961013 0.70235544 0.2519084 0.58906883 0.7004219 0.6877637 0.6983122 0.6962025 0.69722813 0.7006237 0.3475728 0.0 0.5858586 0.63821137 0.58906883 0.593047 0.58787876 0.5858586 0.5858586 0.6103896
[43] 'deltaCOPI_bos_|P53619|COPD_BOVIN_Coatomer_subunit_delta_OSBos_taurus_GNARCN1_PE1_SV1'                                    0.70552146 0.6047904 0.67634857 0.61618257 0.55263156 0.5828343 0.566 0.63672656 0.78131634 0.58882236 0.71014494 0.75 0.6807229 0.6213018 0.5995976 0.7590618 0.71182793 0.75812274 0.7169811 0.40160644 0.7721519 0.36726546 0.63673466 0.61041665 0.564257 0.6666667 0.643299 0.67287785 0.57758623 0.6991701 0.57575756 0.7 0.5625 0.48096192 0.6791667 0.675 0.6764092 0.675 0.6835443 0.687885 0.5685484 0.5858586 0.0 0.4969574 0.050980393 0.588 0.017612524 0.01369863 0.01369863 0.59227467
[44] 'deltaCOPI_celegans_|Q09236|COPD_CAEEL_Probable_coatomer_subunit_delta_OSCaenorhabditis_elegans_GNC13B9_3_PE2_SV1'        0.724846 0.62781185 0.6877637 0.62291664 0.61165047 0.60162604 0.6171079 0.66129035 0.77330506 0.62781185 0.7242105 0.75308645 0.70247936 0.6171079 0.64065707 0.74626863 0.7099567 0.78417265 0.7270789 0.5313131 0.76649743 0.5102041 0.6467066 0.64718163 0.6044177 0.68801653 0.679089 0.6736402 0.5947136 0.721174 0.62374246 0.70021415 0.6169355 0.5633803 0.71157897 0.7031579 0.71308017 0.71157897 0.7249467 0.7270833 0.6121212 0.63821137 0.4969574 0.0 0.5020325 0.62857145 0.5030426 0.4989858 0.4989858 0.64
[45] 'deltaCOPI_gallus_|Q5ZL57|COPD_CHICK_Coatomer_subunit_delta_OSGallus_gallus_GNARCN1_PE2_SV1'                              0.70696723 0.604 0.68049794 0.6133056 0.5467626 0.582 0.56513023 0.628 0.77282375 0.596 0.71014494 0.748954 0.6800805 0.62450594 0.6048387 0.7590618 0.7155172 0.7572464 0.7106918 0.40643862 0.7690355 0.368 0.63394684 0.60751563 0.5613682 0.6618557 0.64669424 0.6659751 0.5646552 0.69709545 0.5688259 0.6957447 0.56565654 0.48795182 0.68125 0.67291665 0.6784969 0.6791667 0.6814346 0.6776181 0.56969696 0.58906883 0.050980393 0.5020325 0.0 0.5951904 0.050980393 0.04901961 0.04509804 0.6008584
[46] 'deltaCOPI_dictyostelium_|Q55EZ6|COPD_DICDI_Coatomer_subunit_delta_OSDictyostelium_discoideum_GNcopd_PE3_SV1'             0.7257732 0.6491935 0.7050209 0.6457023 0.58554214 0.5876494 0.5868263 0.6458753 0.7574468 0.0055658626 0.7047817 0.7625 0.6965377 0.648 0.6376518 0.74572647 0.7380952 0.78909093 0.7061311 0.5967742 0.78880405 0.60649085 0.6393443 0.64270616 0.61290324 0.64375 0.6066946 0.6294737 0.61538464 0.68421054 0.58739835 0.6695279 0.5877551 0.5975855 0.65822786 0.664557 0.65961945 0.65822786 0.64818764 0.6479167 0.5743381 0.593047 0.588 0.62857145 0.5951904 0.0 0.588 0.588 0.588 0.6196581
[47] 'deltaCOPI_homo_|P48444|COPD_HUMAN_Coatomer_subunit_delta_OSHomo_sapiens_GNARCN1_PE1_SV1'                                 0.70552146 0.6047904 0.6784232 0.61618257 0.55263156 0.5808383 0.564 0.6347305 0.78131634 0.58882236 0.7080745 0.75 0.6807229 0.6252465 0.5995976 0.7590618 0.71397847 0.75812274 0.7148847 0.3995984 0.7670886 0.36926147 0.64081633 0.60625 0.562249 0.6646091 0.6453608 0.6708075 0.5689655 0.6929461 0.5777778 0.69361705 0.5625 0.4769539 0.67291665 0.66875 0.67014617 0.66875 0.6772152 0.68172485 0.5685484 0.58787876 0.017612524 0.5030426 0.050980393 0.588 0.0 0.011741683 0.011741683 0.5965665
[48] 'deltaCOPI_mus_|Q5XJY5|COPD_MOUSE_Coatomer_subunit_delta_OSMus_musculus_GNArcn1_PE2_SV1'                                  0.70552146 0.6027944 0.68049794 0.62033194 0.5502392 0.5808383 0.564 0.63672656 0.78131634 0.58882236 0.71014494 0.75 0.6807229 0.6252465 0.60160965 0.7590618 0.71182793 0.75812274 0.7169811 0.40361446 0.7721519 0.36726546 0.6387755 0.60625 0.564257 0.66255146 0.64123714 0.6708075 0.5689655 0.6929461 0.57575756 0.69361705 0.5604839 0.48096192 0.67291665 0.66875 0.67014617 0.66875 0.6772152 0.68172485 0.56653225 0.5858586 0.01369863 0.4989858 0.04901961 0.588 0.011741683 0.0 0.0039138943 0.5965665
[49] 'deltaCOPI_rattus_|Q66H80|COPD_RAT_Coatomer_subunit_delta_OSRattus_norvegicus_GNArcn1_PE2_SV1'                            0.70552146 0.6027944 0.68049794 0.61618257 0.5502392 0.5808383 0.564 0.6347305 0.78131634 0.58882236 0.71014494 0.75 0.6807229 0.6252465 0.60160965 0.7590618 0.71182793 0.75812274 0.7169811 0.40160644 0.7721519 0.36926147 0.63673466 0.6041667 0.564257 0.66255146 0.63917524 0.66873705 0.5689655 0.6929461 0.5737374 0.69361705 0.5625 0.47895792 0.67291665 0.66875 0.67014617 0.66875 0.6772152 0.68172485 0.5645161 0.5858586 0.01369863 0.4989858 0.04509804 0.588 0.011741683 0.0039138943 0.0 0.5965665
[50] 'deltaCOPI_spombe_|O74496|COPD_SCHPO_Coatomer_subunit_delta_OSSchizosaccharomyces_pombe_GNret2_PE2_SV1'                   0.6987448 0.62711865 0.6343612 0.61009175 0.61538464 0.6025641 0.6008584 0.6043478 0.76339287 0.61702126 0.65065503 0.7015707 0.6939655 0.625 0.6724891 0.6696035 0.62882096 0.7602041 0.62666667 0.6079295 0.7743902 0.6017699 0.38495576 0.4232558 0.45147678 0.4678899 0.48387095 0.47196263 0.49082568 0.56578946 0.5670996 0.5318182 0.5652174 0.5964912 0.5156951 0.5246637 0.5246637 0.5156951 0.5045872 0.5043478 0.5854701 0.6103896 0.59227467 0.64 0.6008584 0.6196581 0.5965665 0.5965665 0.5965665 0.0
;
END; [Distances]
BEGIN Sets;
  TAXSET 'amoebozoa' = 'delta_ehisto_159_m00114_|||hypothetical_protein|Entamoeba_histolytica|chr_unknown|||Auto' 'delta_dicty_DDB0189960_|Protein|_gene__JC1V2_0_00772_on_chromosome__1_position_1941102_to_1943114' 'deltaCOPI_dictyostelium_|Q55EZ6|COPD_DICDI_Coatomer_subunit_delta_OSDictyostelium_discoideum_GNcopd_PE3_SV1';
  TAXSET 'basidiomycota' = 'delta_copI_ustil_|71013558|ref|XP_758623_1|_hypothetical_protein_UM02476_1_' 'delta_copI_cryptoco_|58266000|ref|XP_570156_1|_hypothetical_protein_CND05250_';
  TAXSET 'choanoflagellata' = 'delta_copI_monosiga_|167522663|ref|XP_001745669_1|_hypothetical_protein_';
  TAXSET 'chromalveolata' = 'delta_Thaps3|39615|estExt_gwp_gw1_C_chr_20521' 'delta_tparva_529_m04346_|TP04_0333|TP04_0333|hypothetical_protein|Theileria_parva|chr_4|c4m529|529' 'delta_pfalci_638271261_NP_701219_PF11_0359_coatomer_delta_subunit_putative_' 'delta_Phatr2|30437|estExt_Genewise1_C_chr_220174' 'delta_Toxoplasma_gondii|II|41_m00014|Annotation|Toxoplasma_gondii_TIGR|protein_coding_coatomer_delta_subunit_putative' 'delta_chominis_640323047_XP_666964_Chro_70331_delta_COP_' 'delta_plasmoB_PB000425_02_0_|||coatomer_delta_subunit_putative|Plasmodium_berghei|chr_|||Auto' 'delta_phytoph_PITG_11127_|_PITT_11127_|_Phytophthora_infestans_conserved_hypothetical_protein_translation_525_aa' 'delta_tetrahym_55_m00241_|||hypothetical_protein|T__thermophilia|chr_0|8254371|55';
  TAXSET 'excavata' = 'delta_tricho_87414_m00265' 'delta_naegl_estExt_fgeneshNG_pg_C_130085' 'delta_leish_LinJ16_V31230_|||coatomer_delta_subunit_like_protein|Leishmania_infantum|chr_16|||Auto' 'delta_copI_populus_|224136702|ref|XP_002322394_1|_predicted_protein_' 'delta_glamblia_640332838_XP_769179_GLP_21_19579_18671_hypothetical_protein_';
  TAXSET 'fungi' = 'delta_ecuni_gi|19173360|ref|NP_597163_1|_COATOMER_COMPLEX_DELTA_SUBUNIT_' 'deltaCOPI_spombe_|O74496|COPD_SCHPO_Coatomer_subunit_delta_OSSchizosaccharomyces_pombe_GNret2_PE2_SV1' 'deltaCOPI_Spar_c434_7246' 'deltaCOPI_Sbay_c968_13549' 'deltaCOPI_Sklu_Contig2324_8' 'delta_copI_cryptoco_|58266000|ref|XP_570156_1|_hypothetical_protein_CND05250_' 'delta_copI_yarrow_|50554563|ref|XP_504690_1|_YALI0E32542p_' 'delta_copI_ustil_|71013558|ref|XP_758623_1|_hypothetical_protein_UM02476_1_' 'delta_copI_debaro_|50424795|ref|XP_460987_1|_hypothetical_protein_DEHA0F15543g_' 'deltaCOPI_Scas_Contig687_8' 'delta_copI_pichia_|150865773|ref|XP_001385120_2|_hypothetical_protein_PICST_90035_' 'delta_copI_kluyver_|50307181|ref|XP_453569_1|_unnamed_protein_product_' 'deltaCOPI_Smik_c267_7337' 'deltaCOPI_Scer_RET2YFR051C' 'delta_copI_asper_|67517294|ref|XP_658526_1|_hypothetical_protein_AN0922_2_';
  TAXSET 'metazoa' = 'delta_droso_gi|3256111|emb|CAA19661_1|_EG_63B12_10_' 'deltaCOPI_bos_|P53619|COPD_BOVIN_Coatomer_subunit_delta_OSBos_taurus_GNARCN1_PE1_SV1' 'deltaCOPI_celegans_|Q09236|COPD_CAEEL_Probable_coatomer_subunit_delta_OSCaenorhabditis_elegans_GNC13B9_3_PE2_SV1' 'deltaCOPI_rattus_|Q66H80|COPD_RAT_Coatomer_subunit_delta_OSRattus_norvegicus_GNArcn1_PE2_SV1' 'deltaCOPI_gallus_|Q5ZL57|COPD_CHICK_Coatomer_subunit_delta_OSGallus_gallus_GNARCN1_PE2_SV1' 'deltaCOPI_mus_|Q5XJY5|COPD_MOUSE_Coatomer_subunit_delta_OSMus_musculus_GNArcn1_PE2_SV1' 'delta_apis_gi|66551478|ref|XP_624725_1|_PREDICTED__similar_to__coatomer_protein_CG14813_PA_isoform_2_' 'deltaCOPI_homo_|P48444|COPD_HUMAN_Coatomer_subunit_delta_OSHomo_sapiens_GNARCN1_PE1_SV1';
  TAXSET 'microsporidia' = 'delta_ecuni_gi|19173360|ref|NP_597163_1|_COATOMER_COMPLEX_DELTA_SUBUNIT_';
  TAXSET 'pezizomycetes' = 'deltaCOPI_spombe_|O74496|COPD_SCHPO_Coatomer_subunit_delta_OSSchizosaccharomyces_pombe_GNret2_PE2_SV1' 'delta_copI_asper_|67517294|ref|XP_658526_1|_hypothetical_protein_AN0922_2_';
  TAXSET 'plantae' = 'deltaCOPI_Oryza_|Q0DJA0|COPD1_ORYSJ_Coatomer_subunit_delta_1_OSOryza_sativa_subsp__japonica_GNOs05g0310800_PE2_SV1' 'delta_Ost9901_3|94212|C_Chr_3000009' 'delta_Volca1|79089|estExt_Genewise1Plus_C_30145' 'delta_Chlre4|195439|SAN_estExt_fgenesh1_pm_C_70014' 'deltaCOPI_arabidopsis_|Q93Y22|COPD_ARATH_Coatomer_subunit_delta_OSArabidopsis_thaliana_GNAt5g05010_PE2_SV2' 'delta_copI_physco_|168005544|ref|XP_001755470_1|_predicted_protein_';
  TAXSET 'rhodophyta' = 'delta_CMER|CMO202C_coatomer_protein_complex_subunit_delta';
  TAXSET 'saccharomycotina' = 'delta_copI_debaro_|50424795|ref|XP_460987_1|_hypothetical_protein_DEHA0F15543g_' 'deltaCOPI_Scas_Contig687_8' 'delta_copI_pichia_|150865773|ref|XP_001385120_2|_hypothetical_protein_PICST_90035_' 'delta_copI_kluyver_|50307181|ref|XP_453569_1|_unnamed_protein_product_' 'deltaCOPI_Smik_c267_7337' 'deltaCOPI_Spar_c434_7246' 'deltaCOPI_Scer_RET2YFR051C' 'deltaCOPI_Sbay_c968_13549' 'deltaCOPI_Sklu_Contig2324_8' 'delta_copI_yarrow_|50554563|ref|XP_504690_1|_YALI0E32542p_';
  TAXSET 'unikonta' = 'deltaCOPI_mus_|Q5XJY5|COPD_MOUSE_Coatomer_subunit_delta_OSMus_musculus_GNArcn1_PE2_SV1' 'deltaCOPI_Sbay_c968_13549' 'delta_copI_cryptoco_|58266000|ref|XP_570156_1|_hypothetical_protein_CND05250_' 'deltaCOPI_homo_|P48444|COPD_HUMAN_Coatomer_subunit_delta_OSHomo_sapiens_GNARCN1_PE1_SV1' 'deltaCOPI_dictyostelium_|Q55EZ6|COPD_DICDI_Coatomer_subunit_delta_OSDictyostelium_discoideum_GNcopd_PE3_SV1' 'delta_copI_ustil_|71013558|ref|XP_758623_1|_hypothetical_protein_UM02476_1_' 'delta_copI_pichia_|150865773|ref|XP_001385120_2|_hypothetical_protein_PICST_90035_' 'deltaCOPI_celegans_|Q09236|COPD_CAEEL_Probable_coatomer_subunit_delta_OSCaenorhabditis_elegans_GNC13B9_3_PE2_SV1' 'deltaCOPI_gallus_|Q5ZL57|COPD_CHICK_Coatomer_subunit_delta_OSGallus_gallus_GNARCN1_PE2_SV1' 'deltaCOPI_Scer_RET2YFR051C' 'delta_copI_asper_|67517294|ref|XP_658526_1|_hypothetical_protein_AN0922_2_' 'delta_ehisto_159_m00114_|||hypothetical_protein|Entamoeba_histolytica|chr_unknown|||Auto' 'delta_ecuni_gi|19173360|ref|NP_597163_1|_COATOMER_COMPLEX_DELTA_SUBUNIT_' 'deltaCOPI_spombe_|O74496|COPD_SCHPO_Coatomer_subunit_delta_OSSchizosaccharomyces_pombe_GNret2_PE2_SV1' 'deltaCOPI_Spar_c434_7246' 'deltaCOPI_Sklu_Contig2324_8' 'delta_copI_yarrow_|50554563|ref|XP_504690_1|_YALI0E32542p_' 'delta_copI_monosiga_|167522663|ref|XP_001745669_1|_hypothetical_protein_' 'delta_droso_gi|3256111|emb|CAA19661_1|_EG_63B12_10_' 'deltaCOPI_Scas_Contig687_8' 'delta_copI_debaro_|50424795|ref|XP_460987_1|_hypothetical_protein_DEHA0F15543g_' 'deltaCOPI_bos_|P53619|COPD_BOVIN_Coatomer_subunit_delta_OSBos_taurus_GNARCN1_PE1_SV1' 'delta_copI_kluyver_|50307181|ref|XP_453569_1|_unnamed_protein_product_' 'deltaCOPI_rattus_|Q66H80|COPD_RAT_Coatomer_subunit_delta_OSRattus_norvegicus_GNArcn1_PE2_SV1' 'deltaCOPI_Smik_c267_7337' 'delta_apis_gi|66551478|ref|XP_624725_1|_PREDICTED__similar_to__coatomer_protein_CG14813_PA_isoform_2_' 'delta_dicty_DDB0189960_|Protein|_gene__JC1V2_0_00772_on_chromosome__1_position_1941102_to_1943114';
END; [Sets]

BEGIN Splits;
DIMENSIONS ntax=50 nsplits=179;
FORMAT labels=no weights=yes confidences=no intervals=no;
PROPERTIES fit=98.32 cyclic;
CYCLE 1 17 12 19 11 3 36 37 38 35 39 32 40 30 28 27 26 24 50 23 29 25 14 44 47 48 49 43 45 22 20 34 4 2 15 6 7 31 5 42 33 41 46 10 8 13 21 9 16 18;
MATRIX
[1, size=1] 	 0.33948144 	  1 2 3 4 5 6 7 8 9 10 11 12 13 14 15 16 18 19 20 21 22 23 24 25 26 27 28 29 30 31 32 33 34 35 36 37 38 39 40 41 42 43 44 45 46 47 48 49 50,
[2, size=3] 	 8.7633403E-4 	  1 2 3 4 5 6 7 8 9 10 11 13 14 15 16 18 20 21 22 23 24 25 26 27 28 29 30 31 32 33 34 35 36 37 38 39 40 41 42 43 44 45 46 47 48 49 50,
[3, size=5] 	 0.0110037215 	  1 2 4 5 6 7 8 9 10 13 14 15 16 18 20 21 22 23 24 25 26 27 28 29 30 31 32 33 34 35 36 37 38 39 40 41 42 43 44 45 46 47 48 49 50,
[4, size=3] 	 0.001433797 	  1 16 18,
[5, size=2] 	 0.013234993 	  1 18,
[6, size=1] 	 0.34206775 	  1,
[7, size=1] 	 0.32483104 	  1 2 3 4 5 6 7 8 9 10 11 13 14 15 16 17 18 19 20 21 22 23 24 25 26 27 28 29 30 31 32 33 34 35 36 37 38 39 40 41 42 43 44 45 46 47 48 49 50,
[8, size=2] 	 0.0032588174 	  1 2 3 4 5 6 7 8 9 10 11 13 14 15 16 17 18 20 21 22 23 24 25 26 27 28 29 30 31 32 33 34 35 36 37 38 39 40 41 42 43 44 45 46 47 48 49 50,
[9, size=3] 	 0.02675364 	  1 2 3 4 5 6 7 8 9 10 13 14 15 16 17 18 20 21 22 23 24 25 26 27 28 29 30 31 32 33 34 35 36 37 38 39 40 41 42 43 44 45 46 47 48 49 50,
[10, size=12] 	 0.0051303306 	  1 2 4 5 6 7 8 9 10 13 14 15 16 17 18 20 21 22 23 24 25 26 27 28 29 31 33 34 41 42 43 44 45 46 47 48 49 50,
[11, size=1] 	 0.10603946 	  1 2 3 4 5 6 7 8 9 10 11 12 13 14 15 16 17 18 20 21 22 23 24 25 26 27 28 29 30 31 32 33 34 35 36 37 38 39 40 41 42 43 44 45 46 47 48 49 50,
[12, size=2] 	 0.19988583 	  1 2 3 4 5 6 7 8 9 10 12 13 14 15 16 17 18 20 21 22 23 24 25 26 27 28 29 30 31 32 33 34 35 36 37 38 39 40 41 42 43 44 45 46 47 48 49 50,
[13, size=3] 	 0.0014543828 	  1 2 4 5 6 7 8 9 10 12 13 14 15 16 17 18 20 21 22 23 24 25 26 27 28 29 30 31 32 33 34 35 36 37 38 39 40 41 42 43 44 45 46 47 48 49 50,
[14, size=9] 	 0.0046762177 	  1 8 9 12 13 16 17 18 21,
[15, size=1] 	 0.11004458 	  1 2 3 4 5 6 7 8 9 10 12 13 14 15 16 17 18 19 20 21 22 23 24 25 26 27 28 29 30 31 32 33 34 35 36 37 38 39 40 41 42 43 44 45 46 47 48 49 50,
[16, size=2] 	 0.0019819376 	  1 2 4 5 6 7 8 9 10 12 13 14 15 16 17 18 19 20 21 22 23 24 25 26 27 28 29 30 31 32 33 34 35 36 37 38 39 40 41 42 43 44 45 46 47 48 49 50,
[17, size=1] 	 0.32611778 	  1 2 4 5 6 7 8 9 10 11 12 13 14 15 16 17 18 19 20 21 22 23 24 25 26 27 28 29 30 31 32 33 34 35 36 37 38 39 40 41 42 43 44 45 46 47 48 49 50,
[18, size=9] 	 0.011402004 	  1 9 11 12 16 17 18 19 21,
[19, size=1] 	 0.044273384 	  1 2 3 4 5 6 7 8 9 10 11 12 13 14 15 16 17 18 19 20 21 22 23 24 25 26 27 28 29 30 31 32 33 34 35 37 38 39 40 41 42 43 44 45 46 47 48 49 50,
[20, size=3] 	 0.0035803507 	  1 2 3 4 5 6 7 8 9 10 11 12 13 14 15 16 17 18 19 20 21 22 23 24 25 26 27 28 29 30 31 32 33 34 35 39 40 41 42 43 44 45 46 47 48 49 50,
[21, size=4] 	 0.1472954 	  1 2 3 4 5 6 7 8 9 10 11 12 13 14 15 16 17 18 19 20 21 22 23 24 25 26 27 28 29 30 31 32 33 34 39 40 41 42 43 44 45 46 47 48 49 50,
[22, size=5] 	 0.0013590823 	  1 2 3 4 5 6 7 8 9 10 11 12 13 14 15 16 17 18 19 20 21 22 23 24 25 26 27 28 29 30 31 32 33 34 40 41 42 43 44 45 46 47 48 49 50,
[23, size=7] 	 0.030412467 	  1 2 3 4 5 6 7 8 9 10 11 12 13 14 15 16 17 18 19 20 21 22 23 24 25 26 27 28 29 30 31 33 34 41 42 43 44 45 46 47 48 49 50,
[24, size=8] 	 0.053081784 	  1 2 3 4 5 6 7 8 9 10 11 12 13 14 15 16 17 18 19 20 21 22 23 24 25 26 27 28 29 31 33 34 41 42 43 44 45 46 47 48 49 50,
[25, size=9] 	 0.0018840653 	  1 2 3 4 5 6 7 8 9 10 11 12 13 14 15 16 17 18 19 20 21 22 23 24 25 26 27 29 31 33 34 41 42 43 44 45 46 47 48 49 50,
[26, size=11] 	 0.02040453 	  1 2 3 4 5 6 7 8 9 10 11 12 13 14 15 16 17 18 19 20 21 22 23 24 25 29 31 33 34 41 42 43 44 45 46 47 48 49 50,
[27, size=15] 	 0.014954218 	  1 2 3 4 5 6 7 8 9 10 11 12 13 14 15 16 17 18 19 20 21 22 25 31 33 34 41 42 43 44 45 46 47 48 49,
[28, size=16] 	 0.022385653 	  1 2 3 4 5 6 7 8 9 10 11 12 13 14 15 16 17 18 19 20 21 22 31 33 34 41 42 43 44 45 46 47 48 49,
[29, size=17] 	 0.0037796078 	  1 2 3 4 5 6 7 8 9 10 11 12 13 15 16 17 18 19 20 21 22 31 33 34 41 42 43 44 45 46 47 48 49,
[30, size=23] 	 1.8738024E-4 	  1 2 3 5 6 7 8 9 10 11 12 13 15 16 17 18 19 21 31 33 41 42 46,
[31, size=12] 	 0.006941336 	  1 3 8 9 11 12 13 16 17 18 19 21,
[32, size=9] 	 3.76395E-5 	  1 3 9 11 12 16 17 18 19,
[33, size=6] 	 0.0106972605 	  1 3 11 12 17 19,
[34, size=1] 	 0.02723849 	  1 2 3 4 5 6 7 8 9 10 11 12 13 14 15 16 17 18 19 20 21 22 23 24 25 26 27 28 29 30 31 32 33 34 35 36 38 39 40 41 42 43 44 45 46 47 48 49 50,
[35, size=3] 	 0.0164476 	  1 2 3 4 5 6 7 8 9 10 11 12 13 14 15 16 17 18 19 20 21 22 23 24 25 26 27 28 29 30 31 32 33 34 36 39 40 41 42 43 44 45 46 47 48 49 50,
[36, size=5] 	 0.004504204 	  1 2 3 4 5 6 7 8 9 10 11 12 13 14 15 16 17 18 19 20 21 22 23 24 25 26 27 28 29 30 31 33 34 36 40 41 42 43 44 45 46 47 48 49 50,
[37, size=14] 	 1.6495913E-4 	  1 2 3 4 5 6 7 8 9 10 11 12 13 14 15 16 17 18 19 20 21 22 25 31 33 34 36 41 42 43 44 45 46 47 48 49,
[38, size=1] 	 0.015656471 	  1 2 3 4 5 6 7 8 9 10 11 12 13 14 15 16 17 18 19 20 21 22 23 24 25 26 27 28 29 30 31 32 33 34 35 36 37 39 40 41 42 43 44 45 46 47 48 49 50,
[39, size=2] 	 0.009830221 	  1 2 3 4 5 6 7 8 9 10 11 12 13 14 15 16 17 18 19 20 21 22 23 24 25 26 27 28 29 30 31 32 33 34 36 37 39 40 41 42 43 44 45 46 47 48 49 50,
[40, size=11] 	 0.0017946244 	  1 2 3 4 5 6 7 8 9 10 11 12 13 14 15 16 17 18 19 20 21 22 23 25 29 31 33 34 36 37 41 42 43 44 45 46 47 48 49,
[41, size=1] 	 0.01816325 	  1 2 3 4 5 6 7 8 9 10 11 12 13 14 15 16 17 18 19 20 21 22 23 24 25 26 27 28 29 30 31 32 33 34 36 37 38 39 40 41 42 43 44 45 46 47 48 49 50,
[42, size=3] 	 1.4515384E-4 	  1 2 3 4 5 6 7 8 9 10 11 12 13 14 15 16 17 18 19 20 21 22 23 24 25 26 27 28 29 30 31 33 34 36 37 38 40 41 42 43 44 45 46 47 48 49 50,
[43, size=5] 	 0.0014215651 	  1 2 3 4 5 6 7 8 9 10 11 12 13 14 15 16 17 18 19 20 21 22 23 24 25 26 27 28 29 31 33 34 36 37 38 41 42 43 44 45 46 47 48 49 50,
[44, size=7] 	 5.891759E-4 	  1 2 3 4 5 6 7 8 9 10 11 12 13 14 15 16 17 18 19 20 21 22 23 24 25 26 29 31 33 34 36 37 38 41 42 43 44 45 46 47 48 49 50,
[45, size=13] 	 2.2090029E-4 	  1 2 3 4 5 6 7 8 9 10 11 12 13 14 15 16 17 18 19 20 21 22 31 33 34 36 37 38 41 42 43 44 45 46 47 48 49,
[46, size=1] 	 0.16932762 	  1 2 3 4 5 6 7 8 9 10 11 12 13 14 15 16 17 18 19 20 21 22 23 24 25 26 27 28 29 30 31 32 33 34 35 36 37 38 40 41 42 43 44 45 46 47 48 49 50,
[47, size=2] 	 0.00758786 	  1 2 3 4 5 6 7 8 9 10 11 12 13 14 15 16 17 18 19 20 21 22 23 24 25 26 27 28 29 30 31 33 34 35 36 37 38 40 41 42 43 44 45 46 47 48 49 50,
[48, size=4] 	 0.0040206537 	  1 2 3 4 5 6 7 8 9 10 11 12 13 14 15 16 17 18 19 20 21 22 23 24 25 26 27 28 29 31 33 34 35 36 37 38 41 42 43 44 45 46 47 48 49 50,
[49, size=6] 	 0.0026620869 	  1 2 3 4 5 6 7 8 9 10 11 12 13 14 15 16 17 18 19 20 21 22 23 24 25 26 29 31 33 34 35 36 37 38 41 42 43 44 45 46 47 48 49 50,
[50, size=12] 	 0.0048652072 	  1 2 3 4 5 6 7 8 9 10 11 12 13 14 15 16 17 18 19 20 21 22 31 33 34 35 36 37 38 41 42 43 44 45 46 47 48 49,
[51, size=1] 	 0.16848959 	  1 2 3 4 5 6 7 8 9 10 11 12 13 14 15 16 17 18 19 20 21 22 23 24 25 26 27 28 29 30 31 33 34 35 36 37 38 39 40 41 42 43 44 45 46 47 48 49 50,
[52, size=4] 	 0.0022300186 	  1 2 3 4 5 6 7 8 9 10 11 12 13 14 15 16 17 18 19 20 21 22 23 24 25 26 27 29 31 33 34 35 36 37 38 39 41 42 43 44 45 46 47 48 49 50,
[53, size=6] 	 0.0076406086 	  1 2 3 4 5 6 7 8 9 10 11 12 13 14 15 16 17 18 19 20 21 22 23 24 25 29 31 33 34 35 36 37 38 39 41 42 43 44 45 46 47 48 49 50,
[54, size=1] 	 0.15182051 	  1 2 3 4 5 6 7 8 9 10 11 12 13 14 15 16 17 18 19 20 21 22 23 24 25 26 27 28 29 30 31 32 33 34 35 36 37 38 39 41 42 43 44 45 46 47 48 49 50,
[55, size=2] 	 0.012960234 	  1 2 3 4 5 6 7 8 9 10 11 12 13 14 15 16 17 18 19 20 21 22 23 24 25 26 27 28 29 31 32 33 34 35 36 37 38 39 41 42 43 44 45 46 47 48 49 50,
[56, size=4] 	 0.00170916 	  1 2 3 4 5 6 7 8 9 10 11 12 13 14 15 16 17 18 19 20 21 22 23 24 25 26 29 31 32 33 34 35 36 37 38 39 41 42 43 44 45 46 47 48 49 50,
[57, size=5] 	 0.0017309756 	  1 2 3 4 5 6 7 8 9 10 11 12 13 14 15 16 17 18 19 20 21 22 23 24 25 29 31 32 33 34 35 36 37 38 39 41 42 43 44 45 46 47 48 49 50,
[58, size=7] 	 0.002910817 	  1 2 3 4 5 6 7 8 9 10 11 12 13 14 15 16 17 18 19 20 21 22 23 25 29 31 32 33 34 35 36 37 38 39 41 42 43 44 45 46 47 48 49,
[59, size=10] 	 7.619991E-4 	  1 2 3 4 5 6 7 8 9 10 11 12 13 14 15 16 17 18 19 20 21 22 31 32 33 34 35 36 37 38 39 41 42 43 44 45 46 47 48 49,
[60, size=1] 	 0.19675238 	  1 2 3 4 5 6 7 8 9 10 11 12 13 14 15 16 17 18 19 20 21 22 23 24 25 26 27 28 29 31 32 33 34 35 36 37 38 39 40 41 42 43 44 45 46 47 48 49 50,
[61, size=2] 	 0.00502883 	  1 2 3 4 5 6 7 8 9 10 11 12 13 14 15 16 17 18 19 20 21 22 23 24 25 26 27 29 31 32 33 34 35 36 37 38 39 40 41 42 43 44 45 46 47 48 49 50,
[62, size=1] 	 0.17316502 	  1 2 3 4 5 6 7 8 9 10 11 12 13 14 15 16 17 18 19 20 21 22 23 24 25 26 27 29 30 31 32 33 34 35 36 37 38 39 40 41 42 43 44 45 46 47 48 49 50,
[63, size=2] 	 0.0019567143 	  1 2 3 4 5 6 7 8 9 10 11 12 13 14 15 16 17 18 19 20 21 22 23 24 25 26 29 30 31 32 33 34 35 36 37 38 39 40 41 42 43 44 45 46 47 48 49 50,
[64, size=3] 	 0.055335287 	  1 2 3 4 5 6 7 8 9 10 11 12 13 14 15 16 17 18 19 20 21 22 23 24 25 29 30 31 32 33 34 35 36 37 38 39 40 41 42 43 44 45 46 47 48 49 50,
[65, size=5] 	 0.007904119 	  1 2 3 4 5 6 7 8 9 10 11 12 13 14 15 16 17 18 19 20 21 22 23 25 29 30 31 32 33 34 35 36 37 38 39 40 41 42 43 44 45 46 47 48 49,
[66, size=8] 	 0.002024026 	  1 2 3 4 5 6 7 8 9 10 11 12 13 14 15 16 17 18 19 20 21 22 30 31 32 33 34 35 36 37 38 39 40 41 42 43 44 45 46 47 48 49,
[67, size=18] 	 0.0051520667 	  1 3 9 11 12 16 17 18 19 21 30 32 35 36 37 38 39 40,
[68, size=1] 	 0.13657978 	  1 2 3 4 5 6 7 8 9 10 11 12 13 14 15 16 17 18 19 20 21 22 23 24 25 26 28 29 30 31 32 33 34 35 36 37 38 39 40 41 42 43 44 45 46 47 48 49 50,
[69, size=2] 	 0.036959056 	  1 2 3 4 5 6 7 8 9 10 11 12 13 14 15 16 17 18 19 20 21 22 23 24 25 28 29 30 31 32 33 34 35 36 37 38 39 40 41 42 43 44 45 46 47 48 49 50,
[70, size=5] 	 3.9221643E-4 	  1 2 3 4 5 6 7 8 9 10 11 12 13 14 15 16 17 18 19 20 21 22 25 28 29 30 31 32 33 34 35 36 37 38 39 40 41 42 43 44 45 46 47 48 49,
[71, size=20] 	 0.0020383906 	  1 3 9 11 12 13 16 17 18 19 21 28 30 32 35 36 37 38 39 40,
[72, size=1] 	 0.15094763 	  1 2 3 4 5 6 7 8 9 10 11 12 13 14 15 16 17 18 19 20 21 22 23 24 25 27 28 29 30 31 32 33 34 35 36 37 38 39 40 41 42 43 44 45 46 47 48 49 50,
[73, size=3] 	 0.0033952445 	  1 2 3 4 5 6 7 8 9 10 11 12 13 14 15 16 17 18 19 20 21 22 23 25 27 28 29 30 31 32 33 34 35 36 37 38 39 40 41 42 43 44 45 46 47 48 49,
[74, size=1] 	 0.24701352 	  1 2 3 4 5 6 7 8 9 10 11 12 13 14 15 16 17 18 19 20 21 22 23 25 26 27 28 29 30 31 32 33 34 35 36 37 38 39 40 41 42 43 44 45 46 47 48 49 50,
[75, size=5] 	 0.005223254 	  1 2 3 4 5 6 7 8 9 10 11 12 13 14 15 16 17 18 19 20 21 22 26 27 28 30 31 32 33 34 35 36 37 38 39 40 41 42 43 44 45 46 47 48 49,
[76, size=15] 	 0.002561723 	  1 2 3 4 5 6 7 8 9 10 11 12 13 15 16 17 18 19 21 26 27 28 30 31 32 33 35 36 37 38 39 40 41 42 46,
[77, size=25] 	 0.0014042365 	  1 3 8 9 10 11 12 13 16 17 18 19 21 26 27 28 30 32 35 36 37 38 39 40 46,
[78, size=1] 	 0.13350013 	  1 2 3 4 5 6 7 8 9 10 11 12 13 14 15 16 17 18 19 20 21 22 23 24 25 26 27 28 29 30 31 32 33 34 35 36 37 38 39 40 41 42 43 44 45 46 47 48 49,
[79, size=2] 	 0.06615636 	  1 2 3 4 5 6 7 8 9 10 11 12 13 14 15 16 17 18 19 20 21 22 24 25 26 27 28 29 30 31 32 33 34 35 36 37 38 39 40 41 42 43 44 45 46 47 48 49,
[80, size=4] 	 9.2650985E-4 	  1 2 3 4 5 6 7 8 9 10 11 12 13 14 15 16 17 18 19 20 21 22 24 26 27 28 30 31 32 33 34 35 36 37 38 39 40 41 42 43 44 45 46 47 48 49,
[81, size=1] 	 0.18444596 	  1 2 3 4 5 6 7 8 9 10 11 12 13 14 15 16 17 18 19 20 21 22 24 25 26 27 28 29 30 31 32 33 34 35 36 37 38 39 40 41 42 43 44 45 46 47 48 49 50,
[82, size=2] 	 0.018602302 	  1 2 3 4 5 6 7 8 9 10 11 12 13 14 15 16 17 18 19 20 21 22 24 25 26 27 28 30 31 32 33 34 35 36 37 38 39 40 41 42 43 44 45 46 47 48 49 50,
[83, size=13] 	 0.0016624044 	  1 2 3 4 5 6 7 8 9 10 11 12 13 15 16 17 18 19 21 24 26 27 28 30 31 32 33 35 36 37 38 39 40 41 42 46 50,
[84, size=22] 	 0.0011722546 	  1 3 9 11 12 16 17 18 19 24 26 27 28 30 32 35 36 37 38 39 40 50,
[85, size=1] 	 0.14853553 	  1 2 3 4 5 6 7 8 9 10 11 12 13 14 15 16 17 18 19 20 21 22 23 24 25 26 27 28 30 31 32 33 34 35 36 37 38 39 40 41 42 43 44 45 46 47 48 49 50,
[86, size=2] 	 0.042821385 	  1 2 3 4 5 6 7 8 9 10 11 12 13 14 15 16 17 18 19 20 21 22 23 24 26 27 28 30 31 32 33 34 35 36 37 38 39 40 41 42 43 44 45 46 47 48 49 50,
[87, size=22] 	 0.005197134 	  1 3 8 9 10 11 12 13 16 17 18 19 21 23 24 26 27 28 30 32 35 36 37 38 39 40 46 50,
[88, size=24] 	 0.003044347 	  1 3 9 11 12 16 17 18 19 21 23 24 26 27 28 30 32 35 36 37 38 39 40 50,
[89, size=1] 	 0.20605774 	  1 2 3 4 5 6 7 8 9 10 11 12 13 14 15 16 17 18 19 20 21 22 23 24 26 27 28 29 30 31 32 33 34 35 36 37 38 39 40 41 42 43 44 45 46 47 48 49 50,
[90, size=10] 	 0.0023897649 	  1 2 3 4 5 6 7 8 9 10 11 12 13 15 16 17 18 19 21 23 24 26 27 28 29 30 31 32 33 34 35 36 37 38 39 40 41 42 46 50,
[91, size=11] 	 0.003073607 	  1 2 3 4 5 6 7 8 9 10 11 12 13 15 16 17 18 19 21 23 24 26 27 28 29 30 31 32 33 35 36 37 38 39 40 41 42 46 50,
[92, size=18] 	 7.998454E-4 	  1 3 8 9 10 11 12 13 16 17 18 19 21 23 24 26 27 28 29 30 32 33 35 36 37 38 39 40 41 42 46 50,
[93, size=19] 	 0.0020240585 	  1 3 8 9 10 11 12 13 16 17 18 19 21 23 24 26 27 28 29 30 32 33 35 36 37 38 39 40 41 46 50,
[94, size=23] 	 0.0014182117 	  1 3 8 9 11 12 13 16 17 18 19 21 23 24 26 27 28 29 30 32 35 36 37 38 39 40 50,
[95, size=21] 	 0.0032388566 	  1 3 11 12 17 19 23 24 26 27 28 29 30 32 35 36 37 38 39 40 50,
[96, size=1] 	 0.304983 	  1 2 3 4 5 6 7 8 9 10 11 12 13 15 16 17 18 19 20 21 22 23 24 25 26 27 28 29 30 31 32 33 34 35 36 37 38 39 40 41 42 43 44 45 46 47 48 49 50,
[97, size=2] 	 0.011107777 	  1 2 3 4 5 6 7 8 9 10 11 12 13 15 16 17 18 19 20 21 22 23 24 25 26 27 28 29 30 31 32 33 34 35 36 37 38 39 40 41 42 43 45 46 47 48 49 50,
[98, size=1] 	 0.24737509 	  1 2 3 4 5 6 7 8 9 10 11 12 13 14 15 16 17 18 19 20 21 22 23 24 25 26 27 28 29 30 31 32 33 34 35 36 37 38 39 40 41 42 43 45 46 47 48 49 50,
[99, size=3] 	 0.0012994724 	  1 2 3 4 5 6 7 8 9 10 11 12 13 14 15 16 17 18 19 20 21 22 23 24 25 26 27 28 29 30 31 32 33 34 35 36 37 38 39 40 41 42 43 45 46 49 50,
[100, size=4] 	 6.957347E-5 	  1 2 3 4 5 6 7 8 9 10 11 12 13 14 15 16 17 18 19 20 21 22 23 24 25 26 27 28 29 30 31 32 33 34 35 36 37 38 39 40 41 42 43 45 46 50,
[101, size=5] 	 0.002616093 	  1 2 3 4 5 6 7 8 9 10 11 12 13 14 15 16 17 18 19 20 21 22 23 24 25 26 27 28 29 30 31 32 33 34 35 36 37 38 39 40 41 42 45 46 50,
[102, size=6] 	 0.0027280157 	  1 2 3 4 5 6 7 8 9 10 11 12 13 14 15 16 17 18 19 20 21 22 23 24 25 26 27 28 29 30 31 32 33 34 35 36 37 38 39 40 41 42 46 50,
[103, size=7] 	 0.015688868 	  1 2 3 4 5 6 7 8 9 10 11 12 13 14 15 16 17 18 19 20 21 23 24 25 26 27 28 29 30 31 32 33 34 35 36 37 38 39 40 41 42 46 50,
[104, size=8] 	 0.016333569 	  1 2 3 4 5 6 7 8 9 10 11 12 13 14 15 16 17 18 19 21 23 24 25 26 27 28 29 30 31 32 33 34 35 36 37 38 39 40 41 42 46 50,
[105, size=9] 	 0.008229968 	  1 2 3 4 5 6 7 8 9 10 11 12 13 14 15 16 17 18 19 21 23 24 25 26 27 28 29 30 31 32 33 35 36 37 38 39 40 41 42 46 50,
[106, size=20] 	 5.323577E-4 	  1 3 8 9 10 11 12 13 14 16 17 18 19 21 23 24 25 26 27 28 29 30 32 35 36 37 38 39 40 50,
[107, size=22] 	 0.0035878224 	  1 3 9 11 12 13 14 16 17 18 19 21 23 24 25 26 27 28 29 30 32 35 36 37 38 39 40 50,
[108, size=23] 	 3.1196102E-4 	  1 3 11 12 14 17 19 23 24 25 26 27 28 29 30 32 35 36 37 38 39 40 50,
[109, size=1] 	 0.008177029 	  1 2 3 4 5 6 7 8 9 10 11 12 13 14 15 16 17 18 19 20 21 22 23 24 25 26 27 28 29 30 31 32 33 34 35 36 37 38 39 40 41 42 43 44 45 46 48 49 50,
[110, size=3] 	 0.0027566794 	  1 2 3 4 5 6 7 8 9 10 11 12 13 14 15 16 17 18 19 20 21 22 23 24 25 26 27 28 29 30 31 32 33 34 35 36 37 38 39 40 41 42 43 44 45 46 50,
[111, size=4] 	 0.014604394 	  1 2 3 4 5 6 7 8 9 10 11 12 13 14 15 16 17 18 19 20 21 22 23 24 25 26 27 28 29 30 31 32 33 34 35 36 37 38 39 40 41 42 44 45 46 50,
[112, size=5] 	 0.15296195 	  1 2 3 4 5 6 7 8 9 10 11 12 13 14 15 16 17 18 19 20 21 22 23 24 25 26 27 28 29 30 31 32 33 34 35 36 37 38 39 40 41 42 44 46 50,
[113, size=6] 	 7.64415E-4 	  1 2 3 4 5 6 7 8 9 10 11 12 13 14 15 16 17 18 19 20 21 23 24 25 26 27 28 29 30 31 32 33 34 35 36 37 38 39 40 41 42 44 46 50,
[114, size=7] 	 0.022201914 	  1 2 3 4 5 6 7 8 9 10 11 12 13 14 15 16 17 18 19 21 23 24 25 26 27 28 29 30 31 32 33 34 35 36 37 38 39 40 41 42 44 46 50,
[115, size=8] 	 0.027412988 	  1 2 3 4 5 6 7 8 9 10 11 12 13 14 15 16 17 18 19 21 23 24 25 26 27 28 29 30 31 32 33 35 36 37 38 39 40 41 42 44 46 50,
[116, size=18] 	 0.0016532337 	  1 3 8 9 10 11 12 13 14 16 17 18 19 21 23 24 25 26 27 28 29 30 32 35 36 37 38 39 40 44 46 50,
[117, size=19] 	 9.340838E-4 	  1 3 8 9 10 11 12 13 14 16 17 18 19 21 23 24 25 26 27 28 29 30 32 35 36 37 38 39 40 44 50,
[118, size=22] 	 0.0053983396 	  1 3 9 11 12 14 16 17 18 19 21 23 24 25 26 27 28 29 30 32 35 36 37 38 39 40 44 50,
[119, size=1] 	 0.0021381206 	  1 2 3 4 5 6 7 8 9 10 11 12 13 14 15 16 17 18 19 20 21 22 23 24 25 26 27 28 29 30 31 32 33 34 35 36 37 38 39 40 41 42 43 44 45 46 47 49 50,
[120, size=2] 	 0.0015292548 	  1 2 3 4 5 6 7 8 9 10 11 12 13 14 15 16 17 18 19 20 21 22 23 24 25 26 27 28 29 30 31 32 33 34 35 36 37 38 39 40 41 42 43 44 45 46 47 50,
[121, size=3] 	 0.0013931287 	  1 2 3 4 5 6 7 8 9 10 11 12 13 14 15 16 17 18 19 20 21 22 23 24 25 26 27 28 29 30 31 32 33 34 35 36 37 38 39 40 41 42 44 45 46 47 50,
[122, size=5] 	 0.001413821 	  1 2 3 4 5 6 7 8 9 10 11 12 13 14 15 16 17 18 19 20 21 23 24 25 26 27 28 29 30 31 32 33 34 35 36 37 38 39 40 41 42 44 46 47 50,
[123, size=6] 	 0.0015894715 	  1 2 3 4 5 6 7 8 9 10 11 12 13 14 15 16 17 18 19 21 23 24 25 26 27 28 29 30 31 32 33 34 35 36 37 38 39 40 41 42 44 46 47 50,
[124, size=17] 	 5.6598417E-4 	  1 3 8 9 10 11 12 13 14 16 17 18 19 21 23 24 25 26 27 28 29 30 32 35 36 37 38 39 40 44 46 47 50,
[125, size=1] 	 0.001377614 	  1 2 3 4 5 6 7 8 9 10 11 12 13 14 15 16 17 18 19 20 21 22 23 24 25 26 27 28 29 30 31 32 33 34 35 36 37 38 39 40 41 42 43 44 45 46 47 48 50,
[126, size=3] 	 9.0688694E-4 	  1 2 3 4 5 6 7 8 9 10 11 12 13 14 15 16 17 18 19 20 21 22 23 24 25 26 27 28 29 30 31 32 33 34 35 36 37 38 39 40 41 42 44 46 47 48 50,
[127, size=5] 	 2.8504484E-5 	  1 2 3 4 5 6 7 8 9 10 11 12 13 14 15 16 17 18 19 21 23 24 25 26 27 28 29 30 31 32 33 34 35 36 37 38 39 40 41 42 44 46 47 48 50,
[128, size=1] 	 0.00862677 	  1 2 3 4 5 6 7 8 9 10 11 12 13 14 15 16 17 18 19 20 21 22 23 24 25 26 27 28 29 30 31 32 33 34 35 36 37 38 39 40 41 42 44 45 46 47 48 49 50,
[129, size=1] 	 0.025432141 	  1 2 3 4 5 6 7 8 9 10 11 12 13 14 15 16 17 18 19 20 21 22 23 24 25 26 27 28 29 30 31 32 33 34 35 36 37 38 39 40 41 42 43 44 46 47 48 49 50,
[130, size=2] 	 7.172606E-4 	  1 2 3 4 5 6 7 8 9 10 11 12 13 14 15 16 17 18 19 20 21 23 24 25 26 27 28 29 30 31 32 33 34 35 36 37 38 39 40 41 42 43 44 46 47 48 49 50,
[131, size=1] 	 0.1473959 	  1 2 3 4 5 6 7 8 9 10 11 12 13 14 15 16 17 18 19 20 21 23 24 25 26 27 28 29 30 31 32 33 34 35 36 37 38 39 40 41 42 43 44 45 46 47 48 49 50,
[132, size=2] 	 0.041175805 	  1 2 3 4 5 6 7 8 9 10 11 12 13 14 15 16 17 18 19 21 23 24 25 26 27 28 29 30 31 32 33 34 35 36 37 38 39 40 41 42 43 44 45 46 47 48 49 50,
[133, size=1] 	 0.16686666 	  1 2 3 4 5 6 7 8 9 10 11 12 13 14 15 16 17 18 19 21 22 23 24 25 26 27 28 29 30 31 32 33 34 35 36 37 38 39 40 41 42 43 44 45 46 47 48 49 50,
[134, size=1] 	 0.23663527 	  1 2 3 4 5 6 7 8 9 10 11 12 13 14 15 16 17 18 19 20 21 22 23 24 25 26 27 28 29 30 31 32 33 35 36 37 38 39 40 41 42 43 44 45 46 47 48 49 50,
[135, size=4] 	 0.011687333 	  1 3 5 6 7 8 9 10 11 12 13 14 16 17 18 19 20 21 22 23 24 25 26 27 28 29 30 31 32 33 35 36 37 38 39 40 41 42 43 44 45 46 47 48 49 50,
[136, size=1] 	 0.18746115 	  1 2 3 5 6 7 8 9 10 11 12 13 14 15 16 17 18 19 20 21 22 23 24 25 26 27 28 29 30 31 32 33 34 35 36 37 38 39 40 41 42 43 44 45 46 47 48 49 50,
[137, size=2] 	 0.10081522 	  1 3 5 6 7 8 9 10 11 12 13 14 15 16 17 18 19 20 21 22 23 24 25 26 27 28 29 30 31 32 33 34 35 36 37 38 39 40 41 42 43 44 45 46 47 48 49 50,
[138, size=3] 	 0.014966738 	  1 3 5 6 7 8 9 10 11 12 13 14 16 17 18 19 20 21 22 23 24 25 26 27 28 29 30 31 32 33 34 35 36 37 38 39 40 41 42 43 44 45 46 47 48 49 50,
[139, size=1] 	 0.1805282 	  1 3 4 5 6 7 8 9 10 11 12 13 14 15 16 17 18 19 20 21 22 23 24 25 26 27 28 29 30 31 32 33 34 35 36 37 38 39 40 41 42 43 44 45 46 47 48 49 50,
[140, size=3] 	 0.001654916 	  1 3 4 5 7 8 9 10 11 12 13 14 16 17 18 19 20 21 22 23 24 25 26 27 28 29 30 31 32 33 34 35 36 37 38 39 40 41 42 43 44 45 46 47 48 49 50,
[141, size=4] 	 0.00525115 	  1 3 4 5 8 9 10 11 12 13 14 16 17 18 19 20 21 22 23 24 25 26 27 28 29 30 31 32 33 34 35 36 37 38 39 40 41 42 43 44 45 46 47 48 49 50,
[142, size=1] 	 0.27664074 	  1 2 3 4 5 6 7 8 9 10 11 12 13 14 16 17 18 19 20 21 22 23 24 25 26 27 28 29 30 31 32 33 34 35 36 37 38 39 40 41 42 43 44 45 46 47 48 49 50,
[143, size=2] 	 0.0032646318 	  1 2 3 4 5 7 8 9 10 11 12 13 14 16 17 18 19 20 21 22 23 24 25 26 27 28 29 30 31 32 33 34 35 36 37 38 39 40 41 42 43 44 45 46 47 48 49 50,
[144, size=4] 	 0.001230535 	  1 2 3 4 5 8 9 10 11 12 13 14 16 17 18 19 20 21 22 23 24 25 26 27 28 29 30 32 33 34 35 36 37 38 39 40 41 42 43 44 45 46 47 48 49 50,
[145, size=12] 	 7.863785E-4 	  1 2 3 4 9 11 12 14 16 17 18 19 20 21 22 23 24 25 26 27 28 29 30 32 34 35 36 37 38 39 40 43 44 45 47 48 49 50,
[146, size=1] 	 0.06539639 	  1 2 3 4 5 7 8 9 10 11 12 13 14 15 16 17 18 19 20 21 22 23 24 25 26 27 28 29 30 31 32 33 34 35 36 37 38 39 40 41 42 43 44 45 46 47 48 49 50,
[147, size=2] 	 0.11182943 	  1 2 3 4 5 8 9 10 11 12 13 14 15 16 17 18 19 20 21 22 23 24 25 26 27 28 29 30 31 32 33 34 35 36 37 38 39 40 41 42 43 44 45 46 47 48 49 50,
[148, size=3] 	 0.029635953 	  1 2 3 4 5 8 9 10 11 12 13 14 15 16 17 18 19 20 21 22 23 24 25 26 27 28 29 30 32 33 34 35 36 37 38 39 40 41 42 43 44 45 46 47 48 49 50,
[149, size=7] 	 0.06606492 	  1 2 3 4 8 9 10 11 12 13 14 15 16 17 18 19 20 21 22 23 24 25 26 27 28 29 30 32 34 35 36 37 38 39 40 43 44 45 46 47 48 49 50,
[150, size=10] 	 0.0048361905 	  1 2 3 4 9 11 12 13 14 15 16 17 18 19 20 21 22 23 24 25 26 27 28 29 30 32 34 35 36 37 38 39 40 43 44 45 47 48 49 50,
[151, size=1] 	 0.06299585 	  1 2 3 4 5 6 8 9 10 11 12 13 14 15 16 17 18 19 20 21 22 23 24 25 26 27 28 29 30 31 32 33 34 35 36 37 38 39 40 41 42 43 44 45 46 47 48 49 50,
[152, size=6] 	 0.003366195 	  1 2 3 4 6 8 9 10 11 12 13 14 15 16 17 18 19 20 21 22 23 24 25 26 27 28 29 30 32 34 35 36 37 38 39 40 43 44 45 46 47 48 49 50,
[153, size=7] 	 8.7791326E-4 	  1 2 3 4 6 8 9 10 11 12 13 14 15 16 17 18 19 20 21 22 23 24 25 26 27 28 29 30 32 34 35 36 37 38 39 40 43 44 45 47 48 49 50,
[154, size=8] 	 6.264841E-4 	  1 2 3 4 6 8 9 11 12 13 14 15 16 17 18 19 20 21 22 23 24 25 26 27 28 29 30 32 34 35 36 37 38 39 40 43 44 45 47 48 49 50,
[155, size=1] 	 0.16515025 	  1 2 3 4 5 6 7 8 9 10 11 12 13 14 15 16 17 18 19 20 21 22 23 24 25 26 27 28 29 30 32 33 34 35 36 37 38 39 40 41 42 43 44 45 46 47 48 49 50,
[156, size=4] 	 0.01154624 	  1 2 3 4 6 7 8 9 10 11 12 13 14 15 16 17 18 19 20 21 22 23 24 25 26 27 28 29 30 32 34 35 36 37 38 39 40 41 43 44 45 46 47 48 49 50,
[157, size=5] 	 8.49025E-4 	  1 2 3 4 6 7 8 9 10 11 12 13 14 15 16 17 18 19 20 21 22 23 24 25 26 27 28 29 30 32 34 35 36 37 38 39 40 43 44 45 46 47 48 49 50,
[158, size=1] 	 0.20233463 	  1 2 3 4 6 7 8 9 10 11 12 13 14 15 16 17 18 19 20 21 22 23 24 25 26 27 28 29 30 31 32 33 34 35 36 37 38 39 40 41 42 43 44 45 46 47 48 49 50,
[159, size=1] 	 0.13614528 	  1 2 3 4 5 6 7 8 9 10 11 12 13 14 15 16 17 18 19 20 21 22 23 24 25 26 27 28 29 30 31 32 33 34 35 36 37 38 39 40 41 43 44 45 46 47 48 49 50,
[160, size=2] 	 0.034670036 	  1 2 3 4 5 6 7 8 9 10 11 12 13 14 15 16 17 18 19 20 21 22 23 24 25 26 27 28 29 30 31 32 34 35 36 37 38 39 40 41 43 44 45 46 47 48 49 50,
[161, size=3] 	 0.04573627 	  1 2 3 4 5 6 7 8 9 10 11 12 13 14 15 16 17 18 19 20 21 22 23 24 25 26 27 28 29 30 31 32 34 35 36 37 38 39 40 43 44 45 46 47 48 49 50,
[162, size=4] 	 2.2735044E-4 	  1 2 3 4 5 6 7 8 9 10 11 12 13 14 15 16 17 18 19 20 21 22 23 24 25 26 27 28 29 30 31 32 34 35 36 37 38 39 40 43 44 45 47 48 49 50,
[163, size=1] 	 0.10032081 	  1 2 3 4 5 6 7 8 9 10 11 12 13 14 15 16 17 18 19 20 21 22 23 24 25 26 27 28 29 30 31 32 34 35 36 37 38 39 40 41 42 43 44 45 46 47 48 49 50,
[164, size=2] 	 0.018506292 	  1 2 3 4 5 6 7 8 9 10 11 12 13 14 15 16 17 18 19 20 21 22 23 24 25 26 27 28 29 30 31 32 34 35 36 37 38 39 40 42 43 44 45 46 47 48 49 50,
[165, size=1] 	 0.14102496 	  1 2 3 4 5 6 7 8 9 10 11 12 13 14 15 16 17 18 19 20 21 22 23 24 25 26 27 28 29 30 31 32 33 34 35 36 37 38 39 40 42 43 44 45 46 47 48 49 50,
[166, size=3] 	 0.006497464 	  1 2 3 4 5 6 7 8 9 11 12 13 14 15 16 17 18 19 20 21 22 23 24 25 26 27 28 29 30 31 32 33 34 35 36 37 38 39 40 42 43 44 45 47 48 49 50,
[167, size=2] 	 0.28476077 	  1 2 3 4 5 6 7 8 9 11 12 13 14 15 16 17 18 19 20 21 22 23 24 25 26 27 28 29 30 31 32 33 34 35 36 37 38 39 40 41 42 43 44 45 47 48 49 50,
[168, size=1] 	 0.0017090463 	  1 2 3 4 5 6 7 8 9 11 12 13 14 15 16 17 18 19 20 21 22 23 24 25 26 27 28 29 30 31 32 33 34 35 36 37 38 39 40 41 42 43 44 45 46 47 48 49 50,
[169, size=1] 	 0.31861672 	  1 2 3 4 5 6 7 9 10 11 12 13 14 15 16 17 18 19 20 21 22 23 24 25 26 27 28 29 30 31 32 33 34 35 36 37 38 39 40 41 42 43 44 45 46 47 48 49 50,
[170, size=6] 	 0.0036748603 	  1 2 3 4 5 6 7 10 11 12 14 15 17 19 20 22 23 24 25 26 27 28 29 30 31 32 33 34 35 36 37 38 39 40 41 42 43 44 45 46 47 48 49 50,
[171, size=1] 	 0.35087052 	  1 2 3 4 5 6 7 8 9 10 11 12 14 15 16 17 18 19 20 21 22 23 24 25 26 27 28 29 30 31 32 33 34 35 36 37 38 39 40 41 42 43 44 45 46 47 48 49 50,
[172, size=1] 	 0.40294418 	  1 2 3 4 5 6 7 8 9 10 11 12 13 14 15 16 17 18 19 20 22 23 24 25 26 27 28 29 30 31 32 33 34 35 36 37 38 39 40 41 42 43 44 45 46 47 48 49 50,
[173, size=2] 	 0.015360992 	  1 2 3 4 5 6 7 8 10 11 12 13 14 15 16 17 18 19 20 22 23 24 25 26 27 28 29 30 31 32 33 34 35 36 37 38 39 40 41 42 43 44 45 46 47 48 49 50,
[174, size=4] 	 0.0023525152 	  1 2 3 4 5 6 7 8 10 11 12 13 14 15 17 19 20 22 23 24 25 26 27 28 29 30 31 32 33 34 35 36 37 38 39 40 41 42 43 44 45 46 47 48 49 50,
[175, size=1] 	 0.38573396 	  1 2 3 4 5 6 7 8 10 11 12 13 14 15 16 17 18 19 20 21 22 23 24 25 26 27 28 29 30 31 32 33 34 35 36 37 38 39 40 41 42 43 44 45 46 47 48 49 50,
[176, size=2] 	 0.013669385 	  1 2 3 4 5 6 7 8 10 11 12 13 14 15 17 18 19 20 21 22 23 24 25 26 27 28 29 30 31 32 33 34 35 36 37 38 39 40 41 42 43 44 45 46 47 48 49 50,
[177, size=1] 	 0.38065213 	  1 2 3 4 5 6 7 8 9 10 11 12 13 14 15 17 18 19 20 21 22 23 24 25 26 27 28 29 30 31 32 33 34 35 36 37 38 39 40 41 42 43 44 45 46 47 48 49 50,
[178, size=2] 	 0.0030577525 	  1 2 3 4 5 6 7 8 9 10 11 12 13 14 15 17 19 20 21 22 23 24 25 26 27 28 29 30 31 32 33 34 35 36 37 38 39 40 41 42 43 44 45 46 47 48 49 50,
[179, size=1] 	 0.40072152 	  1 2 3 4 5 6 7 8 9 10 11 12 13 14 15 16 17 19 20 21 22 23 24 25 26 27 28 29 30 31 32 33 34 35 36 37 38 39 40 41 42 43 44 45 46 47 48 49 50,
;
END; [Splits]

BEGIN Network;
DIMENSIONS ntax=50 nvertices=995 nedges=1809;
DRAW to_scale rotate=1.7907078;
TRANSLATE
2 'delta_tetrahym_55_m00241_|||hypothetical_protein|T__thermophilia|chr_0|8254371|55',
3 'delta_chominis_640323047_XP_666964_Chro_70331_delta_COP_',
4 'delta_tparva_529_m04346_|TP04_0333|TP04_0333|hypothetical_protein|Theileria_parva|chr_4|c4m529|529',
5 'delta_pfalci_638271261_NP_701219_PF11_0359_coatomer_delta_subunit_putative_',
6 'delta_plasmoB_PB000425_02_0_|||coatomer_delta_subunit_putative|Plasmodium_berghei|chr_|||Auto',
7 'delta_Toxoplasma_gondii|II|41_m00014|Annotation|Toxoplasma_gondii_TIGR|protein_coding_coatomer_delta_subunit_putative',
8 'deltaCOPI_Sbay_c968_13549',
9 'deltaCOPI_Smik_c267_7337',
10 'deltaCOPI_Spar_c434_7246',
11 'deltaCOPI_Scer_RET2YFR051C',
12 'deltaCOPI_Scas_Contig687_8',
13 'delta_copI_candidaG_|50285091|ref|XP_444974_1|_hypothetical_protein_CAGL0A04741g_',
14 'deltaCOPI_Sklu_Contig2324_8',
15 'delta_copI_kluyver_|50307181|ref|XP_453569_1|_unnamed_protein_product_',
16 'delta_copI_candida_|68470338|ref|XP_720673_1|_hypothetical_protein_CaO19_11711_',
17 'delta_copI_debaro_|50424795|ref|XP_460987_1|_hypothetical_protein_DEHA0F15543g_',
18 'delta_copI_pichia_|150865773|ref|XP_001385120_2|_hypothetical_protein_PICST_90035_',
19 'delta_copI_yarrow_|50554563|ref|XP_504690_1|_YALI0E32542p_',
20 'deltaCOPI_spombe_|O74496|COPD_SCHPO_Coatomer_subunit_delta_OSSchizosaccharomyces_pombe_GNret2_PE2_SV1',
21 'delta_copI_asper_|67517294|ref|XP_658526_1|_hypothetical_protein_AN0922_2_',
22 'delta_copI_cryptoco_|58266000|ref|XP_570156_1|_hypothetical_protein_CND05250_',
23 'delta_copI_ustil_|71013558|ref|XP_758623_1|_hypothetical_protein_UM02476_1_',
24 'delta_naegl_estExt_fgeneshNG_pg_C_130085',
25 'deltaCOPI_celegans_|Q09236|COPD_CAEEL_Probable_coatomer_subunit_delta_OSCaenorhabditis_elegans_GNC13B9_3_PE2_SV1',
26 'deltaCOPI_homo_|P48444|COPD_HUMAN_Coatomer_subunit_delta_OSHomo_sapiens_GNARCN1_PE1_SV1',
27 'deltaCOPI_mus_|Q5XJY5|COPD_MOUSE_Coatomer_subunit_delta_OSMus_musculus_GNArcn1_PE2_SV1',
28 'deltaCOPI_rattus_|Q66H80|COPD_RAT_Coatomer_subunit_delta_OSRattus_norvegicus_GNArcn1_PE2_SV1',
29 'deltaCOPI_bos_|P53619|COPD_BOVIN_Coatomer_subunit_delta_OSBos_taurus_GNARCN1_PE1_SV1',
30 'deltaCOPI_gallus_|Q5ZL57|COPD_CHICK_Coatomer_subunit_delta_OSGallus_gallus_GNARCN1_PE2_SV1',
31 'delta_apis_gi|66551478|ref|XP_624725_1|_PREDICTED__similar_to__coatomer_protein_CG14813_PA_isoform_2_',
32 'delta_droso_gi|3256111|emb|CAA19661_1|_EG_63B12_10_',
33 'delta_copI_monosiga_|167522663|ref|XP_001745669_1|_hypothetical_protein_',
34 'delta_Thaps3|39615|estExt_gwp_gw1_C_chr_20521',
35 'delta_Phatr2|30437|estExt_Genewise1_C_chr_220174',
36 'delta_phytoph_PITG_11127_|_PITT_11127_|_Phytophthora_infestans_conserved_hypothetical_protein_translation_525_aa',
37 'delta_Volca1|79089|estExt_Genewise1Plus_C_30145',
38 'delta_Chlre4|195439|SAN_estExt_fgenesh1_pm_C_70014',
39 'delta_copI_physco_|168005544|ref|XP_001755470_1|_predicted_protein_',
40 'delta_Ost9901_3|94212|C_Chr_3000009',
41 'deltaCOPI_arabidopsis_|Q93Y22|COPD_ARATH_Coatomer_subunit_delta_OSArabidopsis_thaliana_GNAt5g05010_PE2_SV2',
42 'delta_copI_populus_|224136702|ref|XP_002322394_1|_predicted_protein_',
43 'deltaCOPI_Oryza_|Q0DJA0|COPD1_ORYSJ_Coatomer_subunit_delta_1_OSOryza_sativa_subsp__japonica_GNOs05g0310800_PE2_SV1',
44 'delta_dicty_DDB0189960_|Protein|_gene__JC1V2_0_00772_on_chromosome__1_position_1941102_to_1943114',
45 'delta_CMER|CMO202C_coatomer_protein_complex_subunit_delta',
46 'delta_leish_LinJ16_V31230_|||coatomer_delta_subunit_like_protein|Leishmania_infantum|chr_16|||Auto',
47 'delta_ecuni_gi|19173360|ref|NP_597163_1|_COATOMER_COMPLEX_DELTA_SUBUNIT_',
48 'delta_ehisto_159_m00114_|||hypothetical_protein|Entamoeba_histolytica|chr_unknown|||Auto',
49 'delta_tricho_87414_m00265',
50 'delta_glamblia_640332838_XP_769179_GLP_21_19579_18671_hypothetical_protein_',
982 'deltaCOPI_dictyostelium_|Q55EZ6|COPD_DICDI_Coatomer_subunit_delta_OSDictyostelium_discoideum_GNcopd_PE3_SV1',
;
VERTICES
1 -0.34206775 0.0 w=2 h=2 s=n,
2 0.0 0.0 w=2 h=2 c=0 0 255 b=0 0 255,
3 -0.008814782 0.047827717 w=2 h=2 c=0 0 255 b=0 0 255,
4 -3.681002E-6 0.10106783 w=2 h=2 c=0 0 255 b=0 0 255,
5 -0.038429275 0.1462922 w=2 h=2 c=0 0 255 b=0 0 255,
6 -0.04286418 0.16010785 w=2 h=2 c=0 0 255 b=0 0 255,
7 -0.09260117 0.20382477 w=2 h=2 c=0 0 255 b=0 0 255,
8 -0.2325853 0.29650956 w=2 h=2 c=255 0 51 b=255 0 51,
9 -0.23678656 0.3053163 w=2 h=2 c=255 0 51 b=255 0 51,
10 -0.2411368 0.30795327 w=2 h=2 c=255 0 51 b=255 0 51,
11 -0.24379466 0.3107425 w=2 h=2 c=255 0 51 b=255 0 51,
12 -0.29873002 0.33220616 w=2 h=2 c=255 0 51 b=255 0 51,
13 -0.3211692 0.34533405 w=2 h=2 c=255 51 51 b=255 51 51,
14 -0.34886292 0.3395791 w=2 h=2 c=255 0 51 b=255 0 51,
15 -0.3843293 0.36189345 w=2 h=2 c=255 0 51 b=255 0 51,
16 -0.45424083 0.32432777 w=2 h=2 c=255 0 51 b=255 0 51,
17 -0.4794871 0.30871662 w=2 h=2 c=255 0 51 b=255 0 51,
18 -0.5027074 0.3114287 w=2 h=2 c=255 0 51 b=255 0 51,
19 -0.5502095 0.27031332 w=2 h=2 c=255 0 51 b=255 0 51,
20 -0.5489503 0.21343301 w=2 h=2 c=255 0 51 b=255 0 51,
21 -0.6087973 0.23316252 w=2 h=2 c=255 0 51 b=255 0 51,
22 -0.59096164 0.16281965 w=2 h=2 c=255 0 51 b=255 0 51,
23 -0.6457228 0.14150915 w=2 h=2 c=255 0 51 b=255 0 51,
24 -0.71238464 0.101585306 w=2 h=2 c=153 153 0 b=153 153 0,
25 -0.7160918 0.036161736 w=2 h=2 c=153 0 0 b=153 0 0,
26 -0.694911 -0.06913494 w=2 h=2 c=153 0 0 b=153 0 0,
27 -0.6950293 -0.07175107 w=2 h=2 c=153 0 0 b=153 0 0,
28 -0.69387364 -0.07232263 w=2 h=2 c=153 0 0 b=153 0 0,
29 -0.69651026 -0.07420371 w=2 h=2 c=153 0 0 b=153 0 0,
30 -0.6938759 -0.08063428 w=2 h=2 c=153 0 0 b=153 0 0,
31 -0.6788028 -0.14477566 w=2 h=2 c=153 0 0 b=153 0 0,
32 -0.6663023 -0.16908233 w=2 h=2 c=153 0 0 b=153 0 0,
33 -0.6344359 -0.211147 w=2 h=2,
34 -0.6074097 -0.27721643 w=2 h=2 c=0 0 255 b=0 0 255,
35 -0.58715045 -0.2917082 w=2 h=2 c=0 0 255 b=0 0 255,
36 -0.550261 -0.31302294 w=2 h=2 c=0 0 255 b=0 0 255,
37 -0.46580562 -0.3108604 w=2 h=2 c=0 153 0 b=0 153 0,
38 -0.45475265 -0.3108208 w=2 h=2 c=0 153 0 b=0 153 0,
39 -0.42196813 -0.3128558 w=2 h=2 c=0 153 0 b=0 153 0,
40 -0.3930343 -0.3196639 w=2 h=2 c=0 153 0 b=0 153 0,
41 -0.35671353 -0.32832372 w=2 h=2 c=0 153 0 b=0 153 0,
42 -0.34277368 -0.30601773 w=2 h=2 c=0 153 0 b=0 153 0,
43 -0.3203167 -0.29866013 w=2 h=2 c=0 153 0 b=0 153 0,
44 -0.23049453 -0.26383966 w=2 h=2 c=153 0 153 b=153 0 153,
45 -0.15465176 -0.24623257 w=2 h=2 c=0 153 51 b=0 153 51,
46 -0.10080634 -0.22544043 w=2 h=2 c=153 153 0 b=153 153 0,
47 0.003905694 -0.20958664 w=2 h=2 c=255 0 51 b=255 0 51,
48 0.02317612 -0.16073592 w=2 h=2 c=153 0 153 b=153 0 153,
49 0.023750037 -0.10761439 w=2 h=2 c=153 153 0 b=153 153 0,
50 0.052827027 -0.059780743 w=2 h=2 c=153 153 0 b=153 153 0,
51 -0.3552766 8.310321E-4 w=2 h=2 s=n,
52 -0.3566991 0.0010107345 w=2 h=2 s=n,
53 -0.36687282 -0.0022949008 w=2 h=2 s=n,
54 -0.36545032 -0.0024746032 w=2 h=2 s=n,
55 -0.35224146 -0.0033056352 w=2 h=2 s=n,
56 -0.36122844 0.0021736627 w=2 h=2 s=n,
57 -0.3714021 -0.0011319728 w=2 h=2 s=n,
58 -0.37263042 0.0021736627 w=2 h=2 s=n,
59 -0.38280413 -0.0011319728 w=2 h=2 s=n,
60 -0.37827483 -0.0022949008 w=2 h=2 s=n,
61 -0.38284147 -0.0011366901 w=2 h=2 s=n,
62 -0.37831217 -0.0022996182 w=2 h=2 s=n,
63 -0.36691016 -0.0022996182 w=2 h=2 s=n,
64 -0.3897691 -7.008401E-4 w=2 h=2 s=n,
65 -0.39411914 -0.0034614555 w=2 h=2 s=n,
66 -0.3871915 -0.0038973056 w=2 h=2 s=n,
67 -0.3826622 -0.0050602336 w=2 h=2 s=n,
68 -0.3958402 -0.00455368 w=2 h=2 s=n,
69 -0.38891256 -0.00498953 w=2 h=2 s=n,
70 -0.38438326 -0.006152458 w=2 h=2 s=n,
71 -0.39684108 -0.0076340153 w=2 h=2 s=n,
72 -0.38991344 -0.008069865 w=2 h=2 s=n,
73 -0.38538414 -0.009232794 w=2 h=2 s=n,
74 -0.38366306 -0.00814057 w=2 h=2 s=n,
75 -0.37931302 -0.005379954 w=2 h=2 s=n,
76 -0.367911 -0.005379954 w=2 h=2 s=n,
77 -0.36787367 -0.0053752363 w=2 h=2 s=n,
78 -0.36645117 -0.0055549387 w=2 h=2 s=n,
79 -0.3532423 -0.006385971 w=2 h=2 s=n,
80 -0.39652926 -0.0055020535 w=2 h=2 s=n,
81 -0.3975301 -0.008582389 w=2 h=2 s=n,
82 -0.39060247 -0.00901824 w=2 h=2 s=n,
83 -0.38607317 -0.010181167 w=2 h=2 s=n,
84 -0.3843521 -0.009088943 w=2 h=2 s=n,
85 -0.38000205 -0.0063283276 w=2 h=2 s=n,
86 -0.36860004 -0.0063283276 w=2 h=2 s=n,
87 -0.3899057 -5.725695E-4 w=2 h=2 s=n,
88 -0.39425573 -0.0033331849 w=2 h=2 s=n,
89 -0.3959768 -0.0044254092 w=2 h=2 s=n,
90 -0.39666584 -0.005373783 w=2 h=2 s=n,
91 -0.3976667 -0.008454119 w=2 h=2 s=n,
92 -0.39772516 -0.008760554 w=2 h=2 s=n,
93 -0.39758855 -0.008888825 w=2 h=2 s=n,
94 -0.3906609 -0.0093246745 w=2 h=2 s=n,
95 -0.3861316 -0.010487603 w=2 h=2 s=n,
96 -0.38441056 -0.009395379 w=2 h=2 s=n,
97 -0.38006052 -0.006634763 w=2 h=2 s=n,
98 -0.3686585 -0.006634763 w=2 h=2 s=n,
99 -0.36796948 -0.0056863893 w=2 h=2 s=n,
100 -0.36793214 -0.0056816717 w=2 h=2 s=n,
101 -0.36650965 -0.005861374 w=2 h=2 s=n,
102 -0.35330075 -0.0066924063 w=2 h=2 s=n,
103 -0.39845526 -0.007836712 w=2 h=2 s=n,
104 -0.3994561 -0.010917047 w=2 h=2 s=n,
105 -0.3995146 -0.011223483 w=2 h=2 s=n,
106 -0.39937797 -0.011351753 w=2 h=2 s=n,
107 -0.39245033 -0.011787604 w=2 h=2 s=n,
108 -0.38792104 -0.012950531 w=2 h=2 s=n,
109 -0.38619998 -0.011858307 w=2 h=2 s=n,
110 -0.39720735 -0.005101905 w=2 h=2 s=n,
111 -0.39789638 -0.0060502794 w=2 h=2 s=n,
112 -0.3996858 -0.008513208 w=2 h=2 s=n,
113 -0.40068665 -0.011593543 w=2 h=2 s=n,
114 -0.40074512 -0.011899979 w=2 h=2 s=n,
115 -0.40060854 -0.012028249 w=2 h=2 s=n,
116 -0.40159068 -0.0126862945 w=2 h=2 s=n,
117 -0.40164912 -0.012992729 w=2 h=2 s=n,
118 -0.40151253 -0.0131210005 w=2 h=2 s=n,
119 -0.400282 -0.012444504 w=2 h=2 s=n,
120 -0.40369028 -0.011825985 w=2 h=2 s=n,
121 -0.40469113 -0.014906321 w=2 h=2 s=n,
122 -0.40559512 -0.015999071 w=2 h=2 s=n,
123 -0.4056536 -0.016305508 w=2 h=2 s=n,
124 -0.40551698 -0.016433777 w=2 h=2 s=n,
125 -0.40738204 -0.01944954 w=2 h=2 s=n,
126 -0.40724543 -0.01957781 w=2 h=2 s=n,
127 -0.40324098 -0.016265033 w=2 h=2 s=n,
128 -0.40201044 -0.015588537 w=2 h=2 s=n,
129 -0.40110642 -0.014495786 w=2 h=2 s=n,
130 -0.39417878 -0.014931636 w=2 h=2 s=n,
131 -0.38964948 -0.016094564 w=2 h=2 s=n,
132 -0.4093693 -0.024468789 w=2 h=2 s=n,
133 -0.4092327 -0.02459706 w=2 h=2 s=n,
134 -0.40522823 -0.021284282 w=2 h=2 s=n,
135 -0.4039977 -0.020607786 w=2 h=2 s=n,
136 -0.4030937 -0.019515036 w=2 h=2 s=n,
137 -0.39616606 -0.019950885 w=2 h=2 s=n,
138 -0.39163676 -0.021113813 w=2 h=2 s=n,
139 -0.3899083 -0.01796978 w=2 h=2 s=n,
140 -0.38818723 -0.016877556 w=2 h=2 s=n,
141 -0.40769494 -0.019880226 w=2 h=2 s=n,
142 -0.4096822 -0.024899475 w=2 h=2 s=n,
143 -0.4095456 -0.025027746 w=2 h=2 s=n,
144 -0.40554115 -0.021714969 w=2 h=2 s=n,
145 -0.4043106 -0.021038473 w=2 h=2 s=n,
146 -0.4072326 -0.017188784 w=2 h=2 s=n,
147 -0.40729108 -0.017495219 w=2 h=2 s=n,
148 -0.40901953 -0.020639252 w=2 h=2 s=n,
149 -0.40933245 -0.021069938 w=2 h=2 s=n,
150 -0.4113197 -0.026089188 w=2 h=2 s=n,
151 -0.41118312 -0.026217459 w=2 h=2 s=n,
152 -0.4118202 -0.02687786 w=2 h=2 s=n,
153 -0.41168362 -0.02700613 w=2 h=2 s=n,
154 -0.41004613 -0.02581642 w=2 h=2 s=n,
155 -0.40604165 -0.022503642 w=2 h=2 s=n,
156 -0.4048111 -0.021827145 w=2 h=2 s=n,
157 -0.40790796 -0.017617362 w=2 h=2 s=n,
158 -0.4079664 -0.017923798 w=2 h=2 s=n,
159 -0.40969485 -0.02106783 w=2 h=2 s=n,
160 -0.41000777 -0.021498516 w=2 h=2 s=n,
161 -0.41199502 -0.026517766 w=2 h=2 s=n,
162 -0.41249555 -0.02730644 w=2 h=2 s=n,
163 -0.41235894 -0.02743471 w=2 h=2 s=n,
164 -0.4134673 -0.028643934 w=2 h=2 s=n,
165 -0.4133307 -0.028772203 w=2 h=2 s=n,
166 -0.41265535 -0.028343625 w=2 h=2 s=n,
167 -0.41101786 -0.027153913 w=2 h=2 s=n,
168 -0.39061394 0.0031400912 w=2 h=2 s=n,
169 -0.39496395 3.794757E-4 w=2 h=2 s=n,
170 -0.39668503 -7.127486E-4 w=2 h=2 s=n,
171 -0.39791557 -0.0013892447 w=2 h=2 s=n,
172 -0.3986046 -0.0023376185 w=2 h=2 s=n,
173 -0.40039402 -0.004800547 w=2 h=2 s=n,
174 -0.4043985 -0.008113325 w=2 h=2 s=n,
175 -0.40539935 -0.01119366 w=2 h=2 s=n,
176 -0.40630335 -0.012286412 w=2 h=2 s=n,
177 -0.40794086 -0.013476123 w=2 h=2 s=n,
178 -0.4086162 -0.013904702 w=2 h=2 s=n,
179 -0.41377056 -0.029121809 w=2 h=2 s=n,
180 -0.41363397 -0.02925008 w=2 h=2 s=n,
181 -0.41295862 -0.028821502 w=2 h=2 s=n,
182 -0.41132113 -0.02763179 w=2 h=2 s=n,
183 -0.3934196 0.025349226 w=2 h=2 s=n,
184 -0.39776963 0.02258861 w=2 h=2 s=n,
185 -0.3994907 0.021496387 w=2 h=2 s=n,
186 -0.40072125 0.020819891 w=2 h=2 s=n,
187 -0.40141028 0.019871516 w=2 h=2 s=n,
188 -0.4031997 0.017408589 w=2 h=2 s=n,
189 -0.40720415 0.01409581 w=2 h=2 s=n,
190 -0.40820503 0.011015475 w=2 h=2 s=n,
191 -0.40910903 0.009922724 w=2 h=2 s=n,
192 -0.4107465 0.008733013 w=2 h=2 s=n,
193 -0.41142187 0.008304434 w=2 h=2 s=n,
194 -0.39435858 0.040273935 w=2 h=2 s=n,
195 -0.3987086 0.03751332 w=2 h=2 s=n,
196 -0.4004297 0.036421094 w=2 h=2 s=n,
197 -0.40166023 0.0357446 w=2 h=2 s=n,
198 -0.40234926 0.034796227 w=2 h=2 s=n,
199 -0.40413868 0.032333296 w=2 h=2 s=n,
200 -0.40814313 0.02902052 w=2 h=2 s=n,
201 -0.40420175 0.036065668 w=2 h=2 s=n,
202 -0.40489078 0.035117295 w=2 h=2 s=n,
203 -0.4066802 0.032654367 w=2 h=2 s=n,
204 -0.41068467 0.029341588 w=2 h=2 s=n,
205 -0.4097457 0.01441688 w=2 h=2 s=n,
206 -0.41074654 0.0113365445 w=2 h=2 s=n,
207 -0.41165054 0.010243793 w=2 h=2 s=n,
208 -0.41328806 0.0090540815 w=2 h=2 s=n,
209 -0.41396338 0.008625503 w=2 h=2 s=n,
210 -0.4111577 -0.013583633 w=2 h=2 s=n,
211 -0.41044948 -0.017296294 w=2 h=2 s=n,
212 -0.41050795 -0.017602729 w=2 h=2 s=n,
213 -0.4122364 -0.020746762 w=2 h=2 s=n,
214 -0.4125493 -0.021177448 w=2 h=2 s=n,
215 -0.41453657 -0.026196698 w=2 h=2 s=n,
216 -0.41503707 -0.02698537 w=2 h=2 s=n,
217 -0.4160088 -0.028322864 w=2 h=2 s=n,
218 -0.41631207 -0.02880074 w=2 h=2 s=n,
219 -0.39437926 0.040437594 w=2 h=2 s=n,
220 -0.3987293 0.03767698 w=2 h=2 s=n,
221 -0.40045035 0.036584754 w=2 h=2 s=n,
222 -0.4016809 0.03590826 w=2 h=2 s=n,
223 -0.40422243 0.036229327 w=2 h=2 s=n,
224 -0.40491146 0.035280954 w=2 h=2 s=n,
225 -0.40670088 0.032818023 w=2 h=2 s=n,
226 -0.41070533 0.029505247 w=2 h=2 s=n,
227 -0.3944475 0.04064768 w=2 h=2 s=n,
228 -0.39879754 0.037887067 w=2 h=2 s=n,
229 -0.40051863 0.03679484 w=2 h=2 s=n,
230 -0.40174916 0.036118347 w=2 h=2 s=n,
231 -0.40429068 0.036439415 w=2 h=2 s=n,
232 -0.4049797 0.03549104 w=2 h=2 s=n,
233 -0.40676913 0.033028115 w=2 h=2 s=n,
234 -0.4107736 0.029715335 w=2 h=2 s=n,
235 -0.41075292 0.029551677 w=2 h=2 s=n,
236 -0.40981394 0.014626969 w=2 h=2 s=n,
237 -0.4108148 0.011546632 w=2 h=2 s=n,
238 -0.41171882 0.010453882 w=2 h=2 s=n,
239 -0.4133563 0.00926417 w=2 h=2 s=n,
240 -0.41403162 0.008835591 w=2 h=2 s=n,
241 -0.4066421 0.03549104 w=2 h=2 s=n,
242 -0.40843156 0.033028115 w=2 h=2 s=n,
243 -0.412436 0.029715335 w=2 h=2 s=n,
244 -0.41241533 0.029551677 w=2 h=2 s=n,
245 -0.41147634 0.014626969 w=2 h=2 s=n,
246 -0.4124772 0.011546632 w=2 h=2 s=n,
247 -0.41338122 0.010453882 w=2 h=2 s=n,
248 -0.4150187 0.00926417 w=2 h=2 s=n,
249 -0.41569403 0.008835591 w=2 h=2 s=n,
250 -0.41562578 0.008625503 w=2 h=2 s=n,
251 -0.4128201 -0.013583633 w=2 h=2 s=n,
252 -0.41211188 -0.017296294 w=2 h=2 s=n,
253 -0.41217035 -0.017602729 w=2 h=2 s=n,
254 -0.4138988 -0.020746762 w=2 h=2 s=n,
255 -0.4142117 -0.021177448 w=2 h=2 s=n,
256 -0.41619897 -0.026196698 w=2 h=2 s=n,
257 -0.41669947 -0.02698537 w=2 h=2 s=n,
258 -0.4176712 -0.028322864 w=2 h=2 s=n,
259 -0.41797447 -0.02880074 w=2 h=2 s=n,
260 -0.3536836 0.0051612593 w=2 h=2 s=n,
261 -0.3582129 0.0063241874 w=2 h=2 s=n,
262 -0.3696149 0.0063241874 w=2 h=2 s=n,
263 -0.3797886 0.003018552 w=2 h=2 s=n,
264 -0.37982595 0.0030138344 w=2 h=2 s=n,
265 -0.3867536 0.0034496845 w=2 h=2 s=n,
266 -0.38689017 0.003577955 w=2 h=2 s=n,
267 -0.3875984 0.0072906157 w=2 h=2 s=n,
268 -0.39040408 0.02949975 w=2 h=2 s=n,
269 -0.39134306 0.04442446 w=2 h=2 s=n,
270 -0.3913637 0.04458812 w=2 h=2 s=n,
271 -0.391432 0.044798207 w=2 h=2 s=n,
272 -0.393223 0.049321763 w=2 h=2 s=n,
273 -0.3962385 0.04517124 w=2 h=2 s=n,
274 -0.40058854 0.042410623 w=2 h=2 s=n,
275 -0.40230963 0.041318398 w=2 h=2 s=n,
276 -0.40354016 0.040641904 w=2 h=2 s=n,
277 -0.40608168 0.04096297 w=2 h=2 s=n,
278 -0.40677074 0.0400146 w=2 h=2 s=n,
279 -0.40843314 0.0400146 w=2 h=2 s=n,
280 -0.41022256 0.037551668 w=2 h=2 s=n,
281 -0.414227 0.03423889 w=2 h=2 s=n,
282 -0.41420633 0.034075234 w=2 h=2 s=n,
283 -0.41326734 0.019150523 w=2 h=2 s=n,
284 -0.41426823 0.016070187 w=2 h=2 s=n,
285 -0.41517222 0.014977437 w=2 h=2 s=n,
286 -0.4168097 0.013787725 w=2 h=2 s=n,
287 -0.41748506 0.013359147 w=2 h=2 s=n,
288 -0.4134384 -0.030011753 w=2 h=2 s=n,
289 -0.41276306 -0.029583175 w=2 h=2 s=n,
290 -0.41112557 -0.028393462 w=2 h=2 s=n,
291 -0.4108223 -0.027915586 w=2 h=2 s=n,
292 -0.40985054 -0.026578093 w=2 h=2 s=n,
293 -0.4058461 -0.023265315 w=2 h=2 s=n,
294 -0.40461555 -0.02258882 w=2 h=2 s=n,
295 -0.40411505 -0.021800146 w=2 h=2 s=n,
296 -0.40380213 -0.02136946 w=2 h=2 s=n,
297 -0.40289813 -0.020276709 w=2 h=2 s=n,
298 -0.3959705 -0.020712558 w=2 h=2 s=n,
299 -0.3914412 -0.021875486 w=2 h=2 s=n,
300 -0.38971275 -0.018731454 w=2 h=2 s=n,
301 -0.38799167 -0.01763923 w=2 h=2 s=n,
302 -0.38751963 0.06446757 w=2 h=2 s=n,
303 -0.38754028 0.06463123 w=2 h=2 s=n,
304 -0.38760856 0.064841315 w=2 h=2 s=n,
305 -0.38939956 0.069364876 w=2 h=2 s=n,
306 -0.39241508 0.06521435 w=2 h=2 s=n,
307 -0.3967651 0.062453732 w=2 h=2 s=n,
308 -0.3984862 0.06136151 w=2 h=2 s=n,
309 -0.387653 0.06642231 w=2 h=2 s=n,
310 -0.38772124 0.0666324 w=2 h=2 s=n,
311 -0.38951224 0.07115596 w=2 h=2 s=n,
312 -0.3925278 0.06700543 w=2 h=2 s=n,
313 -0.3968778 0.064244814 w=2 h=2 s=n,
314 -0.39859888 0.06315259 w=2 h=2 s=n,
315 -0.4024223 0.04310948 w=2 h=2 s=n,
316 -0.40365285 0.042432986 w=2 h=2 s=n,
317 -0.40619436 0.042754054 w=2 h=2 s=n,
318 -0.4205344 0.012973921 w=2 h=2 s=n,
319 -0.4187434 0.008450367 w=2 h=2 s=n,
320 -0.41867515 0.008240278 w=2 h=2 s=n,
321 -0.41586947 -0.013968858 w=2 h=2 s=n,
322 -0.41516125 -0.017681519 w=2 h=2 s=n,
323 -0.41521972 -0.017987953 w=2 h=2 s=n,
324 -0.41694817 -0.021131987 w=2 h=2 s=n,
325 -0.41726106 -0.021562673 w=2 h=2 s=n,
326 -0.41924834 -0.026581923 w=2 h=2 s=n,
327 -0.41974884 -0.027370594 w=2 h=2 s=n,
328 -0.42072058 -0.02870809 w=2 h=2 s=n,
329 -0.42102385 -0.029185966 w=2 h=2 s=n,
330 -0.38987935 0.0718237 w=2 h=2 s=n,
331 -0.39289486 0.06767318 w=2 h=2 s=n,
332 -0.3972449 0.06491256 w=2 h=2 s=n,
333 -0.39896598 0.06382034 w=2 h=2 s=n,
334 -0.4027894 0.043777227 w=2 h=2 s=n,
335 -0.40401995 0.04310073 w=2 h=2 s=n,
336 -0.40656146 0.043421797 w=2 h=2 s=n,
337 -0.40644878 0.041630715 w=2 h=2 s=n,
338 -0.4071378 0.040682342 w=2 h=2 s=n,
339 -0.4088002 0.040682342 w=2 h=2 s=n,
340 -0.41058964 0.038219415 w=2 h=2 s=n,
341 -0.4145941 0.034906637 w=2 h=2 s=n,
342 -0.41457343 0.034742977 w=2 h=2 s=n,
343 -0.41363445 0.019818269 w=2 h=2 s=n,
344 -0.4146353 0.016737932 w=2 h=2 s=n,
345 -0.41553932 0.015645182 w=2 h=2 s=n,
346 -0.4171768 0.01445547 w=2 h=2 s=n,
347 -0.41785213 0.014026891 w=2 h=2 s=n,
348 -0.4209015 0.013641667 w=2 h=2 s=n,
349 -0.42328656 0.013491612 w=2 h=2 s=n,
350 -0.42291945 0.012823867 w=2 h=2 s=n,
351 -0.42112845 0.008300312 w=2 h=2 s=n,
352 -0.4210602 0.008090223 w=2 h=2 s=n,
353 -0.41825452 -0.014118913 w=2 h=2 s=n,
354 -0.4175463 -0.017831573 w=2 h=2 s=n,
355 -0.41760477 -0.018138008 w=2 h=2 s=n,
356 -0.41933322 -0.021282041 w=2 h=2 s=n,
357 -0.4196461 -0.021712728 w=2 h=2 s=n,
358 -0.4216334 -0.026731977 w=2 h=2 s=n,
359 -0.4221339 -0.02752065 w=2 h=2 s=n,
360 -0.42310563 -0.028858144 w=2 h=2 s=n,
361 -0.4234089 -0.02933602 w=2 h=2 s=n,
362 -0.41223568 -0.034696005 w=2 h=2 s=n,
363 -0.41156036 -0.034267426 w=2 h=2 s=n,
364 -0.40992287 -0.033077717 w=2 h=2 s=n,
365 -0.4096196 -0.03259984 w=2 h=2 s=n,
366 -0.40864784 -0.031262346 w=2 h=2 s=n,
367 -0.4046434 -0.027949568 w=2 h=2 s=n,
368 -0.40341285 -0.027273072 w=2 h=2 s=n,
369 -0.40291232 -0.026484398 w=2 h=2 s=n,
370 -0.40259942 -0.026053712 w=2 h=2 s=n,
371 -0.40169543 -0.024960961 w=2 h=2 s=n,
372 -0.3947678 -0.02539681 w=2 h=2 s=n,
373 -0.39023846 -0.026559738 w=2 h=2 s=n,
374 -0.3869374 0.06625942 w=2 h=2 s=n,
375 -0.3869581 0.06642308 w=2 h=2 s=n,
376 -0.38707078 0.06821416 w=2 h=2 s=n,
377 -0.38713902 0.068424255 w=2 h=2 s=n,
378 -0.38893002 0.07294781 w=2 h=2 s=n,
379 -0.38929713 0.07361555 w=2 h=2 s=n,
380 -0.39231268 0.069465026 w=2 h=2 s=n,
381 -0.3966627 0.066704415 w=2 h=2 s=n,
382 -0.42761752 -0.023759438 w=2 h=2 s=n,
383 -0.4296048 -0.028778687 w=2 h=2 s=n,
384 -0.4301053 -0.029567359 w=2 h=2 s=n,
385 -0.43107703 -0.030904854 w=2 h=2 s=n,
386 -0.4313803 -0.03138273 w=2 h=2 s=n,
387 -0.42899525 -0.031232676 w=2 h=2 s=n,
388 -0.3673967 0.11561362 w=2 h=2 s=n,
389 -0.36741737 0.11577728 w=2 h=2 s=n,
390 -0.36753005 0.11756836 w=2 h=2 s=n,
391 -0.36759833 0.11777845 w=2 h=2 s=n,
392 -0.36938933 0.122302 w=2 h=2 s=n,
393 -0.36975643 0.12296975 w=2 h=2 s=n,
394 -0.3978524 0.06834189 w=2 h=2 s=n,
395 -0.3984346 0.06655003 w=2 h=2 s=n,
396 -0.40015566 0.065457806 w=2 h=2 s=n,
397 -0.4039791 0.045414697 w=2 h=2 s=n,
398 -0.40520963 0.044738203 w=2 h=2 s=n,
399 -0.40775117 0.04505927 w=2 h=2 s=n,
400 -0.4076385 0.04326819 w=2 h=2 s=n,
401 -0.40832752 0.042319812 w=2 h=2 s=n,
402 -0.40998992 0.042319812 w=2 h=2 s=n,
403 -0.41177934 0.039856885 w=2 h=2 s=n,
404 -0.4157838 0.036544107 w=2 h=2 s=n,
405 -0.4157631 0.036380447 w=2 h=2 s=n,
406 -0.41482413 0.02145574 w=2 h=2 s=n,
407 -0.415825 0.018375404 w=2 h=2 s=n,
408 -0.416729 0.017282654 w=2 h=2 s=n,
409 -0.4183665 0.016092941 w=2 h=2 s=n,
410 -0.41904184 0.015664363 w=2 h=2 s=n,
411 -0.42209122 0.0152791375 w=2 h=2 s=n,
412 -0.42447627 0.015129084 w=2 h=2 s=n,
413 -0.44366178 -0.026820043 w=2 h=2 s=n,
414 -0.44564906 -0.031839292 w=2 h=2 s=n,
415 -0.44614956 -0.032627966 w=2 h=2 s=n,
416 -0.4471213 -0.03396546 w=2 h=2 s=n,
417 -0.44742456 -0.034443334 w=2 h=2 s=n,
418 -0.4731926 -0.04243654 w=2 h=2 s=n,
419 -0.47349587 -0.042914417 w=2 h=2 s=n,
420 -0.4574516 -0.039853808 w=2 h=2 s=n,
421 -0.45506656 -0.039703753 w=2 h=2 s=n,
422 -0.4120799 -0.035302807 w=2 h=2 s=n,
423 -0.41140455 -0.03487423 w=2 h=2 s=n,
424 -0.40976706 -0.03368452 w=2 h=2 s=n,
425 -0.4094638 -0.03320664 w=2 h=2 s=n,
426 -0.40849203 -0.031869147 w=2 h=2 s=n,
427 -0.40448758 -0.02855637 w=2 h=2 s=n,
428 -0.40325704 -0.027879873 w=2 h=2 s=n,
429 -0.40275654 -0.0270912 w=2 h=2 s=n,
430 -0.40244362 -0.026660513 w=2 h=2 s=n,
431 -0.3544477 0.14313164 w=2 h=2 s=n,
432 -0.35446838 0.1432953 w=2 h=2 s=n,
433 -0.35458106 0.14508638 w=2 h=2 s=n,
434 -0.35464934 0.14529647 w=2 h=2 s=n,
435 -0.35644034 0.14982003 w=2 h=2 s=n,
436 -0.3568074 0.15048777 w=2 h=2 s=n,
437 -0.35461232 0.14588448 w=2 h=2 s=n,
438 -0.35640332 0.15040804 w=2 h=2 s=n,
439 -0.35677043 0.15107578 w=2 h=2 s=n,
440 -0.36971942 0.12355776 w=2 h=2 s=n,
441 -0.38926014 0.074203566 w=2 h=2 s=n,
442 -0.39227566 0.07005304 w=2 h=2 s=n,
443 -0.3966257 0.06729243 w=2 h=2 s=n,
444 -0.3978154 0.068929896 w=2 h=2 s=n,
445 -0.3983976 0.067138046 w=2 h=2 s=n,
446 -0.40011868 0.06604582 w=2 h=2 s=n,
447 -0.35766992 0.15384413 w=2 h=2 s=n,
448 -0.3706189 0.12632611 w=2 h=2 s=n,
449 -0.39015964 0.07697192 w=2 h=2 s=n,
450 -0.39317515 0.07282139 w=2 h=2 s=n,
451 -0.3975252 0.070060775 w=2 h=2 s=n,
452 -0.3987149 0.07169825 w=2 h=2 s=n,
453 -0.3992971 0.0699064 w=2 h=2 s=n,
454 -0.40101817 0.06881417 w=2 h=2 s=n,
455 -0.40105516 0.06822616 w=2 h=2 s=n,
456 -0.4048786 0.04818305 w=2 h=2 s=n,
457 -0.40610912 0.047506552 w=2 h=2 s=n,
458 -0.40865067 0.047827624 w=2 h=2 s=n,
459 -0.45922694 -0.02878638 w=2 h=2 s=n,
460 -0.4612142 -0.033805627 w=2 h=2 s=n,
461 -0.4617147 -0.0345943 w=2 h=2 s=n,
462 -0.46268645 -0.035931796 w=2 h=2 s=n,
463 -0.48875776 -0.044402875 w=2 h=2 s=n,
464 -0.48906103 -0.04488075 w=2 h=2 s=n,
465 -0.51026213 -0.049924266 w=2 h=2 s=n,
466 -0.5105654 -0.050402142 w=2 h=2 s=n,
467 -0.49500027 -0.048435807 w=2 h=2 s=n,
468 -0.40808743 -0.10063056 w=2 h=2 s=n,
469 -0.40793163 -0.10123736 w=2 h=2 s=n,
470 -0.4072563 -0.100808784 w=2 h=2 s=n,
471 -0.40561882 -0.09961907 w=2 h=2 s=n,
472 -0.40776712 -0.102099724 w=2 h=2 s=n,
473 -0.4070918 -0.101671144 w=2 h=2 s=n,
474 -0.4054543 -0.100481436 w=2 h=2 s=n,
475 -0.40960255 -0.034546882 w=2 h=2 s=n,
476 -0.40929928 -0.034069005 w=2 h=2 s=n,
477 -0.40832755 -0.03273151 w=2 h=2 s=n,
478 -0.40432307 -0.029418733 w=2 h=2 s=n,
479 -0.40309253 -0.028742237 w=2 h=2 s=n,
480 -0.35640332 0.15307012 w=2 h=2 s=n,
481 -0.35677043 0.15373787 w=2 h=2 s=n,
482 -0.35766992 0.15650623 w=2 h=2 s=n,
483 -0.3706189 0.1289882 w=2 h=2 s=n,
484 -0.39015964 0.079634 w=2 h=2 s=n,
485 -0.39317515 0.07548348 w=2 h=2 s=n,
486 -0.3975252 0.07272287 w=2 h=2 s=n,
487 -0.3987149 0.07436033 w=2 h=2 s=n,
488 -0.3992971 0.07256848 w=2 h=2 s=n,
489 -0.40101817 0.07147626 w=2 h=2 s=n,
490 -0.35736096 0.16065049 w=2 h=2 s=n,
491 -0.35772806 0.16131823 w=2 h=2 s=n,
492 -0.35862756 0.16408658 w=2 h=2 s=n,
493 -0.37157655 0.13656856 w=2 h=2 s=n,
494 -0.39111724 0.087214366 w=2 h=2 s=n,
495 -0.3941328 0.08306384 w=2 h=2 s=n,
496 -0.39848283 0.08030322 w=2 h=2 s=n,
497 -0.3996725 0.081940696 w=2 h=2 s=n,
498 -0.40025473 0.080148846 w=2 h=2 s=n,
499 -0.40197578 0.07905662 w=2 h=2 s=n,
500 -0.40197578 0.076394536 w=2 h=2 s=n,
501 -0.4020128 0.07580652 w=2 h=2 s=n,
502 -0.4619496 -0.028957672 w=2 h=2 s=n,
503 -0.46393684 -0.033976924 w=2 h=2 s=n,
504 -0.46443734 -0.034765594 w=2 h=2 s=n,
505 -0.4654091 -0.03610309 w=2 h=2 s=n,
506 -0.49148038 -0.044574168 w=2 h=2 s=n,
507 -0.5129848 -0.050095562 w=2 h=2 s=n,
508 -0.5132881 -0.050573435 w=2 h=2 s=n,
509 -0.51373565 -0.050238796 w=2 h=2 s=n,
510 -0.5140389 -0.050716672 w=2 h=2 s=n,
511 -0.5113163 -0.05054538 w=2 h=2 s=n,
512 -0.5155506 -0.051207848 w=2 h=2 s=n,
513 -0.512828 -0.051036555 w=2 h=2 s=n,
514 -0.5120771 -0.050893318 w=2 h=2 s=n,
515 -0.49651194 -0.04892698 w=2 h=2 s=n,
516 -0.40734524 -0.10543937 w=2 h=2 s=n,
517 -0.4066699 -0.10501079 w=2 h=2 s=n,
518 -0.4050324 -0.103821084 w=2 h=2 s=n,
519 -0.38691336 -0.028124418 w=2 h=2 s=n,
520 -0.38811606 -0.023440165 w=2 h=2 s=n,
521 -0.38638762 -0.020296132 w=2 h=2 s=n,
522 -0.38466656 -0.019203909 w=2 h=2 s=n,
523 -0.38486212 -0.018442236 w=2 h=2 s=n,
524 -0.38287485 -0.0134229865 w=2 h=2 s=n,
525 -0.38108543 -0.010960058 w=2 h=2 s=n,
526 -0.3767354 -0.008199442 w=2 h=2 s=n,
527 -0.3653334 -0.008199442 w=2 h=2 s=n,
528 -0.36464435 -0.0072510685 w=2 h=2 s=n,
529 -0.364607 -0.0072463513 w=2 h=2 s=n,
530 -0.36318454 -0.0074260538 w=2 h=2 s=n,
531 -0.34997565 -0.008257085 w=2 h=2 s=n,
532 -0.34646812 0.0050614746 w=2 h=2 s=n,
533 -0.34345257 0.009211999 w=2 h=2 s=n,
534 -0.3479819 0.010374927 w=2 h=2 s=n,
535 -0.35938388 0.010374927 w=2 h=2 s=n,
536 -0.35371947 0.14427915 w=2 h=2 s=n,
537 -0.35374016 0.14444281 w=2 h=2 s=n,
538 -0.35385284 0.14623389 w=2 h=2 s=n,
539 -0.3539211 0.14644398 w=2 h=2 s=n,
540 -0.3538841 0.147032 w=2 h=2 s=n,
541 -0.3556751 0.15155555 w=2 h=2 s=n,
542 -0.3556751 0.15421763 w=2 h=2 s=n,
543 -0.35182235 0.14851834 w=2 h=2 s=n,
544 -0.35193503 0.15030941 w=2 h=2 s=n,
545 -0.3520033 0.1505195 w=2 h=2 s=n,
546 -0.3519663 0.15110752 w=2 h=2 s=n,
547 -0.3537573 0.15563108 w=2 h=2 s=n,
548 -0.3537573 0.15829316 w=2 h=2 s=n,
549 -0.35448554 0.15714565 w=2 h=2 s=n,
550 -0.35544315 0.16472602 w=2 h=2 s=n,
551 -0.35169992 0.15250391 w=2 h=2 s=n,
552 -0.35349092 0.15702747 w=2 h=2 s=n,
553 -0.35349092 0.15968955 w=2 h=2 s=n,
554 -0.35421917 0.15854204 w=2 h=2 s=n,
555 -0.35517678 0.16612239 w=2 h=2 s=n,
556 -0.3570946 0.16204688 w=2 h=2 s=n,
557 -0.3574617 0.16271462 w=2 h=2 s=n,
558 -0.35836115 0.16548297 w=2 h=2 s=n,
559 -0.37131017 0.13796495 w=2 h=2 s=n,
560 -0.35868552 0.16718328 w=2 h=2 s=n,
561 -0.3716345 0.13966526 w=2 h=2 s=n,
562 -0.3719009 0.13826887 w=2 h=2 s=n,
563 -0.3914416 0.08891468 w=2 h=2 s=n,
564 -0.39445713 0.08476415 w=2 h=2 s=n,
565 -0.39880717 0.08200354 w=2 h=2 s=n,
566 -0.39999688 0.083641015 w=2 h=2 s=n,
567 -0.40057907 0.08184916 w=2 h=2 s=n,
568 -0.40230015 0.08075693 w=2 h=2 s=n,
569 -0.40230015 0.07809485 w=2 h=2 s=n,
570 -0.40233713 0.07750683 w=2 h=2 s=n,
571 -0.40336227 0.09079287 w=2 h=2 s=n,
572 -0.4039445 0.08900102 w=2 h=2 s=n,
573 -0.40566555 0.0879088 w=2 h=2 s=n,
574 -0.40566555 0.08524671 w=2 h=2 s=n,
575 -0.40570253 0.0846587 w=2 h=2 s=n,
576 -0.4053782 0.08295838 w=2 h=2 s=n,
577 -0.40442058 0.07537802 w=2 h=2 s=n,
578 -0.40824398 0.05533491 w=2 h=2 s=n,
579 -0.40947455 0.054658413 w=2 h=2 s=n,
580 -0.41201606 0.05497948 w=2 h=2 s=n,
581 -0.4058757 0.08823995 w=2 h=2 s=n,
582 -0.4058757 0.08557787 w=2 h=2 s=n,
583 -0.4059127 0.08498985 w=2 h=2 s=n,
584 -0.40558836 0.08328954 w=2 h=2 s=n,
585 -0.40463072 0.07570918 w=2 h=2 s=n,
586 -0.40845415 0.05566607 w=2 h=2 s=n,
587 -0.4096847 0.054989573 w=2 h=2 s=n,
588 -0.41222623 0.05531064 w=2 h=2 s=n,
589 -0.4088608 0.04815878 w=2 h=2 s=n,
590 -0.4079613 0.04539043 w=2 h=2 s=n,
591 -0.40784863 0.04359935 w=2 h=2 s=n,
592 -0.40853766 0.04265097 w=2 h=2 s=n,
593 -0.41020006 0.04265097 w=2 h=2 s=n,
594 -0.4160338 0.058886204 w=2 h=2 s=n,
595 -0.4126684 0.051734343 w=2 h=2 s=n,
596 -0.4117689 0.048965994 w=2 h=2 s=n,
597 -0.41165623 0.047174912 w=2 h=2 s=n,
598 -0.41234526 0.046226535 w=2 h=2 s=n,
599 -0.41400766 0.046226535 w=2 h=2 s=n,
600 -0.4137975 0.045895375 w=2 h=2 s=n,
601 -0.41558692 0.043432448 w=2 h=2 s=n,
602 -0.4195914 0.04011967 w=2 h=2 s=n,
603 -0.4195707 0.03995601 w=2 h=2 s=n,
604 -0.41863173 0.025031304 w=2 h=2 s=n,
605 -0.41963258 0.021950968 w=2 h=2 s=n,
606 -0.42053658 0.020858217 w=2 h=2 s=n,
607 -0.4221741 0.019668505 w=2 h=2 s=n,
608 -0.42284942 0.019239927 w=2 h=2 s=n,
609 -0.4258988 0.018854702 w=2 h=2 s=n,
610 -0.42828384 0.018704647 w=2 h=2 s=n,
611 -0.46456566 -0.028957672 w=2 h=2 s=n,
612 -0.46655294 -0.033976924 w=2 h=2 s=n,
613 -0.46705344 -0.034765594 w=2 h=2 s=n,
614 -0.46802518 -0.03610309 w=2 h=2 s=n,
615 -0.4940965 -0.044574168 w=2 h=2 s=n,
616 -0.51560086 -0.050095562 w=2 h=2 s=n,
617 -0.51635176 -0.050238796 w=2 h=2 s=n,
618 -0.516655 -0.050716672 w=2 h=2 s=n,
619 -0.5181667 -0.051207848 w=2 h=2 s=n,
620 -0.66810757 -0.06941001 w=2 h=2 s=n,
621 -0.66841084 -0.06988789 w=2 h=2 s=n,
622 -0.66992253 -0.07037906 w=2 h=2 s=n,
623 -0.6673064 -0.07037906 w=2 h=2 s=n,
624 -0.6712919 -0.070730664 w=2 h=2 s=n,
625 -0.66867584 -0.070730664 w=2 h=2 s=n,
626 -0.51692003 -0.051559452 w=2 h=2 s=n,
627 -0.5141974 -0.051388156 w=2 h=2 s=n,
628 -0.6713184 -0.07074116 w=2 h=2 s=n,
629 -0.6687023 -0.07074116 w=2 h=2 s=n,
630 -0.5169465 -0.051569942 w=2 h=2 s=n,
631 -0.5142239 -0.05139865 w=2 h=2 s=n,
632 -0.51285446 -0.051047046 w=2 h=2 s=n,
633 -0.5121036 -0.05090381 w=2 h=2 s=n,
634 -0.49653846 -0.048937473 w=2 h=2 s=n,
635 -0.40718615 -0.10627336 w=2 h=2 s=n,
636 -0.4065108 -0.10584478 w=2 h=2 s=n,
637 -0.4048733 -0.10465507 w=2 h=2 s=n,
638 -0.2671414 0.26344365 w=2 h=2 s=n,
639 -0.26716208 0.2636073 w=2 h=2 s=n,
640 -0.26524428 0.26768282 w=2 h=2 s=n,
641 -0.26535696 0.2694739 w=2 h=2 s=n,
642 -0.26542524 0.269684 w=2 h=2 s=n,
643 -0.26538825 0.27027202 w=2 h=2 s=n,
644 -0.26512188 0.27166837 w=2 h=2 s=n,
645 -0.35298702 0.1636785 w=2 h=2 s=n,
646 -0.35371524 0.16253099 w=2 h=2 s=n,
647 -0.35467285 0.17011134 w=2 h=2 s=n,
648 -0.35659066 0.16603582 w=2 h=2 s=n,
649 -0.35695776 0.16670357 w=2 h=2 s=n,
650 -0.35785726 0.16947192 w=2 h=2 s=n,
651 -0.3581816 0.17117223 w=2 h=2 s=n,
652 -0.3711306 0.14365421 w=2 h=2 s=n,
653 -0.35467285 0.17234136 w=2 h=2 s=n,
654 -0.35659066 0.16826583 w=2 h=2 s=n,
655 -0.35695776 0.16893359 w=2 h=2 s=n,
656 -0.35785726 0.17170194 w=2 h=2 s=n,
657 -0.3581816 0.17340225 w=2 h=2 s=n,
658 -0.3711306 0.14588423 w=2 h=2 s=n,
659 -0.3716345 0.14189528 w=2 h=2 s=n,
660 -0.3719009 0.14049889 w=2 h=2 s=n,
661 -0.3914416 0.091144696 w=2 h=2 s=n,
662 -0.39445713 0.08699417 w=2 h=2 s=n,
663 -0.39880717 0.08423356 w=2 h=2 s=n,
664 -0.39999688 0.08587103 w=2 h=2 s=n,
665 -0.40336227 0.09302289 w=2 h=2 s=n,
666 -0.3583958 0.17509793 w=2 h=2 s=n,
667 -0.3713448 0.14757991 w=2 h=2 s=n,
668 -0.37184873 0.14359096 w=2 h=2 s=n,
669 -0.3721151 0.14219458 w=2 h=2 s=n,
670 -0.3916558 0.09284038 w=2 h=2 s=n,
671 -0.39467135 0.088689856 w=2 h=2 s=n,
672 -0.3990214 0.085929245 w=2 h=2 s=n,
673 -0.40021107 0.08756671 w=2 h=2 s=n,
674 -0.4035765 0.094718575 w=2 h=2 s=n,
675 -0.4035765 0.09248856 w=2 h=2 s=n,
676 -0.40415868 0.0906967 w=2 h=2 s=n,
677 -0.40587977 0.08960448 w=2 h=2 s=n,
678 -0.40608993 0.08993564 w=2 h=2 s=n,
679 -0.4167477 0.059476785 w=2 h=2 s=n,
680 -0.4133823 0.052324925 w=2 h=2 s=n,
681 -0.4124828 0.049556572 w=2 h=2 s=n,
682 -0.41237012 0.04776549 w=2 h=2 s=n,
683 -0.41305915 0.046817116 w=2 h=2 s=n,
684 -0.41472155 0.046817116 w=2 h=2 s=n,
685 -0.41451138 0.046485957 w=2 h=2 s=n,
686 -0.4163008 0.04402303 w=2 h=2 s=n,
687 -0.42030528 0.04071025 w=2 h=2 s=n,
688 -0.4202846 0.040546592 w=2 h=2 s=n,
689 -0.41934562 0.025621884 w=2 h=2 s=n,
690 -0.42034647 0.022541547 w=2 h=2 s=n,
691 -0.4212505 0.021448797 w=2 h=2 s=n,
692 -0.42288798 0.020259084 w=2 h=2 s=n,
693 -0.4235633 0.019830506 w=2 h=2 s=n,
694 -0.42661268 0.019445281 w=2 h=2 s=n,
695 -0.42899773 0.019295227 w=2 h=2 s=n,
696 -0.4646351 -0.028953305 w=2 h=2 s=n,
697 -0.46662235 -0.033972554 w=2 h=2 s=n,
698 -0.46712288 -0.034761228 w=2 h=2 s=n,
699 -0.46809462 -0.036098722 w=2 h=2 s=n,
700 -0.49416593 -0.0445698 w=2 h=2 s=n,
701 -0.5156703 -0.050091192 w=2 h=2 s=n,
702 -0.5164212 -0.05023443 w=2 h=2 s=n,
703 -0.668177 -0.069405645 w=2 h=2 s=n,
704 -0.6684803 -0.06988352 w=2 h=2 s=n,
705 -0.66999197 -0.0703747 w=2 h=2 s=n,
706 -0.6713613 -0.0707263 w=2 h=2 s=n,
707 -0.67138785 -0.07073679 w=2 h=2 s=n,
708 -0.68275255 -0.07032266 w=2 h=2 s=n,
709 -0.6830558 -0.070800535 w=2 h=2 s=n,
710 -0.6845675 -0.071291715 w=2 h=2 s=n,
711 -0.6859369 -0.071643315 w=2 h=2 s=n,
712 -0.68596345 -0.071653806 w=2 h=2 s=n,
713 -0.685894 -0.07165818 w=2 h=2 s=n,
714 -0.4619362 -0.049159005 w=2 h=2 s=n,
715 -0.4358649 -0.040687926 w=2 h=2 s=n,
716 -0.4278935 -0.038641218 w=2 h=2 s=n,
717 -0.42484412 -0.03825599 w=2 h=2 s=n,
718 -0.4231817 -0.03825599 w=2 h=2 s=n,
719 -0.4206402 -0.03857706 w=2 h=2 s=n,
720 -0.42050362 -0.03870533 w=2 h=2 s=n,
721 -0.42030805 -0.039467003 w=2 h=2 s=n,
722 -0.42243668 -0.043587726 w=2 h=2 s=n,
723 -0.42224112 -0.0443494 w=2 h=2 s=n,
724 -0.41537148 -0.03489415 w=2 h=2 s=n,
725 -0.41416878 -0.0395784 w=2 h=2 s=n,
726 -0.4100205 -0.105512954 w=2 h=2 s=n,
727 -0.40986472 -0.10611976 w=2 h=2 s=n,
728 -0.4097002 -0.10698212 w=2 h=2 s=n,
729 -0.4092783 -0.11032177 w=2 h=2 s=n,
730 -0.42254713 -0.045541275 w=2 h=2 s=n,
731 -0.4156775 -0.036086023 w=2 h=2 s=n,
732 -0.4144748 -0.040770277 w=2 h=2 s=n,
733 -0.41032654 -0.10670483 w=2 h=2 s=n,
734 -0.41017073 -0.10731163 w=2 h=2 s=n,
735 -0.41000623 -0.108173996 w=2 h=2 s=n,
736 -0.40958434 -0.111513644 w=2 h=2 s=n,
737 -0.40765125 -0.10663125 w=2 h=2 s=n,
738 -0.40749216 -0.10746524 w=2 h=2 s=n,
739 -0.40604505 -0.11892043 w=2 h=2 s=n,
740 -0.405739 -0.11772855 w=2 h=2 s=n,
741 -0.4050637 -0.117299974 w=2 h=2 s=n,
742 -0.4034262 -0.116110265 w=2 h=2 s=n,
743 -0.40498 -0.11751136 w=2 h=2 s=n,
744 -0.4033425 -0.11632165 w=2 h=2 s=n,
745 -0.40478963 -0.10486645 w=2 h=2 s=n,
746 -0.4049487 -0.10403247 w=2 h=2 s=n,
747 -0.40537062 -0.100692816 w=2 h=2 s=n,
748 -0.40951887 -0.034758266 w=2 h=2 s=n,
749 -0.4092156 -0.03428039 w=2 h=2 s=n,
750 -0.40824383 -0.032942895 w=2 h=2 s=n,
751 -0.4042394 -0.029630117 w=2 h=2 s=n,
752 -0.40300885 -0.028953621 w=2 h=2 s=n,
753 -0.36309603 -0.008926409 w=2 h=2 s=n,
754 -0.362407 -0.007978036 w=2 h=2 s=n,
755 -0.36236966 -0.007973318 w=2 h=2 s=n,
756 -0.36094716 -0.00815302 w=2 h=2 s=n,
757 -0.34773827 -0.008984053 w=2 h=2 s=n,
758 -0.34561932 0.00527941 w=2 h=2 s=n,
759 -0.34260377 0.009429934 w=2 h=2 s=n,
760 -0.3471331 0.010592863 w=2 h=2 s=n,
761 -0.31772888 0.019278606 w=2 h=2 s=n,
762 -0.32225817 0.020441534 w=2 h=2 s=n,
763 -0.32310697 0.020223599 w=2 h=2 s=n,
764 -0.3209837 0.021142188 w=2 h=2 s=n,
765 -0.3218325 0.020924253 w=2 h=2 s=n,
766 -0.3467074 0.011075581 w=2 h=2 s=n,
767 -0.3581094 0.011075581 w=2 h=2 s=n,
768 -0.2648592 0.26620233 w=2 h=2 s=n,
769 -0.26487988 0.266366 w=2 h=2 s=n,
770 -0.26296207 0.27044153 w=2 h=2 s=n,
771 -0.26307476 0.27223262 w=2 h=2 s=n,
772 -0.25414902 0.2843287 w=2 h=2 s=n,
773 -0.2542617 0.2861198 w=2 h=2 s=n,
774 -0.2565439 0.28336108 w=2 h=2 s=n,
775 -0.25661218 0.28357115 w=2 h=2 s=n,
776 -0.25657517 0.28415918 w=2 h=2 s=n,
777 -0.2563088 0.28555557 w=2 h=2 s=n,
778 -0.25626394 0.28569362 w=2 h=2 s=n,
779 -0.265077 0.27180645 w=2 h=2 s=n,
780 -0.35165507 0.15264195 w=2 h=2 s=n,
781 -0.35344607 0.15716551 w=2 h=2 s=n,
782 -0.35344607 0.1598276 w=2 h=2 s=n,
783 -0.35294214 0.16381654 w=2 h=2 s=n,
784 -0.3536704 0.16266903 w=2 h=2 s=n,
785 -0.354628 0.1702494 w=2 h=2 s=n,
786 -0.354628 0.17247942 w=2 h=2 s=n,
787 -0.42067602 0.14734556 w=2 h=2 s=n,
788 -0.42067602 0.14511554 w=2 h=2 s=n,
789 -0.42125824 0.14332369 w=2 h=2 s=n,
790 -0.4229793 0.14223146 w=2 h=2 s=n,
791 -0.42318946 0.14256263 w=2 h=2 s=n,
792 -0.42297524 0.14086694 w=2 h=2 s=n,
793 -0.42297524 0.13820486 w=2 h=2 s=n,
794 -0.42301226 0.13761684 w=2 h=2 s=n,
795 -0.4248315 0.14048354 w=2 h=2 s=n,
796 -0.40773198 0.08785655 w=2 h=2 s=n,
797 -0.4074076 0.08615624 w=2 h=2 s=n,
798 -0.40645 0.07857588 w=2 h=2 s=n,
799 -0.41027343 0.058532767 w=2 h=2 s=n,
800 -0.41150397 0.057856273 w=2 h=2 s=n,
801 -0.41404548 0.05817734 w=2 h=2 s=n,
802 -0.4178531 0.061752904 w=2 h=2 s=n,
803 -0.41856697 0.062343486 w=2 h=2 s=n,
804 -0.46592432 -0.028790437 w=2 h=2 s=n,
805 -0.4679116 -0.033809688 w=2 h=2 s=n,
806 -0.4684121 -0.034598358 w=2 h=2 s=n,
807 -0.46938384 -0.035935853 w=2 h=2 s=n,
808 -0.49545515 -0.04440693 w=2 h=2 s=n,
809 -0.51695955 -0.049928326 w=2 h=2 s=n,
810 -0.51771045 -0.05007156 w=2 h=2 s=n,
811 -0.6694662 -0.069242775 w=2 h=2 s=n,
812 -0.6840418 -0.07015979 w=2 h=2 s=n,
813 -0.68434507 -0.07063767 w=2 h=2 s=n,
814 -0.68585676 -0.071128845 w=2 h=2 s=n,
815 -0.6872262 -0.071480446 w=2 h=2 s=n,
816 -0.68679845 -0.07015979 w=2 h=2 s=n,
817 -0.6871017 -0.07063767 w=2 h=2 s=n,
818 -0.6886134 -0.071128845 w=2 h=2 s=n,
819 -0.68998283 -0.071480446 w=2 h=2 s=n,
820 -0.6886936 -0.071643315 w=2 h=2 s=n,
821 -0.6887201 -0.071653806 w=2 h=2 s=n,
822 -0.69136494 -0.07165506 w=2 h=2 s=n,
823 -0.69007576 -0.07181792 w=2 h=2 s=n,
824 -0.6901023 -0.07182842 w=2 h=2 s=n,
825 -0.68734556 -0.07182842 w=2 h=2 s=n,
826 -0.6872761 -0.07183278 w=2 h=2 s=n,
827 -0.6909807 -0.07205395 w=2 h=2 s=n,
828 -0.68822396 -0.07205395 w=2 h=2 s=n,
829 -0.6881545 -0.07205831 w=2 h=2 s=n,
830 -0.6867724 -0.07188371 w=2 h=2 s=n,
831 -0.6721968 -0.07096669 w=2 h=2 s=n,
832 -0.6695807 -0.07096669 w=2 h=2 s=n,
833 -0.42865977 -0.051213894 w=2 h=2 s=n,
834 -0.42852318 -0.051342167 w=2 h=2 s=n,
835 -0.43045625 -0.056224562 w=2 h=2 s=n,
836 -0.4302607 -0.056986235 w=2 h=2 s=n,
837 -0.43056673 -0.058178112 w=2 h=2 s=n,
838 -0.4311609 -0.057721976 w=2 h=2 s=n,
839 -0.43096533 -0.05848365 w=2 h=2 s=n,
840 -0.43127134 -0.059675522 w=2 h=2 s=n,
841 -0.42325178 -0.04703869 w=2 h=2 s=n,
842 -0.41638213 -0.037583437 w=2 h=2 s=n,
843 -0.4151794 -0.04226769 w=2 h=2 s=n,
844 -0.41103116 -0.10820224 w=2 h=2 s=n,
845 -0.41658437 -0.13731326 w=2 h=2 s=n,
846 -0.41587976 -0.13581584 w=2 h=2 s=n,
847 -0.41572395 -0.13642265 w=2 h=2 s=n,
848 -0.41555944 -0.13728501 w=2 h=2 s=n,
849 -0.41513756 -0.14062466 w=2 h=2 s=n,
850 -0.4132045 -0.13574226 w=2 h=2 s=n,
851 -0.41304538 -0.13657625 w=2 h=2 s=n,
852 -0.41159827 -0.14803144 w=2 h=2 s=n,
853 -0.3908467 -0.16100913 w=2 h=2 s=n,
854 -0.3892092 -0.15981942 w=2 h=2 s=n,
855 -0.39065632 -0.14836423 w=2 h=2 s=n,
856 -0.38717481 -0.15385023 w=2 h=2 s=n,
857 -0.40130812 -0.11035245 w=2 h=2 s=n,
858 -0.4014672 -0.10951846 w=2 h=2 s=n,
859 -0.4018891 -0.106178805 w=2 h=2 s=n,
860 -0.40603733 -0.040244255 w=2 h=2 s=n,
861 -0.40573406 -0.03976638 w=2 h=2 s=n,
862 -0.40476233 -0.038428884 w=2 h=2 s=n,
863 -0.40075788 -0.035116106 w=2 h=2 s=n,
864 -0.3995273 -0.034439612 w=2 h=2 s=n,
865 -0.39961103 -0.034228228 w=2 h=2 s=n,
866 -0.39977553 -0.033365864 w=2 h=2 s=n,
867 -0.399275 -0.03257719 w=2 h=2 s=n,
868 -0.3989621 -0.032146502 w=2 h=2 s=n,
869 -0.31462955 0.020285636 w=2 h=2 s=n,
870 -0.31915885 0.021448564 w=2 h=2 s=n,
871 -0.3178844 0.022149218 w=2 h=2 s=n,
872 -0.13702227 0.107256465 w=2 h=2 s=n,
873 -0.1401216 0.10624944 w=2 h=2 s=n,
874 -0.1409704 0.1060315 w=2 h=2 s=n,
875 -0.13929698 0.107093476 w=2 h=2 s=n,
876 -0.32015908 0.02198623 w=2 h=2 s=n,
877 -0.345034 0.012137556 w=2 h=2 s=n,
878 -0.356436 0.012137556 w=2 h=2 s=n,
879 -0.24952596 0.29473406 w=2 h=2 s=n,
880 -0.25180817 0.29197535 w=2 h=2 s=n,
881 -0.2518764 0.29218546 w=2 h=2 s=n,
882 -0.25183943 0.29277346 w=2 h=2 s=n,
883 -0.25157306 0.29416984 w=2 h=2 s=n,
884 -0.2515282 0.2943079 w=2 h=2 s=n,
885 -0.35105512 0.17116602 w=2 h=2 s=n,
886 -0.35178337 0.17001851 w=2 h=2 s=n,
887 -0.35274097 0.17759886 w=2 h=2 s=n,
888 -0.35274097 0.17982888 w=2 h=2 s=n,
889 -0.3583958 0.18805817 w=2 h=2 s=n,
890 -0.3713448 0.16054015 w=2 h=2 s=n,
891 -0.3719751 0.16552933 w=2 h=2 s=n,
892 -0.3719751 0.15256909 w=2 h=2 s=n,
893 -0.37247902 0.14858013 w=2 h=2 s=n,
894 -0.3727454 0.14718375 w=2 h=2 s=n,
895 -0.3922861 0.09782956 w=2 h=2 s=n,
896 -0.39530164 0.09367903 w=2 h=2 s=n,
897 -0.39965168 0.09091842 w=2 h=2 s=n,
898 -0.40084136 0.09255589 w=2 h=2 s=n,
899 -0.40420675 0.09970775 w=2 h=2 s=n,
900 -0.4213063 0.15233473 w=2 h=2 s=n,
901 -0.42179292 0.15422997 w=2 h=2 s=n,
902 -0.42116264 0.1492408 w=2 h=2 s=n,
903 -0.42116264 0.14701079 w=2 h=2 s=n,
904 -0.42174485 0.14521892 w=2 h=2 s=n,
905 -0.42346594 0.1441267 w=2 h=2 s=n,
906 -0.42367607 0.14445786 w=2 h=2 s=n,
907 -0.4372816 0.17882152 w=2 h=2 s=n,
908 -0.436795 0.17692629 w=2 h=2 s=n,
909 -0.43658078 0.1752306 w=2 h=2 s=n,
910 -0.43658078 0.17256851 w=2 h=2 s=n,
911 -0.4366178 0.1719805 w=2 h=2 s=n,
912 -0.43843704 0.1748472 w=2 h=2 s=n,
913 -0.4638541 0.110569395 w=2 h=2 s=n,
914 -0.46203485 0.107702695 w=2 h=2 s=n,
915 -0.45866942 0.10055083 w=2 h=2 s=n,
916 -0.45776993 0.097782485 w=2 h=2 s=n,
917 -0.45765725 0.095991395 w=2 h=2 s=n,
918 -0.45834628 0.095043026 w=2 h=2 s=n,
919 -0.46000868 0.095043026 w=2 h=2 s=n,
920 -0.47434202 0.10690058 w=2 h=2 s=n,
921 -0.42905486 0.05867467 w=2 h=2 s=n,
922 -0.42884472 0.05834351 w=2 h=2 s=n,
923 -0.43063414 0.055880584 w=2 h=2 s=n,
924 -0.4346386 0.052567802 w=2 h=2 s=n,
925 -0.47079387 0.07551265 w=2 h=2 s=n,
926 -0.45646057 0.06365509 w=2 h=2 s=n,
927 -0.45643988 0.063491434 w=2 h=2 s=n,
928 -0.4555009 0.04856673 w=2 h=2 s=n,
929 -0.45650178 0.045486394 w=2 h=2 s=n,
930 -0.45740578 0.044393644 w=2 h=2 s=n,
931 -0.45904326 0.04320393 w=2 h=2 s=n,
932 -0.4597186 0.04277535 w=2 h=2 s=n,
933 -0.46276796 0.042390127 w=2 h=2 s=n,
934 -0.465153 0.042240072 w=2 h=2 s=n,
935 -0.42881864 -0.010686421 w=2 h=2 s=n,
936 -0.42811042 -0.0143990815 w=2 h=2 s=n,
937 -0.4281689 -0.014705516 w=2 h=2 s=n,
938 -0.42989734 -0.01784955 w=2 h=2 s=n,
939 -0.43021023 -0.018280236 w=2 h=2 s=n,
940 -0.43818164 -0.020326946 w=2 h=2 s=n,
941 -0.4542259 -0.023387551 w=2 h=2 s=n,
942 -0.46979105 -0.025353888 w=2 h=2 s=n,
943 -0.4725137 -0.02552518 w=2 h=2 s=n,
944 -0.47512978 -0.02552518 w=2 h=2 s=n,
945 -0.47519922 -0.025520813 w=2 h=2 s=n,
946 -0.47648844 -0.025357945 w=2 h=2 s=n,
947 -0.6928912 -0.07175107 w=2 h=2 s=n,
948 -0.691602 -0.07191394 w=2 h=2 s=n,
949 -0.6916285 -0.07192443 w=2 h=2 s=n,
950 -0.6925069 -0.07214997 w=2 h=2 s=n,
951 -0.67022973 -0.07127209 w=2 h=2 s=n,
952 -0.66935134 -0.07104655 w=2 h=2 s=n,
953 -0.5175955 -0.051875338 w=2 h=2 s=n,
954 -0.5148729 -0.051704045 w=2 h=2 s=n,
955 -0.54963875 -0.07376715 w=2 h=2 s=n,
956 -0.5489898 -0.07346175 w=2 h=2 s=n,
957 -0.54762036 -0.07311015 w=2 h=2 s=n,
958 -0.5468695 -0.07296691 w=2 h=2 s=n,
959 -0.53130436 -0.071000576 w=2 h=2 s=n,
960 -0.48791748 -0.13277513 w=2 h=2 s=n,
961 -0.4877809 -0.1329034 w=2 h=2 s=n,
962 -0.48971397 -0.13778579 w=2 h=2 s=n,
963 -0.49041858 -0.1392832 w=2 h=2 s=n,
964 -0.43247315 -0.0627109 w=2 h=2 s=n,
965 -0.42445356 -0.050074067 w=2 h=2 s=n,
966 -0.4175839 -0.040618815 w=2 h=2 s=n,
967 -0.4163812 -0.04530307 w=2 h=2 s=n,
968 -0.41223297 -0.11123762 w=2 h=2 s=n,
969 -0.41778618 -0.14034864 w=2 h=2 s=n,
970 -0.44559702 -0.24866474 w=2 h=2 s=n,
971 -0.44439524 -0.24562937 w=2 h=2 s=n,
972 -0.4436906 -0.24413195 w=2 h=2 s=n,
973 -0.44353482 -0.24473876 w=2 h=2 s=n,
974 -0.4433703 -0.24560112 w=2 h=2 s=n,
975 -0.4429484 -0.24894077 w=2 h=2 s=n,
976 -0.38222462 -0.19458996 w=2 h=2 s=n,
977 -0.38058713 -0.19340023 w=2 h=2 s=n,
978 -0.3737745 -0.21060696 w=2 h=2 s=n,
979 -0.38239658 -0.17702614 w=2 h=2 s=n,
980 -0.38384372 -0.16557094 w=2 h=2 s=n,
981 -0.3803622 -0.17105694 w=2 h=2 s=n,
982 -0.23214914 -0.26481593 w=2 h=2 c=153 0 153 b=153 0 153,
983 -0.23223284 -0.26460454 w=2 h=2 s=n,
984 -0.23239733 -0.26374218 w=2 h=2 s=n,
985 -0.23189683 -0.2629535 w=2 h=2 s=n,
986 -0.23158392 -0.26252282 w=2 h=2 s=n,
987 -0.34919697 -0.015466802 w=2 h=2 s=n,
988 -0.34850794 -0.014518429 w=2 h=2 s=n,
989 -0.3484706 -0.0145137105 w=2 h=2 s=n,
990 -0.33547026 -0.018737784 w=2 h=2 s=n,
991 -0.3493693 -0.01219739 w=2 h=2 s=n,
992 -0.3479468 -0.012377093 w=2 h=2 s=n,
993 -0.3449432 -0.012950059 w=2 h=2 s=n,
994 -0.35794356 -0.008725987 w=2 h=2 s=n,
995 -0.3447347 -0.009557019 w=2 h=2 s=n,
;
VLABELS
2 'delta_tetrahymena' x=-49 y=15 f='Dialog-PLAIN-10',
3 'delta_chominis' x=-40 y=9 f='Dialog-PLAIN-10',
4 'delta_theileria_p' x=-46 y=-1 f='Dialog-PLAIN-10',
5 'delta_plasmodium_f' x=-56 y=8 f='Dialog-PLAIN-10',
6 'delta_plasmodium_b' x=-58 y=-3 f='Dialog-PLAIN-10',
7 'delta_Toxoplasma_g' x=-109 y=6 f='Dialog-PLAIN-10',
8 'deltaCOPI_Sbay_c968_13549' x=-149 y=10 f='Dialog-ITALIC-10',
9 'deltaCOPI_Smik_c267_7337' x=-145 y=-2 f='Dialog-ITALIC-10',
10 'deltaCOPI_Spar_c434_7246' x=-143 y=-13 f='Dialog-ITALIC-10',
11 'deltaCOPI_Scerevisiae' x=-120 y=26 f='Dialog-ITALIC-10',
12 'deltaCOPI_Scas_Contig687_8' x=-153 y=-1 f='Dialog-ITALIC-10',
13 'delta_copI_candida_g' x=-116 y=-2 f='Dialog-ITALIC-10',
14 'deltaCOPI_Sklu_Contig2324_8' x=-158 y=-4 f='Dialog-ITALIC-10',
15 'delta_copI_kluyveromyces' x=-138 y=0 f='Dialog-ITALIC-10',
16 'delta_copI_candida_a' x=-115 y=-2 f='Dialog-PLAIN-10',
17 'delta_copI_debaryomyces' x=-134 y=-3 f='Dialog-ITALIC-10',
18 'delta_copI_pichia' x=-94 y=-4 f='Dialog-ITALIC-10',
19 'delta_copI_yarrow_|50554563|ref|XP_504690_1|_YALI0E32542p_' x=-164 y=-5 f='Dialog-ITALIC-10',
20 'deltaCOPI_spombe' x=-53 y=3 f='Dialog-ITALIC-10',
21 'delta_copI_aspergillus' x=-60 y=-7 f='Dialog-ITALIC-10',
22 'delta_copI_cryptococcus' x=-63 y=-33 f='Dialog-ITALIC-10',
23 'delta_copI_ustilago' x=-50 y=-23 f='Dialog-ITALIC-10',
24 'delta_naegleria' x=-40 y=-14 f='Dialog-PLAIN-10',
25 'deltaCOPI_celegans' x=-48 y=-29 f='Dialog-ITALIC-10',
26 'deltaCOPI_homo' x=-40 y=-9 f='Dialog-ITALIC-10',
27 'deltaCOPI_mus' x=12 y=3 f='Dialog-ITALIC-10',
28 'deltaCOPI_rattus' x=-41 y=-24 f='Dialog-ITALIC-10',
29 'deltaCOPI_bos' x=-28 y=33 f='Dialog-ITALIC-10',
30 'deltaCOPI_gallus' x=-35 y=43 f='Dialog-ITALIC-10',
31 'delta_apis' x=-17 y=4 f='Dialog-ITALIC-10',
32 'delta_drosophila' x=9 y=10 f='Dialog-ITALIC-10',
33 'delta_copI_monosiga' x=10 y=6 f='Dialog-ITALIC-10',
34 'delta_Thalassiossira_p' x=11 y=2 f='Dialog-PLAIN-10',
35 'delta_Phaeodactylum' x=11 y=4 f='Dialog-PLAIN-10',
36 'delta_phytophthora' x=12 y=0 f='Dialog-PLAIN-10',
37 'delta_Volvox' x=12 y=2 f='Dialog-PLAIN-10',
38 'delta_chlamydomonas' x=12 y=8 f='Dialog-PLAIN-10',
39 'delta_copI_physcomitrella' x=12 y=5 f='Dialog-PLAIN-10',
40 'delta_Ostreococcus' x=12 y=6 f='Dialog-PLAIN-10',
41 'deltaCOPI_arabidopsis' x=11 y=8 f='Dialog-PLAIN-10',
42 'delta_copI_populus' x=10 y=19 f='Dialog-PLAIN-10',
43 'deltaCOPI_Oryza' x=9 y=25 f='Dialog-PLAIN-10',
44 '_' x=8 y=11 f='Dialog-ITALIC-10',
45 'delta_Cmerolae' x=-32 y=13 f='Dialog-PLAIN-10',
46 'delta_leishmania' x=-36 y=14 f='Dialog-PLAIN-10',
47 'delta_ecuniculi' x=-33 y=15 f='Dialog-ITALIC-10',
48 'delta_entamoeba_h' x=-46 y=25 f='Dialog-ITALIC-10',
49 'delta_trichomonas' x=-45 y=40 f='Dialog-PLAIN-10',
50 'delta_giardia' x=-33 y=10 f='Dialog-PLAIN-10',
982 'deltaCOPI_dictyostelium' x=-51 y=22 f='Dialog-ITALIC-10',
;
EDGES
1 1 2 s=6 w=0.34206775,
2 51 1 s=5 w=0.013234993,
3 52 51 s=4 w=0.001433797,
4 53 52 s=33 w=0.0106972605,
5 54 51 s=33 w=0.0106972605,
6 54 53 s=4 w=0.001433797,
7 55 1 s=33 w=0.0106972605,
8 55 54 s=5 w=0.013234993,
9 56 52 s=14 w=0.0046762177,
10 57 53 s=14 w=0.0046762177,
11 57 56 s=33 w=0.0106972605,
12 58 56 s=18 w=0.011402004,
13 59 57 s=18 w=0.011402004,
14 59 58 s=33 w=0.0106972605,
15 60 53 s=18 w=0.011402004,
16 60 59 s=14 w=0.0046762177,
17 61 59 s=32 w=3.76395E-5,
18 62 60 s=32 w=3.76395E-5,
19 62 61 s=14 w=0.0046762177,
20 63 53 s=32 w=3.76395E-5,
21 63 62 s=18 w=0.011402004,
22 64 61 s=31 w=0.006941336,
23 65 64 s=67 w=0.0051520667,
24 66 61 s=67 w=0.0051520667,
25 66 65 s=31 w=0.006941336,
26 67 62 s=67 w=0.0051520667,
27 67 66 s=14 w=0.0046762177,
28 68 65 s=71 w=0.0020383906,
29 69 66 s=71 w=0.0020383906,
30 69 68 s=31 w=0.006941336,
31 70 67 s=71 w=0.0020383906,
32 70 69 s=14 w=0.0046762177,
33 71 68 s=95 w=0.0032388566,
34 72 69 s=95 w=0.0032388566,
35 72 71 s=31 w=0.006941336,
36 73 70 s=95 w=0.0032388566,
37 73 72 s=14 w=0.0046762177,
38 74 67 s=95 w=0.0032388566,
39 74 73 s=71 w=0.0020383906,
40 75 62 s=95 w=0.0032388566,
41 75 74 s=67 w=0.0051520667,
42 76 63 s=95 w=0.0032388566,
43 76 75 s=18 w=0.011402004,
44 77 53 s=95 w=0.0032388566,
45 77 76 s=32 w=3.76395E-5,
46 78 54 s=95 w=0.0032388566,
47 78 77 s=4 w=0.001433797,
48 79 55 s=95 w=0.0032388566,
49 79 78 s=5 w=0.013234993,
50 80 68 s=84 w=0.0011722546,
51 81 71 s=84 w=0.0011722546,
52 81 80 s=95 w=0.0032388566,
53 82 72 s=84 w=0.0011722546,
54 82 81 s=31 w=0.006941336,
55 83 73 s=84 w=0.0011722546,
56 83 82 s=14 w=0.0046762177,
57 84 74 s=84 w=0.0011722546,
58 84 83 s=71 w=0.0020383906,
59 85 75 s=84 w=0.0011722546,
60 85 84 s=67 w=0.0051520667,
61 86 76 s=84 w=0.0011722546,
62 86 85 s=18 w=0.011402004,
63 87 64 s=30 w=1.8738024E-4,
64 88 65 s=30 w=1.8738024E-4,
65 88 87 s=67 w=0.0051520667,
66 89 68 s=30 w=1.8738024E-4,
67 89 88 s=71 w=0.0020383906,
68 90 80 s=30 w=1.8738024E-4,
69 90 89 s=84 w=0.0011722546,
70 91 81 s=30 w=1.8738024E-4,
71 91 90 s=95 w=0.0032388566,
72 92 91 s=108 w=3.1196102E-4,
73 93 81 s=108 w=3.1196102E-4,
74 93 92 s=30 w=1.8738024E-4,
75 94 82 s=108 w=3.1196102E-4,
76 94 93 s=31 w=0.006941336,
77 95 83 s=108 w=3.1196102E-4,
78 95 94 s=14 w=0.0046762177,
79 96 84 s=108 w=3.1196102E-4,
80 96 95 s=71 w=0.0020383906,
81 97 85 s=108 w=3.1196102E-4,
82 97 96 s=67 w=0.0051520667,
83 98 86 s=108 w=3.1196102E-4,
84 98 97 s=18 w=0.011402004,
85 99 76 s=108 w=3.1196102E-4,
86 99 98 s=84 w=0.0011722546,
87 100 77 s=108 w=3.1196102E-4,
88 100 99 s=32 w=3.76395E-5,
89 101 78 s=108 w=3.1196102E-4,
90 101 100 s=4 w=0.001433797,
91 102 79 s=108 w=3.1196102E-4,
92 102 101 s=5 w=0.013234993,
93 103 90 s=88 w=0.003044347,
94 104 91 s=88 w=0.003044347,
95 104 103 s=95 w=0.0032388566,
96 105 92 s=88 w=0.003044347,
97 105 104 s=108 w=3.1196102E-4,
98 106 93 s=88 w=0.003044347,
99 106 105 s=30 w=1.8738024E-4,
100 107 94 s=88 w=0.003044347,
101 107 106 s=31 w=0.006941336,
102 108 95 s=88 w=0.003044347,
103 108 107 s=14 w=0.0046762177,
104 109 96 s=88 w=0.003044347,
105 109 108 s=71 w=0.0020383906,
106 110 89 s=77 w=0.0014042365,
107 111 90 s=77 w=0.0014042365,
108 111 110 s=84 w=0.0011722546,
109 112 103 s=77 w=0.0014042365,
110 112 111 s=88 w=0.003044347,
111 113 104 s=77 w=0.0014042365,
112 113 112 s=95 w=0.0032388566,
113 114 105 s=77 w=0.0014042365,
114 114 113 s=108 w=3.1196102E-4,
115 115 106 s=77 w=0.0014042365,
116 115 114 s=30 w=1.8738024E-4,
117 116 113 s=94 w=0.0014182117,
118 117 114 s=94 w=0.0014182117,
119 117 116 s=108 w=3.1196102E-4,
120 118 115 s=94 w=0.0014182117,
121 118 117 s=30 w=1.8738024E-4,
122 119 106 s=94 w=0.0014182117,
123 119 118 s=77 w=0.0014042365,
124 120 112 s=87 w=0.005197134,
125 121 113 s=87 w=0.005197134,
126 121 120 s=95 w=0.0032388566,
127 122 116 s=87 w=0.005197134,
128 122 121 s=94 w=0.0014182117,
129 123 117 s=87 w=0.005197134,
130 123 122 s=108 w=3.1196102E-4,
131 124 118 s=87 w=0.005197134,
132 124 123 s=30 w=1.8738024E-4,
133 125 123 s=107 w=0.0035878224,
134 126 124 s=107 w=0.0035878224,
135 126 125 s=30 w=1.8738024E-4,
136 127 118 s=107 w=0.0035878224,
137 127 126 s=87 w=0.005197134,
138 128 119 s=107 w=0.0035878224,
139 128 127 s=77 w=0.0014042365,
140 129 106 s=107 w=0.0035878224,
141 129 128 s=94 w=0.0014182117,
142 130 107 s=107 w=0.0035878224,
143 130 129 s=31 w=0.006941336,
144 131 108 s=107 w=0.0035878224,
145 131 130 s=14 w=0.0046762177,
146 132 125 s=118 w=0.0053983396,
147 133 126 s=118 w=0.0053983396,
148 133 132 s=30 w=1.8738024E-4,
149 134 127 s=118 w=0.0053983396,
150 134 133 s=87 w=0.005197134,
151 135 128 s=118 w=0.0053983396,
152 135 134 s=77 w=0.0014042365,
153 136 129 s=118 w=0.0053983396,
154 136 135 s=94 w=0.0014182117,
155 137 130 s=118 w=0.0053983396,
156 137 136 s=31 w=0.006941336,
157 138 131 s=118 w=0.0053983396,
158 138 137 s=14 w=0.0046762177,
159 139 108 s=118 w=0.0053983396,
160 139 138 s=107 w=0.0035878224,
161 140 109 s=118 w=0.0053983396,
162 140 139 s=71 w=0.0020383906,
163 141 125 s=106 w=5.323577E-4,
164 142 132 s=106 w=5.323577E-4,
165 142 141 s=118 w=0.0053983396,
166 143 133 s=106 w=5.323577E-4,
167 143 142 s=30 w=1.8738024E-4,
168 144 134 s=106 w=5.323577E-4,
169 144 143 s=87 w=0.005197134,
170 145 135 s=106 w=5.323577E-4,
171 145 144 s=77 w=0.0014042365,
172 146 122 s=93 w=0.0020240585,
173 147 123 s=93 w=0.0020240585,
174 147 146 s=108 w=3.1196102E-4,
175 148 125 s=93 w=0.0020240585,
176 148 147 s=107 w=0.0035878224,
177 149 141 s=93 w=0.0020240585,
178 149 148 s=106 w=5.323577E-4,
179 150 142 s=93 w=0.0020240585,
180 150 149 s=118 w=0.0053983396,
181 151 143 s=93 w=0.0020240585,
182 151 150 s=30 w=1.8738024E-4,
183 152 150 s=117 w=9.340838E-4,
184 153 151 s=117 w=9.340838E-4,
185 153 152 s=30 w=1.8738024E-4,
186 154 143 s=117 w=9.340838E-4,
187 154 153 s=93 w=0.0020240585,
188 155 144 s=117 w=9.340838E-4,
189 155 154 s=87 w=0.005197134,
190 156 145 s=117 w=9.340838E-4,
191 156 155 s=77 w=0.0014042365,
192 157 146 s=92 w=7.998454E-4,
193 158 147 s=92 w=7.998454E-4,
194 158 157 s=108 w=3.1196102E-4,
195 159 148 s=92 w=7.998454E-4,
196 159 158 s=107 w=0.0035878224,
197 160 149 s=92 w=7.998454E-4,
198 160 159 s=106 w=5.323577E-4,
199 161 150 s=92 w=7.998454E-4,
200 161 160 s=118 w=0.0053983396,
201 162 152 s=92 w=7.998454E-4,
202 162 161 s=117 w=9.340838E-4,
203 163 153 s=92 w=7.998454E-4,
204 163 162 s=30 w=1.8738024E-4,
205 164 162 s=116 w=0.0016532337,
206 165 163 s=116 w=0.0016532337,
207 165 164 s=30 w=1.8738024E-4,
208 166 153 s=116 w=0.0016532337,
209 166 165 s=92 w=7.998454E-4,
210 167 154 s=116 w=0.0016532337,
211 167 166 s=93 w=0.0020240585,
212 168 87 s=29 w=0.0037796078,
213 169 88 s=29 w=0.0037796078,
214 169 168 s=67 w=0.0051520667,
215 170 89 s=29 w=0.0037796078,
216 170 169 s=71 w=0.0020383906,
217 171 110 s=29 w=0.0037796078,
218 171 170 s=77 w=0.0014042365,
219 172 111 s=29 w=0.0037796078,
220 172 171 s=84 w=0.0011722546,
221 173 112 s=29 w=0.0037796078,
222 173 172 s=88 w=0.003044347,
223 174 120 s=29 w=0.0037796078,
224 174 173 s=87 w=0.005197134,
225 175 121 s=29 w=0.0037796078,
226 175 174 s=95 w=0.0032388566,
227 176 122 s=29 w=0.0037796078,
228 176 175 s=94 w=0.0014182117,
229 177 146 s=29 w=0.0037796078,
230 177 176 s=93 w=0.0020240585,
231 178 157 s=29 w=0.0037796078,
232 178 177 s=92 w=7.998454E-4,
233 179 164 s=124 w=5.6598417E-4,
234 180 165 s=124 w=5.6598417E-4,
235 180 179 s=30 w=1.8738024E-4,
236 181 166 s=124 w=5.6598417E-4,
237 181 180 s=92 w=7.998454E-4,
238 182 167 s=124 w=5.6598417E-4,
239 182 181 s=93 w=0.0020240585,
240 183 168 s=28 w=0.022385653,
241 184 169 s=28 w=0.022385653,
242 184 183 s=67 w=0.0051520667,
243 185 170 s=28 w=0.022385653,
244 185 184 s=71 w=0.0020383906,
245 186 171 s=28 w=0.022385653,
246 186 185 s=77 w=0.0014042365,
247 187 172 s=28 w=0.022385653,
248 187 186 s=84 w=0.0011722546,
249 188 173 s=28 w=0.022385653,
250 188 187 s=88 w=0.003044347,
251 189 174 s=28 w=0.022385653,
252 189 188 s=87 w=0.005197134,
253 190 175 s=28 w=0.022385653,
254 190 189 s=95 w=0.0032388566,
255 191 176 s=28 w=0.022385653,
256 191 190 s=94 w=0.0014182117,
257 192 177 s=28 w=0.022385653,
258 192 191 s=93 w=0.0020240585,
259 193 178 s=28 w=0.022385653,
260 193 192 s=92 w=7.998454E-4,
261 194 183 s=27 w=0.014954218,
262 195 184 s=27 w=0.014954218,
263 195 194 s=67 w=0.0051520667,
264 196 185 s=27 w=0.014954218,
265 196 195 s=71 w=0.0020383906,
266 197 186 s=27 w=0.014954218,
267 197 196 s=77 w=0.0014042365,
268 198 187 s=27 w=0.014954218,
269 198 197 s=84 w=0.0011722546,
270 199 188 s=27 w=0.014954218,
271 199 198 s=88 w=0.003044347,
272 200 189 s=27 w=0.014954218,
273 200 199 s=87 w=0.005197134,
274 201 197 s=76 w=0.002561723,
275 202 198 s=76 w=0.002561723,
276 202 201 s=84 w=0.0011722546,
277 203 199 s=76 w=0.002561723,
278 203 202 s=88 w=0.003044347,
279 204 200 s=76 w=0.002561723,
280 204 203 s=87 w=0.005197134,
281 205 189 s=76 w=0.002561723,
282 205 204 s=27 w=0.014954218,
283 206 190 s=76 w=0.002561723,
284 206 205 s=95 w=0.0032388566,
285 207 191 s=76 w=0.002561723,
286 207 206 s=94 w=0.0014182117,
287 208 192 s=76 w=0.002561723,
288 208 207 s=93 w=0.0020240585,
289 209 193 s=76 w=0.002561723,
290 209 208 s=92 w=7.998454E-4,
291 210 178 s=76 w=0.002561723,
292 210 209 s=28 w=0.022385653,
293 211 157 s=76 w=0.002561723,
294 211 210 s=29 w=0.0037796078,
295 212 158 s=76 w=0.002561723,
296 212 211 s=108 w=3.1196102E-4,
297 213 159 s=76 w=0.002561723,
298 213 212 s=107 w=0.0035878224,
299 214 160 s=76 w=0.002561723,
300 214 213 s=106 w=5.323577E-4,
301 215 161 s=76 w=0.002561723,
302 215 214 s=118 w=0.0053983396,
303 216 162 s=76 w=0.002561723,
304 216 215 s=117 w=9.340838E-4,
305 217 164 s=76 w=0.002561723,
306 217 216 s=116 w=0.0016532337,
307 218 179 s=76 w=0.002561723,
308 218 217 s=124 w=5.6598417E-4,
309 219 194 s=37 w=1.6495913E-4,
310 220 195 s=37 w=1.6495913E-4,
311 220 219 s=67 w=0.0051520667,
312 221 196 s=37 w=1.6495913E-4,
313 221 220 s=71 w=0.0020383906,
314 222 197 s=37 w=1.6495913E-4,
315 222 221 s=77 w=0.0014042365,
316 223 201 s=37 w=1.6495913E-4,
317 223 222 s=76 w=0.002561723,
318 224 202 s=37 w=1.6495913E-4,
319 224 223 s=84 w=0.0011722546,
320 225 203 s=37 w=1.6495913E-4,
321 225 224 s=88 w=0.003044347,
322 226 204 s=37 w=1.6495913E-4,
323 226 225 s=87 w=0.005197134,
324 227 219 s=45 w=2.2090029E-4,
325 228 220 s=45 w=2.2090029E-4,
326 228 227 s=67 w=0.0051520667,
327 229 221 s=45 w=2.2090029E-4,
328 229 228 s=71 w=0.0020383906,
329 230 222 s=45 w=2.2090029E-4,
330 230 229 s=77 w=0.0014042365,
331 231 223 s=45 w=2.2090029E-4,
332 231 230 s=76 w=0.002561723,
333 232 224 s=45 w=2.2090029E-4,
334 232 231 s=84 w=0.0011722546,
335 233 225 s=45 w=2.2090029E-4,
336 233 232 s=88 w=0.003044347,
337 234 226 s=45 w=2.2090029E-4,
338 234 233 s=87 w=0.005197134,
339 235 204 s=45 w=2.2090029E-4,
340 235 234 s=37 w=1.6495913E-4,
341 236 205 s=45 w=2.2090029E-4,
342 236 235 s=27 w=0.014954218,
343 237 206 s=45 w=2.2090029E-4,
344 237 236 s=95 w=0.0032388566,
345 238 207 s=45 w=2.2090029E-4,
346 238 237 s=94 w=0.0014182117,
347 239 208 s=45 w=2.2090029E-4,
348 239 238 s=93 w=0.0020240585,
349 240 209 s=45 w=2.2090029E-4,
350 240 239 s=92 w=7.998454E-4,
351 241 232 s=83 w=0.0016624044,
352 242 233 s=83 w=0.0016624044,
353 242 241 s=88 w=0.003044347,
354 243 234 s=83 w=0.0016624044,
355 243 242 s=87 w=0.005197134,
356 244 235 s=83 w=0.0016624044,
357 244 243 s=37 w=1.6495913E-4,
358 245 236 s=83 w=0.0016624044,
359 245 244 s=27 w=0.014954218,
360 246 237 s=83 w=0.0016624044,
361 246 245 s=95 w=0.0032388566,
362 247 238 s=83 w=0.0016624044,
363 247 246 s=94 w=0.0014182117,
364 248 239 s=83 w=0.0016624044,
365 248 247 s=93 w=0.0020240585,
366 249 240 s=83 w=0.0016624044,
367 249 248 s=92 w=7.998454E-4,
368 250 209 s=83 w=0.0016624044,
369 250 249 s=45 w=2.2090029E-4,
370 251 210 s=83 w=0.0016624044,
371 251 250 s=28 w=0.022385653,
372 252 211 s=83 w=0.0016624044,
373 252 251 s=29 w=0.0037796078,
374 253 212 s=83 w=0.0016624044,
375 253 252 s=108 w=3.1196102E-4,
376 254 213 s=83 w=0.0016624044,
377 254 253 s=107 w=0.0035878224,
378 255 214 s=83 w=0.0016624044,
379 255 254 s=106 w=5.323577E-4,
380 256 215 s=83 w=0.0016624044,
381 256 255 s=118 w=0.0053983396,
382 257 216 s=83 w=0.0016624044,
383 257 256 s=117 w=9.340838E-4,
384 258 217 s=83 w=0.0016624044,
385 258 257 s=116 w=0.0016532337,
386 259 218 s=83 w=0.0016624044,
387 259 258 s=124 w=5.6598417E-4,
388 260 52 s=10 w=0.0051303306,
389 261 56 s=10 w=0.0051303306,
390 261 260 s=14 w=0.0046762177,
391 262 58 s=10 w=0.0051303306,
392 262 261 s=18 w=0.011402004,
393 263 59 s=10 w=0.0051303306,
394 263 262 s=33 w=0.0106972605,
395 264 61 s=10 w=0.0051303306,
396 264 263 s=32 w=3.76395E-5,
397 265 64 s=10 w=0.0051303306,
398 265 264 s=31 w=0.006941336,
399 266 87 s=10 w=0.0051303306,
400 266 265 s=30 w=1.8738024E-4,
401 267 168 s=10 w=0.0051303306,
402 267 266 s=29 w=0.0037796078,
403 268 183 s=10 w=0.0051303306,
404 268 267 s=28 w=0.022385653,
405 269 194 s=10 w=0.0051303306,
406 269 268 s=27 w=0.014954218,
407 270 219 s=10 w=0.0051303306,
408 270 269 s=37 w=1.6495913E-4,
409 271 227 s=10 w=0.0051303306,
410 271 270 s=45 w=2.2090029E-4,
411 272 271 s=50 w=0.0048652072,
412 273 227 s=50 w=0.0048652072,
413 273 272 s=10 w=0.0051303306,
414 274 228 s=50 w=0.0048652072,
415 274 273 s=67 w=0.0051520667,
416 275 229 s=50 w=0.0048652072,
417 275 274 s=71 w=0.0020383906,
418 276 230 s=50 w=0.0048652072,
419 276 275 s=77 w=0.0014042365,
420 277 231 s=50 w=0.0048652072,
421 277 276 s=76 w=0.002561723,
422 278 232 s=50 w=0.0048652072,
423 278 277 s=84 w=0.0011722546,
424 279 241 s=50 w=0.0048652072,
425 279 278 s=83 w=0.0016624044,
426 280 242 s=50 w=0.0048652072,
427 280 279 s=88 w=0.003044347,
428 281 243 s=50 w=0.0048652072,
429 281 280 s=87 w=0.005197134,
430 282 244 s=50 w=0.0048652072,
431 282 281 s=37 w=1.6495913E-4,
432 283 245 s=50 w=0.0048652072,
433 283 282 s=27 w=0.014954218,
434 284 246 s=50 w=0.0048652072,
435 284 283 s=95 w=0.0032388566,
436 285 247 s=50 w=0.0048652072,
437 285 284 s=94 w=0.0014182117,
438 286 248 s=50 w=0.0048652072,
439 286 285 s=93 w=0.0020240585,
440 287 249 s=50 w=0.0048652072,
441 287 286 s=92 w=7.998454E-4,
442 288 180 s=145 w=7.863785E-4,
443 289 181 s=145 w=7.863785E-4,
444 289 288 s=92 w=7.998454E-4,
445 290 182 s=145 w=7.863785E-4,
446 290 289 s=93 w=0.0020240585,
447 291 167 s=145 w=7.863785E-4,
448 291 290 s=124 w=5.6598417E-4,
449 292 154 s=145 w=7.863785E-4,
450 292 291 s=116 w=0.0016532337,
451 293 155 s=145 w=7.863785E-4,
452 293 292 s=87 w=0.005197134,
453 294 156 s=145 w=7.863785E-4,
454 294 293 s=77 w=0.0014042365,
455 295 145 s=145 w=7.863785E-4,
456 295 294 s=117 w=9.340838E-4,
457 296 135 s=145 w=7.863785E-4,
458 296 295 s=106 w=5.323577E-4,
459 297 136 s=145 w=7.863785E-4,
460 297 296 s=94 w=0.0014182117,
461 298 137 s=145 w=7.863785E-4,
462 298 297 s=31 w=0.006941336,
463 299 138 s=145 w=7.863785E-4,
464 299 298 s=14 w=0.0046762177,
465 300 139 s=145 w=7.863785E-4,
466 300 299 s=107 w=0.0035878224,
467 301 140 s=145 w=7.863785E-4,
468 301 300 s=71 w=0.0020383906,
469 302 269 s=26 w=0.02040453,
470 303 270 s=26 w=0.02040453,
471 303 302 s=37 w=1.6495913E-4,
472 304 271 s=26 w=0.02040453,
473 304 303 s=45 w=2.2090029E-4,
474 305 272 s=26 w=0.02040453,
475 305 304 s=50 w=0.0048652072,
476 306 273 s=26 w=0.02040453,
477 306 305 s=10 w=0.0051303306,
478 307 274 s=26 w=0.02040453,
479 307 306 s=67 w=0.0051520667,
480 308 275 s=26 w=0.02040453,
481 308 307 s=71 w=0.0020383906,
482 309 303 s=40 w=0.0017946244,
483 310 304 s=40 w=0.0017946244,
484 310 309 s=45 w=2.2090029E-4,
485 311 305 s=40 w=0.0017946244,
486 311 310 s=50 w=0.0048652072,
487 312 306 s=40 w=0.0017946244,
488 312 311 s=10 w=0.0051303306,
489 313 307 s=40 w=0.0017946244,
490 313 312 s=67 w=0.0051520667,
491 314 308 s=40 w=0.0017946244,
492 314 313 s=71 w=0.0020383906,
493 315 275 s=40 w=0.0017946244,
494 315 314 s=26 w=0.02040453,
495 316 276 s=40 w=0.0017946244,
496 316 315 s=77 w=0.0014042365,
497 317 277 s=40 w=0.0017946244,
498 317 316 s=76 w=0.002561723,
499 318 287 s=91 w=0.003073607,
500 319 249 s=91 w=0.003073607,
501 319 318 s=50 w=0.0048652072,
502 320 250 s=91 w=0.003073607,
503 320 319 s=45 w=2.2090029E-4,
504 321 251 s=91 w=0.003073607,
505 321 320 s=28 w=0.022385653,
506 322 252 s=91 w=0.003073607,
507 322 321 s=29 w=0.0037796078,
508 323 253 s=91 w=0.003073607,
509 323 322 s=108 w=3.1196102E-4,
510 324 254 s=91 w=0.003073607,
511 324 323 s=107 w=0.0035878224,
512 325 255 s=91 w=0.003073607,
513 325 324 s=106 w=5.323577E-4,
514 326 256 s=91 w=0.003073607,
515 326 325 s=118 w=0.0053983396,
516 327 257 s=91 w=0.003073607,
517 327 326 s=117 w=9.340838E-4,
518 328 258 s=91 w=0.003073607,
519 328 327 s=116 w=0.0016532337,
520 329 259 s=91 w=0.003073607,
521 329 328 s=124 w=5.6598417E-4,
522 330 311 s=59 w=7.619991E-4,
523 331 312 s=59 w=7.619991E-4,
524 331 330 s=10 w=0.0051303306,
525 332 313 s=59 w=7.619991E-4,
526 332 331 s=67 w=0.0051520667,
527 333 314 s=59 w=7.619991E-4,
528 333 332 s=71 w=0.0020383906,
529 334 315 s=59 w=7.619991E-4,
530 334 333 s=26 w=0.02040453,
531 335 316 s=59 w=7.619991E-4,
532 335 334 s=77 w=0.0014042365,
533 336 317 s=59 w=7.619991E-4,
534 336 335 s=76 w=0.002561723,
535 337 277 s=59 w=7.619991E-4,
536 337 336 s=40 w=0.0017946244,
537 338 278 s=59 w=7.619991E-4,
538 338 337 s=84 w=0.0011722546,
539 339 279 s=59 w=7.619991E-4,
540 339 338 s=83 w=0.0016624044,
541 340 280 s=59 w=7.619991E-4,
542 340 339 s=88 w=0.003044347,
543 341 281 s=59 w=7.619991E-4,
544 341 340 s=87 w=0.005197134,
545 342 282 s=59 w=7.619991E-4,
546 342 341 s=37 w=1.6495913E-4,
547 343 283 s=59 w=7.619991E-4,
548 343 342 s=27 w=0.014954218,
549 344 284 s=59 w=7.619991E-4,
550 344 343 s=95 w=0.0032388566,
551 345 285 s=59 w=7.619991E-4,
552 345 344 s=94 w=0.0014182117,
553 346 286 s=59 w=7.619991E-4,
554 346 345 s=93 w=0.0020240585,
555 347 287 s=59 w=7.619991E-4,
556 347 346 s=92 w=7.998454E-4,
557 348 318 s=59 w=7.619991E-4,
558 348 347 s=91 w=0.003073607,
559 349 348 s=90 w=0.0023897649,
560 350 318 s=90 w=0.0023897649,
561 350 349 s=59 w=7.619991E-4,
562 351 319 s=90 w=0.0023897649,
563 351 350 s=50 w=0.0048652072,
564 352 320 s=90 w=0.0023897649,
565 352 351 s=45 w=2.2090029E-4,
566 353 321 s=90 w=0.0023897649,
567 353 352 s=28 w=0.022385653,
568 354 322 s=90 w=0.0023897649,
569 354 353 s=29 w=0.0037796078,
570 355 323 s=90 w=0.0023897649,
571 355 354 s=108 w=3.1196102E-4,
572 356 324 s=90 w=0.0023897649,
573 356 355 s=107 w=0.0035878224,
574 357 325 s=90 w=0.0023897649,
575 357 356 s=106 w=5.323577E-4,
576 358 326 s=90 w=0.0023897649,
577 358 357 s=118 w=0.0053983396,
578 359 327 s=90 w=0.0023897649,
579 359 358 s=117 w=9.340838E-4,
580 360 328 s=90 w=0.0023897649,
581 360 359 s=116 w=0.0016532337,
582 361 329 s=90 w=0.0023897649,
583 361 360 s=124 w=5.6598417E-4,
584 362 288 s=150 w=0.0048361905,
585 363 289 s=150 w=0.0048361905,
586 363 362 s=92 w=7.998454E-4,
587 364 290 s=150 w=0.0048361905,
588 364 363 s=93 w=0.0020240585,
589 365 291 s=150 w=0.0048361905,
590 365 364 s=124 w=5.6598417E-4,
591 366 292 s=150 w=0.0048361905,
592 366 365 s=116 w=0.0016532337,
593 367 293 s=150 w=0.0048361905,
594 367 366 s=87 w=0.005197134,
595 368 294 s=150 w=0.0048361905,
596 368 367 s=77 w=0.0014042365,
597 369 295 s=150 w=0.0048361905,
598 369 368 s=117 w=9.340838E-4,
599 370 296 s=150 w=0.0048361905,
600 370 369 s=106 w=5.323577E-4,
601 371 297 s=150 w=0.0048361905,
602 371 370 s=94 w=0.0014182117,
603 372 298 s=150 w=0.0048361905,
604 372 371 s=31 w=0.006941336,
605 373 299 s=150 w=0.0048361905,
606 373 372 s=14 w=0.0046762177,
607 374 302 s=25 w=0.0018840653,
608 375 303 s=25 w=0.0018840653,
609 375 374 s=37 w=1.6495913E-4,
610 376 309 s=25 w=0.0018840653,
611 376 375 s=40 w=0.0017946244,
612 377 310 s=25 w=0.0018840653,
613 377 376 s=45 w=2.2090029E-4,
614 378 311 s=25 w=0.0018840653,
615 378 377 s=50 w=0.0048652072,
616 379 330 s=25 w=0.0018840653,
617 379 378 s=59 w=7.619991E-4,
618 380 331 s=25 w=0.0018840653,
619 380 379 s=10 w=0.0051303306,
620 381 332 s=25 w=0.0018840653,
621 381 380 s=67 w=0.0051520667,
622 382 357 s=105 w=0.008229968,
623 383 358 s=105 w=0.008229968,
624 383 382 s=118 w=0.0053983396,
625 384 359 s=105 w=0.008229968,
626 384 383 s=117 w=9.340838E-4,
627 385 360 s=105 w=0.008229968,
628 385 384 s=116 w=0.0016532337,
629 386 361 s=105 w=0.008229968,
630 386 385 s=124 w=5.6598417E-4,
631 387 329 s=105 w=0.008229968,
632 387 386 s=90 w=0.0023897649,
633 388 374 s=24 w=0.053081784,
634 389 375 s=24 w=0.053081784,
635 389 388 s=37 w=1.6495913E-4,
636 390 376 s=24 w=0.053081784,
637 390 389 s=40 w=0.0017946244,
638 391 377 s=24 w=0.053081784,
639 391 390 s=45 w=2.2090029E-4,
640 392 378 s=24 w=0.053081784,
641 392 391 s=50 w=0.0048652072,
642 393 379 s=24 w=0.053081784,
643 393 392 s=59 w=7.619991E-4,
644 394 381 s=66 w=0.002024026,
645 395 332 s=66 w=0.002024026,
646 395 394 s=25 w=0.0018840653,
647 396 333 s=66 w=0.002024026,
648 396 395 s=71 w=0.0020383906,
649 397 334 s=66 w=0.002024026,
650 397 396 s=26 w=0.02040453,
651 398 335 s=66 w=0.002024026,
652 398 397 s=77 w=0.0014042365,
653 399 336 s=66 w=0.002024026,
654 399 398 s=76 w=0.002561723,
655 400 337 s=66 w=0.002024026,
656 400 399 s=40 w=0.0017946244,
657 401 338 s=66 w=0.002024026,
658 401 400 s=84 w=0.0011722546,
659 402 339 s=66 w=0.002024026,
660 402 401 s=83 w=0.0016624044,
661 403 340 s=66 w=0.002024026,
662 403 402 s=88 w=0.003044347,
663 404 341 s=66 w=0.002024026,
664 404 403 s=87 w=0.005197134,
665 405 342 s=66 w=0.002024026,
666 405 404 s=37 w=1.6495913E-4,
667 406 343 s=66 w=0.002024026,
668 406 405 s=27 w=0.014954218,
669 407 344 s=66 w=0.002024026,
670 407 406 s=95 w=0.0032388566,
671 408 345 s=66 w=0.002024026,
672 408 407 s=94 w=0.0014182117,
673 409 346 s=66 w=0.002024026,
674 409 408 s=93 w=0.0020240585,
675 410 347 s=66 w=0.002024026,
676 410 409 s=92 w=7.998454E-4,
677 411 348 s=66 w=0.002024026,
678 411 410 s=91 w=0.003073607,
679 412 349 s=66 w=0.002024026,
680 412 411 s=90 w=0.0023897649,
681 413 382 s=104 w=0.016333569,
682 414 383 s=104 w=0.016333569,
683 414 413 s=118 w=0.0053983396,
684 415 384 s=104 w=0.016333569,
685 415 414 s=117 w=9.340838E-4,
686 416 385 s=104 w=0.016333569,
687 416 415 s=116 w=0.0016532337,
688 417 386 s=104 w=0.016333569,
689 417 416 s=124 w=5.6598417E-4,
690 418 416 s=115 w=0.027412988,
691 419 417 s=115 w=0.027412988,
692 419 418 s=124 w=5.6598417E-4,
693 420 386 s=115 w=0.027412988,
694 420 419 s=104 w=0.016333569,
695 421 387 s=115 w=0.027412988,
696 421 420 s=90 w=0.0023897649,
697 422 362 s=154 w=6.264841E-4,
698 423 363 s=154 w=6.264841E-4,
699 423 422 s=92 w=7.998454E-4,
700 424 364 s=154 w=6.264841E-4,
701 424 423 s=93 w=0.0020240585,
702 425 365 s=154 w=6.264841E-4,
703 425 424 s=124 w=5.6598417E-4,
704 426 366 s=154 w=6.264841E-4,
705 426 425 s=116 w=0.0016532337,
706 427 367 s=154 w=6.264841E-4,
707 427 426 s=87 w=0.005197134,
708 428 368 s=154 w=6.264841E-4,
709 428 427 s=77 w=0.0014042365,
710 429 369 s=154 w=6.264841E-4,
711 429 428 s=117 w=9.340838E-4,
712 430 370 s=154 w=6.264841E-4,
713 430 429 s=106 w=5.323577E-4,
714 431 388 s=23 w=0.030412467,
715 432 389 s=23 w=0.030412467,
716 432 431 s=37 w=1.6495913E-4,
717 433 390 s=23 w=0.030412467,
718 433 432 s=40 w=0.0017946244,
719 434 391 s=23 w=0.030412467,
720 434 433 s=45 w=2.2090029E-4,
721 435 392 s=23 w=0.030412467,
722 435 434 s=50 w=0.0048652072,
723 436 393 s=23 w=0.030412467,
724 436 435 s=59 w=7.619991E-4,
725 437 434 s=44 w=5.891759E-4,
726 438 435 s=44 w=5.891759E-4,
727 438 437 s=50 w=0.0048652072,
728 439 436 s=44 w=5.891759E-4,
729 439 438 s=59 w=7.619991E-4,
730 440 393 s=44 w=5.891759E-4,
731 440 439 s=23 w=0.030412467,
732 441 379 s=44 w=5.891759E-4,
733 441 440 s=24 w=0.053081784,
734 442 380 s=44 w=5.891759E-4,
735 442 441 s=10 w=0.0051303306,
736 443 381 s=44 w=5.891759E-4,
737 443 442 s=67 w=0.0051520667,
738 444 394 s=44 w=5.891759E-4,
739 444 443 s=66 w=0.002024026,
740 445 395 s=44 w=5.891759E-4,
741 445 444 s=25 w=0.0018840653,
742 446 396 s=44 w=5.891759E-4,
743 446 445 s=71 w=0.0020383906,
744 447 439 s=58 w=0.002910817,
745 448 440 s=58 w=0.002910817,
746 448 447 s=23 w=0.030412467,
747 449 441 s=58 w=0.002910817,
748 449 448 s=24 w=0.053081784,
749 450 442 s=58 w=0.002910817,
750 450 449 s=10 w=0.0051303306,
751 451 443 s=58 w=0.002910817,
752 451 450 s=67 w=0.0051520667,
753 452 444 s=58 w=0.002910817,
754 452 451 s=66 w=0.002024026,
755 453 445 s=58 w=0.002910817,
756 453 452 s=25 w=0.0018840653,
757 454 446 s=58 w=0.002910817,
758 454 453 s=71 w=0.0020383906,
759 455 396 s=58 w=0.002910817,
760 455 454 s=44 w=5.891759E-4,
761 456 397 s=58 w=0.002910817,
762 456 455 s=26 w=0.02040453,
763 457 398 s=58 w=0.002910817,
764 457 456 s=77 w=0.0014042365,
765 458 399 s=58 w=0.002910817,
766 458 457 s=76 w=0.002561723,
767 459 413 s=103 w=0.015688868,
768 460 414 s=103 w=0.015688868,
769 460 459 s=118 w=0.0053983396,
770 461 415 s=103 w=0.015688868,
771 461 460 s=117 w=9.340838E-4,
772 462 416 s=103 w=0.015688868,
773 462 461 s=116 w=0.0016532337,
774 463 418 s=103 w=0.015688868,
775 463 462 s=115 w=0.027412988,
776 464 419 s=103 w=0.015688868,
777 464 463 s=124 w=5.6598417E-4,
778 465 463 s=114 w=0.022201914,
779 466 464 s=114 w=0.022201914,
780 466 465 s=124 w=5.6598417E-4,
781 467 419 s=114 w=0.022201914,
782 467 466 s=103 w=0.015688868,
783 468 362 s=149 w=0.06606492,
784 469 422 s=149 w=0.06606492,
785 469 468 s=154 w=6.264841E-4,
786 470 423 s=149 w=0.06606492,
787 470 469 s=92 w=7.998454E-4,
788 471 424 s=149 w=0.06606492,
789 471 470 s=93 w=0.0020240585,
790 472 469 s=153 w=8.7791326E-4,
791 473 470 s=153 w=8.7791326E-4,
792 473 472 s=92 w=7.998454E-4,
793 474 471 s=153 w=8.7791326E-4,
794 474 473 s=93 w=0.0020240585,
795 475 424 s=153 w=8.7791326E-4,
796 475 474 s=149 w=0.06606492,
797 476 425 s=153 w=8.7791326E-4,
798 476 475 s=124 w=5.6598417E-4,
799 477 426 s=153 w=8.7791326E-4,
800 477 476 s=116 w=0.0016532337,
801 478 427 s=153 w=8.7791326E-4,
802 478 477 s=87 w=0.005197134,
803 479 428 s=153 w=8.7791326E-4,
804 479 478 s=77 w=0.0014042365,
805 480 438 s=49 w=0.0026620869,
806 481 439 s=49 w=0.0026620869,
807 481 480 s=59 w=7.619991E-4,
808 482 447 s=49 w=0.0026620869,
809 482 481 s=58 w=0.002910817,
810 483 448 s=49 w=0.0026620869,
811 483 482 s=23 w=0.030412467,
812 484 449 s=49 w=0.0026620869,
813 484 483 s=24 w=0.053081784,
814 485 450 s=49 w=0.0026620869,
815 485 484 s=10 w=0.0051303306,
816 486 451 s=49 w=0.0026620869,
817 486 485 s=67 w=0.0051520667,
818 487 452 s=49 w=0.0026620869,
819 487 486 s=66 w=0.002024026,
820 488 453 s=49 w=0.0026620869,
821 488 487 s=25 w=0.0018840653,
822 489 454 s=49 w=0.0026620869,
823 489 488 s=71 w=0.0020383906,
824 490 480 s=53 w=0.0076406086,
825 491 481 s=53 w=0.0076406086,
826 491 490 s=59 w=7.619991E-4,
827 492 482 s=53 w=0.0076406086,
828 492 491 s=58 w=0.002910817,
829 493 483 s=53 w=0.0076406086,
830 493 492 s=23 w=0.030412467,
831 494 484 s=53 w=0.0076406086,
832 494 493 s=24 w=0.053081784,
833 495 485 s=53 w=0.0076406086,
834 495 494 s=10 w=0.0051303306,
835 496 486 s=53 w=0.0076406086,
836 496 495 s=67 w=0.0051520667,
837 497 487 s=53 w=0.0076406086,
838 497 496 s=66 w=0.002024026,
839 498 488 s=53 w=0.0076406086,
840 498 497 s=25 w=0.0018840653,
841 499 489 s=53 w=0.0076406086,
842 499 498 s=71 w=0.0020383906,
843 500 454 s=53 w=0.0076406086,
844 500 499 s=49 w=0.0026620869,
845 501 455 s=53 w=0.0076406086,
846 501 500 s=44 w=5.891759E-4,
847 502 459 s=102 w=0.0027280157,
848 503 460 s=102 w=0.0027280157,
849 503 502 s=118 w=0.0053983396,
850 504 461 s=102 w=0.0027280157,
851 504 503 s=117 w=9.340838E-4,
852 505 462 s=102 w=0.0027280157,
853 505 504 s=116 w=0.0016532337,
854 506 463 s=102 w=0.0027280157,
855 506 505 s=115 w=0.027412988,
856 507 465 s=102 w=0.0027280157,
857 507 506 s=114 w=0.022201914,
858 508 466 s=102 w=0.0027280157,
859 508 507 s=124 w=5.6598417E-4,
860 509 507 s=113 w=7.64415E-4,
861 510 508 s=113 w=7.64415E-4,
862 510 509 s=124 w=5.6598417E-4,
863 511 466 s=113 w=7.64415E-4,
864 511 510 s=102 w=0.0027280157,
865 512 510 s=123 w=0.0015894715,
866 513 511 s=123 w=0.0015894715,
867 513 512 s=102 w=0.0027280157,
868 514 466 s=123 w=0.0015894715,
869 514 513 s=113 w=7.64415E-4,
870 515 467 s=123 w=0.0015894715,
871 515 514 s=103 w=0.015688868,
872 516 472 s=152 w=0.003366195,
873 517 473 s=152 w=0.003366195,
874 517 516 s=92 w=7.998454E-4,
875 518 474 s=152 w=0.003366195,
876 518 517 s=93 w=0.0020240585,
877 519 373 s=170 w=0.0036748603,
878 519 45 s=169 w=0.31861672,
879 520 299 s=170 w=0.0036748603,
880 520 519 s=150 w=0.0048361905,
881 521 300 s=170 w=0.0036748603,
882 521 520 s=107 w=0.0035878224,
883 522 301 s=170 w=0.0036748603,
884 522 521 s=71 w=0.0020383906,
885 522 46 s=171 w=0.35087052,
886 523 140 s=170 w=0.0036748603,
887 523 522 s=145 w=7.863785E-4,
888 524 109 s=170 w=0.0036748603,
889 524 523 s=118 w=0.0053983396,
890 525 96 s=170 w=0.0036748603,
891 525 524 s=88 w=0.003044347,
892 526 97 s=170 w=0.0036748603,
893 526 525 s=67 w=0.0051520667,
894 527 98 s=170 w=0.0036748603,
895 527 526 s=18 w=0.011402004,
896 528 99 s=170 w=0.0036748603,
897 528 527 s=84 w=0.0011722546,
898 529 100 s=170 w=0.0036748603,
899 529 528 s=32 w=3.76395E-5,
900 530 101 s=170 w=0.0036748603,
901 530 529 s=4 w=0.001433797,
902 531 102 s=170 w=0.0036748603,
903 531 530 s=5 w=0.013234993,
904 532 52 s=3 w=0.0110037215,
905 533 260 s=3 w=0.0110037215,
906 533 532 s=10 w=0.0051303306,
907 534 261 s=3 w=0.0110037215,
908 534 533 s=14 w=0.0046762177,
909 535 262 s=3 w=0.0110037215,
910 535 534 s=18 w=0.011402004,
911 536 431 s=22 w=0.0013590823,
912 537 432 s=22 w=0.0013590823,
913 537 536 s=37 w=1.6495913E-4,
914 538 433 s=22 w=0.0013590823,
915 538 537 s=40 w=0.0017946244,
916 539 434 s=22 w=0.0013590823,
917 539 538 s=45 w=2.2090029E-4,
918 540 437 s=22 w=0.0013590823,
919 540 539 s=44 w=5.891759E-4,
920 541 438 s=22 w=0.0013590823,
921 541 540 s=50 w=0.0048652072,
922 542 480 s=22 w=0.0013590823,
923 542 541 s=49 w=0.0026620869,
924 543 537 s=36 w=0.004504204,
925 544 538 s=36 w=0.004504204,
926 544 543 s=40 w=0.0017946244,
927 545 539 s=36 w=0.004504204,
928 545 544 s=45 w=2.2090029E-4,
929 546 540 s=36 w=0.004504204,
930 546 545 s=44 w=5.891759E-4,
931 547 541 s=36 w=0.004504204,
932 547 546 s=50 w=0.0048652072,
933 548 542 s=36 w=0.004504204,
934 548 547 s=49 w=0.0026620869,
935 549 480 s=36 w=0.004504204,
936 549 548 s=22 w=0.0013590823,
937 550 490 s=36 w=0.004504204,
938 550 549 s=53 w=0.0076406086,
939 551 546 s=43 w=0.0014215651,
940 552 547 s=43 w=0.0014215651,
941 552 551 s=50 w=0.0048652072,
942 553 548 s=43 w=0.0014215651,
943 553 552 s=49 w=0.0026620869,
944 554 549 s=43 w=0.0014215651,
945 554 553 s=22 w=0.0013590823,
946 555 550 s=43 w=0.0014215651,
947 555 554 s=53 w=0.0076406086,
948 556 490 s=43 w=0.0014215651,
949 556 555 s=36 w=0.004504204,
950 557 491 s=43 w=0.0014215651,
951 557 556 s=59 w=7.619991E-4,
952 558 492 s=43 w=0.0014215651,
953 558 557 s=58 w=0.002910817,
954 559 493 s=43 w=0.0014215651,
955 559 558 s=23 w=0.030412467,
956 560 558 s=57 w=0.0017309756,
957 561 559 s=57 w=0.0017309756,
958 561 560 s=23 w=0.030412467,
959 562 493 s=57 w=0.0017309756,
960 562 561 s=43 w=0.0014215651,
961 563 494 s=57 w=0.0017309756,
962 563 562 s=24 w=0.053081784,
963 564 495 s=57 w=0.0017309756,
964 564 563 s=10 w=0.0051303306,
965 565 496 s=57 w=0.0017309756,
966 565 564 s=67 w=0.0051520667,
967 566 497 s=57 w=0.0017309756,
968 566 565 s=66 w=0.002024026,
969 567 498 s=57 w=0.0017309756,
970 567 566 s=25 w=0.0018840653,
971 568 499 s=57 w=0.0017309756,
972 568 567 s=71 w=0.0020383906,
973 569 500 s=57 w=0.0017309756,
974 569 568 s=49 w=0.0026620869,
975 570 501 s=57 w=0.0017309756,
976 570 569 s=44 w=5.891759E-4,
977 571 566 s=65 w=0.007904119,
978 572 567 s=65 w=0.007904119,
979 572 571 s=25 w=0.0018840653,
980 573 568 s=65 w=0.007904119,
981 573 572 s=71 w=0.0020383906,
982 574 569 s=65 w=0.007904119,
983 574 573 s=49 w=0.0026620869,
984 575 570 s=65 w=0.007904119,
985 575 574 s=44 w=5.891759E-4,
986 576 501 s=65 w=0.007904119,
987 576 575 s=57 w=0.0017309756,
988 577 455 s=65 w=0.007904119,
989 577 576 s=53 w=0.0076406086,
990 578 456 s=65 w=0.007904119,
991 578 577 s=26 w=0.02040453,
992 579 457 s=65 w=0.007904119,
993 579 578 s=77 w=0.0014042365,
994 580 458 s=65 w=0.007904119,
995 580 579 s=76 w=0.002561723,
996 581 573 s=70 w=3.9221643E-4,
997 582 574 s=70 w=3.9221643E-4,
998 582 581 s=49 w=0.0026620869,
999 583 575 s=70 w=3.9221643E-4,
1000 583 582 s=44 w=5.891759E-4,
1001 584 576 s=70 w=3.9221643E-4,
1002 584 583 s=57 w=0.0017309756,
1003 585 577 s=70 w=3.9221643E-4,
1004 585 584 s=53 w=0.0076406086,
1005 586 578 s=70 w=3.9221643E-4,
1006 586 585 s=26 w=0.02040453,
1007 587 579 s=70 w=3.9221643E-4,
1008 587 586 s=77 w=0.0014042365,
1009 588 580 s=70 w=3.9221643E-4,
1010 588 587 s=76 w=0.002561723,
1011 589 458 s=70 w=3.9221643E-4,
1012 589 588 s=65 w=0.007904119,
1013 590 399 s=70 w=3.9221643E-4,
1014 590 589 s=58 w=0.002910817,
1015 591 400 s=70 w=3.9221643E-4,
1016 591 590 s=40 w=0.0017946244,
1017 592 401 s=70 w=3.9221643E-4,
1018 592 591 s=84 w=0.0011722546,
1019 593 402 s=70 w=3.9221643E-4,
1020 593 592 s=83 w=0.0016624044,
1021 594 588 s=75 w=0.005223254,
1022 595 589 s=75 w=0.005223254,
1023 595 594 s=65 w=0.007904119,
1024 596 590 s=75 w=0.005223254,
1025 596 595 s=58 w=0.002910817,
1026 597 591 s=75 w=0.005223254,
1027 597 596 s=40 w=0.0017946244,
1028 598 592 s=75 w=0.005223254,
1029 598 597 s=84 w=0.0011722546,
1030 599 593 s=75 w=0.005223254,
1031 599 598 s=83 w=0.0016624044,
1032 600 402 s=75 w=0.005223254,
1033 600 599 s=70 w=3.9221643E-4,
1034 601 403 s=75 w=0.005223254,
1035 601 600 s=88 w=0.003044347,
1036 602 404 s=75 w=0.005223254,
1037 602 601 s=87 w=0.005197134,
1038 603 405 s=75 w=0.005223254,
1039 603 602 s=37 w=1.6495913E-4,
1040 604 406 s=75 w=0.005223254,
1041 604 603 s=27 w=0.014954218,
1042 605 407 s=75 w=0.005223254,
1043 605 604 s=95 w=0.0032388566,
1044 606 408 s=75 w=0.005223254,
1045 606 605 s=94 w=0.0014182117,
1046 607 409 s=75 w=0.005223254,
1047 607 606 s=93 w=0.0020240585,
1048 608 410 s=75 w=0.005223254,
1049 608 607 s=92 w=7.998454E-4,
1050 609 411 s=75 w=0.005223254,
1051 609 608 s=91 w=0.003073607,
1052 610 412 s=75 w=0.005223254,
1053 610 609 s=90 w=0.0023897649,
1054 611 502 s=101 w=0.002616093,
1055 612 503 s=101 w=0.002616093,
1056 612 611 s=118 w=0.0053983396,
1057 613 504 s=101 w=0.002616093,
1058 613 612 s=117 w=9.340838E-4,
1059 614 505 s=101 w=0.002616093,
1060 614 613 s=116 w=0.0016532337,
1061 615 506 s=101 w=0.002616093,
1062 615 614 s=115 w=0.027412988,
1063 616 507 s=101 w=0.002616093,
1064 616 615 s=114 w=0.022201914,
1065 617 509 s=101 w=0.002616093,
1066 617 616 s=113 w=7.64415E-4,
1067 618 510 s=101 w=0.002616093,
1068 618 617 s=124 w=5.6598417E-4,
1069 619 512 s=101 w=0.002616093,
1070 619 618 s=123 w=0.0015894715,
1071 620 617 s=112 w=0.15296195,
1072 621 618 s=112 w=0.15296195,
1073 621 620 s=124 w=5.6598417E-4,
1074 622 619 s=112 w=0.15296195,
1075 622 621 s=123 w=0.0015894715,
1076 623 512 s=112 w=0.15296195,
1077 623 622 s=101 w=0.002616093,
1078 624 622 s=122 w=0.001413821,
1079 625 623 s=122 w=0.001413821,
1080 625 624 s=101 w=0.002616093,
1081 626 512 s=122 w=0.001413821,
1082 626 625 s=112 w=0.15296195,
1083 627 513 s=122 w=0.001413821,
1084 627 626 s=102 w=0.0027280157,
1085 628 624 s=127 w=2.8504484E-5,
1086 629 625 s=127 w=2.8504484E-5,
1087 629 628 s=101 w=0.002616093,
1088 630 626 s=127 w=2.8504484E-5,
1089 630 629 s=112 w=0.15296195,
1090 631 627 s=127 w=2.8504484E-5,
1091 631 630 s=102 w=0.0027280157,
1092 632 513 s=127 w=2.8504484E-5,
1093 632 631 s=122 w=0.001413821,
1094 633 514 s=127 w=2.8504484E-5,
1095 633 632 s=113 w=7.64415E-4,
1096 634 515 s=127 w=2.8504484E-5,
1097 634 633 s=103 w=0.015688868,
1098 635 516 s=157 w=8.49025E-4,
1099 636 517 s=157 w=8.49025E-4,
1100 636 635 s=92 w=7.998454E-4,
1101 637 518 s=157 w=8.49025E-4,
1102 637 636 s=93 w=0.0020240585,
1103 638 536 s=21 w=0.1472954,
1104 639 537 s=21 w=0.1472954,
1105 639 638 s=37 w=1.6495913E-4,
1106 640 543 s=21 w=0.1472954,
1107 640 639 s=36 w=0.004504204,
1108 641 544 s=21 w=0.1472954,
1109 641 640 s=40 w=0.0017946244,
1110 642 545 s=21 w=0.1472954,
1111 642 641 s=45 w=2.2090029E-4,
1112 643 546 s=21 w=0.1472954,
1113 643 642 s=44 w=5.891759E-4,
1114 644 551 s=21 w=0.1472954,
1115 644 643 s=43 w=0.0014215651,
1116 645 553 s=48 w=0.0040206537,
1117 646 554 s=48 w=0.0040206537,
1118 646 645 s=22 w=0.0013590823,
1119 647 555 s=48 w=0.0040206537,
1120 647 646 s=53 w=0.0076406086,
1121 648 556 s=48 w=0.0040206537,
1122 648 647 s=36 w=0.004504204,
1123 649 557 s=48 w=0.0040206537,
1124 649 648 s=59 w=7.619991E-4,
1125 650 558 s=48 w=0.0040206537,
1126 650 649 s=58 w=0.002910817,
1127 651 560 s=48 w=0.0040206537,
1128 651 650 s=57 w=0.0017309756,
1129 652 561 s=48 w=0.0040206537,
1130 652 651 s=23 w=0.030412467,
1131 653 647 s=52 w=0.0022300186,
1132 654 648 s=52 w=0.0022300186,
1133 654 653 s=36 w=0.004504204,
1134 655 649 s=52 w=0.0022300186,
1135 655 654 s=59 w=7.619991E-4,
1136 656 650 s=52 w=0.0022300186,
1137 656 655 s=58 w=0.002910817,
1138 657 651 s=52 w=0.0022300186,
1139 657 656 s=57 w=0.0017309756,
1140 658 652 s=52 w=0.0022300186,
1141 658 657 s=23 w=0.030412467,
1142 659 561 s=52 w=0.0022300186,
1143 659 658 s=48 w=0.0040206537,
1144 660 562 s=52 w=0.0022300186,
1145 660 659 s=43 w=0.0014215651,
1146 661 563 s=52 w=0.0022300186,
1147 661 660 s=24 w=0.053081784,
1148 662 564 s=52 w=0.0022300186,
1149 662 661 s=10 w=0.0051303306,
1150 663 565 s=52 w=0.0022300186,
1151 663 662 s=67 w=0.0051520667,
1152 664 566 s=52 w=0.0022300186,
1153 664 663 s=66 w=0.002024026,
1154 665 571 s=52 w=0.0022300186,
1155 665 664 s=65 w=0.007904119,
1156 666 657 s=56 w=0.00170916,
1157 667 658 s=56 w=0.00170916,
1158 667 666 s=23 w=0.030412467,
1159 668 659 s=56 w=0.00170916,
1160 668 667 s=48 w=0.0040206537,
1161 669 660 s=56 w=0.00170916,
1162 669 668 s=43 w=0.0014215651,
1163 670 661 s=56 w=0.00170916,
1164 670 669 s=24 w=0.053081784,
1165 671 662 s=56 w=0.00170916,
1166 671 670 s=10 w=0.0051303306,
1167 672 663 s=56 w=0.00170916,
1168 672 671 s=67 w=0.0051520667,
1169 673 664 s=56 w=0.00170916,
1170 673 672 s=66 w=0.002024026,
1171 674 665 s=56 w=0.00170916,
1172 674 673 s=65 w=0.007904119,
1173 675 571 s=56 w=0.00170916,
1174 675 674 s=52 w=0.0022300186,
1175 676 572 s=56 w=0.00170916,
1176 676 675 s=25 w=0.0018840653,
1177 677 573 s=56 w=0.00170916,
1178 677 676 s=71 w=0.0020383906,
1179 678 581 s=56 w=0.00170916,
1180 678 677 s=70 w=3.9221643E-4,
1181 679 594 s=80 w=9.2650985E-4,
1182 680 595 s=80 w=9.2650985E-4,
1183 680 679 s=65 w=0.007904119,
1184 681 596 s=80 w=9.2650985E-4,
1185 681 680 s=58 w=0.002910817,
1186 682 597 s=80 w=9.2650985E-4,
1187 682 681 s=40 w=0.0017946244,
1188 683 598 s=80 w=9.2650985E-4,
1189 683 682 s=84 w=0.0011722546,
1190 684 599 s=80 w=9.2650985E-4,
1191 684 683 s=83 w=0.0016624044,
1192 685 600 s=80 w=9.2650985E-4,
1193 685 684 s=70 w=3.9221643E-4,
1194 686 601 s=80 w=9.2650985E-4,
1195 686 685 s=88 w=0.003044347,
1196 687 602 s=80 w=9.2650985E-4,
1197 687 686 s=87 w=0.005197134,
1198 688 603 s=80 w=9.2650985E-4,
1199 688 687 s=37 w=1.6495913E-4,
1200 689 604 s=80 w=9.2650985E-4,
1201 689 688 s=27 w=0.014954218,
1202 690 605 s=80 w=9.2650985E-4,
1203 690 689 s=95 w=0.0032388566,
1204 691 606 s=80 w=9.2650985E-4,
1205 691 690 s=94 w=0.0014182117,
1206 692 607 s=80 w=9.2650985E-4,
1207 692 691 s=93 w=0.0020240585,
1208 693 608 s=80 w=9.2650985E-4,
1209 693 692 s=92 w=7.998454E-4,
1210 694 609 s=80 w=9.2650985E-4,
1211 694 693 s=91 w=0.003073607,
1212 695 610 s=80 w=9.2650985E-4,
1213 695 694 s=90 w=0.0023897649,
1214 696 611 s=100 w=6.957347E-5,
1215 697 612 s=100 w=6.957347E-5,
1216 697 696 s=118 w=0.0053983396,
1217 698 613 s=100 w=6.957347E-5,
1218 698 697 s=117 w=9.340838E-4,
1219 699 614 s=100 w=6.957347E-5,
1220 699 698 s=116 w=0.0016532337,
1221 700 615 s=100 w=6.957347E-5,
1222 700 699 s=115 w=0.027412988,
1223 701 616 s=100 w=6.957347E-5,
1224 701 700 s=114 w=0.022201914,
1225 702 617 s=100 w=6.957347E-5,
1226 702 701 s=113 w=7.64415E-4,
1227 703 620 s=100 w=6.957347E-5,
1228 703 702 s=112 w=0.15296195,
1229 704 621 s=100 w=6.957347E-5,
1230 704 703 s=124 w=5.6598417E-4,
1231 705 622 s=100 w=6.957347E-5,
1232 705 704 s=123 w=0.0015894715,
1233 706 624 s=100 w=6.957347E-5,
1234 706 705 s=122 w=0.001413821,
1235 707 628 s=100 w=6.957347E-5,
1236 707 706 s=127 w=2.8504484E-5,
1237 708 703 s=111 w=0.014604394,
1238 709 704 s=111 w=0.014604394,
1239 709 708 s=124 w=5.6598417E-4,
1240 710 705 s=111 w=0.014604394,
1241 710 709 s=123 w=0.0015894715,
1242 711 706 s=111 w=0.014604394,
1243 711 710 s=122 w=0.001413821,
1244 712 707 s=111 w=0.014604394,
1245 712 711 s=127 w=2.8504484E-5,
1246 713 628 s=111 w=0.014604394,
1247 713 712 s=100 w=6.957347E-5,
1248 714 421 s=135 w=0.011687333,
1249 714 33 s=134 w=0.23663527,
1250 715 387 s=135 w=0.011687333,
1251 715 714 s=115 w=0.027412988,
1252 716 329 s=135 w=0.011687333,
1253 716 715 s=105 w=0.008229968,
1254 717 259 s=135 w=0.011687333,
1255 717 716 s=91 w=0.003073607,
1256 718 218 s=135 w=0.011687333,
1257 718 717 s=83 w=0.0016624044,
1258 719 179 s=135 w=0.011687333,
1259 719 718 s=76 w=0.002561723,
1260 720 180 s=135 w=0.011687333,
1261 720 719 s=30 w=1.8738024E-4,
1262 721 288 s=135 w=0.011687333,
1263 721 720 s=145 w=7.863785E-4,
1264 722 720 s=141 w=0.00525115,
1265 723 721 s=141 w=0.00525115,
1266 723 722 s=145 w=7.863785E-4,
1267 724 288 s=141 w=0.00525115,
1268 724 723 s=135 w=0.011687333,
1269 725 362 s=141 w=0.00525115,
1270 725 724 s=150 w=0.0048361905,
1271 726 468 s=141 w=0.00525115,
1272 726 725 s=149 w=0.06606492,
1273 727 469 s=141 w=0.00525115,
1274 727 726 s=154 w=6.264841E-4,
1275 728 472 s=141 w=0.00525115,
1276 728 727 s=153 w=8.7791326E-4,
1277 729 516 s=141 w=0.00525115,
1278 729 728 s=152 w=0.003366195,
1279 730 723 s=144 w=0.001230535,
1280 731 724 s=144 w=0.001230535,
1281 731 730 s=135 w=0.011687333,
1282 732 725 s=144 w=0.001230535,
1283 732 731 s=150 w=0.0048361905,
1284 733 726 s=144 w=0.001230535,
1285 733 732 s=149 w=0.06606492,
1286 734 727 s=144 w=0.001230535,
1287 734 733 s=154 w=6.264841E-4,
1288 735 728 s=144 w=0.001230535,
1289 735 734 s=153 w=8.7791326E-4,
1290 736 729 s=144 w=0.001230535,
1291 736 735 s=152 w=0.003366195,
1292 737 516 s=144 w=0.001230535,
1293 737 736 s=141 w=0.00525115,
1294 738 635 s=144 w=0.001230535,
1295 738 737 s=157 w=8.49025E-4,
1296 739 738 s=156 w=0.01154624,
1297 740 635 s=156 w=0.01154624,
1298 740 739 s=144 w=0.001230535,
1299 740 40 s=158 w=0.20233463,
1300 741 636 s=156 w=0.01154624,
1301 741 740 s=92 w=7.998454E-4,
1302 742 637 s=156 w=0.01154624,
1303 742 741 s=93 w=0.0020240585,
1304 743 741 s=162 w=2.2735044E-4,
1305 744 742 s=162 w=2.2735044E-4,
1306 744 743 s=93 w=0.0020240585,
1307 745 637 s=162 w=2.2735044E-4,
1308 745 744 s=156 w=0.01154624,
1309 746 518 s=162 w=2.2735044E-4,
1310 746 745 s=157 w=8.49025E-4,
1311 747 474 s=162 w=2.2735044E-4,
1312 747 746 s=152 w=0.003366195,
1313 748 475 s=162 w=2.2735044E-4,
1314 748 747 s=149 w=0.06606492,
1315 749 476 s=162 w=2.2735044E-4,
1316 749 748 s=124 w=5.6598417E-4,
1317 750 477 s=162 w=2.2735044E-4,
1318 750 749 s=116 w=0.0016532337,
1319 751 478 s=162 w=2.2735044E-4,
1320 751 750 s=87 w=0.005197134,
1321 752 479 s=162 w=2.2735044E-4,
1322 752 751 s=77 w=0.0014042365,
1323 753 527 s=174 w=0.0023525152,
1324 754 528 s=174 w=0.0023525152,
1325 754 753 s=84 w=0.0011722546,
1326 755 529 s=174 w=0.0023525152,
1327 755 754 s=32 w=3.76395E-5,
1328 756 530 s=174 w=0.0023525152,
1329 756 755 s=4 w=0.001433797,
1330 757 531 s=174 w=0.0023525152,
1331 757 756 s=5 w=0.013234993,
1332 758 532 s=2 w=8.7633403E-4,
1333 758 3 s=1 w=0.33948144,
1334 759 533 s=2 w=8.7633403E-4,
1335 759 758 s=10 w=0.0051303306,
1336 760 534 s=2 w=8.7633403E-4,
1337 760 759 s=14 w=0.0046762177,
1338 761 759 s=9 w=0.02675364,
1339 762 760 s=9 w=0.02675364,
1340 762 761 s=14 w=0.0046762177,
1341 763 534 s=9 w=0.02675364,
1342 763 762 s=2 w=8.7633403E-4,
1343 764 762 s=13 w=0.0014543828,
1344 765 763 s=13 w=0.0014543828,
1345 765 764 s=2 w=8.7633403E-4,
1346 766 534 s=13 w=0.0014543828,
1347 766 765 s=9 w=0.02675364,
1348 767 535 s=13 w=0.0014543828,
1349 767 766 s=18 w=0.011402004,
1350 768 638 s=20 w=0.0035803507,
1351 768 8 s=19 w=0.044273384,
1352 769 639 s=20 w=0.0035803507,
1353 769 768 s=37 w=1.6495913E-4,
1354 770 640 s=20 w=0.0035803507,
1355 770 769 s=36 w=0.004504204,
1356 771 641 s=20 w=0.0035803507,
1357 771 770 s=40 w=0.0017946244,
1358 772 770 s=35 w=0.0164476,
1359 772 9 s=34 w=0.02723849,
1360 773 771 s=35 w=0.0164476,
1361 773 772 s=40 w=0.0017946244,
1362 774 641 s=35 w=0.0164476,
1363 774 773 s=20 w=0.0035803507,
1364 775 642 s=35 w=0.0164476,
1365 775 774 s=45 w=2.2090029E-4,
1366 776 643 s=35 w=0.0164476,
1367 776 775 s=44 w=5.891759E-4,
1368 777 644 s=35 w=0.0164476,
1369 777 776 s=43 w=0.0014215651,
1370 778 777 s=42 w=1.4515384E-4,
1371 779 644 s=42 w=1.4515384E-4,
1372 779 778 s=35 w=0.0164476,
1373 780 551 s=42 w=1.4515384E-4,
1374 780 779 s=21 w=0.1472954,
1375 781 552 s=42 w=1.4515384E-4,
1376 781 780 s=50 w=0.0048652072,
1377 782 553 s=42 w=1.4515384E-4,
1378 782 781 s=49 w=0.0026620869,
1379 783 645 s=42 w=1.4515384E-4,
1380 783 782 s=48 w=0.0040206537,
1381 784 646 s=42 w=1.4515384E-4,
1382 784 783 s=22 w=0.0013590823,
1383 785 647 s=42 w=1.4515384E-4,
1384 785 784 s=53 w=0.0076406086,
1385 786 653 s=42 w=1.4515384E-4,
1386 786 785 s=52 w=0.0022300186,
1387 787 674 s=64 w=0.055335287,
1388 788 675 s=64 w=0.055335287,
1389 788 787 s=52 w=0.0022300186,
1390 789 676 s=64 w=0.055335287,
1391 789 788 s=25 w=0.0018840653,
1392 790 677 s=64 w=0.055335287,
1393 790 789 s=71 w=0.0020383906,
1394 791 678 s=64 w=0.055335287,
1395 791 790 s=70 w=3.9221643E-4,
1396 792 581 s=64 w=0.055335287,
1397 792 791 s=56 w=0.00170916,
1398 793 582 s=64 w=0.055335287,
1399 793 792 s=49 w=0.0026620869,
1400 794 583 s=64 w=0.055335287,
1401 794 793 s=44 w=5.891759E-4,
1402 795 794 s=73 w=0.0033952445,
1403 796 583 s=73 w=0.0033952445,
1404 796 795 s=64 w=0.055335287,
1405 797 584 s=73 w=0.0033952445,
1406 797 796 s=57 w=0.0017309756,
1407 798 585 s=73 w=0.0033952445,
1408 798 797 s=53 w=0.0076406086,
1409 799 586 s=73 w=0.0033952445,
1410 799 798 s=26 w=0.02040453,
1411 800 587 s=73 w=0.0033952445,
1412 800 799 s=77 w=0.0014042365,
1413 801 588 s=73 w=0.0033952445,
1414 801 800 s=76 w=0.002561723,
1415 802 594 s=73 w=0.0033952445,
1416 802 801 s=75 w=0.005223254,
1417 802 19 s=74 w=0.24701352,
1418 803 679 s=73 w=0.0033952445,
1419 803 802 s=80 w=9.2650985E-4,
1420 804 696 s=99 w=0.0012994724,
1421 805 697 s=99 w=0.0012994724,
1422 805 804 s=118 w=0.0053983396,
1423 806 698 s=99 w=0.0012994724,
1424 806 805 s=117 w=9.340838E-4,
1425 807 699 s=99 w=0.0012994724,
1426 807 806 s=116 w=0.0016532337,
1427 808 700 s=99 w=0.0012994724,
1428 808 807 s=115 w=0.027412988,
1429 809 701 s=99 w=0.0012994724,
1430 809 808 s=114 w=0.022201914,
1431 810 702 s=99 w=0.0012994724,
1432 810 809 s=113 w=7.64415E-4,
1433 811 703 s=99 w=0.0012994724,
1434 811 810 s=112 w=0.15296195,
1435 812 708 s=99 w=0.0012994724,
1436 812 811 s=111 w=0.014604394,
1437 813 709 s=99 w=0.0012994724,
1438 813 812 s=124 w=5.6598417E-4,
1439 814 710 s=99 w=0.0012994724,
1440 814 813 s=123 w=0.0015894715,
1441 815 711 s=99 w=0.0012994724,
1442 815 814 s=122 w=0.001413821,
1443 816 812 s=110 w=0.0027566794,
1444 816 26 s=109 w=0.008177029,
1445 817 813 s=110 w=0.0027566794,
1446 817 816 s=124 w=5.6598417E-4,
1447 818 814 s=110 w=0.0027566794,
1448 818 817 s=123 w=0.0015894715,
1449 819 815 s=110 w=0.0027566794,
1450 819 818 s=122 w=0.001413821,
1451 820 711 s=110 w=0.0027566794,
1452 820 819 s=99 w=0.0012994724,
1453 821 712 s=110 w=0.0027566794,
1454 821 820 s=127 w=2.8504484E-5,
1455 822 819 s=121 w=0.0013931287,
1456 823 820 s=121 w=0.0013931287,
1457 823 822 s=99 w=0.0012994724,
1458 824 821 s=121 w=0.0013931287,
1459 824 823 s=127 w=2.8504484E-5,
1460 825 712 s=121 w=0.0013931287,
1461 825 824 s=110 w=0.0027566794,
1462 826 713 s=121 w=0.0013931287,
1463 826 825 s=100 w=6.957347E-5,
1464 827 824 s=126 w=9.0688694E-4,
1465 828 825 s=126 w=9.0688694E-4,
1466 828 827 s=110 w=0.0027566794,
1467 829 826 s=126 w=9.0688694E-4,
1468 829 828 s=100 w=6.957347E-5,
1469 829 29 s=128 w=0.00862677,
1470 830 713 s=126 w=9.0688694E-4,
1471 830 829 s=121 w=0.0013931287,
1472 831 628 s=126 w=9.0688694E-4,
1473 831 830 s=111 w=0.014604394,
1474 832 629 s=126 w=9.0688694E-4,
1475 832 831 s=101 w=0.002616093,
1476 833 719 s=138 w=0.014966738,
1477 834 720 s=138 w=0.014966738,
1478 834 833 s=30 w=1.8738024E-4,
1479 835 722 s=138 w=0.014966738,
1480 835 834 s=141 w=0.00525115,
1481 836 723 s=138 w=0.014966738,
1482 836 835 s=145 w=7.863785E-4,
1483 837 730 s=138 w=0.014966738,
1484 837 836 s=144 w=0.001230535,
1485 838 835 s=140 w=0.001654916,
1486 839 836 s=140 w=0.001654916,
1487 839 838 s=145 w=7.863785E-4,
1488 840 837 s=140 w=0.001654916,
1489 840 839 s=144 w=0.001230535,
1490 841 730 s=140 w=0.001654916,
1491 841 840 s=138 w=0.014966738,
1492 842 731 s=140 w=0.001654916,
1493 842 841 s=135 w=0.011687333,
1494 843 732 s=140 w=0.001654916,
1495 843 842 s=150 w=0.0048361905,
1496 844 733 s=140 w=0.001654916,
1497 844 843 s=149 w=0.06606492,
1498 845 844 s=148 w=0.029635953,
1499 846 733 s=148 w=0.029635953,
1500 846 845 s=140 w=0.001654916,
1501 847 734 s=148 w=0.029635953,
1502 847 846 s=154 w=6.264841E-4,
1503 848 735 s=148 w=0.029635953,
1504 848 847 s=153 w=8.7791326E-4,
1505 849 736 s=148 w=0.029635953,
1506 849 848 s=152 w=0.003366195,
1507 850 737 s=148 w=0.029635953,
1508 850 849 s=141 w=0.00525115,
1509 851 738 s=148 w=0.029635953,
1510 851 850 s=157 w=8.49025E-4,
1511 852 739 s=148 w=0.029635953,
1512 852 851 s=156 w=0.01154624,
1513 852 39 s=155 w=0.16515025,
1514 853 743 s=161 w=0.04573627,
1515 854 744 s=161 w=0.04573627,
1516 854 853 s=93 w=0.0020240585,
1517 855 745 s=161 w=0.04573627,
1518 855 854 s=156 w=0.01154624,
1519 856 855 s=166 w=0.006497464,
1520 857 745 s=166 w=0.006497464,
1521 857 856 s=161 w=0.04573627,
1522 858 746 s=166 w=0.006497464,
1523 858 857 s=157 w=8.49025E-4,
1524 859 747 s=166 w=0.006497464,
1525 859 858 s=152 w=0.003366195,
1526 860 748 s=166 w=0.006497464,
1527 860 859 s=149 w=0.06606492,
1528 861 749 s=166 w=0.006497464,
1529 861 860 s=124 w=5.6598417E-4,
1530 862 750 s=166 w=0.006497464,
1531 862 861 s=116 w=0.0016532337,
1532 863 751 s=166 w=0.006497464,
1533 863 862 s=87 w=0.005197134,
1534 864 752 s=166 w=0.006497464,
1535 864 863 s=77 w=0.0014042365,
1536 865 479 s=166 w=0.006497464,
1537 865 864 s=162 w=2.2735044E-4,
1538 866 428 s=166 w=0.006497464,
1539 866 865 s=153 w=8.7791326E-4,
1540 867 429 s=166 w=0.006497464,
1541 867 866 s=117 w=9.340838E-4,
1542 868 430 s=166 w=0.006497464,
1543 868 867 s=106 w=5.323577E-4,
1544 869 761 s=8 w=0.0032588174,
1545 869 4 s=7 w=0.32483104,
1546 870 762 s=8 w=0.0032588174,
1547 870 869 s=14 w=0.0046762177,
1548 871 764 s=8 w=0.0032588174,
1549 871 870 s=13 w=0.0014543828,
1550 872 871 s=12 w=0.19988583,
1551 872 5 s=11 w=0.10603946,
1552 873 764 s=12 w=0.19988583,
1553 873 872 s=8 w=0.0032588174,
1554 874 765 s=12 w=0.19988583,
1555 874 873 s=2 w=8.7633403E-4,
1556 875 874 s=16 w=0.0019819376,
1557 875 6 s=15 w=0.11004458,
1558 876 765 s=16 w=0.0019819376,
1559 876 875 s=12 w=0.19988583,
1560 877 766 s=16 w=0.0019819376,
1561 877 876 s=9 w=0.02675364,
1562 878 767 s=16 w=0.0019819376,
1563 878 877 s=18 w=0.011402004,
1564 878 7 s=17 w=0.32611778,
1565 879 773 s=39 w=0.009830221,
1566 879 10 s=38 w=0.015656471,
1567 880 774 s=39 w=0.009830221,
1568 880 879 s=20 w=0.0035803507,
1569 881 775 s=39 w=0.009830221,
1570 881 880 s=45 w=2.2090029E-4,
1571 882 776 s=39 w=0.009830221,
1572 882 881 s=44 w=5.891759E-4,
1573 883 777 s=39 w=0.009830221,
1574 883 882 s=43 w=0.0014215651,
1575 884 778 s=39 w=0.009830221,
1576 884 883 s=42 w=1.4515384E-4,
1577 884 11 s=41 w=0.01816325,
1578 885 783 s=47 w=0.00758786,
1579 885 12 s=46 w=0.16932762,
1580 886 784 s=47 w=0.00758786,
1581 886 885 s=22 w=0.0013590823,
1582 887 785 s=47 w=0.00758786,
1583 887 886 s=53 w=0.0076406086,
1584 888 786 s=47 w=0.00758786,
1585 888 887 s=52 w=0.0022300186,
1586 888 13 s=51 w=0.16848959,
1587 889 666 s=55 w=0.012960234,
1588 889 14 s=54 w=0.15182051,
1589 890 667 s=55 w=0.012960234,
1590 890 889 s=23 w=0.030412467,
1591 891 890 s=61 w=0.00502883,
1592 891 15 s=60 w=0.19675238,
1593 892 667 s=61 w=0.00502883,
1594 892 891 s=55 w=0.012960234,
1595 893 668 s=61 w=0.00502883,
1596 893 892 s=48 w=0.0040206537,
1597 894 669 s=61 w=0.00502883,
1598 894 893 s=43 w=0.0014215651,
1599 895 670 s=61 w=0.00502883,
1600 895 894 s=24 w=0.053081784,
1601 896 671 s=61 w=0.00502883,
1602 896 895 s=10 w=0.0051303306,
1603 897 672 s=61 w=0.00502883,
1604 897 896 s=67 w=0.0051520667,
1605 898 673 s=61 w=0.00502883,
1606 898 897 s=66 w=0.002024026,
1607 899 674 s=61 w=0.00502883,
1608 899 898 s=65 w=0.007904119,
1609 900 787 s=61 w=0.00502883,
1610 900 899 s=64 w=0.055335287,
1611 901 900 s=63 w=0.0019567143,
1612 901 16 s=62 w=0.17316502,
1613 902 787 s=63 w=0.0019567143,
1614 902 901 s=61 w=0.00502883,
1615 903 788 s=63 w=0.0019567143,
1616 903 902 s=52 w=0.0022300186,
1617 904 789 s=63 w=0.0019567143,
1618 904 903 s=25 w=0.0018840653,
1619 905 790 s=63 w=0.0019567143,
1620 905 904 s=71 w=0.0020383906,
1621 906 791 s=63 w=0.0019567143,
1622 906 905 s=70 w=3.9221643E-4,
1623 907 906 s=69 w=0.036959056,
1624 907 17 s=68 w=0.13657978,
1625 908 791 s=69 w=0.036959056,
1626 908 907 s=63 w=0.0019567143,
1627 909 792 s=69 w=0.036959056,
1628 909 908 s=56 w=0.00170916,
1629 910 793 s=69 w=0.036959056,
1630 910 909 s=49 w=0.0026620869,
1631 911 794 s=69 w=0.036959056,
1632 911 910 s=44 w=5.891759E-4,
1633 912 795 s=69 w=0.036959056,
1634 912 911 s=73 w=0.0033952445,
1635 912 18 s=72 w=0.15094763,
1636 913 803 s=79 w=0.06615636,
1637 913 20 s=78 w=0.13350013,
1638 914 679 s=79 w=0.06615636,
1639 914 913 s=73 w=0.0033952445,
1640 915 680 s=79 w=0.06615636,
1641 915 914 s=65 w=0.007904119,
1642 916 681 s=79 w=0.06615636,
1643 916 915 s=58 w=0.002910817,
1644 917 682 s=79 w=0.06615636,
1645 917 916 s=40 w=0.0017946244,
1646 918 683 s=79 w=0.06615636,
1647 918 917 s=84 w=0.0011722546,
1648 919 684 s=79 w=0.06615636,
1649 919 918 s=83 w=0.0016624044,
1650 920 919 s=82 w=0.018602302,
1651 920 21 s=81 w=0.18444596,
1652 921 684 s=82 w=0.018602302,
1653 921 920 s=79 w=0.06615636,
1654 922 685 s=82 w=0.018602302,
1655 922 921 s=70 w=3.9221643E-4,
1656 923 686 s=82 w=0.018602302,
1657 923 922 s=88 w=0.003044347,
1658 924 687 s=82 w=0.018602302,
1659 924 923 s=87 w=0.005197134,
1660 925 924 s=86 w=0.042821385,
1661 925 22 s=85 w=0.14853553,
1662 926 687 s=86 w=0.042821385,
1663 926 925 s=82 w=0.018602302,
1664 927 688 s=86 w=0.042821385,
1665 927 926 s=37 w=1.6495913E-4,
1666 928 689 s=86 w=0.042821385,
1667 928 927 s=27 w=0.014954218,
1668 929 690 s=86 w=0.042821385,
1669 929 928 s=95 w=0.0032388566,
1670 930 691 s=86 w=0.042821385,
1671 930 929 s=94 w=0.0014182117,
1672 931 692 s=86 w=0.042821385,
1673 931 930 s=93 w=0.0020240585,
1674 932 693 s=86 w=0.042821385,
1675 932 931 s=92 w=7.998454E-4,
1676 933 694 s=86 w=0.042821385,
1677 933 932 s=91 w=0.003073607,
1678 934 695 s=86 w=0.042821385,
1679 934 933 s=90 w=0.0023897649,
1680 934 23 s=89 w=0.20605774,
1681 935 353 s=97 w=0.011107777,
1682 935 24 s=96 w=0.304983,
1683 936 354 s=97 w=0.011107777,
1684 936 935 s=29 w=0.0037796078,
1685 937 355 s=97 w=0.011107777,
1686 937 936 s=108 w=3.1196102E-4,
1687 938 356 s=97 w=0.011107777,
1688 938 937 s=107 w=0.0035878224,
1689 939 357 s=97 w=0.011107777,
1690 939 938 s=106 w=5.323577E-4,
1691 940 382 s=97 w=0.011107777,
1692 940 939 s=105 w=0.008229968,
1693 941 413 s=97 w=0.011107777,
1694 941 940 s=104 w=0.016333569,
1695 942 459 s=97 w=0.011107777,
1696 942 941 s=103 w=0.015688868,
1697 943 502 s=97 w=0.011107777,
1698 943 942 s=102 w=0.0027280157,
1699 944 611 s=97 w=0.011107777,
1700 944 943 s=101 w=0.002616093,
1701 945 696 s=97 w=0.011107777,
1702 945 944 s=100 w=6.957347E-5,
1703 946 804 s=97 w=0.011107777,
1704 946 945 s=99 w=0.0012994724,
1705 946 25 s=98 w=0.24737509,
1706 947 822 s=120 w=0.0015292548,
1707 947 27 s=119 w=0.0021381206,
1708 948 823 s=120 w=0.0015292548,
1709 948 947 s=99 w=0.0012994724,
1710 949 824 s=120 w=0.0015292548,
1711 949 948 s=127 w=2.8504484E-5,
1712 950 827 s=120 w=0.0015292548,
1713 950 949 s=126 w=9.0688694E-4,
1714 950 28 s=125 w=0.001377614,
1715 951 832 s=130 w=7.172606E-4,
1716 951 30 s=129 w=0.025432141,
1717 952 629 s=130 w=7.172606E-4,
1718 952 951 s=126 w=9.0688694E-4,
1719 953 630 s=130 w=7.172606E-4,
1720 953 952 s=112 w=0.15296195,
1721 954 631 s=130 w=7.172606E-4,
1722 954 953 s=102 w=0.0027280157,
1723 955 954 s=132 w=0.041175805,
1724 955 31 s=131 w=0.1473959,
1725 956 631 s=132 w=0.041175805,
1726 956 955 s=130 w=7.172606E-4,
1727 957 632 s=132 w=0.041175805,
1728 957 956 s=122 w=0.001413821,
1729 958 633 s=132 w=0.041175805,
1730 958 957 s=113 w=7.64415E-4,
1731 959 634 s=132 w=0.041175805,
1732 959 958 s=103 w=0.015688868,
1733 959 32 s=133 w=0.16686666,
1734 960 833 s=137 w=0.10081522,
1735 960 34 s=136 w=0.18746115,
1736 961 834 s=137 w=0.10081522,
1737 961 960 s=30 w=1.8738024E-4,
1738 962 835 s=137 w=0.10081522,
1739 962 961 s=141 w=0.00525115,
1740 963 838 s=137 w=0.10081522,
1741 963 962 s=140 w=0.001654916,
1742 963 35 s=139 w=0.1805282,
1743 964 840 s=143 w=0.0032646318,
1744 964 36 s=142 w=0.27664074,
1745 965 841 s=143 w=0.0032646318,
1746 965 964 s=138 w=0.014966738,
1747 966 842 s=143 w=0.0032646318,
1748 966 965 s=135 w=0.011687333,
1749 967 843 s=143 w=0.0032646318,
1750 967 966 s=150 w=0.0048361905,
1751 968 844 s=143 w=0.0032646318,
1752 968 967 s=149 w=0.06606492,
1753 969 845 s=143 w=0.0032646318,
1754 969 968 s=148 w=0.029635953,
1755 970 969 s=147 w=0.11182943,
1756 970 37 s=146 w=0.06539639,
1757 971 845 s=147 w=0.11182943,
1758 971 970 s=143 w=0.0032646318,
1759 972 846 s=147 w=0.11182943,
1760 972 971 s=140 w=0.001654916,
1761 973 847 s=147 w=0.11182943,
1762 973 972 s=154 w=6.264841E-4,
1763 974 848 s=147 w=0.11182943,
1764 974 973 s=153 w=8.7791326E-4,
1765 975 849 s=147 w=0.11182943,
1766 975 974 s=152 w=0.003366195,
1767 975 38 s=151 w=0.06299585,
1768 976 853 s=160 w=0.034670036,
1769 976 41 s=159 w=0.13614528,
1770 977 854 s=160 w=0.034670036,
1771 977 976 s=93 w=0.0020240585,
1772 978 977 s=164 w=0.018506292,
1773 978 42 s=163 w=0.10032081,
1774 979 854 s=164 w=0.018506292,
1775 979 978 s=160 w=0.034670036,
1776 980 855 s=164 w=0.018506292,
1777 980 979 s=156 w=0.01154624,
1778 981 856 s=164 w=0.018506292,
1779 981 980 s=166 w=0.006497464,
1780 981 43 s=165 w=0.14102496,
1781 982 864 s=167 w=0.28476077,
1782 983 865 s=167 w=0.28476077,
1783 983 982 s=162 w=2.2735044E-4,
1784 984 866 s=167 w=0.28476077,
1785 984 983 s=153 w=8.7791326E-4,
1786 985 867 s=167 w=0.28476077,
1787 985 984 s=117 w=9.340838E-4,
1788 986 868 s=167 w=0.28476077,
1789 986 985 s=106 w=5.323577E-4,
1790 986 44 s=168 w=0.0017090463,
1791 987 753 s=173 w=0.015360992,
1792 987 47 s=172 w=0.40294418,
1793 988 754 s=173 w=0.015360992,
1794 988 987 s=84 w=0.0011722546,
1795 989 755 s=173 w=0.015360992,
1796 989 988 s=32 w=3.76395E-5,
1797 990 989 s=176 w=0.013669385,
1798 990 48 s=175 w=0.38573396,
1799 991 755 s=176 w=0.013669385,
1800 991 990 s=173 w=0.015360992,
1801 992 756 s=176 w=0.013669385,
1802 992 991 s=4 w=0.001433797,
1803 993 992 s=178 w=0.0030577525,
1804 993 49 s=177 w=0.38065213,
1805 994 756 s=178 w=0.0030577525,
1806 994 993 s=176 w=0.013669385,
1807 995 757 s=178 w=0.0030577525,
1808 995 994 s=5 w=0.013234993,
1809 995 50 s=179 w=0.40072152,
;
END; [Network]
BEGIN st_Assumptions;
	uptodate;
	chartransform=Uncorrected_P;
	disttransform=NeighborNet;
	splitstransform=EqualAngle;
	SplitsPostProcess filter=dimension value=4;
	autolayoutnodelabels;
END; [st_Assumptions]
