# Supplementary material for: Comparative Genomic Evidence for a Complete Nuclear Pore Complex in the Last Eukaryotic Common Ancestor
Source: PLoS One. 2010 Oct 8;5(10):e13241. doi: 10.1371/journal.pone.0013241 (PMC2951903; doi:10.1371/journal.pone.0013241)
Supplement: File S1 — Alignments and phylogenies. (2.39 MB ZIP) [file pone.0013241.s007.zip › Neumann_SI4/Neumann_coatomer_splitstree/epsilonCOPI.splitstree]

#nexus

BEGIN Taxa;
DIMENSIONS ntax=46;
TAXLABELS
[1] 'epsilon_CMER|CMD014C_coatomer_protein_complex_subunit_epsilon'
[2] 'epsilon_ehisto_56_m00167_|||hypothetical_protein|Entamoeba_histolytica|chr_unknown|||Auto'
[3] 'epsilon_Thaps3|39913|estExt_gwp_gw1_C_chr_30329'
[4] 'epsilon_Phatr2|51689|phatr1_ua_kg_chr_4000048'
[5] 'epsilon_Toxoplasma_gondii|VI|49_m00062|Annotation|Toxoplasma_gondii_TIGR|protein_coding_coatomer_epsilon_subunit_putative'
[6] 'epsilon_dicty_DDB0233799_|Protein|_gene__copE_on_chromosome__1_position_1172814_to_1173875'
[7] 'epsilon_jgi|Volca1|104471|estExt_fgenesh4_pg_C_160004'
[8] 'epsilon_Ost9901_3|30499|eugene_0300010175'
[9] 'epsilon_tetrahym_53_m00265_|||Coatomer_epsilon_subunit_family_protein|T__thermophilia|chr_0|8254395|53'
[10] 'epsilon_leish_LinJ32_V3_1810_|||coatomer_epsilon_subunit_putative|Leishmania_infantum|chr_32|||Auto'
[11] 'epsilon_naegleria_fgeneshHS_pg_scaffold_4000096'
[12] 'epsilon_phytoph_PITG_08463_|_PITT_08463_|_Phytophthora_infestans_conserved_hypothetical_protein_translation_292_aa'
[13] 'epsilon_tricho_91566_m00127'
[14] 'epsilon_celegans_gi|6647444|sp|O62246_1|COPE_CAEEL_RecName__FullCoatomer_subunit_epsilon_AltName__FullEpsilon_coat_protein_ShortEpsilon_COP'
[15] 'epsilon_ustil_gi|46096623|gb|EAK81856_1|_hypothetical_protein_UM01353_1_'
[16] 'epsilon_yarrow_gi|50553186|ref|XP_504003_1|_YALI0E15994p_'
[17] 'epsilonCOPI_Scer_SEC28YIL076W'
[18] 'epsilonCOPI_Sbay_c485_11639'
[19] 'epsilonCOPI_Smik_c610_10851'
[20] 'epsilonCOPI_Spar_c26_10966'
[21] 'epsilonCOPI_Scas_Contig704_14'
[22] 'epsilonCOPI_Sklu_Contig2438_6'
[23] 'epsilonCOPI_candiG_gi|50294986|ref|XP_449904_1|_hypothetical_protein_CAGL0M12903g_'
[24] 'epsilonCOPI_kluyver_gi|50305297|ref|XP_452608_1|_unnamed_protein_product_'
[25] 'epsilonCOPI_debaro_gi|50414338|ref|XP_457396_1|_hypothetical_protein_DEHA0B10428g_'
[26] 'epsilonCOPI_candiA_gi|238882422|gb|EEQ46060_1|_conserved_hypothetical_protein_'
[27] 'epsilonCOPI_pichia_gi|126139339|ref|XP_001386192_1|_hypothetical_protein_PICST_63174_'
[28] 'epsilonCOPI_monosiga_gi|167521898|ref|XP_001745287_1|_hypothetical_protein_'
[29] 'epsilonCOPI_homo_gi|62896727|dbj|BAD96304_1|_epsilon_subunit_of_coatomer_protein_complex_isoform_a_variant_'
[30] 'epsilonCOPI_bos_gi|110282947|sp|Q28104_3|COPE_BOVIN_RecName__FullCoatomer_subunit_epsilon_AltName__FullEpsilon_coat_protein_ShortEpsilon_COP'
[31] 'epsilonCOPI_mus_gi|12834141|dbj|BAB22801_1|_unnamed_protein_product_'
[32] 'epsilonCOPI_neurosp_gi|85103901|ref|XP_961614_1|_hypothetical_protein_NCU11274_'
[33] 'epsilonCOPI_xenopus_gi|147904080|ref|NP_001085327_1|_MGC80063_protein_'
[34] 'epsilonCOPI_crypto_gi|58266818|ref|XP_570565_1|_hypothetical_protein_'
[35] 'epsilonCOPI_rat_gi|149036009|gb|EDL90675_1|_coatomer_protein_complex_subunit_epsilon_predicted_isoform_CRA_c_'
[36] 'epsilonCOPI_aspserN_gi|67516767|ref|XP_658269_1|_hypothetical_protein_AN0665_2_'
[37] 'epsilonCOPI_mus_|10946972|ref|NP_067513_1|_epsilon_subunit_of_coatomer_protein_complex_'
[38] 'epsilonCOPI_epsilon_|57530593|ref|NP_001006339_1|_coatomer_protein_complex_subunit_epsilon_'
[39] 'epsilonCOPI_danio_|55925267|ref|NP_001007365_1|_epsilon_subunit_of_coatomer_protein_complex_'
[40] 'epsilonCOPI_ciona_|198426449|ref|XP_002127139_1|_PREDICTED__similar_to_coatomer_protein_complex_subunit_epsilon_'
[41] 'epsilonCOPI_apis_|48132928|ref|XP_393328_1|_PREDICTED__similar_to_epsilon_subunit_of_coatomer_protein_complex_isoform_a_'
[42] 'epsilonCOPI_physco_|168019724|ref|XP_001762394_1|_predicted_protein_'
[43] 'epsilonCOPI_populus_|224115588|ref|XP_002317073_1|_predicted_protein_'
[44] 'epsilonCOPI_athali_|15221463|ref|NP_174351_1|_coatomer_protein_epsilon_subunit_family_protein__COPE_family_protein_'
[45] 'epsilonCOPI_oryza_|115460920|ref|NP_001054060_1|_Os04g0644700_'
[46] 'epsilonCOPI_creinh_|159469868|ref|XP_001693085_1|_epsilon_cop_'
;
END; [Taxa]

BEGIN Characters;
DIMENSIONS nchar=778;
FORMAT
	datatype=PROTEIN
	missing=x
	gap=-
	symbols="a r n d c q e g h i l k m f p s t w y v z"
	labels=left
	transpose=no
	interleave=no
;
MATRIX
'epsilon_CMER|CMD014C_coatomer_protein_complex_subunit_epsilon'                                                                                 me-a------------avdwydfwnyyylg---ky---------------qaandvc-------------ttlle---p-n---------qw-prsvllavir-lrlalrdl---------------------------------egiralrn--lvndt--w------tss---------------------------------vi-----helietlqknvppiddgerlrsvvfgdgsald----avdeag-rlla---alalqr---agly---------------ldale--------------tlplsr----------c-------------endaesracriclwlh-lnrldraqleq---------------------------------------------------------------------------------------------------------------------------------------------------------------qalehwferqladgdqravgtlvqlsra--tlavas-ndaed-vaieaa-----lrscrdl---ae-ry---g----pst-----kllnltylclvrlgrteasestlqqam----nl----------d---a-----qdpd--tmantaasaakt--smmmmafpeaata---tq---rpi----------------eylrkyap-whpwira----qddferklr-----------g----------lat
'epsilon_ehisto_56_m00167_|||hypothetical_protein|Entamoeba_histolytica|chr_unknown|||Auto'                                                     ms---------------esyye--qylrsnnpnefkelkkrleesndegeqkvinqsniallelltsqdynqyitt--ilpletn-----ep-tylly--nkavgllrvg---------kptdalsflses---sn--ree--e-sqikllslilyyciv--s--s---mgsitfnleritdefinpiyvpgtinyiesqlilmkks-ihennipq-----------------a-i--shincvcnscrditrk-pyyq---alfcyl---nndf---------------dgard--------------al---y----------qgesplkdignactfarsgkpavaiymlqkafhcfdhkdepmkssleepattlypigwkqtttynlglcyllenkpieahaalitlvdyyrynpllwyrlacsciqyhynyiknaqmkyqyvgtasarhvlliqqplspensqlplslgmqyirnmttllrtnsessvnhklvlamyyamgyisywsgdyllakycwekvyasknnq--------lri--salsylvktycflqlpk-e---s-ekilqe-----ffvskpq--------------------ennedvnyasamalvfmgkyedalkvvdkml----et----------p---e-----t--d--alkv--------------------------------------------------------------fillnlnrkdlaaavvrksspiqvhknvl------fi--nyd
'epsilon_Thaps3|39913|estExt_gwp_gw1_C_chr_30329'                                                                                               ma-e------------pdelytlraqywlg---hy---------------tlaldeg-------------rqaar-rpm-p-phl-----ks-ereel--vlr-cqlalgqy---dlv--iaegs----gg---gk--sps--m-qalalhar--ylsasp-e--a---rps---------------------------------vv-----dslk-----------------v-l--lsqpda----psntsl-qlta---chvflh---snll---------------realq--------------cv---h----------m-------------gltmehlsmcvqiyik-idrldlandal---------------------------------------------------------------------------------------------------------------------------------------------------------------nllkqa--------ded--svlaqlgsa--qvaias-g---r-srseda-----vhllsgl---se-qy---g----psi-----mllnclavanmvggryeaaegnlream----ge----------efgge-----rdad--tlvnmvvcgthl--gr----------kgeeve---kyl----------------ellrggfg-dhpfvqglvqvegaferesh-----------k------yq--vra
'epsilon_Phatr2|51689|phatr1_ua_kg_chr_4000048'                                                                                                 mt-e------------pdelytlraqywlg---hy---------------hmaleea-------------ksiar-rpm-n-pnl-----ka-ereef--lar-awiaqghy---drv--t--------at----e--tpg--l-qalalkaq--yeaat--g--ntaaqes---------------------------------il-----nqik-----------------s------laag----geassv-glta---aqvllv---agqt---------------kealq--------------lv---h----------a-------------ssrmedmlvclqiylk-ldrldlakksl---------------------------------------------------------------------------------------------------------------------------------------------------------------qklkqk--------ded--silcqlagv--yvhlas-g---s-egsada-----vhsinsl---te-qy---g----ssp-----llanlmacalmqqgdyagaeqaleecl----re----------q---s--ei-rlpd--tlinmicatthq--nk----------s---ae---qyv----------------gqmqlefp-ahpfcaglervtaafereai-----------k------y----kv
'epsilon_Toxoplasma_gondii|VI|49_m00062|Annotation|Toxoplasma_gondii_TIGR|protein_coding_coatomer_epsilon_subunit_putative'                     me-e-------------delsqcralyyvg---fy---------------dmciarc-------------gvthv---t-g-tla-----qq-ekegm--lya-crlmqnrqtqgkvd--psevq----amsa-sp--npf--l-rslavyiq--fldta--s--p---qeq-------------------------------ltly-----hqlr-----------------a-l--m---qe----qgntfs-vffa---asaaaa---lgnf---------------sdalq--------------fa---s----------q-------------lqllemrvlklqilll-mnrgdlaeeea---------------------------------------------------------------------------------------------------------------------------------------------------------------rqvaaq--------ndd--aplsklata--lvdtlg-g---s---pqea-----ylslgdiemlcq-tpglpc----vsp-----lllngkaaaniqrrewntaledalkaf----qq----------a---p-----qdcd--tlvnlicccrnm--kk----------hq-ead---fyv----------------erlsavap-shpmvvkmrelhaafanagv-----------pqnsspsaa--vsf
'epsilon_dicty_DDB0233799_|Protein|_gene__copE_on_chromosome__1_position_1172814_to_1173875'                                                    ms-d-------------dilfesknyfylg---ny---------------qstinei-------------nkksr-qii-e-ksl-----ka-esdyf--lyr-cyiaqgny---dlv--lqetk----nnrgsge--dpt--i-aglqllas--ylskpd-e--n---reg---------------------------------tl-----itit-----------------q-w--isdgvv----kfnyhl-qvii---atiyfn---eqly---------------dealq--------------il---n----------n-------------cdhieglsmliqiflk-idrldlaqkay---------------------------------------------------------------------------------------------------------------------------------------------------------------dtmkki-------idpd--atpallsla--winiyn-g---e-eklksa-----lssfeem---ae-ry---g----ptp-----lllngqavcaigmkrfekaeslllesi----ek----------n---p-----knsd--tlanlincyinm--kk----------pneiiq---rfi----------------nqlktlsp-khdwtsavneaealfevsks-----------r-----------fn
'epsilon_jgi|Volca1|104471|estExt_fgenesh4_pg_C_160004'                                                                                         ma---------------dllfnvrnafylg---ay---------------ntvinea-------------adldl-----s-eae-----ai-erdcf--vyr-syiaqgsy---dlv--ineir----ds----a--atg--l-lavkllaq--ylsgr--k--s---ked---------------------------------vl-----atlq-----------------d-w--lsdsac----nrnttv-llva---gmihaq---egny---------------pealk--------------cc---h----------g-------------stnlelqalcvqvylk-mdrpdkaelqv---------------------------------------------------------------------------------------------------------------------------------------------------------------ktmsgi--------ddd--atltqlata--wvgqal-g---g-akvqea-----ayvyqel---ge-ky---n----yta-----alyngravcymkmgrwedadhdlqeaf----sk----------d---s-----kdpd--tlsnlitvglhl--gk----------n---va---ryq----------------tqlkmvaa-nhpnvkrleaadeaftraaa-----------s-----------ia
'epsilon_Ost9901_3|30499|eugene_0300010175'                                                                                                     ms---------------ealfhcenyfhig---ay---------------aecvdaa-------------racad---a-d-gvd-----av-rrdaf--var-srvamgeg---eiv--areta----ed----a--paa--l-ravkllal--yetne--deka---rqs---------------------------------am-----eaig-----------------e-m--ladeha----sgdatt-rlvg---atllar---egny---------------veamr--------------lc---h----------g-------------gsslelnammvnllck-mdraelaekqa---------------------------------------------------------------------------------------------------------------------------------------------------------------kmmqqi--------ddd--stiaqlaca--wancas-g---g-kkiqda-----syiyqel---gd-ky---k----wtp-----klyngsavcsmmmnsyedaerdlleav----ai----------d---p-----kdge--tlanlaacalhl--gk----------s---sa---rfv----------------namkqagv-anealtkiaslerdfdraaa----------av-----------vl
'epsilon_tetrahym_53_m00265_|||Coatomer_epsilon_subunit_family_protein|T__thermophilia|chr_0|8254395|53'                                        md-p------------qdlldsfrqnyylg---nf---------------skildkw-------------nqtdd---s-q-fgq-----hlqqinff--var-aikfhkqy---spk---hqvq----ft----k--qpsqqllavaqavne--yltpl--v--t---ss--------------------------------------------------------------------sesfq----qleqsf-rimtqkmneiyqq---ngqniysliiccylglagndltff--------------tsneak----------f-------------renyellylyilillk-nakieqadvkl---------------------------------------------------------------------------------------------------------------------------------------------------------------qemrkm--------nde--dvltllatv--hil--m-a---k-ekynda-----ikyidei---ke-rf---g----dst-----klvnikiscymqqqkwseaftlaekllqvmnsk----------d---elydkqelev--clsnliilgeil--dk----------s---np---dyy----------------tqlsqinq-napfikkftemsesyqemst-----------k------ls---lk
'epsilon_leish_LinJ32_V3_1810_|||coatomer_epsilon_subunit_putative|Leishmania_infantum|chr_32|||Auto'                                           mt---------------dvlfdvrnalvvg---ny---------------hqaiadg-------------stara---l-ssrpadvaafna-eknav--val-gqiglgqv---dav--isqlr----se----s--npl--l-vtirtwae--licat--r-------dy---------------------------------gvlsdpatnvt-----------------qrlqsdaen-v----aadavykavfa---ttally---qqdv---------------igaltlakkwlgelptpegal---v----------r-------------rytvelhgvaaeallr-lnrpdeaakev---------------------------------------------------------------------------------------------------------------------------------------------------------------krmeqv--------dse--aivtilysg--ivslhq-a---a-sdvhvanynaavsafkev---ql-rc---g----qsi-----mvsnlmalahmglkdydaaerslldal----av----------r---s-----ndea--tlvnlaavsahk--ak----------s---ld---dae----------------ryiqqaasmhgtwgqayhakernldedis-----------a------fm--lee
'epsilon_naegleria_fgeneshHS_pg_scaffold_4000096'                                                                                               ms-ktl--------dgfpellsvrnalflg---nh---------------tvclski-------------aqtsi-nen-n-vdm-----kl-erdvl--syr-ahiglgqh---dlv--lqqik----es----dslaip--l-ksvrllae--yfqaa--k--rgspnds---------------------------------ii-----ekid-----------------s-l--qqdpsy----stdntf-avvs---atiyah---egnd---------------iaclk--------------tl---h----------d-------------issleafalrvrtlir-mnradlaehtf---------------------------------------------------------------------------------------------------------------------------------------------------------------kkmseq--------yed--atltqftga--fvslak-g---tkervsea-----eltfkel---se-kf---g----qsv-----alanglalclmfdfefedaekilmnal----gi----------s---t-----ndpe--tfvnliacslhl--kk----------d---as---rfi----------------sqlqsssp-nhpwikkynslsetfdklt------------------------nh
'epsilon_phytoph_PITG_08463_|_PITT_08463_|_Phytophthora_infestans_conserved_hypothetical_protein_translation_292_aa'                            ma-e------------pdelftlknqlwvg---nf---------------qntlseg-------------tmlnh---v-g-eal-----rn-erdvy--vyr-aqlalgnf---plv--lqsip----da----gntpia--l-savklwat--ylsgq--s--d---kem---------------------------------id-----ltlk-----------------e-w--ladpts----genahl-llia---gqiyar---egkl---------------sdals--------------al---t----------r-------------ggslehmlyivhlylq-mdrldlaqktv---------------------------------------------------------------------------------------------------------------------------------------------------------------qemkri--------eed--stltqlaqa--wcltlq-g---g-dkadea-----tlhfqel---ad-rf---g----stp-----lllngaaaafmalknyieaerllleav----qk----------d---p-----sned--tlinliavsahl--sk----------p---th---qyi----------------vqlqqvap-ssswlenfvmldrgfsemaa-----------t-----------fa
'epsilon_tricho_91566_m00127'                                                                                                                   m-------------------eeihdsfyag---ly---------------skvlsdt-------------kdmkk---l-d----------e-qtefm--vlr-arlnlgqt---dfv--lnqvk----aq----a--ndm--h-kgvyliaq--akkcn--n-------et---------------------------------ei-----anli-----------------p-v--gdeqtv----atnpyy-aisk---amlyim---sdni---------------pdall--------------tl---n----------g-------------ntnseaiaerihclll-lnrpdlaqkel---------------------------------------------------------------------------------------------------------------------------------------------------------------enise--------------qvlksiwta--fvslyl-e---k-deikka-----lyslqdi---ad-rl---p----lsp-----llanaisccycalgewdnaqmsiqnas----en----------f---p-----ndds--iminqa-valhr--gt----------d---ye---klk----------------qqiqmvmslnnsytksindmlkdfddtas-----------------------rl
'epsilon_celegans_gi|6647444|sp|O62246_1|COPE_CAEEL_RecName__FullCoatomer_subunit_epsilon_AltName__FullEpsilon_coat_protein_ShortEpsilon_COP'   ma---------------dklfsirnyfflg---sy---------------qscigea-------------lkfss---k-n-eee-----kq-ekdvy--lyr-syiaqgqa---fip--lkeip----aa---tk--sad--l-aavrryae--frnnp--a--a---kkk---------------------------------il-----aevq-----------------e-e--vasrni-----kseia-avla---atilne---adls---------------qdafr--------------av---s----------r-------------feglearaskvfilik-mnkrklaigev---------------------------------------------------------------------------------------------------------------------------------------------------------------kkmnqi--------ded--atlsqlana--lvtsfg-a---s-gkvkda-----lyiysem---sd-ky---g----rtt-----dlemhqavvsiltqdyaaaeellesal----er----------d---n-----kdad--vlinsivsaqln--ek----------dddvve---rfi----------------sqlkhehp-nhpwvidfnekeaefdrvas-----------d----------sra
'epsilon_ustil_gi|46096623|gb|EAK81856_1|_hypothetical_protein_UM01353_1_'                                                                      me---------------stlyqvqslfyqg---ay---------------qgcidla-------------lssts-n-arssdra-----sv-stlly--aar-shlarsps---dpasalslls----sl---ps--epq--v-qaiqslar--fvqah--t--q---nda-------------------------------d-tl-sretvnlt-----------------e-l--ldhavvg--qdkgqti-rcaa---atalfl---dgda---------------eealn--------------tl---g----------igs-------gagsskeiecvalgvhills-ihrldlaekey---------------------------------------------------------------------------------------------------------------------------------------------------------------laarsw--------add--slliqliea--wiglak-g---g-rstqqa-----fyvydel---aq-np---s----avgtinavpsligkatalaangdwsgakkqldqaa----sl----------d---p-----tnan--ilanqavv--------------------------------------------------------------qthiapvqsesa-------------------ps--irs
'epsilon_yarrow_gi|50553186|ref|XP_504003_1|_YALI0E15994p_'                                                                                     md-------------------------------------------------------------------------------------------------------------------------------------------------------------------------------------------------------------------------------------------------------------------------------------------------eals--------------ll---e----------kh------------egsfeavlltarilvd-qnkidaahkli---------------------------------------------------------------------------------------------------------------------------------------------------------------rdyart--------sdd--dvayllasa--ivamrang---d-dhvrsa-----yyifedl---sq-hk---t----gn-------mllgqalteiqlgrideaketlskvd----ev----------a---p-----qdpn--almakivvglse--gd----------d---vt---elk----------------delkkvda-khpifeelaeknalfdkvvl-----------k------yadkiva
'epsilonCOPI_Scer_SEC28YIL076W'                                                                                                                 m-----------------dyfnikqnyytg---nf---------------vqclqei-------------ekfsk---v-----t-----dn-tllfy--kak-tllalgqy---qsq--dpt---------------skl--g-kvldlyvq--fldtk--n-------------------------------------------i-----eele-----------------n-l--lkdkqn----spy-el-yll----ataqai---lgdl---------------dksle--------------tc---vegidn---dea-------------egttellllaievall-nnnvstastif---------------------------------------------------------------------------------------------------------------------------------------------------------------dnytnaiedt-v-sgdn--emilnlaes--yikfat-n---k-etatsn-----fyyyeel---sq-tf---p-----tw-----ktqlgllnlhlqqrniaeaqgivelll----sdyysveqkenav---l-----ykpt--flanqitlalmq--gl----------d---te---dlt----------------nqlvkldh-ehafikhhqeidakfdelvr-----------k------yd--tsn
'epsilonCOPI_Sbay_c485_11639'                                                                                                                   m-----------------dyfnikqnyytg---nf---------------vqclqei-------------ekfnk---v-----t-----dn-tllfy--kak-tllalnqy---qsq--dps---------------skf--g-kaldayvn--fldtk--k-------------------------------------------i-----tele-----------------s-s--lkdkqs----spy-el-hll----asaqai---lgnl---------------desle--------------tc---vegids---dem-------------egttellllaievall-nnqastasiif---------------------------------------------------------------------------------------------------------------------------------------------------------------dnytnaiedt-i-tgdn--emilnlaes--yikfgt-n---k-etatsn-----fyyyeel---sq-tf---p-----tw-----ktqlgllnlhlqqrniaeaqgivelll----sdyysveqkenaa---l-----ykpn--flanqitlalmq--ga----------d---te---dlt----------------nqlvdldh-ehafikhhqeidakfdelvg-----------k------yd--psn
'epsilonCOPI_Smik_c610_10851'                                                                                                                   m-----------------dyfsvkqnyytg---nf---------------vqclqei-------------ekfnk---v-----t-----dn-tllfy--kak-tllalsqy---qpq--dpt---------------skl--g-kaldlyvq--fldtk--d-------------------------------------------i-----tele-----------------g-l--lkdkqs----spy-el-hll----asaqai---lgdl---------------dasle--------------tc---vegidn---dev-------------egttellllaievall-nnqvstastif---------------------------------------------------------------------------------------------------------------------------------------------------------------dnytnavedg-i-agdn--emilnlaes--yikfat-n---k-etatsn-----fyyyeel---sq-tf---p-----tw-----ktqlgllnlhlqqrniaeaqgivdlll----sdyysveqkenaa---l-----ykpa--flanqitlalmq--gl----------d---te---dlt----------------nqlvdldh-ehafikhhqeidakfdelve-----------k------yd--lsk
'epsilonCOPI_Spar_c26_10966'                                                                                                                    m-----------------dyfnikqnyytg---nf---------------vqclqei-------------ekfsk---v-----t-----dn-tllfy--kak-tllalgqy---qsq--dpt---------------skl--g-kaldlyvq--fldnk--n-------------------------------------------i-----eele-----------------s-l--lkdkqs----spy-el-hll----ataqai---lgdl---------------dasle--------------tc---vegidn---det-------------egttellllaievall-nnnvstastif---------------------------------------------------------------------------------------------------------------------------------------------------------------dnytnaieda-v-sgdn--emilnlaes--yikfat-n---k-etatsn-----fyyyeel---sq-tf---p-----tw-----ktqlgllnlhlqqkniaeaqgivelll----sdyysveqkehaa---l-----ykpn--flanqitlslmq--gl----------d---te---dlt----------------nqlveldh-ehafikhhqeidakfdelvr-----------k------yd--isn
'epsilonCOPI_Scas_Contig704_14'                                                                                                                 m-----------------dyftikqtyyag---qy---------------tetlkei-------------ekvtd---q-----d-----de-tivfy--ksk-sqlslnny---tkn--qss---------------tsl--g-kifdlyae--flksr--n-------------------------------------------i-----kklq-----------------s-q--vileka----tsf-el-nll----ataqai---lgqy---------------desle--------------tc---tegink---see-------------agssemillavqvall-iekpslaksif---------------------------------------------------------------------------------------------------------------------------------------------------------------etyannnedl---sgda--eqiinqaes--ylkyst-s---e-dvagsn-----fyyyeem---aq-tf---p-----sw-----ktqlallnshlqqlnieeageiadlld----sdfysveqkevga---a-----ykeh--flaakinlshiv--ge----------t--dsd---alr----------------delrkvnp-hhpliaankqmndkfdeiia-----------k------y----ss
'epsilonCOPI_Sklu_Contig2438_6'                                                                                                                 m-----------------dyftvkqqyytg---ny---------------kqslqei-------------akhnk---i-----q-----dd-tlffy--rak-cclalgqy---ekl--sgq---------------trl--g-difdayvd--flssk--d-------------------------------------------l-----skle-----------------a-s--igea-p----spf-al-hll----asgqci---lgqy---------------desln--------------tc---vqgids---dee-------------vgtpellllciqvall-ngqpsiattml---------------------------------------------------------------------------------------------------------------------------------------------------------------qnyvsaneg--y-ssdn--eiiinlaes--yinfat-n---k-ettrsn-----fyfyeel---cq-tf---p-----sw-----ktqlsllnlhlqqshipeaqsiielle----seyyq-qqkesaq---l-----yakd--flsakitltimn--gg----------k---ad---elr----------------dqlfelap-dhplckaqkennakfdeiva-----------k------y----sa
'epsilonCOPI_candiG_gi|50294986|ref|XP_449904_1|_hypothetical_protein_CAGL0M12903g_'                                                            m-----------------dyftvkqsfyng---ly---------------ekvleea-------------sklgk---v-----e-----dv-tikyy--qlr-selalgql---kag--gd----------------dsl--s-qafalyet--flkdskhd-------------------------------------------l-----skle-----------------s-h--vkgk-n----cly-hl-nll----asaqai---kgdv---------------eeslk--------------tc---vegids---gne-------------vgvpdllllaievall-nnkastastmf---------------------------------------------------------------------------------------------------------------------------------------------------------------enytstnads-l-ssed--eliinlaes--yikfat-n---v-dtsssn-----fyhfeel---aq-tf---p-----tw-----ksqlgllnlqlqqgntteaqsivdlle----seyysk-nleavq---l-----ykgn--flankitlaime--ge----------ks-kae---elr----------------selkqfvp-nhgfnksheeltskfdeivv-----------k------y----kn
'epsilonCOPI_kluyver_gi|50305297|ref|XP_452608_1|_unnamed_protein_product_'                                                                     m-----------------dyftvkqqfytg---ny---------------eealnev-------------skfnk---t-----e-----de-altyy--rnr-slialsqf---seg--sads--------------gsl--g-pvfeayyk--flskptgs-------------------------------------------i-----tale-----------------q-t--vekagr----spf-al-nll----asalti---kgef---------------ktale--------------va---vegids---det-------------rgtpellltaiqitll-dnqptiastmf---------------------------------------------------------------------------------------------------------------------------------------------------------------enfqalqe---q-sndd--eiilnlaes--yinfnq-g---k-eitgsn-----fyffeel---sq-tf---p-----sw-----ktqlgllnlhlqqshlpeskaiidlle----sefydik--qeaq---t-----ykpd--llankitytils--gg----------n---an---elr----------------selqqlkp-shplcvadlennktfdqiva-----------k------y----ta
'epsilonCOPI_debaro_gi|50414338|ref|XP_457396_1|_hypothetical_protein_DEHA0B10428g_'                                                            md-sf---------gdsgelytirnqfftn---qh---------------qkvisyd------------ldqfsp---e-----g-----ql-kvley--qvr-stialqkd---asn--lidng----ks----sf-pdn--e-qlflllsa--wndlk--s--------f---------------------------------gt-----d-ds-----------------t-y--feditq----aef-el-qai----ltaiylvnfkkdi---------------dqaiv--------------ll---tnyidsgn--ln-------------pdelesflvlvqlyli-kgnfnaankil---------------------------------------------------------------------------------------------------------------------------------------------------------------lnfknfpd-----sard--siiyqvles--wllsvk-g---esdnisns-----yyfydel---lsvdf---dddsqgrf-----kilnvlfvltlqlkhypeaqellaqmk----tl---------eg---k-----tdgd--flanqitmdyllnnge----------n---ve---ell----------------kelskade-ehqlvkdvnetnskfdeivg-----------k------yk--aav
'epsilonCOPI_candiA_gi|238882422|gb|EEQ46060_1|_conserved_hypothetical_protein_'                                                                md-af---------sdsgelytirnqfytn---qh---------------nkvkays------------ldefsp---e-----n-----ql-kvlef--qir-stialeqd---ask--miedg----kt----rf-pen--e-plfqllsa--wndlk--d--------f---------------------------------gv-----d-ds-----------------t-y--fedvkk----asf-el-qav----ltalylvkfdkdi---------------dqait--------------fl---sdyidnvnslak-------------ynelepflvlvqlyli-kgnltgatkvl---------------------------------------------------------------------------------------------------------------------------------------------------------------qnlnqfpe-----sard--nivyqvles--wilsvt-g---gsdninns-----yyfydei---lssdf---dqdiqgkf-----kilnvlfaltlqlkhfpeaqelleqik----gl---------g----v-----vdan--fianqitfdqlqndga----------n---ta---ell----------------nelkrlda-shellkeqdlktsifddivt-----------k------y----si
'epsilonCOPI_pichia_gi|126139339|ref|XP_001386192_1|_hypothetical_protein_PICST_63174_'                                                         md-af---------adsgelytirnqfytn---qh---------------hkvrsys------------lnqfsp---e-----n-----ql-kaley--qir-siialedd---ass--viddg----ka----rf-pgn--e-glfqllsa--wndlk--s--------f---------------------------------gt-----d-ds-----------------t-y--fddvkt----aty-el-qav----lttlyvvkldkdi---------------dqait--------------fl---tsyidntntlnk-------------yneiepfliliqlhlv-kgnfaaankif---------------------------------------------------------------------------------------------------------------------------------------------------------------vnfanfpd-----ssrd--niiyqvmes--wieaik-g---esdninrs-----yslydel---lssdf---dddpqgkf-----kllnvlfvltiqlkhypeaqelllqik----al---------nq---k-----pnad--fianqitfdylvngga----------n---vd---gll----------------nelksldi-thplvvdleekttvfndiva-----------k------yq--vea
'epsilonCOPI_monosiga_gi|167521898|ref|XP_001745287_1|_hypothetical_protein_'                                                                   ma-d-----------gvdelfdvrnalyig---ny---------------qvcvnea-------------nkasp---s-d--da-----ke-dcqll--myr-amvaqgky---avv--kgdis----tt----s--ssa--l-qavkllar--ylhgk--h--e---ras---------------------------------vv-----eeak-----------------n-l--addgis----ltnpsv-alvl---gtifsq---dgqq---------------eqalk--------------cl---h----------g-------------veaveamalyiqillq-mnrldlakkkl---------------------------------------------------------------------------------------------------------------------------------------------------------------selqkl--------ded--stmtqlata--wvglat-g---g-dkiqea-----fyifqel---sd-kf---g----ptp-----lllngqaathvqqgqydeaeeallaal----ek----------d---s-----nnae--tlinlvavstym--gk----------apevaq---ryl----------------nqlrdsap-ehpyvadlaekeglfqtfcq-----------q------ys---qq
'epsilonCOPI_homo_gi|62896727|dbj|BAD96304_1|_epsilon_subunit_of_coatomer_protein_complex_isoform_a_variant_'                                   ma-ppapgpasggsgevdelfdvknafyig---sy---------------qqcinea-------------qrvkl---s-s-per-----dv-erdvf--lyr-aylaqrkf---gvv--ldeik----ps----s--ape--l-qavrmfad--ylahe--s--r---rds---------------------------------iv-----aeld-----------------r-e--msrsvd----vtnttf-llma---asiylh---dqnp---------------daalr--------------al---h----------q-------------gdslectamtvqillk-ldrldlarkel---------------------------------------------------------------------------------------------------------------------------------------------------------------krmqdl--------ded--atltqlata--wvslat-g---g-eklqda-----yyifqem---ad-kc---s----ptl-----lllngqaachmaqgrweaaegllqeal----dk----------d---s-----cype--tlvnlivlsqhl--gk----------ppevtn---ryl----------------sqlkdahr-shpfikeyqakendfdrlvl-----------q------ya--psa
'epsilonCOPI_bos_gi|110282947|sp|Q28104_3|COPE_BOVIN_RecName__FullCoatomer_subunit_epsilon_AltName__FullEpsilon_coat_protein_ShortEpsilon_COP'  ma-ppapgpasggsgevdelfdvknafyig---sy---------------qqcinea-------------qrvkp---s-s-per-----dv-erdvf--lyr-aylaqrky---gvv--ldeik----ps----s--ape--l-qavrmfae--ylasd--s--r---rda---------------------------------iv-----aeld-----------------r-e--msrsvd----vtnttf-llma---asiyfy---dqnp---------------daalr--------------tl---h----------q-------------gdslecmamtvqillk-ldrldlarkel---------------------------------------------------------------------------------------------------------------------------------------------------------------kkmqdq--------ded--atltqlata--wvslaa-g---g-eklqda-----yyifqem---ad-kc---s----ptl-----lllngqaachmaqgrweaaegvlqeal----dk----------d---s-----ghpe--tlinlvvlsqhl--gk----------ppevtn---ryl----------------sqlkdahr-shpfikeyrakendfdrlvl-----------q------ya--psa
'epsilonCOPI_mus_gi|12834141|dbj|BAB22801_1|_unnamed_protein_product_'                                                                          ma-ppvsgavsggsgevdelfdvknafyig---sy---------------qqcinea-------------qrvkl---s-s-per-----ev-erdvf--lyr-aylaqrky---gvv--ldeik----ps----s--ape--l-qavrmfae--ylase--n--q---rds---------------------------------iv-----leld-----------------r-e--msrsvd----vtnttf-llma---asiyfh---dqnp---------------daalr--------------tl---h----------q-------------gdglecmamtiqillk-ldrldlarkel---------------------------------------------------------------------------------------------------------------------------------------------------------------kkmqdq--------ded--atltqlata--wvnlav-g---g-eklqea-----yyifqel---ad-kc---s----ptl-----lllngqaachsaqgrwetaegvlqeal----dk----------d---s-----ghpe--tlinlivlsqhl--gk----------ppevtn---ryl----------------sqlkdahr-ahpfikeyqakendfdrlam-----------q------ya--psa
'epsilonCOPI_neurosp_gi|85103901|ref|XP_961614_1|_hypothetical_protein_NCU11274_'                                                               msdpf---------gaeaelinieshfyqg---qy---------------qevidfd-------------tt-sf-----s-adn-----al-parvl--qlr-arialgqa---edv--laeva----ge----k--kpe--l-eavgalaq--lkagd--a--e-----s---------------------------------av-----etie-----------------q-l--aatd-a----geigiv-qvvg---gtvlaa---agka---------------deala--------------ll---q----------rh------------qgnleavalivhiyla-qnrtelavkev---------------------------------------------------------------------------------------------------------------------------------------------------------------asarrl--------aqd--sllfnlaes--wvglrl-g---g-dkyqqa-----fyvfeel---aq-ap---a---tssv-----rslvsqavaeihlgrteeaqaaldqal----kk----------e---p-----gfad--aianqlvwsvit--gq----------d---sa---eyk----------------aaleqadp-nhpfltdlaeksdlfdkaat-----------k------ykakvsa
'epsilonCOPI_xenopus_gi|147904080|ref|NP_001085327_1|_MGC80063_protein_'                                                                        ma-tq---------gevdelfdvknsfyig---sy---------------qqcinea-------------qrvkp---s-n-aek-----ev-erdvf--lfr-ayiaqrky---gvv--ldeir----pn----a--npe--l-qavrmfae--ylsne--s--r---rda---------------------------------iv-----sdld-----------------k-k--maksvd----itnttf-llma---asiyfh---dgnt---------------daalr--------------al---h----------q-------------gdslecmaiiiqvllk-ldrldlarkel---------------------------------------------------------------------------------------------------------------------------------------------------------------kkmvev--------ded--atltqlata--wvniav-g---g-dklqda-----fyifqem---sd-ky---s----stl-----lllngqatcymgqskwedaegvlqeal----dk----------d---s-----shpe--tlinfivltqhi--gk----------ppevtn---ryl----------------sqlkdghr-nhpfikeyqakendfdrlvl-----------q------ya--psa
'epsilonCOPI_crypto_gi|58266818|ref|XP_570565_1|_hypothetical_protein_'                                                                         me-a-------------dplyhvkqlfyqa---sy---------------qacisea-------------seyph---tpsddps-----sl-hraly--iar-shlalpsp---spssahailapflsls---pv--pls--a-ravdafas--iheae--e--d---are--------------------------------ekv-----eevr-----------------d-l--vleceggndeeeektv-raia---asvfil---vgen---------------eeava--------------tl---t----------ega----------akddleciailvqllls-lnrrdlaqaty---------------------------------------------------------------------------------------------------------------------------------------------------------------nsakkf--------gsd--smliqamea--wiglkt-g---s-qplhqs-----yyfyeel---yq-lp---n---grta-----pvlashaaahlllghvdeakadiveas----qs----------k---a-----gqsssdvlavgasv------g---------------ae---gfa----------------eklvttak-qhpyaldlieknklfdeaaa-----------k------ya--vsa
'epsilonCOPI_rat_gi|149036009|gb|EDL90675_1|_coatomer_protein_complex_subunit_epsilon_predicted_isoform_CRA_c_'                                 ma-ppapgavsgssgevdelfdvknafyig---sy---------------qqcinea-------------qrvkl---s-s-per-----ev-erdvf--lyr-aylaqrky---gvv--ldeik----ps----s--ape--l-qavrmfae--ylase--n--r---rds---------------------------------iv-----leld-----------------r-e--msrsvd----vtnttf-llma---asiyfh---dqnp---------------daalr--------------tl---h----------q-------------gdglectamtiqillk-ldrldlarkel---------------------------------------------------------------------------------------------------------------------------------------------------------------krmqeq--------ded--atltqlata--wvnlam-g---g-eklqea-----yyifqel---ad-kc---s----ptl-----lllngqaachsaqgrwetaegvlqeal----dk----------d---s-----ghpe--tlinlivlsqhl--gk----------ppevtn---ryl----------------sqlkdahr-thpfikeyqakendfdrlal-----------q------ya--psa
'epsilonCOPI_aspserN_gi|67516767|ref|XP_658269_1|_hypothetical_protein_AN0665_2_'                                                               md-pf---------saegelinihnafhqg---qy---------------qsvidfn-------------ts-sf-----s-pen-----al-paril--klr-aqvalgnt---ddv--ladie----get--ee--sps--l-savkalaq--faagn--a--e-----a---------------------------------a------tqla-----------------q-d--laen-y----pddatv-qvlg---gtvlqn---vgks---------------eeala--------------ll---g----------kh------------qgn--------------leasdlalkev---------------------------------------------------------------------------------------------------------------------------------------------------------------qaakrw--------aqd--sllvnlaes--wvgmrv-g---g-ekyqsa-----fyvyeel---as-vd---s---tsap-----lsiigqavaeihlgrlpeaeaaisaal----er----------y---p-----neag--liansivlnvli--gk----------p---tedlekyaslelsgrmeftnglryrrlqlvep-shalladiqeksdffdtaaa-----------k------ysakvss
'epsilonCOPI_mus_|10946972|ref|NP_067513_1|_epsilon_subunit_of_coatomer_protein_complex_'                                                       ma-ppvpgavsggsgevdelfdvknafyig---sy---------------qqcinea-------------qrvkl---s-s-per-----ev-erdvf--lyr-aylaqrky---gvv--ldeik----ps----s--ape--l-qavrmfae--ylase--n--q---rds---------------------------------iv-----leld-----------------r-e--msrsvd----vtnttf-llma---asiyfh---dqnp---------------daalr--------------tl---h----------q-------------gdglecmamtiqillk-ldrldlarkel---------------------------------------------------------------------------------------------------------------------------------------------------------------kkmqdq--------ded--atltqlata--wvnlav-g---g-eklqea-----yyifqel---ad-kc---s----ptl-----lllngqaachsaqgrwetaegvlqeal----dk----------d---s-----ghpe--tlinlivlsqhl--gk----------ppevtn---ryl----------------sqlkdahr-ahpfikeyqakendfdrlam-----------q------ya--psa
'epsilonCOPI_epsilon_|57530593|ref|NP_001006339_1|_coatomer_protein_complex_subunit_epsilon_'                                                   ma-sgagagpagqggeadelfdvknsfyig---ay---------------qaainea-------------qrikp---s-n-pek-----et-erdvf--lfr-syiaqrky---gvv--ldeik----an----a--spe--l-qavrmfae--ylsne--s--q---rda---------------------------------iv-----adld-----------------k-k--maksvd----vanttf-llma---asiyfh---dknp---------------daalr--------------tl---h----------q-------------geslecmammiqillk-ldrldlarkel---------------------------------------------------------------------------------------------------------------------------------------------------------------kkmqeq--------ded--atltqlata--wvnlai-g---g-eklqda-----yyifqem---ad-kc---s----stl-----lllngqaacymaqgkwddaegvlqeal----dk----------d---s-----ghpe--tlinfvvlsqhl--gk----------ppevtn---ryl----------------sqlkdahk-nhpfikeyqakendfdrlam-----------q------ya--psa
'epsilonCOPI_danio_|55925267|ref|NP_001007365_1|_epsilon_subunit_of_coatomer_protein_complex_'                                                  ma-sq--------qsevdelfdvknafyig---sy---------------qhcinea-------------qkvkt---s-g-pek-----es-eknif--lyr-ayiaqrky---gvv--lddik----ps----s--tee--l-qavrmfae--ylsse--g--k---rda---------------------------------iv-----adld-----------------k-k--isksvd----vsnttf-llma---asiylh---emnt---------------daalr--------------tl---h----------q-------------geslecmamtvqillk-ldrvdmarkel---------------------------------------------------------------------------------------------------------------------------------------------------------------kkmqdq--------ded--atltqlata--wvnlai-g---g-eklqda-----fyifqem---sd-ky---s----ptl-----lllngqaashmaqnkwdeaesvlqdal----dk----------d---s-----ghpe--tlinlivltqhm--gk----------pfevtn---ryl----------------sqlkdahk-shpfikdylakknefdrlvm-----------q------ya--psa
'epsilonCOPI_ciona_|198426449|ref|XP_002127139_1|_PREDICTED__similar_to_coatomer_protein_complex_subunit_epsilon_'                              ma-q----------seidelfdvknafyig---ly---------------qqcinea-------------qkvkv---s-s-qqk-----kn-ecavf--myr-ayisqrkf---gvv--ldeik----ss----a--see--l-kavrllad--ylsnp--s--k---kda---------------------------------vl-----ktve-----------------e-k--msgnvd----ienltl-pima---asiyyh---eany---------------eaalr--------------tl---h----------n-------------mesleasaltiqillt-inrldlakkel---------------------------------------------------------------------------------------------------------------------------------------------------------------ksmmea--------ded--stltqlaqa--wfnmsv-g---g-eklqda-----yyifqem---ad-kn---q----sss-----lllngqascymaqgkwdeaesvlqeam----dk----------d---s-----ncpe--tlinmimlsqhn--gk----------gpevts---ryl----------------sqlkdshr-ahrfvqeltikendfdrlal-----------q------ya---pa
'epsilonCOPI_apis_|48132928|ref|XP_393328_1|_PREDICTED__similar_to_epsilon_subunit_of_coatomer_protein_complex_isoform_a_'                      ma-rq-------qqadvdelfdvknhfyig---ny---------------qqcinea-------------qkiks---s-s-pev-----im-erdvf--lyr-ayiaqrkf---rvv--ldein----ns----s--ppd--l-qplkmlad--yfanp--c--r---rea---------------------------------iv-----aelq-----------------q-a--tnr-tn----ydnhnf-liva---atiyyh---eknl---------------eaalr--------------il---r----------n-------------vdhleclaltlqiylk-mdrldlakkel---------------------------------------------------------------------------------------------------------------------------------------------------------------vtmqek--------ddd--atltqlaqa--wlniss-g---g-dklqda-----yyifqdm---id-kh---s----sts-----mllngqatcfigqakyeeaetalqesl----dk----------d---s-----nnpd--tlinmivlsqhm--gk----------ppevan---ryl----------------sqlkdshl-ehpfvkeylqkeiefqrlrk-----------q------ys--lsa
'epsilonCOPI_physco_|168019724|ref|XP_001762394_1|_predicted_protein_'                                                                          ms-g------------pdvlfplrnnfylg---af---------------qaaines-------------nvrnl-----s-dad-----av-ekdsf--vyr-syialgqy---qlv--idein----da----a--pva--l-qavkllal--ylsgg--a--q---kek---------------------------------al-----ssls-----------------e-w--lsdttv----ssnptl-llia---gmiyth---eqny---------------nealk--------------ht---h----------v-------------ggtldlsalnvqiylk-mhradyaekql---------------------------------------------------------------------------------------------------------------------------------------------------------------kimqqi--------ded--htltqlana--wvnlsl-g---g-vkvqea-----yyifqel---ce-ky---t----rtv-----mlmngsavcqmhmdqfeeaesllleal----nk----------d---s-----kdan--tlanlivcslhl--sk----------p---ta---ryl----------------sqlkithp-nhvlveragageaaferavq-----------s-----------va
'epsilonCOPI_populus_|224115588|ref|XP_002317073_1|_predicted_protein_'                                                                         ma-g-----------apdhlfnlrnnfylg---ay---------------qaaints-------------dlpnl-----s-pdd-----av-erdsl--vyr-syialasy---qlv--iheid----da----a--atp--l-qavkllal--ylssp--e--n---kes---------------------------------ti-----sslk-----------------e-w--ladsai----annail-rlia---giifmh---eedy---------------nealk--------------ht---n----------a-------------ggtmelhalnvqiflk-mhrsdyaekql---------------------------------------------------------------------------------------------------------------------------------------------------------------rimqqi--------ded--htltqlata--wlnlav-g---g-skiqea-----ylifqdf---se-ky---p----mtg-----lilngkavccmhmgnfdeaetllleal----nk----------d---a-----kdpe--tlanlvvcslhi--gk----------s---ss---ryl----------------sqlklshp-dhvlvkrassaednferavq-----------s-----------va
'epsilonCOPI_athali_|15221463|ref|NP_174351_1|_coatomer_protein_epsilon_subunit_family_protein__COPE_family_protein_'                           ma-sm---------agpdhlfnlrnhfylg---ay---------------qaainns-------------eipnl-----s-qed-----iv-erdcl--vhr-ayialgsy---qlv--iseid----ea----a--atp--l-qavkllam--ylssp--e--n---kes---------------------------------ti-----sslr-----------------e-w--ladptv----gnnaii-rlia---gtifmh---eedy---------------nealk--------------ht---h----------s-------------ggtmdlhalnvqifik-mhrsdfaekql---------------------------------------------------------------------------------------------------------------------------------------------------------------rvmqqi--------ded--htltqlasa--wlnlav-g---g-skiqea-----ylifqdf---se-ky---p----mts-----lilngkavccmhmgnfeeaetllleal----nk----------d---a-----kdpe--tlanlvvcslhv--gk----------s---ss---ryl----------------nqlklshp-ehvlvkraasaednferalq-----------s-----------fa
'epsilonCOPI_oryza_|115460920|ref|NP_001054060_1|_Os04g0644700_'                                                                                ma-ga---------aspdhlfglrnsfyvg---ay---------------qavitgv-------------qaiparaal-s-pda-----la-erdsl--lyr-syiaigsh---qlv--ideig----pg----a--atp--l-qavrlltv--ylsgg--ag-g---kes---------------------------------ai-----rkln-----------------e-l--laddav----gsnpil-rlva---gtvlmh---erdy---------------agalk--------------ht---n----------s-------------ggtmellamnvqiclq-mhrsdhaekql---------------------------------------------------------------------------------------------------------------------------------------------------------------rimqql--------ded--htltqlana--wvdlvm-g---g-skiqea-----hlifqdl---se-ky---p----atc-----lilngkalclmhmgnfedaeglllesl----nk----------d---a-----kdae--tlanlvvcslnl--gk----------s---as---ryl----------------nqlklahp-dhmlvkrmssaedsfdracq-----------a-----------is
'epsilonCOPI_creinh_|159469868|ref|XP_001693085_1|_epsilon_cop_'                                                                                ma---------------dllfnvrnsfylg---ay---------------ntvinea-------------adldn---l-n-evd-----si-erdcf--vyr-syialgsy---dlv--iseir----ds----a--atg--l-lavkllaq--ylsnk--k--s---kdd---------------------------------vl-----atla-----------------d-w--ladsac----nrnsmv-llva---gmihah---egny---------------pealk--------------ac---h----------g-------------snslelqalcvqvylk-mdradkaevqv---------------------------------------------------------------------------------------------------------------------------------------------------------------ksmsat--------ddd--atltqlata--wvgqal-g---g-akvqea-----ayvyqel---ge-ky---n----yta-----slyngravcymkmgrwedadhdlqeaf----nk----------d---a-----kdpd--tlsnlitvglhl--gk----------n---va---ryq----------------tqlkmvap-shpnskrleaadeafaraaa-----------s-----------ia
;
END; [Characters]

BEGIN Distances;
DIMENSIONS ntax=46;
FORMAT labels=left diagonal triangle=both;
MATRIX
[1] 'epsilon_CMER|CMD014C_coatomer_protein_complex_subunit_epsilon'                                                                                  0.0 0.88 0.74626863 0.7651515 0.8091603 0.76404494 0.77272725 0.7811321 0.85658914 0.79026216 0.76981133 0.76779026 0.77470356 0.76981133 0.7679325 0.8121212 0.8396947 0.8396947 0.84351146 0.84351146 0.8423077 0.8378378 0.8423077 0.83011585 0.8566038 0.84410644 0.8490566 0.76779026 0.74626863 0.74626863 0.73880595 0.7756654 0.76119405 0.8084291 0.73880595 0.7991968 0.73880595 0.75 0.7835821 0.76779026 0.7790262 0.7819549 0.7443609 0.7481203 0.7602996 0.754717
[2] 'epsilon_ehisto_56_m00167_|||hypothetical_protein|Entamoeba_histolytica|chr_unknown|||Auto'                                                      0.88 0.0 0.891129 0.87815124 0.8816326 0.86938775 0.8765432 0.8816326 0.8927039 0.88353413 0.8677686 0.8893443 0.8908297 0.877551 0.84351146 0.88235295 0.87826085 0.8956522 0.8826087 0.87826085 0.89912283 0.9162996 0.8982301 0.90829694 0.8410042 0.8940678 0.8661088 0.8612245 0.8582996 0.8582996 0.854251 0.8477366 0.8582996 0.85551333 0.854251 0.87391305 0.854251 0.8582996 0.84210527 0.86178863 0.87398374 0.8683128 0.872428 0.86419755 0.86938775 0.8729508
[3] 'epsilon_Thaps3|39913|estExt_gwp_gw1_C_chr_30329'                                                                                                0.74626863 0.891129 0.0 0.52097905 0.76551723 0.6993243 0.66898954 0.7430556 0.8207885 0.7847222 0.74482757 0.6896552 0.8272059 0.75 0.7916667 0.7719298 0.83882785 0.84249085 0.83882785 0.83516484 0.8455882 0.8185185 0.8272059 0.83516484 0.8133803 0.8291815 0.82042253 0.67687076 0.6689189 0.6756757 0.6824324 0.7465278 0.6959459 0.79094076 0.6824324 0.7672727 0.6824324 0.6858108 0.7027027 0.71525425 0.7084746 0.65397924 0.6401384 0.6366782 0.6609589 0.6770833
[4] 'epsilon_Phatr2|51689|phatr1_ua_kg_chr_4000048'                                                                                                  0.7651515 0.87815124 0.52097905 0.0 0.7383512 0.71478873 0.68214285 0.7402135 0.7927273 0.7706093 0.7377622 0.6819788 0.8113208 0.7285714 0.77952754 0.80473375 0.8270677 0.83458644 0.83458644 0.8233083 0.84586465 0.7849057 0.8 0.80075186 0.8290909 0.8321168 0.8363636 0.6713781 0.6830986 0.67957747 0.6690141 0.75268817 0.67253524 0.80144405 0.67957747 0.7358491 0.6690141 0.6619718 0.6760563 0.7007042 0.6749117 0.7092199 0.6985816 0.70567375 0.70877194 0.68327403
[5] 'epsilon_Toxoplasma_gondii|VI|49_m00062|Annotation|Toxoplasma_gondii_TIGR|protein_coding_coatomer_epsilon_subunit_putative'                      0.8091603 0.8816326 0.76551723 0.7383512 0.0 0.7750865 0.7340425 0.8056537 0.82051283 0.8233216 0.77304965 0.74647886 0.8014981 0.76573426 0.7876448 0.7337278 0.82835823 0.8171642 0.8208955 0.83208954 0.82397 0.8264151 0.84586465 0.81273407 0.8776978 0.8690909 0.8633093 0.75261325 0.7266436 0.7266436 0.7266436 0.7907801 0.7474049 0.795053 0.7266436 0.8111111 0.7266436 0.74394464 0.7404844 0.7604167 0.7474049 0.7632509 0.7667844 0.7738516 0.75 0.73144877
[6] 'epsilon_dicty_DDB0233799_|Protein|_gene__copE_on_chromosome__1_position_1172814_to_1173875'                                                     0.76404494 0.86938775 0.6993243 0.71478873 0.7750865 0.0 0.65156794 0.7118056 0.807971 0.79298246 0.71972317 0.650519 0.7977941 0.6838488 0.77011496 0.76785713 0.8154982 0.82656825 0.8302583 0.8118081 0.8308824 0.8037037 0.8161765 0.7985348 0.8113879 0.825 0.797153 0.6666667 0.6335617 0.6335617 0.6267123 0.7605634 0.64041096 0.8028169 0.6267123 0.75 0.6267123 0.6438356 0.64726025 0.64041096 0.60137457 0.6076389 0.6284722 0.625 0.6563574 0.6666667
[7] 'epsilon_jgi|Volca1|104471|estExt_fgenesh4_pg_C_160004'                                                                                          0.77272725 0.8765432 0.66898954 0.68214285 0.7340425 0.65156794 0.0 0.58536583 0.76277375 0.7887324 0.645614 0.6062718 0.7490775 0.66433567 0.7364341 0.74404764 0.81040895 0.81040895 0.81040895 0.80669147 0.8252788 0.79477614 0.78651685 0.8111111 0.8201439 0.8194946 0.823741 0.6118881 0.5470383 0.5505226 0.543554 0.7031802 0.554007 0.7544484 0.543554 0.7211896 0.543554 0.554007 0.5714286 0.5818815 0.5874126 0.4390244 0.48432055 0.5017422 0.5365854 0.108013935
[8] 'epsilon_Ost9901_3|30499|eugene_0300010175'                                                                                                      0.7811321 0.8816326 0.7430556 0.7402135 0.8056537 0.7118056 0.58536583 0.0 0.84363633 0.7964912 0.6888112 0.6701389 0.80514705 0.70034844 0.74903476 0.8035714 0.84074074 0.84444445 0.84444445 0.837037 0.84814817 0.866171 0.82835823 0.8523985 0.83154124 0.823741 0.8422939 0.67247385 0.6458333 0.6527778 0.6458333 0.71024734 0.6458333 0.78368795 0.6493056 0.74349445 0.6458333 0.6354167 0.6736111 0.6770833 0.68641114 0.5749129 0.5993031 0.5923345 0.61591697 0.5763889
[9] 'epsilon_tetrahym_53_m00265_|||Coatomer_epsilon_subunit_family_protein|T__thermophilia|chr_0|8254395|53'                                         0.85658914 0.8927039 0.8207885 0.7927273 0.82051283 0.807971 0.76277375 0.84363633 0.0 0.8394161 0.78909093 0.80144405 0.83011585 0.81751823 0.8427419 0.83928573 0.7816092 0.7816092 0.7777778 0.7854406 0.8192308 0.7760618 0.8255814 0.82758623 0.8745387 0.8550186 0.8708487 0.7733813 0.7706093 0.7670251 0.7670251 0.8211679 0.7706093 0.875 0.76344085 0.8467433 0.7670251 0.76344085 0.76344085 0.781362 0.79136693 0.79347825 0.8007246 0.81884056 0.8303249 0.7781818
[10] 'epsilon_leish_LinJ32_V3_1810_|||coatomer_epsilon_subunit_putative|Leishmania_infantum|chr_32|||Auto'                                            0.79026216 0.88353413 0.7847222 0.7706093 0.8233216 0.79298246 0.7887324 0.7964912 0.8394161 0.0 0.72791517 0.74385965 0.79044116 0.7754386 0.7878788 0.8245614 0.875 0.8897059 0.86764705 0.86764705 0.8851852 0.8740741 0.88475835 0.8487085 0.8790036 0.8705036 0.8790036 0.75874126 0.7326389 0.7395833 0.7534722 0.80350876 0.7604167 0.83038867 0.75 0.80073804 0.7534722 0.7569444 0.7534722 0.77351916 0.78397214 0.7640845 0.77112675 0.76760566 0.7508772 0.78245616
[11] 'epsilon_naegleria_fgeneshHS_pg_scaffold_4000096'                                                                                                0.76981133 0.8677686 0.74482757 0.7377622 0.77304965 0.71972317 0.645614 0.6888112 0.78909093 0.72791517 0.0 0.6827586 0.7490775 0.69473684 0.79615384 0.77710843 0.80597013 0.8171642 0.8097015 0.79477614 0.8432836 0.85393256 0.8270677 0.8364312 0.8309859 0.8515901 0.84859157 0.65625 0.63013697 0.63013697 0.63013697 0.74825174 0.6460481 0.82206404 0.6267123 0.79044116 0.63013697 0.65068495 0.65292096 0.6586207 0.6862069 0.6585366 0.6736111 0.6586207 0.66211605 0.6363636
[12] 'epsilon_phytoph_PITG_08463_|_PITT_08463_|_Phytophthora_infestans_conserved_hypothetical_protein_translation_292_aa'                             0.76779026 0.8893443 0.6896552 0.6819788 0.74647886 0.650519 0.6062718 0.6701389 0.80144405 0.74385965 0.6827586 0.0 0.7794118 0.7108014 0.77220076 0.77380955 0.8111111 0.8037037 0.8037037 0.7962963 0.8111111 0.8289963 0.79477614 0.8081181 0.78368795 0.81850535 0.8120567 0.62283736 0.6172414 0.62413794 0.62413794 0.7122807 0.6275862 0.7632509 0.6275862 0.69372696 0.62413794 0.6310345 0.6448276 0.6310345 0.633218 0.56747407 0.60553634 0.60553634 0.6413793 0.6006944
[13] 'epsilon_tricho_91566_m00127'                                                                                                                    0.77470356 0.8908297 0.8272059 0.8113208 0.8014981 0.7977941 0.7490775 0.80514705 0.83011585 0.79044116 0.7490775 0.7794118 0.0 0.8081181 0.795082 0.78881985 0.83076924 0.8423077 0.8423077 0.8346154 0.8346154 0.85328186 0.81782943 0.85823756 0.85393256 0.86090225 0.8689138 0.77205884 0.7610294 0.7536765 0.75 0.7761194 0.75735295 0.81578946 0.7463235 0.77559054 0.75 0.7352941 0.7794118 0.7389706 0.797048 0.8081181 0.80442804 0.8118081 0.80514705 0.7610294
[14] 'epsilon_celegans_gi|6647444|sp|O62246_1|COPE_CAEEL_RecName__FullCoatomer_subunit_epsilon_AltName__FullEpsilon_coat_protein_ShortEpsilon_COP'    0.76981133 0.877551 0.75 0.7285714 0.76573426 0.6838488 0.66433567 0.70034844 0.81751823 0.7754386 0.69473684 0.7108014 0.8081181 0.0 0.7846154 0.74556214 0.82592595 0.8333333 0.837037 0.82222223 0.85925925 0.85820895 0.8252788 0.82592595 0.8172043 0.8303249 0.83154124 0.6851211 0.62886596 0.62886596 0.63573885 0.72791517 0.6219931 0.7844523 0.63917524 0.73333335 0.63573885 0.6185567 0.6254296 0.63793105 0.6310345 0.63986015 0.6818182 0.6853147 0.68989545 0.66898954
[15] 'epsilon_ustil_gi|46096623|gb|EAK81856_1|_hypothetical_protein_UM01353_1_'                                                                       0.7679325 0.84351146 0.7916667 0.77952754 0.7876448 0.77011496 0.7364341 0.74903476 0.8427419 0.7878788 0.79615384 0.77220076 0.795082 0.7846154 0.0 0.75524473 0.8196721 0.82377046 0.8032787 0.80737704 0.8264463 0.82572615 0.775 0.82304525 0.7944664 0.804 0.81422925 0.72307694 0.71374047 0.70229006 0.6984733 0.6782946 0.72900766 0.6580882 0.70229006 0.68163264 0.6984733 0.7099237 0.7366412 0.7203065 0.7394636 0.74418604 0.74418604 0.74418604 0.73846155 0.73745173
[16] 'epsilon_yarrow_gi|50553186|ref|XP_504003_1|_YALI0E15994p_'                                                                                      0.8121212 0.88235295 0.7719298 0.80473375 0.7337278 0.76785713 0.74404764 0.8035714 0.83928573 0.8245614 0.77710843 0.77380955 0.78881985 0.74556214 0.75524473 0.0 0.74556214 0.7337278 0.74556214 0.7337278 0.7305389 0.73652697 0.7245509 0.7305389 0.7426901 0.75 0.7368421 0.69411767 0.7134503 0.7134503 0.7251462 0.62643677 0.73099416 0.74698794 0.71929824 0.67701864 0.7251462 0.7368421 0.7251462 0.7 0.73099416 0.7380952 0.7380952 0.75 0.76785713 0.7380952
[17] 'epsilonCOPI_Scer_SEC28YIL076W'                                                                                                                  0.8396947 0.87826085 0.83882785 0.8270677 0.82835823 0.8154982 0.81040895 0.84074074 0.7816092 0.875 0.80597013 0.8111111 0.83076924 0.82592595 0.8196721 0.74556214 0.0 0.10135135 0.08783784 0.050675675 0.49829352 0.42955327 0.4604811 0.54137933 0.74822694 0.74642855 0.7597173 0.7794118 0.7985348 0.8021978 0.7912088 0.7962963 0.7985348 0.80524343 0.7912088 0.7890625 0.7912088 0.8168498 0.7985348 0.8161765 0.8161765 0.8141264 0.81040895 0.8141264 0.8185185 0.8074074
[18] 'epsilonCOPI_Sbay_c485_11639'                                                                                                                    0.8396947 0.8956522 0.84249085 0.83458644 0.8171642 0.82656825 0.81040895 0.84444445 0.7816092 0.8897059 0.8171642 0.8037037 0.8423077 0.8333333 0.82377046 0.7337278 0.10135135 0.0 0.091216214 0.097972974 0.5017065 0.419244 0.46391752 0.5344828 0.7659575 0.76428574 0.7809187 0.7977941 0.7838828 0.7875458 0.7802198 0.8074074 0.7838828 0.7977528 0.7802198 0.7890625 0.7802198 0.8021978 0.7875458 0.80514705 0.8161765 0.7992565 0.8141264 0.82156134 0.8333333 0.8037037
[19] 'epsilonCOPI_Smik_c610_10851'                                                                                                                    0.84351146 0.8826087 0.83882785 0.83458644 0.8208955 0.8302583 0.81040895 0.84444445 0.7777778 0.86764705 0.8097015 0.8037037 0.8423077 0.837037 0.8032787 0.74556214 0.08783784 0.091216214 0.0 0.08445946 0.5085324 0.419244 0.45704466 0.5241379 0.77304965 0.76785713 0.7809187 0.7830882 0.7802198 0.7838828 0.7765568 0.8111111 0.7802198 0.7940075 0.7765568 0.80078125 0.7765568 0.7985348 0.7802198 0.7977941 0.8088235 0.80669147 0.81040895 0.81784385 0.82222223 0.8074074
[20] 'epsilonCOPI_Spar_c26_10966'                                                                                                                     0.84351146 0.87826085 0.83516484 0.8233083 0.83208954 0.8118081 0.80669147 0.837037 0.7854406 0.86764705 0.79477614 0.7962963 0.8346154 0.82222223 0.80737704 0.7337278 0.050675675 0.097972974 0.08445946 0.0 0.49146757 0.4226804 0.45704466 0.54137933 0.74822694 0.7392857 0.75618374 0.77205884 0.7875458 0.7912088 0.7802198 0.7888889 0.7875458 0.8014981 0.7802198 0.78515625 0.7802198 0.8021978 0.7912088 0.8014706 0.8088235 0.802974 0.80669147 0.80669147 0.8111111 0.8
[21] 'epsilonCOPI_Scas_Contig704_14'                                                                                                                  0.8423077 0.89912283 0.8455882 0.84586465 0.82397 0.8308824 0.8252788 0.84814817 0.8192308 0.8851852 0.8432836 0.8111111 0.8346154 0.85925925 0.8264463 0.7305389 0.49829352 0.5017065 0.5085324 0.49146757 0.0 0.49310344 0.5395189 0.5847751 0.7714286 0.79642856 0.7935943 0.81985295 0.8272059 0.81985295 0.8272059 0.79850745 0.8308824 0.79622644 0.8272059 0.79527557 0.8272059 0.8419118 0.8161765 0.81985295 0.8339483 0.84758365 0.8327138 0.8289963 0.84814817 0.82222223
[22] 'epsilonCOPI_Sklu_Contig2438_6'                                                                                                                  0.8378378 0.9162996 0.8185185 0.7849057 0.8264151 0.8037037 0.79477614 0.866171 0.7760618 0.8740741 0.85393256 0.8289963 0.85328186 0.85820895 0.82572615 0.73652697 0.42955327 0.419244 0.419244 0.4226804 0.49310344 0.0 0.4602076 0.4236111 0.76344085 0.7562724 0.775 0.8037037 0.8148148 0.8148148 0.8074074 0.8134328 0.7962963 0.77272725 0.8074074 0.8110236 0.8074074 0.82592595 0.7888889 0.8074074 0.8252788 0.8097015 0.82462686 0.8395522 0.84758365 0.79182154
[23] 'epsilonCOPI_candiG_gi|50294986|ref|XP_449904_1|_hypothetical_protein_CAGL0M12903g_'                                                             0.8423077 0.8982301 0.8272059 0.8 0.84586465 0.8161765 0.78651685 0.82835823 0.8255814 0.88475835 0.8270677 0.79477614 0.81782943 0.8252788 0.775 0.7245509 0.4604811 0.46391752 0.45704466 0.45704466 0.5395189 0.4602076 0.0 0.5017301 0.74820143 0.76978415 0.7706093 0.78597784 0.7933579 0.797048 0.7933579 0.76779026 0.78228784 0.78707224 0.7933579 0.7905138 0.7933579 0.797048 0.797048 0.78597784 0.8148148 0.7752809 0.8014981 0.81273407 0.8022388 0.7798507
[24] 'epsilonCOPI_kluyver_gi|50305297|ref|XP_452608_1|_unnamed_protein_product_'                                                                      0.83011585 0.90829694 0.83516484 0.80075186 0.81273407 0.7985348 0.8111111 0.8523985 0.82758623 0.8487085 0.8364312 0.8081181 0.85823756 0.82592595 0.82304525 0.7305389 0.54137933 0.5344828 0.5241379 0.54137933 0.5847751 0.4236111 0.5017301 0.0 0.7366548 0.74733096 0.74113476 0.7941176 0.7941176 0.80514705 0.80514705 0.7769517 0.7867647 0.7669173 0.80514705 0.76862746 0.80514705 0.7941176 0.7683824 0.7941176 0.7933579 0.7962963 0.7962963 0.8185185 0.8118081 0.8081181
[25] 'epsilonCOPI_debaro_gi|50414338|ref|XP_457396_1|_hypothetical_protein_DEHA0B10428g_'                                                             0.8566038 0.8410042 0.8133803 0.8290909 0.8776978 0.8113879 0.8201439 0.83154124 0.8745387 0.8790036 0.8309859 0.78368795 0.85393256 0.8172043 0.7944664 0.7426901 0.74822694 0.7659575 0.77304965 0.74822694 0.7714286 0.76344085 0.74820143 0.7366548 0.0 0.32686085 0.33653846 0.7887324 0.8118467 0.815331 0.82229966 0.7508772 0.82578397 0.76258993 0.82229966 0.77490777 0.82229966 0.81881535 0.815331 0.81754386 0.7867133 0.79642856 0.797153 0.8091873 0.8028169 0.8172043
[26] 'epsilonCOPI_candiA_gi|238882422|gb|EEQ46060_1|_conserved_hypothetical_protein_'                                                                 0.84410644 0.8940678 0.8291815 0.8321168 0.8690909 0.825 0.8194946 0.823741 0.8550186 0.8705036 0.8515901 0.81850535 0.86090225 0.8303249 0.804 0.75 0.74642855 0.76428574 0.76785713 0.7392857 0.79642856 0.7562724 0.76978415 0.74733096 0.32686085 0.0 0.29903537 0.78723407 0.7992958 0.806338 0.8169014 0.74822694 0.80985916 0.7927273 0.8169014 0.76865673 0.8169014 0.806338 0.806338 0.81272084 0.79858655 0.781362 0.8 0.81914896 0.79151946 0.8093525
[27] 'epsilonCOPI_pichia_gi|126139339|ref|XP_001386192_1|_hypothetical_protein_PICST_63174_'                                                          0.8490566 0.8661088 0.82042253 0.8363636 0.8633093 0.797153 0.823741 0.8422939 0.8708487 0.8790036 0.84859157 0.8120567 0.8689138 0.83154124 0.81422925 0.7368421 0.7597173 0.7809187 0.7809187 0.75618374 0.7935943 0.775 0.7706093 0.74113476 0.33653846 0.29903537 0.0 0.76760566 0.8466899 0.8501742 0.8501742 0.7649123 0.83623695 0.78417265 0.8466899 0.77490777 0.8501742 0.8432056 0.8501742 0.83859646 0.8111888 0.8107143 0.81850535 0.8268551 0.82042253 0.8172043
[28] 'epsilonCOPI_monosiga_gi|167521898|ref|XP_001745287_1|_hypothetical_protein_'                                                                    0.76779026 0.8612245 0.67687076 0.6713781 0.75261325 0.6666667 0.6118881 0.67247385 0.7733813 0.75874126 0.65625 0.62283736 0.77205884 0.6851211 0.72307694 0.69411767 0.7794118 0.7977941 0.7830882 0.77205884 0.81985295 0.8037037 0.78597784 0.7941176 0.7887324 0.78723407 0.76760566 0.0 0.5322034 0.5254237 0.5186441 0.67247385 0.5559322 0.7359155 0.5220339 0.6849817 0.5186441 0.54915255 0.5322034 0.53898305 0.5340136 0.6111111 0.5951557 0.5916955 0.59310347 0.630662
[29] 'epsilonCOPI_homo_gi|62896727|dbj|BAD96304_1|_epsilon_subunit_of_coatomer_protein_complex_isoform_a_variant_'                                    0.74626863 0.8582996 0.6689189 0.6830986 0.7266436 0.6335617 0.5470383 0.6458333 0.7706093 0.7326389 0.63013697 0.6172414 0.7610294 0.62886596 0.71374047 0.7134503 0.7985348 0.7838828 0.7802198 0.7875458 0.8272059 0.8148148 0.7933579 0.7941176 0.8118467 0.7992958 0.8466899 0.5322034 0.0 0.06168831 0.10064935 0.7010309 0.20401338 0.7202797 0.08766234 0.7075812 0.097402595 0.21428572 0.22 0.35016835 0.36333334 0.5363322 0.5586207 0.5753425 0.57337886 0.5590278
[30] 'epsilonCOPI_bos_gi|110282947|sp|Q28104_3|COPE_BOVIN_RecName__FullCoatomer_subunit_epsilon_AltName__FullEpsilon_coat_protein_ShortEpsilon_COP'   0.74626863 0.8582996 0.6756757 0.67957747 0.7266436 0.6335617 0.5505226 0.6527778 0.7670251 0.7395833 0.63013697 0.62413794 0.7536765 0.62886596 0.70229006 0.7134503 0.8021978 0.7875458 0.7838828 0.7912088 0.81985295 0.8148148 0.797048 0.80514705 0.815331 0.806338 0.8501742 0.5254237 0.06168831 0.0 0.08116883 0.7010309 0.18729097 0.7202797 0.08116883 0.71119136 0.077922076 0.17857143 0.19333333 0.35016835 0.37 0.5467128 0.56206894 0.5787671 0.58361775 0.5659722
[31] 'epsilonCOPI_mus_gi|12834141|dbj|BAB22801_1|_unnamed_protein_product_'                                                                           0.73880595 0.854251 0.6824324 0.6690141 0.7266436 0.6267123 0.543554 0.6458333 0.7670251 0.7534722 0.63013697 0.62413794 0.75 0.63573885 0.6984733 0.7251462 0.7912088 0.7802198 0.7765568 0.7802198 0.8272059 0.8074074 0.7933579 0.80514705 0.82229966 0.8169014 0.8501742 0.5186441 0.10064935 0.08116883 0.0 0.6975945 0.19397993 0.7132867 0.032467533 0.700361 0.0032467532 0.18181819 0.20333333 0.35016835 0.37666667 0.53287196 0.55517244 0.5684931 0.5802048 0.5659722
[32] 'epsilonCOPI_neurosp_gi|85103901|ref|XP_961614_1|_hypothetical_protein_NCU11274_'                                                                0.7756654 0.8477366 0.7465278 0.75268817 0.7907801 0.7605634 0.7031802 0.71024734 0.8211679 0.80350876 0.74825174 0.7122807 0.7761194 0.72791517 0.6782946 0.62643677 0.7962963 0.8074074 0.8111111 0.7888889 0.79850745 0.8134328 0.76779026 0.7769517 0.7508772 0.74822694 0.7649123 0.67247385 0.7010309 0.7010309 0.6975945 0.0 0.71477664 0.69611305 0.6975945 0.430605 0.6975945 0.7113402 0.7353952 0.71280277 0.7137931 0.70877194 0.7237762 0.71875 0.7013889 0.7067138
[33] 'epsilonCOPI_xenopus_gi|147904080|ref|NP_001085327_1|_MGC80063_protein_'                                                                         0.76119405 0.8582996 0.6959459 0.67253524 0.7474049 0.64041096 0.554007 0.6458333 0.7706093 0.7604167 0.6460481 0.6275862 0.75735295 0.6219931 0.72900766 0.73099416 0.7985348 0.7838828 0.7802198 0.7875458 0.8308824 0.7962963 0.78228784 0.7867647 0.82578397 0.80985916 0.83623695 0.5559322 0.20401338 0.18729097 0.19397993 0.71477664 0.0 0.75174826 0.19397993 0.71841156 0.19397993 0.14715719 0.22073579 0.34680134 0.3691275 0.55709344 0.5724138 0.5856164 0.6040956 0.5451389
[34] 'epsilonCOPI_crypto_gi|58266818|ref|XP_570565_1|_hypothetical_protein_'                                                                          0.8084291 0.85551333 0.79094076 0.80144405 0.795053 0.8028169 0.7544484 0.78368795 0.875 0.83038867 0.82206404 0.7632509 0.81578946 0.7844523 0.6580882 0.74698794 0.80524343 0.7977528 0.7940075 0.8014981 0.79622644 0.77272725 0.78707224 0.7669173 0.76258993 0.7927273 0.78417265 0.7359155 0.7202797 0.7202797 0.7132867 0.69611305 0.75174826 0.0 0.7132867 0.7259259 0.7132867 0.7307692 0.73426574 0.74385965 0.7754386 0.79432625 0.78723407 0.79787236 0.8056537 0.74822694
[35] 'epsilonCOPI_rat_gi|149036009|gb|EDL90675_1|_coatomer_protein_complex_subunit_epsilon_predicted_isoform_CRA_c_'                                  0.73880595 0.854251 0.6824324 0.67957747 0.7266436 0.6267123 0.543554 0.6493056 0.76344085 0.75 0.6267123 0.6275862 0.7463235 0.63917524 0.70229006 0.71929824 0.7912088 0.7802198 0.7765568 0.7802198 0.8272059 0.8074074 0.7933579 0.80514705 0.82229966 0.8169014 0.8466899 0.5220339 0.08766234 0.08116883 0.032467533 0.6975945 0.19397993 0.7132867 0.0 0.70397115 0.029220778 0.18831168 0.21666667 0.35016835 0.37 0.5363322 0.5586207 0.57191783 0.5767918 0.5659722
[36] 'epsilonCOPI_aspserN_gi|67516767|ref|XP_658269_1|_hypothetical_protein_AN0665_2_'                                                                0.7991968 0.87391305 0.7672727 0.7358491 0.8111111 0.75 0.7211896 0.74349445 0.8467433 0.80073804 0.79044116 0.69372696 0.77559054 0.73333335 0.68163264 0.67701864 0.7890625 0.7890625 0.80078125 0.78515625 0.79527557 0.8110236 0.7905138 0.76862746 0.77490777 0.76865673 0.77490777 0.6849817 0.7075812 0.71119136 0.700361 0.430605 0.71841156 0.7259259 0.70397115 0.0 0.700361 0.71841156 0.71480143 0.72 0.7246377 0.7306273 0.7242647 0.72627735 0.72627735 0.72490704
[37] 'epsilonCOPI_mus_|10946972|ref|NP_067513_1|_epsilon_subunit_of_coatomer_protein_complex_'                                                        0.73880595 0.854251 0.6824324 0.6690141 0.7266436 0.6267123 0.543554 0.6458333 0.7670251 0.7534722 0.63013697 0.62413794 0.75 0.63573885 0.6984733 0.7251462 0.7912088 0.7802198 0.7765568 0.7802198 0.8272059 0.8074074 0.7933579 0.80514705 0.82229966 0.8169014 0.8501742 0.5186441 0.097402595 0.077922076 0.0032467532 0.6975945 0.19397993 0.7132867 0.029220778 0.700361 0.0 0.18181819 0.20333333 0.35016835 0.37666667 0.53287196 0.55517244 0.5684931 0.5802048 0.5659722
[38] 'epsilonCOPI_epsilon_|57530593|ref|NP_001006339_1|_coatomer_protein_complex_subunit_epsilon_'                                                    0.75 0.8582996 0.6858108 0.6619718 0.74394464 0.6438356 0.554007 0.6354167 0.76344085 0.7569444 0.65068495 0.6310345 0.7352941 0.6185567 0.7099237 0.7368421 0.8168498 0.8021978 0.7985348 0.8021978 0.8419118 0.82592595 0.797048 0.7941176 0.81881535 0.806338 0.8432056 0.54915255 0.21428572 0.17857143 0.18181819 0.7113402 0.14715719 0.7307692 0.18831168 0.71841156 0.18181819 0.0 0.2 0.33333334 0.38666666 0.53979236 0.55172414 0.57191783 0.5699659 0.5486111
[39] 'epsilonCOPI_danio_|55925267|ref|NP_001007365_1|_epsilon_subunit_of_coatomer_protein_complex_'                                                   0.7835821 0.84210527 0.7027027 0.6760563 0.7404844 0.64726025 0.5714286 0.6736111 0.76344085 0.7534722 0.65292096 0.6448276 0.7794118 0.6254296 0.7366412 0.7251462 0.7985348 0.7875458 0.7802198 0.7912088 0.8161765 0.7888889 0.797048 0.7683824 0.815331 0.806338 0.8501742 0.5322034 0.22 0.19333333 0.20333333 0.7353952 0.22073579 0.73426574 0.21666667 0.71480143 0.20333333 0.2 0.0 0.36026937 0.3979933 0.550173 0.57586205 0.5958904 0.60750854 0.5798611
[40] 'epsilonCOPI_ciona_|198426449|ref|XP_002127139_1|_PREDICTED__similar_to_coatomer_protein_complex_subunit_epsilon_'                               0.76779026 0.86178863 0.71525425 0.7007042 0.7604167 0.64041096 0.5818815 0.6770833 0.781362 0.77351916 0.6586207 0.6310345 0.7389706 0.63793105 0.7203065 0.7 0.8161765 0.80514705 0.7977941 0.8014706 0.81985295 0.8074074 0.78597784 0.7941176 0.81754386 0.81272084 0.83859646 0.53898305 0.35016835 0.35016835 0.35016835 0.71280277 0.34680134 0.74385965 0.35016835 0.72 0.35016835 0.33333334 0.36026937 0.0 0.39864865 0.5605536 0.5827586 0.5910653 0.6267123 0.5902778
[41] 'epsilonCOPI_apis_|48132928|ref|XP_393328_1|_PREDICTED__similar_to_epsilon_subunit_of_coatomer_protein_complex_isoform_a_'                       0.7790262 0.87398374 0.7084746 0.6749117 0.7474049 0.60137457 0.5874126 0.68641114 0.79136693 0.78397214 0.6862069 0.633218 0.797048 0.6310345 0.7394636 0.73099416 0.8161765 0.8161765 0.8088235 0.8088235 0.8339483 0.8252788 0.8148148 0.7933579 0.7867133 0.79858655 0.8111888 0.5340136 0.36333334 0.37 0.37666667 0.7137931 0.3691275 0.7754386 0.37 0.7246377 0.37666667 0.38666666 0.3979933 0.39864865 0.0 0.5659722 0.5847751 0.5704467 0.60958904 0.6062718
[42] 'epsilonCOPI_physco_|168019724|ref|XP_001762394_1|_predicted_protein_'                                                                           0.7819549 0.8683128 0.65397924 0.7092199 0.7632509 0.6076389 0.4390244 0.5749129 0.79347825 0.7640845 0.6585366 0.56747407 0.8081181 0.63986015 0.74418604 0.7380952 0.8141264 0.7992565 0.80669147 0.802974 0.84758365 0.8097015 0.7752809 0.7962963 0.79642856 0.781362 0.8107143 0.6111111 0.5363322 0.5467128 0.53287196 0.70877194 0.55709344 0.79432625 0.5363322 0.7306273 0.53287196 0.53979236 0.550173 0.5605536 0.5659722 0.0 0.30795848 0.33910036 0.40484428 0.4599303
[43] 'epsilonCOPI_populus_|224115588|ref|XP_002317073_1|_predicted_protein_'                                                                          0.7443609 0.872428 0.6401384 0.6985816 0.7667844 0.6284722 0.48432055 0.5993031 0.8007246 0.77112675 0.6736111 0.60553634 0.80442804 0.6818182 0.74418604 0.7380952 0.81040895 0.8141264 0.81040895 0.80669147 0.8327138 0.82462686 0.8014981 0.7962963 0.797153 0.8 0.81850535 0.5951557 0.5586207 0.56206894 0.55517244 0.7237762 0.5724138 0.78723407 0.5586207 0.7242647 0.55517244 0.55172414 0.57586205 0.5827586 0.5847751 0.30795848 0.0 0.13103448 0.28965518 0.48083624
[44] 'epsilonCOPI_athali_|15221463|ref|NP_174351_1|_coatomer_protein_epsilon_subunit_family_protein__COPE_family_protein_'                            0.7481203 0.86419755 0.6366782 0.70567375 0.7738516 0.625 0.5017422 0.5923345 0.81884056 0.76760566 0.6586207 0.60553634 0.8118081 0.6853147 0.74418604 0.75 0.8141264 0.82156134 0.81784385 0.80669147 0.8289963 0.8395522 0.81273407 0.8185185 0.8091873 0.81914896 0.8268551 0.5916955 0.5753425 0.5787671 0.5684931 0.71875 0.5856164 0.79787236 0.57191783 0.72627735 0.5684931 0.57191783 0.5958904 0.5910653 0.5704467 0.33910036 0.13103448 0.0 0.31506848 0.4912892
[45] 'epsilonCOPI_oryza_|115460920|ref|NP_001054060_1|_Os04g0644700_'                                                                                 0.7602996 0.86938775 0.6609589 0.70877194 0.75 0.6563574 0.5365854 0.61591697 0.8303249 0.7508772 0.66211605 0.6413793 0.80514705 0.68989545 0.73846155 0.76785713 0.8185185 0.8333333 0.82222223 0.8111111 0.84814817 0.84758365 0.8022388 0.8118081 0.8028169 0.79151946 0.82042253 0.59310347 0.57337886 0.58361775 0.5802048 0.7013889 0.6040956 0.8056537 0.5767918 0.72627735 0.5802048 0.5699659 0.60750854 0.6267123 0.60958904 0.40484428 0.28965518 0.31506848 0.0 0.5277778
[46] 'epsilonCOPI_creinh_|159469868|ref|XP_001693085_1|_epsilon_cop_'                                                                                 0.754717 0.8729508 0.6770833 0.68327403 0.73144877 0.6666667 0.108013935 0.5763889 0.7781818 0.78245616 0.6363636 0.6006944 0.7610294 0.66898954 0.73745173 0.7380952 0.8074074 0.8037037 0.8074074 0.8 0.82222223 0.79182154 0.7798507 0.8081181 0.8172043 0.8093525 0.8172043 0.630662 0.5590278 0.5659722 0.5659722 0.7067138 0.5451389 0.74822694 0.5659722 0.72490704 0.5659722 0.5486111 0.5798611 0.5902778 0.6062718 0.4599303 0.48083624 0.4912892 0.5277778 0.0
;
END; [Distances]
BEGIN Sets;
  TAXSET 'amoebozoa' = 'epsilon_dicty_DDB0233799_|Protein|_gene__copE_on_chromosome__1_position_1172814_to_1173875' 'epsilon_ehisto_56_m00167_|||hypothetical_protein|Entamoeba_histolytica|chr_unknown|||Auto';
  TAXSET 'basidiomycota' = 'epsilon_ustil_gi|46096623|gb|EAK81856_1|_hypothetical_protein_UM01353_1_' 'epsilonCOPI_crypto_gi|58266818|ref|XP_570565_1|_hypothetical_protein_';
  TAXSET 'choanoflagellata' = 'epsilonCOPI_monosiga_gi|167521898|ref|XP_001745287_1|_hypothetical_protein_';
  TAXSET 'chromalveolata' = 'epsilon_tetrahym_53_m00265_|||Coatomer_epsilon_subunit_family_protein|T__thermophilia|chr_0|8254395|53' 'epsilon_Thaps3|39913|estExt_gwp_gw1_C_chr_30329' 'epsilon_Phatr2|51689|phatr1_ua_kg_chr_4000048' 'epsilon_Toxoplasma_gondii|VI|49_m00062|Annotation|Toxoplasma_gondii_TIGR|protein_coding_coatomer_epsilon_subunit_putative' 'epsilon_phytoph_PITG_08463_|_PITT_08463_|_Phytophthora_infestans_conserved_hypothetical_protein_translation_292_aa';
  TAXSET 'excavata' = 'epsilon_leish_LinJ32_V3_1810_|||coatomer_epsilon_subunit_putative|Leishmania_infantum|chr_32|||Auto' 'epsilon_naegleria_fgeneshHS_pg_scaffold_4000096' 'epsilon_tricho_91566_m00127' 'epsilonCOPI_populus_|224115588|ref|XP_002317073_1|_predicted_protein_';
  TAXSET 'fungi' = 'epsilonCOPI_pichia_gi|126139339|ref|XP_001386192_1|_hypothetical_protein_PICST_63174_' 'epsilonCOPI_Sklu_Contig2438_6' 'epsilonCOPI_Sbay_c485_11639' 'epsilonCOPI_neurosp_gi|85103901|ref|XP_961614_1|_hypothetical_protein_NCU11274_' 'epsilonCOPI_Scer_SEC28YIL076W' 'epsilonCOPI_candiA_gi|238882422|gb|EEQ46060_1|_conserved_hypothetical_protein_' 'epsilonCOPI_candiG_gi|50294986|ref|XP_449904_1|_hypothetical_protein_CAGL0M12903g_' 'epsilonCOPI_Spar_c26_10966' 'epsilonCOPI_Scas_Contig704_14' 'epsilonCOPI_kluyver_gi|50305297|ref|XP_452608_1|_unnamed_protein_product_' 'epsilonCOPI_Smik_c610_10851' 'epsilon_ustil_gi|46096623|gb|EAK81856_1|_hypothetical_protein_UM01353_1_' 'epsilon_yarrow_gi|50553186|ref|XP_504003_1|_YALI0E15994p_' 'epsilonCOPI_debaro_gi|50414338|ref|XP_457396_1|_hypothetical_protein_DEHA0B10428g_' 'epsilonCOPI_aspserN_gi|67516767|ref|XP_658269_1|_hypothetical_protein_AN0665_2_' 'epsilonCOPI_crypto_gi|58266818|ref|XP_570565_1|_hypothetical_protein_';
  TAXSET 'metazoa' = 'epsilonCOPI_ciona_|198426449|ref|XP_002127139_1|_PREDICTED__similar_to_coatomer_protein_complex_subunit_epsilon_' 'epsilonCOPI_xenopus_gi|147904080|ref|NP_001085327_1|_MGC80063_protein_' 'epsilonCOPI_rat_gi|149036009|gb|EDL90675_1|_coatomer_protein_complex_subunit_epsilon_predicted_isoform_CRA_c_' 'epsilonCOPI_apis_|48132928|ref|XP_393328_1|_PREDICTED__similar_to_epsilon_subunit_of_coatomer_protein_complex_isoform_a_' 'epsilonCOPI_danio_|55925267|ref|NP_001007365_1|_epsilon_subunit_of_coatomer_protein_complex_' 'epsilonCOPI_mus_|10946972|ref|NP_067513_1|_epsilon_subunit_of_coatomer_protein_complex_' 'epsilonCOPI_mus_gi|12834141|dbj|BAB22801_1|_unnamed_protein_product_' 'epsilonCOPI_homo_gi|62896727|dbj|BAD96304_1|_epsilon_subunit_of_coatomer_protein_complex_isoform_a_variant_' 'epsilonCOPI_bos_gi|110282947|sp|Q28104_3|COPE_BOVIN_RecName__FullCoatomer_subunit_epsilon_AltName__FullEpsilon_coat_protein_ShortEpsilon_COP' 'epsilonCOPI_epsilon_|57530593|ref|NP_001006339_1|_coatomer_protein_complex_subunit_epsilon_' 'epsilon_celegans_gi|6647444|sp|O62246_1|COPE_CAEEL_RecName__FullCoatomer_subunit_epsilon_AltName__FullEpsilon_coat_protein_ShortEpsilon_COP';
  TAXSET 'pezizomycetes' = 'epsilonCOPI_neurosp_gi|85103901|ref|XP_961614_1|_hypothetical_protein_NCU11274_' 'epsilonCOPI_aspserN_gi|67516767|ref|XP_658269_1|_hypothetical_protein_AN0665_2_';
  TAXSET 'plantae' = 'epsilon_Ost9901_3|30499|eugene_0300010175' 'epsilonCOPI_athali_|15221463|ref|NP_174351_1|_coatomer_protein_epsilon_subunit_family_protein__COPE_family_protein_' 'epsilonCOPI_oryza_|115460920|ref|NP_001054060_1|_Os04g0644700_' 'epsilonCOPI_physco_|168019724|ref|XP_001762394_1|_predicted_protein_' 'epsilonCOPI_creinh_|159469868|ref|XP_001693085_1|_epsilon_cop_';
  TAXSET 'rhodophyta' = 'epsilon_CMER|CMD014C_coatomer_protein_complex_subunit_epsilon';
  TAXSET 'saccharomycotina' = 'epsilonCOPI_pichia_gi|126139339|ref|XP_001386192_1|_hypothetical_protein_PICST_63174_' 'epsilonCOPI_Sklu_Contig2438_6' 'epsilon_yarrow_gi|50553186|ref|XP_504003_1|_YALI0E15994p_' 'epsilonCOPI_Sbay_c485_11639' 'epsilonCOPI_Scer_SEC28YIL076W' 'epsilonCOPI_debaro_gi|50414338|ref|XP_457396_1|_hypothetical_protein_DEHA0B10428g_' 'epsilonCOPI_candiG_gi|50294986|ref|XP_449904_1|_hypothetical_protein_CAGL0M12903g_' 'epsilonCOPI_candiA_gi|238882422|gb|EEQ46060_1|_conserved_hypothetical_protein_' 'epsilonCOPI_Scas_Contig704_14' 'epsilonCOPI_Spar_c26_10966' 'epsilonCOPI_kluyver_gi|50305297|ref|XP_452608_1|_unnamed_protein_product_' 'epsilonCOPI_Smik_c610_10851';
  TAXSET 'unikonta' = 'epsilonCOPI_pichia_gi|126139339|ref|XP_001386192_1|_hypothetical_protein_PICST_63174_' 'epsilonCOPI_rat_gi|149036009|gb|EDL90675_1|_coatomer_protein_complex_subunit_epsilon_predicted_isoform_CRA_c_' 'epsilon_ehisto_56_m00167_|||hypothetical_protein|Entamoeba_histolytica|chr_unknown|||Auto' 'epsilonCOPI_danio_|55925267|ref|NP_001007365_1|_epsilon_subunit_of_coatomer_protein_complex_' 'epsilonCOPI_candiG_gi|50294986|ref|XP_449904_1|_hypothetical_protein_CAGL0M12903g_' 'epsilonCOPI_Scas_Contig704_14' 'epsilonCOPI_mus_|10946972|ref|NP_067513_1|_epsilon_subunit_of_coatomer_protein_complex_' 'epsilonCOPI_epsilon_|57530593|ref|NP_001006339_1|_coatomer_protein_complex_subunit_epsilon_' 'epsilonCOPI_bos_gi|110282947|sp|Q28104_3|COPE_BOVIN_RecName__FullCoatomer_subunit_epsilon_AltName__FullEpsilon_coat_protein_ShortEpsilon_COP' 'epsilon_celegans_gi|6647444|sp|O62246_1|COPE_CAEEL_RecName__FullCoatomer_subunit_epsilon_AltName__FullEpsilon_coat_protein_ShortEpsilon_COP' 'epsilonCOPI_Smik_c610_10851' 'epsilon_ustil_gi|46096623|gb|EAK81856_1|_hypothetical_protein_UM01353_1_' 'epsilonCOPI_debaro_gi|50414338|ref|XP_457396_1|_hypothetical_protein_DEHA0B10428g_' 'epsilonCOPI_aspserN_gi|67516767|ref|XP_658269_1|_hypothetical_protein_AN0665_2_' 'epsilonCOPI_ciona_|198426449|ref|XP_002127139_1|_PREDICTED__similar_to_coatomer_protein_complex_subunit_epsilon_' 'epsilonCOPI_Sklu_Contig2438_6' 'epsilonCOPI_Sbay_c485_11639' 'epsilonCOPI_apis_|48132928|ref|XP_393328_1|_PREDICTED__similar_to_epsilon_subunit_of_coatomer_protein_complex_isoform_a_' 'epsilonCOPI_neurosp_gi|85103901|ref|XP_961614_1|_hypothetical_protein_NCU11274_' 'epsilonCOPI_Scer_SEC28YIL076W' 'epsilonCOPI_candiA_gi|238882422|gb|EEQ46060_1|_conserved_hypothetical_protein_' 'epsilonCOPI_Spar_c26_10966' 'epsilonCOPI_mus_gi|12834141|dbj|BAB22801_1|_unnamed_protein_product_' 'epsilonCOPI_kluyver_gi|50305297|ref|XP_452608_1|_unnamed_protein_product_' 'epsilonCOPI_monosiga_gi|167521898|ref|XP_001745287_1|_hypothetical_protein_' 'epsilon_yarrow_gi|50553186|ref|XP_504003_1|_YALI0E15994p_' 'epsilonCOPI_xenopus_gi|147904080|ref|NP_001085327_1|_MGC80063_protein_' 'epsilon_dicty_DDB0233799_|Protein|_gene__copE_on_chromosome__1_position_1172814_to_1173875' 'epsilonCOPI_crypto_gi|58266818|ref|XP_570565_1|_hypothetical_protein_' 'epsilonCOPI_homo_gi|62896727|dbj|BAD96304_1|_epsilon_subunit_of_coatomer_protein_complex_isoform_a_variant_';
END; [Sets]

BEGIN Splits;
DIMENSIONS ntax=46 nsplits=146;
FORMAT labels=no weights=yes confidences=no intervals=no;
PROPERTIES fit=98.21 cyclic;
CYCLE 1 13 10 11 14 28 41 29 30 35 37 31 38 33 39 40 8 46 7 42 44 43 45 12 6 3 4 5 9 2 21 23 20 17 19 18 22 24 26 27 25 34 15 36 32 16;
MATRIX
[1, size=1] 	 0.38138402 	  1 2 3 4 5 6 7 8 9 10 11 12 14 15 16 17 18 19 20 21 22 23 24 25 26 27 28 29 30 31 32 33 34 35 36 37 38 39 40 41 42 43 44 45 46,
[2, size=3] 	 0.015077418 	  1 2 3 4 5 6 7 8 9 12 14 15 16 17 18 19 20 21 22 23 24 25 26 27 28 29 30 31 32 33 34 35 36 37 38 39 40 41 42 43 44 45 46,
[3, size=1] 	 0.38670757 	  1,
[4, size=1] 	 0.385307 	  1 2 3 4 5 6 7 8 9 11 12 13 14 15 16 17 18 19 20 21 22 23 24 25 26 27 28 29 30 31 32 33 34 35 36 37 38 39 40 41 42 43 44 45 46,
[5, size=21] 	 0.010649264 	  1 2 5 9 13 15 16 17 18 19 20 21 22 23 24 25 26 27 32 34 36,
[6, size=18] 	 0.0027123769 	  1 13 15 16 17 18 19 20 21 22 23 24 25 26 27 32 34 36,
[7, size=1] 	 0.3176205 	  1 2 3 4 5 6 7 8 9 10 12 13 14 15 16 17 18 19 20 21 22 23 24 25 26 27 28 29 30 31 32 33 34 35 36 37 38 39 40 41 42 43 44 45 46,
[8, size=20] 	 0.014121793 	  1 2 3 4 5 6 9 10 12 13 15 16 17 18 19 20 21 22 23 24 25 26 27 32 34 36,
[9, size=22] 	 0.010277927 	  1 2 3 4 5 9 10 13 15 16 17 18 19 20 21 22 23 24 25 26 27 32 34 36,
[10, size=20] 	 0.007518361 	  1 2 10 13 15 16 17 18 19 20 21 22 23 24 25 26 27 32 34 36,
[11, size=3] 	 0.0031922963 	  1 10 13,
[12, size=1] 	 0.3332648 	  1 2 3 4 5 6 7 8 9 10 11 12 13 15 16 17 18 19 20 21 22 23 24 25 26 27 28 29 30 31 32 33 34 35 36 37 38 39 40 41 42 43 44 45 46,
[13, size=12] 	 0.0069429325 	  1 2 3 4 5 6 7 8 9 10 11 12 13 15 16 17 18 19 20 21 22 23 24 25 26 27 32 34 36 42 43 44 45 46,
[14, size=4] 	 0.005164775 	  1 10 11 13,
[15, size=1] 	 0.26386198 	  1 2 3 4 5 6 7 8 9 10 11 12 13 14 15 16 17 18 19 20 21 22 23 24 25 26 27 29 30 31 32 33 34 35 36 37 38 39 40 41 42 43 44 45 46,
[16, size=7] 	 0.004350667 	  1 2 3 4 5 6 7 8 9 10 11 12 13 14 15 16 17 18 19 20 21 22 23 24 25 26 27 32 33 34 36 38 39 40 42 43 44 45 46,
[17, size=11] 	 0.019539475 	  1 2 3 4 5 6 7 8 9 10 11 12 13 14 15 16 17 18 19 20 21 22 23 24 25 26 27 32 34 36 42 43 44 45 46,
[18, size=22] 	 0.00908444 	  1 2 5 9 10 11 13 14 15 16 17 18 19 20 21 22 23 24 25 26 27 32 34 36,
[19, size=5] 	 0.001932832 	  1 10 11 13 14,
[20, size=1] 	 0.18863845 	  1 2 3 4 5 6 7 8 9 10 11 12 13 14 15 16 17 18 19 20 21 22 23 24 25 26 27 28 29 30 31 32 33 34 35 36 37 38 39 40 42 43 44 45 46,
[21, size=2] 	 0.0056471485 	  1 2 3 4 5 6 7 8 9 10 11 12 13 14 15 16 17 18 19 20 21 22 23 24 25 26 27 28 30 31 32 33 34 35 36 37 38 39 40 42 43 44 45 46,
[22, size=4] 	 4.5686992E-4 	  1 2 3 4 5 6 7 8 9 10 11 12 13 14 15 16 17 18 19 20 21 22 23 24 25 26 27 28 31 32 33 34 36 37 38 39 40 42 43 44 45 46,
[23, size=8] 	 0.005690849 	  1 2 3 4 5 6 7 8 9 10 11 12 13 14 15 16 17 18 19 20 21 22 23 24 25 26 27 28 32 34 36 39 40 42 43 44 45 46,
[24, size=10] 	 0.06501689 	  1 2 3 4 5 6 7 8 9 10 11 12 13 14 15 16 17 18 19 20 21 22 23 24 25 26 27 28 32 34 36 42 43 44 45 46,
[25, size=16] 	 0.0034052145 	  1 2 3 4 5 6 9 10 11 12 13 14 15 16 17 18 19 20 21 22 23 24 25 26 27 28 32 34 36 45,
[26, size=19] 	 0.007200364 	  1 2 3 4 5 9 10 11 13 14 15 16 17 18 19 20 21 22 23 24 25 26 27 28 32 34 36,
[27, size=22] 	 0.0017631684 	  1 2 9 10 11 13 14 15 16 17 18 19 20 21 22 23 24 25 26 27 28 32 34 36,
[28, size=23] 	 0.0010271585 	  1 2 10 11 13 14 15 16 17 18 19 20 21 22 23 24 25 26 27 28 32 34 36,
[29, size=1] 	 0.026694283 	  1 2 3 4 5 6 7 8 9 10 11 12 13 14 15 16 17 18 19 20 21 22 23 24 25 26 27 28 30 31 32 33 34 35 36 37 38 39 40 41 42 43 44 45 46,
[30, size=2] 	 0.014184175 	  1 2 3 4 5 6 7 8 9 10 11 12 13 14 15 16 17 18 19 20 21 22 23 24 25 26 27 28 31 32 33 34 35 36 37 38 39 40 41 42 43 44 45 46,
[31, size=3] 	 0.0013366276 	  1 2 3 4 5 6 7 8 9 10 11 12 13 14 15 16 17 18 19 20 21 22 23 24 25 26 27 28 31 32 33 34 36 37 38 39 40 41 42 43 44 45 46,
[32, size=4] 	 0.0040712827 	  1 2 3 4 5 6 7 8 9 10 11 12 13 14 15 16 17 18 19 20 21 22 23 24 25 26 27 28 31 32 33 34 36 38 39 40 41 42 43 44 45 46,
[33, size=5] 	 0.044412818 	  1 2 3 4 5 6 7 8 9 10 11 12 13 14 15 16 17 18 19 20 21 22 23 24 25 26 27 28 32 33 34 36 38 39 40 41 42 43 44 45 46,
[34, size=6] 	 6.0921273E-4 	  1 2 3 4 5 6 7 8 9 10 11 12 13 14 15 16 17 18 19 20 21 22 23 24 25 26 27 28 32 33 34 36 39 40 41 42 43 44 45 46,
[35, size=8] 	 0.0646885 	  1 2 3 4 5 6 7 8 9 10 11 12 13 14 15 16 17 18 19 20 21 22 23 24 25 26 27 28 32 34 36 40 41 42 43 44 45 46,
[36, size=9] 	 0.009183559 	  1 2 3 4 5 6 7 8 9 10 11 12 13 14 15 16 17 18 19 20 21 22 23 24 25 26 27 28 32 34 36 41 42 43 44 45 46,
[37, size=16] 	 0.006256375 	  1 2 3 4 5 6 9 10 11 12 13 14 15 16 17 18 19 20 21 22 23 24 25 26 27 28 32 34 36 41,
[38, size=1] 	 0.023968136 	  1 2 3 4 5 6 7 8 9 10 11 12 13 14 15 16 17 18 19 20 21 22 23 24 25 26 27 28 29 31 32 33 34 35 36 37 38 39 40 41 42 43 44 45 46,
[39, size=5] 	 0.0021666307 	  1 2 3 4 5 6 7 8 9 10 11 12 13 14 15 16 17 18 19 20 21 22 23 24 25 26 27 28 29 32 33 34 36 39 40 41 42 43 44 45 46,
[40, size=7] 	 0.004136466 	  1 2 3 4 5 6 7 8 9 10 11 12 13 14 15 16 17 18 19 20 21 22 23 24 25 26 27 28 29 32 34 36 40 41 42 43 44 45 46,
[41, size=8] 	 0.003983268 	  1 2 3 4 5 6 7 8 9 10 11 12 13 14 15 16 17 18 19 20 21 22 23 24 25 26 27 28 29 32 34 36 41 42 43 44 45 46,
[42, size=1] 	 0.0125958435 	  1 2 3 4 5 6 7 8 9 10 11 12 13 14 15 16 17 18 19 20 21 22 23 24 25 26 27 28 29 30 31 32 33 34 36 37 38 39 40 41 42 43 44 45 46,
[43, size=3] 	 0.0246524 	  1 2 3 4 5 6 7 8 9 10 11 12 13 14 15 16 17 18 19 20 21 22 23 24 25 26 27 28 29 30 32 33 34 36 38 39 40 41 42 43 44 45 46,
[44, size=1] 	 3.7547905E-4 	  1 2 3 4 5 6 7 8 9 10 11 12 13 14 15 16 17 18 19 20 21 22 23 24 25 26 27 28 29 30 31 32 33 34 35 36 38 39 40 41 42 43 44 45 46,
[45, size=2] 	 0.009446084 	  1 2 3 4 5 6 7 8 9 10 11 12 13 14 15 16 17 18 19 20 21 22 23 24 25 26 27 28 29 30 32 33 34 35 36 38 39 40 41 42 43 44 45 46,
[46, size=3] 	 0.0034420383 	  1 2 3 4 5 6 7 8 9 10 11 12 13 14 15 16 17 18 19 20 21 22 23 24 25 26 27 28 29 30 32 33 34 35 36 39 40 41 42 43 44 45 46,
[47, size=12] 	 0.0010954548 	  1 2 3 4 5 6 9 10 11 12 13 14 15 16 17 18 19 20 21 22 23 24 25 26 27 28 29 30 32 34 35 36 41 45,
[48, size=1] 	 0.0010273478 	  1 2 3 4 5 6 7 8 9 10 11 12 13 14 15 16 17 18 19 20 21 22 23 24 25 26 27 28 29 30 32 33 34 35 36 37 38 39 40 41 42 43 44 45 46,
[49, size=2] 	 0.0019442354 	  1 2 3 4 5 6 7 8 9 10 11 12 13 14 15 16 17 18 19 20 21 22 23 24 25 26 27 28 29 30 32 33 34 35 36 37 39 40 41 42 43 44 45 46,
[50, size=5] 	 2.4141831E-4 	  1 2 3 4 5 6 7 8 9 10 11 12 13 14 15 16 17 18 19 20 21 22 23 24 25 26 27 28 29 30 32 34 35 36 37 41 42 43 44 45 46,
[51, size=1] 	 0.06944392 	  1 2 3 4 5 6 7 8 9 10 11 12 13 14 15 16 17 18 19 20 21 22 23 24 25 26 27 28 29 30 31 32 33 34 35 36 37 39 40 41 42 43 44 45 46,
[52, size=2] 	 0.019496165 	  1 2 3 4 5 6 7 8 9 10 11 12 13 14 15 16 17 18 19 20 21 22 23 24 25 26 27 28 29 30 31 32 34 35 36 37 39 40 41 42 43 44 45 46,
[53, size=4] 	 6.4266054E-4 	  1 2 3 4 5 6 7 8 9 10 11 12 13 14 15 16 17 18 19 20 21 22 23 24 25 26 27 28 29 30 31 32 34 35 36 37 41 42 43 44 45 46,
[54, size=1] 	 0.08042833 	  1 2 3 4 5 6 7 8 9 10 11 12 13 14 15 16 17 18 19 20 21 22 23 24 25 26 27 28 29 30 31 32 34 35 36 37 38 39 40 41 42 43 44 45 46,
[55, size=1] 	 0.10817445 	  1 2 3 4 5 6 7 8 9 10 11 12 13 14 15 16 17 18 19 20 21 22 23 24 25 26 27 28 29 30 31 32 33 34 35 36 37 38 40 41 42 43 44 45 46,
[56, size=1] 	 0.18244642 	  1 2 3 4 5 6 7 8 9 10 11 12 13 14 15 16 17 18 19 20 21 22 23 24 25 26 27 28 29 30 31 32 33 34 35 36 37 38 39 41 42 43 44 45 46,
[57, size=1] 	 0.3187804 	  1 2 3 4 5 6 7 9 10 11 12 13 14 15 16 17 18 19 20 21 22 23 24 25 26 27 28 29 30 31 32 33 34 35 36 37 38 39 40 41 42 43 44 45 46,
[58, size=2] 	 0.0015696968 	  1 2 3 4 5 6 7 9 10 11 12 13 14 15 16 17 18 19 20 21 22 23 24 25 26 27 28 29 30 31 32 33 34 35 36 37 38 39 40 41 42 43 44 45,
[59, size=7] 	 0.012883339 	  1 2 3 4 5 6 9 10 11 12 13 14 15 16 17 18 19 20 21 22 23 24 25 26 27 28 29 30 31 32 33 34 35 36 37 38 39 40 41,
[60, size=8] 	 0.003943144 	  1 2 3 4 5 6 9 10 11 13 14 15 16 17 18 19 20 21 22 23 24 25 26 27 28 29 30 31 32 33 34 35 36 37 38 39 40 41,
[61, size=21] 	 0.0029576619 	  1 10 11 13 14 15 16 28 29 30 31 32 33 34 35 36 37 38 39 40 41,
[62, size=1] 	 0.0528847 	  1 2 3 4 5 6 7 8 9 10 11 12 13 14 15 16 17 18 19 20 21 22 23 24 25 26 27 28 29 30 31 32 33 34 35 36 37 38 39 40 41 42 43 44 45,
[63, size=2] 	 0.18157034 	  1 2 3 4 5 6 8 9 10 11 12 13 14 15 16 17 18 19 20 21 22 23 24 25 26 27 28 29 30 31 32 33 34 35 36 37 38 39 40 41 42 43 44 45,
[64, size=3] 	 0.0047851373 	  1 2 3 4 5 6 8 9 10 11 12 13 14 15 16 17 18 19 20 21 22 23 24 25 26 27 28 29 30 31 32 33 34 35 36 37 38 39 40 41 43 44 45,
[65, size=5] 	 0.014469797 	  1 2 3 4 5 6 8 9 10 11 12 13 14 15 16 17 18 19 20 21 22 23 24 25 26 27 28 29 30 31 32 33 34 35 36 37 38 39 40 41 45,
[66, size=6] 	 0.010041615 	  1 2 3 4 5 6 8 9 10 11 12 13 14 15 16 17 18 19 20 21 22 23 24 25 26 27 28 29 30 31 32 33 34 35 36 37 38 39 40 41,
[67, size=7] 	 0.0026009541 	  1 2 3 4 5 6 8 9 10 11 13 14 15 16 17 18 19 20 21 22 23 24 25 26 27 28 29 30 31 32 33 34 35 36 37 38 39 40 41,
[68, size=1] 	 0.041395523 	  1 2 3 4 5 6 8 9 10 11 12 13 14 15 16 17 18 19 20 21 22 23 24 25 26 27 28 29 30 31 32 33 34 35 36 37 38 39 40 41 42 43 44 45 46,
[69, size=2] 	 0.012304808 	  1 2 3 4 5 6 8 9 10 11 12 13 14 15 16 17 18 19 20 21 22 23 24 25 26 27 28 29 30 31 32 33 34 35 36 37 38 39 40 41 43 44 45 46,
[70, size=8] 	 5.883722E-5 	  1 2 4 5 8 9 10 11 13 14 15 16 17 18 19 20 21 22 23 24 25 26 27 28 29 30 31 32 33 34 35 36 37 38 39 40 41 46,
[71, size=1] 	 0.1369354 	  1 2 3 4 5 6 7 8 9 10 11 12 13 14 15 16 17 18 19 20 21 22 23 24 25 26 27 28 29 30 31 32 33 34 35 36 37 38 39 40 41 43 44 45 46,
[72, size=3] 	 0.023695583 	  1 2 3 4 5 6 7 8 9 10 11 12 13 14 15 16 17 18 19 20 21 22 23 24 25 26 27 28 29 30 31 32 33 34 35 36 37 38 39 40 41 45 46,
[73, size=4] 	 0.047328062 	  1 2 3 4 5 6 7 8 9 10 11 12 13 14 15 16 17 18 19 20 21 22 23 24 25 26 27 28 29 30 31 32 33 34 35 36 37 38 39 40 41 46,
[74, size=7] 	 0.01185261 	  1 2 4 5 7 8 9 10 11 13 14 15 16 17 18 19 20 21 22 23 24 25 26 27 28 29 30 31 32 33 34 35 36 37 38 39 40 41 46,
[75, size=1] 	 0.07447138 	  1 2 3 4 5 6 7 8 9 10 11 12 13 14 15 16 17 18 19 20 21 22 23 24 25 26 27 28 29 30 31 32 33 34 35 36 37 38 39 40 41 42 43 45 46,
[76, size=2] 	 0.04228829 	  1 2 3 4 5 6 7 8 9 10 11 12 13 14 15 16 17 18 19 20 21 22 23 24 25 26 27 28 29 30 31 32 33 34 35 36 37 38 39 40 41 42 45 46,
[77, size=3] 	 0.05328852 	  1 2 3 4 5 6 7 8 9 10 11 12 13 14 15 16 17 18 19 20 21 22 23 24 25 26 27 28 29 30 31 32 33 34 35 36 37 38 39 40 41 42 46,
[78, size=1] 	 0.05700048 	  1 2 3 4 5 6 7 8 9 10 11 12 13 14 15 16 17 18 19 20 21 22 23 24 25 26 27 28 29 30 31 32 33 34 35 36 37 38 39 40 41 42 44 45 46,
[79, size=2] 	 0.0098161 	  1 2 3 4 5 6 7 8 9 10 11 12 13 14 15 16 17 18 19 20 21 22 23 24 25 26 27 28 29 30 31 32 33 34 35 36 37 38 39 40 41 42 44 46,
[80, size=1] 	 0.15290089 	  1 2 3 4 5 6 7 8 9 10 11 12 13 14 15 16 17 18 19 20 21 22 23 24 25 26 27 28 29 30 31 32 33 34 35 36 37 38 39 40 41 42 43 44 46,
[81, size=1] 	 0.29956263 	  1 2 3 4 5 6 7 8 9 10 11 13 14 15 16 17 18 19 20 21 22 23 24 25 26 27 28 29 30 31 32 33 34 35 36 37 38 39 40 41 42 43 44 45 46,
[82, size=19] 	 0.00252239 	  1 7 8 10 11 13 14 15 16 28 29 30 31 32 33 35 36 37 38 39 40 41 42 43 44 45 46,
[83, size=1] 	 0.32015505 	  1 2 3 4 5 7 8 9 10 11 12 13 14 15 16 17 18 19 20 21 22 23 24 25 26 27 28 29 30 31 32 33 34 35 36 37 38 39 40 41 42 43 44 45 46,
[84, size=1] 	 0.24680462 	  1 2 4 5 6 7 8 9 10 11 12 13 14 15 16 17 18 19 20 21 22 23 24 25 26 27 28 29 30 31 32 33 34 35 36 37 38 39 40 41 42 43 44 45 46,
[85, size=2] 	 0.090793796 	  1 2 5 6 7 8 9 10 11 12 13 14 15 16 17 18 19 20 21 22 23 24 25 26 27 28 29 30 31 32 33 34 35 36 37 38 39 40 41 42 43 44 45 46,
[86, size=3] 	 0.008130156 	  1 2 6 7 8 9 10 11 12 13 14 15 16 17 18 19 20 21 22 23 24 25 26 27 28 29 30 31 32 33 34 35 36 37 38 39 40 41 42 43 44 45 46,
[87, size=1] 	 0.248674 	  1 2 3 5 6 7 8 9 10 11 12 13 14 15 16 17 18 19 20 21 22 23 24 25 26 27 28 29 30 31 32 33 34 35 36 37 38 39 40 41 42 43 44 45 46,
[88, size=2] 	 0.0011214212 	  1 2 3 6 7 8 9 10 11 12 13 14 15 16 17 18 19 20 21 22 23 24 25 26 27 28 29 30 31 32 33 34 35 36 37 38 39 40 41 42 43 44 45 46,
[89, size=3] 	 0.0013288074 	  1 2 3 6 7 8 10 11 12 13 14 15 16 17 18 19 20 21 22 23 24 25 26 27 28 29 30 31 32 33 34 35 36 37 38 39 40 41 42 43 44 45 46,
[90, size=12] 	 0.0068432996 	  1 3 6 7 8 10 11 12 13 14 15 16 25 26 27 28 29 30 31 32 33 34 35 36 37 38 39 40 41 42 43 44 45 46,
[91, size=1] 	 0.37575638 	  1 2 3 4 6 7 8 9 10 11 12 13 14 15 16 17 18 19 20 21 22 23 24 25 26 27 28 29 30 31 32 33 34 35 36 37 38 39 40 41 42 43 44 45 46,
[92, size=9] 	 0.0011038545 	  1 3 4 6 7 8 10 11 12 13 14 15 16 22 24 25 26 27 28 29 30 31 32 33 34 35 36 37 38 39 40 41 42 43 44 45 46,
[93, size=1] 	 0.39748332 	  1 2 3 4 5 6 7 8 10 11 12 13 14 15 16 17 18 19 20 21 22 23 24 25 26 27 28 29 30 31 32 33 34 35 36 37 38 39 40 41 42 43 44 45 46,
[94, size=9] 	 0.0032238585 	  1 3 4 5 6 7 8 10 11 12 13 14 15 16 24 25 26 27 28 29 30 31 32 33 34 35 36 37 38 39 40 41 42 43 44 45 46,
[95, size=13] 	 0.02306441 	  1 3 4 5 6 7 8 10 11 12 13 14 15 16 28 29 30 31 32 33 34 35 36 37 38 39 40 41 42 43 44 45 46,
[96, size=1] 	 0.46461806 	  1 3 4 5 6 7 8 9 10 11 12 13 14 15 16 17 18 19 20 21 22 23 24 25 26 27 28 29 30 31 32 33 34 35 36 37 38 39 40 41 42 43 44 45 46,
[97, size=1] 	 0.2650329 	  1 2 3 4 5 6 7 8 9 10 11 12 13 14 15 16 17 18 19 20 22 23 24 25 26 27 28 29 30 31 32 33 34 35 36 37 38 39 40 41 42 43 44 45 46,
[98, size=7] 	 0.032332838 	  1 2 3 4 5 6 7 8 9 10 11 12 13 14 15 16 24 25 26 27 28 29 30 31 32 33 34 35 36 37 38 39 40 41 42 43 44 45 46,
[99, size=8] 	 0.094242424 	  1 2 3 4 5 6 7 8 9 10 11 12 13 14 15 16 25 26 27 28 29 30 31 32 33 34 35 36 37 38 39 40 41 42 43 44 45 46,
[100, size=9] 	 0.0018207143 	  1 2 3 4 5 6 7 8 9 10 11 12 13 14 15 16 25 27 28 29 30 31 32 33 34 35 36 37 38 39 40 41 42 43 44 45 46,
[101, size=11] 	 0.0058636493 	  1 2 3 4 5 6 7 8 9 10 11 12 13 14 15 16 28 29 30 31 32 33 34 35 36 37 38 39 40 41 42 43 44 45 46,
[102, size=12] 	 0.009605463 	  1 2 3 4 5 6 7 8 9 10 11 12 13 14 15 16 28 29 30 31 32 33 35 36 37 38 39 40 41 42 43 44 45 46,
[103, size=16] 	 0.014295534 	  1 2 3 4 5 6 7 8 9 10 11 12 13 14 28 29 30 31 33 35 37 38 39 40 41 42 43 44 45 46,
[104, size=1] 	 0.23034157 	  1 2 3 4 5 6 7 8 9 10 11 12 13 14 15 16 17 18 19 20 21 22 24 25 26 27 28 29 30 31 32 33 34 35 36 37 38 39 40 41 42 43 44 45 46,
[105, size=7] 	 0.005397986 	  1 2 3 4 5 6 7 8 9 10 11 12 13 14 15 16 21 25 26 27 28 29 30 31 32 33 34 35 36 37 38 39 40 41 42 43 44 45 46,
[106, size=10] 	 0.007189006 	  1 2 3 4 5 6 7 8 9 10 11 12 13 14 15 16 21 28 29 30 31 32 33 34 35 36 37 38 39 40 41 42 43 44 45 46,
[107, size=1] 	 0.025531523 	  1 2 3 4 5 6 7 8 9 10 11 12 13 14 15 16 17 18 19 21 22 23 24 25 26 27 28 29 30 31 32 33 34 35 36 37 38 39 40 41 42 43 44 45 46,
[108, size=2] 	 0.019167706 	  1 2 3 4 5 6 7 8 9 10 11 12 13 14 15 16 18 19 21 22 23 24 25 26 27 28 29 30 31 32 33 34 35 36 37 38 39 40 41 42 43 44 45 46,
[109, size=3] 	 0.0041222856 	  1 2 3 4 5 6 7 8 9 10 11 12 13 14 15 16 18 21 22 23 24 25 26 27 28 29 30 31 32 33 34 35 36 37 38 39 40 41 42 43 44 45 46,
[110, size=4] 	 0.15785646 	  1 2 3 4 5 6 7 8 9 10 11 12 13 14 15 16 21 22 23 24 25 26 27 28 29 30 31 32 33 34 35 36 37 38 39 40 41 42 43 44 45 46,
[111, size=5] 	 0.021064112 	  1 2 3 4 5 6 7 8 9 10 11 12 13 14 15 16 21 23 24 25 26 27 28 29 30 31 32 33 34 35 36 37 38 39 40 41 42 43 44 45 46,
[112, size=8] 	 7.7753473E-4 	  1 2 3 4 5 6 7 8 9 10 11 12 13 14 15 16 21 23 25 28 29 30 31 32 33 34 35 36 37 38 39 40 41 42 43 44 45 46,
[113, size=1] 	 0.027901087 	  1 2 3 4 5 6 7 8 9 10 11 12 13 14 15 16 18 19 20 21 22 23 24 25 26 27 28 29 30 31 32 33 34 35 36 37 38 39 40 41 42 43 44 45 46,
[114, size=2] 	 0.0017119461 	  1 2 3 4 5 6 7 8 9 10 11 12 13 14 15 16 18 20 21 22 23 24 25 26 27 28 29 30 31 32 33 34 35 36 37 38 39 40 41 42 43 44 45 46,
[115, size=3] 	 0.0016947021 	  1 2 3 4 5 6 7 8 9 10 11 12 13 14 15 16 20 21 22 23 24 25 26 27 28 29 30 31 32 33 34 35 36 37 38 39 40 41 42 43 44 45 46,
[116, size=1] 	 0.0385817 	  1 2 3 4 5 6 7 8 9 10 11 12 13 14 15 16 17 18 20 21 22 23 24 25 26 27 28 29 30 31 32 33 34 35 36 37 38 39 40 41 42 43 44 45 46,
[117, size=4] 	 0.0073672305 	  1 2 3 4 5 6 7 8 9 10 11 12 13 14 15 16 17 20 21 23 25 26 27 28 29 30 31 32 33 34 35 36 37 38 39 40 41 42 43 44 45 46,
[118, size=1] 	 0.04319649 	  1 2 3 4 5 6 7 8 9 10 11 12 13 14 15 16 17 19 20 21 22 23 24 25 26 27 28 29 30 31 32 33 34 35 36 37 38 39 40 41 42 43 44 45 46,
[119, size=2] 	 0.0031055354 	  1 2 3 4 5 6 7 8 9 10 11 12 13 14 15 16 17 19 20 21 23 24 25 26 27 28 29 30 31 32 33 34 35 36 37 38 39 40 41 42 43 44 45 46,
[120, size=1] 	 0.1567548 	  1 2 3 4 5 6 7 8 9 10 11 12 13 14 15 16 17 18 19 20 21 23 24 25 26 27 28 29 30 31 32 33 34 35 36 37 38 39 40 41 42 43 44 45 46,
[121, size=2] 	 0.048188146 	  1 2 3 4 5 6 7 8 9 10 11 12 13 14 15 16 17 18 19 20 21 23 25 26 27 28 29 30 31 32 33 34 35 36 37 38 39 40 41 42 43 44 45 46,
[122, size=6] 	 0.005732245 	  1 2 3 4 5 6 7 8 9 10 11 12 13 14 15 16 17 18 19 20 21 23 28 29 30 31 32 33 35 36 37 38 39 40 41 42 43 44 45 46,
[123, size=1] 	 0.20223986 	  1 2 3 4 5 6 7 8 9 10 11 12 13 14 15 16 17 18 19 20 21 22 23 25 26 27 28 29 30 31 32 33 34 35 36 37 38 39 40 41 42 43 44 45 46,
[124, size=3] 	 0.00178708 	  1 2 3 4 5 6 7 8 9 10 11 12 13 14 15 16 17 18 19 20 21 22 23 25 28 29 30 31 32 33 34 35 36 37 38 39 40 41 42 43 44 45 46,
[125, size=4] 	 0.0016522767 	  1 2 3 4 5 6 7 8 9 10 11 12 13 14 15 16 17 18 19 20 21 22 23 28 29 30 31 32 33 34 35 36 37 38 39 40 41 42 43 44 45 46,
[126, size=1] 	 0.14659467 	  1 2 3 4 5 6 7 8 9 10 11 12 13 14 15 16 17 18 19 20 21 22 23 24 25 27 28 29 30 31 32 33 34 35 36 37 38 39 40 41 42 43 44 45 46,
[127, size=2] 	 0.014797658 	  1 2 3 4 5 6 7 8 9 10 11 12 13 14 15 16 17 18 19 20 21 22 23 24 25 28 29 30 31 32 33 34 35 36 37 38 39 40 41 42 43 44 45 46,
[128, size=3] 	 0.20510492 	  1 2 3 4 5 6 7 8 9 10 11 12 13 14 15 16 17 18 19 20 21 22 23 24 28 29 30 31 32 33 34 35 36 37 38 39 40 41 42 43 44 45 46,
[129, size=7] 	 0.0057078283 	  1 2 3 4 5 6 7 8 9 10 11 12 13 14 16 17 18 19 20 21 22 23 24 28 29 30 31 33 35 37 38 39 40 41 42 43 44 45 46,
[130, size=1] 	 0.15626028 	  1 2 3 4 5 6 7 8 9 10 11 12 13 14 15 16 17 18 19 20 21 22 23 24 25 26 28 29 30 31 32 33 34 35 36 37 38 39 40 41 42 43 44 45 46,
[131, size=3] 	 0.0027392 	  1 2 3 4 5 6 7 8 9 10 11 12 13 14 15 16 17 18 19 20 21 22 23 24 26 28 29 30 31 32 33 35 36 37 38 39 40 41 42 43 44 45 46,
[132, size=1] 	 0.15646449 	  1 2 3 4 5 6 7 8 9 10 11 12 13 14 15 16 17 18 19 20 21 22 23 24 26 27 28 29 30 31 32 33 34 35 36 37 38 39 40 41 42 43 44 45 46,
[133, size=2] 	 3.3285387E-4 	  1 2 3 4 5 6 7 8 9 10 11 12 13 14 15 16 17 18 19 20 21 22 23 24 26 27 28 29 30 31 32 33 35 36 37 38 39 40 41 42 43 44 45 46,
[134, size=3] 	 0.0036479472 	  1 2 3 4 5 6 7 8 9 10 11 12 13 14 16 17 18 19 20 21 22 23 24 26 27 28 29 30 31 32 33 35 36 37 38 39 40 41 42 43 44 45 46,
[135, size=1] 	 0.31211564 	  1 2 3 4 5 6 7 8 9 10 11 12 13 14 15 16 17 18 19 20 21 22 23 24 25 26 27 28 29 30 31 32 33 35 36 37 38 39 40 41 42 43 44 45 46,
[136, size=2] 	 0.036584944 	  1 2 3 4 5 6 7 8 9 10 11 12 13 14 16 17 18 19 20 21 22 23 24 25 26 27 28 29 30 31 32 33 35 36 37 38 39 40 41 42 43 44 45 46,
[137, size=4] 	 0.0038548936 	  1 2 3 4 5 6 7 8 9 10 11 12 13 14 16 17 18 19 20 21 22 23 24 25 26 27 28 29 30 31 33 35 37 38 39 40 41 42 43 44 45 46,
[138, size=1] 	 0.304878 	  1 2 3 4 5 6 7 8 9 10 11 12 13 14 16 17 18 19 20 21 22 23 24 25 26 27 28 29 30 31 32 33 34 35 36 37 38 39 40 41 42 43 44 45 46,
[139, size=2] 	 0.0054806615 	  1 2 3 4 5 6 7 8 9 10 11 12 13 14 16 17 18 19 20 21 22 23 24 25 26 27 28 29 30 31 32 33 34 35 37 38 39 40 41 42 43 44 45 46,
[140, size=3] 	 0.0049429815 	  1 2 3 4 5 6 7 8 9 10 11 12 13 14 16 17 18 19 20 21 22 23 24 25 26 27 28 29 30 31 33 34 35 37 38 39 40 41 42 43 44 45 46,
[141, size=1] 	 0.21638341 	  1 2 3 4 5 6 7 8 9 10 11 12 13 14 15 16 17 18 19 20 21 22 23 24 25 26 27 28 29 30 31 32 33 34 35 37 38 39 40 41 42 43 44 45 46,
[142, size=2] 	 0.09200989 	  1 2 3 4 5 6 7 8 9 10 11 12 13 14 15 16 17 18 19 20 21 22 23 24 25 26 27 28 29 30 31 33 34 35 37 38 39 40 41 42 43 44 45 46,
[143, size=3] 	 0.021350214 	  1 2 3 4 5 6 7 8 9 10 11 12 13 14 15 17 18 19 20 21 22 23 24 25 26 27 28 29 30 31 33 34 35 37 38 39 40 41 42 43 44 45 46,
[144, size=1] 	 0.2042794 	  1 2 3 4 5 6 7 8 9 10 11 12 13 14 15 16 17 18 19 20 21 22 23 24 25 26 27 28 29 30 31 33 34 35 36 37 38 39 40 41 42 43 44 45 46,
[145, size=2] 	 0.009247121 	  1 2 3 4 5 6 7 8 9 10 11 12 13 14 15 17 18 19 20 21 22 23 24 25 26 27 28 29 30 31 33 34 35 36 37 38 39 40 41 42 43 44 45 46,
[146, size=1] 	 0.31817257 	  1 2 3 4 5 6 7 8 9 10 11 12 13 14 15 17 18 19 20 21 22 23 24 25 26 27 28 29 30 31 32 33 34 35 36 37 38 39 40 41 42 43 44 45 46,
;
END; [Splits]

BEGIN Network;
DIMENSIONS ntax=46 nvertices=560 nedges=972;
DRAW to_scale rotate=0.43982297;
TRANSLATE
2 'epsilon_CMER|CMD014C_coatomer_protein_complex_subunit_epsilon',
3 'epsilon_tricho_91566_m00127',
4 'epsilon_leish_LinJ32_V3_1810_|||coatomer_epsilon_subunit_putative|Leishmania_infantum|chr_32|||Auto',
5 'epsilon_naegleria_fgeneshHS_pg_scaffold_4000096',
6 'epsilon_celegans_gi|6647444|sp|O62246_1|COPE_CAEEL_RecName__FullCoatomer_subunit_epsilon_AltName__FullEpsilon_coat_protein_ShortEpsilon_COP',
7 'epsilonCOPI_monosiga_gi|167521898|ref|XP_001745287_1|_hypothetical_protein_',
8 'epsilonCOPI_apis_|48132928|ref|XP_393328_1|_PREDICTED__similar_to_epsilon_subunit_of_coatomer_protein_complex_isoform_a_',
9 'epsilonCOPI_homo_gi|62896727|dbj|BAD96304_1|_epsilon_subunit_of_coatomer_protein_complex_isoform_a_variant_',
10 'epsilonCOPI_bos_gi|110282947|sp|Q28104_3|COPE_BOVIN_RecName__FullCoatomer_subunit_epsilon_AltName__FullEpsilon_coat_protein_ShortEpsilon_COP',
11 'epsilonCOPI_rat_gi|149036009|gb|EDL90675_1|_coatomer_protein_complex_subunit_epsilon_predicted_isoform_CRA_c_',
12 'epsilonCOPI_mus_|10946972|ref|NP_067513_1|_epsilon_subunit_of_coatomer_protein_complex_',
13 'epsilonCOPI_mus_gi|12834141|dbj|BAB22801_1|_unnamed_protein_product_',
14 'epsilonCOPI_epsilon_|57530593|ref|NP_001006339_1|_coatomer_protein_complex_subunit_epsilon_',
15 'epsilonCOPI_xenopus_gi|147904080|ref|NP_001085327_1|_MGC80063_protein_',
16 'epsilonCOPI_danio_|55925267|ref|NP_001007365_1|_epsilon_subunit_of_coatomer_protein_complex_',
17 'epsilonCOPI_ciona_|198426449|ref|XP_002127139_1|_PREDICTED__similar_to_coatomer_protein_complex_subunit_epsilon_',
18 'epsilon_Ost9901_3|30499|eugene_0300010175',
19 'epsilonCOPI_creinh_|159469868|ref|XP_001693085_1|_epsilon_cop_',
20 'epsilon_jgi|Volca1|104471|estExt_fgenesh4_pg_C_160004',
21 'epsilonCOPI_physco_|168019724|ref|XP_001762394_1|_predicted_protein_',
22 'epsilonCOPI_athali_|15221463|ref|NP_174351_1|_coatomer_protein_epsilon_subunit_family_protein__COPE_family_protein_',
23 'epsilonCOPI_populus_|224115588|ref|XP_002317073_1|_predicted_protein_',
24 'epsilonCOPI_oryza_|115460920|ref|NP_001054060_1|_Os04g0644700_',
25 'epsilon_phytoph_PITG_08463_|_PITT_08463_|_Phytophthora_infestans_conserved_hypothetical_protein_translation_292_aa',
26 'epsilon_dicty_DDB0233799_|Protein|_gene__copE_on_chromosome__1_position_1172814_to_1173875',
27 'epsilon_Thaps3|39913|estExt_gwp_gw1_C_chr_30329',
28 'epsilon_Phatr2|51689|phatr1_ua_kg_chr_4000048',
29 'epsilon_Toxoplasma_gondii|VI|49_m00062|Annotation|Toxoplasma_gondii_TIGR|protein_coding_coatomer_epsilon_subunit_putative',
30 'epsilon_tetrahym_53_m00265_|||Coatomer_epsilon_subunit_family_protein|T__thermophilia|chr_0|8254395|53',
31 'epsilon_ehisto_56_m00167_|||hypothetical_protein|Entamoeba_histolytica|chr_unknown|||Auto',
32 'epsilonCOPI_Scas_Contig704_14',
33 'epsilonCOPI_candiG_gi|50294986|ref|XP_449904_1|_hypothetical_protein_CAGL0M12903g_',
34 'epsilonCOPI_Spar_c26_10966',
35 'epsilonCOPI_Scer_SEC28YIL076W',
36 'epsilonCOPI_Smik_c610_10851',
37 'epsilonCOPI_Sbay_c485_11639',
38 'epsilonCOPI_Sklu_Contig2438_6',
39 'epsilonCOPI_kluyver_gi|50305297|ref|XP_452608_1|_unnamed_protein_product_',
40 'epsilonCOPI_candiA_gi|238882422|gb|EEQ46060_1|_conserved_hypothetical_protein_',
41 'epsilonCOPI_pichia_gi|126139339|ref|XP_001386192_1|_hypothetical_protein_PICST_63174_',
42 'epsilonCOPI_debaro_gi|50414338|ref|XP_457396_1|_hypothetical_protein_DEHA0B10428g_',
43 'epsilonCOPI_crypto_gi|58266818|ref|XP_570565_1|_hypothetical_protein_',
44 'epsilon_ustil_gi|46096623|gb|EAK81856_1|_hypothetical_protein_UM01353_1_',
45 'epsilonCOPI_aspserN_gi|67516767|ref|XP_658269_1|_hypothetical_protein_AN0665_2_',
46 'epsilonCOPI_neurosp_gi|85103901|ref|XP_961614_1|_hypothetical_protein_NCU11274_',
47 'epsilon_yarrow_gi|50553186|ref|XP_504003_1|_YALI0E15994p_',
;
VERTICES
1 -0.38670757 0.0 w=2 h=2 s=n,
2 0.0 0.0 w=2 h=2 c=0 153 0 b=0 153 0,
3 0.0056425156 0.05599962 w=2 h=2 c=153 153 0 b=153 153 0,
4 -0.006146012 0.12037432 w=2 h=2 c=153 153 0 b=153 153 0,
5 -0.09760455 0.17283629 w=2 h=2 c=153 153 0 b=153 153 0,
6 -0.121883616 0.2210218 w=2 h=2 c=153 0 0 b=153 0 0,
7 -0.20255508 0.24461702 w=2 h=2,
8 -0.27033547 0.30241314 w=2 h=2 c=153 0 0 b=153 0 0,
9 -0.35211045 0.32481965 w=2 h=2 c=153 0 0 b=153 0 0,
10 -0.35931838 0.33014303 w=2 h=2 c=153 0 0 b=153 0 0,
11 -0.36848137 0.3327482 w=2 h=2 c=153 0 0 b=153 0 0,
12 -0.37252343 0.33339822 w=2 h=2 c=153 0 0 b=153 0 0,
13 -0.37420085 0.33250192 w=2 h=2 c=153 0 0 b=153 0 0,
14 -0.40501454 0.3414862 w=2 h=2 c=153 0 0 b=153 0 0,
15 -0.41747922 0.34286407 w=2 h=2 c=153 0 0 b=153 0 0,
16 -0.43622166 0.34125212 w=2 h=2 c=153 0 0 b=153 0 0,
17 -0.49302414 0.33310223 w=2 h=2 c=153 0 0 b=153 0 0,
18 -0.625821 0.33517572 w=2 h=2 c=0 153 0 b=0 153 0,
19 -0.63815796 0.25351733 w=2 h=2 c=0 153 0 b=0 153 0,
20 -0.64329195 0.24688177 w=2 h=2 c=0 153 0 b=0 153 0,
21 -0.67355454 0.19487907 w=2 h=2 c=0 153 0 b=0 153 0,
22 -0.7022548 0.17182188 w=2 h=2 c=0 153 0 b=0 153 0,
23 -0.69844633 0.15952809 w=2 h=2 c=0 153 0 b=0 153 0,
24 -0.71960473 0.12963453 w=2 h=2 c=0 153 0 b=0 153 0,
25 -0.7386776 0.043171905 w=2 h=2 c=0 0 255 b=0 0 255,
26 -0.75040144 -0.003272863 w=2 h=2 c=153 0 153 b=153 0 153,
27 -0.7578037 -0.07619946 w=2 h=2 c=0 0 255 b=0 0 255,
28 -0.74129546 -0.11779337 w=2 h=2 c=0 0 255 b=0 0 255,
29 -0.74093246 -0.20232977 w=2 h=2 c=0 0 255 b=0 0 255,
30 -0.7212993 -0.2816008 w=2 h=2 c=0 0 255 b=0 0 255,
31 -0.72435063 -0.37679753 w=2 h=2 c=153 0 153 b=153 0 153,
32 -0.5707859 -0.41139504 w=2 h=2 c=255 0 102 b=255 0 102,
33 -0.52330816 -0.41189545 w=2 h=2 c=255 0 102 b=255 0 102,
34 -0.45472252 -0.43210042 w=2 h=2 c=255 0 102 b=255 0 102,
35 -0.45219797 -0.43874732 w=2 h=2 c=255 0 102 b=255 0 102,
36 -0.44297966 -0.43876326 w=2 h=2 c=255 0 102 b=255 0 102,
37 -0.43590423 -0.44071183 w=2 h=2 c=255 0 102 b=255 0 102,
38 -0.3688617 -0.4433341 w=2 h=2 c=255 0 102 b=255 0 102,
39 -0.32267523 -0.42463323 w=2 h=2 c=255 0 102 b=255 0 102,
40 -0.19063866 -0.38931325 w=2 h=2 c=255 0 102 b=255 0 102,
41 -0.16597563 -0.38699937 w=2 h=2 c=255 0 102 b=255 0 102,
42 -0.15483618 -0.36121824 w=2 h=2 c=255 0 102 b=255 0 102,
43 -0.10285764 -0.25988662 w=2 h=2 c=255 0 102 b=255 0 102,
44 -0.080630176 -0.20679508 w=2 h=2 c=255 0 102 b=255 0 102,
45 -0.068117276 -0.14776522 w=2 h=2 c=255 0 102 b=255 0 102,
46 -0.06569492 -0.11603168 w=2 h=2 c=255 0 102 b=255 0 102,
47 -0.04627139 -0.06608508 w=2 h=2 c=255 0 102 b=255 0 102,
48 -0.38987014 -4.3468428E-4 w=2 h=2 s=n,
49 -0.39492688 -0.0014854888 w=2 h=2 s=n,
50 -0.39678803 -0.0020069606 w=2 h=2 s=n,
51 -0.3881169 0.0023175075 w=2 h=2 s=n,
52 -0.39127946 0.0018828232 w=2 h=2 s=n,
53 -0.3963362 8.320186E-4 w=2 h=2 s=n,
54 -0.39819735 3.105468E-4 w=2 h=2 s=n,
55 -0.39518586 0.008306657 w=2 h=2 s=n,
56 -0.40024263 0.007255852 w=2 h=2 s=n,
57 -0.40210378 0.00673438 w=2 h=2 s=n,
58 -0.3916831 0.012351893 w=2 h=2 s=n,
59 -0.39484566 0.011917208 w=2 h=2 s=n,
60 -0.3987521 0.018341042 w=2 h=2 s=n,
61 -0.40380883 0.017290236 w=2 h=2 s=n,
62 -0.40567 0.016768765 w=2 h=2 s=n,
63 -0.4079643 0.014902221 w=2 h=2 s=n,
64 -0.40439805 0.0048678354 w=2 h=2 s=n,
65 -0.40049165 -0.001555998 w=2 h=2 s=n,
66 -0.39908233 -0.0038735054 w=2 h=2 s=n,
67 -0.4063711 0.01751945 w=2 h=2 s=n,
68 -0.4086654 0.015652904 w=2 h=2 s=n,
69 -0.40509915 0.0056185196 w=2 h=2 s=n,
70 -0.40152505 0.028237835 w=2 h=2 s=n,
71 -0.4065818 0.02718703 w=2 h=2 s=n,
72 -0.40844294 0.026665559 w=2 h=2 s=n,
73 -0.40914404 0.027416244 w=2 h=2 s=n,
74 -0.41143832 0.025549699 w=2 h=2 s=n,
75 -0.41316307 0.03442748 w=2 h=2 s=n,
76 -0.41386417 0.035178166 w=2 h=2 s=n,
77 -0.41615847 0.03331162 w=2 h=2 s=n,
78 -0.4133855 0.023414826 w=2 h=2 s=n,
79 -0.41497687 0.036545873 w=2 h=2 s=n,
80 -0.41727117 0.03467933 w=2 h=2 s=n,
81 -0.4144982 0.024782537 w=2 h=2 s=n,
82 -0.4097781 0.017020615 w=2 h=2 s=n,
83 -0.40621185 0.006986229 w=2 h=2 s=n,
84 -0.40344796 0.0422281 w=2 h=2 s=n,
85 -0.4085047 0.04117729 w=2 h=2 s=n,
86 -0.41036585 0.04065582 w=2 h=2 s=n,
87 -0.415086 0.048417743 w=2 h=2 s=n,
88 -0.41578707 0.049168427 w=2 h=2 s=n,
89 -0.4168998 0.050536137 w=2 h=2 s=n,
90 -0.41919407 0.04866959 w=2 h=2 s=n,
91 -0.42021242 0.056929234 w=2 h=2 s=n,
92 -0.42250672 0.05506269 w=2 h=2 s=n,
93 -0.4205838 0.04107243 w=2 h=2 s=n,
94 -0.4214285 0.038695678 w=2 h=2 s=n,
95 -0.41811585 0.03230258 w=2 h=2 s=n,
96 -0.41534293 0.022405786 w=2 h=2 s=n,
97 -0.41062278 0.014643865 w=2 h=2 s=n,
98 -0.40705657 0.0046094796 w=2 h=2 s=n,
99 -0.40594384 0.0032417702 w=2 h=2 s=n,
100 -0.40524277 0.0024910858 w=2 h=2 s=n,
101 -0.40133634 -0.0039327475 w=2 h=2 s=n,
102 -0.39992702 -0.006250255 w=2 h=2 s=n,
103 -0.39763275 -0.00438371 w=2 h=2 s=n,
104 -0.42113113 0.06020817 w=2 h=2 s=n,
105 -0.42342544 0.05834163 w=2 h=2 s=n,
106 -0.42362368 0.065946594 w=2 h=2 s=n,
107 -0.42591798 0.064080045 w=2 h=2 s=n,
108 -0.42499927 0.060801107 w=2 h=2 s=n,
109 -0.39423168 -0.01936228 w=2 h=2 s=n,
110 -0.39193738 -0.017495736 w=2 h=2 s=n,
111 -0.3910927 -0.015118986 w=2 h=2 s=n,
112 -0.40751782 -0.019768871 w=2 h=2 s=n,
113 -0.40681672 -0.020519556 w=2 h=2 s=n,
114 -0.40291032 -0.02694339 w=2 h=2 s=n,
115 -0.401501 -0.029260896 w=2 h=2 s=n,
116 -0.39580566 -0.042372923 w=2 h=2 s=n,
117 -0.40663153 0.04786276 w=2 h=2 s=n,
118 -0.40849268 0.04734129 w=2 h=2 s=n,
119 -0.4132128 0.055103213 w=2 h=2 s=n,
120 -0.4139139 0.055853896 w=2 h=2 s=n,
121 -0.4150266 0.057221606 w=2 h=2 s=n,
122 -0.41833925 0.0636147 w=2 h=2 s=n,
123 -0.41925797 0.066893645 w=2 h=2 s=n,
124 -0.42175052 0.07263206 w=2 h=2 s=n,
125 -0.42231968 0.07356804 w=2 h=2 s=n,
126 -0.42419288 0.066882566 w=2 h=2 s=n,
127 -0.42648718 0.065016024 w=2 h=2 s=n,
128 -0.4180693 0.016129036 w=2 h=2 s=n,
129 -0.41334915 0.008367113 w=2 h=2 s=n,
130 -0.40978295 -0.001667272 w=2 h=2 s=n,
131 -0.40867022 -0.0030349817 w=2 h=2 s=n,
132 -0.4102442 -0.026045624 w=2 h=2 s=n,
133 -0.4095431 -0.026796307 w=2 h=2 s=n,
134 -0.4056367 -0.033220142 w=2 h=2 s=n,
135 -0.40422738 -0.03553765 w=2 h=2 s=n,
136 -0.39853203 -0.048649672 w=2 h=2 s=n,
137 -0.39722407 -0.05816567 w=2 h=2 s=n,
138 -0.3944977 -0.05188892 w=2 h=2 s=n,
139 -0.39292374 -0.028878277 w=2 h=2 s=n,
140 -0.39062944 -0.027011734 w=2 h=2 s=n,
141 -0.40923738 0.074234 w=2 h=2 s=n,
142 -0.40993848 0.074984685 w=2 h=2 s=n,
143 -0.41105118 0.076352395 w=2 h=2 s=n,
144 -0.41436383 0.08274549 w=2 h=2 s=n,
145 -0.41528255 0.08602443 w=2 h=2 s=n,
146 -0.4177751 0.09176285 w=2 h=2 s=n,
147 -0.41834426 0.09269883 w=2 h=2 s=n,
148 -0.39682394 -0.06401565 w=2 h=2 s=n,
149 -0.39409757 -0.0577389 w=2 h=2 s=n,
150 -0.4064294 0.15043575 w=2 h=2 s=n,
151 -0.40892196 0.15617417 w=2 h=2 s=n,
152 -0.40949115 0.15711014 w=2 h=2 s=n,
153 -0.39584503 -0.0711377 w=2 h=2 s=n,
154 -0.39311865 -0.06486095 w=2 h=2 s=n,
155 -0.40829524 0.16533631 w=2 h=2 s=n,
156 -0.40886444 0.1662723 w=2 h=2 s=n,
157 -0.41029078 -0.002647368 w=2 h=2 s=n,
158 -0.40917808 -0.004015078 w=2 h=2 s=n,
159 -0.41075206 -0.02702572 w=2 h=2 s=n,
160 -0.41005096 -0.027776403 w=2 h=2 s=n,
161 -0.40614453 -0.034200236 w=2 h=2 s=n,
162 -0.40473524 -0.036517743 w=2 h=2 s=n,
163 -0.39903986 -0.04962977 w=2 h=2 s=n,
164 -0.39773193 -0.059145767 w=2 h=2 s=n,
165 -0.39733177 -0.06499574 w=2 h=2 s=n,
166 -0.3963529 -0.07211779 w=2 h=2 s=n,
167 -0.41183165 -0.030063435 w=2 h=2 s=n,
168 -0.41113055 -0.03081412 w=2 h=2 s=n,
169 -0.40722415 -0.037237953 w=2 h=2 s=n,
170 -0.40581483 -0.03955546 w=2 h=2 s=n,
171 -0.40011948 -0.052667487 w=2 h=2 s=n,
172 -0.39881152 -0.062183484 w=2 h=2 s=n,
173 -0.3984114 -0.068033464 w=2 h=2 s=n,
174 -0.39743248 -0.07515551 w=2 h=2 s=n,
175 -0.39692464 -0.07417542 w=2 h=2 s=n,
176 -0.39853564 -0.06984993 w=2 h=2 s=n,
177 -0.39755672 -0.07697198 w=2 h=2 s=n,
178 -0.3970489 -0.075991884 w=2 h=2 s=n,
179 -0.39596927 -0.07295417 w=2 h=2 s=n,
180 -0.3932429 -0.066677414 w=2 h=2 s=n,
181 -0.40489402 0.15591557 w=2 h=2 s=n,
182 -0.40738657 0.16165398 w=2 h=2 s=n,
183 -0.4067599 0.17081614 w=2 h=2 s=n,
184 -0.40732905 0.17175211 w=2 h=2 s=n,
185 -0.39795145 0.23490211 w=2 h=2 s=n,
186 -0.39852065 0.2358381 w=2 h=2 s=n,
187 -0.400056 0.23035827 w=2 h=2 s=n,
188 -0.39795145 0.23888539 w=2 h=2 s=n,
189 -0.39852065 0.23982136 w=2 h=2 s=n,
190 -0.400056 0.23434155 w=2 h=2 s=n,
191 -0.40886444 0.17025556 w=2 h=2 s=n,
192 -0.42998824 0.06683013 w=2 h=2 s=n,
193 -0.42941904 0.06589415 w=2 h=2 s=n,
194 -0.42850032 0.06261521 w=2 h=2 s=n,
195 -0.42600778 0.05687679 w=2 h=2 s=n,
196 -0.42408487 0.04288653 w=2 h=2 s=n,
197 -0.42492956 0.04050978 w=2 h=2 s=n,
198 -0.43004584 0.066842094 w=2 h=2 s=n,
199 -0.42947665 0.06590612 w=2 h=2 s=n,
200 -0.42855793 0.06262718 w=2 h=2 s=n,
201 -0.4260654 0.056888763 w=2 h=2 s=n,
202 -0.42414248 0.0428985 w=2 h=2 s=n,
203 -0.42498717 0.040521752 w=2 h=2 s=n,
204 -0.4214861 0.038707647 w=2 h=2 s=n,
205 -0.41817346 0.03231455 w=2 h=2 s=n,
206 -0.41540053 0.022417758 w=2 h=2 s=n,
207 -0.4113683 -0.16321458 w=2 h=2 s=n,
208 -0.4103894 -0.17033662 w=2 h=2 s=n,
209 -0.40988156 -0.16935652 w=2 h=2 s=n,
210 -0.40880194 -0.16631882 w=2 h=2 s=n,
211 -0.41028354 -0.17110692 w=2 h=2 s=n,
212 -0.40977567 -0.17012683 w=2 h=2 s=n,
213 -0.4086961 -0.1670891 w=2 h=2 s=n,
214 -0.3958634 -0.07372446 w=2 h=2 s=n,
215 -0.39313704 -0.06744771 w=2 h=2 s=n,
216 -0.39301276 -0.06563124 w=2 h=2 s=n,
217 -0.4072358 0.0780969 w=2 h=2 s=n,
218 -0.40793687 0.07884758 w=2 h=2 s=n,
219 -0.4090496 0.08021529 w=2 h=2 s=n,
220 -0.41236225 0.08660839 w=2 h=2 s=n,
221 -0.41328096 0.08988733 w=2 h=2 s=n,
222 -0.40442783 0.15429865 w=2 h=2 s=n,
223 -0.40289244 0.15977846 w=2 h=2 s=n,
224 -0.405385 0.16551688 w=2 h=2 s=n,
225 -0.40475827 0.17467903 w=2 h=2 s=n,
226 -0.39594987 0.23876502 w=2 h=2 s=n,
227 -0.39594987 0.24274828 w=2 h=2 s=n,
228 -0.39651906 0.24368426 w=2 h=2 s=n,
229 -0.39566758 0.2468751 w=2 h=2 s=n,
230 -0.39623678 0.24781108 w=2 h=2 s=n,
231 -0.39823836 0.24394819 w=2 h=2 s=n,
232 -0.39977372 0.23846836 w=2 h=2 s=n,
233 -0.440996 0.0735241 w=2 h=2 s=n,
234 -0.4410536 0.073536076 w=2 h=2 s=n,
235 -0.44048443 0.0726001 w=2 h=2 s=n,
236 -0.43956572 0.069321156 w=2 h=2 s=n,
237 -0.44338164 0.07456033 w=2 h=2 s=n,
238 -0.44343922 0.074572295 w=2 h=2 s=n,
239 -0.44287005 0.073636316 w=2 h=2 s=n,
240 -0.44195133 0.07035738 w=2 h=2 s=n,
241 -0.43094355 0.0636634 w=2 h=2 s=n,
242 -0.428451 0.057924986 w=2 h=2 s=n,
243 -0.4265281 0.04393472 w=2 h=2 s=n,
244 -0.42737278 0.041557975 w=2 h=2 s=n,
245 -0.45518145 0.076186225 w=2 h=2 s=n,
246 -0.45461226 0.075250246 w=2 h=2 s=n,
247 -0.45369354 0.07197131 w=2 h=2 s=n,
248 -0.44268578 0.06527733 w=2 h=2 s=n,
249 -0.44019324 0.059538916 w=2 h=2 s=n,
250 -0.4382703 0.04554865 w=2 h=2 s=n,
251 -0.43911502 0.043171905 w=2 h=2 s=n,
252 -0.43672937 0.042135682 w=2 h=2 s=n,
253 -0.4332283 0.040321577 w=2 h=2 s=n,
254 -0.4299157 0.03392848 w=2 h=2 s=n,
255 -0.42714274 0.024031688 w=2 h=2 s=n,
256 -0.4179466 -0.19487114 w=2 h=2 s=n,
257 -0.41696772 -0.2019932 w=2 h=2 s=n,
258 -0.41686183 -0.20276348 w=2 h=2 s=n,
259 -0.416354 -0.20178339 w=2 h=2 s=n,
260 -0.41733608 -0.2073786 w=2 h=2 s=n,
261 -0.41723022 -0.20814888 w=2 h=2 s=n,
262 -0.41672236 -0.20716879 w=2 h=2 s=n,
263 -0.41014406 -0.17551222 w=2 h=2 s=n,
264 -0.40906444 -0.1724745 w=2 h=2 s=n,
265 -0.3887094 -0.071049854 w=2 h=2 s=n,
266 -0.38858515 -0.06923338 w=2 h=2 s=n,
267 -0.38869104 -0.06846309 w=2 h=2 s=n,
268 -0.38966992 -0.06134104 w=2 h=2 s=n,
269 -0.39007008 -0.05549106 w=2 h=2 s=n,
270 -0.3884961 -0.03248042 w=2 h=2 s=n,
271 -0.3862018 -0.030613875 w=2 h=2 s=n,
272 -0.38750976 -0.021097878 w=2 h=2 s=n,
273 -0.38666505 -0.018721128 w=2 h=2 s=n,
274 -0.3957855 0.23935163 w=2 h=2 s=n,
275 -0.3957855 0.2433349 w=2 h=2 s=n,
276 -0.39550322 0.24746172 w=2 h=2 s=n,
277 -0.39607242 0.24839771 w=2 h=2 s=n,
278 -0.398074 0.2445348 w=2 h=2 s=n,
279 -0.45229742 0.07918012 w=2 h=2 s=n,
280 -0.45235503 0.079192095 w=2 h=2 s=n,
281 -0.46409723 0.080806024 w=2 h=2 s=n,
282 -0.46352807 0.079870045 w=2 h=2 s=n,
283 -0.46260935 0.076591104 w=2 h=2 s=n,
284 -0.41374397 -0.21206653 w=2 h=2 s=n,
285 -0.40716568 -0.18040997 w=2 h=2 s=n,
286 -0.40608606 -0.17737225 w=2 h=2 s=n,
287 -0.4057177 -0.17198685 w=2 h=2 s=n,
288 -0.39288503 -0.0786222 w=2 h=2 s=n,
289 -0.39015865 -0.07234545 w=2 h=2 s=n,
290 -0.385731 -0.07594759 w=2 h=2 s=n,
291 -0.38560677 -0.07413112 w=2 h=2 s=n,
292 -0.38571265 -0.07336083 w=2 h=2 s=n,
293 -0.38669154 -0.06623878 w=2 h=2 s=n,
294 -0.3870917 -0.060388803 w=2 h=2 s=n,
295 -0.38551772 -0.037378162 w=2 h=2 s=n,
296 -0.38322344 -0.035511617 w=2 h=2 s=n,
297 -0.38091257 0.28120008 w=2 h=2 s=n,
298 -0.38091257 0.28518337 w=2 h=2 s=n,
299 -0.38063028 0.2893102 w=2 h=2 s=n,
300 -0.38119945 0.29024616 w=2 h=2 s=n,
301 -0.38018945 0.2914315 w=2 h=2 s=n,
302 -0.38075864 0.2923675 w=2 h=2 s=n,
303 -0.39563158 0.250519 w=2 h=2 s=n,
304 -0.3976332 0.24665612 w=2 h=2 s=n,
305 -0.38080776 0.29260385 w=2 h=2 s=n,
306 -0.3956807 0.25075537 w=2 h=2 s=n,
307 -0.3976823 0.2468925 w=2 h=2 s=n,
308 -0.39812312 0.24477118 w=2 h=2 s=n,
309 -0.39828748 0.24418455 w=2 h=2 s=n,
310 -0.39982286 0.23870474 w=2 h=2 s=n,
311 -0.40010512 0.23457791 w=2 h=2 s=n,
312 -0.40891355 0.17049193 w=2 h=2 s=n,
313 -0.4646607 0.0866984 w=2 h=2 s=n,
314 -0.4647183 0.08671036 w=2 h=2 s=n,
315 -0.47646052 0.08832429 w=2 h=2 s=n,
316 -0.41866767 -0.2291639 w=2 h=2 s=n,
317 -0.41815984 -0.22818379 w=2 h=2 s=n,
318 -0.41518146 -0.23308153 w=2 h=2 s=n,
319 -0.40265507 0.16016881 w=2 h=2 s=n,
320 -0.4051476 0.16590723 w=2 h=2 s=n,
321 -0.4045209 0.17506939 w=2 h=2 s=n,
322 -0.3957125 0.23915537 w=2 h=2 s=n,
323 -0.39554814 0.239742 w=2 h=2 s=n,
324 -0.38067517 0.28159046 w=2 h=2 s=n,
325 -0.38067517 0.28557372 w=2 h=2 s=n,
326 -0.3803929 0.28970054 w=2 h=2 s=n,
327 -0.37995207 0.29182187 w=2 h=2 s=n,
328 -0.37905318 0.2853247 w=2 h=2 s=n,
329 -0.37905318 0.28930795 w=2 h=2 s=n,
330 -0.3787709 0.29343477 w=2 h=2 s=n,
331 -0.37833008 0.2955561 w=2 h=2 s=n,
332 -0.37856746 0.29516572 w=2 h=2 s=n,
333 -0.37913665 0.2961017 w=2 h=2 s=n,
334 -0.3978557 0.24751133 w=2 h=2 s=n,
335 -0.3982965 0.24539001 w=2 h=2 s=n,
336 -0.39846087 0.24480338 w=2 h=2 s=n,
337 -0.39999625 0.23932357 w=2 h=2 s=n,
338 -0.4002785 0.23519674 w=2 h=2 s=n,
339 -0.40908694 0.17111076 w=2 h=2 s=n,
340 -0.5210559 0.104173504 w=2 h=2 s=n,
341 -0.5086926 0.09665523 w=2 h=2 s=n,
342 -0.50812346 0.09571925 w=2 h=2 s=n,
343 -0.5072047 0.09244031 w=2 h=2 s=n,
344 -0.44016245 -0.38555008 w=2 h=2 s=n,
345 -0.4391593 -0.3928487 w=2 h=2 s=n,
346 -0.4176645 -0.2364625 w=2 h=2 s=n,
347 -0.41715667 -0.23548241 w=2 h=2 s=n,
348 -0.41417828 -0.24038015 w=2 h=2 s=n,
349 -0.41274083 -0.21936515 w=2 h=2 s=n,
350 -0.4061625 -0.18770857 w=2 h=2 s=n,
351 -0.4050829 -0.18467087 w=2 h=2 s=n,
352 -0.4042244 -0.1860826 w=2 h=2 s=n,
353 -0.40522757 -0.17878398 w=2 h=2 s=n,
354 -0.40485922 -0.17339858 w=2 h=2 s=n,
355 -0.3920265 -0.080033936 w=2 h=2 s=n,
356 -0.38930014 -0.07375719 w=2 h=2 s=n,
357 -0.38487253 -0.077359326 w=2 h=2 s=n,
358 -0.38474828 -0.07554286 w=2 h=2 s=n,
359 -0.38485414 -0.07477257 w=2 h=2 s=n,
360 -0.37980074 -0.037285116 w=2 h=2 s=n,
361 -0.38277912 -0.032387376 w=2 h=2 s=n,
362 -0.38408706 -0.022871379 w=2 h=2 s=n,
363 -0.38324237 -0.020494629 w=2 h=2 s=n,
364 -0.37218925 0.0040678387 w=2 h=2 s=n,
365 -0.37359858 0.006385346 w=2 h=2 s=n,
366 -0.3771648 0.016419731 w=2 h=2 s=n,
367 -0.38032737 0.015985047 w=2 h=2 s=n,
368 -0.38423377 0.02240888 w=2 h=2 s=n,
369 -0.38700673 0.032305673 w=2 h=2 s=n,
370 -0.38892964 0.046295937 w=2 h=2 s=n,
371 -0.37843823 0.28651145 w=2 h=2 s=n,
372 -0.37843823 0.2904947 w=2 h=2 s=n,
373 -0.37815595 0.29462156 w=2 h=2 s=n,
374 -0.37771514 0.29674286 w=2 h=2 s=n,
375 -0.37269947 0.32087964 w=2 h=2 s=n,
376 -0.3733144 0.31969285 w=2 h=2 s=n,
377 -0.3735518 0.3193025 w=2 h=2 s=n,
378 -0.37412095 0.32023847 w=2 h=2 s=n,
379 -0.37574297 0.31650424 w=2 h=2 s=n,
380 -0.3757921 0.31674063 w=2 h=2 s=n,
381 -0.37388608 0.3236725 w=2 h=2 s=n,
382 -0.37550807 0.31993827 w=2 h=2 s=n,
383 -0.37555718 0.32017463 w=2 h=2 s=n,
384 -0.38057286 0.29603785 w=2 h=2 s=n,
385 -0.39544582 0.2541894 w=2 h=2 s=n,
386 -0.3974474 0.2503265 w=2 h=2 s=n,
387 -0.3976208 0.25094533 w=2 h=2 s=n,
388 -0.46837258 0.08971824 w=2 h=2 s=n,
389 -0.4684302 0.08973021 w=2 h=2 s=n,
390 -0.4801724 0.09134414 w=2 h=2 s=n,
391 -0.5247678 0.10719334 w=2 h=2 s=n,
392 -0.54650164 0.11663369 w=2 h=2 s=n,
393 -0.54278976 0.113613844 w=2 h=2 s=n,
394 -0.5941022 0.12799092 w=2 h=2 s=n,
395 -0.5723683 0.11855057 w=2 h=2 s=n,
396 -0.56000507 0.1110323 w=2 h=2 s=n,
397 -0.5594359 0.11009632 w=2 h=2 s=n,
398 -0.55851716 0.10681738 w=2 h=2 s=n,
399 -0.43459982 0.020792624 w=2 h=2 s=n,
400 -0.42285758 0.019178694 w=2 h=2 s=n,
401 -0.42279997 0.019166723 w=2 h=2 s=n,
402 -0.42552635 0.012889972 w=2 h=2 s=n,
403 -0.42080623 0.00512805 w=2 h=2 s=n,
404 -0.41724002 -0.004906335 w=2 h=2 s=n,
405 -0.41774786 -0.0058864313 w=2 h=2 s=n,
406 -0.42666173 0.012199544 w=2 h=2 s=n,
407 -0.4219416 0.004437623 w=2 h=2 s=n,
408 -0.41837537 -0.005596762 w=2 h=2 s=n,
409 -0.4188832 -0.0065768585 w=2 h=2 s=n,
410 -0.41142616 -0.0033377951 w=2 h=2 s=n,
411 -0.41031343 -0.0047055045 w=2 h=2 s=n,
412 -0.4118874 -0.027716147 w=2 h=2 s=n,
413 -0.412967 -0.030753862 w=2 h=2 s=n,
414 -0.44100118 -0.38958615 w=2 h=2 s=n,
415 -0.439998 -0.39688474 w=2 h=2 s=n,
416 -0.4411168 -0.3912769 w=2 h=2 s=n,
417 -0.44011363 -0.3985755 w=2 h=2 s=n,
418 -0.43927494 -0.39453945 w=2 h=2 s=n,
419 -0.40340224 -0.18766932 w=2 h=2 s=n,
420 -0.4044054 -0.1803707 w=2 h=2 s=n,
421 -0.40403703 -0.1749853 w=2 h=2 s=n,
422 -0.39120436 -0.08162066 w=2 h=2 s=n,
423 -0.38847798 -0.07534391 w=2 h=2 s=n,
424 -0.38405034 -0.078946054 w=2 h=2 s=n,
425 -0.3839261 -0.07712958 w=2 h=2 s=n,
426 -0.26577038 -0.2465106 w=2 h=2 s=n,
427 -0.26564613 -0.24469413 w=2 h=2 s=n,
428 -0.2664683 -0.24310741 w=2 h=2 s=n,
429 -0.26657417 -0.24233711 w=2 h=2 s=n,
430 -0.26377648 -0.24669603 w=2 h=2 s=n,
431 -0.26459864 -0.2451093 w=2 h=2 s=n,
432 -0.26470453 -0.24433902 w=2 h=2 s=n,
433 -0.3829845 -0.07677447 w=2 h=2 s=n,
434 -0.383843 -0.075362734 w=2 h=2 s=n,
435 -0.3848219 -0.06824069 w=2 h=2 s=n,
436 -0.38522205 -0.062390707 w=2 h=2 s=n,
437 -0.38364807 -0.039380066 w=2 h=2 s=n,
438 -0.3813538 -0.03751352 w=2 h=2 s=n,
439 -0.3779311 -0.039287023 w=2 h=2 s=n,
440 -0.26187477 -0.24664119 w=2 h=2 s=n,
441 -0.38015473 -0.07907665 w=2 h=2 s=n,
442 -0.38101324 -0.07766491 w=2 h=2 s=n,
443 -0.38199213 -0.070542865 w=2 h=2 s=n,
444 -0.3823923 -0.064692885 w=2 h=2 s=n,
445 -0.3808183 -0.041682243 w=2 h=2 s=n,
446 -0.37852404 -0.039815698 w=2 h=2 s=n,
447 -0.37510133 -0.041589197 w=2 h=2 s=n,
448 -0.37697098 -0.039587293 w=2 h=2 s=n,
449 -0.37994936 -0.034689553 w=2 h=2 s=n,
450 -0.3812573 -0.025173554 w=2 h=2 s=n,
451 -0.3804126 -0.022796806 w=2 h=2 s=n,
452 -0.37587884 -0.024766095 w=2 h=2 s=n,
453 -0.3787086 -0.02246392 w=2 h=2 s=n,
454 -0.3581501 -0.028224139 w=2 h=2 s=n,
455 -0.36268386 -0.026254848 w=2 h=2 s=n,
456 -0.36610657 -0.024481347 w=2 h=2 s=n,
457 -0.3705342 -0.020879205 w=2 h=2 s=n,
458 -0.3990912 0.16454938 w=2 h=2 s=n,
459 -0.40158376 0.17028779 w=2 h=2 s=n,
460 -0.40095705 0.17944995 w=2 h=2 s=n,
461 -0.39214864 0.24353592 w=2 h=2 s=n,
462 -0.39198428 0.24412255 w=2 h=2 s=n,
463 -0.37711132 0.28597102 w=2 h=2 s=n,
464 -0.37548932 0.28970525 w=2 h=2 s=n,
465 -0.37487438 0.290892 w=2 h=2 s=n,
466 -0.3675045 0.30301124 w=2 h=2 s=n,
467 -0.37106836 0.29863068 w=2 h=2 s=n,
468 -0.37106836 0.30261394 w=2 h=2 s=n,
469 -0.37078607 0.3067408 w=2 h=2 s=n,
470 -0.37034526 0.3088621 w=2 h=2 s=n,
471 -0.37259984 0.33303058 w=2 h=2 s=n,
472 -0.37422183 0.32929638 w=2 h=2 s=n,
473 -0.37427095 0.32953274 w=2 h=2 s=n,
474 -0.37427095 0.33147696 w=2 h=2 s=n,
475 -0.37555718 0.32211888 w=2 h=2 s=n,
476 -0.38057286 0.2979821 w=2 h=2 s=n,
477 -0.39544582 0.25613365 w=2 h=2 s=n,
478 -0.3974474 0.25227073 w=2 h=2 s=n,
479 -0.3976208 0.25288957 w=2 h=2 s=n,
480 -0.40027553 0.27220416 w=2 h=2 s=n,
481 -0.40027553 0.27025992 w=2 h=2 s=n,
482 -0.4005104 0.26682588 w=2 h=2 s=n,
483 -0.40095124 0.26470459 w=2 h=2 s=n,
484 -0.4011156 0.26411796 w=2 h=2 s=n,
485 -0.44198662 0.074741736 w=2 h=2 s=n,
486 -0.44437224 0.075777955 w=2 h=2 s=n,
487 -0.45328805 0.080397755 w=2 h=2 s=n,
488 -0.4656513 0.087916024 w=2 h=2 s=n,
489 -0.4693632 0.09093587 w=2 h=2 s=n,
490 -0.60206133 0.21486728 w=2 h=2 s=n,
491 -0.6010707 0.21364965 w=2 h=2 s=n,
492 -0.60112834 0.21366161 w=2 h=2 s=n,
493 -0.61118096 0.22075756 w=2 h=2 s=n,
494 -0.47848284 0.09682615 w=2 h=2 s=n,
495 -0.49022508 0.09844008 w=2 h=2 s=n,
496 -0.53482044 0.114289284 w=2 h=2 s=n,
497 -0.5565543 0.12372963 w=2 h=2 s=n,
498 -0.6339488 0.1421524 w=2 h=2 s=n,
499 -0.6435596 0.14414954 w=2 h=2 s=n,
500 -0.603713 0.12998806 w=2 h=2 s=n,
501 -0.58197916 0.12054771 w=2 h=2 s=n,
502 -0.56961584 0.11302944 w=2 h=2 s=n,
503 -0.5690467 0.11209346 w=2 h=2 s=n,
504 -0.56812793 0.10881452 w=2 h=2 s=n,
505 -0.52015126 -0.009612367 w=2 h=2 s=n,
506 -0.508409 -0.011226297 w=2 h=2 s=n,
507 -0.50835145 -0.011238268 w=2 h=2 s=n,
508 -0.5110778 -0.017515019 w=2 h=2 s=n,
509 -0.5122132 -0.018205447 w=2 h=2 s=n,
510 -0.51320887 -0.018721374 w=2 h=2 s=n,
511 -0.42765743 0.011683618 w=2 h=2 s=n,
512 -0.42293727 0.0039216965 w=2 h=2 s=n,
513 -0.41937107 -0.0061126887 w=2 h=2 s=n,
514 -0.4198789 -0.007092785 w=2 h=2 s=n,
515 -0.44617257 -0.40804306 w=2 h=2 s=n,
516 -0.4462882 -0.4097338 w=2 h=2 s=n,
517 -0.4465213 -0.4114298 w=2 h=2 s=n,
518 -0.44134992 -0.3929729 w=2 h=2 s=n,
519 -0.44034675 -0.4002715 w=2 h=2 s=n,
520 -0.43885207 -0.39761606 w=2 h=2 s=n,
521 -0.4387364 -0.39592528 w=2 h=2 s=n,
522 -0.41724163 -0.23953912 w=2 h=2 s=n,
523 -0.4167338 -0.23855902 w=2 h=2 s=n,
524 -0.41375542 -0.24345677 w=2 h=2 s=n,
525 -0.4007544 -0.28985795 w=2 h=2 s=n,
526 -0.40117726 -0.28678134 w=2 h=2 s=n,
527 -0.3997398 -0.26576635 w=2 h=2 s=n,
528 -0.3931615 -0.23410977 w=2 h=2 s=n,
529 -0.3920819 -0.23107205 w=2 h=2 s=n,
530 -0.3912234 -0.2324838 w=2 h=2 s=n,
531 -0.3904012 -0.23407052 w=2 h=2 s=n,
532 -0.25808176 -0.259154 w=2 h=2 s=n,
533 -0.2579575 -0.25733754 w=2 h=2 s=n,
534 -0.25608784 -0.25933942 w=2 h=2 s=n,
535 -0.26163152 -0.24686839 w=2 h=2 s=n,
536 -0.37991148 -0.07930384 w=2 h=2 s=n,
537 -0.38076997 -0.0778921 w=2 h=2 s=n,
538 -0.38174888 -0.070770055 w=2 h=2 s=n,
539 -0.38214904 -0.064920075 w=2 h=2 s=n,
540 -0.38057506 -0.041909434 w=2 h=2 s=n,
541 -0.37828076 -0.04004289 w=2 h=2 s=n,
542 -0.37485805 -0.041816387 w=2 h=2 s=n,
543 -0.34496927 -0.06291421 w=2 h=2 s=n,
544 -0.34521252 -0.06268702 w=2 h=2 s=n,
545 -0.34708217 -0.06068511 w=2 h=2 s=n,
546 -0.35006055 -0.05578737 w=2 h=2 s=n,
547 -0.35136852 -0.046271373 w=2 h=2 s=n,
548 -0.3505238 -0.043894622 w=2 h=2 s=n,
549 -0.34599006 -0.04586391 w=2 h=2 s=n,
550 -0.34112385 -0.04838537 w=2 h=2 s=n,
551 -0.37101266 -0.027287556 w=2 h=2 s=n,
552 -0.3738424 -0.02498538 w=2 h=2 s=n,
553 -0.3532839 -0.030745598 w=2 h=2 s=n,
554 -0.2665866 -0.061557833 w=2 h=2 s=n,
555 -0.27145278 -0.059036374 w=2 h=2 s=n,
556 -0.26239908 -0.060917754 w=2 h=2 s=n,
557 -0.3490964 -0.03010552 w=2 h=2 s=n,
558 -0.35363016 -0.028136231 w=2 h=2 s=n,
559 -0.35705286 -0.026362728 w=2 h=2 s=n,
560 -0.36148047 -0.022760587 w=2 h=2 s=n,
;
VLABELS
2 'epsilon_Cmerolae' x=11 y=8 f='Dialog-PLAIN-10',
3 'epsilon_trichomonas' x=10 y=10 f='Dialog-PLAIN-10',
4 'epsilon_leishmania' x=9 y=11 f='Dialog-PLAIN-10',
5 'epsilon_naegleria' x=-35 y=22 f='Dialog-PLAIN-10',
6 'epsilon_celegans' x=-34 y=23 f='Dialog-ITALIC-10',
7 'epsilonCOPI_monosiga' x=-50 y=4 f='Dialog-ITALIC-10',
8 'epsilonCOPI_apis' x=-38 y=29 f='Dialog-ITALIC-10',
9 'epsilonCOPI_homo' x=-44 y=15 f='Dialog-ITALIC-10',
10 'epsilonCOPI_bos' x=-40 y=-10 f='Dialog-ITALIC-10',
11 'epsilonCOPI_rat' x=-39 y=45 f='Dialog-ITALIC-10',
12 'epsilonCOPI_mus' f='Dialog-ITALIC-10',
13 'epsilonCOPI_mus' x=-42 y=-20 f='Dialog-ITALIC-10',
14 'epsilonCOPI_gallus' x=-52 y=-32 f='Dialog-ITALIC-10',
15 'epsilonCOPI_xenopus' x=-59 y=62 f='Dialog-ITALIC-10',
16 'epsilonCOPI_danio' x=-53 y=11 f='Dialog-ITALIC-10',
17 'epsilonCOPI_ciona' x=-100 y=10 f='Dialog-ITALIC-10',
18 'epsilon_Ostreococcus' x=-115 y=9 f='Dialog-PLAIN-10',
19 'epsilonCOPI_chlamydomonas' x=-153 y=7 f='Dialog-PLAIN-10',
20 'epsilon_volvox' l=9 x=-139 y=-8 f='Dialog-PLAIN-10',
21 'epsilonCOPI_physcomitrella' x=-147 y=-6 f='Dialog-PLAIN-10',
22 'epsilonCOPI_athaliana' x=-122 y=-7 f='Dialog-PLAIN-10',
23 'epsilonCOPI_populus' l=9 x=-379 y=-3 f='Dialog-PLAIN-10',
24 'epsilonCOPI_oryza' x=-103 y=-5 f='Dialog-PLAIN-10',
25 'epsilon_phytophthora' x=-116 y=-2 f='Dialog-PLAIN-10',
26 'epsilon_dictyostelium' x=-115 y=-4 f='Dialog-ITALIC-10',
27 'epsilon_Thalassiossira' x=-118 y=-5 f='Dialog-PLAIN-10',
28 'epsilon_Phaeodactylum' x=-65 y=-6 f='Dialog-PLAIN-10',
29 'epsilon_Toxoplasma_g' x=-62 y=-7 f='Dialog-PLAIN-10',
30 'epsilon_tetrahymena' x=-56 y=-8 f='Dialog-PLAIN-10',
31 'epsilon_entamoeba' x=-51 y=-8 f='Dialog-ITALIC-10',
32 'epsilonCOPI_Scas_Contig704_14' x=-80 y=-9 f='Dialog-ITALIC-10',
33 'epsilonCOPI_candida_g' x=-56 y=16 f='Dialog-ITALIC-10',
34 'epsilonCOPI_Spar_c26_10966' x=-70 y=-9 f='Dialog-ITALIC-10',
35 'epsilonCOPI_Scerevisiae' x=-57 y=-29 f='Dialog-ITALIC-10',
36 'epsilonCOPI_Smik_c610_10851' x=-71 y=2 f='Dialog-ITALIC-10',
37 'epsilonCOPI_Sbay' x=-37 y=23 f='Dialog-ITALIC-10',
38 'epsilonCOPI_Sklu_Contig2438_6' x=-71 y=28 f='Dialog-ITALIC-10',
39 'epsilonCOPI_kluyveromyces' x=-59 y=24 f='Dialog-ITALIC-10',
40 'epsilonCOPI_candida_a' x=10 y=6 f='Dialog-ITALIC-10',
41 'epsilonCOPI_pichia' x=10 y=12 f='Dialog-ITALIC-10',
42 'epsilonCOPI_debaryomyces' x=11 y=13 f='Dialog-ITALIC-10',
43 'epsilonCOPI_cryptococcus' x=12 y=0 f='Dialog-ITALIC-10',
44 'epsilon_ustilago' x=12 y=2 f='Dialog-ITALIC-10',
45 'epsilonCOPI_aspergillus' x=12 y=3 f='Dialog-ITALIC-10',
46 'epsilonCOPI_neurospora' x=12 y=5 f='Dialog-ITALIC-10',
47 'epsilon_yarrowia' x=11 y=7 f='Dialog-ITALIC-10',
;
EDGES
1 1 2 s=3 w=0.38670757,
2 48 1 s=11 w=0.0031922963,
3 49 48 s=14 w=0.005164775,
4 50 49 s=19 w=0.001932832,
5 51 1 s=6 w=0.0027123769,
6 52 48 s=6 w=0.0027123769,
7 52 51 s=11 w=0.0031922963,
8 53 49 s=6 w=0.0027123769,
9 53 52 s=14 w=0.005164775,
10 54 50 s=6 w=0.0027123769,
11 54 53 s=19 w=0.001932832,
12 55 52 s=10 w=0.007518361,
13 56 53 s=10 w=0.007518361,
14 56 55 s=14 w=0.005164775,
15 57 54 s=10 w=0.007518361,
16 57 56 s=19 w=0.001932832,
17 58 51 s=5 w=0.010649264,
18 59 52 s=5 w=0.010649264,
19 59 58 s=11 w=0.0031922963,
20 60 55 s=5 w=0.010649264,
21 60 59 s=10 w=0.007518361,
22 61 56 s=5 w=0.010649264,
23 61 60 s=14 w=0.005164775,
24 62 57 s=5 w=0.010649264,
25 62 61 s=19 w=0.001932832,
26 63 62 s=61 w=0.0029576619,
27 64 57 s=61 w=0.0029576619,
28 64 63 s=5 w=0.010649264,
29 65 54 s=61 w=0.0029576619,
30 65 64 s=10 w=0.007518361,
31 66 50 s=61 w=0.0029576619,
32 66 65 s=6 w=0.0027123769,
33 67 62 s=28 w=0.0010271585,
34 68 63 s=28 w=0.0010271585,
35 68 67 s=61 w=0.0029576619,
36 69 64 s=28 w=0.0010271585,
37 69 68 s=5 w=0.010649264,
38 70 60 s=9 w=0.010277927,
39 71 61 s=9 w=0.010277927,
40 71 70 s=14 w=0.005164775,
41 72 62 s=9 w=0.010277927,
42 72 71 s=19 w=0.001932832,
43 73 67 s=9 w=0.010277927,
44 73 72 s=28 w=0.0010271585,
45 74 68 s=9 w=0.010277927,
46 74 73 s=61 w=0.0029576619,
47 75 72 s=18 w=0.00908444,
48 76 73 s=18 w=0.00908444,
49 76 75 s=28 w=0.0010271585,
50 77 74 s=18 w=0.00908444,
51 77 76 s=61 w=0.0029576619,
52 78 68 s=18 w=0.00908444,
53 78 77 s=9 w=0.010277927,
54 79 76 s=27 w=0.0017631684,
55 80 77 s=27 w=0.0017631684,
56 80 79 s=61 w=0.0029576619,
57 81 78 s=27 w=0.0017631684,
58 81 80 s=9 w=0.010277927,
59 82 68 s=27 w=0.0017631684,
60 82 81 s=18 w=0.00908444,
61 83 69 s=27 w=0.0017631684,
62 83 82 s=5 w=0.010649264,
63 84 70 s=8 w=0.014121793,
64 85 71 s=8 w=0.014121793,
65 85 84 s=14 w=0.005164775,
66 86 72 s=8 w=0.014121793,
67 86 85 s=19 w=0.001932832,
68 87 75 s=8 w=0.014121793,
69 87 86 s=18 w=0.00908444,
70 88 76 s=8 w=0.014121793,
71 88 87 s=28 w=0.0010271585,
72 89 79 s=8 w=0.014121793,
73 89 88 s=27 w=0.0017631684,
74 90 80 s=8 w=0.014121793,
75 90 89 s=61 w=0.0029576619,
76 91 89 s=26 w=0.007200364,
77 92 90 s=26 w=0.007200364,
78 92 91 s=61 w=0.0029576619,
79 93 80 s=26 w=0.007200364,
80 93 92 s=8 w=0.014121793,
81 94 93 s=82 w=0.00252239,
82 95 80 s=82 w=0.00252239,
83 95 94 s=26 w=0.007200364,
84 96 81 s=82 w=0.00252239,
85 96 95 s=9 w=0.010277927,
86 97 82 s=82 w=0.00252239,
87 97 96 s=18 w=0.00908444,
88 98 83 s=82 w=0.00252239,
89 98 97 s=5 w=0.010649264,
90 99 69 s=82 w=0.00252239,
91 99 98 s=27 w=0.0017631684,
92 100 64 s=82 w=0.00252239,
93 100 99 s=28 w=0.0010271585,
94 101 65 s=82 w=0.00252239,
95 101 100 s=10 w=0.007518361,
96 102 66 s=82 w=0.00252239,
97 102 101 s=6 w=0.0027123769,
98 103 50 s=82 w=0.00252239,
99 103 102 s=61 w=0.0029576619,
100 104 91 s=25 w=0.0034052145,
101 105 92 s=25 w=0.0034052145,
102 105 104 s=61 w=0.0029576619,
103 106 104 s=37 w=0.006256375,
104 107 105 s=37 w=0.006256375,
105 107 106 s=61 w=0.0029576619,
106 108 92 s=37 w=0.006256375,
107 108 107 s=25 w=0.0034052145,
108 109 102 s=103 w=0.014295534,
109 110 103 s=103 w=0.014295534,
110 110 109 s=61 w=0.0029576619,
111 111 50 s=103 w=0.014295534,
112 111 110 s=82 w=0.00252239,
113 112 99 s=95 w=0.02306441,
114 113 100 s=95 w=0.02306441,
115 113 112 s=28 w=0.0010271585,
116 114 101 s=95 w=0.02306441,
117 114 113 s=10 w=0.007518361,
118 115 102 s=95 w=0.02306441,
119 115 114 s=6 w=0.0027123769,
120 116 109 s=95 w=0.02306441,
121 116 115 s=103 w=0.014295534,
122 117 85 s=13 w=0.0069429325,
123 117 6 s=12 w=0.3332648,
124 118 86 s=13 w=0.0069429325,
125 118 117 s=19 w=0.001932832,
126 119 87 s=13 w=0.0069429325,
127 119 118 s=18 w=0.00908444,
128 120 88 s=13 w=0.0069429325,
129 120 119 s=28 w=0.0010271585,
130 121 89 s=13 w=0.0069429325,
131 121 120 s=27 w=0.0017631684,
132 122 91 s=13 w=0.0069429325,
133 122 121 s=26 w=0.007200364,
134 123 104 s=13 w=0.0069429325,
135 123 122 s=25 w=0.0034052145,
136 124 106 s=13 w=0.0069429325,
137 124 123 s=37 w=0.006256375,
138 125 124 s=47 w=0.0010954548,
139 126 106 s=47 w=0.0010954548,
140 126 125 s=13 w=0.0069429325,
141 127 107 s=47 w=0.0010954548,
142 127 126 s=61 w=0.0029576619,
143 128 96 s=90 w=0.0068432996,
144 129 97 s=90 w=0.0068432996,
145 129 128 s=18 w=0.00908444,
146 130 98 s=90 w=0.0068432996,
147 130 129 s=5 w=0.010649264,
148 131 99 s=90 w=0.0068432996,
149 131 130 s=27 w=0.0017631684,
150 132 112 s=90 w=0.0068432996,
151 132 131 s=95 w=0.02306441,
152 133 113 s=90 w=0.0068432996,
153 133 132 s=28 w=0.0010271585,
154 134 114 s=90 w=0.0068432996,
155 134 133 s=10 w=0.007518361,
156 135 115 s=90 w=0.0068432996,
157 135 134 s=6 w=0.0027123769,
158 136 116 s=90 w=0.0068432996,
159 136 135 s=103 w=0.014295534,
160 137 136 s=102 w=0.009605463,
161 138 116 s=102 w=0.009605463,
162 138 137 s=90 w=0.0068432996,
163 139 109 s=102 w=0.009605463,
164 139 138 s=95 w=0.02306441,
165 140 110 s=102 w=0.009605463,
166 140 139 s=61 w=0.0029576619,
167 141 119 s=17 w=0.019539475,
168 142 120 s=17 w=0.019539475,
169 142 141 s=28 w=0.0010271585,
170 143 121 s=17 w=0.019539475,
171 143 142 s=27 w=0.0017631684,
172 144 122 s=17 w=0.019539475,
173 144 143 s=26 w=0.007200364,
174 145 123 s=17 w=0.019539475,
175 145 144 s=25 w=0.0034052145,
176 146 124 s=17 w=0.019539475,
177 146 145 s=37 w=0.006256375,
178 147 125 s=17 w=0.019539475,
179 147 146 s=47 w=0.0010954548,
180 148 137 s=101 w=0.0058636493,
181 149 138 s=101 w=0.0058636493,
182 149 148 s=90 w=0.0068432996,
183 150 145 s=24 w=0.06501689,
184 151 146 s=24 w=0.06501689,
185 151 150 s=37 w=0.006256375,
186 152 147 s=24 w=0.06501689,
187 152 151 s=47 w=0.0010954548,
188 153 148 s=106 w=0.007189006,
189 154 149 s=106 w=0.007189006,
190 154 153 s=90 w=0.0068432996,
191 155 151 s=36 w=0.009183559,
192 156 152 s=36 w=0.009183559,
193 156 155 s=47 w=0.0010954548,
194 157 130 s=92 w=0.0011038545,
195 158 131 s=92 w=0.0011038545,
196 158 157 s=27 w=0.0017631684,
197 159 132 s=92 w=0.0011038545,
198 159 158 s=95 w=0.02306441,
199 160 133 s=92 w=0.0011038545,
200 160 159 s=28 w=0.0010271585,
201 161 134 s=92 w=0.0011038545,
202 161 160 s=10 w=0.007518361,
203 162 135 s=92 w=0.0011038545,
204 162 161 s=6 w=0.0027123769,
205 163 136 s=92 w=0.0011038545,
206 163 162 s=103 w=0.014295534,
207 164 137 s=92 w=0.0011038545,
208 164 163 s=102 w=0.009605463,
209 165 148 s=92 w=0.0011038545,
210 165 164 s=101 w=0.0058636493,
211 166 153 s=92 w=0.0011038545,
212 166 165 s=106 w=0.007189006,
213 167 159 s=94 w=0.0032238585,
214 168 160 s=94 w=0.0032238585,
215 168 167 s=28 w=0.0010271585,
216 169 161 s=94 w=0.0032238585,
217 169 168 s=10 w=0.007518361,
218 169 31 s=96 w=0.46461806,
219 170 162 s=94 w=0.0032238585,
220 170 169 s=6 w=0.0027123769,
221 171 163 s=94 w=0.0032238585,
222 171 170 s=103 w=0.014295534,
223 172 164 s=94 w=0.0032238585,
224 172 171 s=102 w=0.009605463,
225 173 165 s=94 w=0.0032238585,
226 173 172 s=101 w=0.0058636493,
227 174 166 s=94 w=0.0032238585,
228 174 173 s=106 w=0.007189006,
229 175 153 s=94 w=0.0032238585,
230 175 174 s=92 w=0.0011038545,
231 176 173 s=100 w=0.0018207143,
232 177 174 s=100 w=0.0018207143,
233 177 176 s=106 w=0.007189006,
234 178 175 s=100 w=0.0018207143,
235 178 177 s=92 w=0.0011038545,
236 179 153 s=100 w=0.0018207143,
237 179 178 s=94 w=0.0032238585,
238 180 154 s=100 w=0.0018207143,
239 180 179 s=90 w=0.0068432996,
240 181 150 s=23 w=0.005690849,
241 182 151 s=23 w=0.005690849,
242 182 181 s=37 w=0.006256375,
243 183 155 s=23 w=0.005690849,
244 183 182 s=36 w=0.009183559,
245 184 156 s=23 w=0.005690849,
246 184 183 s=47 w=0.0010954548,
247 185 183 s=35 w=0.0646885,
248 186 184 s=35 w=0.0646885,
249 186 185 s=47 w=0.0010954548,
250 187 156 s=35 w=0.0646885,
251 187 186 s=23 w=0.005690849,
252 188 185 s=41 w=0.003983268,
253 189 186 s=41 w=0.003983268,
254 189 188 s=47 w=0.0010954548,
255 190 187 s=41 w=0.003983268,
256 190 189 s=23 w=0.005690849,
257 191 156 s=41 w=0.003983268,
258 191 190 s=35 w=0.0646885,
259 192 127 s=60 w=0.003943144,
260 193 107 s=60 w=0.003943144,
261 193 192 s=47 w=0.0010954548,
262 194 108 s=60 w=0.003943144,
263 194 193 s=25 w=0.0034052145,
264 195 92 s=60 w=0.003943144,
265 195 194 s=37 w=0.006256375,
266 196 93 s=60 w=0.003943144,
267 196 195 s=8 w=0.014121793,
268 197 94 s=60 w=0.003943144,
269 197 196 s=82 w=0.00252239,
270 198 192 s=70 w=5.883722E-5,
271 199 193 s=70 w=5.883722E-5,
272 199 198 s=47 w=0.0010954548,
273 200 194 s=70 w=5.883722E-5,
274 200 199 s=25 w=0.0034052145,
275 201 195 s=70 w=5.883722E-5,
276 201 200 s=37 w=0.006256375,
277 202 196 s=70 w=5.883722E-5,
278 202 201 s=8 w=0.014121793,
279 203 197 s=70 w=5.883722E-5,
280 203 202 s=82 w=0.00252239,
281 204 94 s=70 w=5.883722E-5,
282 204 203 s=60 w=0.003943144,
283 205 95 s=70 w=5.883722E-5,
284 205 204 s=26 w=0.007200364,
285 206 96 s=70 w=5.883722E-5,
286 206 205 s=9 w=0.010277927,
287 207 176 s=99 w=0.094242424,
288 208 177 s=99 w=0.094242424,
289 208 207 s=106 w=0.007189006,
290 209 178 s=99 w=0.094242424,
291 209 208 s=92 w=0.0011038545,
292 210 179 s=99 w=0.094242424,
293 210 209 s=94 w=0.0032238585,
294 211 208 s=112 w=7.7753473E-4,
295 212 209 s=112 w=7.7753473E-4,
296 212 211 s=92 w=0.0011038545,
297 213 210 s=112 w=7.7753473E-4,
298 213 212 s=94 w=0.0032238585,
299 214 179 s=112 w=7.7753473E-4,
300 214 213 s=99 w=0.094242424,
301 215 180 s=112 w=7.7753473E-4,
302 215 214 s=90 w=0.0068432996,
303 216 154 s=112 w=7.7753473E-4,
304 216 215 s=100 w=0.0018207143,
305 217 141 s=16 w=0.004350667,
306 217 7 s=15 w=0.26386198,
307 218 142 s=16 w=0.004350667,
308 218 217 s=28 w=0.0010271585,
309 219 143 s=16 w=0.004350667,
310 219 218 s=27 w=0.0017631684,
311 220 144 s=16 w=0.004350667,
312 220 219 s=26 w=0.007200364,
313 221 145 s=16 w=0.004350667,
314 221 220 s=25 w=0.0034052145,
315 222 150 s=16 w=0.004350667,
316 222 221 s=24 w=0.06501689,
317 223 181 s=16 w=0.004350667,
318 223 222 s=23 w=0.005690849,
319 224 182 s=16 w=0.004350667,
320 224 223 s=37 w=0.006256375,
321 225 183 s=16 w=0.004350667,
322 225 224 s=36 w=0.009183559,
323 226 185 s=16 w=0.004350667,
324 226 225 s=35 w=0.0646885,
325 227 188 s=16 w=0.004350667,
326 227 226 s=41 w=0.003983268,
327 228 189 s=16 w=0.004350667,
328 228 227 s=47 w=0.0010954548,
329 229 227 s=40 w=0.004136466,
330 230 228 s=40 w=0.004136466,
331 230 229 s=47 w=0.0010954548,
332 231 189 s=40 w=0.004136466,
333 231 230 s=16 w=0.004350667,
334 232 190 s=40 w=0.004136466,
335 232 231 s=23 w=0.005690849,
336 233 192 s=59 w=0.012883339,
337 234 198 s=59 w=0.012883339,
338 234 233 s=70 w=5.883722E-5,
339 235 199 s=59 w=0.012883339,
340 235 234 s=47 w=0.0010954548,
341 236 200 s=59 w=0.012883339,
342 236 235 s=25 w=0.0034052145,
343 237 233 s=67 w=0.0026009541,
344 238 234 s=67 w=0.0026009541,
345 238 237 s=70 w=5.883722E-5,
346 239 235 s=67 w=0.0026009541,
347 239 238 s=47 w=0.0010954548,
348 240 236 s=67 w=0.0026009541,
349 240 239 s=25 w=0.0034052145,
350 241 200 s=67 w=0.0026009541,
351 241 240 s=59 w=0.012883339,
352 242 201 s=67 w=0.0026009541,
353 242 241 s=37 w=0.006256375,
354 243 202 s=67 w=0.0026009541,
355 243 242 s=8 w=0.014121793,
356 244 203 s=67 w=0.0026009541,
357 244 243 s=82 w=0.00252239,
358 245 238 s=74 w=0.01185261,
359 246 239 s=74 w=0.01185261,
360 246 245 s=47 w=0.0010954548,
361 247 240 s=74 w=0.01185261,
362 247 246 s=25 w=0.0034052145,
363 248 241 s=74 w=0.01185261,
364 248 247 s=59 w=0.012883339,
365 249 242 s=74 w=0.01185261,
366 249 248 s=37 w=0.006256375,
367 250 243 s=74 w=0.01185261,
368 250 249 s=8 w=0.014121793,
369 251 244 s=74 w=0.01185261,
370 251 250 s=82 w=0.00252239,
371 251 25 s=81 w=0.29956263,
372 252 203 s=74 w=0.01185261,
373 252 251 s=67 w=0.0026009541,
374 253 204 s=74 w=0.01185261,
375 253 252 s=60 w=0.003943144,
376 253 26 s=83 w=0.32015505,
377 254 205 s=74 w=0.01185261,
378 254 253 s=26 w=0.007200364,
379 255 206 s=74 w=0.01185261,
380 255 254 s=9 w=0.010277927,
381 256 207 s=98 w=0.032332838,
382 256 32 s=97 w=0.2650329,
383 257 208 s=98 w=0.032332838,
384 257 256 s=106 w=0.007189006,
385 258 211 s=98 w=0.032332838,
386 258 257 s=112 w=7.7753473E-4,
387 259 212 s=98 w=0.032332838,
388 259 258 s=92 w=0.0011038545,
389 260 257 s=105 w=0.005397986,
390 260 33 s=104 w=0.23034157,
391 261 258 s=105 w=0.005397986,
392 261 260 s=112 w=7.7753473E-4,
393 262 259 s=105 w=0.005397986,
394 262 261 s=92 w=0.0011038545,
395 263 212 s=105 w=0.005397986,
396 263 262 s=98 w=0.032332838,
397 264 213 s=105 w=0.005397986,
398 264 263 s=94 w=0.0032238585,
399 265 215 s=129 w=0.0057078283,
400 266 216 s=129 w=0.0057078283,
401 266 265 s=100 w=0.0018207143,
402 267 154 s=129 w=0.0057078283,
403 267 266 s=112 w=7.7753473E-4,
404 268 149 s=129 w=0.0057078283,
405 268 267 s=106 w=0.007189006,
406 269 138 s=129 w=0.0057078283,
407 269 268 s=101 w=0.0058636493,
408 270 139 s=129 w=0.0057078283,
409 270 269 s=95 w=0.02306441,
410 271 140 s=129 w=0.0057078283,
411 271 270 s=61 w=0.0029576619,
412 272 110 s=129 w=0.0057078283,
413 272 271 s=102 w=0.009605463,
414 273 111 s=129 w=0.0057078283,
415 273 272 s=82 w=0.00252239,
416 274 226 s=34 w=6.0921273E-4,
417 275 227 s=34 w=6.0921273E-4,
418 275 274 s=41 w=0.003983268,
419 276 229 s=34 w=6.0921273E-4,
420 276 275 s=40 w=0.004136466,
421 277 230 s=34 w=6.0921273E-4,
422 277 276 s=47 w=0.0010954548,
423 278 231 s=34 w=6.0921273E-4,
424 278 277 s=16 w=0.004350667,
425 279 237 s=66 w=0.010041615,
426 280 238 s=66 w=0.010041615,
427 280 279 s=70 w=5.883722E-5,
428 281 245 s=66 w=0.010041615,
429 281 280 s=74 w=0.01185261,
430 282 246 s=66 w=0.010041615,
431 282 281 s=47 w=0.0010954548,
432 283 247 s=66 w=0.010041615,
433 283 282 s=25 w=0.0034052145,
434 284 262 s=122 w=0.005732245,
435 285 263 s=122 w=0.005732245,
436 285 284 s=98 w=0.032332838,
437 286 264 s=122 w=0.005732245,
438 286 285 s=94 w=0.0032238585,
439 287 213 s=122 w=0.005732245,
440 287 286 s=105 w=0.005397986,
441 288 214 s=122 w=0.005732245,
442 288 287 s=99 w=0.094242424,
443 289 215 s=122 w=0.005732245,
444 289 288 s=90 w=0.0068432996,
445 290 265 s=122 w=0.005732245,
446 290 289 s=129 w=0.0057078283,
447 291 266 s=122 w=0.005732245,
448 291 290 s=100 w=0.0018207143,
449 292 267 s=122 w=0.005732245,
450 292 291 s=112 w=7.7753473E-4,
451 293 268 s=122 w=0.005732245,
452 293 292 s=106 w=0.007189006,
453 294 269 s=122 w=0.005732245,
454 294 293 s=101 w=0.0058636493,
455 295 270 s=122 w=0.005732245,
456 295 294 s=95 w=0.02306441,
457 296 271 s=122 w=0.005732245,
458 296 295 s=61 w=0.0029576619,
459 297 274 s=33 w=0.044412818,
460 298 275 s=33 w=0.044412818,
461 298 297 s=41 w=0.003983268,
462 299 276 s=33 w=0.044412818,
463 299 298 s=40 w=0.004136466,
464 300 277 s=33 w=0.044412818,
465 300 299 s=47 w=0.0010954548,
466 301 299 s=39 w=0.0021666307,
467 302 300 s=39 w=0.0021666307,
468 302 301 s=47 w=0.0010954548,
469 303 277 s=39 w=0.0021666307,
470 303 302 s=33 w=0.044412818,
471 304 278 s=39 w=0.0021666307,
472 304 303 s=16 w=0.004350667,
473 305 302 s=50 w=2.4141831E-4,
474 306 303 s=50 w=2.4141831E-4,
475 306 305 s=33 w=0.044412818,
476 307 304 s=50 w=2.4141831E-4,
477 307 306 s=16 w=0.004350667,
478 308 278 s=50 w=2.4141831E-4,
479 308 307 s=39 w=0.0021666307,
480 309 231 s=50 w=2.4141831E-4,
481 309 308 s=34 w=6.0921273E-4,
482 310 232 s=50 w=2.4141831E-4,
483 310 309 s=23 w=0.005690849,
484 311 190 s=50 w=2.4141831E-4,
485 311 310 s=40 w=0.004136466,
486 312 191 s=50 w=2.4141831E-4,
487 312 311 s=35 w=0.0646885,
488 313 279 s=65 w=0.014469797,
489 314 280 s=65 w=0.014469797,
490 314 313 s=70 w=5.883722E-5,
491 315 281 s=65 w=0.014469797,
492 315 314 s=74 w=0.01185261,
493 316 261 s=111 w=0.021064112,
494 317 262 s=111 w=0.021064112,
495 317 316 s=92 w=0.0011038545,
496 318 284 s=111 w=0.021064112,
497 318 317 s=122 w=0.005732245,
498 319 223 s=22 w=4.5686992E-4,
499 320 224 s=22 w=4.5686992E-4,
500 320 319 s=37 w=0.006256375,
501 321 225 s=22 w=4.5686992E-4,
502 321 320 s=36 w=0.009183559,
503 322 226 s=22 w=4.5686992E-4,
504 322 321 s=35 w=0.0646885,
505 323 274 s=22 w=4.5686992E-4,
506 323 322 s=34 w=6.0921273E-4,
507 324 297 s=22 w=4.5686992E-4,
508 324 323 s=33 w=0.044412818,
509 325 298 s=22 w=4.5686992E-4,
510 325 324 s=41 w=0.003983268,
511 326 299 s=22 w=4.5686992E-4,
512 326 325 s=40 w=0.004136466,
513 327 301 s=22 w=4.5686992E-4,
514 327 326 s=39 w=0.0021666307,
515 328 324 s=32 w=0.0040712827,
516 329 325 s=32 w=0.0040712827,
517 329 328 s=41 w=0.003983268,
518 330 326 s=32 w=0.0040712827,
519 330 329 s=40 w=0.004136466,
520 331 327 s=32 w=0.0040712827,
521 331 330 s=39 w=0.0021666307,
522 332 301 s=32 w=0.0040712827,
523 332 331 s=22 w=4.5686992E-4,
524 333 302 s=32 w=0.0040712827,
525 333 332 s=47 w=0.0010954548,
526 334 307 s=53 w=6.4266054E-4,
527 335 308 s=53 w=6.4266054E-4,
528 335 334 s=39 w=0.0021666307,
529 336 309 s=53 w=6.4266054E-4,
530 336 335 s=34 w=6.0921273E-4,
531 337 310 s=53 w=6.4266054E-4,
532 337 336 s=23 w=0.005690849,
533 337 16 s=55 w=0.10817445,
534 338 311 s=53 w=6.4266054E-4,
535 338 337 s=40 w=0.004136466,
536 339 312 s=53 w=6.4266054E-4,
537 339 338 s=35 w=0.0646885,
538 339 17 s=56 w=0.18244642,
539 340 315 s=73 w=0.047328062,
540 341 281 s=73 w=0.047328062,
541 341 340 s=65 w=0.014469797,
542 342 282 s=73 w=0.047328062,
543 342 341 s=47 w=0.0010954548,
544 343 283 s=73 w=0.047328062,
545 343 342 s=25 w=0.0034052145,
546 344 316 s=110 w=0.15785646,
547 345 344 s=117 w=0.0073672305,
548 346 316 s=117 w=0.0073672305,
549 346 345 s=110 w=0.15785646,
550 347 317 s=117 w=0.0073672305,
551 347 346 s=92 w=0.0011038545,
552 348 318 s=117 w=0.0073672305,
553 348 347 s=122 w=0.005732245,
554 349 284 s=117 w=0.0073672305,
555 349 348 s=111 w=0.021064112,
556 350 285 s=117 w=0.0073672305,
557 350 349 s=98 w=0.032332838,
558 351 286 s=117 w=0.0073672305,
559 351 350 s=94 w=0.0032238585,
560 352 351 s=125 w=0.0016522767,
561 353 286 s=125 w=0.0016522767,
562 353 352 s=117 w=0.0073672305,
563 354 287 s=125 w=0.0016522767,
564 354 353 s=105 w=0.005397986,
565 355 288 s=125 w=0.0016522767,
566 355 354 s=99 w=0.094242424,
567 356 289 s=125 w=0.0016522767,
568 356 355 s=90 w=0.0068432996,
569 357 290 s=125 w=0.0016522767,
570 357 356 s=129 w=0.0057078283,
571 358 291 s=125 w=0.0016522767,
572 358 357 s=100 w=0.0018207143,
573 359 292 s=125 w=0.0016522767,
574 359 358 s=112 w=7.7753473E-4,
575 360 296 s=137 w=0.0038548936,
576 361 271 s=137 w=0.0038548936,
577 361 360 s=122 w=0.005732245,
578 362 272 s=137 w=0.0038548936,
579 362 361 s=102 w=0.009605463,
580 363 273 s=137 w=0.0038548936,
581 363 362 s=82 w=0.00252239,
582 364 1 s=2 w=0.015077418,
583 364 3 s=1 w=0.38138402,
584 365 51 s=2 w=0.015077418,
585 365 364 s=6 w=0.0027123769,
586 366 58 s=2 w=0.015077418,
587 366 365 s=5 w=0.010649264,
588 366 4 s=4 w=0.385307,
589 367 59 s=2 w=0.015077418,
590 367 366 s=11 w=0.0031922963,
591 368 60 s=2 w=0.015077418,
592 368 367 s=10 w=0.007518361,
593 369 70 s=2 w=0.015077418,
594 369 368 s=9 w=0.010277927,
595 370 84 s=2 w=0.015077418,
596 370 369 s=8 w=0.014121793,
597 370 5 s=7 w=0.3176205,
598 371 328 s=31 w=0.0013366276,
599 372 329 s=31 w=0.0013366276,
600 372 371 s=41 w=0.003983268,
601 373 330 s=31 w=0.0013366276,
602 373 372 s=40 w=0.004136466,
603 374 331 s=31 w=0.0013366276,
604 374 373 s=39 w=0.0021666307,
605 375 374 s=43 w=0.0246524,
606 375 11 s=42 w=0.0125958435,
607 376 331 s=43 w=0.0246524,
608 376 375 s=31 w=0.0013366276,
609 377 332 s=43 w=0.0246524,
610 377 376 s=22 w=4.5686992E-4,
611 378 333 s=43 w=0.0246524,
612 378 377 s=47 w=0.0010954548,
613 379 302 s=43 w=0.0246524,
614 379 378 s=32 w=0.0040712827,
615 380 305 s=43 w=0.0246524,
616 380 379 s=50 w=2.4141831E-4,
617 381 378 s=46 w=0.0034420383,
618 382 379 s=46 w=0.0034420383,
619 382 381 s=32 w=0.0040712827,
620 383 380 s=46 w=0.0034420383,
621 383 382 s=50 w=2.4141831E-4,
622 384 305 s=46 w=0.0034420383,
623 384 383 s=43 w=0.0246524,
624 385 306 s=46 w=0.0034420383,
625 385 384 s=33 w=0.044412818,
626 386 307 s=46 w=0.0034420383,
627 386 385 s=16 w=0.004350667,
628 387 334 s=46 w=0.0034420383,
629 387 386 s=53 w=6.4266054E-4,
630 388 313 s=64 w=0.0047851373,
631 389 314 s=64 w=0.0047851373,
632 389 388 s=70 w=5.883722E-5,
633 390 315 s=64 w=0.0047851373,
634 390 389 s=74 w=0.01185261,
635 391 340 s=64 w=0.0047851373,
636 391 390 s=73 w=0.047328062,
637 392 391 s=72 w=0.023695583,
638 393 340 s=72 w=0.023695583,
639 393 392 s=64 w=0.0047851373,
640 394 393 s=77 w=0.05328852,
641 395 340 s=77 w=0.05328852,
642 395 394 s=72 w=0.023695583,
643 396 341 s=77 w=0.05328852,
644 396 395 s=65 w=0.014469797,
645 397 342 s=77 w=0.05328852,
646 397 396 s=47 w=0.0010954548,
647 398 343 s=77 w=0.05328852,
648 398 397 s=25 w=0.0034052145,
649 399 255 s=86 w=0.008130156,
650 400 206 s=86 w=0.008130156,
651 400 399 s=74 w=0.01185261,
652 401 96 s=86 w=0.008130156,
653 401 400 s=70 w=5.883722E-5,
654 402 128 s=86 w=0.008130156,
655 402 401 s=90 w=0.0068432996,
656 403 129 s=86 w=0.008130156,
657 403 402 s=18 w=0.00908444,
658 404 130 s=86 w=0.008130156,
659 404 403 s=5 w=0.010649264,
660 405 157 s=86 w=0.008130156,
661 405 404 s=92 w=0.0011038545,
662 406 402 s=89 w=0.0013288074,
663 407 403 s=89 w=0.0013288074,
664 407 406 s=18 w=0.00908444,
665 408 404 s=89 w=0.0013288074,
666 408 407 s=5 w=0.010649264,
667 409 405 s=89 w=0.0013288074,
668 409 408 s=92 w=0.0011038545,
669 410 157 s=89 w=0.0013288074,
670 410 409 s=86 w=0.008130156,
671 411 158 s=89 w=0.0013288074,
672 411 410 s=27 w=0.0017631684,
673 412 159 s=89 w=0.0013288074,
674 412 411 s=95 w=0.02306441,
675 413 167 s=89 w=0.0013288074,
676 413 412 s=94 w=0.0032238585,
677 413 30 s=93 w=0.39748332,
678 414 344 s=109 w=0.0041222856,
679 415 345 s=109 w=0.0041222856,
680 415 414 s=117 w=0.0073672305,
681 416 414 s=115 w=0.0016947021,
682 417 415 s=115 w=0.0016947021,
683 417 416 s=117 w=0.0073672305,
684 418 345 s=115 w=0.0016947021,
685 418 417 s=109 w=0.0041222856,
686 419 352 s=124 w=0.00178708,
687 420 353 s=124 w=0.00178708,
688 420 419 s=117 w=0.0073672305,
689 421 354 s=124 w=0.00178708,
690 421 420 s=105 w=0.005397986,
691 422 355 s=124 w=0.00178708,
692 422 421 s=99 w=0.094242424,
693 423 356 s=124 w=0.00178708,
694 423 422 s=90 w=0.0068432996,
695 424 357 s=124 w=0.00178708,
696 424 423 s=129 w=0.0057078283,
697 425 358 s=124 w=0.00178708,
698 425 424 s=100 w=0.0018207143,
699 426 424 s=128 w=0.20510492,
700 427 425 s=128 w=0.20510492,
701 427 426 s=100 w=0.0018207143,
702 428 358 s=128 w=0.20510492,
703 428 427 s=124 w=0.00178708,
704 429 359 s=128 w=0.20510492,
705 429 428 s=112 w=7.7753473E-4,
706 430 427 s=131 w=0.0027392,
707 431 428 s=131 w=0.0027392,
708 431 430 s=124 w=0.00178708,
709 432 429 s=131 w=0.0027392,
710 432 431 s=112 w=7.7753473E-4,
711 433 359 s=131 w=0.0027392,
712 433 432 s=128 w=0.20510492,
713 434 292 s=131 w=0.0027392,
714 434 433 s=125 w=0.0016522767,
715 435 293 s=131 w=0.0027392,
716 435 434 s=106 w=0.007189006,
717 436 294 s=131 w=0.0027392,
718 436 435 s=101 w=0.0058636493,
719 437 295 s=131 w=0.0027392,
720 437 436 s=95 w=0.02306441,
721 438 296 s=131 w=0.0027392,
722 438 437 s=61 w=0.0029576619,
723 439 360 s=131 w=0.0027392,
724 439 438 s=137 w=0.0038548936,
725 440 432 s=134 w=0.0036479472,
726 441 433 s=134 w=0.0036479472,
727 441 440 s=128 w=0.20510492,
728 442 434 s=134 w=0.0036479472,
729 442 441 s=125 w=0.0016522767,
730 443 435 s=134 w=0.0036479472,
731 443 442 s=106 w=0.007189006,
732 444 436 s=134 w=0.0036479472,
733 444 443 s=101 w=0.0058636493,
734 445 437 s=134 w=0.0036479472,
735 445 444 s=95 w=0.02306441,
736 446 438 s=134 w=0.0036479472,
737 446 445 s=61 w=0.0029576619,
738 447 439 s=134 w=0.0036479472,
739 447 446 s=137 w=0.0038548936,
740 448 360 s=134 w=0.0036479472,
741 448 447 s=131 w=0.0027392,
742 449 361 s=134 w=0.0036479472,
743 449 448 s=122 w=0.005732245,
744 450 362 s=134 w=0.0036479472,
745 450 449 s=102 w=0.009605463,
746 451 363 s=134 w=0.0036479472,
747 451 450 s=82 w=0.00252239,
748 452 451 s=140 w=0.0049429815,
749 453 363 s=140 w=0.0049429815,
750 453 452 s=134 w=0.0036479472,
751 454 453 s=143 w=0.021350214,
752 455 363 s=143 w=0.021350214,
753 455 454 s=140 w=0.0049429815,
754 456 273 s=143 w=0.021350214,
755 456 455 s=137 w=0.0038548936,
756 457 111 s=143 w=0.021350214,
757 457 456 s=129 w=0.0057078283,
758 458 319 s=21 w=0.0056471485,
759 458 8 s=20 w=0.18863845,
760 459 320 s=21 w=0.0056471485,
761 459 458 s=37 w=0.006256375,
762 460 321 s=21 w=0.0056471485,
763 460 459 s=36 w=0.009183559,
764 461 322 s=21 w=0.0056471485,
765 461 460 s=35 w=0.0646885,
766 462 323 s=21 w=0.0056471485,
767 462 461 s=34 w=6.0921273E-4,
768 463 324 s=21 w=0.0056471485,
769 463 462 s=33 w=0.044412818,
770 464 328 s=21 w=0.0056471485,
771 464 463 s=32 w=0.0040712827,
772 465 371 s=21 w=0.0056471485,
773 465 464 s=31 w=0.0013366276,
774 466 465 s=30 w=0.014184175,
775 466 9 s=29 w=0.026694283,
776 467 371 s=30 w=0.014184175,
777 467 466 s=21 w=0.0056471485,
778 468 372 s=30 w=0.014184175,
779 468 467 s=41 w=0.003983268,
780 469 373 s=30 w=0.014184175,
781 469 468 s=40 w=0.004136466,
782 470 374 s=30 w=0.014184175,
783 470 469 s=39 w=0.0021666307,
784 470 10 s=38 w=0.023968136,
785 471 381 s=45 w=0.009446084,
786 471 12 s=44 w=3.7547905E-4,
787 472 382 s=45 w=0.009446084,
788 472 471 s=32 w=0.0040712827,
789 473 383 s=45 w=0.009446084,
790 473 472 s=50 w=2.4141831E-4,
791 474 473 s=49 w=0.0019442354,
792 474 13 s=48 w=0.0010273478,
793 475 383 s=49 w=0.0019442354,
794 475 474 s=45 w=0.009446084,
795 476 384 s=49 w=0.0019442354,
796 476 475 s=43 w=0.0246524,
797 477 385 s=49 w=0.0019442354,
798 477 476 s=33 w=0.044412818,
799 478 386 s=49 w=0.0019442354,
800 478 477 s=16 w=0.004350667,
801 479 387 s=49 w=0.0019442354,
802 479 478 s=53 w=6.4266054E-4,
803 480 479 s=52 w=0.019496165,
804 480 14 s=51 w=0.06944392,
805 481 387 s=52 w=0.019496165,
806 481 480 s=49 w=0.0019442354,
807 482 334 s=52 w=0.019496165,
808 482 481 s=46 w=0.0034420383,
809 483 335 s=52 w=0.019496165,
810 483 482 s=39 w=0.0021666307,
811 484 336 s=52 w=0.019496165,
812 484 483 s=34 w=6.0921273E-4,
813 484 15 s=54 w=0.08042833,
814 485 233 s=58 w=0.0015696968,
815 485 18 s=57 w=0.3187804,
816 486 237 s=58 w=0.0015696968,
817 486 485 s=67 w=0.0026009541,
818 487 279 s=58 w=0.0015696968,
819 487 486 s=66 w=0.010041615,
820 488 313 s=58 w=0.0015696968,
821 488 487 s=65 w=0.014469797,
822 489 388 s=58 w=0.0015696968,
823 489 488 s=64 w=0.0047851373,
824 490 489 s=63 w=0.18157034,
825 490 19 s=62 w=0.0528847,
826 491 388 s=63 w=0.18157034,
827 491 490 s=58 w=0.0015696968,
828 492 389 s=63 w=0.18157034,
829 492 491 s=70 w=5.883722E-5,
830 493 492 s=69 w=0.012304808,
831 493 20 s=68 w=0.041395523,
832 494 389 s=69 w=0.012304808,
833 494 493 s=63 w=0.18157034,
834 495 390 s=69 w=0.012304808,
835 495 494 s=74 w=0.01185261,
836 496 391 s=69 w=0.012304808,
837 496 495 s=73 w=0.047328062,
838 497 392 s=69 w=0.012304808,
839 497 496 s=72 w=0.023695583,
840 497 21 s=71 w=0.1369354,
841 498 394 s=76 w=0.04228829,
842 498 22 s=75 w=0.07447138,
843 499 498 s=79 w=0.0098161,
844 499 23 s=78 w=0.05700048,
845 500 394 s=79 w=0.0098161,
846 500 499 s=76 w=0.04228829,
847 501 395 s=79 w=0.0098161,
848 501 500 s=72 w=0.023695583,
849 502 396 s=79 w=0.0098161,
850 502 501 s=65 w=0.014469797,
851 503 397 s=79 w=0.0098161,
852 503 502 s=47 w=0.0010954548,
853 504 398 s=79 w=0.0098161,
854 504 503 s=25 w=0.0034052145,
855 504 24 s=80 w=0.15290089,
856 505 399 s=85 w=0.090793796,
857 505 27 s=84 w=0.24680462,
858 506 400 s=85 w=0.090793796,
859 506 505 s=74 w=0.01185261,
860 507 401 s=85 w=0.090793796,
861 507 506 s=70 w=5.883722E-5,
862 508 402 s=85 w=0.090793796,
863 508 507 s=90 w=0.0068432996,
864 509 406 s=85 w=0.090793796,
865 509 508 s=89 w=0.0013288074,
866 510 509 s=88 w=0.0011214212,
867 510 28 s=87 w=0.248674,
868 511 406 s=88 w=0.0011214212,
869 511 510 s=85 w=0.090793796,
870 512 407 s=88 w=0.0011214212,
871 512 511 s=18 w=0.00908444,
872 513 408 s=88 w=0.0011214212,
873 513 512 s=5 w=0.010649264,
874 514 409 s=88 w=0.0011214212,
875 514 513 s=92 w=0.0011038545,
876 514 29 s=91 w=0.37575638,
877 515 414 s=108 w=0.019167706,
878 515 34 s=107 w=0.025531523,
879 516 416 s=108 w=0.019167706,
880 516 515 s=115 w=0.0016947021,
881 517 516 s=114 w=0.0017119461,
882 517 35 s=113 w=0.027901087,
883 518 416 s=114 w=0.0017119461,
884 518 517 s=108 w=0.019167706,
885 519 417 s=114 w=0.0017119461,
886 519 518 s=117 w=0.0073672305,
887 519 36 s=116 w=0.0385817,
888 520 418 s=119 w=0.0031055354,
889 520 37 s=118 w=0.04319649,
890 521 345 s=119 w=0.0031055354,
891 521 520 s=115 w=0.0016947021,
892 522 346 s=119 w=0.0031055354,
893 522 521 s=110 w=0.15785646,
894 523 347 s=119 w=0.0031055354,
895 523 522 s=92 w=0.0011038545,
896 524 348 s=119 w=0.0031055354,
897 524 523 s=122 w=0.005732245,
898 525 524 s=121 w=0.048188146,
899 525 38 s=120 w=0.1567548,
900 526 348 s=121 w=0.048188146,
901 526 525 s=119 w=0.0031055354,
902 527 349 s=121 w=0.048188146,
903 527 526 s=111 w=0.021064112,
904 528 350 s=121 w=0.048188146,
905 528 527 s=98 w=0.032332838,
906 529 351 s=121 w=0.048188146,
907 529 528 s=94 w=0.0032238585,
908 530 352 s=121 w=0.048188146,
909 530 529 s=125 w=0.0016522767,
910 531 419 s=121 w=0.048188146,
911 531 530 s=124 w=0.00178708,
912 531 39 s=123 w=0.20223986,
913 532 426 s=127 w=0.014797658,
914 532 40 s=126 w=0.14659467,
915 533 427 s=127 w=0.014797658,
916 533 532 s=100 w=0.0018207143,
917 534 430 s=127 w=0.014797658,
918 534 533 s=131 w=0.0027392,
919 534 41 s=130 w=0.15626028,
920 535 440 s=133 w=3.3285387E-4,
921 535 42 s=132 w=0.15646449,
922 536 441 s=133 w=3.3285387E-4,
923 536 535 s=128 w=0.20510492,
924 537 442 s=133 w=3.3285387E-4,
925 537 536 s=125 w=0.0016522767,
926 538 443 s=133 w=3.3285387E-4,
927 538 537 s=106 w=0.007189006,
928 539 444 s=133 w=3.3285387E-4,
929 539 538 s=101 w=0.0058636493,
930 540 445 s=133 w=3.3285387E-4,
931 540 539 s=95 w=0.02306441,
932 541 446 s=133 w=3.3285387E-4,
933 541 540 s=61 w=0.0029576619,
934 542 447 s=133 w=3.3285387E-4,
935 542 541 s=137 w=0.0038548936,
936 543 542 s=136 w=0.036584944,
937 543 43 s=135 w=0.31211564,
938 544 447 s=136 w=0.036584944,
939 544 543 s=133 w=3.3285387E-4,
940 545 448 s=136 w=0.036584944,
941 545 544 s=131 w=0.0027392,
942 546 449 s=136 w=0.036584944,
943 546 545 s=122 w=0.005732245,
944 547 450 s=136 w=0.036584944,
945 547 546 s=102 w=0.009605463,
946 548 451 s=136 w=0.036584944,
947 548 547 s=82 w=0.00252239,
948 549 452 s=136 w=0.036584944,
949 549 548 s=140 w=0.0049429815,
950 550 549 s=139 w=0.0054806615,
951 550 44 s=138 w=0.304878,
952 551 452 s=139 w=0.0054806615,
953 551 550 s=136 w=0.036584944,
954 552 453 s=139 w=0.0054806615,
955 552 551 s=134 w=0.0036479472,
956 553 454 s=139 w=0.0054806615,
957 553 552 s=143 w=0.021350214,
958 554 553 s=142 w=0.09200989,
959 554 45 s=141 w=0.21638341,
960 555 454 s=142 w=0.09200989,
961 555 554 s=139 w=0.0054806615,
962 556 555 s=145 w=0.009247121,
963 556 46 s=144 w=0.2042794,
964 557 454 s=145 w=0.009247121,
965 557 556 s=142 w=0.09200989,
966 558 455 s=145 w=0.009247121,
967 558 557 s=140 w=0.0049429815,
968 559 456 s=145 w=0.009247121,
969 559 558 s=137 w=0.0038548936,
970 560 457 s=145 w=0.009247121,
971 560 559 s=129 w=0.0057078283,
972 560 47 s=146 w=0.31817257,
;
END; [Network]
BEGIN st_Assumptions;
	uptodate;
	chartransform=Uncorrected_P;
	disttransform=NeighborNet;
	splitstransform=EqualAngle;
	SplitsPostProcess filter=dimension value=4;
	autolayoutnodelabels;
END; [st_Assumptions]
