# Supplementary material for: Comparative Genomic Evidence for a Complete Nuclear Pore Complex in the Last Eukaryotic Common Ancestor
Source: PLoS One. 2010 Oct 8;5(10):e13241. doi: 10.1371/journal.pone.0013241 (PMC2951903; doi:10.1371/journal.pone.0013241)
Supplement: File S1 — Alignments and phylogenies. (2.39 MB ZIP) [file pone.0013241.s007.zip › Neumann_SI4/Neumann_coatomer_splitstree/gammaCOPI.splitstree]

#nexus

BEGIN Taxa;
DIMENSIONS ntax=52;
TAXLABELS
[1] 'gamma_Thaps3|269663|estExt_thaps1_ua_kg_C_chr_130031'
[2] 'gamma_Phatr2|25664|estExt_Genewise1_C_chr_30138'
[3] 'gamma_Toxoplasma_gondii|VIII|59_m00090|Annotation|Toxoplasma_gondii_TIGR|protein_coding_coatomer_protein_gamma_2_subunit_putative'
[4] 'gamma_Volca1|72994|estExt_Genewise1_C_40368'
[5] 'gamma_Ost9901_3|36263|e_gwEuk_2_55_1'
[6] 'gamma_CMER|CMP053C_coatomer_protein_complex_subunit_gamma'
[7] 'gamma_tetrahym_51_m00166_|||Adaptin_N_terminal_region_family_protein|T__thermophilia|chr_0|8254437|51'
[8] 'gamma_ehisto_518_m00020_|||coatomer_protein_gamma_subunit_putative|Entamoeba_histolytica|chr_unknown|||Auto'
[9] 'gamma_PlasmoB001644_02_0_|||coat_protein_gamma_subunit_putative|Plasmodium_berghei|chr_||Partial|Auto'
[10] 'gamma_tparva_529_m04382_|TP04_0297|TP04_0297|coatomer_gamma_subunit_putative|Theileria_parva|chr_4|c4m529|529'
[11] 'gamma_leish_LinJ28_V3_2820_|||coatomer_gamma_subunit_putative|Leishmania_infantum|chr_28|||Auto'
[12] 'gamma_naegleria_estExt_fgeneshHS_pg_C_770012'
[13] 'gamma_phytoph_PITG_03549_|_PITT_03549_|_Phytophthora_infestans_hypothetical_protein_similar_to_clathrin_binding_translation_910_aa'
[14] 'gamma_chomins_640324749_XP_668501_Chro_70219_coatomer_gamma_subunit_'
[15] 'gamma_pfalci_638271361_NP_701319_PF11_0463_coat_protein_gamma_subunit_putative_'
[16] 'gamma_ecuni_gi|19172987|ref|NP_597538_1|_COATOMER_PROTEIN_GAMMA_SUBUNIT_'
[17] 'gamma_droso_gi|21064641|gb|AAM29550_1|_RE62270p_'
[18] 'gamma_apis_gi|66526638|ref|XP_623356_1|_PREDICTED__similar_to__coatomer_protein_CG1528_PA_isoform_A_isoform_2_'
[19] 'gamma_tricho_gi|123429688|ref|XP_001307746_1|_Adaptin_N_terminal_region_family_protein_'
[20] 'gamma_xenopus_gi|148222563|ref|NP_001086117_1|_MGC83366_protein_'
[21] 'gammacopI_cadiG_gi|50294175|ref|XP_449499_1|_hypothetical_protein_CAGL0M03531g_'
[22] 'gammacopI_Kluyver_gi|50309085|ref|XP_454548_1|_unnamed_protein_product_'
[23] 'gammacopI_candiA_gi|68484931|ref|XP_713604_1|_hypothetical_protein_CaO19_8379_'
[24] 'gammacopI_debaro_gi|50405699|ref|XP_456488_1|_hypothetical_protein_DEHA0A03795g_'
[25] 'gammacopI_pichia_gi|150951546|ref|XP_001387882_2|_coatomer_gamma_non_clathrin_coat_protein_involved_in_transport_between_ER_and_Golgi_'
[26] 'gammacopI_yarrow_gi|50555079|ref|XP_504948_1|_YALI0F03454p_'
[27] 'gammacopI_asper_gi|67536754|ref|XP_662151_1|_hypothetical_protein_AN4547_2_'
[28] 'gammacopI_neurosp_gi|85115358|ref|XP_964857_1|_hypothetical_protein_NCU01992_'
[29] 'gammacopI_crypto_gi|134110724|ref|XP_775826_1|_hypothetical_protein_CNBD2360_'
[30] 'gammacopI_ustil_gi|71004498|ref|XP_756915_1|_hypothetical_protein_UM00768_1_'
[31] 'gammacopI_schizo_gi|19114283|ref|NP_593371_1|_coatomer_gamma_subunit_Sec21_predicted_'
[32] 'gammacopI_athali_gi|42567389|ref|NP_195171_2|_coatomer_gamma_2_subunit_putative__gamma_2_coat_protein_putative__gamma_2_COP_putative_'
[33] 'gammacopI_chlamydo_gi|159465992|ref|XP_001691193_1|_gamma_cop_'
[34] 'gammacopI_oryza_gi|115471065|ref|NP_001059131_1|_Os07g0201100_'
[35] 'gammacopI_dictyo_gi|66805117|ref|XP_636291_1|_adaptin_N_terminal_domain_containing_protein_'
[36] 'gammacopI_physco_gi|168056664|ref|XP_001780339_1|_predicted_protein_'
[37] 'gammacopI_mus_gi|8567340|ref|NP_059506_1|_coatomer_protein_complex_subunit_gamma_2_'
[38] 'gammacopI_bos_gi|126723233|ref|NP_001075917_1|_coatomer_protein_complex_subunit_gamma_2_'
[39] 'gammacopI_rat_gi|157817775|ref|NP_001100399_1|_hypothetical_protein_LOC301742_'
[40] 'gammacopI_monosiga_gi|167516914|ref|XP_001742798_1|_hypothetical_protein_'
[41] 'gammacopI_populus_gi|224077826|ref|XP_002305424_1|_predicted_protein_'
[42] 'gammacopI_gallus_gi|118081889|ref|XP_414981_2|_PREDICTED__similar_to_coatomer_protein_gamma2_COP_'
[43] 'gammacopI_homo_gi|109134349|ref|NP_036265_3|_coatomer_protein_complex_subunit_gamma_2_'
[44] 'gammacopI_danio_gi|18858453|ref|NP_571069_1|_coatomer_protein_complex_subunit_gamma_2_'
[45] 'gammacopI_celegans_gi|115532938|ref|NP_001040989_1|_hypothetical_protein_T14G10_5_'
[46] 'gammacopI_Scer_SEC21YNL287W'
[47] 'gammacopI_Sbay_c205_19942'
[48] 'gammacopI_Smik_c1148_17826'
[49] 'gammacopI_Spar_c234_18256'
[50] 'gammacopI_Scas_Contig582_11'
[51] 'gammacopI_Sklu_Contig1674_2'
[52] 'gammacopI_Skud_Contig1837_2'
;
END; [Taxa]

BEGIN Characters;
DIMENSIONS nchar=1685;
FORMAT
	datatype=PROTEIN
	missing=x
	gap=-
	symbols="a r n d c q e g h i l k m f p s t w y v z"
	labels=left
	transpose=no
	interleave=no
;
MATRIX
'gamma_Thaps3|269663|estExt_thaps1_ua_kg_C_chr_130031'                                                                                    mgd------------------------------qq----------ddglnvntlmkevtsaldk-f------------kl-eddepghsggny-yspyanlekaavlqea-rcfhdptavresprkcctviaqllhltntg-q-ylnsaeat-evffgvtklfmsddaslrrmvylfikdvae--tcdp-ddviivtssltkdmtcd-v-d-lyranalrvlariidgamlgaieryvkqavvdssgqvssaalvsathlfe-r--neeskaivkrwigetqeatss--------------------------------------------pnemvqfhamqllyqikkhdrlgmqklvtqfsqr---------n--slksplalvllvrytakll---hde---n----g--------------------------------------------------------------s------------------------------------tf-a--rsgyafleaslrhkn-emvvyeaaraicalpni------------------------------------e-----------pq-el-spavnvmqlflsspkpavrfaaiktvsqvavhhp--rivskcnedlealigdanrsiatlaittllktgse----------nsvdrllkqis--vflseipdeykitivkslqrlcltypskhrvlvgflsnflre-egg-fdfkrsivnsivslikavpe--ttessllhlcefiedceftmlstqilhllrel-gpgtqsparyirfiynrvilensavraaavaalskfaarc--pslrtsiltllkrslddeddetrdra---svavsvlrkacd------------------------------------------------------------e-------t-------------------------t-----------------a---------------fvl--l----------------------------qglp----msfdrldrsirayir-a------pa-a-mesaeqltlsalpvve-------------------------------------------------------------------------------------------------esa----------e---------------------------------------------pepsade--i--d------------de--kkevvdpaaavyai--pe--la--sl---g---rvfrss-nptelseeeteyvvrcikhvmp--e--hiilqfliqntvedqrlvncsvti--egd----sec--fevageiaa-e-s--------ikyge-tanaftvinrn----t-e---------------------------a--plapcnf---ecvlrfgviqvdpksged--e-sdpfdeeypleelelatsdfmakvs--vp--d-frkgweevgna--n--e-v-lekfal--q---fkkqedavaavidflgmqpcdgtghikpgeggkk-phmlhlsgvfv-g------gmn--v--laraqvaas-gda---agvllkiavrsddpd-------vsr-------------mva-d-c--ir
'gamma_Phatr2|25664|estExt_Genewise1_C_chr_30138'                                                                                         maa------------------------------dg----------engggmssmlkevqelaek-f------------kv-eedea------y-vspyahlekatvlqea-rifhdptavresprkcctviaqllhlqntg-q-ylsgveat-evffgvtklfmsddaslrrmvylfikdvae--tcdp-ddviivtscltkdmtcd-v-d-lyrgnalrvlvrivdaamlgaieryvkqaivdssgqvsssalvsashlfa-s--specaavvrrwisetteatss--------------------------------------------pnemvqfhamqllyqikshdrlgvsklvtqysqr---------n--tlrsplalvllvrytskll---hde---v----s--------------------------------------------------------------e------------g------------rasgsyqeststv-v--qagyqfleaslrhks-elvvyeaaracchlpaa------------------------------------e-----------pq-dl-qpaigvlqlflsspkpavrfasirtlaqvanqhp--rvvskcnedlealigdsnrsiatlaittllktgse----------nsidrllkqis--aflteiadeykitvvrslqklcltypskhrvlvgflsnflre-egg-fdfkrsivnsiisliravpe--stessllhlcefiedceftmlstqilhllgel-gpktsappryirfiynrvilensavraaavsaltkfaasc--pslrtsiltllqrslvdeddetrdra---aiavatlqname------------------------------------------------------------a-------fpyvappeddvvgdelppdvpdpddpa-----------------a---------------yvl--l----------------------------eplp----msfdklersmkayml-t------pm-t-mespdpitvmalpive-------------------------------------------------------------------------------------------------d----------------------------------------------------------------------------------------tevadpaaaiyai--pe--la--nl---g---rafrst-apvhlteseteyvvqctkhifa--s--hvvlqfsvqntiddqrldnvtvll--ddse---sei--ftvsgeiac-d-g--------ikygd-tkhcfailern----a-e---------------------------i--qltpshf---tcelrftvvqvdsttgee--e-gdkfeeeypledleiatsdfmakva--vp--d-frkaweavgne--n--e-v-lekfal--q---fkkmedavaavldflgmqacdgtatvkpn-aggk-phmlhmsgvfv-g------gqq--v--lsraqivmq-g-t---nsvvlkiavrsedsd-------vsr-------------iva-d-c--ir
'gamma_Toxoplasma_gondii|VIII|59_m00090|Annotation|Toxoplasma_gondii_TIGR|protein_coding_coatomer_protein_gamma_2_subunit_putative'       mls------------------------------as----------s----------------lr-sklqnlnvdlskfsgsssekp------q-ftpy-dcdkakvlqea-rafses---plnpkkcsqiitkilyllssn-adpltsaets-tvffgvtrlfqssderlrrliymllkelsv--q--t-aegfivtssltkdmtsn-s-d-rhrgnavrvlsrivdaamvsqierylktaivdknpfvassglvaginlfh-t--a---pevvrrwvseahscifqh------------------------------------------enapvvqahalvllhaikssdrlalhkslcellq----------r--fqrnplaeclliryvkdll---lqd---l----s--------------------------------------------------------------a------------gdasspayayaappslgaggasdpsh-q--rllldylesclrhkh-emamfeaaralcelaga------------------------------------aadrgdagtvfqsy-dl-sgaltvlqilltspkpvvrfaavhvinkqaqkprlasvlarcnaelepllsdpnrsiataalttllktghe----------sgverltkqis--sftsevsdtfkidvvkavlqlclaypnkyvtltnflasnlre-egg-velktctvealmtvvekipq--aqelgllqlcefiedceyaglctkilaflgeq-asttataskfirfiynrlilenavvraagvdaltkiafnc--pelrpdilvllegclsdnddevrdrt---qlyyaalqkamr------------------------------------------------------------q-------s---------------------peapd---------------aqa---------------dfp--gtskpeslpvgtpttalsddvpsveellstepp----falellcaslenfve-tqtavgae----d--mpafdftglpseaa--wqeeqarrrealaamkasgaagagqlahtrsgtslqaydhggdearvdapgaqmraplgst-------------------------as-s----nav----------a-------vregqgvdgg----v-----------------------sgagaap--t--a------------ms-rgaveaelhrvlagl--va--pe--tl---g---sllmtt-kgtmltekeaeyavevvkhmfa--e--flvlefrvrntlegqvlenvlmrv--apqq---gap--wavvggvpi-p-a--------lgleq-tlpcfvllkrl----g-a--------------------geggqraq--naetgal---aavlsyilkea------g--d-digyedeypvepvvvtignyiapkalrqg--e-fkvmwnslsspqga--e-a-vgkfcl--n---frsleaavsglltmlnlapcdrsdyvdp---qkt-tqtllcsgtfl-g------eas--v--latavvfms-p-d---hgcllklvvrsddvs-------vce-------------avl-q-g--fe
'gamma_Volca1|72994|estExt_Genewise1_C_40368'                                                                                             maa------------------------------taqdsqaplrgpe----------------kk-d------------ed-redet------e-fspfygidkgavlqea-rvfndp---qidprrcqqvitkllyllnqg-e-vftkkeaa-evffgvtklfqkqdinlrrmmylcikdicp--g--a-deviivtsslmkdmnsk-t-d-lyransvrvlckiidgqllaqierylkqaivdksavvasaalvsalhllg-n--n---aeivkrwvnevqeaaqn--------------------------------------------knnmvqfhavallhalrasdrlaisklvtsltk----------a--nvksplaqcllvryr-----------------------------------------------------------------------------------------------------------------------------pfydflesclrhka-evvifeaaraicnlrdv------------------------------------t-----------ar-el-tpaitvlqlflssskpvlrfaavrtlnkvamthp--lavthcnidmeslisdqnrsiatlaittllktgne----------ssvekllkqig--sfmsdiaddfkivvveairslclkfpskqralmnflsgvlre-egg-feykkaivqsilvliqeipd--aketglghlcefiedceftylstqvlhllgqe-gpktkepskyiryiynriilenatvraaavsalanfgaac--ealrpriivllrralsdnddevrdra---tlhleqlvgkag------------------------------------------------------------g-------p-----------------------------------------------------------dav--q----------------------------prvd----vnlvamekaladyla-g------p----t--dkpfdisvvpkaap--s----------------------------------------------------------vrgagisalglppg-aaa----------------------------------------------------asgvsg-----l------------------p--a--t------------saarrdptveyaellrsi--pq--la--pl---g---evfksc-epvrlteedteyavfcvkhiye--s--hivfqfnctntiaeqvledvsvam--dlae---aad--feeaftvpl-d-t--------mplng-vgqcftvvsrq----p-g---------------------------a---iatgkv---vnilkfkvkeidpgtgea--e-eegyddeyqledlevtpadyvkptl--lg--n-frkaweeldpa--t--e-k-edeygl--g--treglqeaveavigilgmqpcegseavpp---nar-shtvllagifv-g------yqq--v--lvrmsfgid-s-a---snvamklvvraesle-------lse-------------aih-q-iiqda
'gamma_Ost9901_3|36263|e_gwEuk_2_55_1'                                                                                                    mts------------------------------piad-------fn---------------rkr-d------------ed---sve------e-lspfwgiekgivlqea-rcfndp---qldarkcqqvitkllylhvqg-e-fftkteit-eiffsvtklfqsknnnlrrmlyliikeicp--t--s-deviivtsslmkdmnsk-v-d-lyranairvlcciadsailgqierylkqaivdrsdavssaalisathlsl-a--d---vdivrrwsseiqeavns--------------------------------------------sspevqfhalgllyeirkfdrlsinklvaqltr----------t--qlrsplaqclliryvsevi---kds---a----e---------------------------------------------------------------------------------------------------dt-v--aplhtflqscmrhks-eivvfesiraitsqhdl------------------------------------e-----------ah-ql-vsvvnvlqlllsspkpssrfaamrvinklaflfp--dlisncnadienlisdenksiatlaittllktggd----------aaverllarih--sfmseiqdefkimiieavritcircahkyrillsflstylre-egg-feykqsivrsivqlfnaipe--akelslsylsefiedceytqlscevlyllgke-tpyttdpgkylryiynrvilenpsiraasisamasiavhc--emlkgrvlvllrrclfdsddevrdra---casiallekasa------------------------------------------------------------q-------k-----------------------------------------------------------a----g----------------------------sltt----htteafentivtsss-a------n----s--e---------------------------------------------------------------------------------------------------------------------------------------------------stn-----s------------------a--s--v------------leqehvisdisysniasv--py--fa--tc---g---dvfkss-mkidltedeteykiscvkhifd--s--hivfeficsntikeqaltnvtvam--ealg---tsg--lleptvlpl-n-v--------mplts-ygstfvvfdhe----v-g---------------------------t---qveerf---actlkfvskeidpitgal--e-ddgyedeysiedvellatdfmrsar--vq--e-fsqvwsesesy--v--e-n-tfsniv--l--phdtveksvshfssllgfspcigk-tvtr---nat-lhtacfaaels-t------geh--v--likialsme-s-q---ssvtatvtcrapqaq-------lcn-------------qvl-s-v--it
'gamma_CMER|CMP053C_coatomer_protein_complex_subunit_gamma'                                                                               msv------------------------------sd----------tlkdfaedarsvlrslgtk-v------------ed-----d------g-inplvvldkarvvqqv-rvfnet---rlrpdrclqvltqlmflvnrg-e-rltsseat-evffaatklfscddaalrrmtylaikalah--t--a-eeviivvncltkditst-v-d-trranalrvlckimdatmvaqverylrqalvdrnpnvasaallsaetllr-agka---eavvrrwvseatqalnh--------------------------------------------phpivqyhalsllytmrhrdrqavsklvqdvar----------q--garspmsamlllryigeil---etd---t----l--------------------------------------------------------------l------------d----------------------dgl-r--qqyvgflesmlrhrs-elvvveaarvllavstv------------------------------------e-----------es-tl-qtaanalqmllispkpvvryaaartlcqvaslkp--aavaplnrdieslvadpnravataavttllrtgte----------tsidrllqsvs--rflhelgddfrvtviqairtltlkyphkhvalvrflgealrs-egg-lrfkqatvdtlrelieripd--crseclshfielvedceypmlsvqvlhmlgew-gpqaptpssyvrtiynriilespmvraaavsalarfasv---pelassirmllrqclldaddevrdra---afalellgdhve------------------------------------------------------------a-------a-------------------------e-----------------sisdassdaesvteyrrlq--p----------------------------apld----vpleslekalveylg-h------dl--yl--hsafdvnaarslal--k------------------------------------------------atqrpgaaatace-rl-------s-sat----------------------------------------------------tat--a-----a------------------a--t--avaptaaactatdte--giqrsefrgallan--et--lh--al---gyrtapfkss-atcaltdtdaeflvvamkhvyp--q--glvlqfrvlntledqmlqecsvel--dtke---lts--lkiresipa-s-l--------vryne-pswcfvilesp----d-p--------------------d-----ae---llvpdfgvvpaklvyrvsevdpltqepl-d-aqgfpdtftleelelelkdyiqplv-ltd--s-fdnvwsemeas--a--a-tvretyvl-----phetvataveavadylamapcgdslavss---sat-qhelllagifl-g------gfr--l--lirasfsks-l-p---sgiqlalsvcsener-------vse-------------lva-l-c--ia
'gamma_tetrahym_51_m00166_|||Adaptin_N_terminal_region_family_protein|T__thermophilia|chr_0|8254437|51'                                   -----------------------------------------------------------------------------------------------------------------------------------------------------------------------------------------------mvyvvtqslmkditst-v-d-lykmnalriipvvldpsnliqveryiknaildkntavasaailaaiqlfp-q--h---sesmkklssdvtaalqnnk------------------------------------------tqstihfhaqillheikkqdrnsyiktkdaign---------------sghfstiqlirfikevl---ltseldq----t----------------------------------------------------------------------------------------------------t-e--rtfidyltrqtsktn-emvtiesckaicelkni------------------------------------s-----------nk-dl-tqpitvlgiflvgsstvnkyaalkimnklvsnpa-rkaiinnkteiqylltdnnksisslavsillklcne----------ddiesllnqiy--dnlqdmsdefkvdilnsvkglvkqlpkkyriilvflfncmkn-egn-adfkaqcidvvediirqfpaeevresslqvlseyiedclvkslqlkclsiinke-sskntaslkmirlinnrihledsevraaavgtiskfaskqq--svreqviqllkhalsdpdeevrera---fqsinifseqvs--------------------------------------------------------------------------------------------------------------------------------sfl--e------------------------dkareast----idfqei-tyiekyiemn------kq--ni--eesediealskdki--y----------------------------------------------------------e---fa-----qaqniqa--------tqt-senqastn----------y--------ddfssdpsqdkeesqa--s-----a---------------s--l--pvik------------kd--neqfqklaqqfass--ai--fq--gy---g---plrhis-nggdltdknasylvsyvkyffd--d--yvvleflvknkaqdqilkdvkvkl--dlnn---e-n--iqvekivaa-t-e--------ikeee-asnifvalarn----p----------------------e-----fk---viafss---qcfltfqvqdigan-gkv----iseyadeyqlddvqvtisdhltnwe--igkgk-yetelnylege-------vatqkfkl-----syksidfaiqeiikhfsvsvcdgtnhipqv-qtek-fhtlklagkyl-d------kek--f--llscmiamd-a-k---qgcflqmnvksadee-------lnq-------------dlint-f--nn
'gamma_ehisto_518_m00020_|||coatomer_protein_gamma_subunit_putative|Entamoeba_histolytica|chr_unknown|||Auto'                             mkv------------------------------yd----------------------------------------------dedni------gvleqtifpdkgvlyqqr-ivcaeq---kinlvqcrlfltkliavfnrg-d-tftqeeat-elffattklfyspnvplrqllftalrsvip--y--a-cdvfvvmnslskdatst-y-d-fqrssalrtlgmiltdqtinslerhykqgivdkipnvsvsalstacklal-t--h---advvakwmpeistalss--------------------------------------------snhlvqyqairllhilkkhdrvalircvvtygke---------k--plrspyahvellkickdil---ige---r----a--------------------------------------------------------------f------------s-----------------------kt-v--lplveyiqtsmrpnn-dlvaleaiklasqleld------------------------------------aa----------pq-slsaqlmnsiqvylqsnktilrfeairvvsemsyryn--elvstvridvesllresnrailtlaiatslnicne----------ssidgllnkva--kfmselpdsfrtkvvntveklaerypskyltllsflshslti-k-g-vkfqtavvntirrlciiqpr--cretslttladyiedceypeiimkvfsfigee-gphskkpmkyirsiynrlllespiiraagittlskfaei---pelkpniieilkkcaydedqevrdra---cfysvfldtpkv------------------------------------------------------------e-------t-------------------------pv----------------------------------i--t------------------------------sq----tdidalqhvleqyin-g------d----c--etpfdleeeskkt---------------------------------------------------------------------------------------------------------------------------------------------------------------------i--i------------ie-pikeeevsnevkkeq--ei--ie--gf---g---evikks-e-vtltttgseydvvckkmiyk--n--nvvllysitntltdyclsnvsiei--giek---g-d--ykiieqsti-s-s--------lpaqg-sdiikvvldrp----d-s---------------------------l-----igtf---snkliytlken----i-e--d-dtgdedeyiidnvslnlsdfvspve--ie--d-wnvqfeslske--a--n-k-tqifkf--p--afknlqiavdklkelfglnvingsddakk---avk-khvlllagnil-l------kep--attfirlrml-c-d-e---kgvtvevcirstntl-------ipd--------------ml-l-a--ll
'gamma_PlasmoB001644_02_0_|||coat_protein_gamma_subunit_putative|Plasmodium_berghei|chr_||Partial|Auto'                                   mlk------------------------------qm----------i----------------ik-dk---vqknllkdsgyendkf------f-vnph-ngdkanilqet-rvfssy---plniqkclniltkilylinkn-etnltsqect-eiffsitklfqsnnerlrrmvylviknlpv--n--e-kevfivtssltkdmnss-n-d-cyranairvlsqtidpllaaqiekylktsiv--------------------------------------------------------------------------------------------------------------------------------------------------------------------------------------------------------------------------------------------------------------------------------------------------------------------------------------------------------------------------------------------------------------------------------------------------------------------------------------------------------------------------------------------------------------------------------------------------------------------------------------------------------------------------------------------------------------------------------------------------------------------------------------------------------------------------------------------------------------------------------------------------------------------------------------------------------------------------------------------------------------------------------------------------------------------------------------------------------------------------------------------------------------------------------------------------------------------------------------------------------------------------------------------------------------------------------------------------------------------------------------------------------------------------------------------------------------------------------------------------
'gamma_tparva_529_m04382_|TP04_0297|TP04_0297|coatomer_gamma_subunit_putative|Theileria_parva|chr_4|c4m529|529'                           mir------------------------------dl----------k----------------sr-l------------eg---skp------a-----fvndknsifqdv-rifskv---pinskkcakvltkilsmlscgne-klsetest-eiffgvtrlfeadderlrrliyllikllpv--n--e-teifivtssltkdmnsq-n-y-vyranairsicyimkgavspqierylksslvdkqpyvssstllcsigmsl-r--n---semlkrwfseittclsn--------------------------------------------ksemvrfhatillfilryndkqsirklvsmledd------------g---ehvicfiirftvyn----------s----s----------------------------------------------------------------------------------------------------f-v---eakplllkylshts-plvkleavkgsiylfsttfvpkggnvtngtkqsngsddrakvrfdnsandyneh-----------nd-ii-nrvlevllhfltig-dvytfasmrqisklaqlmp--ekihsankqlesfitcgnrtlcslalltllqtgss----------dtvesllaqas--t----lsgdfklevtraikrlcishpdkfrhvlkflavnfrq-eta-yapkaemvdatiqivseipk--artmgisnlcefiedceypeincriikflgen-ipntsnpteyirfiynrlmlenplvrsasidaleniakalp--elrtcilfiiqstnslynfqlhsdinmshyyistlengtgsvdylaklddfsnklngqrngasattheykvdkedvselmeiynglgeekvnlskllnkln--dri--n-------------------------d-----------------v---------------dga--e----------------------------plds----vdsyvi----erlss------------gs--stdrtsdsf----------------------------------------------------------------------------------------------------------------------------------------------------------------------------s----------dvqm--d----vpvktkvglpadi--ie--lv---g---seltpt-vdirlteeeedynvmarlfvnl--n--hlviefnventlnnqslenvsial--ntndchnsss--ytivhssti-e-q--------lssne-sevlyivlknn----s-p--------------------g-----neynsvlmgnv---qvnlkykv--icp---------teiyedslninnlhlnfssyvckwsltee--e-fsslwenlee---h--e-e-vgtynl--q---fkrlqdsvdevvkylgmsvame-----k---nvnkitwinlggkfl-g------eye--v--larasfaqp-n-q---stcmlklqvrsdnrv-------vsr-------------lll-s-q--le
'gamma_leish_LinJ28_V3_2820_|||coatomer_gamma_subunit_putative|Leishmania_infantum|chr_28|||Auto'                                         mvd------------------------------av----------s----------------ry-d------------dd---eed------d-alpfegldkasalqec-rvfnki---pldeegsiramtqvlyllsig-v-rlteaeat-diffmstklmqsnyaklrrlqyilmkelsp--l--v-eqsfiasnalmtdikkk-g-d-sdkssairalyaimdssmynsmdrtivecmtsrnpsvvtaalvtgihmsn-t--l---pemprkwatqlnevmrer---------------------------------------------skaqypavallhkirnndrlsvdrliedaqag------------rvrsslavclvikmctelm---qdd---f----t----------------------------------------------------------------------------------------------------s-s--leiykfvtsml-hrs-dmiafeaaksiaslrnv------------------------------------s-----------dk-el-tpvvtmlqlylssqnqvlrfaavyligristthp--aavapinaeiealaldpnrviatlaitsllktgte----------stigrmltqlssgsymselgdqlkltivdamrvlnakfpskyetllaflfralsd-egs-salkqsvvdamldisksnps--skeavlthlaefiddcefsqitkrvlmhlgeg-vphcsnprhfvryvynhatlekpevravavttlakiaasv--pslrrsivallkrscsdgddevrdra---vlytklflqndd-----------------------------------------------------------------t--l-------------------------v-----------------r---------------tyv--e----------------------------s-va----aavqhqrh----------------------------------------------------------------------------------------------------------------alre--------a---n----kk------------------------------------t-sadgvlggstsadtmaaiaaapnhmd--a--s----------gmpa-pmpailqgrdalhhv--kq--lr--el---g---eparst-epvliteadneyvvsvmkhvyp--e--hvvlqfkvknmmdnmlfknvvvvt--ntee----le--aeplyaipi-e-s--------irpge-tqygyvvlqya----p-g---------------------------k---fpsgtv---epmfrfamaes-----ed--e-dagdhdeypmegfdvdvsdfvtpid--lg--dgmedkwaeqeg---n--e-t-agtfal--h--smknlteaaqqladffgmyi-eggvpeki---ttt-shvlkmsgvla-d------edrtlv--lvqakvfia-t-d---nrvalhlalrggsad-------ire-------------yla-n-v-llg
'gamma_naegleria_estExt_fgeneshHS_pg_C_770012'                                                                                            mmq------------------------------er----------dphn------------kak-d------------ed---e-e------v-efpfqnlektqvlqet-rifnes---plsprkcvltllqllyviyqg-k-nlnateat-dvfmnitklflspdvrlrrmlyiavkelsr--t--a-nqtfvasnslfkdmsqnqn-e-dfkinairslrtimdenlfsnlerhlkqcvvdknpgvassailagfhmsd-sqkg---dqlvkrwtgeiqsavds--------------------------------------------rfhmvqyhalalsyklrhqdglaiskivsagm-----------q--nlrsplahtllikysmrim---rme---g----n--------------------------------------------------------------i------------n----------------------sdr-s--kailqyltsclkfrn-dmvileaakaictirdl------------------------------------------------gk-el-saaiealrmflssnkpvkrfaairllndvanhyp--tlvsqcnnelekliadpnrniatlavttllktgqe----------tnieklmkkiq--rfipeipdefkiivvksieslcirypkkfysmvsflsnalrt-egg-yeykkqlvstlisickalpe--srdlivsylcefiedceytivlqqvlhflgde-gtqstgpskcirfiynrlilenptvrgsavitiakfaaki--pdlrksilvilrrvlldsddevrdra---vfyvkaletkde------------------------------------------------------------d-------l-------------------------i-----------------r---------------kli--v----------------------------ndlpdnmqhyfysvekslvnylq-s------t----l--depfdlsdvqlvda--s----------------------------------------------------------aiq-te-------a-pte----------------------------------------------------tgl--e-----s------------------a--v--tqpilsettttetsn--andtqeyeqaitki--pq--lq--nl---g---kvfktn-ppiyltevdadyvvscaihvfe--s--nivlqyivknrvesqqlsnlivdl--dlgd---fed--vqevfkiqaes-a--------ikfnq-aestfvvlkre----k-----------------------------e---iatgki---fstlkfctadvdpetgdpyde-edenedefeleafnirvtdfvrnma--vs--s-fkeewdklgee--s--e-faqqpiey--t--asddlqaavdkfissvglrpigdrt---v---skk-thslyfagksi-f------gdm--v--lvaaqlgek---n---gsillklsvrsqgdl-------res-------------ivq-q-l--sd
'gamma_phytoph_PITG_03549_|_PITT_03549_|_Phytophthora_infestans_hypothetical_protein_similar_to_clathrin_binding_translation_910_aa'      mklgagqdtygaggdsgrggsamtissvmadikek----------f----------------kn-d------------ee---d--------q-vspfqgldkatvlqet-kifsdantvtrhpkkccqlitkllhiltqg-e-pftsaett-avffgvtklfqskdanlrrmmylfikevaeata--a-deviivtqsltkdmssd-v-d-lyranairvlcriidgsmlnaieryikqaivdrnalvassalvsgihlik-n--n---pdivrrwvnevqeaans--------------------------------------------thdmvqyhgvsllyqirqhdklavskfitqlqk----------t--nlrsslatcllirytaall---ren---a----n---------------------------------------------------------------------------------------------------gqda--aplyaflqkmlrqkn-emviyeaakalcalp-v------------------------------------d-----------ar-dl-tqaivvlqlflgsskptlrfaavrtlsqvaltqp--mlvtrcnedmealitdsnrsiatlaittllktgae----------ssvdrlmkqis--tfmgdiadefkivvveaikslclkypqkhrvllnflanflre-egg-yefkktitdailflidriqe--cketallhlcefiedceftqlstkilrvlgqk-gpttsaparyirfirnrvilenapvrasavsalaqfairv--aslrvsvssllqccklddddevrdra---tmylallegdev--------------------------------------------------------------------t-------------------------s-----------------r---------------tll--v----------------------------edfp----msvaalqksidqyel-r------p----a--egpltfealphvevved----------------------------------------------------------vve-an-------v-dda----------------------------------------------------ea--dn-----d------------------pmqa--d------------aa--pepqd-vakelyti--pe--fa--el---g---tlfrss-krlelteaeteyvvsctkhvfa--k--hivlqfkvlntvsdqlltnvnvgfvmepee---v----wqvhsvvpl-d-k--------laygk-tgscyvclqyt----g-d--------------------g-----vy---pivqla---nvelkfkvhevnpssgev--e-ddgfdeeypmeeieigssdlmakvp--vn--d-frsawehigdg--a--e-v-kgsygl--k---ykslvegvaavienlgmqpcentavpqp---kak-ahilllsgvfv-g------gvk--a--lvksrisf----deqsgsmilqmgvrseaee-------isq-------------tim-d-c--ir
'gamma_chomins_640324749_XP_668501_Chro_70219_coatomer_gamma_subunit_'                                                                    mdl------------------------------kg----------------------------------------------ddkgv------a-inpf-lgekssilqet-rcfsea---hlnskkcctvltkvlnminsg-e-rltdqews-dlffgitrlfqsnnqdlrrlvylaikslkv--n--e-seafvvisslikdmnsn-n-d-cyranslrviskiadgtmigqverylksaivdknsfvassallcgynlalrg--h---gdipkrwlneiseciqg--------------------------------------------rdgmvqyhalvllfelrnndrlatqkiiemlyk----------m--pikslysdclmlrqmknmffllckq---d----s--------------------------------------------------------------s------------w-----------------------en-v--swildgfhtmlksrs-eavsleasrgicdilkf------------------------------------lhek-qnhkalgfi-di-sqisnalqmilnsnisvakfaavrilnelanvsp--nivfkcqhelepllndsnrimatlvltillkiaqe----------nnldklvkqip--afiadisdggkkdiiratknlilkyptkhknilsflatnlre-egs-ldfksfvidtlfdisneipd--ilesilyhacetiedceypvitirilgflgkn-ipktntpsrfiryifnrlilessavraasidalvqialvc--ddlredirtllqvcskdnddevrdrt---ntysmiiddkst------------------------------------------------------------s-------d-------------------------slddsddnkfdltnsslfg---------------ehlisk------------------------------et----dtirnlsfilgkivs-n------e----p--etlldlnsiptdp-------------------------------------------------vestvngsqitsnit-------------------------sv-s----asm----------e-------alnisrtrgn----q-----------------------nqtesss--d--k------------af-tgvnvsliyerlsdc--is--aq--dl---g---shlfts-tsiplteseseylvqlrkhffn--egkfivlefqvantlndvllknvnvef--eaei---d-g--fsiiasapi-p-k--------lepgq-aesifvliqns----t-q--------------------------dhf-pnvsnvi---pckldylyced----g-d--e-nsgyndiftidpmtlshsdciipnclrqg--e-fknvwniletsg-i--e-h-iakfsf--s---yknipsavngllalvnaaacdntenvnl---ess-nhtllfsgtyf-a------ktp--f--lctaiivnn-a-e---lgclvkitcrsnses-------vcl-------------dvi-k-cfeaa
'gamma_pfalci_638271361_NP_701319_PF11_0463_coat_protein_gamma_subunit_putative_'                                                         mlk------------------------------sm----------s----------------ik-n---klqknllkeyknddekn------f-vnph-egdkasilqet-rvfssy---plntqkclqiltkilylinkg-ddiltsqect-diffsitklfqsnnerlrrmiylliknlpv--s--e-keifivtssltkdmnsa-n-d-cyranairvlskiidfslatqierylktavvdrnpfvstsallcglnlynnt--s---sdivkkwinevsecins--------------------------------------------khpmiqfhaltllcsiknqdklalekiinsytk----------nshtlssslancllikyasyli---yct---e----vhsemnnnnnilninnnrnifnhniyynkdtysqhyphnnkqninntaissttnknhhhninnnnnnnnnnntynnn------------dhsvnknkfihpt-t--kvcfdylknclknnkdaiilfecikcifelaiy------------------------------------dqegkntttvfnvd-il-necikvcqlfllsskivdkfsiirqinklahhrp--yvvsklnqdienllydnnksicvlafttllktgne----------tsidkllnqin--nymtadnttfkikiieevknlcfiypnkcniilnflsnnlrd-des-yqfkastidsiiliitnlpn--aeetailqlcefiedceyhalllkvirfllmh-ipktknpskyiryiynrlllenstiridgmyalfyialkc--aenskdilvllnclladnddevrdrt---nffyymlkekik------------------------------------------------------------e-------l-------------------------dt---------------sn---------------kqi--sneyeeklqnneninehnnihysnnnlidqlle----ydqntnidqllyfi---snhiekd----p--keefsyqhvk-------------------------------------------------eqiiasndlnnkdyvssp-------------------------fi-n----kkn----------k-------tsyneipnlt----n-----------------------tnsisni--n--k------------yi-dltpdtlyinnmsky--id--my--nl---s---niniin-ksiplteseaeytvflkkfiyn--q--hlvleftihntlseqilsnlnvqm--hsse---n-k--wtilektti-d-n--------lyynt-pqqlyvilkkn----i-pfektdthnhnnndtndqnnhnlqnnvds--favnqnf---qislhflvken------e--h-degfpdsysinpfsiqivdfinpkilrhg--e-fkhiwdsmhnyn-a--e-v-vskfsl--n---fqniqqavvgllntlnmvacdqtdyven---nsn-nhnmllsaqfl-n------dty--v--lckaslils-q-q---ygcllkitcrstnkf-------lse-------------hil-k-s--le
'gamma_ecuni_gi|19172987|ref|NP_597538_1|_COATOMER_PROTEIN_GAMMA_SUBUNIT_'                                                                mkt------------------------------k--------------------------------------------------------------vfttlterqlleemnesltks---pvstrsavkalnnlfymlstr---klseatvr-nvyvallkgfqskdlylklciysaiekmsk--l--t-deglvginilmndlngkvp-d-dvkamalrtlfsiipgemvydfgkyvnqafistsmarrdmsvvvaykllc-n--n---fnqtkkwlegiep---t--------------------------------------------gnplmdyhvvgflaqskrl---qlssve------------------hfrgp-agilgvratveal---ken---s----d----------------------------------------------------------------------------------------------------a-l--lilrkflns--kysd-emvfmeaaravcalsee------------------------------------y-----------gsqfv-dqtvqslrtflkstnvvlqfsamriisqlaqkyp--qkvsvankevedlvssenktismfaitsllktgte----------etidrlvnlip--smvhdmsdgfkkvaietleslsnlfeskkllyidflgssllq-kge-lefkkymidvisram-endd--mrerilevlctyiedsqyhqitldilgilgre-iprsktpgkyvvhvlnrlilennhvragalqclynissvv--s--pqtvenamkrclndqdesireta---sfllrnmrlsra---------------------------------------------------------------------------------------------------------------------------------------------------------------------------------------------------------cepfsfdelgdiks---------------------------------------------------------------------------------------------------------------------------------------------------------------------------------------------gvlerigkv--dedkes--km---d---pliksc-reliltepsadvqikvtknvye--d--rlvlvfllenklegiqisdgilgl--vgtg-----g--vkksmsikv-dqidslgtlsierewd-ieegyvvn---------------------------------------------------gafdytvc----vegd---i-sdtetdsislepfqittldfvrpvr--ik--q-tprnkrei--------------tfnl------qgdiyaagkkildllnmkivtqe----t---etn-tmvmtlngeyh--------gtp--i--sirvnmvys-------macrctvgvycdney-------vtq-------------kiv-r-l--fd
'gamma_droso_gi|21064641|gb|AAM29550_1|_RE62270p_'                                                                                        mgs------------------------------fr----------r----------------ek-d------------de---edg------p-snayqnlektsvlqet-rtfnet---pvnprkcihiltkilylinqg-e-qlvareat-dcffamtklfqskdvvlrrmvylgikelss--i--a-edviivtssltkdmtgk-e-d-lyraaairalcsitdntmlqaverymkqcivdknaavscaalvsslrlan-t--a---gdvvkrwaneaqealns--------------------------------------------dnimvqyhalgllyhirksdrlavsklvnkltr----------g--slkspyavcmliriackli---eee---dipsee---------------------------------------------------------------------------------------------------ls-d--splftfiesclrhks-emviyeaahaivnlknt------------------------------------n-----------pr-ml-spafsilqlfcsspkatlrfaavrtlnkvamthp--aavttcnldleglitdsnrsvatlaittllktgae----------ssverlmkqis--tfvaeisdefkvvvvqaicalctkyprkhtvlmnflsgmlre-egg-leyktsivdtiitiieenad--akesglshlcefiedcehvslavrilhllgke-gpfaatpskyirfiynrvilespivraaavtamaqfgasc--pallsnilvllgrcqmdpddevrdra---tyylsilnwerp------------------------------------------------------------e-------l-------------------------y-----------------k---------------nyi--i----------------------------eren----cslallekslvehln-g------d----v--dtrfdisivpkaaivkp----------------------------------------------------------via-nd----------vm----------------------------------------------------lvt-ss-----a------------------p--r--p------------pk--itreeesaarlaql--pg--iq--vl---g---pihrst-apiqlteseteytvqcikhifg--q--hvvfqfdclntlsdqilenvrvel--tlpe---g----fttravipc-p-k--------lpynd-lqttfvivefp----p-d--------------------a------t---nsiaaf---gatlrfvvkdcdpntgep--eseegyddeymledleltvadqvqktr--kn--n-fqvswdaadseewl--q-a-edtfvl--s--avttlqdavntivkilglgaanlsenvpe---gth-lhtllcsgtfr-g------gae--i--lvraklal----s---egvtlnltvrstdqd-------vae-------------lit-a-a--ig
'gamma_apis_gi|66526638|ref|XP_623356_1|_PREDICTED__similar_to__coatomer_protein_CG1528_PA_isoform_A_isoform_2_'                          mns------------------------------fi----------s---------------------------------------r------g-gnpfqnlekttvlqea-rtfndt---pvnprkcahiltkilyllnqg-e-qlgtmeat-eaffamtklfqsrdvvlrrlvylgikelss--l--a-edviivtssltkdmtgk-e-d-lyraaairalctitdggmlaaierymkqaivdrsaavssaalvstlhltn-v--s---gdvarrwaneaqealns--------------------------------------------nnvmvqyhalgvlyqarkadkhaviklvaklmr----------t--spkspyaacmlirmackll---dev---d-------------------------------------------------------------------k---------------------------------------g--eeflgfiesclrhks-emvvyeaahalinlgrs------------------------------------c-----------tk-ei-tpaisvlqlfcgsqkpalrfaavrtlnkvamshp--tavtacnldlenlitdsnrsiatlaittllktgae----------ssvdrlmkqia--tfvseisdefkvvvvqairalcqkfprkhavlmnflsamlrd-egg-leykaaiadtiiavmevnae--akeaglahlcefiedcehnslavrilhllgqe-gptskqpsryirfiynrvilesasvraaavtalarfaaac--spllpnvlvllsrcqldsddevrdra---ayycailqqqnd------------------------------------------------------------q-------t-------------------------v-----------------l---------------pl---v----------------------------qppl----lsvpsleralrnymq-t------s----m--depfdisqippaqt--i----------------------------------------------------------e----------------------------------epa----------q--------v------------e-----------------------vhtavkq--q--q------------sr--ltreesfmeklsqi--ph--lt--miirds---sllkss-pvfelteseteynvkcikhtft--d--llvlqfdcvntlsdqlledvrvav--eape-----g--yvimcevpc-p-r--------lpyne-lgttytvlryp----e-d---------------------------i--hasvati---pttlrfmardcdpatgvp--dadqgyndeymledleitladqvrgignrvl--d-fgaawdaaaak--gyak-l-eetfal--g-psvtslegaiqsltgflgldavdrtnrvqs---gaa-ahnlllsgifr-g------gke--v--lararlals---d---nqvtmqlsvlcqdpd-------vad-------------lii-s-s--vg
'gamma_tricho_gi|123429688|ref|XP_001307746_1|_Adaptin_N_terminal_region_family_protein_'                                                 mqa------------------------------lv----------g----------------kf-i---rskptppapqp--tgts------t-----lkmentdlvkgr-eiffqy---plnielcenylqrllselnng-y-kfataentseifiaitsalkskdltlhrlilllmrilhv--p--s-disfmavqslsdelsss-i-t-qskavalrtipyiipqdmiknmnnsianaiasreqivlsafcfygmslvk-mg-n---adviqkfspdirnatea---------------------------------------------rsitqyhallltyllkkgdgqslkqiintmnrn------------acfsslsshvliqaalea----------s----n----------------------------------------------------------------------------------------------------l-lndpkplefiksklqetn-iitqldavrailaspls------------------------------------p-----------vd-lv-ssavtrlnsilsspsrissfaalrtikqyaqlrr--edfaicnnvlermlndsnktistlaamsllhtgfe----------stidrvlptvg--efapklpidqkislmkscidlgkrvptkavqilqfiwktfry-qdi-felqrifvdglfayfdmkdi--kksdvlhflieyiedskfseisidiinfitkrsgdvesnhreiirvfcnrlnldsldvrsalidalstfafeekc-kdtkevrriiasymkdqdeeirdra---vfyttefernnt----------------------------------------------------------------ei--m-------------------------s-----------------p---------------pkl--d----------------------------kkef----thiqfi----qnyld------------ei--qqpaiieqi----------------------------------------------------------------------------------------------------------------------------------------------------------------------------e----------dkkq--q----ieeieidpideqi--de--fl---g-----enhh-isdkligfdsdivveyeihsnd--d-cmfalkffvkntldtei-nsfkini--eseek---------lyessei-e-e--------ilpdq-tqtcyvtfddp----v-f---------------------------------vksi-------lras--vyf---------ietgdnefgfdn---divlvpeiykeiek--k-rseiynslhn---l--g-e-rpryligisssknasieenlkligiffnmvyv-g-----t---n----ndeylfasle-g------nil--l--mnsikik-s-s-s---stlmlyfevrcgkyppnddeeddtdyiatineyigqfpkar-r-q--tk
'gamma_xenopus_gi|148222563|ref|NP_001086117_1|_MGC83366_protein_'                                                                        mik------------------------------kf----------d----------------kk-d------------ee---sgi------g-snpfqhleksavlqea-rlfnet---pinprrclhiltkilyllnqg-e-hfgtmeat-eaffamtrlfqsndqtlrrmcyltikeman--i--s-edviivtssltkdmtgk-e-d-vyrgpairalcritdatmlqgierymkqaivdkipsvsssalvsslnmtk-i--s---ydvvkrwineaqeaass--------------------------------------------dnimvqyhalgllynlkkndrlavskmlnkytk----------s--gvkspfaycmliriasrll---ees---e----e---------------------------------------------------------------------------------------------------gh-n--splfdfiesclrnkh-emviyeaasaiihlpnc------------------------------------t-----------ar-el-apavsvlqlfcsspkpalryaavrtlnkvamkhp--savtacnldlenlitdsnrsiatlaittllktgse----------ssvdrlmkqis--tfvseisdefkvvvvqaisalcqkyprkhsvmmtflsnmlrd-dgg-feykraivdciisiieenpd--skesglahmcefiedcehtvlatkilhllgke-gpktptpskyirfifnrvvleneavraaavsalakfgaqn--esllpsvlvllqrcmmdsddevrdra---tfyfnvlkqqql------------------------------------------------------------a-------l-------------------------n-----------------a---------------ayi--f----------------------------nglt----vsvfgmekalhqytl-e------p----s--ekpfdmktvplatv--p----------------------------------------------------------fmd-qk-------t-dla----------------------------------------------------pmat-k-----q------------------p--e--k------------av--pvrqdifqeqlavi--pe--fk--nl---g---plfkss-epvqlteaeteyfvrcikhvfp--n--hfvfqfdctntlndqllekvtvqm--epse---a----yevlhyvpa-p-s--------ltynq-pgicytlvslp----d-d--------------------d-----pt---avsctf---sctmkfvvrdcdpqtgvp--d-degysdeyvledlelslsdhiqkvl--kp--n-fgasweevgda--y--e-k-eetfal--t--ttktleeavnniikflgmqpcersdkvpe---nkn-shvlylsgvfr-g------ghd--a--lvrsrlal----a---dgvtmqvtvrsqdet-------pad-------------vil-a-s--vg
'gammacopI_cadiG_gi|50294175|ref|XP_449499_1|_hypothetical_protein_CAGL0M03531g_'                                                         mst------------------------------st----------y----------------kk-f------------eq---ags------s-----dlpdkmtiyqdcmntfnet---pvnpkrcrllisrllrllaqg-e-tfprneat-alffsisklfqypndslrqlvylaikefsg--i--s-edvlmatssimkdvqng-s-d-lvkpnairsltnvldestafsaerllksalvskhpsissaalctsyhllp-i--s---evtvkrftnetqeavvdlkq----------------fps-ssmnge-----------yypnstyitqyhalgllyqlkkndkmallklvrqfseg---------n--vlknqlakvelvrivseli---qkd---p----q----------------------------------------------------------------------------------------------------l-f--tqfkpllnnwlsnkf-esvqletakmitsfaihnp-------------------------------rlvs-----------pe-ly-aaaisalqsllsvprvstrfatlrilnrismisp--ekiaicnpeleslvndsnrnistyaittllktgta----------knisslihtit--rfihdvsddfkiiivdavrtlslnfpqewksivtflidvlknsegg-fkyknsivealidivsfvpq--skelalenlcdfiedceyneilvrilhllgke-gpsttnpslyvrhiynrvvlensiirsaavvalskfaltkndstlcesiisllkrivhdkddevrdra---sialkfieaake------------------------------------------------------------k--ndk--v-------------------------a-----------------n---------------dli--q----------------------------sssa----ydlsslesklsayls-s------nt-dsf--qtpfdsqsipkyae--d----------------------------------------------------------elk-am-----elkkkqe--------kif-e----nkg----------d-------kt------------rdss-------ktes--tsnsagenfnaeae--y--d----------dgkd--dllaakyaeemaai--pe--in--af---g---sivntt-kavpltepeaefvvtgikhlfa--d--hvviqfnirntltdvildnvsvsc--vpees-gdvt--leeqftipi-d-r--------llpsa-esscyvafkkp----e-a-------------------------------ivtetf---mnsinfttrevnpdtnepfeg-degfedeyeidpitlsggdyvkssf--vg--n-ftsafdelph------e-e-iavyni--q--edisiqevvdkviqntsclplgstqyvgg---dsn-shtlklfgksalt------gsk--i--gmlvkfi-k-s-s---kgvalkvqgkaedat-------lca-------------dlv-n-s--vi
'gammacopI_Kluyver_gi|50309085|ref|XP_454548_1|_unnamed_protein_product_'                                                                 msa------------------------------qt----------y----------------kk-s------------ed---phs------g-----slpdkmaiyqdclnrfnes---pvnpklcrtlitsllellshg-e-tfprqeat-alffsisklfqhpndslrqivyvaikelcg--i--s-ddilmatssimkdvqng-s-d-lvkpnairalirvldestafsaerllknslvskhpsicsaslvssyhllp-i--a---ettvkrfanetqeavgdlkq----------------lpy-pdensr-----------yypttshisqyhalgllyqlknhdkmalikliqqfagh--------ss--plknqlaqvqmvkfvhqlv---lkd---p----n----------------------------------------------------------------------------------------------------s-i--pqflplianwlqsrh-eavaleackltaslsnl-----------------------------------vp-----------nd-lf-aaavsvlqgflstprvttrfaavrllnkismvsp--ekivvcnpqleslvndsnrnistytittllktgtd----------knigsliktit--kfihevnddfkiiiidairtlslnfpeecdtilhflmeslqsaegs-lqfknsvvealidliqfvpq--skekaleelcdfiedceyneilvrilhllgke-gpttknpslyvrhiynrvilensiirsaavlslskfalvkndpelvesieqlltqiktdsddevrdra---sialqfidsvks------------------------------------------------------------k--kdvsni-------------------------a-----------------q---------------nfi--r----------------------------ptst----ydvvalesklshyls-q------gq-eaf--ktpfdvssvakyse--d----------------------------------------------------------ekk-al-----dlkrrqe--------qaf-n----hte----------e-------ss--------nsgagngn-g-----tekggrkgdrlddnsfngps--l--e----------seee--dlllskyvdemssl--eq--fq--sf---g---kcihss-kivplteieaefvvkgikhlfd--e--hvvlqfhitntlkdvaldnvevvc--qqegl-seglldeqeefvlpi-e-r--------llpne-gescyvsfkkltqnkd-d-------------------------------iiverf---snslkfqskeldpstslpfed-degfqdeyefdslflspgdymkpsf--vs--n-fatsleelpy------e-s-vsvyni--v--etntlqevidklvisagglplensqivsh---dat-qhtlklsgkcild------ntk--a--llsikmi-k-t-s---kgiaikalvksdkes-------lae-------------dls-n-n--li
'gammacopI_candiA_gi|68484931|ref|XP_713604_1|_hypothetical_protein_CaO19_8379_'                                                          mst------------------------------ss----------y----------------kk-q------------da---ys----------snvgipdkmavfqeclqqfnas---pvnakkcrqllakllrliyng-e-sfpaqest-tlffsisklfqhkdqslrqlvyltikelss--i--s-ddilmvtssimkdiqgn-d-a-vykpnairtlskvldpttvnaaerlfknaivdknpvissaalissynllp-h--a---kevvkrftnetletiqsyks----------------fpptqfqlheyy----gsstsnlpstsymyqyhalgliyqlrnhdkmalmklisslseg---------s--slknslsiiqliryinkil---ndd---q----s----------------------------------------------------------------------------------------------------l-i--shlypilagflkhks-dmveleacktlinlqhl------------------------------------ik----------dd-qf-maivntlqkllgvprtatrfaairlinkisikhp--ekiivvnleleglindtnrsistlaittllktmgagtvdtgsvggesvdrlitkmt--slmdeitedfkiviieaienlalkfpakhkklvsfltdllrd-dgt-lelkssivdalfdlikflpdanakqlilmnlcefiedceftelsvrilhllgde-gphtsnpsyyirhiynrlvlensivrssavialakfaavcg-gevsknivillerclndvddevrdra---aislnfinngkk--------------------------------------------------------------------------------------------------------------------------------nli--v----------------------------sdsk----ydlnalesklvhyln-n------ee--nf--svkfdiseikviss--e----------------------------------------------------------elk-si-----eydrkis--------kle-n----snv----------enndtpevee--------qkggakv--e-----s---------------a--g--dnva------------nd--llrqqeyaqelaai--ae--fe--sy---g---kltkstsvpiyltdkeneivvsvvkhlfaesq--klvlqyninntlphtvlqdisvia--qpdn---e-l--yqedfivpl-a-e--------lkpdq-tgivyvsfsap----a-i--------------------e-----de---ellsaf---gntvaytnkdldde-gnvdpt-ddgwsdeyqiddlellagdfiiply--ns--n-ftsifdqlpnq-------d-sgvvni--s--nvdtienavnkvktalnmmpldgsdyvps---dit-shtlkllgkdv-w------ggk--v--gasirlast---g---gkivakveakteten-------fan-------------vii-s-s--vy
'gammacopI_debaro_gi|50405699|ref|XP_456488_1|_hypothetical_protein_DEHA0A03795g_'                                                        mst------------------------------qs----------y----------------kk-q------------dp---ys---------isssglpdkmtvfqeclqqfnas---pvnakkcrqllakllrliyhg-e-qfpsqest-tlffsisklfqhkdlslrqlvylaikelsa--t--s-qdilmvtssimkdiqsg-d-l-iykpnairtlskvldpstvsaserlfkncivdknptvssaalissynllp-i--a---kdvvkrftnetletvnsfkq----------------fpanqfqlheyy----gssttnlpstsymyqyhalgllyqlrnhdkmalmklitslseg---------s--slknslsviqliryinkil---tdd---e----s----------------------------------------------------------------------------------------------------l-l--qhllpilsgflkhks-dmvgleacktlvglqhl------------------------------------ik----------dd-df-mkiidtlqkllsvprtatrfaairlinrisikhp--ekimvvnlelenlindsnrsistlaittllktmgsntie-sntggenvdrliskmt--slmdeitedfkiviieaienlalkfpskhkklvafltdllrd-dgs-lqlkssivdalfdlikflpdvsakqlilmnlcefiedceftelsvrilhllgde-gptttnpsyyirhiynrlvlensivrssavislakfavvck-gevsrniqillnrclidvddevrdra---sislrfienske--------------------------------------------------------------------------------------------------------------------------------eli--v----------------------------tdsk----ydlsilenkltnyln-d------es--nf--dkkfdiseipmist--e----------------------------------------------------------eqr-si-----eynnkin--------kle-sssttevs----------e--------kdnhknksskkesdnd--k-----q---------------t--g--ddsa------------sg--llkqqayaqelstv--pe--fa--dy---g---klskststpiyltdkenefvvtvvkhffiesq--klvlqynitntlthlvlqdvsvia--qpdn---e-l--yqedfiisl-q-e--------lrpeq-tgnvyvsfsap----s-i--------------------d-----de---elisaf---gntlsytnreiideegnides-degwsdeyqiedleispgdfisply--ns--n-ftsifdqlpse-------e-sfvvnl--t--naktlenaaiklksnlnmmpldgsdyvps---dat-shvlkllgkdl-w------ggk--v--gvsvrlala---g---gkvvaklqvkseten-------ltk-------------vva-d-g--ts
'gammacopI_pichia_gi|150951546|ref|XP_001387882_2|_coatomer_gamma_non_clathrin_coat_protein_involved_in_transport_between_ER_and_Golgi_'  mst------------------------------vs----------y----------------kn-k------------da---ys----------sssglpdkmavfqeclqqfnat---pvktkkcrqllakllrliyhg-e-efppsest-tlffsisklfqhkdsslrqlvyltikelss--s--s-ddilmvtssimkdiqeg-d-v-vykpnairtlakvldattvfsaerlfknaivdknpivstaalissynmlp-n--a---kevvkrftnetletiqsykq----------------fpkdqfqlheyy----gsstsnlpatsymyqyhalgllyhlknhdkmalmklittlseg---------s--slknslsiiqliryinkil---idd---e----s----------------------------------------------------------------------------------------------------l-i--thlypilsgllkhks-dmveleacktlinlqhl------------------------------------ik----------dd-qf-msivttlqkllgvprtatrfaairlinkisakhp--ekiivvnieleglindsnrsistlaittllktmgagtid-sgaggenvdrliskmt--slmdeitedfkiviieaienlalkfpskhkklvafltdllrd-dgs-lqlktsivdalfdlikflpeasakqlilmnlcefiedceftelsvrilhllgde-gpntsnpsyyirhiynrlvlensivrssavislakfaavcg-gdvsknikillsrclndvddevrdrt---alslkfinsdhk--------------------------------------------------------------------------------------------------------------------------------kli--v----------------------------sgsk----ydlaalesklthyln-e------t---df--assfdinevpllss--e----------------------------------------------------------elk-si-----eynkkin--------kle-s----sna----------dasesndnvk--------gsktedd--r-----s---------------g--s--dnla------------nd--llkqqeyaqelsqv--pe--fa--dy---g---klskstltpkyltdkenevvvtvvkhffiesq--klvlqydvtntlprsliqdfsvia--vpdn---e-l--yeedfiipl-a-e--------lkpeq-tgtvyisfstp----s-i--------------------e-----de---dllaaf---gntinfinreiiddegnvdea-degyteefgiedlevlpgdflaply--ns--n-fsaaydqlphh-------e-ssvvti--s--gvnslenavsslrsslnllpldgsdyvps---dtn-shvlklfgkdv-w------ggk--v--gvlirlalt---g---gkvvaklevraetdn-------fst-------------ava-n-g--ay
'gammacopI_yarrow_gi|50555079|ref|XP_504948_1|_YALI0F03454p_'                                                                             msa------------------------------ls----------y----------------kk-n------------dd---ies------------galdkmtvyqecqrafaes---pinarkcrkllaklihlltig-e-tfsefeat-glfiavsklfphkdpslrqivylaikelvp--l--snndvimvtssitrdvqgs-s-dliykpnairalarvidgsfvqgierlmktaivdrhtsvssaalvsayhllp-i--a---kdtirrwaaevqeavtsqkn----------------fpa-vt-lpn-----------yapgpavlapyhalsllyelrahdrmalikliqqfsga--------sa--hlqspnanvmlirfiakaa---ndg--------a----------------------------------------------------------------------------------------------------h-r--qqlvallerylghks-dmvaleaakavltlrdv------------------------------------s-----------pk-ea-asaieslraflasprtiarfaairilnrfamtnp--gavavcnaeiqplitdsnrsiatyaitallktgne----------asvdklvtqis--gfmsditdefrivvidavrslalkfhakkstmlqffgntlrn-dggsaqykaavvaalfdmiryvpd--crdtalgilcefiedceyteivvsvlhtlgqe-gpaaanptvyiryiynrivlenafiraaavsalakfalvd-dtsvkksvkvllersledetdevrdra---vialkllesgdq-----------------------------------------------------------------a--q-------------------------a-----------------k---------------ayi--s----------------------------pesr----fslpilehklalyvt-g------sg-adf--dtpfdmssvplitd--q----------------------------------------------------------ear-ea-----alkahre--------t---t----ea------------------------------------t-pvvnggaggptpasaaaattanlask--s--n----------shea-aiqraekyaaelaai--pd--la--af---g---tplkss-lavaltesetefvvtaikhifp--s--hvvlqydvhntlpdaqlsnvsvva--sied--dsee--lveefilpv-d-e--------lgpds-hgtvyvalekt----e-d---------------------------h---lavasf---enilkftlhdinkttgev--s-edgdedeyqienlvlgagdyleggf--ig--s-fdhlwdelan---t--e-a-vdtatl--s--eykgleeavqflisqlsltplessde-vt---sas-thtlklfgktl-t------gek--v--ivqikmaas-q-r---tgvvvqckarsgdee-------vae-------------lva-g-fvgsl
'gammacopI_asper_gi|67536754|ref|XP_662151_1|_hypothetical_protein_AN4547_2_'                                                             msy------------------------------m----------------------------kk-d------------ed---ad----------qtmikldrtsvfqda-rlfnss---pisprqcrtlltkiavlvftg-e-qfptneat-tlffgisklfqnkdpslrqmvylilkelan--t--a-edvimstsiimkdtavg-sdv-lyranairalcriidg-----ierliktaivdktpsvssaalvssyhllp-i--a---rdvvrrwqsetqeaassskq----------------st-------gflgfggssqahaisqsnfmtqyhaigllyqmrshdrmalvkmvqqygaa---------g--vvkspaalvllvrlaakla---eed---s----g----------------------------------------------------------------------------------------------------l-r--kpmmqmldgwlrhkh-emvnfeaakaicdirdv------------------------------------s-----------da-ea-sqavhvlqlflsspraitkfaairilhrfasfkp--hvvnvcnpdiealisntnrsiatfaittllktgne----------asvdrlmkqis--gfmaditdefkitiveairtlclkfpskqagmlsflsgilrd-egg-yefkrsvvesmfdlikfvpe--skedalahlcefiedceftklsvrvlhllgve-gpktsqptkyiryiynrvvlenaivraaavtalakfgvgqkdpevkssvsvlltrclddtddevrdra---alnlrlmaeede------------------------------------------------------------m---------------------------------a-----------------n---------------lfi--k----------------------------nesm----yslstfehqlvmyvt-s------gdketf--atafdvstipvvsq--e----------------------------------------------------------qal-ae-----ertkklt---satptlk---------------------------aps--------tgppkga--k-----a---------------n--g--vaea------------at--aaatqkyaeqlmqi--pe--lk--ay---g---tllkss-vpvelseseteyvvtavkhifk--e--hivlqydikntlpdtvledvtvva--tpse---edi--leeefivpa-p-k--------lntne-pgvvyvtfkkl----e-g--------------------e-----qs---vpvvsf---tnnlkfttkeidpttgep--e-dsgyedeyqvndleltgsdyviptf--ag--s-fdhvweqagan--g--eev-setlql--s--nlkgiadateqlistlslqplegtdv-al---sns-thtlklfgktv-l------ggr--v--aalikmays-t-k---tgvttkitvraeegg-------vap-------------avi-a-s--la
'gammacopI_neurosp_gi|85115358|ref|XP_964857_1|_hypothetical_protein_NCU01992_'                                                           mny------------------------------g----------------------------kk-d------------ed---ae----------tglvkvdrtqvfqea-rlfnns---piqprkcrilltkialllytg-e-rfptneat-tlffgisklfqnkdaslrqmvhlvikelan--s--a-ediimvtstimkdtggs-tda-iyrpnairalcriidattvqsiervmktaivdrnpsvssaalvssyhllp-v--a---kdvvkrwqnetseaaantks----------------tg-------gfslgfgssnrdlpinsstmtqyhaigllyqmrmhdrmalvkmvqqfgap---------g--avknpaalmllvrlaaqla---ded---p----h----------------------------------------------------------------------------------------------------l-r--kpmmqlldgwlrhks-emvnfeaakaicdmrdv------------------------------------t-----------da-ev-tqavhvlqlfltspravtkfaalrilhnfasfkp--aavavcnpdiellisnsnrsiatfaittllktgne----------asvdrlmkqis--gfmseitdefkitiveairtlclkfpskqagmlqflsgilrd-egg-yefkravvesmfdlikfvpe--skeealahlcefiedceftklavrvlhllgle-gpktsqptkyiryiynrvvlensivraaavtalakfgvgqkdpevkrsvevlltrclddvddevrdra---alnlklmkeede------------------------------------------------------------l---------------------------------a-----------------n---------------rfv--k----------------------------ndsm----fslpffehqlvtyvt-s------ddrstf--eapfdiskipvvtr--e----------------------------------------------------------qad-ae-----drtkklt---attpslk-----------------------------------ppkvgptkaa--p-----t---------------s--a--eaaa------------sa--saaaqkyaqelmqi--pe--ma--ef---g---avlkss-pvvelteaeteyvvgvvkhifk--e--hivlqyevkntlpdtvlenvsvva--tpae---e-e--leelfiiqa-e-k--------letdv-pgkvyvafrkv----s-g--------------------e-----gs---lpvstf---snvlkftskeidpstgep--e-etgyddeyevaefdlagsdyvipvf--as--n-fahiweqvgas--g--eea-eetlll--s--smksisdateqlaktlslqplegtdv-pl---nqt-thtlkllgktv-n------ggr--v--vanvrmafs-a-k---sgvttkitvrseeeg-------vaa-------------liv-a-s--va
'gammacopI_crypto_gi|134110724|ref|XP_775826_1|_hypothetical_protein_CNBD2360_'                                                           msf-----------------------------------------------------------kk-d------------de---ag----------gisfyhdkstviqea-rvfnes---pisprkcralltrivyllytg-e-tfstqeat-tlffgvtklfqhkdsalrqmvylvvkelst--v--a-edvimvtssimkdmqpn-lev-vyrpnairalariidaqsvqsverffksalvdrspsissaslissyhlfp-l--s---ptiikrwsneaqeavnaksv-----------ssysgas-------ayfsggstggyqavasssyimqyhalgllylirekdrmaitkmvqqlgasg-----kgss--ivrnpmaicmlirfarkim---ded---p----n----------------------------------------------------------------------------------------------------l-r--kqmheyletllrhks-emvnieaaraicetkdv------------------------------------q-----------pg-dl-yktiavlqlflsspkpvikfaavktlsklaqtlp--qsvaalnvemenlitdsnrsiatyaittllktgne----------asvdrlmkqis--sfmtditdefkiivvdairslclkfpakqavmlsflsgvlrd-egg-yefkhavveaifdmikyiqd--srdaalahlcefiedceftklsvrilhllgie-gpktrnptkfiryiynrvvlenavvraaavsslakfgvcvddpsvmksvnvlmrrclddvddevrdra---amyikvleeksl----------------------------------------------------------------------------------------------a-----------------d---------------llv--k----------------------------deaq----fslanleeqlmsyvr-d------ns--kh--asafdisavpkvsr--e----------------------------------------------------------qah-ae-----maqtrss--------al-----------------------------------dvagpstaav--i-----t---------------p--a--spip------------sa--keaqssyaaqlsti--pe--fe--py---g---pvlkssakpielteseteyvvtavkhvfr--k--hvvfqfnvantipdtvleqvavim--qpsp---dcg--liedfiipi-n-s--------lttqvgqapvyvsftre----n-p--------------------------qe---yaagsf---gctlkfvskevdpsngqp--e-eegyddeyqveeldlgaadyitptf--v---t-fvnewdklass--p--s-l-tetfal--s--sseslreacrslievlgmlplggtdt-pt---sns-vhtlnlaglai-piadgekssk--v--larcrmtya-p-g---tgvtielnvraeeee-------aar-------------lim---a--ai
'gammacopI_ustil_gi|71004498|ref|XP_756915_1|_hypothetical_protein_UM00768_1_'                                                            msf-----------------------------------------------------------kk-d------------ee---vg----------atgfyqdktsviqea-rvfnet---pisprkcrilltkviyllymg-e-sfsrqeat-tlffgatklfqhkdpalrqmvylaikelcp--f--s-ddvimvtasimkdmqpn-vev-iyrpnairglsrvvdpsmvqglerffksaivdkntsissaalvsayqlqi-a--a---rdvvrrwgneaqeainsksssgvafssgfagagsylgf-------gssqsqaqssyqavasstyitqyhalgllylirqgdrmaitklvqqlgggrggassgqgs--vlrspyaicmlvryaakva---eed---a----n----------------------------------------------------------------------------------------------------l-r--apmmellegwlrhks-dmvnyeaarvicemknv------------------------------------s-----------tq-dl-yrpiavlqlflsspkstlkfaairtlaklaqtqp--aavqtcnvdmenlitdtnrsiatyaittllktgne----------asvdrlmkqis--sfmseisdefkvivvdairslclkfpskqtvmltflagvlrd-egg-feykravveaifdmikfige--cketalahlcefiedceftklsvrilhllgve-gpkmpqphkyiryiynrvilenaivraaavsslakfgiad--kslntrikvllerclddvddevrdra---amylrvlresrl----------------------------------------------------------------------------------------------a-----------------a---------------kvv--n----------------------------dess----ykltalesalqsyvs-d------ps--ss--tsgfditripritr--e----------------------------------------------------------ear-qe-----alrakseatasvamaad-----------------------------------nsqsvhisnn--g-----a---------------s--t--skaa------------ss--ldsdtlyakqlaev--pq--fa--dy---g---pvlkssskpvelteseteyvvsavkhifa--d--hvvvqynitntlpdtvlenvavvv--ggaa---eag--lredfivtv-p-a--------lsaqnpsgvvyvsftre----g-g--------------------a-----td---yaqgtl---sntlrfvskevdpssgep--e-eegyddeyqteelelavsdyikpvy--a---n-fgeewdklasa--p--a-a-ietfal--t--aldglktacdtliellgmmplggtes-pa---sts-vhtlnlsgava-s---pgkpik--a--ltrcrmtfa-a-g---qgvtmelsvraesda-------acq-------------lvm-s-a--ia
'gammacopI_schizo_gi|19114283|ref|NP_593371_1|_coatomer_gamma_subunit_Sec21_predicted_'                                                   msy------------------------------s----------------------------kk-d------------dd---gd---------esifanvnqvtvtqda-rafnss---sisprksrrllskiayliytg-e-hfqekqat-elffgitklfqhkdpslrqfvyiiikelsv--v--a-edvimitssimkdtatg-ret-iyrpnairslirvidantvpaierilttgivdpisavasaalvsayhlyp-v--a---kdivsrwnnevqdavtshnv---------------grk-------vasspfftstlgytpnasgisqyhalgllyrirrhdsiamnkllqllvsn--------lg--tvsnshafvmliryisslm---dqn---t----q----------------------------------------------------------------------------------------------------f-r--dqmvpflhgwlkskg-dmvnlevarnmvrlkni------------------------------------s-----------dd-dl-qpvvsvlkiflsshrsatrfsairtlnelamtrp--hlvhscnlnieslitdvnrsiatyaittllktgnd----------esvdrlmkqiv--tfmsdisdnfkiivvdairslclkfprkqdsmltflsnilcd-egg-yefkraavdaisdmikyipe--skeralaelcefiedceypkiavrilsilgee-gpkaseptrfiryiynrimlenaivrsaavsaltkfglnaedkfvqrsvkviltrcledaddevrdra---afsvkaledrda------------------------------------------------------------f---------------------------------------------------l---------------pvv--k----------------------------sdki----pslpalerslviyis-e------r---kf--gqgfdiksvpvlsq--e----------------------------------------------------------eid-ae-----nlrikk----------a-----------------------------------tteveftevt--p-----a---------------e--d--qnal------------as--snieteflnalesv--se--fn--ey---g---pvlksspspielteqetefvvkvvkhvfk--d--hlvvqfqlhntlsevilenavvvs--tpst---d-d--lveecvvpa---a--------ivsge-pvsifvsfkfn----d-s--------------------------vp---yplttl---tntlqfttkeidihtgep--e-eegyedeykiddldvsagdfispay--es--n-fdglfdslehe-------a-sevyvl--s--lldsfrstcsrvaellqmqplegten-pt---dkp-vhvmklsgklv-n------gek--v--lalvkmahs-kdg---egitikviargesds-------sve-------------lvv-g-g--ia
'gammacopI_athali_gi|42567389|ref|NP_195171_2|_coatomer_gamma_2_subunit_putative__gamma_2_coat_protein_putative__gamma_2_COP_putative_'   maq------------------------------pl----------v----------------kk-d------------dd-hddel------e-yspfmgiekgavlqea-rvfndp---qvdprrcsqvitkllyllnqg-e-sftkveat-evffsvtklfqskdtglrrmvyliikelsp--s--s-deviivtsslmkdmnsk-i-d-myranairvlcriidgtlltqierylkqaivdknpvvssaalvsglhllk-t--n---peivkrwsnevqegiqs--------------------------------------------rsalvqfhalallhqirqndrlavsklvgsltr----------g--svrsplaqcllirytsqvi---rdm---a----n--------------------------------------------------------------h------------g----------------------qsg-e--rpfyeflesclrhka-emvileaaraiteldgv------------------------------------t-----------sr-el-tpaitvlqlflssprpvlrfaavrtlnkvamthp--mavtncnidmeslisdqnrsiatlaittllktgne----------ssverlmkqit--nfmsdiadefkivvvdairslcvkfplkyrslmtflsnilre-egg-feykraivdsivtiirdipd--akesgllhlcefiedceftylstqilhflgie-gpntsdpskyiryiynrvhlenatvraaavstlakfgfmv--eslkpritvllkrciydsddevrdra---tlylsvlggdgt------------------------------------------------------------v-dtdk--e-------------------------s-----------------k---------------dfl--f----------------------------gsle----vplvnmetslknyep-------------s--eeafdinsvpkevk--s----------------------------------------------------------qp-------------------------la-e----kka----------q-------gk------------k-----------------------ptglgap--p--a------------ap--asgfdgyerllssi--pe--fa--af---g---klfkss-lpvelteaeteyavnvvkhifd--s--hvvfqynctntipeqllervnviv--dase---aee--fsevtskal-n-s--------lpyds-pgqafvvfekp----a-g---------------------------v---pavgkf---sntltfvvkevdpstgea--e-ddgvedeyqledlevvagdymvkvg--vs--n-frnawesmdee--d--e-r-vdeygl--g--qreslgeavkavmdllgmqtcegtetipl---nar-shtcllsgvyi-g------nvk--v--lvraqfgmd-s-s---kdiamkltvraedvs-------vae-------------aih-e-ivasg
'gammacopI_chlamydo_gi|159465992|ref|XP_001691193_1|_gamma_cop_'                                                                          maa------------------------------taqdsqaplrgpe----------------kk-d------------ed-redet------e-fspfygidkgavlqea-rvfndp---qidprrcqqvitkllyllnqg-e-vftkkeaa-evffgvtklfqkqdinlrrmmylcikdicp--g--a-deviivtsslmkdmnsk-t-d-lyrsnsvrvlckiidsqllaqierylkqaivdkspvvasaalvsalhllg-n--n---aeivkrwinevqeaaqn--------------------------------------------knnmvqfhavallhalrasdrlaisklvssltk----------a--svksplaqcllvryr-----------------------------------------------------------------------------------------------------------------------------pfyeflesclrhka-evvifeaaraicnlrdv------------------------------------t-----------ar-el-tpaitvlqlflssskpvlrfaavrtlnkvamthp--lavthcnidmeslisdqnrsiatlaittllktgse----------ssvekllkqig--sfmsdiaddfkivvveairslclkfpakqralmnflsgvlre-egg-feykkaivqsilvliqeipd--aketglghlcefiedceftylstqvlhllgqe-gpktkepskyiryiynriilenatvraaavsalanfgaac--eplrpriivllrralsdnddevrdra---tlhleqlegkag------------------------------------------------------------g-------p-----------------------------------------------------------dav--q----------------------------prld----vnlvamekaladyla-v------g----t--dkpfdisvvpkapp--p----------------------------------------------------------ara-agsgalgmpg-ass----------------------------------------------------tsggga-----l------------------p--a--a------------satrkdptaeyaemlrsi--pq--la--pl---g---evfksc-epvrlteedteyaifcvkhvfe--g--hivfqfnctntiaeqvledvsvam--dlad---agd--feeaftipl-d-t--------mplng-vgqcytvvtrp----p-g---------------------------a---iatgki---vnilkfkvkeidpgtgea--e-eegyddeyvledlevspadyvkptl--ls--n-frksweeldps--t--e-k-edeygl--g--vreglqeaveavigilgmqpcegseavpp---nar-shtvllagifv-g------yqq--v--lvrmssgid-a-a---nnvamklvvraesle-------lse-------------avh-q-iiqda
'gammacopI_oryza_gi|115471065|ref|NP_001059131_1|_Os07g0201100_'                                                                          maq------------------------------plv---------v----------------kk-d------------dd-ldeee------y-yspflgiekgavlqea-rvfhdp---qldarrccqvitkllyllnqg-d-tftkveat-evffattklfqskdaglrrmvylmikelsp--s--a-deviivtsslmkdmnsk-t-d-myranairvlcriidstlltqierylkqaivdknpvvasaalvsgiyllq-t--s---pevvkrwsnevqeavqs--------------------------------------------raalvqfhalallhqirqndrlavsklvtsltr----------g--svrsplaqcllirytsqvi---res---s----m--------------------------------------------------------------n------------s----------------------qgg-d--rpffdflesclrnka-emvileaaraitelngv------------------------------------t-----------sr-el-tpaitvlqlflssskpvlrfaavrtlnkvasthp--lavtncnidmeslisdqnrsiatlaittllktgne----------ssvdrlmkqmt--nfmsdiadefkivvveairslclkfplkyrslmnflsnilre-egg-feykkaivdsiiilirdipd--akesglfhlcefiedceftymstqilhflgne-gpktsdpskyiryiynrvilenatvrasavstlakfgalv--dslkprifvllrrclfdgddevrdra---tlylkllggeat------------------------------------------------------------vgetek--d-------------------------v-----------------n---------------efl--f----------------------------gsfd----iplvnletslqnyep-------------s--eapfdissvsletk--s----------------------------------------------------------qp-------------------------la-e----kkt----------t-------gk------------k-----------------------ptgpasa--l--s------------gp-vptvdasyekllssi--pe--fa--gf---g---klfkss-apvelteaeteysvnvvkhiyd--g--hvvlqynctntipeqlleevvvfv--dase---ade--fsevatksl-r-s--------lpyds-pgqtfvafekl----e-g---------------------------v---latgkf---snilkfivkevdpstgea--d-ddgvedeyqledleitsadymlkvg--vs--n-frnawesmdpe--s--e-r-vdeygl--g--areslaeavsavigilgmqpcegtdvvps---nsr-shtcllsgvfi-g------nvk--v--lvrlsfgls-g-p---kevamklavrsddpe-------isd-------------kih-e-ivang
'gammacopI_dictyo_gi|66805117|ref|XP_636291_1|_adaptin_N_terminal_domain_containing_protein_'                                             mas------------------------------rv----------q----------------kk-d------------dd----es--------dflfenldkgqviqek-rafnes---pihprkcslvisqflyllsrg-d-sftkteat-diffaatklfqskdiplrrlmylllkelst--i--s-qdaiivissltkdmshk-i-e-lyranairilckitdssilpqieryfkqsivekdphvssaalvssihllk-v--c---peivkrwanevqeaisn--------------------------------------------ksnmvqyhalallhrikqhdrlavsklvsnlik----------n--slrspyaqsylirccvevi---eet---n----t----------------------------------------------------------------------------------------------------e-d--rifreyiesclrskn-emvayeaarsictfknv------------------------------------s-----------nk-ei-nsavgvlqnflnstkptlrfaavrtlnklaqtnp--tavipcnldmenlitdtnrsiatlaittllkvgne----------snverlikqia--nflgdindefkivvvdaitslsqkfpkkykhliiflnkilrd-egt-lqlkqatldailtvvnnipe--skeialtelcdyiedcdfpdlsvqilhligqe-gpltsspaqymryiynrvlldggiiraaavtsiakfglly--epmkekvvillqrclldeddevrdra---tlylklfkendv------------------------------------------------------------r-------y-------------------------l-----------------n---------------kvl--m----------------------------ddvp----vplnnlqkslelylh-q------gd---f--sepfdiasvstvve--t----------------------------------------------------------yqs-p----------------------llgd----gkspfstgaskkgd-svtgtpks------------n-----------------------nasnnnn--n--n------------ee--ssgpesfatklsqi--pq--fs--tf---g---kllkss-eyielteteteyvvncvkhiyr--e--hivfqfnctntlneqqlsnvsvkm--vpsd---pkl--lkyecsipi-d-v--------lpyge-pqqcyvairyi----pan---------------------------g---yplcsf---snalkfkvkevdpstgel--d-epgyddqyslerleivpkdflnraf--vg--n-fseewkkmsed--t--q-l-vqtfsl--v--gvksideavkqiiktlgmapaeksevvtp---ksa-khilyltgksl-n------nql--i--yvrarmkldqs-q---tntdveltiksddes-------lnd-------------fvi-s-afiek
'gammacopI_physco_gi|168056664|ref|XP_001780339_1|_predicted_protein_'                                                                    mas------------------------------lpp--------al----------------kk-d------------dd-iddds------e-yspfygieksavlqea-rcfndr---eldarrcaqvitkllylinqg-e-tftkneat-evffattklfqsrdiglrrmvyimikeisp--s--s-deviivtsslmkdmnsk-t-d-lyranairvlcritdggllgqierylkqavvdknpvvssaalvsgihllq-s--n---peivkrwsnevqeavqs--------------------------------------------kaplvqfhglallhqirqndrlalsklvsgltr----------g--tvrsplaqcllirytsqvi---ses---g----p--------------------------------------------------------------n------------s----------------------qtg-d--rpfydflesclrhkt-dmvifeaaraitelsgv------------------------------------t-----------ar-el-tpaitvlqlflssskpvlrfaavrtlnkvaqthp--lavancnvdmeslisdqnrsiatlaittllktgne----------ssvdrlmkqit--nfmsdiadefkivvveairslclkfpqkyralmnflsnilre-egg-fdykksivdsililireipd--akesglshlcefiedceftylstqilhllgne-gpktadpskyiryvynrvilenatvrasavsalarfgavv--eglrprilillrrclydnddevrdra---tlylsllsdele------------------------------------------------------------a--aqd--e-------------------------a-----------------k---------------afl--f----------------------------qdld----vplenlekslqsyep-------------t--drafdlaavprdvk--a----------------------------------------------------------hq-------------------------qv-e----kka----------p---------tgkekkaa----k-----------------------dasqkaa--e--g------------ka--sntfeayekllnsi--pq--fa--gf---g---klfkss-tpvelteaeteyavnvvkhvyp--g--hivfqfnctntiaeqllenvnivm--dlve---ged--ftqaaskpl-a-s--------mpcgv-pgqvfvafekp----e-g---------------------------a---cslgrf---sntmrfyvkevdpstgda--d-dtgyedeyqledleitapdyilkeg--vs--n-frnawesldse--s--e-r-vdeysl--g--arenlqdavqavttilgmqiceatdvvpn---nar-shtcllagrfl-g------dtq--v--lvrlsvgid-s-q---kqvamklavraedia-------vsd-------------iih-d-ii-ns
'gammacopI_mus_gi|8567340|ref|NP_059506_1|_coatomer_protein_complex_subunit_gamma_2_'                                                     mik------------------------------kf----------d----------------kk-d------------ee---sgs------g-snpfqhleksavlqea-rifnet---pinprrclhiltkilyllnqg-e-hfgtmeat-eaffamtrlfqsndqtlrrmcyltikemat--i--s-edviivtssltkdmtgk-e-d-vyrgpairalcritdgtmlqaverymkqaivdkvssvassalvsslhmmk-i--s---ydvvkrwineaqeaass--------------------------------------------dnimvqyhalgvlyhlrkndrlavskmlnkftk----------s--glksqfaycmliriasrll---kes---e----d---------------------------------------------------------------------------------------------------gh-e--splfdfiesclrnkh-emviyeaasaiihlpnc------------------------------------t-----------ar-el-apavsvlqlfcsspkpalryaavrtlnkvamkhp--savtacnldlenlitdsnrsiatlaittllktgse----------ssvdrlmkqis--sfvseisdefkvvvvqaisalchkyprkhsvmmtflsnmlrd-dgg-feykkaivdciisiveenpe--skeaglahlcefiedcehtvlatkilhllgke-gprtpvpskyirfifnrvvleneavraaavsalakfgaqn--esllpsilvllqrcmmdtddevrdra---tfylnvlqqrqm------------------------------------------------------------a-------l-------------------------n-----------------a---------------tyi--f----------------------------nglt----vsipgmekalhqytl-e------p----s--ekpfdmksiplama--p----------------------------------------------------------vfe-qk-------s-eit----------------------------------------------------lvt--p-----k------------------p--e--k------------la--psrqdifqeqlaai--pe--fm--nl---g---plfkss-epvqlteaeteyfvrcvkhmft--d--hivfqfdctntlndqllekvtvqm--epsd---s----yevlccipa-p-s--------lpynq-pgicytlvrlp----d-e--------------------d-----pt---avagtf---sctmkftvrdcdpntgvp--d-edgyddeyvledlevtvsdhiqkil--kp--n-faaaweevgda--f--e-k-eetfal--s--stktleeavnniitflgmqpcersdkvpe---nkn-shslylagvyr-g------gyd--l--lvrsrlal----a---dgvtmqvtvrskert-------pvd-------------vil-a-s--vg
'gammacopI_bos_gi|126723233|ref|NP_001075917_1|_coatomer_protein_complex_subunit_gamma_2_'                                                mik------------------------------kf----------d----------------kk-d------------ee---sgs------g-snpfrhleksavlqea-rifnet---pinprrclhiltkilyllnqg-e-hfgtteat-eaffamtrlfqsndqtlrrmcyltikemat--i--s-edviivtssltkdmtgk-e-d-vyrgpairalcritdgtmlqaierymkqaivdkvssvsssalvsslhmmk-i--s---ydvvkrwvneaqeaass--------------------------------------------dnimvqyhalgvlyhlkkndrlavskmlnkftk----------s--glksqfaycmliriasrll---ken---e----e---------------------------------------------------------------------------------------------------gh-e--spvfdfiesclrnkh-emviyeaasaiihlpnc------------------------------------t-----------ar-el-apavsvlqlfcsspkpalryaavrtlnkvamkhp--savtacnldlenlitdsnrsiatlaittllktgse----------ssvdrlmkqis--sfvseisdefkvvvvqaisalcqkyprkhsvmmtflsnmlrd-dgg-feykraivdciihiveenpe--skeaglahlcefiedcehtvlatkilhllgke-gprtpvpskyirfifnrvvleneavraaavsalakfgaqn--enllpsilvllqrcmmdtddevrdra---tfylnvlqqrqm------------------------------------------------------------a-------l-------------------------n-----------------a---------------tyi--f----------------------------nglt----vsvpgmekalhqytl-e------p----s--ekpfdmksiplata--p----------------------------------------------------------vfe-qk-------a-eit----------------------------------------------------lvs--t-----k------------------p--e--k------------la--psrqdifqeqlaai--pe--fm--nl---g---plfkss-epvqlteaeteyfvrcvkhmft--n--hivfqfdctntlndqllekvtvqv--epse---a----yevlccvpa-p-s--------lpynq-pgvcytlvrlp----e-d--------------------d-----si---aaagtf---sctmkftvrdcdpdtgvp--t-eegyddeyvledlevtvsdhiqkvm--kp--n-faaaweevgnt--f--e-k-eetfal--s--stktleeavnniitflgmqpcersdkvpe---nkn-shslylagvyr-g------gyd--l--lvrsrlal----a---dgvtmqvtvrskegt-------pvd-------------vil-a-s--vg
'gammacopI_rat_gi|157817775|ref|NP_001100399_1|_hypothetical_protein_LOC301742_'                                                          mik------------------------------kf----------d----------------kk-d------------ee---sgs------g-snpfqhleksavlqea-rifnet---pinprrclhiltkilyllnqg-e-hfgtmeat-eaffamtrlfqsndqtlrrmcyltikemat--i--s-edviivtssltkdmtgk-e-d-vyrgpairalcritdgtmlqaierymkqaivdkvssvsssalvsslhmmk-i--s---ydvvkrwineaqeaass--------------------------------------------dnimvqyhalgvlyhlrkndrlavskmlnkftk----------s--glksqfaycmliriasrll---kes---e----d---------------------------------------------------------------------------------------------------gh-e--splfdfiesclrnkh-emviyeaasaiihlpnc------------------------------------t-----------ar-el-apavsvlqlfcsspkpalryaavrtlnkvamkhp--savtacnldlenlitdsnrsiatlaittllktgse----------ssvdrlmkqis--sfvseisdefkvvvvqaisalcqkyprkhsvmmtflsnmlrd-dgg-feykkaivdciisiveenpe--skeaglahlcefiedcehtvlatkilhllgke-gprtpvpskyirfifnrvvleneavraaavsalakfgaqn--esllpsilvllqrcmmdtddevrdra---tfylnvlqqrqm------------------------------------------------------------a-------l-------------------------n-----------------a---------------tyi--f----------------------------nglt----vsipgmekalhqytl-e------p----s--ekpfdmksiplama--p----------------------------------------------------------vfe-qk-------s-eit----------------------------------------------------lvt--p-----k------------------p--e--k------------la--psrqdifqeqlaai--pe--fv--nl---g---plfkss-epvqlteaeteyfvrcvkhmft--d--hivfqfdctntlndqllekvtvqm--epsd---s----yevlccvpa-p-s--------lpynq-pgicytlvrlp----d-e--------------------d-----pt---avagtf---sctmkftvrdcdpntgvp--d-edgyddeyvledlevtvsdhiqkil--kp--n-faaaweevgda--f--e-k-eetfal--s--stktledavnniitflgmqpcersdkvpe---nkn-shslylagvyr-g------gyd--l--lvrsrlal----a---dgvtmqvtvrsrekt-------pvd-------------vil-a-s--vg
'gammacopI_monosiga_gi|167516914|ref|XP_001742798_1|_hypothetical_protein_'                                                               mah------------------------------r-----------d----------------kk-d------------ee----dg------l-vnpflglekstvlqea-rafnem---pirvskclmiltkllflihqg-d-tlgtreat-etffsmtklfqcpdvrlrrmvyltikamst--i--s-edvimvtsslmkdmtar-d-d-tyrgaairalctitdnttlqslerflkqaivdrnpsvssgalvsslhlln-k--g---hdvvkrwvnevqqaasn--------------------------------------------nsamsqyhalgllyhikakdrlavqklvatqik----------k--hlsspfatcqliryslkvi---ead---p----d---------------------------------------------------------------------------------------------------an-h--ddlhdflesclrnks-emvvyeaaraivnlknv------------------------------------t-----------ar-ql-apavsvlqlflssprpvlrfaavrslnkvsishp--navktcvldmenlitdsnrsvatlaittllkigne----------asvdrlmkqit--sfmneisdefkivvveairslclkypqkypvmmsflagalrd-egg-ydykkaivaaisgiiehipe--akeaglaqlceyiedcehsallttilhmlger-gpstpspskyirfiynrlilessivraaavdalskfgshc--eslrpsiivllrrclmdtddevrdrv---tlaltllegneg------------------------------------------------------------a--------------------------------------------------------------------af--m----------------------------nqlp----lslssleralkeyva-e------p----r--dqpfdinavpvevd--t----------------------------------------------------------te----------------------------------------------------------------------------------------------ksald--d--m------------fd--peqraenearlaav--pe--laqlnl---g---plfkss-pptqlteaeteyvvkaykhvyq--s--hvvfefnitntlndqileqctvim--egge---qei-deddvvivpa-p-k--------vmydk-pasayvafpld------a---------------------------s---iasqtf---ettldfvvkdcdpetgee--d-pegypdkyeleeielgfadyvspvt--rp--n-faqawqaledkg-g--e-s-edvfel--t--smtnlqeavdqvlkllglsacersstvke---gkn-rhelfmagmyv-g------gqe--v--lararlafd-------ehvsmnlcvrapsee-------lsq-------------lvl-s-ci--e
'gammacopI_populus_gi|224077826|ref|XP_002305424_1|_predicted_protein_'                                                                   maq------------------------------pl----------v----------------kk-d------------dd-rddea------e-yspflgiekgavlqea-rvfndp---qldprrcsqvitkllyllnqg-d-sftkveat-evffsvtklfqskdlglrrmvyliikelsp--s--a-deviivtsslmkdmnsk-t-d-myranairvlcritdgtlltqierylkqaivdknpvvasaalvsgihllq-t--n---peivkrwsnevqeavqs--------------------------------------------raalvqfhalallqqirqndrlavsklvtsltr----------g--tvrsplaqcllirytsqvi---res---s----t--------------------------------------------------------------q------------------------------------tg-d--rpfydflesclrhka-emvifeaaraitelsgv------------------------------------t-----------sr-el-tpaitvlqlflssskpvlrfaavrtlnkvamthp--mavtncnidmeslisdqnrsiatlaittllktgne----------ssvdrlmkqit--nfmsdiadefkivvveairslclkfplkyrslmnflsnilre-egg-feykkaivdsivilirdipe--akesgllhlcefiedceftylstqilhflgie-gpkttdpskyiryiynrvhlenatvraaavstlakfgamv--dalkprifvllrrcifdsddevrdra---tlylntlggdge------------------------------------------------------------vvetdk--e-------------------------v-----------------k---------------tfl--f----------------------------gdld----iplvnletslknyep-------------s--eepfdihsvpkevk--s----------------------------------------------------------qp-------------------------lv-e----kka----------p---------------gk----k-----------------------paglgap--p--a------------gp--pstvdayerllssi--pe--fs--nf---g---klfkss-apvelteaeteyavnvvkhifd--r--hvvfqynctntipeqllenvsviv--dase---add--faevaskpl-r-s--------lpydt-pgqtfvafekp----e-g---------------------------i---ttvgkf---tnmlrfivkevdpstgea--e-edgvedeyqledlevvaadfmmkvg--vs--n-frnawesmgdd--f--e-r-vdeygl--g--preslaeavsavinllgmqpcegtevvat---nsr-shtcllsgvsl-g------nvk--v--lvrlqfgie-g-s---rdvamklsvrsedea-------igd-------------aih-e-ivscs
'gammacopI_gallus_gi|118081889|ref|XP_414981_2|_PREDICTED__similar_to_coatomer_protein_gamma2_COP_'                                       mik------------------------------kf----------d----------------kk-d------------ee---sgs------g-snpfqnleksavlqea-rifnet---pinprrclhiltkilyllnqg-e-hfgtteat-eaffamtrlfqsndqtlrrmcyltikeman--i--s-edviivtssltkdmtgk-e-d-vyrgpairalcritdgtmlqaierymkqaivdkvpsvsssalvsslhmmk-i--s---ydvvkrwineaqeaass--------------------------------------------dnimvqyhalgllyhlrkndrlavskmlnkftk----------s--glksqfaycmliriaskll---kes---e----e---------------------------------------------------------------------------------------------------gh-e--splfdfiesclrnkh-emviyeaasaiihlpnc------------------------------------t-----------ar-el-apavsvlqlfcsspkpvlryaavrtlnkvamkhp--savtacnldlenlitdsnrsiatlaittllktgse----------ssvdrlmkqis--sfvseisdefkvvvvqaisalcqkyprkhsvmmtflsnmlrd-dgg-feykraivdciisiieenpe--skesglahlcefiedcehtvlatkilhllgke-gprtpspskyirfifnrvvleneavraaavsalakfgaqn--enllpsilvllqrcmmdsddevrdra---tfylnvlqqrqi------------------------------------------------------------a-------l-------------------------n-----------------a---------------ayi--f----------------------------nglt----vsvpgmekalhqytl-e------p----s--dkpfdmktvplata--p----------------------------------------------------------ife-qk-------a-eis----------------------------------------------------lvt--s-----k------------------p--e--k------------va--psrqdifqeqlaai--pe--fk--sl---g---plfkss-epvqlteaeteyfvrcikhvft--n--hivfqfdctntlndqllervtvqm--epsd---a----ydviccipa-p-s--------laynq-pgmcytlvqmp----q-d--------------------d-----pt---avactf---sctmkftvrdcdpntgvp--d-edgyddeyvledlevtvsdhiqkvl--kp--n-faaaweevgdd--f--e-k-eetfal--g--siktldeavnniikflgmqpcersdkvpe---nkn-shtlylsgvyr-g------gcd--v--lvrsrlal----g---dgvtmqvtvrskeem-------pvd-------------vil-a-s--vg
'gammacopI_homo_gi|109134349|ref|NP_036265_3|_coatomer_protein_complex_subunit_gamma_2_'                                                  mik------------------------------kf----------d----------------kk-d------------ee---sgs------g-snpfqhleksavlqea-rifnet---pinprrclhiltkilyllnqg-e-hfgtteat-eaffamtrlfqsndqtlrrmcyltikemat--i--s-edviivtssltkdmtgk-e-d-vyrgpairalcritdgtmlqaierymkqaivdkvssvsssalvsslhmmk-i--s---ydvvkrwineaqeaass--------------------------------------------dnimvqyhalgvlyhlrkndrlavskmlnkftk----------s--glksqfaycmliriasrll---ket---e----d---------------------------------------------------------------------------------------------------gh-e--splfdfiesclrnkh-emviyeaasaiihlpnc------------------------------------t-----------ar-el-apavsvlqlfcsspkpalryaavrtlnkvamkhp--savtacnldlenlitdsnrsiatlaittllktgse----------ssvdrlmkqis--sfvseisdefkvvvvqaisalcqkyprkhsvmmtflsnmlrd-dgg-feykraivdciisiveenpe--skeaglahlcefiedcehtvlatkilhllgke-gprtpvpskyirfifnrvvleneavraaavsalakfgaqn--esllpsilvllqrcmmdtddevrdra---tfylnvlqqrqm------------------------------------------------------------a-------l-------------------------n-----------------a---------------tyi--f----------------------------nglt----vsvpgmekalhqytl-e------p----s--ekpfdmksiplama--p----------------------------------------------------------vfe-qk-------a-eit----------------------------------------------------lva--t-----k------------------p--e--k------------la--psrqdifqeqlaai--pe--fl--ni---g---plfkss-epvqlteaeteyfvrcikhmft--n--hivfqfdctntlndqllekvtvqm--epsd---s----yevlscipa-p-s--------lpynq-pgicytlvrlp----d-d--------------------d-----pt---avagsf---sctmkftvrdcdpntgvp--d-edgyddeyvledlevtvsdhiqkvl--kp--n-faaaweevgdt--f--e-k-eetfal--s--stktleeavnniitflgmqpcersdkvpe---nkn-shslylagifr-g------gyd--l--lvrsrlal----a---dgvtmqvtvrskert-------pvd-------------vil-a-s--vg
'gammacopI_danio_gi|18858453|ref|NP_571069_1|_coatomer_protein_complex_subunit_gamma_2_'                                                  mik------------------------------kf----------d----------------kk-d------------ee---sgs------g-snpfqhleksavlqea-rifnet---pinprrclhiltkiiyllnqg-e-hfgtteat-eaffamtrlfqsndqtlrrmcyltikeman--i--s-edviivtssltkdmtgk-e-d-vyrgpairalcritdttmlqaierymkqaivdkvpsvsssalvsslhmvk-m--s---fdvvkrwvneaqeaass--------------------------------------------dnimvqyhalgllyhlrkndrlavtkmlnkftk----------s--glkspfaycmmiriaskll---eet---e----g---------------------------------------------------------------------------------------------------gh-d--splfdfiesclrnkh-emvvyeaasaivhmpnc------------------------------------t-----------ar-el-apavsvlqlfcsspkaalryaavrtlnkvamkhp--savtacnldlenlitdsnrsiatlaittllktgse----------ssvdrlmkqis--sfvseisdefkvvvvqaisalcqkyprkhsvmmnflsnmlrd-dgg-feykraivdciisiieenpe--sketglahlcefiedcehtvlatkilhllgke-gprtptpskyirfifnrvvleseavraaavsalakfgaqn--ddllpsvlvlmqrcmmdsddevrdra---tfymnvlqqkqk------------------------------------------------------------a-------l-------------------------n-----------------a---------------ayi--f----------------------------ngls----vsvlglekslhqytl-e------p----s--ekpfdmktvplata--p----------------------------------------------------------ite-hk-------t-eia----------------------------------------------------pvatsk-----l------------------p--e--k------------la--psrqdiyqeqlsai--pe--fq--gl---g---plfkss-epvqlteaeteyvvrcikhtfa--n--hmifqfdctntlndqllqkvlvqm--epse---s----yevlhyvpa-a-n--------lpysq-pgscyslvrlp----e-d--------------------d-----pt---avsctf---sctmkylvrdcdpntgep--d-ddgyddeyvledlevtvadhiqkvl--kp--n-faaawdevgde--c--e-k-eetfal--a--tvrtldeavnnivsflgmqpcersdkvpe---nkn-shvlflagvfr-g------ghd--v--lvrarlal----a---dgvtmqvtvrstddn-------vvd-------------vil-a-s--vg
'gammacopI_celegans_gi|115532938|ref|NP_001040989_1|_hypothetical_protein_T14G10_5_'                                                      msa------------------------------pk----------tk---------ggqssrmk-t------------nk-kdeet------g-gnvyahldktsvlqea-rafnet---pinarkccfilskliyiiqqg-e-sigrteat-eaffgvtklwqskdvslrrmvylavkelae--v--s-ddviivtssltkdmtgr-e-d-lyraaairalckitdtgmlqtierymkqaivdrnsaisssaivssihlmr-k--s---sevvrrwanevqeavss--------------------------------------------dnhmvqyhalallyqirandrlavnklvqkfsk----------n--alrspyavcyliriatrcl---vdd---d----q--------------------------------------------------------------p---------------------------------------d--ssvftfiesclrhks-emvvyeaaraivslpqt------------------------------------t-----------ps-ei-qpaitalqmcctspkaavrfaavrtlnkvamahp--navmscnvdlekfitdpnrsiatlaittllktgae----------ssverlmqqia--gfvneisdefkivvvdairslcsryprkhtvmmpflakmlrs-dgs-ydykkaivetiiaiieenpd--akvaglahlcefiedcehdnlstrvlhllgre-apktpnpssyirfiynrvilestkvraaavtalakfgaqc--vdlrpsiqvllkrclldsddevrdra---tfylkmlteaae------------------------------------------------------------g-------l-------------------------i-----------------h---------------nfi--l----------------------------dglq----vspsglersildylr-s------gs---y--sspfdlrvvpvtqq--a----------------------------------------------------------ls---------------------------------qpe----------k----------------r----v-----------------------pqlveee--e--k------------pk--apkvepyaaqlaai--pq--fa--al---g---pvfkss-trialtesiaeytvhmikhtfa--n--amvlqfeckntmndqllldvsvel--edpd----ge--wetgntvqi-d-k--------lpyge-vhsafsllefp----d-s---------------------------g---aisgsl---gailkfkvmdvdptsgep--dsddtyeqtyvleevdvnvsdsvqgva--ks--s-fgsawealgdd--a--t-r-eetfql--s--tvenipdavkkiseilglvpcersdrvpe---gkt-qhtvflsgvfr-g------gyd--v--lskatvavd-pnd---nsiamniiiksnepl-------vad-------------lvi-s-a--vv
'gammacopI_Scer_SEC21YNL287W'                                                                                                             msa------------------------------ht----------y----------------kk-f------------en---sts------g-----dlpdkmtiyqdcmntfnes---pvnskrcrllisrllrllaqg-e-tfpqneat-alffsisklfqhqndplrqavylaikelsg--i--s-edvlmatssimkdvqng-s-d-likpdairsltyvldestafsaerllksavvsrhpsissaalctsyhllp-i--s---evtirrftnetqeavldlkq----------------fpn-qhgnse-----------yypnstyisqyhalgllyqlkktdkmallklvrhfsen---------n--smknqlakvelvkivndli---yrd---p----q----------------------------------------------------------------------------------------------------l-f--sqfrpllsdwlsnkf-esvqletaklitsfatrns-------------------------------rlva-----------pe-ly-aaaisalqslltvprvssrfaalrilnrismvsp--ekivvcnpeleslindsnrnistyaittllktgts----------knisslistit--nfihdvsddfkiiiidavrtlslnfpqewksilnflidvlknsegg-fkfknsivealidivsfvpq--skelalenlcdfiedcefneilvrilhllgke-gpsapnpslyvrhiynrvvlensiirsaavvalskfaltkndptlyesiisllkriandkddevrdra---tialefidsarn------------------------------------------------------------k--ddv--i-------------------------a-----------------q---------------nli--e----------------------------skyf----ydipslesklssyis-s------nt-dsf--atafdvnqvrkfte--d----------------------------------------------------------emk-ai-----nlkrkqe--------qif-n----qks----------e-------tt------------ldtt-p-----eaesv-pekradansfagpn--l--d----------dhqe--dllatkyadellsi--eq--ik--pf---g---qlvnss-raisltepeaefvvrgvkhlfk--d--nvvlqfnitntltdialdnvsvvc--tpeis-deae--leelftlqv-d-r--------llpse-eaacyvafkkl----d-e-------------------------------ivmegf---lnnltfttkeinpdtnepfdg-degfqdeyeidsiflnagdyvkssf--tg--n-fsatfdelpc------e-e-vavfni--q--edlsiqevvdkiilnssclpvestqfaps---dsn-shtlklfgksalt------gsk--v--alqikmi-k-s-s---kglalkvhgkgedsl-------lcs-------------dlv-n-g-lmq
'gammacopI_Sbay_c205_19942'                                                                                                               msa------------------------------ht----------y----------------kk-f------------en---sss------g-----dlpdkmtiyqdcmntfnes---pvnskrcrllisrllrllaqg-e-tfpqneat-alffsisklfqhqndslrqavylaikelsg--i--s-edvlmatssimkdvqng-s-d-likpdairsltyvldestafsaerllksavvskhpsissaalctsyhllp-i--s---evtvkrftnetqeavldlkq----------------ypn-qhagse-----------yypnstyisqyhalgllyqlkktdkmallklvrhfsen---------n--smknqlakvelvkivndli---crd---p----q----------------------------------------------------------------------------------------------------l-f--nqfrpllsdwlsnkf-esvqletaklitsfairns-------------------------------rlva-----------pe-ly-aasitalqslltvprvssrfaalrvlnrismvsp--ekivvcnpeleslindpnrnistyaittllktgts----------knisslistit--nfihdvsddfkiiiidavrtlslnfpqewksvlnflidvlknsegg-fkfknsivealidivsfvpq--skevalenlcdfiedcefneilvrilhllgke-gpsapnpslyvrhiynrvvlensiirsaavvalskfaltkndstlyesiisllkriandkddevrdra---tialefidsarn------------------------------------------------------------k--qdv--i-------------------------a-----------------q---------------nli--e----------------------------skyy----ydipslenklnsyis-s------ns-dsf--atafdvkqvrkfte--d----------------------------------------------------------emk-ai-----nlkrkqe--------qif-n----qks----------e-------tt------------sdat-p-----eaegaasekradansftgpn--l--d----------ehqe--dllatkyadellsi--eq--ik--pf---g---qlvnss-raisltepeaefvvsgikhlfk--d--nvvfqfnikntltdialdnvavvc--spens-deal--leelftlqv-d-r--------llpse-eaacyvafkks----d-e-------------------------------ivmegf---lnnltfttkeinsdtnepfeg-degfqdeyeidsiflsagdyvkssf--tg--n-fsatfdelpa------e-e-iavfni--q--edlsiqevvdkiilnssclpvestqfaps---dsn-shvlklygksalt------gsk--v--alqikmi-k-s-s---kglalkvhgkgedsl-------lcs-------------dlv-n-s--lm
'gammacopI_Smik_c1148_17826'                                                                                                              msa------------------------------ht----------y----------------kk-f------------en---sts------g-----dlpdkmtiyqdcmntfnes---pvnskrcrllisrllrllaqg-e-tfpqneat-alffsisklfqhqndslrqavylaikelsg--i--s-edvlmatssimkdvqng-s-d-likpdairsltyvldestafsaerllksavvsrhpsissaalctsyhllp-i--s---evtirrftnetqeavldlkq----------------fpn-qptnse-----------yypnstyisqyhalgllyqlkkndkmallklvrhfsen---------n--slknqlakvelvkivndll---yrd---p----q----------------------------------------------------------------------------------------------------l-f--nqfrpllsdwlsnkf-esvqletaklitsfatrns-------------------------------rlva-----------pe-ly-aaavsalqslltvprvssrfaalrilnrismvsp--ekivvcnpeleslindsnrnistyaittllktgts----------knisslistit--nfihdvsddfkiiiidavrtlslnfpqewksilnflidvlknsegg-fkfknsivealidivsfvpq--skelalenlcdfiedcefneilvrilhllgke-gpsapnpslyvrhiynrvvlensiirsaavvalskfaltkndstlyesiisllkriandkddevrdra---tialefidsarn------------------------------------------------------------k--qdv--i-------------------------a-----------------q---------------nli--e----------------------------skyy----ydipslesklnsyis-s------ni-dsf--atafdvnqvrkfte--d----------------------------------------------------------emk-ai-----nlkrkqe--------qif-n----qks----------e-------tt------------ldtt-p-----eadsivpekradansfagpn--l--d----------dhqe--dllatkyadellsi--eq--ik--pf---g---qlvnss-raisltepeaefivrgikhifk--d--nvvlqfnitntltdialdnvsvvc--tpeis-deve--leelftlqv-d-r--------llpse-eaacyvafkks----d-e-------------------------------ivmegf---lnnltfttkeinpdtnepfeg-degfqdeyeidsiflnagdyvkssf--tg--n-fsatfdelpc------e-e-iavfni--q--edlsiqevvdkiilnssclpvestqfaps---dsn-shtlklfgksalt------gsk--v--alqikmi-k-s-s---kglalkvhgkgedrl-------lcs-------------dlv-n-g--lm
'gammacopI_Spar_c234_18256'                                                                                                               msa------------------------------ht----------y----------------kk-f------------en---sts------g-----dlpdkmtiyqdcmntfnes---pvnskrcrllisrllrllaqg-e-tfpqneat-alffsisklfqhqndplrqavylaikelsg--i--s-edvlmatssimkdvqng-s-d-likpdairsltyvldestafsaerllksavvsrhpsissaalctsyhllp-i--s---evtirrftnetqeavldlkq----------------fpn-qhgnse-----------yypnstyisqyhalgllyqlkktdkmallklvrhfsen---------n--smknqlakvelvkivndli---yrd---p----q----------------------------------------------------------------------------------------------------l-f--nqfrpllsdwlsnkf-esvqletaklitsfatrns-------------------------------rlva-----------pe-ly-aaaisalqslltvprvssrfaalrilnrismlsp--ekivvcnpeleslindsnrnistyaittllktgts----------knisslistit--nfihdvsddfkiiiidavrtlslnfpqewksilnflidvlknsegg-fkfknsivealidivsfvpq--skelalenlcdfiedcefneilvrilhllgke-gpsapnpslyvrhiynrvvlensiirsaavvalskfaltkndptlyesiisllkriandkddevrdra---tialefiysarn------------------------------------------------------------k--edi--t-------------------------a-----------------q---------------nli--e----------------------------skyy----ydipslesklnsyis-s------nt-dsf--atafdvnqvrkfte--d----------------------------------------------------------emk-ai-----nlkrkqe--------qif-n----qks----------e-------tt------------ldtt-p-----etdnv-sekradansfagpn--l--d----------dhqe--dllatkyadellsi--eq--ik--pf---g---qlvnss-raisltepeaefvvrgvkhlfk--d--nvvlqfnitntltdialdnvsvvc--tpeis-deae--leelftlqv-d-r--------llpse-eaacyvafkkl----d-e-------------------------------ivmegf---lnnltfttkeinpdtnkpfeg-degfqdeyeidsiflnagdyikssf--tg--n-fsatfdelpc------e-e-iavfni--q--edlsiqevidkiilnssclpvestqfaps---dsn-shilklfgksalt------gsk--v--alqikmi-k-s-s---kglalkvqgkgedsl-------lcs-------------dlv-n-g--lm
'gammacopI_Scas_Contig582_11'                                                                                                             msa------------------------------qt----------y----------------kkky------------ei---sps------g-----dlpdkmtiyqdcmntfnes---pvnakrcrllisrllrllang-d-tfpqneat-alffsisklfqhqsdslrqsvylaikelsg--i--s-edvlmatssimkdvqng-s-d-likpnalrsltyvldestafsaerllksavvsknpsissaalctsynllp-i--s---dvtikrfanetqeaivdlkq----------------fvl-ldease-----------fyptstfttqyhalgliyqlkrndkmallklvnqfssg---------n--alknqfamvqlvkivddli---hrd---t----q----------------------------------------------------------------------------------------------------l-i--snfetlltswldsky-esvqletaklitsfathhs-------------------------------hlvg-----------nr-lf-snavstlqtmlstprvtsrfaalrvlnrismvsp--ekivvcnpeleslindsnrnvstyaittllktgta----------knisslistit--kffhevsddfkiiiidavrtlslnfpqewkpildfltdvlknsegg-fnyknsiveaiieivsfipq--akelameqlcdfiedcefneilvrvlhllgke-gphtstpslyvrhiynrvvlensiirsaavvalskfaliknntplaesvvgllkrisddeddevrdra---tislkfidsakk----------------------------------------------------------------np--v-------------------------g-----------------e---------------ell--h----------------------------skyt----ydlsslekkltsyms-s------ns-daf--ktpfdvtsipkyte--d----------------------------------------------------------evk-am-----elkkkqq--------sfn-s-steelg--------------------------------tkft-d-----ea--eetgkrldsatyhgan--l--d----------ehsk--dlqstkyidellsi--eq--fk--ef---g---slinss-ktfplteteaefvvngvkhlfk--e--hvvlqfnitntltdvaldnvavvc--ssedq-esse--lkelftipv-d-r--------llpse-esacyvafkkp----e-g-------------------------------vvmesf---lnnltfttrelnpdtklpfdd-degfqdeyeidplvlnagdyikssf--vg--d-fsasfdelpn------e-n-vavynv--q--esmslqevidklivntsclalentqyaqn---etn-qhtlklfgksaln------gtk--i--alivkiv-k-s-k---kgialkaqgrgedat-------lss-------------dlv-n-g--lm
'gammacopI_Sklu_Contig1674_2'                                                                                                             mst------------------------------ht----------y----------------kk-f------------ee---tes------g-----slpdkmtvyqdclnefnes---pvnpkrcrvlisrllrllaqg-e-tfptteat-tlffsisklfqhpndslrqmvylaikelcs--i--s-ddvlmatssimkdvqng-s-d-tvkpnairsltrvldestafsaerllksavvnkhpsissaalvssyhllp-i--a---estvkrysnetqeavsdlks----------------fpy-sngvse-----------yypnstyisqyhalgllyelknhdkialmkliqqfsgg---------n--vlknqlaqvqlcklvsell---hkd---n----s----------------------------------------------------------------------------------------------------l-l--sqftpllstwlnnky-esvqletcklitslgr-----------------------------------vvs-----------pt-lf-asavqvlqglltvpraivrfaavrilnrismtsp--dkivicnpeleslindsnrnistyaittllktgts----------knisslirtit--kfihevsddfkiiiidairtlslkfpeewksilnflidvlkngegg-fkfknnivealfdliqfvpq--skdvalenlcdfiedceyneilvrilhllgke-gpstknpslyvrhiynrvvlensiirsaavvalskfalvkndptlaesieillrriqndqddevrdra---tislefiesvkk------------------------------------------------------------s---np--v-------------------------a-----------------e---------------eli--q----------------------------pkhl----ydlhslesslthyms-s------nq-dsf--qtafdvnsvtkyte--d----------------------------------------------------------ekk-ai-----elkrrqe--------qll-s----anp--------------------------------ists-k-----kn--vsseatksnddysgps--l--n----------eqed--dllstkyaeeiasi--eq--fk--sy---g---aiinss-ksvalteteaefvvfgvkhlfq--n--hvvlqfnitntlndvaldnvavvc--tpel--esse--lqeeftipi-d-r--------lmpse-taasyvaftkp----s-g---------------------------e---iamdgf---lnnlsfttreldsatnepfeg-degfqdeyeidslfltggdyvkssf--vg--n-ftvvfdelsn------e-d-vavyni--k--enislqevvdklitstsclplentqyaps---dsn-nhtlklfgksvin------gar--v--tlivkmi-k-s-s---krialkaqarsdhav-------lwg-------------dmg-n-a--li
'gammacopI_Skud_Contig1837_2'                                                                                                             msa------------------------------ht----------y----------------kk-f------------en---sts------g-----dlpdkmtiyqdcmntfnes---pvnskkcrllisrllrllaqg-e-tfpqneat-alffsisklfqhqndslrqavylaikelsg--i--s-edvlmatssimkdvqng-s-d-likpnairsltyvldestafsaerllksavvskhpsissaalctsyhllp-i--s---evtvkrftnetqeavldlkq----------------fpn-qhagse-----------yypnstyisqyhalgllyqlkktdkmallklvrhfsen---------n--smknqlakvelvkivndlm---hrd---p----q----------------------------------------------------------------------------------------------------l-f--nqfrpllsdwlsnkf-esvqletaklitsfatrns-------------------------------rlvp-----------pe-ly-aaaistlqslltvprvssrfaalrilnrismvsp--ekivvcnpeleslindsnrnistyaittllktgts----------knisslistit--nfihdvsddfkiiiidavrtlslnfpqewkailnflidvlknsegg-fkfknsivealidivsfvpq--skevalenlcdfiedcefneilvrilhllgke-gpsapnpslyvrhiynrvvlensiirsaavvalskfaltkndptlyesiisllkriandkddevrdra---tialkfidsarn------------------------------------------------------------k--qdv--i-------------------------a-----------------q---------------nli--e----------------------------skyy----ydvpslesklnayis-s------na-dsf--atafdvnqvrkfte--d----------------------------------------------------------emk-ai-----nlkrkqe--------qif-n----qks----------d-------tt------------ldvt-p-----eadsvvqekradansfagpn--l--d----------dhqe--dllatkyadellsi--eq--ik--pf---g---qlvnss-raisltepeaefvvrgikhlfk--n--nvvlqfnitntltdialdnvavvc--tpeis-deve--lqelftlqv-d-r--------llpae-eaacyvafkks----d-e-------------------------------ivmegf---lnnltfttkeinpdtnepfeg-degfqdeyeidsiflnagdyvkssf--tg--n-fsatfdelpa------e-e-iavfni--q--edlsiqevvdklilnssclpvestqfaps---dsn-shtlklfgksalt------gsk--v--alqikmv-k-s-s---kglalkvqgkgedsl-------lcs-------------dlv-nsl--mq
;
END; [Characters]

BEGIN Distances;
DIMENSIONS ntax=52;
FORMAT labels=left diagonal triangle=both;
MATRIX
[1] 'gamma_Thaps3|269663|estExt_thaps1_ua_kg_C_chr_130031'                                                                                     0.0 0.25310734 0.6264501 0.5273159 0.58998805 0.6156502 0.71313673 0.70863307 0.55333334 0.708798 0.6755448 0.62089205 0.47820964 0.6791569 0.67523366 0.7533512 0.560517 0.56037515 0.7926675 0.53113985 0.6821886 0.6903376 0.66548884 0.6627497 0.66548884 0.62616825 0.56973994 0.58 0.5969267 0.5855962 0.6288416 0.5288684 0.52850354 0.53579676 0.612978 0.53233254 0.53349 0.5346651 0.53113985 0.5559482 0.5277136 0.52408934 0.53113985 0.53349 0.55263156 0.6880093 0.6903376 0.6845169 0.68917346 0.6884481 0.66899765 0.68102443
[2] 'gamma_Phatr2|25664|estExt_Genewise1_C_chr_30138'                                                                                          0.25310734 0.0 0.6076389 0.52449226 0.58752996 0.59468824 0.7191316 0.7075812 0.58 0.7027363 0.6769042 0.614841 0.46682465 0.6765755 0.6627635 0.76037484 0.54018915 0.54588795 0.7982234 0.52718675 0.6639053 0.6934911 0.6642857 0.65320665 0.66309524 0.6161137 0.56904763 0.58886254 0.6 0.58382875 0.6293206 0.5152225 0.525687 0.5140515 0.6183746 0.5210773 0.5283688 0.52718675 0.52600473 0.54761904 0.5 0.5248227 0.52600473 0.5283688 0.5378347 0.6863905 0.6887574 0.6863905 0.6887574 0.6812796 0.6627219 0.67928994
[3] 'gamma_Toxoplasma_gondii|VIII|59_m00090|Annotation|Toxoplasma_gondii_TIGR|protein_coding_coatomer_protein_gamma_2_subunit_putative'        0.6264501 0.6076389 0.0 0.5902613 0.63385355 0.64665127 0.72608125 0.7185629 0.49068323 0.6608911 0.6892382 0.6572438 0.60212517 0.63706994 0.64293087 0.76850605 0.60023445 0.61358315 0.7997497 0.6126761 0.70069605 0.70069605 0.67094517 0.66589594 0.6686114 0.67134506 0.6501767 0.6533958 0.63058823 0.6279343 0.6647059 0.5848624 0.5950119 0.5887743 0.6489607 0.594533 0.6126761 0.6103286 0.61150235 0.6108491 0.5827586 0.6126761 0.61384976 0.60915494 0.61965317 0.71229696 0.71809745 0.71693736 0.7146172 0.7016317 0.69383 0.7157773
[4] 'gamma_Volca1|72994|estExt_Genewise1_C_40368'                                                                                              0.5273159 0.52449226 0.5902613 0.0 0.5131579 0.587822 0.71908605 0.6979294 0.52 0.6800502 0.6506765 0.6011765 0.4893868 0.676259 0.6414868 0.74592394 0.49941385 0.51856285 0.8056266 0.4853801 0.6443662 0.6483001 0.63529414 0.6326291 0.6298472 0.5908558 0.5400943 0.5410798 0.53710246 0.5164706 0.5959953 0.3345112 0.064552665 0.33372504 0.5229682 0.32470587 0.47892272 0.47775176 0.47892272 0.4862932 0.32391047 0.47892272 0.48126465 0.4906542 0.5259434 0.6533958 0.6541618 0.6553341 0.6576788 0.6596244 0.62837046 0.6541618
[5] 'gamma_Ost9901_3|36263|e_gwEuk_2_55_1'                                                                                                     0.58998805 0.58752996 0.63385355 0.5131579 0.0 0.64839095 0.7303989 0.71393645 0.5067568 0.69899243 0.70660144 0.63712573 0.57503 0.67636365 0.65180725 0.7673469 0.5852205 0.592503 0.7971759 0.5804529 0.67106843 0.67865705 0.6522262 0.6542617 0.66466343 0.64268583 0.60675514 0.61584634 0.5975904 0.5836342 0.6257521 0.49284008 0.51435405 0.51547617 0.60215056 0.50238097 0.57875896 0.5823389 0.5763723 0.578125 0.49522674 0.575179 0.5775656 0.5833333 0.6085919 0.6738609 0.67506 0.67266184 0.67506 0.66986793 0.6606715 0.676259
[6] 'gamma_CMER|CMP053C_coatomer_protein_complex_subunit_gamma'                                                                                0.6156502 0.59468824 0.64665127 0.587822 0.64839095 0.0 0.7651715 0.6955475 0.56164384 0.71658415 0.69343066 0.65536726 0.62020904 0.6826698 0.7027972 0.76037484 0.5925926 0.60566705 0.7929293 0.61476356 0.6967593 0.68554914 0.68292683 0.6732329 0.69221836 0.6465116 0.63139534 0.6238426 0.63372093 0.6287703 0.66317016 0.60768336 0.586651 0.5925495 0.6461001 0.5913853 0.6170704 0.6239908 0.62053055 0.5896226 0.5950992 0.6182238 0.62053055 0.6182238 0.6030093 0.6982659 0.7063584 0.6982659 0.6982659 0.6979167 0.68092483 0.7017341
[7] 'gamma_tetrahym_51_m00166_|||Adaptin_N_terminal_region_family_protein|T__thermophilia|chr_0|8254437|51'                                    0.71313673 0.7191316 0.72608125 0.71908605 0.7303989 0.7651715 0.0 0.74723756 0.59183675 0.7713068 0.76183844 0.74766356 0.71428573 0.7224436 0.7453581 0.782344 0.736 0.747651 0.79651165 0.7304117 0.75390625 0.7477361 0.74007684 0.740227 0.75384617 0.7197368 0.7291667 0.73290324 0.72279793 0.7270375 0.7441558 0.7030626 0.72849464 0.70439416 0.71258277 0.71503955 0.7304117 0.7357238 0.7317397 0.7171854 0.70212764 0.72775567 0.7357238 0.74236387 0.73698264 0.7464239 0.7425228 0.7477243 0.74512357 0.74545455 0.7470665 0.74512357
[8] 'gamma_ehisto_518_m00020_|||coatomer_protein_gamma_subunit_putative|Entamoeba_histolytica|chr_unknown|||Auto'                              0.70863307 0.7075812 0.7185629 0.6979294 0.71393645 0.6955475 0.74723756 0.0 0.7013889 0.75063616 0.73907614 0.70823246 0.71567434 0.72401434 0.7135981 0.7848444 0.68516284 0.7090909 0.79252577 0.68395656 0.7163636 0.70060605 0.72572815 0.7151515 0.7354369 0.68203884 0.7040195 0.7046005 0.72019464 0.68043745 0.7302552 0.705036 0.7003654 0.68622756 0.69119424 0.70023984 0.69360673 0.69360673 0.69240046 0.69417477 0.6962785 0.69360673 0.69240046 0.68998796 0.703125 0.6993939 0.70181817 0.6969697 0.70060605 0.7075243 0.70060605 0.6993939
[9] 'gamma_PlasmoB001644_02_0_|||coat_protein_gamma_subunit_putative|Plasmodium_berghei|chr_||Partial|Auto'                                    0.55333334 0.58 0.49068323 0.52 0.5067568 0.56164384 0.59183675 0.7013889 0.0 0.4861111 0.6824324 0.6122449 0.5205479 0.4513889 0.2125 0.80597013 0.5067568 0.4893617 0.77124184 0.527027 0.6597222 0.6388889 0.62068963 0.60273975 0.6551724 0.6293706 0.6086956 0.6083916 0.5915493 0.58450705 0.6180556 0.48666668 0.52666664 0.5 0.58219177 0.5133333 0.5337838 0.527027 0.527027 0.5410959 0.49333334 0.5202703 0.527027 0.5337838 0.56666666 0.6597222 0.6597222 0.6597222 0.6597222 0.6666667 0.6527778 0.6458333
[10] 'gamma_tparva_529_m04382_|TP04_0297|TP04_0297|coatomer_gamma_subunit_putative|Theileria_parva|chr_4|c4m529|529'                            0.708798 0.7027363 0.6608911 0.6800502 0.69899243 0.71658415 0.7713068 0.75063616 0.4861111 0.0 0.7582697 0.72727275 0.7033792 0.6871089 0.6650124 0.7986111 0.69613945 0.7022613 0.7944515 0.69900495 0.7334963 0.73464376 0.72659177 0.72534335 0.7340824 0.736712 0.7315855 0.731677 0.7128589 0.7182045 0.72625 0.6922126 0.67879546 0.70210135 0.7064677 0.6922126 0.69900495 0.6965174 0.6965174 0.70100504 0.70333743 0.69402987 0.6927861 0.7039801 0.7002488 0.73838633 0.7408313 0.73716384 0.73838633 0.7389706 0.7306273 0.7347188
[11] 'gamma_leish_LinJ28_V3_2820_|||coatomer_gamma_subunit_putative|Leishmania_infantum|chr_28|||Auto'                                          0.6755448 0.6769042 0.6892382 0.6506765 0.70660144 0.69343066 0.76183844 0.73907614 0.6824324 0.7582697 0.0 0.6858191 0.65276074 0.73260075 0.7236364 0.7702889 0.6630037 0.6699386 0.7868217 0.6760049 0.72360617 0.7092199 0.7287105 0.71202916 0.70924574 0.68464243 0.6744186 0.65651643 0.6800977 0.67560977 0.6960784 0.64457834 0.6506765 0.6413959 0.66021764 0.6429433 0.67317075 0.67560977 0.67560977 0.67281675 0.6421687 0.6707317 0.6768293 0.6784409 0.6779661 0.7174941 0.71631205 0.7174941 0.71952665 0.7156398 0.7203792 0.7174941
[12] 'gamma_naegleria_estExt_fgeneshHS_pg_C_770012'                                                                                             0.62089205 0.614841 0.6572438 0.6011765 0.63712573 0.65536726 0.74766356 0.70823246 0.6122449 0.72727275 0.6858191 0.0 0.635514 0.69451076 0.68133175 0.7580214 0.61162794 0.63182896 0.78707224 0.6322506 0.6798603 0.6883721 0.6725146 0.6627771 0.67640185 0.65497077 0.6436108 0.6487748 0.6299766 0.64327484 0.65298945 0.6011696 0.59294116 0.59181285 0.63774914 0.6 0.61948955 0.62529004 0.6218097 0.61018956 0.5885111 0.6148492 0.62064964 0.62412995 0.6030445 0.69186044 0.69069767 0.69534886 0.69534886 0.69383 0.67906976 0.68604654
[13] 'gamma_phytoph_PITG_03549_|_PITT_03549_|_Phytophthora_infestans_hypothetical_protein_similar_to_clathrin_binding_translation_910_aa'       0.47820964 0.46682465 0.60212517 0.4893868 0.57503 0.62020904 0.71428573 0.71567434 0.5205479 0.7033792 0.65276074 0.635514 0.0 0.65471923 0.65 0.7405914 0.556713 0.5285714 0.7729592 0.5127315 0.6713615 0.6658851 0.65146196 0.64060676 0.6507009 0.6039953 0.5809859 0.57409567 0.5627198 0.5532164 0.61384976 0.4752941 0.5 0.46588236 0.55934197 0.48588234 0.5138889 0.5138889 0.5138889 0.54038006 0.45647058 0.5081019 0.5115741 0.51676303 0.5500589 0.68229777 0.6869871 0.68229777 0.68229777 0.6729191 0.66119576 0.6787808
[14] 'gamma_chomins_640324749_XP_668501_Chro_70219_coatomer_gamma_subunit_'                                                                     0.6791569 0.6765755 0.63706994 0.676259 0.67636365 0.6826698 0.7224436 0.72401434 0.4513889 0.6871089 0.73260075 0.69451076 0.65471923 0.0 0.6376812 0.77388966 0.6425178 0.6741176 0.789272 0.65795726 0.7047059 0.6917647 0.69467455 0.6905041 0.7029586 0.7112426 0.68458784 0.688019 0.6805721 0.675 0.6964286 0.66743916 0.67506 0.6736111 0.6876457 0.66935486 0.6591449 0.6650831 0.6615202 0.6626937 0.66589326 0.65795726 0.6650831 0.6591449 0.6666667 0.7144536 0.7164706 0.7117647 0.7176471 0.6997636 0.6965762 0.70941174
[15] 'gamma_pfalci_638271361_NP_701319_PF11_0463_coat_protein_gamma_subunit_putative_'                                                          0.67523366 0.6627635 0.64293087 0.6414868 0.65180725 0.7027972 0.7453581 0.7135981 0.2125 0.6650124 0.7236364 0.68133175 0.65 0.6376812 0.0 0.77401894 0.64733726 0.67060214 0.802005 0.64378697 0.7065728 0.70539904 0.6898585 0.68341124 0.6957547 0.7029586 0.67461264 0.67573965 0.6892857 0.6912114 0.6944114 0.63930637 0.64748204 0.62240183 0.66200465 0.6280138 0.6591716 0.6556213 0.6556213 0.64880955 0.62804174 0.65088755 0.6556213 0.64615387 0.67327887 0.7089202 0.7089202 0.7089202 0.7089202 0.7016509 0.7031802 0.7089202
[16] 'gamma_ecuni_gi|19172987|ref|NP_597538_1|_COATOMER_PROTEIN_GAMMA_SUBUNIT_'                                                                 0.7533512 0.76037484 0.76850605 0.74592394 0.7673469 0.76037484 0.782344 0.7848444 0.80597013 0.7986111 0.7702889 0.7580214 0.7405914 0.77388966 0.77401894 0.0 0.7587131 0.73994637 0.8016878 0.7533512 0.7828418 0.7841823 0.7673797 0.7570093 0.7716956 0.7587131 0.76177657 0.7566845 0.7610738 0.76407504 0.7617135 0.7473262 0.7486413 0.7446524 0.7446524 0.7406417 0.7466488 0.75067025 0.7479893 0.7550201 0.7446524 0.74530834 0.74932975 0.7520107 0.76706827 0.7828418 0.78150135 0.7788204 0.7841823 0.7828418 0.78389263 0.78150135
[17] 'gamma_droso_gi|21064641|gb|AAM29550_1|_RE62270p_'                                                                                         0.560517 0.54018915 0.60023445 0.49941385 0.5852205 0.5925926 0.736 0.68516284 0.5067568 0.69613945 0.6630037 0.61162794 0.556713 0.6425178 0.64733726 0.7587131 0.0 0.36524823 0.80101395 0.40207374 0.65344226 0.65501165 0.6196033 0.6228172 0.6270396 0.59601873 0.5590643 0.56627905 0.5532164 0.5227538 0.5906433 0.49182242 0.50644785 0.49649534 0.5437573 0.49182242 0.40552995 0.40898618 0.40552995 0.46643108 0.49299064 0.39285713 0.40437788 0.39470655 0.44626167 0.65967363 0.6655012 0.65967363 0.6655012 0.65810966 0.64801866 0.6585082
[18] 'gamma_apis_gi|66526638|ref|XP_623356_1|_PREDICTED__similar_to__coatomer_protein_CG1528_PA_isoform_A_isoform_2_'                           0.56037515 0.54588795 0.61358315 0.51856285 0.592503 0.60566705 0.747651 0.7090909 0.4893617 0.7022613 0.6699386 0.63182896 0.5285714 0.6741176 0.67060214 0.73994637 0.36524823 0.0 0.7841635 0.4035503 0.6635294 0.6694118 0.62396204 0.6189349 0.62322277 0.591716 0.5567503 0.5552913 0.5519713 0.5393795 0.59307873 0.5180864 0.52095807 0.50991833 0.5554259 0.51752335 0.40591717 0.40118343 0.40118343 0.49406177 0.5081776 0.40236688 0.40118343 0.40473372 0.4691502 0.6682353 0.67294115 0.66588235 0.6670588 0.65997636 0.6639151 0.66588235
[19] 'gamma_tricho_gi|123429688|ref|XP_001307746_1|_Adaptin_N_terminal_region_family_protein_'                                                  0.7926675 0.7982234 0.7997497 0.8056266 0.7971759 0.7929293 0.79651165 0.79252577 0.77124184 0.7944515 0.7868217 0.78707224 0.7729592 0.789272 0.802005 0.8016878 0.80101395 0.7841635 0.0 0.7820025 0.77597 0.78347933 0.77608144 0.77862597 0.7748092 0.7861635 0.79872614 0.7886076 0.7966963 0.80407125 0.80407125 0.77581865 0.8056266 0.779597 0.78073514 0.7959698 0.7794677 0.7756654 0.78073514 0.8002561 0.7833753 0.7845374 0.78073514 0.78073514 0.79898864 0.77221525 0.7822278 0.7734668 0.7709637 0.7772215 0.7779172 0.7784731
[20] 'gamma_xenopus_gi|148222563|ref|NP_001086117_1|_MGC83366_protein_'                                                                         0.53113985 0.52718675 0.6126761 0.4853801 0.5804529 0.61476356 0.7304117 0.68395656 0.527027 0.69900495 0.6760049 0.6322506 0.5127315 0.65795726 0.64378697 0.7533512 0.40207374 0.4035503 0.7820025 0.0 0.64302325 0.6469222 0.6232558 0.6276102 0.62950057 0.59393233 0.53613055 0.5318656 0.5407925 0.5267442 0.5944056 0.46728972 0.48304093 0.46962616 0.5484247 0.4813084 0.112514354 0.11481056 0.10907003 0.4375 0.46845794 0.1021814 0.10677382 0.12270642 0.44795322 0.65389085 0.6504065 0.6504065 0.65505224 0.64767444 0.6422764 0.65156794
[21] 'gammacopI_cadiG_gi|50294175|ref|XP_449499_1|_hypothetical_protein_CAGL0M03531g_'                                                          0.6821886 0.6639053 0.70069605 0.6443662 0.67106843 0.6967593 0.75390625 0.7163636 0.6597222 0.7334963 0.72360617 0.6798603 0.6713615 0.7047059 0.7065728 0.7828418 0.65344226 0.6635294 0.77597 0.64302325 0.0 0.3922414 0.5460674 0.5382022 0.547191 0.5756906 0.5776256 0.5854214 0.6132723 0.604811 0.6107922 0.63060987 0.6420188 0.64096665 0.64672035 0.644752 0.6356228 0.63096625 0.63678694 0.6252955 0.6320646 0.63678694 0.6356228 0.6418605 0.65313226 0.22854078 0.2360515 0.2274678 0.23175965 0.29837838 0.3029316 0.22961374
[22] 'gammacopI_Kluyver_gi|50309085|ref|XP_454548_1|_unnamed_protein_product_'                                                                  0.6903376 0.6934911 0.70069605 0.6483001 0.67865705 0.68554914 0.7477361 0.70060605 0.6388889 0.73464376 0.7092199 0.6883721 0.6658851 0.6917647 0.70539904 0.7841823 0.65501165 0.6694118 0.78347933 0.6469222 0.3922414 0.0 0.54972064 0.5441341 0.5642458 0.5830583 0.5868331 0.59003395 0.61477274 0.6097838 0.61117446 0.6329114 0.6400938 0.6432681 0.6283084 0.65282583 0.65581393 0.6534884 0.65697676 0.64344746 0.6401384 0.64534885 0.6523256 0.65505224 0.6635731 0.37419355 0.3791622 0.37486574 0.37849462 0.3874459 0.3434453 0.36949515
[23] 'gammacopI_candiA_gi|68484931|ref|XP_713604_1|_hypothetical_protein_CaO19_8379_'                                                           0.66548884 0.6642857 0.67094517 0.63529414 0.6522262 0.68292683 0.74007684 0.72572815 0.62068963 0.72659177 0.7287105 0.6725146 0.65146196 0.69467455 0.6898585 0.7673797 0.6196033 0.62396204 0.77608144 0.6232558 0.5460674 0.54972064 0.0 0.21251349 0.22269808 0.57289296 0.5685393 0.55941707 0.5871766 0.5741573 0.5945946 0.60560095 0.6317647 0.6161027 0.64705884 0.61871344 0.62093025 0.62093025 0.61860466 0.6168446 0.6116959 0.61627907 0.62093025 0.61860466 0.6330598 0.5566779 0.5566779 0.5566779 0.5589225 0.5641892 0.5225225 0.5521886
[24] 'gammacopI_debaro_gi|50405699|ref|XP_456488_1|_hypothetical_protein_DEHA0A03795g_'                                                         0.6627497 0.65320665 0.66589594 0.6326291 0.6542617 0.6732329 0.740227 0.7151515 0.60273975 0.72534335 0.71202916 0.6627771 0.64060676 0.6905041 0.68341124 0.7570093 0.6228172 0.6189349 0.77862597 0.6276102 0.5382022 0.5441341 0.21251349 0.0 0.22114347 0.5585893 0.568054 0.56584823 0.581187 0.56152123 0.5979843 0.6118881 0.62676054 0.6083916 0.6403712 0.6138728 0.6322506 0.6334107 0.6322506 0.6177515 0.61001164 0.6264501 0.6322506 0.6264501 0.6448598 0.5544332 0.54882157 0.5533109 0.5510662 0.5549327 0.5230596 0.5476992
[25] 'gammacopI_pichia_gi|150951546|ref|XP_001387882_2|_coatomer_gamma_non_clathrin_coat_protein_involved_in_transport_between_ER_and_Golgi_'   0.66548884 0.66309524 0.6686114 0.6298472 0.66466343 0.69221836 0.75384617 0.7354369 0.6551724 0.7340824 0.70924574 0.67640185 0.6507009 0.7029586 0.6957547 0.7716956 0.6270396 0.62322277 0.7748092 0.62950057 0.547191 0.5642458 0.22269808 0.22114347 0.0 0.5785877 0.5797753 0.5751121 0.5905512 0.58764046 0.6017998 0.6060606 0.626322 0.6130536 0.644752 0.62266356 0.6283391 0.62601626 0.6283391 0.6137441 0.6109813 0.6248548 0.6283391 0.61904764 0.65298945 0.56453425 0.56565654 0.56116724 0.56453425 0.5698198 0.5304054 0.55780023
[26] 'gammacopI_yarrow_gi|50555079|ref|XP_504948_1|_YALI0F03454p_'                                                                              0.62616825 0.6161137 0.67134506 0.5908558 0.64268583 0.6465116 0.7197368 0.68203884 0.6293706 0.736712 0.68464243 0.65497077 0.6039953 0.7112426 0.7029586 0.7587131 0.59601873 0.591716 0.7861635 0.59393233 0.5756906 0.5830583 0.57289296 0.5585893 0.5785877 0.0 0.4879449 0.4982857 0.52348226 0.5223368 0.5541475 0.5783972 0.59320045 0.57772624 0.5983796 0.59302324 0.59345794 0.59345794 0.59228975 0.59338063 0.58420444 0.58411217 0.58878505 0.58926487 0.5885781 0.56938326 0.5803965 0.56828195 0.57331866 0.58719647 0.5540839 0.56828195
[27] 'gammacopI_asper_gi|67536754|ref|XP_662151_1|_hypothetical_protein_AN4547_2_'                                                              0.56973994 0.56904763 0.6501767 0.5400943 0.60675514 0.63139534 0.7291667 0.7040195 0.6086956 0.7315855 0.6744186 0.6436108 0.5809859 0.68458784 0.67461264 0.76177657 0.5590643 0.5567503 0.79872614 0.53613055 0.5776256 0.5868331 0.5685393 0.568054 0.5797753 0.4879449 0.0 0.24339207 0.4654018 0.4672586 0.514574 0.53819036 0.5448113 0.5393655 0.57827103 0.5500589 0.548951 0.5407925 0.54428905 0.56004757 0.53121316 0.54195803 0.54428905 0.54545456 0.5724382 0.58494866 0.5883694 0.58494866 0.5872292 0.5846682 0.5622857 0.5826682
[28] 'gammacopI_neurosp_gi|85115358|ref|XP_964857_1|_hypothetical_protein_NCU01992_'                                                            0.58 0.58886254 0.6533958 0.5410798 0.61584634 0.6238426 0.73290324 0.7046005 0.6083916 0.731677 0.65651643 0.6487748 0.57409567 0.688019 0.67573965 0.7566845 0.56627905 0.5552913 0.7886076 0.5318656 0.5854214 0.59003395 0.55941707 0.56584823 0.5751121 0.4982857 0.24339207 0.0 0.45182723 0.4680617 0.51 0.5298945 0.5387324 0.5193435 0.5705951 0.5443925 0.53534186 0.5318656 0.5330243 0.53846157 0.52163744 0.5295481 0.5330243 0.5365006 0.5690867 0.58930606 0.5949943 0.58930606 0.592719 0.595672 0.5711035 0.5847554
[29] 'gammacopI_crypto_gi|134110724|ref|XP_775826_1|_hypothetical_protein_CNBD2360_'                                                            0.5969267 0.6 0.63058823 0.53710246 0.5975904 0.63372093 0.72279793 0.72019464 0.5915493 0.7128589 0.6800977 0.6299766 0.5627198 0.6805721 0.6892857 0.7610738 0.5532164 0.5519713 0.7966963 0.5407925 0.6132723 0.61477274 0.5871766 0.581187 0.5905512 0.52348226 0.4654018 0.45182723 0.0 0.36681223 0.5183537 0.5117647 0.5253239 0.52117646 0.5550351 0.53106683 0.54195803 0.54428905 0.54428905 0.5249406 0.51760566 0.53613055 0.54195803 0.54428905 0.56874263 0.61714286 0.62057143 0.6217143 0.61714286 0.6274286 0.59085715 0.6125714
[30] 'gammacopI_ustil_gi|71004498|ref|XP_756915_1|_hypothetical_protein_UM00768_1_'                                                             0.5855962 0.58382875 0.6279343 0.5164706 0.5836342 0.6287703 0.7270375 0.68043745 0.58450705 0.7182045 0.67560977 0.64327484 0.5532164 0.675 0.6912114 0.76407504 0.5227538 0.5393795 0.80407125 0.5267442 0.604811 0.6097838 0.5741573 0.56152123 0.58764046 0.5223368 0.4672586 0.4680617 0.36681223 0.0 0.5100223 0.506463 0.5188235 0.519389 0.55672514 0.529274 0.53255814 0.5267442 0.53023255 0.51720047 0.51348186 0.52790695 0.5337209 0.53255814 0.5539906 0.6144165 0.6132723 0.61556065 0.6144165 0.61098397 0.5881007 0.61212814
[31] 'gammacopI_schizo_gi|19114283|ref|NP_593371_1|_coatomer_gamma_subunit_Sec21_predicted_'                                                    0.6288416 0.6293206 0.6647059 0.5959953 0.6257521 0.66317016 0.7441558 0.7302552 0.6180556 0.72625 0.6960784 0.65298945 0.61384976 0.6964286 0.6944114 0.7617135 0.5906433 0.59307873 0.80407125 0.5944056 0.6107922 0.61117446 0.5945946 0.5979843 0.6017998 0.5541475 0.514574 0.51 0.5183537 0.5100223 0.0 0.5611765 0.5924617 0.57764703 0.6014068 0.58147717 0.5920746 0.5932401 0.59090906 0.5776987 0.5586854 0.59090906 0.5979021 0.5979021 0.61809635 0.60779816 0.60779816 0.60779816 0.60779816 0.62227327 0.5940367 0.60665137
[32] 'gammacopI_athali_gi|42567389|ref|NP_195171_2|_coatomer_gamma_2_subunit_putative__gamma_2_coat_protein_putative__gamma_2_COP_putative_'    0.5288684 0.5152225 0.5848624 0.3345112 0.49284008 0.60768336 0.7030626 0.705036 0.48666668 0.6922126 0.64457834 0.6011696 0.4752941 0.66743916 0.63930637 0.7473262 0.49182242 0.5180864 0.77581865 0.46728972 0.63060987 0.6329114 0.60560095 0.6118881 0.6060606 0.5783972 0.53819036 0.5298945 0.5117647 0.506463 0.5611765 0.0 0.34275618 0.18735892 0.49427918 0.27097505 0.47313085 0.46728972 0.47196263 0.4918033 0.14285715 0.4602804 0.47196263 0.47780374 0.5264368 0.6413793 0.6444189 0.6432681 0.6455696 0.6342593 0.6231214 0.6421174
[33] 'gammacopI_chlamydo_gi|159465992|ref|XP_001691193_1|_gamma_cop_'                                                                           0.52850354 0.525687 0.5950119 0.064552665 0.51435405 0.586651 0.72849464 0.7003654 0.52666664 0.67879546 0.6506765 0.59294116 0.5 0.67506 0.64748204 0.7486413 0.50644785 0.52095807 0.8056266 0.48304093 0.6420188 0.6400938 0.6317647 0.62676054 0.626322 0.59320045 0.5448113 0.5387324 0.5253239 0.5188235 0.5924617 0.34275618 0.0 0.3454759 0.51943463 0.33294117 0.47775176 0.48243558 0.4800937 0.48986888 0.33568904 0.47189695 0.47892272 0.49532712 0.5212264 0.6533958 0.65298945 0.6553341 0.6576788 0.65140843 0.62485343 0.65298945
[34] 'gammacopI_oryza_gi|115471065|ref|NP_001059131_1|_Os07g0201100_'                                                                           0.53579676 0.5140515 0.5887743 0.33372504 0.51547617 0.5925495 0.70439416 0.68622756 0.5 0.70210135 0.6413959 0.59181285 0.46588236 0.6736111 0.62240183 0.7446524 0.49649534 0.50991833 0.779597 0.46962616 0.64096665 0.6432681 0.6161027 0.6083916 0.6130536 0.57772624 0.5393655 0.5193435 0.52117646 0.519389 0.57764703 0.18735892 0.3454759 0.0 0.5 0.2434881 0.4754673 0.47429907 0.47663552 0.4964871 0.14835787 0.46845794 0.47780374 0.47313085 0.5264368 0.6505747 0.65592635 0.65362483 0.6547756 0.6412037 0.6254335 0.6513234
[35] 'gammacopI_dictyo_gi|66805117|ref|XP_636291_1|_adaptin_N_terminal_domain_containing_protein_'                                              0.612978 0.6183746 0.6489607 0.5229682 0.60215056 0.6461001 0.71258277 0.69119424 0.58219177 0.7064677 0.66021764 0.63774914 0.55934197 0.6876457 0.66200465 0.7446524 0.5437573 0.5554259 0.78073514 0.5484247 0.64672035 0.6283084 0.64705884 0.6403712 0.644752 0.5983796 0.57827103 0.5705951 0.5550351 0.55672514 0.6014068 0.49427918 0.51943463 0.5 0.0 0.49942595 0.5437573 0.54259044 0.54259044 0.55035126 0.48509175 0.5344224 0.53908986 0.5437573 0.55875576 0.645977 0.64787114 0.64787114 0.64787114 0.633526 0.6270208 0.6444189
[36] 'gammacopI_physco_gi|168056664|ref|XP_001780339_1|_predicted_protein_'                                                                     0.53233254 0.5210773 0.594533 0.32470587 0.50238097 0.5913853 0.71503955 0.70023984 0.5133333 0.6922126 0.6429433 0.6 0.48588234 0.66935486 0.6280138 0.7406417 0.49182242 0.51752335 0.7959698 0.4813084 0.644752 0.65282583 0.61871344 0.6138728 0.62266356 0.59302324 0.5500589 0.5443925 0.53106683 0.529274 0.58147717 0.27097505 0.33294117 0.2434881 0.49942595 0.0 0.48247662 0.48364487 0.47897196 0.49531615 0.24263039 0.47313085 0.48247662 0.48247662 0.52927667 0.65513265 0.65628606 0.6585928 0.6574395 0.6412037 0.63468206 0.65513265
[37] 'gammacopI_mus_gi|8567340|ref|NP_059506_1|_coatomer_protein_complex_subunit_gamma_2_'                                                      0.53349 0.5283688 0.6126761 0.47892272 0.57875896 0.6170704 0.7304117 0.69360673 0.5337838 0.69900495 0.67317075 0.61948955 0.5138889 0.6591449 0.6591716 0.7466488 0.40552995 0.40591717 0.7794677 0.112514354 0.6356228 0.65581393 0.62093025 0.6322506 0.6283391 0.59345794 0.548951 0.53534186 0.54195803 0.53255814 0.5920746 0.47313085 0.47775176 0.4754673 0.5437573 0.48247662 0.0 0.04247991 0.009184845 0.4375 0.46378505 0.06659012 0.024110219 0.12629162 0.44561404 0.6488372 0.6534884 0.64534885 0.65 0.6484284 0.6372093 0.65465117
[38] 'gammacopI_bos_gi|126723233|ref|NP_001075917_1|_coatomer_protein_complex_subunit_gamma_2_'                                                 0.5346651 0.52718675 0.6103286 0.47775176 0.5823389 0.6239908 0.7357238 0.69360673 0.527027 0.6965174 0.67560977 0.62529004 0.5138889 0.6650831 0.6556213 0.75067025 0.40898618 0.40118343 0.7756654 0.11481056 0.63096625 0.6534884 0.62093025 0.6334107 0.62601626 0.59345794 0.5407925 0.5318656 0.54428905 0.5267442 0.5932401 0.46728972 0.48243558 0.47429907 0.54259044 0.48364487 0.04247991 0.0 0.0413318 0.43632075 0.46261683 0.07118255 0.03673938 0.12629162 0.44561404 0.6511628 0.65465117 0.6488372 0.6523256 0.6461001 0.63139534 0.6511628
[39] 'gammacopI_rat_gi|157817775|ref|NP_001100399_1|_hypothetical_protein_LOC301742_'                                                           0.53113985 0.52600473 0.61150235 0.47892272 0.5763723 0.62053055 0.7317397 0.69240046 0.527027 0.6965174 0.67560977 0.6218097 0.5138889 0.6615202 0.6556213 0.7479893 0.40552995 0.40118343 0.78073514 0.10907003 0.63678694 0.65697676 0.61860466 0.6322506 0.6283391 0.59228975 0.54428905 0.5330243 0.54428905 0.53023255 0.59090906 0.47196263 0.4800937 0.47663552 0.54259044 0.47897196 0.009184845 0.0413318 0.0 0.43632075 0.46495327 0.06659012 0.025258323 0.122847304 0.44093567 0.6488372 0.6534884 0.6465116 0.65 0.6495926 0.63837206 0.65465117
[40] 'gammacopI_monosiga_gi|167516914|ref|XP_001742798_1|_hypothetical_protein_'                                                                0.5559482 0.54761904 0.6108491 0.4862932 0.578125 0.5896226 0.7171854 0.69417477 0.5410959 0.70100504 0.67281675 0.61018956 0.54038006 0.6626937 0.64880955 0.7550201 0.46643108 0.49406177 0.8002561 0.4375 0.6252955 0.64344746 0.6168446 0.6177515 0.6137441 0.59338063 0.56004757 0.53846157 0.5249406 0.51720047 0.5776987 0.4918033 0.48986888 0.4964871 0.55035126 0.49531615 0.4375 0.43632075 0.43632075 0.0 0.49297425 0.43042454 0.4398585 0.4375 0.5 0.64066195 0.6453901 0.64066195 0.644208 0.63786983 0.61938536 0.63947994
[41] 'gammacopI_populus_gi|224077826|ref|XP_002305424_1|_predicted_protein_'                                                                    0.5277136 0.5 0.5827586 0.32391047 0.49522674 0.5950992 0.70212764 0.6962785 0.49333334 0.70333743 0.6421687 0.5885111 0.45647058 0.66589326 0.62804174 0.7446524 0.49299064 0.5081776 0.7833753 0.46845794 0.6320646 0.6401384 0.6116959 0.61001164 0.6109813 0.58420444 0.53121316 0.52163744 0.51760566 0.51348186 0.5586854 0.14285715 0.33568904 0.14835787 0.48509175 0.24263039 0.46378505 0.46261683 0.46495327 0.49297425 0.0 0.45560747 0.46728972 0.47079438 0.5304248 0.65092164 0.65282583 0.65282583 0.65513265 0.6446759 0.6277457 0.65282583
[42] 'gammacopI_gallus_gi|118081889|ref|XP_414981_2|_PREDICTED__similar_to_coatomer_protein_gamma2_COP_'                                        0.52408934 0.5248227 0.6126761 0.47892272 0.575179 0.6182238 0.72775567 0.69360673 0.5202703 0.69402987 0.6707317 0.6148492 0.5081019 0.65795726 0.65088755 0.74530834 0.39285713 0.40236688 0.7845374 0.1021814 0.63678694 0.64534885 0.61627907 0.6264501 0.6248548 0.58411217 0.54195803 0.5295481 0.53613055 0.52790695 0.59090906 0.4602804 0.47189695 0.46845794 0.5344224 0.47313085 0.06659012 0.07118255 0.06659012 0.43042454 0.45560747 0.0 0.061997704 0.11366246 0.44327486 0.65 0.6534884 0.64534885 0.6523256 0.6495926 0.627907 0.64767444
[43] 'gammacopI_homo_gi|109134349|ref|NP_036265_3|_coatomer_protein_complex_subunit_gamma_2_'                                                   0.53113985 0.52600473 0.61384976 0.48126465 0.5775656 0.62053055 0.7357238 0.69240046 0.527027 0.6927861 0.6768293 0.62064964 0.5115741 0.6650831 0.6556213 0.74932975 0.40437788 0.40118343 0.78073514 0.10677382 0.6356228 0.6523256 0.62093025 0.6322506 0.6283391 0.58878505 0.54428905 0.5330243 0.54195803 0.5337209 0.5979021 0.47196263 0.47892272 0.47780374 0.53908986 0.48247662 0.024110219 0.03673938 0.025258323 0.4398585 0.46728972 0.061997704 0.0 0.11481056 0.43976608 0.65465117 0.65465117 0.6488372 0.65581393 0.64726424 0.6360465 0.6523256
[44] 'gammacopI_danio_gi|18858453|ref|NP_571069_1|_coatomer_protein_complex_subunit_gamma_2_'                                                   0.53349 0.5283688 0.60915494 0.4906542 0.5833333 0.6182238 0.74236387 0.68998796 0.5337838 0.7039801 0.6784409 0.62412995 0.51676303 0.6591449 0.64615387 0.7520107 0.39470655 0.40473372 0.78073514 0.12270642 0.6418605 0.65505224 0.61860466 0.6264501 0.61904764 0.58926487 0.54545456 0.5365006 0.54428905 0.53255814 0.5979021 0.47780374 0.49532712 0.47313085 0.5437573 0.48247662 0.12629162 0.12629162 0.122847304 0.4375 0.47079438 0.11366246 0.11481056 0.0 0.425731 0.6562137 0.65389085 0.6527294 0.6585366 0.6523256 0.63646924 0.65505224
[45] 'gammacopI_celegans_gi|115532938|ref|NP_001040989_1|_hypothetical_protein_T14G10_5_'                                                       0.55263156 0.5378347 0.61965317 0.5259434 0.6085919 0.6030093 0.73698264 0.703125 0.56666666 0.7002488 0.6779661 0.6030445 0.5500589 0.6666667 0.67327887 0.76706827 0.44626167 0.4691502 0.79898864 0.44795322 0.65313226 0.6635731 0.6330598 0.6448598 0.65298945 0.5885781 0.5724382 0.5690867 0.56874263 0.5539906 0.61809635 0.5264368 0.5212264 0.5264368 0.55875576 0.52927667 0.44561404 0.44561404 0.44093567 0.5 0.5304248 0.44327486 0.43976608 0.425731 0.0 0.65429235 0.6577726 0.6508121 0.66009283 0.66511625 0.6527294 0.65545243
[46] 'gammacopI_Scer_SEC21YNL287W'                                                                                                              0.6880093 0.6863905 0.71229696 0.6533958 0.6738609 0.6982659 0.7464239 0.6993939 0.6597222 0.73838633 0.7174941 0.69186044 0.68229777 0.7144536 0.7089202 0.7828418 0.65967363 0.6682353 0.77221525 0.65389085 0.22854078 0.37419355 0.5566779 0.5544332 0.56453425 0.56938326 0.58494866 0.58930606 0.61714286 0.6144165 0.60779816 0.6413793 0.6533958 0.6505747 0.645977 0.65513265 0.6488372 0.6511628 0.6488372 0.64066195 0.65092164 0.65 0.65465117 0.6562137 0.65429235 0.0 0.05353319 0.026766594 0.02248394 0.26105717 0.28602383 0.042826552
[47] 'gammacopI_Sbay_c205_19942'                                                                                                                0.6903376 0.6887574 0.71809745 0.6541618 0.67506 0.7063584 0.7425228 0.70181817 0.6597222 0.7408313 0.71631205 0.69069767 0.6869871 0.7164706 0.7089202 0.78150135 0.6655012 0.67294115 0.7822278 0.6504065 0.2360515 0.3791622 0.5566779 0.54882157 0.56565654 0.5803965 0.5883694 0.5949943 0.62057143 0.6132723 0.60779816 0.6444189 0.65298945 0.65592635 0.64787114 0.65628606 0.6534884 0.65465117 0.6534884 0.6453901 0.65282583 0.6534884 0.65465117 0.65389085 0.6577726 0.05353319 0.0 0.052406415 0.05567452 0.27262932 0.2965368 0.055614974
[48] 'gammacopI_Smik_c1148_17826'                                                                                                               0.6845169 0.6863905 0.71693736 0.6553341 0.67266184 0.6982659 0.7477243 0.6969697 0.6597222 0.73716384 0.7174941 0.69534886 0.68229777 0.7117647 0.7089202 0.7788204 0.65967363 0.66588235 0.7734668 0.6504065 0.2274678 0.37486574 0.5566779 0.5533109 0.56116724 0.56828195 0.58494866 0.58930606 0.6217143 0.61556065 0.60779816 0.6432681 0.6553341 0.65362483 0.64787114 0.6585928 0.64534885 0.6488372 0.6465116 0.64066195 0.65282583 0.64534885 0.6488372 0.6527294 0.6508121 0.026766594 0.052406415 0.0 0.03104925 0.26293105 0.28896105 0.04278075
[49] 'gammacopI_Spar_c234_18256'                                                                                                                0.68917346 0.6887574 0.7146172 0.6576788 0.67506 0.6982659 0.74512357 0.70060605 0.6597222 0.73838633 0.71952665 0.69534886 0.68229777 0.7176471 0.7089202 0.7841823 0.6655012 0.6670588 0.7709637 0.65505224 0.23175965 0.37849462 0.5589225 0.5510662 0.56453425 0.57331866 0.5872292 0.592719 0.61714286 0.6144165 0.60779816 0.6455696 0.6576788 0.6547756 0.64787114 0.6574395 0.65 0.6523256 0.65 0.644208 0.65513265 0.6523256 0.65581393 0.6585366 0.66009283 0.02248394 0.05567452 0.03104925 0.0 0.26321468 0.2881907 0.048179872
[50] 'gammacopI_Scas_Contig582_11'                                                                                                              0.6884481 0.6812796 0.7016317 0.6596244 0.66986793 0.6979167 0.74545455 0.7075243 0.6666667 0.7389706 0.7156398 0.69383 0.6729191 0.6997636 0.7016509 0.7828418 0.65810966 0.65997636 0.7772215 0.64767444 0.29837838 0.3874459 0.5641892 0.5549327 0.5698198 0.58719647 0.5846682 0.595672 0.6274286 0.61098397 0.62227327 0.6342593 0.65140843 0.6412037 0.633526 0.6412037 0.6484284 0.6461001 0.6495926 0.63786983 0.6446759 0.6495926 0.64726424 0.6523256 0.66511625 0.26105717 0.27262932 0.26293105 0.26321468 0.0 0.3109426 0.26185346
[51] 'gammacopI_Sklu_Contig1674_2'                                                                                                              0.66899765 0.6627219 0.69383 0.62837046 0.6606715 0.68092483 0.7470665 0.70060605 0.6527778 0.7306273 0.7203792 0.67906976 0.66119576 0.6965762 0.7031802 0.78389263 0.64801866 0.6639151 0.7779172 0.6422764 0.3029316 0.3434453 0.5225225 0.5230596 0.5304054 0.5540839 0.5622857 0.5711035 0.59085715 0.5881007 0.5940367 0.6231214 0.62485343 0.6254335 0.6270208 0.63468206 0.6372093 0.63139534 0.63837206 0.61938536 0.6277457 0.627907 0.6360465 0.63646924 0.6527294 0.28602383 0.2965368 0.28896105 0.2881907 0.3109426 0.0 0.2835498
[52] 'gammacopI_Skud_Contig1837_2'                                                                                                              0.68102443 0.67928994 0.7157773 0.6541618 0.676259 0.7017341 0.74512357 0.6993939 0.6458333 0.7347188 0.7174941 0.68604654 0.6787808 0.70941174 0.7089202 0.78150135 0.6585082 0.66588235 0.7784731 0.65156794 0.22961374 0.36949515 0.5521886 0.5476992 0.55780023 0.56828195 0.5826682 0.5847554 0.6125714 0.61212814 0.60665137 0.6421174 0.65298945 0.6513234 0.6444189 0.65513265 0.65465117 0.6511628 0.65465117 0.63947994 0.65282583 0.64767444 0.6523256 0.65505224 0.65545243 0.042826552 0.055614974 0.04278075 0.048179872 0.26185346 0.2835498 0.0
;
END; [Distances]
BEGIN Sets;
  TAXSET 'amoebozoa' = 'gammacopI_dictyo_gi|66805117|ref|XP_636291_1|_adaptin_N_terminal_domain_containing_protein_' 'gamma_ehisto_518_m00020_|||coatomer_protein_gamma_subunit_putative|Entamoeba_histolytica|chr_unknown|||Auto';
  TAXSET 'basidiomycota' = 'gammacopI_crypto_gi|134110724|ref|XP_775826_1|_hypothetical_protein_CNBD2360_' 'gammacopI_ustil_gi|71004498|ref|XP_756915_1|_hypothetical_protein_UM00768_1_';
  TAXSET 'choanoflagellata' = 'gammacopI_monosiga_gi|167516914|ref|XP_001742798_1|_hypothetical_protein_';
  TAXSET 'chromalveolata' = 'gamma_Thaps3|269663|estExt_thaps1_ua_kg_C_chr_130031' 'gamma_phytoph_PITG_03549_|_PITT_03549_|_Phytophthora_infestans_hypothetical_protein_similar_to_clathrin_binding_translation_910_aa' 'gamma_Phatr2|25664|estExt_Genewise1_C_chr_30138' 'gamma_tparva_529_m04382_|TP04_0297|TP04_0297|coatomer_gamma_subunit_putative|Theileria_parva|chr_4|c4m529|529' 'gamma_tetrahym_51_m00166_|||Adaptin_N_terminal_region_family_protein|T__thermophilia|chr_0|8254437|51' 'gamma_PlasmoB001644_02_0_|||coat_protein_gamma_subunit_putative|Plasmodium_berghei|chr_||Partial|Auto' 'gamma_Toxoplasma_gondii|VIII|59_m00090|Annotation|Toxoplasma_gondii_TIGR|protein_coding_coatomer_protein_gamma_2_subunit_putative' 'gamma_pfalci_638271361_NP_701319_PF11_0463_coat_protein_gamma_subunit_putative_' 'gamma_chomins_640324749_XP_668501_Chro_70219_coatomer_gamma_subunit_';
  TAXSET 'excavata' = 'gamma_tricho_gi|123429688|ref|XP_001307746_1|_Adaptin_N_terminal_region_family_protein_' 'gamma_naegleria_estExt_fgeneshHS_pg_C_770012' 'gammacopI_populus_gi|224077826|ref|XP_002305424_1|_predicted_protein_' 'gamma_leish_LinJ28_V3_2820_|||coatomer_gamma_subunit_putative|Leishmania_infantum|chr_28|||Auto';
  TAXSET 'fungi' = 'gammacopI_candiA_gi|68484931|ref|XP_713604_1|_hypothetical_protein_CaO19_8379_' 'gammacopI_Spar_c234_18256' 'gammacopI_asper_gi|67536754|ref|XP_662151_1|_hypothetical_protein_AN4547_2_' 'gammacopI_Sbay_c205_19942' 'gammacopI_neurosp_gi|85115358|ref|XP_964857_1|_hypothetical_protein_NCU01992_' 'gammacopI_Sklu_Contig1674_2' 'gammacopI_Scer_SEC21YNL287W' 'gammacopI_Kluyver_gi|50309085|ref|XP_454548_1|_unnamed_protein_product_' 'gammacopI_cadiG_gi|50294175|ref|XP_449499_1|_hypothetical_protein_CAGL0M03531g_' 'gammacopI_debaro_gi|50405699|ref|XP_456488_1|_hypothetical_protein_DEHA0A03795g_' 'gammacopI_Smik_c1148_17826' 'gammacopI_yarrow_gi|50555079|ref|XP_504948_1|_YALI0F03454p_' 'gammacopI_crypto_gi|134110724|ref|XP_775826_1|_hypothetical_protein_CNBD2360_' 'gammacopI_Scas_Contig582_11' 'gammacopI_Skud_Contig1837_2' 'gamma_ecuni_gi|19172987|ref|NP_597538_1|_COATOMER_PROTEIN_GAMMA_SUBUNIT_' 'gammacopI_ustil_gi|71004498|ref|XP_756915_1|_hypothetical_protein_UM00768_1_' 'gammacopI_pichia_gi|150951546|ref|XP_001387882_2|_coatomer_gamma_non_clathrin_coat_protein_involved_in_transport_between_ER_and_Golgi_' 'gammacopI_schizo_gi|19114283|ref|NP_593371_1|_coatomer_gamma_subunit_Sec21_predicted_';
  TAXSET 'metazoa' = 'gammacopI_rat_gi|157817775|ref|NP_001100399_1|_hypothetical_protein_LOC301742_' 'gamma_apis_gi|66526638|ref|XP_623356_1|_PREDICTED__similar_to__coatomer_protein_CG1528_PA_isoform_A_isoform_2_' 'gammacopI_homo_gi|109134349|ref|NP_036265_3|_coatomer_protein_complex_subunit_gamma_2_' 'gamma_xenopus_gi|148222563|ref|NP_001086117_1|_MGC83366_protein_' 'gammacopI_bos_gi|126723233|ref|NP_001075917_1|_coatomer_protein_complex_subunit_gamma_2_' 'gammacopI_danio_gi|18858453|ref|NP_571069_1|_coatomer_protein_complex_subunit_gamma_2_' 'gammacopI_celegans_gi|115532938|ref|NP_001040989_1|_hypothetical_protein_T14G10_5_' 'gammacopI_mus_gi|8567340|ref|NP_059506_1|_coatomer_protein_complex_subunit_gamma_2_' 'gamma_droso_gi|21064641|gb|AAM29550_1|_RE62270p_' 'gammacopI_gallus_gi|118081889|ref|XP_414981_2|_PREDICTED__similar_to_coatomer_protein_gamma2_COP_';
  TAXSET 'microsporidia' = 'gamma_ecuni_gi|19172987|ref|NP_597538_1|_COATOMER_PROTEIN_GAMMA_SUBUNIT_';
  TAXSET 'pezizomycetes' = 'gammacopI_asper_gi|67536754|ref|XP_662151_1|_hypothetical_protein_AN4547_2_' 'gammacopI_neurosp_gi|85115358|ref|XP_964857_1|_hypothetical_protein_NCU01992_' 'gammacopI_schizo_gi|19114283|ref|NP_593371_1|_coatomer_gamma_subunit_Sec21_predicted_';
  TAXSET 'plantae' = 'gammacopI_chlamydo_gi|159465992|ref|XP_001691193_1|_gamma_cop_' 'gammacopI_physco_gi|168056664|ref|XP_001780339_1|_predicted_protein_' 'gammacopI_athali_gi|42567389|ref|NP_195171_2|_coatomer_gamma_2_subunit_putative__gamma_2_coat_protein_putative__gamma_2_COP_putative_' 'gamma_Volca1|72994|estExt_Genewise1_C_40368' 'gamma_Ost9901_3|36263|e_gwEuk_2_55_1' 'gammacopI_oryza_gi|115471065|ref|NP_001059131_1|_Os07g0201100_';
  TAXSET 'rhodophyta' = 'gamma_CMER|CMP053C_coatomer_protein_complex_subunit_gamma';
  TAXSET 'saccharomycotina' = 'gammacopI_candiA_gi|68484931|ref|XP_713604_1|_hypothetical_protein_CaO19_8379_' 'gammacopI_Spar_c234_18256' 'gammacopI_Sbay_c205_19942' 'gammacopI_Sklu_Contig1674_2' 'gammacopI_Kluyver_gi|50309085|ref|XP_454548_1|_unnamed_protein_product_' 'gammacopI_Scer_SEC21YNL287W' 'gammacopI_cadiG_gi|50294175|ref|XP_449499_1|_hypothetical_protein_CAGL0M03531g_' 'gammacopI_debaro_gi|50405699|ref|XP_456488_1|_hypothetical_protein_DEHA0A03795g_' 'gammacopI_Smik_c1148_17826' 'gammacopI_yarrow_gi|50555079|ref|XP_504948_1|_YALI0F03454p_' 'gammacopI_Scas_Contig582_11' 'gammacopI_Skud_Contig1837_2' 'gammacopI_pichia_gi|150951546|ref|XP_001387882_2|_coatomer_gamma_non_clathrin_coat_protein_involved_in_transport_between_ER_and_Golgi_';
  TAXSET 'unikonta' = 'gammacopI_rat_gi|157817775|ref|NP_001100399_1|_hypothetical_protein_LOC301742_' 'gammacopI_asper_gi|67536754|ref|XP_662151_1|_hypothetical_protein_AN4547_2_' 'gammacopI_Sklu_Contig1674_2' 'gammacopI_celegans_gi|115532938|ref|NP_001040989_1|_hypothetical_protein_T14G10_5_' 'gammacopI_cadiG_gi|50294175|ref|XP_449499_1|_hypothetical_protein_CAGL0M03531g_' 'gammacopI_Smik_c1148_17826' 'gammacopI_yarrow_gi|50555079|ref|XP_504948_1|_YALI0F03454p_' 'gammacopI_crypto_gi|134110724|ref|XP_775826_1|_hypothetical_protein_CNBD2360_' 'gammacopI_homo_gi|109134349|ref|NP_036265_3|_coatomer_protein_complex_subunit_gamma_2_' 'gammacopI_bos_gi|126723233|ref|NP_001075917_1|_coatomer_protein_complex_subunit_gamma_2_' 'gamma_ecuni_gi|19172987|ref|NP_597538_1|_COATOMER_PROTEIN_GAMMA_SUBUNIT_' 'gammacopI_mus_gi|8567340|ref|NP_059506_1|_coatomer_protein_complex_subunit_gamma_2_' 'gammacopI_gallus_gi|118081889|ref|XP_414981_2|_PREDICTED__similar_to_coatomer_protein_gamma2_COP_' 'gamma_ehisto_518_m00020_|||coatomer_protein_gamma_subunit_putative|Entamoeba_histolytica|chr_unknown|||Auto' 'gammacopI_candiA_gi|68484931|ref|XP_713604_1|_hypothetical_protein_CaO19_8379_' 'gamma_apis_gi|66526638|ref|XP_623356_1|_PREDICTED__similar_to__coatomer_protein_CG1528_PA_isoform_A_isoform_2_' 'gammacopI_Spar_c234_18256' 'gammacopI_Sbay_c205_19942' 'gamma_xenopus_gi|148222563|ref|NP_001086117_1|_MGC83366_protein_' 'gammacopI_neurosp_gi|85115358|ref|XP_964857_1|_hypothetical_protein_NCU01992_' 'gammacopI_Kluyver_gi|50309085|ref|XP_454548_1|_unnamed_protein_product_' 'gammacopI_Scer_SEC21YNL287W' 'gammacopI_danio_gi|18858453|ref|NP_571069_1|_coatomer_protein_complex_subunit_gamma_2_' 'gammacopI_debaro_gi|50405699|ref|XP_456488_1|_hypothetical_protein_DEHA0A03795g_' 'gammacopI_Scas_Contig582_11' 'gammacopI_Skud_Contig1837_2' 'gammacopI_monosiga_gi|167516914|ref|XP_001742798_1|_hypothetical_protein_' 'gamma_droso_gi|21064641|gb|AAM29550_1|_RE62270p_' 'gammacopI_ustil_gi|71004498|ref|XP_756915_1|_hypothetical_protein_UM00768_1_' 'gammacopI_dictyo_gi|66805117|ref|XP_636291_1|_adaptin_N_terminal_domain_containing_protein_' 'gammacopI_pichia_gi|150951546|ref|XP_001387882_2|_coatomer_gamma_non_clathrin_coat_protein_involved_in_transport_between_ER_and_Golgi_' 'gammacopI_schizo_gi|19114283|ref|NP_593371_1|_coatomer_gamma_subunit_Sec21_predicted_';
END; [Sets]

BEGIN Splits;
DIMENSIONS ntax=52 nsplits=182;
FORMAT labels=no weights=yes confidences=no intervals=no;
PROPERTIES fit=98.28 cyclic;
CYCLE 1 2 13 5 32 41 34 36 4 33 35 40 18 17 44 20 42 39 37 43 38 45 31 30 29 28 27 26 50 47 49 46 48 52 21 51 22 24 23 25 11 16 19 7 8 10 15 9 14 3 12 6;
MATRIX
[1, size=1] 	 0.31360942 	  1 2 3 4 5 7 8 9 10 11 12 13 14 15 16 17 18 19 20 21 22 23 24 25 26 27 28 29 30 31 32 33 34 35 36 37 38 39 40 41 42 43 44 45 46 47 48 49 50 51 52,
[2, size=24] 	 0.0053481245 	  1 2 4 5 13 17 18 20 26 27 28 29 30 31 32 33 34 35 36 37 38 39 40 41 42 43 44 45,
[3, size=25] 	 0.010382046 	  1 2 4 5 13 17 18 20 27 28 29 30 31 32 33 34 35 36 37 38 39 40 41 42 43 44 45,
[4, size=21] 	 0.005098206 	  1 2 4 5 13 17 18 20 32 33 34 35 36 37 38 39 40 41 42 43 44,
[5, size=10] 	 0.0017286283 	  1 2 4 5 13 32 33 34 36 41,
[6, size=3] 	 0.033022594 	  1 2 13,
[7, size=2] 	 0.10638065 	  1 2,
[8, size=1] 	 0.13385795 	  1,
[9, size=1] 	 0.3187406 	  1 2 3 4 5 6 7 8 9 10 11 13 14 15 16 17 18 19 20 21 22 23 24 25 26 27 28 29 30 31 32 33 34 35 36 37 38 39 40 41 42 43 44 45 46 47 48 49 50 51 52,
[10, size=23] 	 0.002770814 	  1 2 4 5 6 13 17 18 20 26 27 28 29 30 31 32 33 34 35 36 37 38 39 40 41 42 43 44 45,
[11, size=3] 	 0.0036679485 	  1 2 6,
[12, size=1] 	 0.28191587 	  1 2 4 5 6 7 8 9 10 11 12 13 14 15 16 17 18 19 20 21 22 23 24 25 26 27 28 29 30 31 32 33 34 35 36 37 38 39 40 41 42 43 44 45 46 47 48 49 50 51 52,
[13, size=3] 	 0.01558708 	  1 2 4 5 6 7 8 10 11 12 13 15 16 17 18 19 20 21 22 23 24 25 26 27 28 29 30 31 32 33 34 35 36 37 38 39 40 41 42 43 44 45 46 47 48 49 50 51 52,
[14, size=5] 	 0.013809409 	  1 2 4 5 6 7 8 11 12 13 16 17 18 19 20 21 22 23 24 25 26 27 28 29 30 31 32 33 34 35 36 37 38 39 40 41 42 43 44 45 46 47 48 49 50 51 52,
[15, size=7] 	 0.0013931703 	  1 2 4 5 6 11 12 13 16 17 18 19 20 21 22 23 24 25 26 27 28 29 30 31 32 33 34 35 36 37 38 39 40 41 42 43 44 45 46 47 48 49 50 51 52,
[16, size=8] 	 0.006892249 	  1 2 4 5 6 11 12 13 16 17 18 20 21 22 23 24 25 26 27 28 29 30 31 32 33 34 35 36 37 38 39 40 41 42 43 44 45 46 47 48 49 50 51 52,
[17, size=1] 	 0.28503278 	  1 2 3 4 5 6 7 8 9 10 11 12 13 15 16 17 18 19 20 21 22 23 24 25 26 27 28 29 30 31 32 33 34 35 36 37 38 39 40 41 42 43 44 45 46 47 48 49 50 51 52,
[18, size=2] 	 0.018331284 	  1 2 3 4 5 6 7 8 10 11 12 13 15 16 17 18 19 20 21 22 23 24 25 26 27 28 29 30 31 32 33 34 35 36 37 38 39 40 41 42 43 44 45 46 47 48 49 50 51 52,
[19, size=3] 	 0.011584572 	  1 2 3 4 5 6 7 8 10 11 12 13 16 17 18 19 20 21 22 23 24 25 26 27 28 29 30 31 32 33 34 35 36 37 38 39 40 41 42 43 44 45 46 47 48 49 50 51 52,
[20, size=7] 	 0.0033504928 	  1 2 3 4 5 6 11 12 13 16 17 18 20 21 22 23 24 25 26 27 28 29 30 31 32 33 34 35 36 37 38 39 40 41 42 43 44 45 46 47 48 49 50 51 52,
[21, size=8] 	 4.08159E-4 	  1 2 3 4 5 6 11 12 13 17 18 20 21 22 23 24 25 26 27 28 29 30 31 32 33 34 35 36 37 38 39 40 41 42 43 44 45 46 47 48 49 50 51 52,
[22, size=21] 	 0.0023580599 	  1 2 3 4 5 6 12 13 17 18 20 26 27 28 29 30 31 32 33 34 35 36 37 38 39 40 41 42 43 44 45,
[23, size=13] 	 1.5211928E-4 	  1 2 3 4 5 6 12 13 32 33 34 36 41,
[24, size=1] 	 0.029095383 	  1 2 3 4 5 6 7 8 10 11 12 13 14 15 16 17 18 19 20 21 22 23 24 25 26 27 28 29 30 31 32 33 34 35 36 37 38 39 40 41 42 43 44 45 46 47 48 49 50 51 52,
[25, size=2] 	 0.11314345 	  1 2 3 4 5 6 7 8 10 11 12 13 14 16 17 18 19 20 21 22 23 24 25 26 27 28 29 30 31 32 33 34 35 36 37 38 39 40 41 42 43 44 45 46 47 48 49 50 51 52,
[26, size=3] 	 0.04174107 	  1 2 3 4 5 6 7 8 11 12 13 14 16 17 18 19 20 21 22 23 24 25 26 27 28 29 30 31 32 33 34 35 36 37 38 39 40 41 42 43 44 45 46 47 48 49 50 51 52,
[27, size=1] 	 0.15618962 	  1 2 3 4 5 6 7 8 9 10 11 12 13 14 16 17 18 19 20 21 22 23 24 25 26 27 28 29 30 31 32 33 34 35 36 37 38 39 40 41 42 43 44 45 46 47 48 49 50 51 52,
[28, size=19] 	 0.0039967424 	  1 2 3 4 5 6 9 12 13 14 17 18 20 26 27 28 29 30 31 32 33 34 35 36 37 38 39 40 41 42 43 44 45,
[29, size=25] 	 0.0064704 	  1 2 3 4 5 6 9 12 13 14 17 18 20 32 33 34 35 36 37 38 39 40 41 42 43 44 45,
[30, size=1] 	 0.31101847 	  1 2 3 4 5 6 7 8 9 11 12 13 14 15 16 17 18 19 20 21 22 23 24 25 26 27 28 29 30 31 32 33 34 35 36 37 38 39 40 41 42 43 44 45 46 47 48 49 50 51 52,
[31, size=5] 	 0.0040337634 	  1 2 3 4 5 6 9 11 12 13 14 15 17 18 20 21 22 23 24 25 26 27 28 29 30 31 32 33 34 35 36 37 38 39 40 41 42 43 44 45 46 47 48 49 50 51 52,
[32, size=6] 	 0.0019077831 	  1 2 3 4 5 6 9 12 13 14 15 17 18 20 21 22 23 24 25 26 27 28 29 30 31 32 33 34 35 36 37 38 39 40 41 42 43 44 45 46 47 48 49 50 51 52,
[33, size=17] 	 2.066853E-4 	  1 2 3 4 5 6 9 12 13 14 15 17 18 20 26 27 28 29 30 31 32 33 34 35 36 37 38 39 40 41 42 43 44 45 50,
[34, size=19] 	 0.0069056414 	  1 2 3 4 5 6 9 12 13 14 15 17 18 20 27 28 29 30 31 32 33 34 35 36 37 38 39 40 41 42 43 44 45,
[35, size=24] 	 1.8799126E-5 	  1 2 3 4 5 6 9 12 13 14 15 17 18 20 32 33 34 35 36 37 38 39 40 41 42 43 44 45,
[36, size=25] 	 0.0010243779 	  1 2 3 4 5 6 9 12 13 14 15 17 18 20 32 33 34 35 36 37 38 39 40 41 42 43 44,
[37, size=1] 	 0.35546765 	  1 2 3 4 5 6 7 9 10 11 12 13 14 15 16 17 18 19 20 21 22 23 24 25 26 27 28 29 30 31 32 33 34 35 36 37 38 39 40 41 42 43 44 45 46 47 48 49 50 51 52,
[38, size=5] 	 9.940906E-4 	  1 2 3 4 5 6 9 10 12 13 14 15 17 18 20 21 22 23 24 25 26 27 28 29 30 31 32 33 34 35 36 37 38 39 40 41 42 43 44 45 46 47 48 49 50 51 52,
[39, size=18] 	 0.0030869124 	  1 2 3 4 5 6 9 10 12 13 14 15 17 18 20 27 28 29 30 31 32 33 34 35 36 37 38 39 40 41 42 43 44 45,
[40, size=20] 	 0.0030912452 	  1 2 3 4 5 6 9 10 12 13 14 15 17 18 20 29 30 31 32 33 34 35 36 37 38 39 40 41 42 43 44 45,
[41, size=23] 	 2.4286412E-5 	  1 2 3 4 5 6 9 10 12 13 14 15 17 18 20 32 33 34 35 36 37 38 39 40 41 42 43 44 45,
[42, size=25] 	 9.6716784E-4 	  1 2 3 4 5 6 9 10 12 13 14 15 17 18 20 32 33 34 35 36 37 39 40 41 42 43 44,
[43, size=17] 	 0.0012713572 	  1 2 3 4 5 6 9 10 12 13 14 15 32 33 34 36 41,
[44, size=1] 	 0.36627963 	  1 2 3 4 5 6 8 9 10 11 12 13 14 15 16 17 18 19 20 21 22 23 24 25 26 27 28 29 30 31 32 33 34 35 36 37 38 39 40 41 42 43 44 45 46 47 48 49 50 51 52,
[45, size=3] 	 0.016091332 	  1 2 3 4 5 6 8 9 10 11 12 13 14 15 17 18 20 21 22 23 24 25 26 27 28 29 30 31 32 33 34 35 36 37 38 39 40 41 42 43 44 45 46 47 48 49 50 51 52,
[46, size=1] 	 0.4099529 	  1 2 3 4 5 6 7 8 9 10 11 12 13 14 15 16 17 18 20 21 22 23 24 25 26 27 28 29 30 31 32 33 34 35 36 37 38 39 40 41 42 43 44 45 46 47 48 49 50 51 52,
[47, size=2] 	 0.007191356 	  1 2 3 4 5 6 7 8 9 10 11 12 13 14 15 17 18 20 21 22 23 24 25 26 27 28 29 30 31 32 33 34 35 36 37 38 39 40 41 42 43 44 45 46 47 48 49 50 51 52,
[48, size=4] 	 0.005448955 	  1 2 3 4 5 6 7 8 9 10 12 13 14 15 17 18 20 21 22 23 24 26 27 28 29 30 31 32 33 34 35 36 37 38 39 40 41 42 43 44 45 46 47 48 49 50 51 52,
[49, size=1] 	 0.39288384 	  1 2 3 4 5 6 7 8 9 10 11 12 13 14 15 17 18 19 20 21 22 23 24 25 26 27 28 29 30 31 32 33 34 35 36 37 38 39 40 41 42 43 44 45 46 47 48 49 50 51 52,
[50, size=2] 	 0.0014630943 	  1 2 3 4 5 6 7 8 9 10 12 13 14 15 17 18 19 20 21 22 23 24 25 26 27 28 29 30 31 32 33 34 35 36 37 38 39 40 41 42 43 44 45 46 47 48 49 50 51 52,
[51, size=1] 	 0.3468881 	  1 2 3 4 5 6 7 8 9 10 12 13 14 15 16 17 18 19 20 21 22 23 24 25 26 27 28 29 30 31 32 33 34 35 36 37 38 39 40 41 42 43 44 45 46 47 48 49 50 51 52,
[52, size=15] 	 0.0036066805 	  1 2 3 5 6 7 8 9 10 12 13 14 15 16 19,
[53, size=1] 	 0.1036326 	  1 2 3 4 5 6 7 8 9 10 11 12 13 14 15 16 17 18 19 20 21 22 23 24 26 27 28 29 30 31 32 33 34 35 36 37 38 39 40 41 42 43 44 45 46 47 48 49 50 51 52,
[54, size=2] 	 0.0022684338 	  1 2 3 4 5 6 7 8 9 10 11 12 13 14 15 16 17 18 19 20 21 22 24 26 27 28 29 30 31 32 33 34 35 36 37 38 39 40 41 42 43 44 45 46 47 48 49 50 51 52,
[55, size=3] 	 0.15809774 	  1 2 3 4 5 6 7 8 9 10 11 12 13 14 15 16 17 18 19 20 21 22 26 27 28 29 30 31 32 33 34 35 36 37 38 39 40 41 42 43 44 45 46 47 48 49 50 51 52,
[56, size=5] 	 0.0029534337 	  1 2 3 4 5 6 7 8 9 10 11 12 13 14 15 16 17 18 19 20 21 26 27 28 29 30 31 32 33 34 35 36 37 38 39 40 41 42 43 44 45 46 47 48 49 50 52,
[57, size=8] 	 6.7178556E-4 	  1 2 3 4 5 6 7 8 9 10 11 12 13 14 15 16 17 18 19 20 26 27 28 29 30 31 32 33 34 35 36 37 38 39 40 41 42 43 44 45 46 47 49 50,
[58, size=11] 	 0.0041440516 	  1 2 3 4 5 6 7 8 9 10 11 12 13 14 15 16 17 18 19 20 26 27 28 29 30 31 32 33 34 35 36 37 38 39 40 41 42 43 44 45 50,
[59, size=12] 	 0.012570529 	  1 2 3 4 5 6 7 8 9 10 11 12 13 14 15 16 17 18 19 20 26 27 28 29 30 31 32 33 34 35 36 37 38 39 40 41 42 43 44 45,
[60, size=14] 	 0.0016515221 	  1 2 3 4 5 6 7 8 9 10 11 12 13 14 15 16 17 18 19 20 28 29 30 31 32 33 34 35 36 37 38 39 40 41 42 43 44 45,
[61, size=15] 	 1.801843E-5 	  1 2 3 4 5 6 7 8 9 10 11 12 13 14 15 16 17 18 19 20 29 30 31 32 33 34 35 36 37 38 39 40 41 42 43 44 45,
[62, size=18] 	 0.03026822 	  1 2 3 4 5 6 7 8 9 10 11 12 13 14 15 16 17 18 19 20 32 33 34 35 36 37 38 39 40 41 42 43 44 45,
[63, size=21] 	 0.0025087127 	  1 2 3 4 5 6 7 8 9 10 11 12 13 14 15 16 19 32 34 36 41,
[64, size=16] 	 2.1425561E-5 	  1 2 3 5 6 7 8 9 10 11 12 13 14 15 16 19,
[65, size=15] 	 0.0029166061 	  1 2 3 6 7 8 9 10 11 12 13 14 15 16 19,
[66, size=13] 	 1.4599198E-5 	  1 3 6 7 8 9 10 11 12 14 15 16 19,
[67, size=1] 	 0.10301505 	  1 2 3 4 5 6 7 8 9 10 11 12 13 14 15 16 17 18 19 20 21 22 24 25 26 27 28 29 30 31 32 33 34 35 36 37 38 39 40 41 42 43 44 45 46 47 48 49 50 51 52,
[68, size=4] 	 2.3539824E-5 	  1 2 3 4 5 6 7 8 9 10 11 12 13 14 15 16 17 18 19 20 21 25 26 27 28 29 30 31 32 33 34 35 36 37 38 39 40 41 42 43 44 45 46 47 48 49 50 52,
[69, size=14] 	 0.001878551 	  1 2 3 4 5 6 7 8 9 10 11 12 13 14 15 16 17 18 19 20 25 29 30 31 32 33 34 35 36 37 38 39 40 41 42 43 44 45,
[70, size=1] 	 0.10130466 	  1 2 3 4 5 6 7 8 9 10 11 12 13 14 15 16 17 18 19 20 21 22 23 25 26 27 28 29 30 31 32 33 34 35 36 37 38 39 40 41 42 43 44 45 46 47 48 49 50 51 52,
[71, size=11] 	 0.0018754929 	  1 2 3 4 5 6 7 8 9 10 11 12 13 14 15 16 17 18 19 20 23 25 27 28 29 30 31 32 33 34 35 36 37 38 39 40 41 42 43 44 45,
[72, size=12] 	 1.92285E-4 	  1 2 3 4 5 6 7 8 9 10 11 12 13 14 15 16 17 18 19 20 23 25 28 29 30 31 32 33 34 35 36 37 38 39 40 41 42 43 44 45,
[73, size=16] 	 1.2601494E-4 	  1 2 3 4 5 6 7 8 9 10 11 12 13 14 15 16 17 18 19 20 23 25 32 33 34 35 36 37 38 39 40 41 42 43 44 45,
[74, size=1] 	 0.17637116 	  1 2 3 4 5 6 7 8 9 10 11 12 13 14 15 16 17 18 19 20 21 23 24 25 26 27 28 29 30 31 32 33 34 35 36 37 38 39 40 41 42 43 44 45 46 47 48 49 50 51 52,
[75, size=2] 	 0.008625961 	  1 2 3 4 5 6 7 8 9 10 11 12 13 14 15 16 17 18 19 20 21 23 24 25 26 27 28 29 30 31 32 33 34 35 36 37 38 39 40 41 42 43 44 45 46 47 48 49 50 52,
[76, size=8] 	 8.1498455E-4 	  1 2 3 4 5 6 7 8 9 10 11 12 13 14 15 16 17 18 19 20 23 24 25 26 27 28 29 30 31 32 33 34 35 36 37 38 39 40 41 42 43 44 45 50,
[77, size=9] 	 0.0942191 	  1 2 3 4 5 6 7 8 9 10 11 12 13 14 15 16 17 18 19 20 23 24 25 26 27 28 29 30 31 32 33 34 35 36 37 38 39 40 41 42 43 44 45,
[78, size=12] 	 0.0014595113 	  1 2 3 4 5 6 7 8 9 10 11 12 13 14 15 16 17 18 19 20 23 24 25 29 30 31 32 33 34 35 36 37 38 39 40 41 42 43 44 45,
[79, size=1] 	 0.12659985 	  1 2 3 4 5 6 7 8 9 10 11 12 13 14 15 16 17 18 19 20 21 22 23 24 25 26 27 28 29 30 31 32 33 34 35 36 37 38 39 40 41 42 43 44 45 46 47 48 49 50 52,
[80, size=6] 	 0.0028060526 	  1 2 3 4 5 6 7 8 9 10 11 12 13 14 15 16 17 18 19 20 22 23 24 25 26 27 28 29 30 31 32 33 34 35 36 37 38 39 40 41 42 43 44 45 47 50,
[81, size=7] 	 0.005127436 	  1 2 3 4 5 6 7 8 9 10 11 12 13 14 15 16 17 18 19 20 22 23 24 25 26 27 28 29 30 31 32 33 34 35 36 37 38 39 40 41 42 43 44 45 50,
[82, size=8] 	 0.025947882 	  1 2 3 4 5 6 7 8 9 10 11 12 13 14 15 16 17 18 19 20 22 23 24 25 26 27 28 29 30 31 32 33 34 35 36 37 38 39 40 41 42 43 44 45,
[83, size=9] 	 3.0329564E-4 	  1 2 3 4 5 6 7 8 9 10 11 12 13 14 15 16 17 18 19 20 22 23 24 25 27 28 29 30 31 32 33 34 35 36 37 38 39 40 41 42 43 44 45,
[84, size=10] 	 0.002401466 	  1 2 3 4 5 6 7 8 9 10 11 12 13 14 15 16 17 18 19 20 22 23 24 25 28 29 30 31 32 33 34 35 36 37 38 39 40 41 42 43 44 45,
[85, size=1] 	 0.11334413 	  1 2 3 4 5 6 7 8 9 10 11 12 13 14 15 16 17 18 19 20 22 23 24 25 26 27 28 29 30 31 32 33 34 35 36 37 38 39 40 41 42 43 44 45 46 47 48 49 50 51 52,
[86, size=6] 	 0.021123381 	  1 2 3 4 5 6 7 8 9 10 11 12 13 14 15 16 17 18 19 20 22 23 24 25 26 27 28 29 30 31 32 33 34 35 36 37 38 39 40 41 42 43 44 45 50 51,
[87, size=7] 	 0.013614759 	  1 2 3 4 5 6 7 8 9 10 11 12 13 14 15 16 17 18 19 20 22 23 24 25 26 27 28 29 30 31 32 33 34 35 36 37 38 39 40 41 42 43 44 45 51,
[88, size=1] 	 0.021631122 	  1 2 3 4 5 6 7 8 9 10 11 12 13 14 15 16 17 18 19 20 21 22 23 24 25 26 27 28 29 30 31 32 33 34 35 36 37 38 39 40 41 42 43 44 45 46 47 48 49 50 51,
[89, size=3] 	 0.001793285 	  1 2 3 4 5 6 7 8 9 10 11 12 13 14 15 16 17 18 19 20 21 22 23 24 25 26 27 28 29 30 31 32 33 34 35 36 37 38 39 40 41 42 43 44 45 47 49 50 51,
[90, size=4] 	 0.0016224982 	  1 2 3 4 5 6 7 8 9 10 11 12 13 14 15 16 17 18 19 20 21 22 23 24 25 26 27 28 29 30 31 32 33 34 35 36 37 38 39 40 41 42 43 44 45 47 50 51,
[91, size=5] 	 0.073284544 	  1 2 3 4 5 6 7 8 9 10 11 12 13 14 15 16 17 18 19 20 21 22 23 24 25 26 27 28 29 30 31 32 33 34 35 36 37 38 39 40 41 42 43 44 45 50 51,
[92, size=6] 	 0.016230984 	  1 2 3 4 5 6 7 8 9 10 11 12 13 14 15 16 17 18 19 20 21 22 23 24 25 26 27 28 29 30 31 32 33 34 35 36 37 38 39 40 41 42 43 44 45 51,
[93, size=7] 	 0.002877302 	  1 2 3 4 5 6 7 8 9 10 11 12 13 14 15 16 17 18 19 20 21 22 23 24 25 27 28 29 30 31 32 33 34 35 36 37 38 39 40 41 42 43 44 45 51,
[94, size=9] 	 1.6331865E-4 	  1 2 3 4 5 6 7 8 9 10 11 12 13 14 15 16 17 18 19 20 21 22 23 24 25 29 30 31 32 33 34 35 36 37 38 39 40 41 42 43 44 45 51,
[95, size=1] 	 0.013550783 	  1 2 3 4 5 6 7 8 9 10 11 12 13 14 15 16 17 18 19 20 21 22 23 24 25 26 27 28 29 30 31 32 33 34 35 36 37 38 39 40 41 42 43 44 45 46 47 49 50 51 52,
[96, size=3] 	 0.006755304 	  1 2 3 4 5 6 7 8 9 10 11 12 13 14 15 16 17 18 19 20 21 22 23 24 25 26 27 28 29 30 31 32 33 34 35 36 37 38 39 40 41 42 43 44 45 47 50 51 52,
[97, size=4] 	 0.0021345094 	  1 2 3 4 5 6 7 8 9 10 11 12 13 14 15 16 17 18 19 20 21 22 23 24 25 26 27 28 29 30 31 32 33 34 35 36 37 38 39 40 41 42 43 44 45 50 51 52,
[98, size=1] 	 0.009132976 	  1 2 3 4 5 6 7 8 9 10 11 12 13 14 15 16 17 18 19 20 21 22 23 24 25 26 27 28 29 30 31 32 33 34 35 36 37 38 39 40 41 42 43 44 45 47 48 49 50 51 52,
[99, size=2] 	 0.0049273847 	  1 2 3 4 5 6 7 8 9 10 11 12 13 14 15 16 17 18 19 20 21 22 23 24 25 26 27 28 29 30 31 32 33 34 35 36 37 38 39 40 41 42 43 44 45 47 48 50 51 52,
[100, size=4] 	 4.6022062E-4 	  1 2 3 4 5 6 7 8 9 10 11 12 13 14 15 16 17 18 19 20 21 22 23 24 25 26 27 28 29 30 31 32 33 34 35 36 37 38 39 40 41 42 43 44 45 48 51 52,
[101, size=1] 	 0.012935739 	  1 2 3 4 5 6 7 8 9 10 11 12 13 14 15 16 17 18 19 20 21 22 23 24 25 26 27 28 29 30 31 32 33 34 35 36 37 38 39 40 41 42 43 44 45 46 47 48 50 51 52,
[102, size=1] 	 0.030327624 	  1 2 3 4 5 6 7 8 9 10 11 12 13 14 15 16 17 18 19 20 21 22 23 24 25 26 27 28 29 30 31 32 33 34 35 36 37 38 39 40 41 42 43 44 45 46 48 49 50 51 52,
[103, size=1] 	 0.13351552 	  1 2 3 4 5 6 7 8 9 10 11 12 13 14 15 16 17 18 19 20 21 22 23 24 25 26 27 28 29 30 31 32 33 34 35 36 37 38 39 40 41 42 43 44 45 46 47 48 49 51 52,
[104, size=1] 	 0.2408325 	  1 2 3 4 5 6 7 8 9 10 11 12 13 14 15 16 17 18 19 20 21 22 23 24 25 27 28 29 30 31 32 33 34 35 36 37 38 39 40 41 42 43 44 45 46 47 48 49 50 51 52,
[105, size=2] 	 7.138147E-4 	  1 2 3 4 5 6 7 8 9 10 11 12 13 14 15 16 17 18 19 20 21 22 23 24 25 28 29 30 31 32 33 34 35 36 37 38 39 40 41 42 43 44 45 46 47 48 49 50 51 52,
[106, size=4] 	 0.0065164454 	  1 2 3 4 5 6 7 8 9 10 11 12 13 14 15 16 17 18 19 20 21 22 23 24 25 30 31 32 33 34 35 36 37 38 39 40 41 42 43 44 45 46 47 48 49 50 51 52,
[107, size=5] 	 0.008094402 	  1 2 3 4 5 6 7 8 9 10 11 12 13 14 15 16 17 18 19 20 21 22 23 24 25 31 32 33 34 35 36 37 38 39 40 41 42 43 44 45 46 47 48 49 50 51 52,
[108, size=16] 	 2.395151E-5 	  1 2 3 4 5 6 7 8 9 10 11 12 13 14 15 16 19 21 22 23 24 25 32 33 34 35 36 40 41 46 47 48 49 50 51 52,
[109, size=24] 	 0.005673326 	  1 2 3 5 6 7 8 9 10 11 12 13 14 15 16 19 21 22 23 24 25 46 47 48 49 50 51 52,
[110, size=1] 	 0.119042985 	  1 2 3 4 5 6 7 8 9 10 11 12 13 14 15 16 17 18 19 20 21 22 23 24 25 26 28 29 30 31 32 33 34 35 36 37 38 39 40 41 42 43 44 45 46 47 48 49 50 51 52,
[111, size=2] 	 0.10085125 	  1 2 3 4 5 6 7 8 9 10 11 12 13 14 15 16 17 18 19 20 21 22 23 24 25 26 29 30 31 32 33 34 35 36 37 38 39 40 41 42 43 44 45 46 47 48 49 50 51 52,
[112, size=3] 	 9.3759096E-4 	  1 2 3 4 5 6 7 8 9 10 11 12 13 14 15 16 17 18 19 20 21 22 23 24 25 26 30 31 32 33 34 35 36 37 38 39 40 41 42 43 44 45 46 47 48 49 50 51 52,
[113, size=4] 	 0.0046219723 	  1 2 3 4 5 6 7 8 9 10 11 12 13 14 15 16 17 18 19 20 21 22 23 24 25 26 31 32 33 34 35 36 37 38 39 40 41 42 43 44 45 46 47 48 49 50 51 52,
[114, size=1] 	 0.11505289 	  1 2 3 4 5 6 7 8 9 10 11 12 13 14 15 16 17 18 19 20 21 22 23 24 25 26 27 29 30 31 32 33 34 35 36 37 38 39 40 41 42 43 44 45 46 47 48 49 50 51 52,
[115, size=2] 	 0.004809483 	  1 2 3 4 5 6 7 8 9 10 11 12 13 14 15 16 17 18 19 20 21 22 23 24 25 26 27 30 31 32 33 34 35 36 37 38 39 40 41 42 43 44 45 46 47 48 49 50 51 52,
[116, size=22] 	 0.0013522265 	  1 2 3 5 6 7 8 9 10 11 12 13 14 15 16 19 21 22 23 24 25 26 27 46 47 48 49 50 51 52,
[117, size=1] 	 0.17335568 	  1 2 3 4 5 6 7 8 9 10 11 12 13 14 15 16 17 18 19 20 21 22 23 24 25 26 27 28 30 31 32 33 34 35 36 37 38 39 40 41 42 43 44 45 46 47 48 49 50 51 52,
[118, size=2] 	 0.05103261 	  1 2 3 4 5 6 7 8 9 10 11 12 13 14 15 16 17 18 19 20 21 22 23 24 25 26 27 28 31 32 33 34 35 36 37 38 39 40 41 42 43 44 45 46 47 48 49 50 51 52,
[119, size=1] 	 0.17849337 	  1 2 3 4 5 6 7 8 9 10 11 12 13 14 15 16 17 18 19 20 21 22 23 24 25 26 27 28 29 31 32 33 34 35 36 37 38 39 40 41 42 43 44 45 46 47 48 49 50 51 52,
[120, size=1] 	 0.2773461 	  1 2 3 4 5 6 7 8 9 10 11 12 13 14 15 16 17 18 19 20 21 22 23 24 25 26 27 28 29 30 32 33 34 35 36 37 38 39 40 41 42 43 44 45 46 47 48 49 50 51 52,
[121, size=1] 	 0.22729252 	  1 2 3 4 5 6 7 8 9 10 11 12 13 14 15 16 17 18 19 20 21 22 23 24 25 26 27 28 29 30 31 32 33 34 35 36 37 38 39 40 41 42 43 44 46 47 48 49 50 51 52,
[122, size=8] 	 0.0073011084 	  1 2 3 4 5 6 7 8 9 10 11 12 13 14 15 16 17 18 19 21 22 23 24 25 26 27 28 29 30 31 32 33 34 35 36 40 41 46 47 48 49 50 51 52,
[123, size=9] 	 7.2317355E-4 	  1 2 3 4 5 6 7 8 9 10 11 12 13 14 15 16 18 19 21 22 23 24 25 26 27 28 29 30 31 32 33 34 35 36 40 41 46 47 48 49 50 51 52,
[124, size=10] 	 0.023652354 	  1 2 3 4 5 6 7 8 9 10 11 12 13 14 15 16 19 21 22 23 24 25 26 27 28 29 30 31 32 33 34 35 36 40 41 46 47 48 49 50 51 52,
[125, size=11] 	 0.012388699 	  1 2 3 4 5 6 7 8 9 10 11 12 13 14 15 16 19 21 22 23 24 25 26 27 28 29 30 31 32 33 34 35 36 41 46 47 48 49 50 51 52,
[126, size=1] 	 0.020173425 	  1 2 3 4 5 6 7 8 9 10 11 12 13 14 15 16 17 18 19 20 21 22 23 24 25 26 27 28 29 30 31 32 33 34 35 36 37 39 40 41 42 43 44 45 46 47 48 49 50 51 52,
[127, size=2] 	 6.5158354E-4 	  1 2 3 4 5 6 7 8 9 10 11 12 13 14 15 16 17 18 19 20 21 22 23 24 25 26 27 28 29 30 31 32 33 34 35 36 37 39 40 41 42 44 45 46 47 48 49 50 51 52,
[128, size=3] 	 0.0021354659 	  1 2 3 4 5 6 7 8 9 10 11 12 13 14 15 16 17 18 19 20 21 22 23 24 25 26 27 28 29 30 31 32 33 34 35 36 39 40 41 42 44 45 46 47 48 49 50 51 52,
[129, size=4] 	 0.015598828 	  1 2 3 4 5 6 7 8 9 10 11 12 13 14 15 16 17 18 19 20 21 22 23 24 25 26 27 28 29 30 31 32 33 34 35 36 40 41 42 44 45 46 47 48 49 50 51 52,
[130, size=5] 	 0.01911439 	  1 2 3 4 5 6 7 8 9 10 11 12 13 14 15 16 17 18 19 20 21 22 23 24 25 26 27 28 29 30 31 32 33 34 35 36 40 41 44 45 46 47 48 49 50 51 52,
[131, size=6] 	 0.00888904 	  1 2 3 4 5 6 7 8 9 10 11 12 13 14 15 16 17 18 19 21 22 23 24 25 26 27 28 29 30 31 32 33 34 35 36 40 41 44 45 46 47 48 49 50 51 52,
[132, size=7] 	 0.12522526 	  1 2 3 4 5 6 7 8 9 10 11 12 13 14 15 16 17 18 19 21 22 23 24 25 26 27 28 29 30 31 32 33 34 35 36 40 41 45 46 47 48 49 50 51 52,
[133, size=9] 	 7.614421E-5 	  1 2 3 4 5 6 7 8 9 10 11 12 13 14 15 16 19 21 22 23 24 25 26 27 28 29 30 31 32 33 34 35 36 40 41 45 46 47 48 49 50 51 52,
[134, size=10] 	 0.009085503 	  1 2 3 4 5 6 7 8 9 10 11 12 13 14 15 16 19 21 22 23 24 25 26 27 28 29 30 31 32 33 34 35 36 41 45 46 47 48 49 50 51 52,
[135, size=17] 	 0.004648589 	  1 2 3 5 6 7 8 9 10 11 12 13 14 15 16 19 21 22 23 24 25 26 27 28 29 30 31 45 46 47 48 49 50 51 52,
[136, size=1] 	 0.010091711 	  1 2 3 4 5 6 7 8 9 10 11 12 13 14 15 16 17 18 19 20 21 22 23 24 25 26 27 28 29 30 31 32 33 34 35 36 37 38 39 40 41 42 44 45 46 47 48 49 50 51 52,
[137, size=2] 	 0.001129875 	  1 2 3 4 5 6 7 8 9 10 11 12 13 14 15 16 17 18 19 20 21 22 23 24 25 26 27 28 29 30 31 32 33 34 35 36 38 39 40 41 42 44 45 46 47 48 49 50 51 52,
[138, size=3] 	 0.004594036 	  1 2 3 4 5 6 7 8 9 10 11 12 13 14 15 16 17 18 19 20 21 22 23 24 25 26 27 28 29 30 31 32 33 34 35 36 38 40 41 42 44 45 46 47 48 49 50 51 52,
[139, size=4] 	 9.291936E-4 	  1 2 3 4 5 6 7 8 9 10 11 12 13 14 15 16 17 18 19 20 21 22 23 24 25 26 27 28 29 30 31 32 33 34 35 36 38 40 41 44 45 46 47 48 49 50 51 52,
[140, size=6] 	 0.0024924316 	  1 2 3 4 5 6 7 8 9 10 11 12 13 14 15 16 17 18 19 21 22 23 24 25 26 27 28 29 30 31 32 33 34 35 36 38 40 41 45 46 47 48 49 50 51 52,
[141, size=8] 	 7.192394E-4 	  1 2 3 4 5 6 7 8 9 10 11 12 13 14 15 16 19 21 22 23 24 25 26 27 28 29 30 31 32 33 34 35 36 38 40 41 45 46 47 48 49 50 51 52,
[142, size=1] 	 0.0025521754 	  1 2 3 4 5 6 7 8 9 10 11 12 13 14 15 16 17 18 19 20 21 22 23 24 25 26 27 28 29 30 31 32 33 34 35 36 38 39 40 41 42 43 44 45 46 47 48 49 50 51 52,
[143, size=2] 	 0.009003429 	  1 2 3 4 5 6 7 8 9 10 11 12 13 14 15 16 17 18 19 20 21 22 23 24 25 26 27 28 29 30 31 32 33 34 35 36 38 40 41 42 43 44 45 46 47 48 49 50 51 52,
[144, size=1] 	 0.004852533 	  1 2 3 4 5 6 7 8 9 10 11 12 13 14 15 16 17 18 19 20 21 22 23 24 25 26 27 28 29 30 31 32 33 34 35 36 37 38 40 41 42 43 44 45 46 47 48 49 50 51 52,
[145, size=6] 	 2.7985332E-4 	  1 2 3 4 5 6 7 8 9 10 11 12 13 14 15 16 19 21 22 23 24 25 26 27 28 29 30 31 32 33 34 35 36 37 38 40 41 43 45 46 47 48 49 50 51 52,
[146, size=1] 	 0.02884287 	  1 2 3 4 5 6 7 8 9 10 11 12 13 14 15 16 17 18 19 20 21 22 23 24 25 26 27 28 29 30 31 32 33 34 35 36 37 38 39 40 41 43 44 45 46 47 48 49 50 51 52,
[147, size=4] 	 0.001481974 	  1 2 3 4 5 6 7 8 9 10 11 12 13 14 15 16 18 19 21 22 23 24 25 26 27 28 29 30 31 32 33 34 35 36 37 38 39 40 41 43 45 46 47 48 49 50 51 52,
[148, size=1] 	 0.053646013 	  1 2 3 4 5 6 7 8 9 10 11 12 13 14 15 16 17 18 19 21 22 23 24 25 26 27 28 29 30 31 32 33 34 35 36 37 38 39 40 41 42 43 44 45 46 47 48 49 50 51 52,
[149, size=1] 	 0.05910113 	  1 2 3 4 5 6 7 8 9 10 11 12 13 14 15 16 17 18 19 20 21 22 23 24 25 26 27 28 29 30 31 32 33 34 35 36 37 38 39 40 41 42 43 45 46 47 48 49 50 51 52,
[150, size=2] 	 0.0038795725 	  1 2 3 4 5 6 7 8 9 10 11 12 13 14 15 16 18 19 20 21 22 23 24 25 26 27 28 29 30 31 32 33 34 35 36 37 38 39 40 41 42 43 45 46 47 48 49 50 51 52,
[151, size=1] 	 0.17494197 	  1 2 3 4 5 6 7 8 9 10 11 12 13 14 15 16 18 19 20 21 22 23 24 25 26 27 28 29 30 31 32 33 34 35 36 37 38 39 40 41 42 43 44 45 46 47 48 49 50 51 52,
[152, size=2] 	 0.024514752 	  1 2 3 4 5 6 7 8 9 10 11 12 13 14 15 16 19 20 21 22 23 24 25 26 27 28 29 30 31 32 33 34 35 36 37 38 39 40 41 42 43 44 45 46 47 48 49 50 51 52,
[153, size=1] 	 0.18850268 	  1 2 3 4 5 6 7 8 9 10 11 12 13 14 15 16 17 19 20 21 22 23 24 25 26 27 28 29 30 31 32 33 34 35 36 37 38 39 40 41 42 43 44 45 46 47 48 49 50 51 52,
[154, size=1] 	 0.22634426 	  1 2 3 4 5 6 7 8 9 10 11 12 13 14 15 16 17 18 19 20 21 22 23 24 25 26 27 28 29 30 31 32 33 34 35 36 37 38 39 41 42 43 44 45 46 47 48 49 50 51 52,
[155, size=1] 	 0.26879707 	  1 2 3 4 5 6 7 8 9 10 11 12 13 14 15 16 17 18 19 20 21 22 23 24 25 26 27 28 29 30 31 32 33 34 36 37 38 39 40 41 42 43 44 45 46 47 48 49 50 51 52,
[156, size=9] 	 0.00273373 	  1 2 3 6 7 8 9 10 11 12 14 15 16 17 18 19 20 21 22 23 24 25 26 27 28 29 30 31 37 38 39 40 42 43 44 45 46 47 48 49 50 51 52,
[157, size=1] 	 0.03263859 	  1 2 3 4 5 6 7 8 9 10 11 12 13 14 15 16 17 18 19 20 21 22 23 24 25 26 27 28 29 30 31 32 34 35 36 37 38 39 40 41 42 43 44 45 46 47 48 49 50 51 52,
[158, size=2] 	 0.14045915 	  1 2 3 5 6 7 8 9 10 11 12 13 14 15 16 17 18 19 20 21 22 23 24 25 26 27 28 29 30 31 32 34 35 36 37 38 39 40 41 42 43 44 45 46 47 48 49 50 51 52,
[159, size=3] 	 0.0053624483 	  1 2 3 5 6 7 8 9 10 11 12 13 14 15 16 17 18 19 20 21 22 23 24 25 26 27 28 29 30 31 32 34 35 37 38 39 40 41 42 43 44 45 46 47 48 49 50 51 52,
[160, size=4] 	 0.0020253626 	  1 2 3 5 6 7 8 9 10 11 12 13 14 15 16 17 18 19 20 21 22 23 24 25 26 27 28 29 30 31 32 35 37 38 39 40 41 42 43 44 45 46 47 48 49 50 51 52,
[161, size=5] 	 0.004198096 	  1 2 3 5 6 7 8 9 10 11 12 13 14 15 16 17 18 19 20 21 22 23 24 25 26 27 28 29 30 31 32 35 37 38 39 40 42 43 44 45 46 47 48 49 50 51 52,
[162, size=6] 	 0.039399073 	  1 2 3 5 6 7 8 9 10 11 12 13 14 15 16 17 18 19 20 21 22 23 24 25 26 27 28 29 30 31 35 37 38 39 40 42 43 44 45 46 47 48 49 50 51 52,
[163, size=7] 	 0.009765853 	  1 2 3 6 7 8 9 10 11 12 13 14 15 16 17 18 19 20 21 22 23 24 25 26 27 28 29 30 31 35 37 38 39 40 42 43 44 45 46 47 48 49 50 51 52,
[164, size=9] 	 0.0032782063 	  1 3 6 7 8 9 10 11 12 14 15 16 17 18 19 20 21 22 23 24 25 26 27 28 29 30 31 35 37 38 39 40 42 43 44 45 46 47 48 49 50 51 52,
[165, size=1] 	 0.022757825 	  1 2 3 5 6 7 8 9 10 11 12 13 14 15 16 17 18 19 20 21 22 23 24 25 26 27 28 29 30 31 32 33 34 35 36 37 38 39 40 41 42 43 44 45 46 47 48 49 50 51 52,
[166, size=4] 	 0.0013691908 	  1 2 3 5 6 7 8 9 10 11 12 13 14 15 16 17 18 19 20 21 22 23 24 25 26 27 28 29 30 31 32 33 35 37 38 39 40 42 43 44 45 46 47 48 49 50 51 52,
[167, size=5] 	 0.004214475 	  1 2 3 5 6 7 8 9 10 11 12 13 14 15 16 17 18 19 20 21 22 23 24 25 26 27 28 29 30 31 33 35 37 38 39 40 42 43 44 45 46 47 48 49 50 51 52,
[168, size=7] 	 0.0044200066 	  1 2 3 6 7 8 9 10 11 12 14 15 16 17 18 19 20 21 22 23 24 25 26 27 28 29 30 31 33 35 37 38 39 40 42 43 44 45 46 47 48 49 50 51 52,
[169, size=1] 	 0.11809094 	  1 2 3 4 5 6 7 8 9 10 11 12 13 14 15 16 17 18 19 20 21 22 23 24 25 26 27 28 29 30 31 32 33 34 35 37 38 39 40 41 42 43 44 45 46 47 48 49 50 51 52,
[170, size=2] 	 0.0033219669 	  1 2 3 4 5 6 7 8 9 10 11 12 13 14 15 16 17 18 19 20 21 22 23 24 25 26 27 28 29 30 31 32 33 35 37 38 39 40 41 42 43 44 45 46 47 48 49 50 51 52,
[171, size=3] 	 0.010103823 	  1 2 3 4 5 6 7 8 9 10 11 12 13 14 15 16 17 18 19 20 21 22 23 24 25 26 27 28 29 30 31 32 33 35 37 38 39 40 42 43 44 45 46 47 48 49 50 51 52,
[172, size=4] 	 0.027896954 	  1 2 3 4 5 6 7 8 9 10 11 12 13 14 15 16 17 18 19 20 21 22 23 24 25 26 27 28 29 30 31 33 35 37 38 39 40 42 43 44 45 46 47 48 49 50 51 52,
[173, size=7] 	 0.001272069 	  1 3 4 6 7 8 9 10 11 12 14 15 16 17 18 19 20 21 22 23 24 25 26 27 28 29 30 31 33 35 37 38 39 40 42 43 44 45 46 47 48 49 50 51 52,
[174, size=1] 	 0.071429804 	  1 2 3 4 5 6 7 8 9 10 11 12 13 14 15 16 17 18 19 20 21 22 23 24 25 26 27 28 29 30 31 32 33 35 36 37 38 39 40 41 42 43 44 45 46 47 48 49 50 51 52,
[175, size=2] 	 0.0028405024 	  1 2 3 4 5 6 7 8 9 10 11 12 13 14 15 16 17 18 19 20 21 22 23 24 25 26 27 28 29 30 31 32 33 35 36 37 38 39 40 42 43 44 45 46 47 48 49 50 51 52,
[176, size=3] 	 0.044158537 	  1 2 3 4 5 6 7 8 9 10 11 12 13 14 15 16 17 18 19 20 21 22 23 24 25 26 27 28 29 30 31 33 35 36 37 38 39 40 42 43 44 45 46 47 48 49 50 51 52,
[177, size=1] 	 0.05479956 	  1 2 3 4 5 6 7 8 9 10 11 12 13 14 15 16 17 18 19 20 21 22 23 24 25 26 27 28 29 30 31 32 33 34 35 36 37 38 39 40 42 43 44 45 46 47 48 49 50 51 52,
[178, size=2] 	 0.017860841 	  1 2 3 4 5 6 7 8 9 10 11 12 13 14 15 16 17 18 19 20 21 22 23 24 25 26 27 28 29 30 31 33 34 35 36 37 38 39 40 42 43 44 45 46 47 48 49 50 51 52,
[179, size=1] 	 0.0738912 	  1 2 3 4 5 6 7 8 9 10 11 12 13 14 15 16 17 18 19 20 21 22 23 24 25 26 27 28 29 30 31 33 34 35 36 37 38 39 40 41 42 43 44 45 46 47 48 49 50 51 52,
[180, size=1] 	 0.27029264 	  1 2 3 4 6 7 8 9 10 11 12 13 14 15 16 17 18 19 20 21 22 23 24 25 26 27 28 29 30 31 32 33 34 35 36 37 38 39 40 41 42 43 44 45 46 47 48 49 50 51 52,
[181, size=1] 	 0.21631841 	  1 2 3 4 5 6 7 8 9 10 11 12 14 15 16 17 18 19 20 21 22 23 24 25 26 27 28 29 30 31 32 33 34 35 36 37 38 39 40 41 42 43 44 45 46 47 48 49 50 51 52,
[182, size=1] 	 0.12581077 	  1 3 4 5 6 7 8 9 10 11 12 13 14 15 16 17 18 19 20 21 22 23 24 25 26 27 28 29 30 31 32 33 34 35 36 37 38 39 40 41 42 43 44 45 46 47 48 49 50 51 52,
;
END; [Splits]

BEGIN Network;
DIMENSIONS ntax=52 nvertices=1023 nedges=1862;
DRAW to_scale;
TRANSLATE
2 'gamma_Thaps3|269663|estExt_thaps1_ua_kg_C_chr_130031',
3 'gamma_Phatr2|25664|estExt_Genewise1_C_chr_30138',
4 'gamma_phytoph_PITG_03549_|_PITT_03549_|_Phytophthora_infestans_hypothetical_protein_similar_to_clathrin_binding_translation_910_aa',
5 'gamma_Ost9901_3|36263|e_gwEuk_2_55_1',
6 'gammacopI_athali_gi|42567389|ref|NP_195171_2|_coatomer_gamma_2_subunit_putative__gamma_2_coat_protein_putative__gamma_2_COP_putative_',
7 'gammacopI_populus_gi|224077826|ref|XP_002305424_1|_predicted_protein_',
8 'gammacopI_oryza_gi|115471065|ref|NP_001059131_1|_Os07g0201100_',
9 'gammacopI_physco_gi|168056664|ref|XP_001780339_1|_predicted_protein_',
10 'gamma_Volca1|72994|estExt_Genewise1_C_40368',
11 'gammacopI_chlamydo_gi|159465992|ref|XP_001691193_1|_gamma_cop_',
12 'gammacopI_dictyo_gi|66805117|ref|XP_636291_1|_adaptin_N_terminal_domain_containing_protein_',
13 'gammacopI_monosiga_gi|167516914|ref|XP_001742798_1|_hypothetical_protein_',
14 'gamma_apis_gi|66526638|ref|XP_623356_1|_PREDICTED__similar_to__coatomer_protein_CG1528_PA_isoform_A_isoform_2_',
15 'gamma_droso_gi|21064641|gb|AAM29550_1|_RE62270p_',
16 'gammacopI_danio_gi|18858453|ref|NP_571069_1|_coatomer_protein_complex_subunit_gamma_2_',
17 'gamma_xenopus_gi|148222563|ref|NP_001086117_1|_MGC83366_protein_',
18 'gammacopI_gallus_gi|118081889|ref|XP_414981_2|_PREDICTED__similar_to_coatomer_protein_gamma2_COP_',
19 'gammacopI_rat_gi|157817775|ref|NP_001100399_1|_hypothetical_protein_LOC301742_',
20 'gammacopI_mus_gi|8567340|ref|NP_059506_1|_coatomer_protein_complex_subunit_gamma_2_',
21 'gammacopI_homo_gi|109134349|ref|NP_036265_3|_coatomer_protein_complex_subunit_gamma_2_',
22 'gammacopI_bos_gi|126723233|ref|NP_001075917_1|_coatomer_protein_complex_subunit_gamma_2_',
23 'gammacopI_celegans_gi|115532938|ref|NP_001040989_1|_hypothetical_protein_T14G10_5_',
24 'gammacopI_schizo_gi|19114283|ref|NP_593371_1|_coatomer_gamma_subunit_Sec21_predicted_',
25 'gammacopI_ustil_gi|71004498|ref|XP_756915_1|_hypothetical_protein_UM00768_1_',
26 'gammacopI_crypto_gi|134110724|ref|XP_775826_1|_hypothetical_protein_CNBD2360_',
27 'gammacopI_neurosp_gi|85115358|ref|XP_964857_1|_hypothetical_protein_NCU01992_',
28 'gammacopI_asper_gi|67536754|ref|XP_662151_1|_hypothetical_protein_AN4547_2_',
29 'gammacopI_yarrow_gi|50555079|ref|XP_504948_1|_YALI0F03454p_',
30 'gammacopI_Scas_Contig582_11',
31 'gammacopI_Sbay_c205_19942',
32 'gammacopI_Spar_c234_18256',
33 'gammacopI_Scer_SEC21YNL287W',
34 'gammacopI_Smik_c1148_17826',
35 'gammacopI_Skud_Contig1837_2',
36 'gammacopI_cadiG_gi|50294175|ref|XP_449499_1|_hypothetical_protein_CAGL0M03531g_',
37 'gammacopI_Sklu_Contig1674_2',
38 'gammacopI_Kluyver_gi|50309085|ref|XP_454548_1|_unnamed_protein_product_',
39 'gammacopI_debaro_gi|50405699|ref|XP_456488_1|_hypothetical_protein_DEHA0A03795g_',
40 'gammacopI_candiA_gi|68484931|ref|XP_713604_1|_hypothetical_protein_CaO19_8379_',
41 'gammacopI_pichia_gi|150951546|ref|XP_001387882_2|_coatomer_gamma_non_clathrin_coat_protein_involved_in_transport_between_ER_and_Golgi_',
42 'gamma_leish_LinJ28_V3_2820_|||coatomer_gamma_subunit_putative|Leishmania_infantum|chr_28|||Auto',
43 'gamma_ecuni_gi|19172987|ref|NP_597538_1|_COATOMER_PROTEIN_GAMMA_SUBUNIT_',
44 'gamma_tricho_gi|123429688|ref|XP_001307746_1|_Adaptin_N_terminal_region_family_protein_',
45 'gamma_tetrahym_51_m00166_|||Adaptin_N_terminal_region_family_protein|T__thermophilia|chr_0|8254437|51',
46 'gamma_ehisto_518_m00020_|||coatomer_protein_gamma_subunit_putative|Entamoeba_histolytica|chr_unknown|||Auto',
47 'gamma_tparva_529_m04382_|TP04_0297|TP04_0297|coatomer_gamma_subunit_putative|Theileria_parva|chr_4|c4m529|529',
48 'gamma_pfalci_638271361_NP_701319_PF11_0463_coat_protein_gamma_subunit_putative_',
49 'gamma_PlasmoB001644_02_0_|||coat_protein_gamma_subunit_putative|Plasmodium_berghei|chr_||Partial|Auto',
50 'gamma_chomins_640324749_XP_668501_Chro_70219_coatomer_gamma_subunit_',
51 'gamma_Toxoplasma_gondii|VIII|59_m00090|Annotation|Toxoplasma_gondii_TIGR|protein_coding_coatomer_protein_gamma_2_subunit_putative',
52 'gamma_naegleria_estExt_fgeneshHS_pg_C_770012',
53 'gamma_CMER|CMP053C_coatomer_protein_complex_subunit_gamma',
;
VERTICES
1 -0.13385795 0.0 w=2 h=2 s=n,
2 0.0 0.0 w=2 h=2 c=0 0 255 b=0 0 255,
3 -0.0051511363 0.017627887 w=2 h=2 c=0 0 255 b=0 0 255,
4 -0.024182703 0.052132003 w=2 h=2 c=0 0 255 b=0 0 255,
5 -0.009359584 0.10036305 w=2 h=2 c=0 153 0 b=0 153 0,
6 -0.09664264 0.13408697 w=2 h=2 c=0 153 0 b=0 153 0,
7 -0.103420064 0.14344005 w=2 h=2 c=0 153 0 b=0 153 0,
8 -0.10674015 0.1543803 w=2 h=2 c=0 153 0 b=0 153 0,
9 -0.117428884 0.17298244 w=2 h=2 c=0 153 0 b=0 153 0,
10 -0.1431431 0.19667694 w=2 h=2 c=0 153 0 b=0 153 0,
11 -0.15109926 0.20117429 w=2 h=2 c=0 153 0 b=0 153 0,
12 -0.19144516 0.2569527 w=2 h=2 c=153 0 153 b=153 0 153,
13 -0.24173647 0.24383514 w=2 h=2,
14 -0.28171813 0.258285 w=2 h=2 c=153 0 51 b=153 0 51,
15 -0.30527708 0.2520692 w=2 h=2 c=153 0 51 b=153 0 51,
16 -0.37687624 0.2307299 w=2 h=2 c=153 0 51 b=153 0 51,
17 -0.3869551 0.22788142 w=2 h=2 c=153 0 51 b=153 0 51,
18 -0.39568353 0.21928883 w=2 h=2 c=153 0 51 b=153 0 51,
19 -0.40433127 0.21892421 w=2 h=2 c=153 0 51 b=153 0 51,
20 -0.40558842 0.21894047 w=2 h=2 c=153 0 51 b=153 0 51,
21 -0.4066336 0.2171496 w=2 h=2 c=153 0 51 b=153 0 51,
22 -0.4107414 0.213907 w=2 h=2 c=153 0 51 b=153 0 51,
23 -0.4978681 0.16219507 w=2 h=2 c=153 0 51 b=153 0 51,
24 -0.5678955 0.10085804 w=2 h=2 c=255 0 51 b=255 0 51,
25 -0.5505154 0.05225466 w=2 h=2 c=255 0 51 b=255 0 51,
26 -0.5641055 0.03182017 w=2 h=2 c=255 0 51 b=255 0 51,
27 -0.5664398 -0.009520467 w=2 h=2 c=255 0 51 b=255 0 51,
28 -0.5703811 -0.028157426 w=2 h=2 c=255 0 51 b=255 0 51,
29 -0.5921873 -0.08662898 w=2 h=2 c=255 0 51 b=255 0 51,
30 -0.5909239 -0.21533878 w=2 h=2 c=255 0 51 b=255 0 51,
31 -0.57522935 -0.25749013 w=2 h=2 c=255 0 51 b=255 0 51,
32 -0.5713642 -0.26211873 w=2 h=2 c=255 0 51 b=255 0 51,
33 -0.56876874 -0.26248446 w=2 h=2 c=255 0 51 b=255 0 51,
34 -0.56703466 -0.2641568 w=2 h=2 c=255 0 51 b=255 0 51,
35 -0.5638496 -0.26642036 w=2 h=2 c=255 0 51 b=255 0 51,
36 -0.53437024 -0.2898975 w=2 h=2 c=255 0 51 b=255 0 51,
37 -0.50523865 -0.29871055 w=2 h=2 c=255 0 51 b=255 0 51,
38 -0.48039424 -0.32872036 w=2 h=2 c=255 0 51 b=255 0 51,
39 -0.38526303 -0.34744024 w=2 h=2 c=255 0 51 b=255 0 51,
40 -0.37190318 -0.35219356 w=2 h=2 c=255 0 51 b=255 0 51,
41 -0.3570181 -0.3577409 w=2 h=2 c=255 0 51 b=255 0 51,
42 -0.2515739 -0.4120195 w=2 h=2 c=153 153 0 b=153 153 0,
43 -0.18619798 -0.47660846 w=2 h=2 c=255 0 51 b=255 0 51,
44 -0.12801832 -0.48439607 w=2 h=2 c=153 153 0 b=153 153 0,
45 -0.105249844 -0.41410634 w=2 h=2 c=0 0 255 b=0 0 255,
46 -0.0792459 -0.3672803 w=2 h=2 c=153 0 153 b=153 0 153,
47 -0.027806843 -0.3358583 w=2 h=2 c=0 0 255 b=0 0 255,
48 -0.018010497 -0.27023843 w=2 h=2 c=0 0 255 b=0 0 255,
49 -0.076853745 -0.19071512 w=2 h=2 c=0 0 255 b=0 0 255,
50 0.031276923 -0.20919125 w=2 h=2 c=0 0 255 b=0 0 255,
51 0.015220325 -0.15541041 w=2 h=2 c=0 0 255 b=0 0 255,
52 0.030020034 -0.110835575 w=2 h=2 c=153 153 0 b=153 153 0,
53 0.035532255 -0.06958658 w=2 h=2 c=0 153 0 b=0 153 0,
54 -0.24004452 -0.0064231036 w=2 h=2 s=n,
55 -0.27282634 -0.010403537 w=2 h=2 s=n,
56 -0.24371246 -0.0064231036 w=2 h=2 s=n,
57 -0.2764943 -0.010403537 w=2 h=2 s=n,
58 -0.27797362 -0.011297822 w=2 h=2 s=n,
59 -0.27430567 -0.011297822 w=2 h=2 s=n,
60 -0.27811584 -0.011351764 w=2 h=2 s=n,
61 -0.13386887 9.681059E-6 w=2 h=2 s=n,
62 -0.24005544 -0.0064134225 w=2 h=2 s=n,
63 -0.24372339 -0.0064134225 w=2 h=2 s=n,
64 -0.2765052 -0.010393856 w=2 h=2 s=n,
65 -0.27798453 -0.011288141 w=2 h=2 s=n,
66 -0.27812678 -0.011342083 w=2 h=2 s=n,
67 -0.27969876 -0.008717748 w=2 h=2 s=n,
68 -0.2811781 -0.009612033 w=2 h=2 s=n,
69 -0.28132033 -0.009665975 w=2 h=2 s=n,
70 -0.2813094 -0.009675656 w=2 h=2 s=n,
71 -0.27890554 -0.008737035 w=2 h=2 s=n,
72 -0.2820991 -0.0070609273 w=2 h=2 s=n,
73 -0.28357843 -0.007955212 w=2 h=2 s=n,
74 -0.28372064 -0.008009154 w=2 h=2 s=n,
75 -0.28211743 -0.007049843 w=2 h=2 s=n,
76 -0.28359675 -0.007944128 w=2 h=2 s=n,
77 -0.283739 -0.00799807 w=2 h=2 s=n,
78 -0.28500107 -0.008151315 w=2 h=2 s=n,
79 -0.28498274 -0.0081624 w=2 h=2 s=n,
80 -0.28258243 -0.009819221 w=2 h=2 s=n,
81 -0.2825715 -0.009828902 w=2 h=2 s=n,
82 -0.27937794 -0.01150501 w=2 h=2 s=n,
83 -0.2868089 -0.012918221 w=2 h=2 s=n,
84 -0.28679058 -0.0129293045 w=2 h=2 s=n,
85 -0.28439027 -0.014586126 w=2 h=2 s=n,
86 -0.28437933 -0.0145958075 w=2 h=2 s=n,
87 -0.28118578 -0.016271915 w=2 h=2 s=n,
88 -0.2799237 -0.01611867 w=2 h=2 s=n,
89 -0.27978146 -0.016064728 w=2 h=2 s=n,
90 -0.2761135 -0.016064728 w=2 h=2 s=n,
91 -0.28455323 -0.006449469 w=2 h=2 s=n,
92 -0.28603256 -0.0073437537 w=2 h=2 s=n,
93 -0.2861748 -0.007397696 w=2 h=2 s=n,
94 -0.28743687 -0.007550941 w=2 h=2 s=n,
95 -0.28924474 -0.0123178465 w=2 h=2 s=n,
96 -0.28924474 -0.022699893 w=2 h=2 s=n,
97 -0.2868089 -0.023300266 w=2 h=2 s=n,
98 -0.28679058 -0.02331135 w=2 h=2 s=n,
99 -0.28439027 -0.024968171 w=2 h=2 s=n,
100 -0.28437933 -0.024977854 w=2 h=2 s=n,
101 -0.28118578 -0.02665396 w=2 h=2 s=n,
102 -0.2799237 -0.026500717 w=2 h=2 s=n,
103 -0.27978146 -0.026446775 w=2 h=2 s=n,
104 -0.2761135 -0.026446775 w=2 h=2 s=n,
105 -0.29292035 -0.017642882 w=2 h=2 s=n,
106 -0.29292035 -0.028024927 w=2 h=2 s=n,
107 -0.29048452 -0.028625302 w=2 h=2 s=n,
108 -0.2904662 -0.028636385 w=2 h=2 s=n,
109 -0.28806588 -0.030293208 w=2 h=2 s=n,
110 -0.28805494 -0.030302888 w=2 h=2 s=n,
111 -0.2848614 -0.031978995 w=2 h=2 s=n,
112 -0.2835993 -0.03182575 w=2 h=2 s=n,
113 -0.28992403 -0.013084604 w=2 h=2 s=n,
114 -0.29359964 -0.01840964 w=2 h=2 s=n,
115 -0.29359964 -0.028791685 w=2 h=2 s=n,
116 -0.2911638 -0.02939206 w=2 h=2 s=n,
117 -0.29114547 -0.029403143 w=2 h=2 s=n,
118 -0.28874516 -0.031059965 w=2 h=2 s=n,
119 -0.28873423 -0.031069646 w=2 h=2 s=n,
120 -0.28554067 -0.032745752 w=2 h=2 s=n,
121 -0.2842786 -0.03259251 w=2 h=2 s=n,
122 -0.28816083 -0.0081922915 w=2 h=2 s=n,
123 -0.28996867 -0.012959197 w=2 h=2 s=n,
124 -0.29064795 -0.013725955 w=2 h=2 s=n,
125 -0.29432356 -0.01905099 w=2 h=2 s=n,
126 -0.29432356 -0.029433036 w=2 h=2 s=n,
127 -0.29188776 -0.03003341 w=2 h=2 s=n,
128 -0.2918694 -0.030044494 w=2 h=2 s=n,
129 -0.2894691 -0.031701315 w=2 h=2 s=n,
130 -0.28945816 -0.031710997 w=2 h=2 s=n,
131 -0.2862646 -0.033387106 w=2 h=2 s=n,
132 -0.29400066 -0.0347714 w=2 h=2 s=n,
133 -0.29156485 -0.035371777 w=2 h=2 s=n,
134 -0.2915465 -0.035382863 w=2 h=2 s=n,
135 -0.28914618 -0.037039682 w=2 h=2 s=n,
136 -0.28913525 -0.037049364 w=2 h=2 s=n,
137 -0.2859417 -0.038725473 w=2 h=2 s=n,
138 -0.28521776 -0.03808412 w=2 h=2 s=n,
139 -0.28395566 -0.037930876 w=2 h=2 s=n,
140 -0.28327638 -0.03716412 w=2 h=2 s=n,
141 -0.27960077 -0.031839084 w=2 h=2 s=n,
142 -0.27945855 -0.03178514 w=2 h=2 s=n,
143 -0.2757906 -0.03178514 w=2 h=2 s=n,
144 -0.29433516 -0.019065788 w=2 h=2 s=n,
145 -0.29433516 -0.029447835 w=2 h=2 s=n,
146 -0.29401225 -0.034786202 w=2 h=2 s=n,
147 -0.29157645 -0.035386577 w=2 h=2 s=n,
148 -0.2915581 -0.03539766 w=2 h=2 s=n,
149 -0.28915778 -0.037054483 w=2 h=2 s=n,
150 -0.28914684 -0.03706416 w=2 h=2 s=n,
151 -0.28595328 -0.03874027 w=2 h=2 s=n,
152 -0.28522936 -0.03809892 w=2 h=2 s=n,
153 -0.28396726 -0.037945673 w=2 h=2 s=n,
154 -0.28380525 -0.0016334003 w=2 h=2 s=n,
155 -0.28624108 -0.001033026 w=2 h=2 s=n,
156 -0.2877204 -0.0019273108 w=2 h=2 s=n,
157 -0.28786263 -0.001981253 w=2 h=2 s=n,
158 -0.28912473 -0.0021344982 w=2 h=2 s=n,
159 -0.28984866 -0.002775849 w=2 h=2 s=n,
160 -0.2916565 -0.0075427545 w=2 h=2 s=n,
161 -0.29233578 -0.008309512 w=2 h=2 s=n,
162 -0.2960114 -0.013634548 w=2 h=2 s=n,
163 -0.29602298 -0.013649345 w=2 h=2 s=n,
164 -0.29602298 -0.024031391 w=2 h=2 s=n,
165 -0.29401225 -0.037557017 w=2 h=2 s=n,
166 -0.29157645 -0.03815739 w=2 h=2 s=n,
167 -0.2915581 -0.038168475 w=2 h=2 s=n,
168 -0.28915778 -0.039825294 w=2 h=2 s=n,
169 -0.28914684 -0.039834976 w=2 h=2 s=n,
170 -0.28595328 -0.041511085 w=2 h=2 s=n,
171 -0.28522936 -0.040869735 w=2 h=2 s=n,
172 -0.28396726 -0.040716488 w=2 h=2 s=n,
173 -0.28395566 -0.04070169 w=2 h=2 s=n,
174 -0.28327638 -0.039934933 w=2 h=2 s=n,
175 -0.27960077 -0.0346099 w=2 h=2 s=n,
176 -0.27945855 -0.034555957 w=2 h=2 s=n,
177 -0.2960391 -0.013667524 w=2 h=2 s=n,
178 -0.2960391 -0.02404957 w=2 h=2 s=n,
179 -0.29435125 -0.029466012 w=2 h=2 s=n,
180 -0.29402834 -0.03480438 w=2 h=2 s=n,
181 -0.29402834 -0.037575193 w=2 h=2 s=n,
182 -0.29159254 -0.038175568 w=2 h=2 s=n,
183 -0.2915742 -0.038186654 w=2 h=2 s=n,
184 -0.28917387 -0.039843474 w=2 h=2 s=n,
185 -0.28916296 -0.039853156 w=2 h=2 s=n,
186 -0.2859694 -0.041529264 w=2 h=2 s=n,
187 -0.284049 -3.033234E-4 w=2 h=2 s=n,
188 -0.2864848 2.9705084E-4 w=2 h=2 s=n,
189 -0.28796414 -5.9723394E-4 w=2 h=2 s=n,
190 -0.28810638 -6.511762E-4 w=2 h=2 s=n,
191 -0.28936845 -8.044214E-4 w=2 h=2 s=n,
192 -0.2900924 -0.0014457722 w=2 h=2 s=n,
193 -0.29190025 -0.006212678 w=2 h=2 s=n,
194 -0.29257953 -0.0069794357 w=2 h=2 s=n,
195 -0.29625514 -0.01230447 w=2 h=2 s=n,
196 -0.29626673 -0.012319269 w=2 h=2 s=n,
197 -0.29628283 -0.012337447 w=2 h=2 s=n,
198 -0.2943126 -0.03991606 w=2 h=2 s=n,
199 -0.29187676 -0.040516436 w=2 h=2 s=n,
200 -0.29185843 -0.04052752 w=2 h=2 s=n,
201 -0.28945813 -0.04218434 w=2 h=2 s=n,
202 -0.2894472 -0.042194024 w=2 h=2 s=n,
203 -0.28625363 -0.04387013 w=2 h=2 s=n,
204 -0.28623754 -0.043851953 w=2 h=2 s=n,
205 -0.28551358 -0.0432106 w=2 h=2 s=n,
206 -0.2842515 -0.043057356 w=2 h=2 s=n,
207 -0.28423992 -0.043042555 w=2 h=2 s=n,
208 -0.28356063 -0.042275798 w=2 h=2 s=n,
209 -0.27988502 -0.036950763 w=2 h=2 s=n,
210 -0.29788205 -0.014982877 w=2 h=2 s=n,
211 -0.29763833 -0.016312953 w=2 h=2 s=n,
212 -0.29763833 -0.026695 w=2 h=2 s=n,
213 -0.29595047 -0.032111444 w=2 h=2 s=n,
214 -0.29562756 -0.03744981 w=2 h=2 s=n,
215 -0.29562756 -0.040220626 w=2 h=2 s=n,
216 -0.2959118 -0.04256149 w=2 h=2 s=n,
217 -0.293476 -0.043161865 w=2 h=2 s=n,
218 -0.29345766 -0.043172948 w=2 h=2 s=n,
219 -0.29105735 -0.04482977 w=2 h=2 s=n,
220 -0.2910464 -0.044839453 w=2 h=2 s=n,
221 -0.28785285 -0.046515558 w=2 h=2 s=n,
222 -0.2968683 -0.046442095 w=2 h=2 s=n,
223 -0.29443246 -0.04704247 w=2 h=2 s=n,
224 -0.29441413 -0.047053553 w=2 h=2 s=n,
225 -0.29201382 -0.048710376 w=2 h=2 s=n,
226 -0.2920029 -0.048720054 w=2 h=2 s=n,
227 -0.28880933 -0.050396163 w=2 h=2 s=n,
228 -0.2872101 -0.047750734 w=2 h=2 s=n,
229 -0.287194 -0.047732554 w=2 h=2 s=n,
230 -0.2864701 -0.047091205 w=2 h=2 s=n,
231 -0.285208 -0.04693796 w=2 h=2 s=n,
232 -0.2851964 -0.04692316 w=2 h=2 s=n,
233 -0.2845171 -0.046156403 w=2 h=2 s=n,
234 -0.3000871 -0.033151887 w=2 h=2 s=n,
235 -0.29839927 -0.03856833 w=2 h=2 s=n,
236 -0.29807633 -0.043906696 w=2 h=2 s=n,
237 -0.29807633 -0.04667751 w=2 h=2 s=n,
238 -0.2983606 -0.04901838 w=2 h=2 s=n,
239 -0.29931706 -0.05289898 w=2 h=2 s=n,
240 -0.29688126 -0.053499356 w=2 h=2 s=n,
241 -0.2968629 -0.053510442 w=2 h=2 s=n,
242 -0.2944626 -0.05516726 w=2 h=2 s=n,
243 -0.29445165 -0.055176944 w=2 h=2 s=n,
244 -0.2912581 -0.056853052 w=2 h=2 s=n,
245 -0.28965887 -0.05420762 w=2 h=2 s=n,
246 -0.28964278 -0.054189444 w=2 h=2 s=n,
247 -0.28891885 -0.05354809 w=2 h=2 s=n,
248 -0.28765675 -0.053394847 w=2 h=2 s=n,
249 -0.301354 -0.035966843 w=2 h=2 s=n,
250 -0.29966617 -0.041383285 w=2 h=2 s=n,
251 -0.29934326 -0.046721652 w=2 h=2 s=n,
252 -0.29934326 -0.049492467 w=2 h=2 s=n,
253 -0.29962748 -0.05183333 w=2 h=2 s=n,
254 -0.30058396 -0.055713937 w=2 h=2 s=n,
255 -0.29814816 -0.056314312 w=2 h=2 s=n,
256 -0.29812983 -0.056325395 w=2 h=2 s=n,
257 -0.2957295 -0.057982218 w=2 h=2 s=n,
258 -0.29571858 -0.0579919 w=2 h=2 s=n,
259 -0.29252502 -0.059668005 w=2 h=2 s=n,
260 -0.3221858 -0.027996343 w=2 h=2 s=n,
261 -0.32378504 -0.030641772 w=2 h=2 s=n,
262 -0.32354128 -0.03197185 w=2 h=2 s=n,
263 -0.32354128 -0.042353895 w=2 h=2 s=n,
264 -0.32599005 -0.04881078 w=2 h=2 s=n,
265 -0.32725698 -0.051625736 w=2 h=2 s=n,
266 -0.32556915 -0.057042178 w=2 h=2 s=n,
267 -0.3252462 -0.062380545 w=2 h=2 s=n,
268 -0.3252462 -0.06515136 w=2 h=2 s=n,
269 -0.32553047 -0.067492224 w=2 h=2 s=n,
270 -0.32648695 -0.07137283 w=2 h=2 s=n,
271 -0.32653642 -0.07157351 w=2 h=2 s=n,
272 -0.30063343 -0.055914618 w=2 h=2 s=n,
273 -0.29819763 -0.05651499 w=2 h=2 s=n,
274 -0.29817927 -0.056526076 w=2 h=2 s=n,
275 -0.29577896 -0.058182895 w=2 h=2 s=n,
276 -0.29576802 -0.058192577 w=2 h=2 s=n,
277 -0.29257447 -0.059868686 w=2 h=2 s=n,
278 -0.29130757 -0.05705373 w=2 h=2 s=n,
279 -0.28970835 -0.0544083 w=2 h=2 s=n,
280 -0.28969225 -0.05439012 w=2 h=2 s=n,
281 -0.28896832 -0.05374877 w=2 h=2 s=n,
282 -0.28770623 -0.053595524 w=2 h=2 s=n,
283 -0.2834887 0.004311372 w=2 h=2 s=n,
284 -0.2859245 0.0049117464 w=2 h=2 s=n,
285 -0.28740382 0.0040174616 w=2 h=2 s=n,
286 -0.28754604 0.0039635194 w=2 h=2 s=n,
287 -0.28880814 0.0038102742 w=2 h=2 s=n,
288 -0.28953207 0.0031689233 w=2 h=2 s=n,
289 -0.32230073 -0.02804806 w=2 h=2 s=n,
290 -0.32389995 -0.03069349 w=2 h=2 s=n,
291 -0.3236562 -0.032023568 w=2 h=2 s=n,
292 -0.3236562 -0.042405613 w=2 h=2 s=n,
293 -0.32610497 -0.0488625 w=2 h=2 s=n,
294 -0.3273719 -0.051677454 w=2 h=2 s=n,
295 -0.32568404 -0.057093896 w=2 h=2 s=n,
296 -0.32536113 -0.062432263 w=2 h=2 s=n,
297 -0.32536113 -0.06520308 w=2 h=2 s=n,
298 -0.3256454 -0.067543946 w=2 h=2 s=n,
299 -0.32660186 -0.07142455 w=2 h=2 s=n,
300 -0.32665133 -0.07162523 w=2 h=2 s=n,
301 -0.28882506 0.0038272105 w=2 h=2 s=n,
302 -0.28954902 0.0031858596 w=2 h=2 s=n,
303 -0.29010934 -0.001428836 w=2 h=2 s=n,
304 -0.29191718 -0.0061957412 w=2 h=2 s=n,
305 -0.29259646 -0.006962499 w=2 h=2 s=n,
306 -0.29627207 -0.012287534 w=2 h=2 s=n,
307 -0.29628366 -0.012302333 w=2 h=2 s=n,
308 -0.2962998 -0.012320511 w=2 h=2 s=n,
309 -0.32220274 -0.027979406 w=2 h=2 s=n,
310 -0.32231766 -0.028031124 w=2 h=2 s=n,
311 -0.32391688 -0.030676553 w=2 h=2 s=n,
312 -0.32367313 -0.03200663 w=2 h=2 s=n,
313 -0.32367313 -0.042388678 w=2 h=2 s=n,
314 -0.32612193 -0.048845563 w=2 h=2 s=n,
315 -0.32738882 -0.05166052 w=2 h=2 s=n,
316 -0.32393038 -0.030688502 w=2 h=2 s=n,
317 -0.32368663 -0.03201858 w=2 h=2 s=n,
318 -0.32368663 -0.042400625 w=2 h=2 s=n,
319 -0.3261354 -0.048857514 w=2 h=2 s=n,
320 -0.32740232 -0.051672466 w=2 h=2 s=n,
321 -0.32738537 -0.051689405 w=2 h=2 s=n,
322 -0.32569754 -0.057105847 w=2 h=2 s=n,
323 -0.32537463 -0.062444214 w=2 h=2 s=n,
324 -0.32537463 -0.06521503 w=2 h=2 s=n,
325 -0.32565886 -0.0675559 w=2 h=2 s=n,
326 -0.32661533 -0.0714365 w=2 h=2 s=n,
327 -0.3266648 -0.071637176 w=2 h=2 s=n,
328 -0.3265499 -0.07158546 w=2 h=2 s=n,
329 -0.32485443 -0.03318638 w=2 h=2 s=n,
330 -0.32485443 -0.04356843 w=2 h=2 s=n,
331 -0.3273032 -0.050025314 w=2 h=2 s=n,
332 -0.3285701 -0.05284027 w=2 h=2 s=n,
333 -0.32855317 -0.052857205 w=2 h=2 s=n,
334 -0.32686535 -0.058273647 w=2 h=2 s=n,
335 -0.32654244 -0.063612014 w=2 h=2 s=n,
336 -0.32654244 -0.06638283 w=2 h=2 s=n,
337 -0.32682666 -0.06872369 w=2 h=2 s=n,
338 -0.32778314 -0.0726043 w=2 h=2 s=n,
339 -0.3278326 -0.07280498 w=2 h=2 s=n,
340 -0.3277177 -0.072753266 w=2 h=2 s=n,
341 -0.32540914 -0.03184704 w=2 h=2 s=n,
342 -0.3251654 -0.03317712 w=2 h=2 s=n,
343 -0.3263332 -0.03434492 w=2 h=2 s=n,
344 -0.3263332 -0.044726964 w=2 h=2 s=n,
345 -0.32878196 -0.051183853 w=2 h=2 s=n,
346 -0.3300489 -0.053998806 w=2 h=2 s=n,
347 -0.33003193 -0.054015744 w=2 h=2 s=n,
348 -0.3283441 -0.059432186 w=2 h=2 s=n,
349 -0.3280212 -0.06477056 w=2 h=2 s=n,
350 -0.3280212 -0.06754137 w=2 h=2 s=n,
351 -0.32830542 -0.06988224 w=2 h=2 s=n,
352 -0.3292619 -0.07376284 w=2 h=2 s=n,
353 -0.32931137 -0.073963515 w=2 h=2 s=n,
354 -0.32919645 -0.0739118 w=2 h=2 s=n,
355 -0.3370144 -0.08365815 w=2 h=2 s=n,
356 -0.33706385 -0.08385883 w=2 h=2 s=n,
357 -0.33694893 -0.08380711 w=2 h=2 s=n,
358 -0.33547017 -0.082648575 w=2 h=2 s=n,
359 -0.32648456 -0.034463506 w=2 h=2 s=n,
360 -0.32648456 -0.04484555 w=2 h=2 s=n,
361 -0.32893333 -0.051302437 w=2 h=2 s=n,
362 -0.33020023 -0.054117393 w=2 h=2 s=n,
363 -0.3301833 -0.054134328 w=2 h=2 s=n,
364 -0.32849547 -0.059550773 w=2 h=2 s=n,
365 -0.32817256 -0.06488914 w=2 h=2 s=n,
366 -0.32817256 -0.06765995 w=2 h=2 s=n,
367 -0.3284568 -0.07000082 w=2 h=2 s=n,
368 -0.32941326 -0.073881425 w=2 h=2 s=n,
369 -0.33716577 -0.083776735 w=2 h=2 s=n,
370 -0.33721521 -0.083977416 w=2 h=2 s=n,
371 -0.32665816 -0.0326021 w=2 h=2 s=n,
372 -0.3264144 -0.033932175 w=2 h=2 s=n,
373 -0.3275822 -0.03509998 w=2 h=2 s=n,
374 -0.32773358 -0.035218567 w=2 h=2 s=n,
375 -0.32773358 -0.04560061 w=2 h=2 s=n,
376 -0.33018234 -0.052057497 w=2 h=2 s=n,
377 -0.33144927 -0.054872453 w=2 h=2 s=n,
378 -0.3314323 -0.05488939 w=2 h=2 s=n,
379 -0.3297445 -0.060305834 w=2 h=2 s=n,
380 -0.32942158 -0.0656442 w=2 h=2 s=n,
381 -0.32942158 -0.068415016 w=2 h=2 s=n,
382 -0.3297058 -0.070755884 w=2 h=2 s=n,
383 -0.3306623 -0.07463648 w=2 h=2 s=n,
384 -0.3384148 -0.0845318 w=2 h=2 s=n,
385 -0.33846423 -0.08473248 w=2 h=2 s=n,
386 -0.34081835 -0.08814297 w=2 h=2 s=n,
387 -0.3395693 -0.087387905 w=2 h=2 s=n,
388 -0.33941793 -0.08726932 w=2 h=2 s=n,
389 -0.33930305 -0.0872176 w=2 h=2 s=n,
390 -0.33782429 -0.08605906 w=2 h=2 s=n,
391 -0.33285308 -0.056116134 w=2 h=2 s=n,
392 -0.33283615 -0.056133073 w=2 h=2 s=n,
393 -0.33114833 -0.061549515 w=2 h=2 s=n,
394 -0.33082542 -0.06688788 w=2 h=2 s=n,
395 -0.33082542 -0.0696587 w=2 h=2 s=n,
396 -0.33110964 -0.071999565 w=2 h=2 s=n,
397 -0.33206612 -0.07588017 w=2 h=2 s=n,
398 -0.3398186 -0.08577548 w=2 h=2 s=n,
399 -0.33986807 -0.08597616 w=2 h=2 s=n,
400 -0.34222215 -0.08938665 w=2 h=2 s=n,
401 -0.34097314 -0.088631585 w=2 h=2 s=n,
402 -0.29320124 0.015393909 w=2 h=2 s=n,
403 -0.29321817 0.015410845 w=2 h=2 s=n,
404 -0.2939421 0.0147694945 w=2 h=2 s=n,
405 -0.29450244 0.010154799 w=2 h=2 s=n,
406 -0.29631028 0.005387893 w=2 h=2 s=n,
407 -0.29698956 0.0046211355 w=2 h=2 s=n,
408 -0.3297887 -0.036460936 w=2 h=2 s=n,
409 -0.3297887 -0.04684298 w=2 h=2 s=n,
410 -0.33223748 -0.053299867 w=2 h=2 s=n,
411 -0.33350438 -0.056114823 w=2 h=2 s=n,
412 -0.33490822 -0.057358503 w=2 h=2 s=n,
413 -0.3348913 -0.057375442 w=2 h=2 s=n,
414 -0.33320346 -0.062791884 w=2 h=2 s=n,
415 -0.33288053 -0.06813025 w=2 h=2 s=n,
416 -0.33288053 -0.070901066 w=2 h=2 s=n,
417 -0.33316478 -0.073241934 w=2 h=2 s=n,
418 -0.33412126 -0.07712254 w=2 h=2 s=n,
419 -0.34187374 -0.08701785 w=2 h=2 s=n,
420 -0.3419232 -0.08721853 w=2 h=2 s=n,
421 -0.3442773 -0.09062902 w=2 h=2 s=n,
422 -0.3029254 0.036979422 w=2 h=2 s=n,
423 -0.30364934 0.036338072 w=2 h=2 s=n,
424 -0.30420965 0.031723376 w=2 h=2 s=n,
425 -0.30601752 0.02695647 w=2 h=2 s=n,
426 -0.3066968 0.026189713 w=2 h=2 s=n,
427 -0.2959042 0.024068028 w=2 h=2 s=n,
428 -0.29592115 0.024084965 w=2 h=2 s=n,
429 -0.30562836 0.045653544 w=2 h=2 s=n,
430 -0.3063523 0.04501219 w=2 h=2 s=n,
431 -0.41239774 -0.14949667 w=2 h=2 s=n,
432 -0.4124472 -0.14969735 w=2 h=2 s=n,
433 -0.4148013 -0.15310784 w=2 h=2 s=n,
434 -0.41274616 -0.15186547 w=2 h=2 s=n,
435 -0.3351578 -0.057530794 w=2 h=2 s=n,
436 -0.33514088 -0.057547733 w=2 h=2 s=n,
437 -0.33345306 -0.06296418 w=2 h=2 s=n,
438 -0.33313015 -0.06830254 w=2 h=2 s=n,
439 -0.33313015 -0.07107335 w=2 h=2 s=n,
440 -0.33341438 -0.07341422 w=2 h=2 s=n,
441 -0.33437085 -0.07729483 w=2 h=2 s=n,
442 -0.34212333 -0.087190144 w=2 h=2 s=n,
443 -0.41264737 -0.14966896 w=2 h=2 s=n,
444 -0.4126968 -0.14986964 w=2 h=2 s=n,
445 -0.4150509 -0.15328012 w=2 h=2 s=n,
446 -0.32681087 -0.032660015 w=2 h=2 s=n,
447 -0.3265671 -0.033990093 w=2 h=2 s=n,
448 -0.32773492 -0.035157893 w=2 h=2 s=n,
449 -0.32788628 -0.03527648 w=2 h=2 s=n,
450 -0.32994142 -0.03651885 w=2 h=2 s=n,
451 -0.32994142 -0.046900894 w=2 h=2 s=n,
452 -0.3323902 -0.05335778 w=2 h=2 s=n,
453 -0.3336571 -0.056172736 w=2 h=2 s=n,
454 -0.33506092 -0.057416417 w=2 h=2 s=n,
455 -0.33531052 -0.05758871 w=2 h=2 s=n,
456 -0.3352936 -0.057605647 w=2 h=2 s=n,
457 -0.33360577 -0.06302209 w=2 h=2 s=n,
458 -0.33328286 -0.068360455 w=2 h=2 s=n,
459 -0.33328286 -0.07113127 w=2 h=2 s=n,
460 -0.33356708 -0.073472135 w=2 h=2 s=n,
461 -0.33452356 -0.07735274 w=2 h=2 s=n,
462 -0.34227604 -0.08724806 w=2 h=2 s=n,
463 -0.41280007 -0.14972688 w=2 h=2 s=n,
464 -0.41284952 -0.14992756 w=2 h=2 s=n,
465 -0.4152036 -0.15333804 w=2 h=2 s=n,
466 -0.30596444 0.04629388 w=2 h=2 s=n,
467 -0.30668837 0.04565253 w=2 h=2 s=n,
468 -0.30398542 0.036978412 w=2 h=2 s=n,
469 -0.30454573 0.032363717 w=2 h=2 s=n,
470 -0.30635357 0.027596809 w=2 h=2 s=n,
471 -0.30703288 0.026830051 w=2 h=2 s=n,
472 -0.30565536 0.04572474 w=2 h=2 s=n,
473 -0.30599144 0.04636508 w=2 h=2 s=n,
474 -0.30671537 0.045723725 w=2 h=2 s=n,
475 -0.24167717 -0.0046006246 w=2 h=2 s=n,
476 -0.27445897 -0.008581058 w=2 h=2 s=n,
477 -0.2768593 -0.006924237 w=2 h=2 s=n,
478 -0.28005287 -0.005248129 w=2 h=2 s=n,
479 -0.2800712 -0.0052370448 w=2 h=2 s=n,
480 -0.28175902 1.7939802E-4 w=2 h=2 s=n,
481 -0.28200278 0.0015094749 w=2 h=2 s=n,
482 -0.28144246 0.0061241705 w=2 h=2 s=n,
483 -0.28387827 0.006724545 w=2 h=2 s=n,
484 -0.2853576 0.00583026 w=2 h=2 s=n,
485 -0.2854998 0.005776318 w=2 h=2 s=n,
486 -0.2867619 0.0056230724 w=2 h=2 s=n,
487 -0.13117097 0.0018719145 w=2 h=2 s=n,
488 -0.23735753 -0.004551189 w=2 h=2 s=n,
489 -0.24102548 -0.004551189 w=2 h=2 s=n,
490 -0.23897925 -0.0027383908 w=2 h=2 s=n,
491 -0.27176106 -0.0067188246 w=2 h=2 s=n,
492 -0.2741614 -0.0050620036 w=2 h=2 s=n,
493 -0.27735496 -0.0033858956 w=2 h=2 s=n,
494 -0.27737328 -0.0033748113 w=2 h=2 s=n,
495 -0.2790611 0.0020416314 w=2 h=2 s=n,
496 -0.27930486 0.0033717083 w=2 h=2 s=n,
497 -0.27874455 0.007986404 w=2 h=2 s=n,
498 -0.28118035 0.008586778 w=2 h=2 s=n,
499 -0.28770092 -0.064742245 w=2 h=2 s=n,
500 -0.28643402 -0.061927285 w=2 h=2 s=n,
501 -0.2848348 -0.059281856 w=2 h=2 s=n,
502 -0.28481868 -0.059263676 w=2 h=2 s=n,
503 -0.28409475 -0.058622327 w=2 h=2 s=n,
504 -0.28283268 -0.058469083 w=2 h=2 s=n,
505 -0.2827832 -0.0582684 w=2 h=2 s=n,
506 -0.28033444 -0.051811516 w=2 h=2 s=n,
507 -0.28032285 -0.051796716 w=2 h=2 s=n,
508 -0.27964354 -0.051029958 w=2 h=2 s=n,
509 -0.27868706 -0.047149356 w=2 h=2 s=n,
510 -0.27501145 -0.04182432 w=2 h=2 s=n,
511 -0.27472723 -0.039483454 w=2 h=2 s=n,
512 -0.27458498 -0.039429512 w=2 h=2 s=n,
513 -0.29232275 -0.06018998 w=2 h=2 s=n,
514 -0.2874492 -0.065063536 w=2 h=2 s=n,
515 -0.28618228 -0.062248584 w=2 h=2 s=n,
516 -0.28458306 -0.05960315 w=2 h=2 s=n,
517 -0.28456697 -0.059584975 w=2 h=2 s=n,
518 -0.28384304 -0.05894362 w=2 h=2 s=n,
519 -0.28258094 -0.05879038 w=2 h=2 s=n,
520 -0.2825315 -0.058589697 w=2 h=2 s=n,
521 -0.2800827 -0.05213281 w=2 h=2 s=n,
522 -0.2800711 -0.052118015 w=2 h=2 s=n,
523 -0.27939183 -0.051351257 w=2 h=2 s=n,
524 -0.27843535 -0.04747065 w=2 h=2 s=n,
525 -0.27475974 -0.042145617 w=2 h=2 s=n,
526 -0.41547933 -0.15395065 w=2 h=2 s=n,
527 -0.41532663 -0.15389273 w=2 h=2 s=n,
528 -0.415077 -0.15372044 w=2 h=2 s=n,
529 -0.4130219 -0.15247807 w=2 h=2 s=n,
530 -0.34249786 -0.08999925 w=2 h=2 s=n,
531 -0.34124884 -0.08924419 w=2 h=2 s=n,
532 -0.33984503 -0.088000506 w=2 h=2 s=n,
533 -0.33969367 -0.08788192 w=2 h=2 s=n,
534 -0.33957875 -0.0878302 w=2 h=2 s=n,
535 -0.3381 -0.086671665 w=2 h=2 s=n,
536 -0.4157799 -0.15391432 w=2 h=2 s=n,
537 -0.41605562 -0.15452692 w=2 h=2 s=n,
538 -0.4159029 -0.15446901 w=2 h=2 s=n,
539 -0.4156533 -0.15429673 w=2 h=2 s=n,
540 -0.41359815 -0.15305436 w=2 h=2 s=n,
541 -0.4332258 -0.16572942 w=2 h=2 s=n,
542 -0.43327528 -0.1659301 w=2 h=2 s=n,
543 -0.43562937 -0.1693406 w=2 h=2 s=n,
544 -0.43620563 -0.16991687 w=2 h=2 s=n,
545 -0.43648136 -0.17052947 w=2 h=2 s=n,
546 -0.43632865 -0.17047156 w=2 h=2 s=n,
547 -0.3097686 0.05261323 w=2 h=2 s=n,
548 -0.31049252 0.05197188 w=2 h=2 s=n,
549 -0.3104655 0.05190068 w=2 h=2 s=n,
550 -0.30776256 0.043226562 w=2 h=2 s=n,
551 -0.30832288 0.038611867 w=2 h=2 s=n,
552 -0.31013072 0.033844963 w=2 h=2 s=n,
553 -0.31081 0.033078205 w=2 h=2 s=n,
554 -0.30586934 0.046411414 w=2 h=2 s=n,
555 -0.30620542 0.04705175 w=2 h=2 s=n,
556 -0.30998257 0.053299904 w=2 h=2 s=n,
557 -0.2864064 -0.06598738 w=2 h=2 s=n,
558 -0.2851395 -0.06317242 w=2 h=2 s=n,
559 -0.28354028 -0.060526997 w=2 h=2 s=n,
560 -0.28352416 -0.060508817 w=2 h=2 s=n,
561 -0.28280023 -0.059867464 w=2 h=2 s=n,
562 -0.28153816 -0.05971422 w=2 h=2 s=n,
563 -0.2814887 -0.059513543 w=2 h=2 s=n,
564 -0.27903992 -0.053056654 w=2 h=2 s=n,
565 -0.27902833 -0.053041857 w=2 h=2 s=n,
566 -0.278349 -0.0522751 w=2 h=2 s=n,
567 -0.27739254 -0.048394494 w=2 h=2 s=n,
568 -0.27371693 -0.04306946 w=2 h=2 s=n,
569 -0.27396867 -0.042748164 w=2 h=2 s=n,
570 -0.2736844 -0.040407296 w=2 h=2 s=n,
571 -0.2735422 -0.040353354 w=2 h=2 s=n,
572 -0.28522742 -0.06757142 w=2 h=2 s=n,
573 -0.2841846 -0.06849526 w=2 h=2 s=n,
574 -0.2829177 -0.0656803 w=2 h=2 s=n,
575 -0.2813185 -0.06303488 w=2 h=2 s=n,
576 -0.2813024 -0.0630167 w=2 h=2 s=n,
577 -0.28057843 -0.062375344 w=2 h=2 s=n,
578 -0.27931637 -0.0622221 w=2 h=2 s=n,
579 -0.2792669 -0.06202142 w=2 h=2 s=n,
580 -0.27681813 -0.055564534 w=2 h=2 s=n,
581 -0.27680653 -0.055549737 w=2 h=2 s=n,
582 -0.27612725 -0.05478298 w=2 h=2 s=n,
583 -0.27517074 -0.050902374 w=2 h=2 s=n,
584 -0.27149516 -0.04557734 w=2 h=2 s=n,
585 -0.44004357 -0.17331699 w=2 h=2 s=n,
586 -0.4403193 -0.17392959 w=2 h=2 s=n,
587 -0.4401666 -0.17387168 w=2 h=2 s=n,
588 -0.44443053 -0.1734635 w=2 h=2 s=n,
589 -0.44448 -0.17366417 w=2 h=2 s=n,
590 -0.4468341 -0.17707466 w=2 h=2 s=n,
591 -0.44741037 -0.17765094 w=2 h=2 s=n,
592 -0.45124832 -0.18105106 w=2 h=2 s=n,
593 -0.45152402 -0.18166366 w=2 h=2 s=n,
594 -0.4513713 -0.18160574 w=2 h=2 s=n,
595 -0.33785826 -0.05892586 w=2 h=2 s=n,
596 -0.33784133 -0.058942795 w=2 h=2 s=n,
597 -0.33615348 -0.06435924 w=2 h=2 s=n,
598 -0.33583057 -0.0696976 w=2 h=2 s=n,
599 -0.33583057 -0.07246842 w=2 h=2 s=n,
600 -0.3361148 -0.07480928 w=2 h=2 s=n,
601 -0.3370713 -0.07868989 w=2 h=2 s=n,
602 -0.34482378 -0.088585205 w=2 h=2 s=n,
603 -0.41534778 -0.15106402 w=2 h=2 s=n,
604 -0.43577352 -0.16706657 w=2 h=2 s=n,
605 -0.44697827 -0.17480063 w=2 h=2 s=n,
606 -0.4470277 -0.17500132 w=2 h=2 s=n,
607 -0.4493818 -0.17841181 w=2 h=2 s=n,
608 -0.4499581 -0.17898808 w=2 h=2 s=n,
609 -0.45379603 -0.1823882 w=2 h=2 s=n,
610 -0.45407173 -0.1830008 w=2 h=2 s=n,
611 -0.36817762 0.16418137 w=2 h=2 s=n,
612 -0.36796367 0.16349469 w=2 h=2 s=n,
613 -0.3686876 0.16285335 w=2 h=2 s=n,
614 -0.26685154 0.0014139549 w=2 h=2 s=n,
615 -0.2700451 0.0030900629 w=2 h=2 s=n,
616 -0.27006343 0.0031011472 w=2 h=2 s=n,
617 -0.27175128 0.00851759 w=2 h=2 s=n,
618 -0.271995 0.009847667 w=2 h=2 s=n,
619 -0.2714347 0.014462362 w=2 h=2 s=n,
620 -0.2738705 0.015062736 w=2 h=2 s=n,
621 -0.23534165 -2.2754095E-4 w=2 h=2 s=n,
622 -0.26812348 -0.0042079748 w=2 h=2 s=n,
623 -0.2705238 -0.0025511535 w=2 h=2 s=n,
624 -0.26321396 0.0039248047 w=2 h=2 s=n,
625 -0.26640752 0.005600913 w=2 h=2 s=n,
626 -0.26642585 0.005611997 w=2 h=2 s=n,
627 -0.26811367 0.01102844 w=2 h=2 s=n,
628 -0.26835743 0.012358516 w=2 h=2 s=n,
629 -0.2677971 0.016973212 w=2 h=2 s=n,
630 -0.13004461 0.0024630744 w=2 h=2 s=n,
631 -0.23623116 -0.003960029 w=2 h=2 s=n,
632 -0.23989911 -0.003960029 w=2 h=2 s=n,
633 -0.23785289 -0.002147231 w=2 h=2 s=n,
634 -0.2342153 3.63619E-4 w=2 h=2 s=n,
635 -0.26699713 -0.0036168147 w=2 h=2 s=n,
636 -0.26939744 -0.0019599937 w=2 h=2 s=n,
637 -0.26208758 0.004515965 w=2 h=2 s=n,
638 -0.26528114 0.0061920728 w=2 h=2 s=n,
639 -0.2652995 0.006203157 w=2 h=2 s=n,
640 -0.26698732 0.0116196 w=2 h=2 s=n,
641 -0.26723108 0.012949677 w=2 h=2 s=n,
642 -0.26667073 0.017564373 w=2 h=2 s=n,
643 -0.29498506 -0.059932284 w=2 h=2 s=n,
644 -0.2917915 -0.061608393 w=2 h=2 s=n,
645 -0.2915398 -0.061929688 w=2 h=2 s=n,
646 -0.2866662 -0.06680325 w=2 h=2 s=n,
647 -0.28444445 -0.06931113 w=2 h=2 s=n,
648 -0.28340164 -0.07023497 w=2 h=2 s=n,
649 -0.2821347 -0.06742001 w=2 h=2 s=n,
650 -0.28053552 -0.06477458 w=2 h=2 s=n,
651 -0.2805194 -0.0647564 w=2 h=2 s=n,
652 -0.27979547 -0.064115055 w=2 h=2 s=n,
653 -0.27853337 -0.063961804 w=2 h=2 s=n,
654 -0.4557802 -0.18437238 w=2 h=2 s=n,
655 -0.4560559 -0.18498498 w=2 h=2 s=n,
656 -0.4535082 -0.18364784 w=2 h=2 s=n,
657 -0.4533555 -0.18358992 w=2 h=2 s=n,
658 -0.44215077 -0.17585586 w=2 h=2 s=n,
659 -0.470424 -0.19541539 w=2 h=2 s=n,
660 -0.47240818 -0.19739957 w=2 h=2 s=n,
661 -0.4726839 -0.19801217 w=2 h=2 s=n,
662 -0.47013617 -0.19667502 w=2 h=2 s=n,
663 -0.46998346 -0.19661711 w=2 h=2 s=n,
664 -0.46086842 -0.18319754 w=2 h=2 s=n,
665 -0.4609179 -0.18339822 w=2 h=2 s=n,
666 -0.46327198 -0.1868087 w=2 h=2 s=n,
667 -0.46384826 -0.187385 w=2 h=2 s=n,
668 -0.4676862 -0.19078511 w=2 h=2 s=n,
669 -0.48431417 -0.2038123 w=2 h=2 s=n,
670 -0.48629835 -0.20579648 w=2 h=2 s=n,
671 -0.48657405 -0.20640908 w=2 h=2 s=n,
672 -0.37277627 0.17178844 w=2 h=2 s=n,
673 -0.3725623 0.17110176 w=2 h=2 s=n,
674 -0.37328622 0.17046042 w=2 h=2 s=n,
675 -0.36920056 0.16645421 w=2 h=2 s=n,
676 -0.3737992 0.17406128 w=2 h=2 s=n,
677 -0.3059198 0.046686683 w=2 h=2 s=n,
678 -0.30625585 0.04732702 w=2 h=2 s=n,
679 -0.310033 0.053575173 w=2 h=2 s=n,
680 -0.36822808 0.16445664 w=2 h=2 s=n,
681 -0.369251 0.16672948 w=2 h=2 s=n,
682 -0.37384963 0.17433655 w=2 h=2 s=n,
683 -0.23881139 0.045423724 w=2 h=2 s=n,
684 -0.23993775 0.044832565 w=2 h=2 s=n,
685 -0.24357533 0.042321716 w=2 h=2 s=n,
686 -0.24601115 0.042922087 w=2 h=2 s=n,
687 -0.26716846 -0.071806446 w=2 h=2 s=n,
688 -0.26795143 -0.07006674 w=2 h=2 s=n,
689 -0.267902 -0.06986606 w=2 h=2 s=n,
690 -0.2654532 -0.06340917 w=2 h=2 s=n,
691 -0.2654416 -0.063394375 w=2 h=2 s=n,
692 -0.2647623 -0.06262761 w=2 h=2 s=n,
693 -0.26380584 -0.058747012 w=2 h=2 s=n,
694 -0.26013023 -0.053421978 w=2 h=2 s=n,
695 -0.26235202 -0.050914098 w=2 h=2 s=n,
696 -0.26260373 -0.050592802 w=2 h=2 s=n,
697 -0.2623195 -0.048251934 w=2 h=2 s=n,
698 -0.26217726 -0.048197992 w=2 h=2 s=n,
699 -0.2896652 -0.06550141 w=2 h=2 s=n,
700 -0.28479165 -0.070374966 w=2 h=2 s=n,
701 -0.28256986 -0.072882846 w=2 h=2 s=n,
702 -0.28152704 -0.07380669 w=2 h=2 s=n,
703 -0.28026015 -0.07099173 w=2 h=2 s=n,
704 -0.27866092 -0.0683463 w=2 h=2 s=n,
705 -0.27864483 -0.06832813 w=2 h=2 s=n,
706 -0.27792087 -0.067686774 w=2 h=2 s=n,
707 -0.2766588 -0.06753353 w=2 h=2 s=n,
708 -0.26529387 -0.075378165 w=2 h=2 s=n,
709 -0.29463255 -0.060861774 w=2 h=2 s=n,
710 -0.291439 -0.062537886 w=2 h=2 s=n,
711 -0.29118726 -0.06285918 w=2 h=2 s=n,
712 -0.2893127 -0.0664309 w=2 h=2 s=n,
713 -0.28443912 -0.071304455 w=2 h=2 s=n,
714 -0.28221735 -0.073812336 w=2 h=2 s=n,
715 -0.28117454 -0.07473618 w=2 h=2 s=n,
716 -0.44285756 -0.17872347 w=2 h=2 s=n,
717 -0.44087338 -0.17673929 w=2 h=2 s=n,
718 -0.43703544 -0.17333917 w=2 h=2 s=n,
719 -0.4166097 -0.15733662 w=2 h=2 s=n,
720 -0.41636008 -0.15716434 w=2 h=2 s=n,
721 -0.41430497 -0.15592197 w=2 h=2 s=n,
722 -0.41372868 -0.15534568 w=2 h=2 s=n,
723 -0.34320468 -0.09286686 w=2 h=2 s=n,
724 -0.34195566 -0.0921118 w=2 h=2 s=n,
725 -0.34055182 -0.090868115 w=2 h=2 s=n,
726 -0.34040046 -0.09074953 w=2 h=2 s=n,
727 -0.34028554 -0.09069782 w=2 h=2 s=n,
728 -0.33880678 -0.089539275 w=2 h=2 s=n,
729 -0.5446262 -0.24544266 w=2 h=2 s=n,
730 -0.54661036 -0.24742684 w=2 h=2 s=n,
731 -0.5468861 -0.24803944 w=2 h=2 s=n,
732 -0.33035305 -0.027055452 w=2 h=2 s=n,
733 -0.33195227 -0.02970088 w=2 h=2 s=n,
734 -0.33196574 -0.02971283 w=2 h=2 s=n,
735 -0.33344454 -0.030871367 w=2 h=2 s=n,
736 -0.33469355 -0.03162643 w=2 h=2 s=n,
737 -0.33484626 -0.031684343 w=2 h=2 s=n,
738 -0.3346025 -0.03301442 w=2 h=2 s=n,
739 -0.3357703 -0.03418222 w=2 h=2 s=n,
740 -0.33592167 -0.034300808 w=2 h=2 s=n,
741 -0.3379768 -0.035543177 w=2 h=2 s=n,
742 -0.3379768 -0.045925222 w=2 h=2 s=n,
743 -0.34042558 -0.052382108 w=2 h=2 s=n,
744 -0.34169248 -0.055197064 w=2 h=2 s=n,
745 -0.34309632 -0.056440745 w=2 h=2 s=n,
746 -0.3433459 -0.056613036 w=2 h=2 s=n,
747 -0.34589365 -0.057950187 w=2 h=2 s=n,
748 -0.38470787 0.1900674 w=2 h=2 s=n,
749 -0.3846574 0.18979213 w=2 h=2 s=n,
750 -0.38363448 0.18751927 w=2 h=2 s=n,
751 -0.3834205 0.1868326 w=2 h=2 s=n,
752 -0.38414446 0.18619125 w=2 h=2 s=n,
753 -0.23602754 0.048566043 w=2 h=2 s=n,
754 -0.23715389 0.047974885 w=2 h=2 s=n,
755 -0.24079148 0.045464035 w=2 h=2 s=n,
756 -0.2432273 0.046064407 w=2 h=2 s=n,
757 -0.23565681 0.048218437 w=2 h=2 s=n,
758 -0.23287295 0.051360756 w=2 h=2 s=n,
759 -0.23399931 0.050769597 w=2 h=2 s=n,
760 -0.33782458 -0.09489898 w=2 h=2 s=n,
761 -0.3371178 -0.09203137 w=2 h=2 s=n,
762 -0.33684206 -0.091418765 w=2 h=2 s=n,
763 -0.33448797 -0.08800828 w=2 h=2 s=n,
764 -0.3267355 -0.07811296 w=2 h=2 s=n,
765 -0.3255677 -0.07694516 w=2 h=2 s=n,
766 -0.3255542 -0.07693321 w=2 h=2 s=n,
767 -0.29965124 -0.061274316 w=2 h=2 s=n,
768 -0.2972154 -0.06187469 w=2 h=2 s=n,
769 -0.29719707 -0.061885774 w=2 h=2 s=n,
770 -0.29479676 -0.0635426 w=2 h=2 s=n,
771 -0.29478583 -0.063552275 w=2 h=2 s=n,
772 -0.29400286 -0.065291986 w=2 h=2 s=n,
773 -0.29365036 -0.066221476 w=2 h=2 s=n,
774 -0.2904568 -0.06789758 w=2 h=2 s=n,
775 -0.29020506 -0.06821888 w=2 h=2 s=n,
776 -0.2883305 -0.0717906 w=2 h=2 s=n,
777 -0.28345692 -0.07666416 w=2 h=2 s=n,
778 -0.28123513 -0.07917204 w=2 h=2 s=n,
779 -0.44286457 -0.17874594 w=2 h=2 s=n,
780 -0.4408804 -0.17676176 w=2 h=2 s=n,
781 -0.43704244 -0.17336164 w=2 h=2 s=n,
782 -0.4166167 -0.1573591 w=2 h=2 s=n,
783 -0.41636708 -0.1571868 w=2 h=2 s=n,
784 -0.41431198 -0.15594444 w=2 h=2 s=n,
785 -0.4137357 -0.15536815 w=2 h=2 s=n,
786 -0.34321168 -0.09288933 w=2 h=2 s=n,
787 -0.34196267 -0.092134275 w=2 h=2 s=n,
788 -0.34055883 -0.090890594 w=2 h=2 s=n,
789 -0.34040746 -0.090772 w=2 h=2 s=n,
790 -0.34029254 -0.09072029 w=2 h=2 s=n,
791 -0.54788756 -0.24842747 w=2 h=2 s=n,
792 -0.5481633 -0.24904007 w=2 h=2 s=n,
793 -0.5464529 -0.24654692 w=2 h=2 s=n,
794 -0.54843706 -0.2485311 w=2 h=2 s=n,
795 -0.5497142 -0.24953173 w=2 h=2 s=n,
796 -0.54998994 -0.25014433 w=2 h=2 s=n,
797 -0.4612881 -0.18338642 w=2 h=2 s=n,
798 -0.46133757 -0.1835871 w=2 h=2 s=n,
799 -0.46369165 -0.18699759 w=2 h=2 s=n,
800 -0.46426794 -0.18757387 w=2 h=2 s=n,
801 -0.46810588 -0.19097398 w=2 h=2 s=n,
802 -0.48473385 -0.20400117 w=2 h=2 s=n,
803 -0.54504585 -0.24563155 w=2 h=2 s=n,
804 -0.5468725 -0.24673581 w=2 h=2 s=n,
805 -0.5488567 -0.24871998 w=2 h=2 s=n,
806 -0.5501339 -0.2497206 w=2 h=2 s=n,
807 -0.33685762 -0.026661998 w=2 h=2 s=n,
808 -0.33845684 -0.029307429 w=2 h=2 s=n,
809 -0.3384703 -0.029319376 w=2 h=2 s=n,
810 -0.33994907 -0.030477915 w=2 h=2 s=n,
811 -0.3411981 -0.031232975 w=2 h=2 s=n,
812 -0.3413508 -0.03129089 w=2 h=2 s=n,
813 -0.34110707 -0.032620966 w=2 h=2 s=n,
814 -0.34227487 -0.033788767 w=2 h=2 s=n,
815 -0.34242624 -0.033907354 w=2 h=2 s=n,
816 -0.34448135 -0.035149723 w=2 h=2 s=n,
817 -0.34448135 -0.04553177 w=2 h=2 s=n,
818 -0.34693012 -0.051988658 w=2 h=2 s=n,
819 -0.34819704 -0.05480361 w=2 h=2 s=n,
820 -0.34960085 -0.056047294 w=2 h=2 s=n,
821 -0.34985048 -0.056219585 w=2 h=2 s=n,
822 -0.3523982 -0.057556733 w=2 h=2 s=n,
823 -0.3348993 -0.026222318 w=2 h=2 s=n,
824 -0.34140387 -0.025828864 w=2 h=2 s=n,
825 -0.3430031 -0.028474294 w=2 h=2 s=n,
826 -0.34301656 -0.028486243 w=2 h=2 s=n,
827 -0.34449536 -0.02964478 w=2 h=2 s=n,
828 -0.34574437 -0.03039984 w=2 h=2 s=n,
829 -0.34589708 -0.030457756 w=2 h=2 s=n,
830 -0.34565333 -0.03178783 w=2 h=2 s=n,
831 -0.34682113 -0.032955635 w=2 h=2 s=n,
832 -0.3469725 -0.03307422 w=2 h=2 s=n,
833 -0.34902763 -0.03431659 w=2 h=2 s=n,
834 -0.39432794 0.20234653 w=2 h=2 s=n,
835 -0.3942775 0.20207126 w=2 h=2 s=n,
836 -0.39325458 0.1997984 w=2 h=2 s=n,
837 -0.3930406 0.19911174 w=2 h=2 s=n,
838 -0.39376453 0.19847038 w=2 h=2 s=n,
839 -0.38518855 0.19086258 w=2 h=2 s=n,
840 -0.39480865 0.20314172 w=2 h=2 s=n,
841 -0.3947582 0.20286645 w=2 h=2 s=n,
842 -0.306523 0.048784718 w=2 h=2 s=n,
843 -0.31030014 0.05503287 w=2 h=2 s=n,
844 -0.36849523 0.16591433 w=2 h=2 s=n,
845 -0.36951813 0.16818719 w=2 h=2 s=n,
846 -0.37411678 0.17579426 w=2 h=2 s=n,
847 -0.384975 0.19152509 w=2 h=2 s=n,
848 -0.3854557 0.19232027 w=2 h=2 s=n,
849 -0.23162387 0.05295509 w=2 h=2 s=n,
850 -0.23275024 0.05236393 w=2 h=2 s=n,
851 -0.23590481 0.049569216 w=2 h=2 s=n,
852 -0.23954241 0.047058366 w=2 h=2 s=n,
853 -0.24197823 0.04765874 w=2 h=2 s=n,
854 -0.23190479 0.05232892 w=2 h=2 s=n,
855 -0.23065571 0.053923253 w=2 h=2 s=n,
856 -0.23178208 0.053332094 w=2 h=2 s=n,
857 -0.21369678 0.06542301 w=2 h=2 s=n,
858 -0.21091293 0.06856534 w=2 h=2 s=n,
859 -0.20994477 0.0695335 w=2 h=2 s=n,
860 -0.2086957 0.07112783 w=2 h=2 s=n,
861 -0.24632855 -0.060665656 w=2 h=2 s=n,
862 -0.24855034 -0.058157776 w=2 h=2 s=n,
863 -0.24880207 -0.05783648 w=2 h=2 s=n,
864 -0.24851783 -0.055495612 w=2 h=2 s=n,
865 -0.2483756 -0.05544167 w=2 h=2 s=n,
866 -0.2552284 -0.069208406 w=2 h=2 s=n,
867 -0.25427192 -0.0653278 w=2 h=2 s=n,
868 -0.2505963 -0.060002763 w=2 h=2 s=n,
869 -0.23679464 -0.067246445 w=2 h=2 s=n,
870 -0.23405023 -0.103057615 w=2 h=2 s=n,
871 -0.23592483 -0.0994859 w=2 h=2 s=n,
872 -0.23670779 -0.097746186 w=2 h=2 s=n,
873 -0.23665833 -0.09754551 w=2 h=2 s=n,
874 -0.23420957 -0.09108862 w=2 h=2 s=n,
875 -0.23419797 -0.091073826 w=2 h=2 s=n,
876 -0.23351867 -0.090307064 w=2 h=2 s=n,
877 -0.22398476 -0.09688785 w=2 h=2 s=n,
878 -0.22302829 -0.093007244 w=2 h=2 s=n,
879 -0.21935268 -0.08768221 w=2 h=2 s=n,
880 -0.205551 -0.09492589 w=2 h=2 s=n,
881 -0.28262442 -0.086836256 w=2 h=2 s=n,
882 -0.27775088 -0.091709815 w=2 h=2 s=n,
883 -0.2755291 -0.094217695 w=2 h=2 s=n,
884 -0.27651128 -0.08885799 w=2 h=2 s=n,
885 -0.27546847 -0.089781836 w=2 h=2 s=n,
886 -0.36101922 -0.2490793 w=2 h=2 s=n,
887 -0.35961542 -0.24783562 w=2 h=2 s=n,
888 -0.35946405 -0.24771704 w=2 h=2 s=n,
889 -0.35934913 -0.24766532 w=2 h=2 s=n,
890 -0.35934213 -0.24764284 w=2 h=2 s=n,
891 -0.35786337 -0.24648431 w=2 h=2 s=n,
892 -0.35688117 -0.25184402 w=2 h=2 s=n,
893 -0.5514762 -0.25090978 w=2 h=2 s=n,
894 -0.5510565 -0.2507209 w=2 h=2 s=n,
895 -0.55133224 -0.2513335 w=2 h=2 s=n,
896 -0.5495056 -0.25022924 w=2 h=2 s=n,
897 -0.5556934 -0.25355807 w=2 h=2 s=n,
898 -0.5570357 -0.2547472 w=2 h=2 s=n,
899 -0.556616 -0.25455835 w=2 h=2 s=n,
900 -0.55689174 -0.25517094 w=2 h=2 s=n,
901 -0.34233463 -0.02571585 w=2 h=2 s=n,
902 -0.34393385 -0.02836128 w=2 h=2 s=n,
903 -0.34394732 -0.028373228 w=2 h=2 s=n,
904 -0.34542608 -0.029531766 w=2 h=2 s=n,
905 -0.34667513 -0.030286826 w=2 h=2 s=n,
906 -0.34682783 -0.030344741 w=2 h=2 s=n,
907 -0.34658408 -0.031674817 w=2 h=2 s=n,
908 -0.3477519 -0.03284262 w=2 h=2 s=n,
909 -0.34790325 -0.032961205 w=2 h=2 s=n,
910 -0.34995836 -0.034203574 w=2 h=2 s=n,
911 -0.39617428 0.20446487 w=2 h=2 s=n,
912 -0.39569357 0.20366968 w=2 h=2 s=n,
913 -0.39467067 0.20139684 w=2 h=2 s=n,
914 -0.39445668 0.20071016 w=2 h=2 s=n,
915 -0.3951806 0.2000688 w=2 h=2 s=n,
916 -0.39741835 0.20692253 w=2 h=2 s=n,
917 -0.39736792 0.20664726 w=2 h=2 s=n,
918 -0.39878398 0.20824568 w=2 h=2 s=n,
919 -0.20564947 0.07554104 w=2 h=2 s=n,
920 -0.22760949 0.058336463 w=2 h=2 s=n,
921 -0.22873585 0.057745304 w=2 h=2 s=n,
922 -0.22970402 0.05677714 w=2 h=2 s=n,
923 -0.2328586 0.053982425 w=2 h=2 s=n,
924 -0.2364962 0.051471576 w=2 h=2 s=n,
925 -0.238932 0.052071948 w=2 h=2 s=n,
926 -0.20238195 0.07623357 w=2 h=2 s=n,
927 -0.20113286 0.07782791 w=2 h=2 s=n,
928 -0.19808665 0.08224111 w=2 h=2 s=n,
929 -0.17735502 0.090507925 w=2 h=2 s=n,
930 -0.17457117 0.093650244 w=2 h=2 s=n,
931 -0.173603 0.09461841 w=2 h=2 s=n,
932 -0.16604018 0.10131848 w=2 h=2 s=n,
933 -0.1647911 0.10291281 w=2 h=2 s=n,
934 -0.18986343 -0.10440936 w=2 h=2 s=n,
935 -0.22110707 -0.07672991 w=2 h=2 s=n,
936 -0.1349201 -0.16666555 w=2 h=2 s=n,
937 -0.13396363 -0.16278495 w=2 h=2 s=n,
938 -0.13028802 -0.15745991 w=2 h=2 s=n,
939 -0.11648634 -0.1647036 w=2 h=2 s=n,
940 -0.10079878 -0.17418706 w=2 h=2 s=n,
941 -0.28048497 -0.093701996 w=2 h=2 s=n,
942 -0.2756114 -0.09857555 w=2 h=2 s=n,
943 -0.27338964 -0.10108343 w=2 h=2 s=n,
944 -0.2933866 -0.06766061 w=2 h=2 s=n,
945 -0.29019305 -0.06933671 w=2 h=2 s=n,
946 -0.28994134 -0.06965801 w=2 h=2 s=n,
947 -0.28806674 -0.07322973 w=2 h=2 s=n,
948 -0.2823607 -0.08827539 w=2 h=2 s=n,
949 -0.28022125 -0.09514112 w=2 h=2 s=n,
950 -0.3594861 -0.24992962 w=2 h=2 s=n,
951 -0.3594791 -0.24990714 w=2 h=2 s=n,
952 -0.35800034 -0.2487486 w=2 h=2 s=n,
953 -0.3570181 -0.2541083 w=2 h=2 s=n,
954 -0.44640478 -0.18661195 w=2 h=2 s=n,
955 -0.4444206 -0.18462777 w=2 h=2 s=n,
956 -0.44058266 -0.18122765 w=2 h=2 s=n,
957 -0.4201569 -0.1652251 w=2 h=2 s=n,
958 -0.4199073 -0.16505282 w=2 h=2 s=n,
959 -0.41785216 -0.16381045 w=2 h=2 s=n,
960 -0.5599102 -0.25610718 w=2 h=2 s=n,
961 -0.5612525 -0.25729635 w=2 h=2 s=n,
962 -0.35067087 -0.034246676 w=2 h=2 s=n,
963 -0.34974012 -0.03435969 w=2 h=2 s=n,
964 -0.34519386 -0.03519282 w=2 h=2 s=n,
965 -0.34519386 -0.045574866 w=2 h=2 s=n,
966 -0.34764263 -0.052031755 w=2 h=2 s=n,
967 -0.34890956 -0.05484671 w=2 h=2 s=n,
968 -0.35031337 -0.056090392 w=2 h=2 s=n,
969 -0.350563 -0.056262683 w=2 h=2 s=n,
970 -0.3531107 -0.05759983 w=2 h=2 s=n,
971 -0.44749507 -0.024255494 w=2 h=2 s=n,
972 -0.44725132 -0.025585571 w=2 h=2 s=n,
973 -0.44841912 -0.026753373 w=2 h=2 s=n,
974 -0.4485705 -0.026871959 w=2 h=2 s=n,
975 -0.45062563 -0.028114328 w=2 h=2 s=n,
976 -0.45133814 -0.028157426 w=2 h=2 s=n,
977 -0.34706533 -0.024848917 w=2 h=2 s=n,
978 -0.34866455 -0.027494347 w=2 h=2 s=n,
979 -0.34867802 -0.027506296 w=2 h=2 s=n,
980 -0.3501568 -0.028664833 w=2 h=2 s=n,
981 -0.35140583 -0.029419893 w=2 h=2 s=n,
982 -0.35155854 -0.029477807 w=2 h=2 s=n,
983 -0.45222577 -0.02338856 w=2 h=2 s=n,
984 -0.38362122 -0.01103996 w=2 h=2 s=n,
985 -0.39012578 -0.010646507 w=2 h=2 s=n,
986 -0.39105654 -0.010533493 w=2 h=2 s=n,
987 -0.39578724 -0.009666559 w=2 h=2 s=n,
988 -0.39924473 0.20870642 w=2 h=2 s=n,
989 -0.39663503 0.20492561 w=2 h=2 s=n,
990 -0.3961543 0.20413041 w=2 h=2 s=n,
991 -0.39513138 0.20185757 w=2 h=2 s=n,
992 -0.39491743 0.20117089 w=2 h=2 s=n,
993 -0.39564136 0.20052955 w=2 h=2 s=n,
994 -0.39948082 0.2091351 w=2 h=2 s=n,
995 -0.39994153 0.20959584 w=2 h=2 s=n,
996 -0.40207618 0.2146275 w=2 h=2 s=n,
997 -0.40202573 0.21435224 w=2 h=2 s=n,
998 -0.40344182 0.21595065 w=2 h=2 s=n,
999 -0.40413862 0.21684007 w=2 h=2 s=n,
1000 -0.30675724 0.052657213 w=2 h=2 s=n,
1001 -0.3105344 0.058905367 w=2 h=2 s=n,
1002 -0.36872944 0.16978683 w=2 h=2 s=n,
1003 -0.36975238 0.17205967 w=2 h=2 s=n,
1004 -0.30443963 0.07115671 w=2 h=2 s=n,
1005 -0.30477569 0.07179704 w=2 h=2 s=n,
1006 -0.30504283 0.07325474 w=2 h=2 s=n,
1007 -0.30527708 0.07712724 w=2 h=2 s=n,
1008 -0.15607102 0.17794761 w=2 h=2 s=n,
1009 -0.1570392 0.17697945 w=2 h=2 s=n,
1010 -0.16019377 0.17418474 w=2 h=2 s=n,
1011 -0.16383137 0.17167388 w=2 h=2 s=n,
1012 -0.16626717 0.17227426 w=2 h=2 s=n,
1013 -0.16244212 0.105261795 w=2 h=2 s=n,
1014 -0.19878389 0.08017689 w=2 h=2 s=n,
1015 -0.19573766 0.0845901 w=2 h=2 s=n,
1016 -0.16380419 0.103070274 w=2 h=2 s=n,
1017 -0.16255511 0.1046646 w=2 h=2 s=n,
1018 -0.16020612 0.10701359 w=2 h=2 s=n,
1019 -0.16207005 0.099748015 w=2 h=2 s=n,
1020 -0.1592862 0.102890335 w=2 h=2 s=n,
1021 -0.15831803 0.10385849 w=2 h=2 s=n,
1022 -0.15075521 0.11055857 w=2 h=2 s=n,
1023 -0.14851922 0.112310365 w=2 h=2 s=n,
;
VLABELS
2 'gamma_Thalassiossira' x=12 y=3 f='Dialog-PLAIN-10',
3 'gamma_Phaeodactylum' x=12 y=4 f='Dialog-PLAIN-10',
4 'gamma_phytophthora' x=12 y=6 f='Dialog-PLAIN-10',
5 'gamma_Ostreococcus' x=11 y=7 f='Dialog-PLAIN-10',
6 'gammacopI_arabidopsis' x=11 y=9 f='Dialog-PLAIN-10',
7 'gammacopI_populus' x=10 y=15 f='Dialog-PLAIN-10',
8 'gammacopI_oryza' x=9 y=21 f='Dialog-PLAIN-10',
9 'gammacopI_physcomitrella' x=-58 y=22 f='Dialog-PLAIN-10',
10 'gamma_Volvox' x=-30 y=23 f='Dialog-PLAIN-10',
11 'gammacopI_chlamydomonas' x=-64 y=34 f='Dialog-PLAIN-10',
12 'gammacopI_dictyostelium' x=-59 y=19 f='Dialog-ITALIC-10',
13 'gammacopI_monosiga' x=-51 y=35 f='Dialog-ITALIC-10',
14 'gamma_apis' x=-29 y=-5 f='Dialog-ITALIC-10',
15 'gamma_drosophila' x=-46 y=45 f='Dialog-ITALIC-10',
16 'gammacopI_danio' x=-45 y=20 f='Dialog-ITALIC-10',
17 'gamma_xenopus' x=-44 y=0 f='Dialog-ITALIC-10',
18 'gammacopI_gallus' x=-49 y=-6 f='Dialog-ITALIC-10',
19 'gammacopI_rat' x=-42 y=-16 f='Dialog-ITALIC-10',
20 'gammacopI_mus' x=-48 y=36 f='Dialog-ITALIC-10',
21 'gammacopI_homo' x=-51 y=-27 f='Dialog-ITALIC-10',
22 'gammacopI_bos' x=-87 y=51 f='Dialog-ITALIC-10',
23 'gammacopI_celegans' x=-114 y=10 f='Dialog-ITALIC-10',
24 'gammacopI_spombe' x=-110 y=9 f='Dialog-ITALIC-10',
25 'gammacopI_ustilago' x=-111 y=7 f='Dialog-ITALIC-10',
26 'gammacopI_cryptococcus' x=-135 y=6 f='Dialog-ITALIC-10',
27 'gammacopI_neurospora' x=-128 y=4 f='Dialog-ITALIC-10',
28 'gammacopI_aspergillus' x=-126 y=3 f='Dialog-ITALIC-10',
29 'gammacopI_yarrowia' x=-115 y=2 f='Dialog-ITALIC-10',
30 'gammacopI_Scas' x=-94 y=0 f='Dialog-ITALIC-10',
31 'gammacopI_Sbay' x=-94 y=-1 f='Dialog-ITALIC-10',
32 'gammacopI_Spar' x=-93 y=-12 f='Dialog-ITALIC-10',
33 'gammacopI_Scer' x=-92 y=13 f='Dialog-ITALIC-10',
34 'gammacopI_Smik' x=-93 y=-24 f='Dialog-ITALIC-10',
35 'gammacopI_Skud_Contig1837_2' x=-86 y=-36 f='Dialog-ITALIC-10',
36 'gammacopI_candida_g' x=-62 y=-37 f='Dialog-ITALIC-10',
37 'gammacopI_Sklu_Contig1674_2' x=-81 y=-43 f='Dialog-ITALIC-10',
38 'gammacopI_Kluyveromyces' x=-70 y=-38 f='Dialog-ITALIC-10',
39 'gammacopI_debaryomyces' x=-68 y=16 f='Dialog-ITALIC-10',
40 'gammacopI_candida_a' x=-56 y=-39 f='Dialog-ITALIC-10',
41 'gammacopI_pichia' x=-45 y=-49 f='Dialog-ITALIC-10',
42 'gamma_leishmania' x=-46 y=1 f='Dialog-PLAIN-10',
43 'gamma_ecuni' x=-30 y=-9 f='Dialog-ITALIC-10',
44 'gamma_trichomonas' x=-46 y=-18 f='Dialog-PLAIN-10',
45 'gamma_tetrahymena' x=-45 y=-8 f='Dialog-PLAIN-10',
46 'gamma_ehisto' x=-28 y=-7 f='Dialog-ITALIC-10',
47 'gamma_theileria' x=-33 y=-6 f='Dialog-PLAIN-10',
48 'gamma_plasmodium_f' x=9 y=-5 f='Dialog-PLAIN-10',
49 'gamma_Plasmodium_b' x=10 y=-4 f='Dialog-PLAIN-10',
50 'gamma_chominis' x=11 y=-8 f='Dialog-PLAIN-10',
51 'gamma_Toxoplasma_gondii' x=11 y=-1 f='Dialog-PLAIN-10',
52 'gamma_naegleria' x=12 y=0 f='Dialog-PLAIN-10',
53 'gamma_Cmerolae' x=12 y=2 f='Dialog-PLAIN-10',
;
EDGES
1 1 2 s=8 w=0.13385795,
2 54 1 s=7 w=0.10638065,
3 55 54 s=6 w=0.033022594,
4 56 54 s=11 w=0.0036679485,
5 57 55 s=11 w=0.0036679485,
6 57 56 s=6 w=0.033022594,
7 58 57 s=5 w=0.0017286283,
8 59 55 s=5 w=0.0017286283,
9 59 58 s=11 w=0.0036679485,
10 60 58 s=23 w=1.5211928E-4,
11 61 1 s=66 w=1.4599198E-5,
12 62 54 s=66 w=1.4599198E-5,
13 62 61 s=7 w=0.10638065,
14 63 56 s=66 w=1.4599198E-5,
15 63 62 s=11 w=0.0036679485,
16 64 57 s=66 w=1.4599198E-5,
17 64 63 s=6 w=0.033022594,
18 65 58 s=66 w=1.4599198E-5,
19 65 64 s=5 w=0.0017286283,
20 66 60 s=66 w=1.4599198E-5,
21 66 65 s=23 w=1.5211928E-4,
22 67 64 s=52 w=0.0036066805,
23 68 65 s=52 w=0.0036066805,
24 68 67 s=5 w=0.0017286283,
25 69 66 s=52 w=0.0036066805,
26 69 68 s=23 w=1.5211928E-4,
27 70 60 s=52 w=0.0036066805,
28 70 69 s=66 w=1.4599198E-5,
29 71 64 s=65 w=0.0029166061,
30 72 67 s=65 w=0.0029166061,
31 72 71 s=52 w=0.0036066805,
32 73 68 s=65 w=0.0029166061,
33 73 72 s=5 w=0.0017286283,
34 74 69 s=65 w=0.0029166061,
35 74 73 s=23 w=1.5211928E-4,
36 75 72 s=64 w=2.1425561E-5,
37 76 73 s=64 w=2.1425561E-5,
38 76 75 s=5 w=0.0017286283,
39 77 74 s=64 w=2.1425561E-5,
40 77 76 s=23 w=1.5211928E-4,
41 78 77 s=43 w=0.0012713572,
42 79 74 s=43 w=0.0012713572,
43 79 78 s=64 w=2.1425561E-5,
44 80 69 s=43 w=0.0012713572,
45 80 79 s=65 w=0.0029166061,
46 81 70 s=43 w=0.0012713572,
47 81 80 s=66 w=1.4599198E-5,
48 82 60 s=43 w=0.0012713572,
49 82 81 s=52 w=0.0036066805,
50 83 78 s=4 w=0.005098206,
51 84 79 s=4 w=0.005098206,
52 84 83 s=64 w=2.1425561E-5,
53 85 80 s=4 w=0.005098206,
54 85 84 s=65 w=0.0029166061,
55 86 81 s=4 w=0.005098206,
56 86 85 s=66 w=1.4599198E-5,
57 87 82 s=4 w=0.005098206,
58 87 86 s=52 w=0.0036066805,
59 88 60 s=4 w=0.005098206,
60 88 87 s=43 w=0.0012713572,
61 89 58 s=4 w=0.005098206,
62 89 88 s=23 w=1.5211928E-4,
63 90 59 s=4 w=0.005098206,
64 90 89 s=11 w=0.0036679485,
65 91 75 s=63 w=0.0025087127,
66 92 76 s=63 w=0.0025087127,
67 92 91 s=5 w=0.0017286283,
68 93 77 s=63 w=0.0025087127,
69 93 92 s=23 w=1.5211928E-4,
70 94 78 s=63 w=0.0025087127,
71 94 93 s=43 w=0.0012713572,
72 95 83 s=63 w=0.0025087127,
73 95 94 s=4 w=0.005098206,
74 96 95 s=3 w=0.010382046,
75 97 83 s=3 w=0.010382046,
76 97 96 s=63 w=0.0025087127,
77 98 84 s=3 w=0.010382046,
78 98 97 s=64 w=2.1425561E-5,
79 99 85 s=3 w=0.010382046,
80 99 98 s=65 w=0.0029166061,
81 100 86 s=3 w=0.010382046,
82 100 99 s=66 w=1.4599198E-5,
83 101 87 s=3 w=0.010382046,
84 101 100 s=52 w=0.0036066805,
85 102 88 s=3 w=0.010382046,
86 102 101 s=43 w=0.0012713572,
87 103 89 s=3 w=0.010382046,
88 103 102 s=23 w=1.5211928E-4,
89 104 90 s=3 w=0.010382046,
90 104 103 s=11 w=0.0036679485,
91 105 95 s=29 w=0.0064704,
92 106 96 s=29 w=0.0064704,
93 106 105 s=3 w=0.010382046,
94 107 97 s=29 w=0.0064704,
95 107 106 s=63 w=0.0025087127,
96 108 98 s=29 w=0.0064704,
97 108 107 s=64 w=2.1425561E-5,
98 109 99 s=29 w=0.0064704,
99 109 108 s=65 w=0.0029166061,
100 110 100 s=29 w=0.0064704,
101 110 109 s=66 w=1.4599198E-5,
102 111 101 s=29 w=0.0064704,
103 111 110 s=52 w=0.0036066805,
104 112 102 s=29 w=0.0064704,
105 112 111 s=43 w=0.0012713572,
106 113 95 s=36 w=0.0010243779,
107 114 105 s=36 w=0.0010243779,
108 114 113 s=29 w=0.0064704,
109 115 106 s=36 w=0.0010243779,
110 115 114 s=3 w=0.010382046,
111 116 107 s=36 w=0.0010243779,
112 116 115 s=63 w=0.0025087127,
113 117 108 s=36 w=0.0010243779,
114 117 116 s=64 w=2.1425561E-5,
115 118 109 s=36 w=0.0010243779,
116 118 117 s=65 w=0.0029166061,
117 119 110 s=36 w=0.0010243779,
118 119 118 s=66 w=1.4599198E-5,
119 120 111 s=36 w=0.0010243779,
120 120 119 s=52 w=0.0036066805,
121 121 112 s=36 w=0.0010243779,
122 121 120 s=43 w=0.0012713572,
123 122 94 s=42 w=9.6716784E-4,
124 123 95 s=42 w=9.6716784E-4,
125 123 122 s=4 w=0.005098206,
126 124 113 s=42 w=9.6716784E-4,
127 124 123 s=36 w=0.0010243779,
128 125 114 s=42 w=9.6716784E-4,
129 125 124 s=29 w=0.0064704,
130 126 115 s=42 w=9.6716784E-4,
131 126 125 s=3 w=0.010382046,
132 127 116 s=42 w=9.6716784E-4,
133 127 126 s=63 w=0.0025087127,
134 128 117 s=42 w=9.6716784E-4,
135 128 127 s=64 w=2.1425561E-5,
136 129 118 s=42 w=9.6716784E-4,
137 129 128 s=65 w=0.0029166061,
138 130 119 s=42 w=9.6716784E-4,
139 130 129 s=66 w=1.4599198E-5,
140 131 120 s=42 w=9.6716784E-4,
141 131 130 s=52 w=0.0036066805,
142 132 126 s=2 w=0.0053481245,
143 133 127 s=2 w=0.0053481245,
144 133 132 s=63 w=0.0025087127,
145 134 128 s=2 w=0.0053481245,
146 134 133 s=64 w=2.1425561E-5,
147 135 129 s=2 w=0.0053481245,
148 135 134 s=65 w=0.0029166061,
149 136 130 s=2 w=0.0053481245,
150 136 135 s=66 w=1.4599198E-5,
151 137 131 s=2 w=0.0053481245,
152 137 136 s=52 w=0.0036066805,
153 138 120 s=2 w=0.0053481245,
154 138 137 s=42 w=9.6716784E-4,
155 139 121 s=2 w=0.0053481245,
156 139 138 s=43 w=0.0012713572,
157 140 112 s=2 w=0.0053481245,
158 140 139 s=36 w=0.0010243779,
159 141 102 s=2 w=0.0053481245,
160 141 140 s=29 w=0.0064704,
161 142 103 s=2 w=0.0053481245,
162 142 141 s=23 w=1.5211928E-4,
163 143 104 s=2 w=0.0053481245,
164 143 142 s=11 w=0.0036679485,
165 143 53 s=1 w=0.31360942,
166 144 125 s=35 w=1.8799126E-5,
167 145 126 s=35 w=1.8799126E-5,
168 145 144 s=3 w=0.010382046,
169 146 132 s=35 w=1.8799126E-5,
170 146 145 s=2 w=0.0053481245,
171 147 133 s=35 w=1.8799126E-5,
172 147 146 s=63 w=0.0025087127,
173 148 134 s=35 w=1.8799126E-5,
174 148 147 s=64 w=2.1425561E-5,
175 149 135 s=35 w=1.8799126E-5,
176 149 148 s=65 w=0.0029166061,
177 150 136 s=35 w=1.8799126E-5,
178 150 149 s=66 w=1.4599198E-5,
179 151 137 s=35 w=1.8799126E-5,
180 151 150 s=52 w=0.0036066805,
181 152 138 s=35 w=1.8799126E-5,
182 152 151 s=42 w=9.6716784E-4,
183 153 139 s=35 w=1.8799126E-5,
184 153 152 s=43 w=0.0012713572,
185 154 75 s=109 w=0.005673326,
186 155 91 s=109 w=0.005673326,
187 155 154 s=63 w=0.0025087127,
188 156 92 s=109 w=0.005673326,
189 156 155 s=5 w=0.0017286283,
190 157 93 s=109 w=0.005673326,
191 157 156 s=23 w=1.5211928E-4,
192 158 94 s=109 w=0.005673326,
193 158 157 s=43 w=0.0012713572,
194 159 122 s=109 w=0.005673326,
195 159 158 s=42 w=9.6716784E-4,
196 160 123 s=109 w=0.005673326,
197 160 159 s=4 w=0.005098206,
198 161 124 s=109 w=0.005673326,
199 161 160 s=36 w=0.0010243779,
200 162 125 s=109 w=0.005673326,
201 162 161 s=29 w=0.0064704,
202 163 144 s=109 w=0.005673326,
203 163 162 s=35 w=1.8799126E-5,
204 164 145 s=109 w=0.005673326,
205 164 163 s=3 w=0.010382046,
206 165 146 s=10 w=0.002770814,
207 166 147 s=10 w=0.002770814,
208 166 165 s=63 w=0.0025087127,
209 167 148 s=10 w=0.002770814,
210 167 166 s=64 w=2.1425561E-5,
211 168 149 s=10 w=0.002770814,
212 168 167 s=65 w=0.0029166061,
213 169 150 s=10 w=0.002770814,
214 169 168 s=66 w=1.4599198E-5,
215 170 151 s=10 w=0.002770814,
216 170 169 s=52 w=0.0036066805,
217 171 152 s=10 w=0.002770814,
218 171 170 s=42 w=9.6716784E-4,
219 172 153 s=10 w=0.002770814,
220 172 171 s=43 w=0.0012713572,
221 173 139 s=10 w=0.002770814,
222 173 172 s=35 w=1.8799126E-5,
223 174 140 s=10 w=0.002770814,
224 174 173 s=36 w=0.0010243779,
225 175 141 s=10 w=0.002770814,
226 175 174 s=29 w=0.0064704,
227 176 142 s=10 w=0.002770814,
228 176 175 s=23 w=1.5211928E-4,
229 176 52 s=9 w=0.3187406,
230 177 163 s=41 w=2.4286412E-5,
231 178 164 s=41 w=2.4286412E-5,
232 178 177 s=3 w=0.010382046,
233 179 145 s=41 w=2.4286412E-5,
234 179 178 s=109 w=0.005673326,
235 180 146 s=41 w=2.4286412E-5,
236 180 179 s=2 w=0.0053481245,
237 181 165 s=41 w=2.4286412E-5,
238 181 180 s=10 w=0.002770814,
239 182 166 s=41 w=2.4286412E-5,
240 182 181 s=63 w=0.0025087127,
241 183 167 s=41 w=2.4286412E-5,
242 183 182 s=64 w=2.1425561E-5,
243 184 168 s=41 w=2.4286412E-5,
244 184 183 s=65 w=0.0029166061,
245 185 169 s=41 w=2.4286412E-5,
246 185 184 s=66 w=1.4599198E-5,
247 186 170 s=41 w=2.4286412E-5,
248 186 185 s=52 w=0.0036066805,
249 187 154 s=116 w=0.0013522265,
250 188 155 s=116 w=0.0013522265,
251 188 187 s=63 w=0.0025087127,
252 189 156 s=116 w=0.0013522265,
253 189 188 s=5 w=0.0017286283,
254 190 157 s=116 w=0.0013522265,
255 190 189 s=23 w=1.5211928E-4,
256 191 158 s=116 w=0.0013522265,
257 191 190 s=43 w=0.0012713572,
258 192 159 s=116 w=0.0013522265,
259 192 191 s=42 w=9.6716784E-4,
260 193 160 s=116 w=0.0013522265,
261 193 192 s=4 w=0.005098206,
262 194 161 s=116 w=0.0013522265,
263 194 193 s=36 w=0.0010243779,
264 195 162 s=116 w=0.0013522265,
265 195 194 s=29 w=0.0064704,
266 196 163 s=116 w=0.0013522265,
267 196 195 s=35 w=1.8799126E-5,
268 197 177 s=116 w=0.0013522265,
269 197 196 s=41 w=2.4286412E-5,
270 198 181 s=22 w=0.0023580599,
271 199 182 s=22 w=0.0023580599,
272 199 198 s=63 w=0.0025087127,
273 200 183 s=22 w=0.0023580599,
274 200 199 s=64 w=2.1425561E-5,
275 201 184 s=22 w=0.0023580599,
276 201 200 s=65 w=0.0029166061,
277 202 185 s=22 w=0.0023580599,
278 202 201 s=66 w=1.4599198E-5,
279 203 186 s=22 w=0.0023580599,
280 203 202 s=52 w=0.0036066805,
281 204 170 s=22 w=0.0023580599,
282 204 203 s=41 w=2.4286412E-5,
283 205 171 s=22 w=0.0023580599,
284 205 204 s=42 w=9.6716784E-4,
285 206 172 s=22 w=0.0023580599,
286 206 205 s=43 w=0.0012713572,
287 207 173 s=22 w=0.0023580599,
288 207 206 s=35 w=1.8799126E-5,
289 208 174 s=22 w=0.0023580599,
290 208 207 s=36 w=0.0010243779,
291 209 175 s=22 w=0.0023580599,
292 209 208 s=29 w=0.0064704,
293 210 197 s=40 w=0.0030912452,
294 211 177 s=40 w=0.0030912452,
295 211 210 s=116 w=0.0013522265,
296 212 178 s=40 w=0.0030912452,
297 212 211 s=3 w=0.010382046,
298 213 179 s=40 w=0.0030912452,
299 213 212 s=109 w=0.005673326,
300 214 180 s=40 w=0.0030912452,
301 214 213 s=2 w=0.0053481245,
302 215 181 s=40 w=0.0030912452,
303 215 214 s=10 w=0.002770814,
304 216 198 s=40 w=0.0030912452,
305 216 215 s=22 w=0.0023580599,
306 217 199 s=40 w=0.0030912452,
307 217 216 s=63 w=0.0025087127,
308 218 200 s=40 w=0.0030912452,
309 218 217 s=64 w=2.1425561E-5,
310 219 201 s=40 w=0.0030912452,
311 219 218 s=65 w=0.0029166061,
312 220 202 s=40 w=0.0030912452,
313 220 219 s=66 w=1.4599198E-5,
314 221 203 s=40 w=0.0030912452,
315 221 220 s=52 w=0.0036066805,
316 222 216 s=28 w=0.0039967424,
317 223 217 s=28 w=0.0039967424,
318 223 222 s=63 w=0.0025087127,
319 224 218 s=28 w=0.0039967424,
320 224 223 s=64 w=2.1425561E-5,
321 225 219 s=28 w=0.0039967424,
322 225 224 s=65 w=0.0029166061,
323 226 220 s=28 w=0.0039967424,
324 226 225 s=66 w=1.4599198E-5,
325 227 221 s=28 w=0.0039967424,
326 227 226 s=52 w=0.0036066805,
327 228 203 s=28 w=0.0039967424,
328 228 227 s=40 w=0.0030912452,
329 229 204 s=28 w=0.0039967424,
330 229 228 s=41 w=2.4286412E-5,
331 230 205 s=28 w=0.0039967424,
332 230 229 s=42 w=9.6716784E-4,
333 231 206 s=28 w=0.0039967424,
334 231 230 s=43 w=0.0012713572,
335 232 207 s=28 w=0.0039967424,
336 232 231 s=35 w=1.8799126E-5,
337 233 208 s=28 w=0.0039967424,
338 233 232 s=36 w=0.0010243779,
339 234 212 s=34 w=0.0069056414,
340 235 213 s=34 w=0.0069056414,
341 235 234 s=109 w=0.005673326,
342 236 214 s=34 w=0.0069056414,
343 236 235 s=2 w=0.0053481245,
344 237 215 s=34 w=0.0069056414,
345 237 236 s=10 w=0.002770814,
346 238 216 s=34 w=0.0069056414,
347 238 237 s=22 w=0.0023580599,
348 239 222 s=34 w=0.0069056414,
349 239 238 s=28 w=0.0039967424,
350 240 223 s=34 w=0.0069056414,
351 240 239 s=63 w=0.0025087127,
352 241 224 s=34 w=0.0069056414,
353 241 240 s=64 w=2.1425561E-5,
354 242 225 s=34 w=0.0069056414,
355 242 241 s=65 w=0.0029166061,
356 243 226 s=34 w=0.0069056414,
357 243 242 s=66 w=1.4599198E-5,
358 244 227 s=34 w=0.0069056414,
359 244 243 s=52 w=0.0036066805,
360 245 228 s=34 w=0.0069056414,
361 245 244 s=40 w=0.0030912452,
362 246 229 s=34 w=0.0069056414,
363 246 245 s=41 w=2.4286412E-5,
364 247 230 s=34 w=0.0069056414,
365 247 246 s=42 w=9.6716784E-4,
366 248 231 s=34 w=0.0069056414,
367 248 247 s=43 w=0.0012713572,
368 249 234 s=39 w=0.0030869124,
369 250 235 s=39 w=0.0030869124,
370 250 249 s=109 w=0.005673326,
371 251 236 s=39 w=0.0030869124,
372 251 250 s=2 w=0.0053481245,
373 252 237 s=39 w=0.0030869124,
374 252 251 s=10 w=0.002770814,
375 253 238 s=39 w=0.0030869124,
376 253 252 s=22 w=0.0023580599,
377 254 239 s=39 w=0.0030869124,
378 254 253 s=28 w=0.0039967424,
379 255 240 s=39 w=0.0030869124,
380 255 254 s=63 w=0.0025087127,
381 256 241 s=39 w=0.0030869124,
382 256 255 s=64 w=2.1425561E-5,
383 257 242 s=39 w=0.0030869124,
384 257 256 s=65 w=0.0029166061,
385 258 243 s=39 w=0.0030869124,
386 258 257 s=66 w=1.4599198E-5,
387 259 244 s=39 w=0.0030869124,
388 259 258 s=52 w=0.0036066805,
389 260 197 s=62 w=0.03026822,
390 261 210 s=62 w=0.03026822,
391 261 260 s=40 w=0.0030912452,
392 262 211 s=62 w=0.03026822,
393 262 261 s=116 w=0.0013522265,
394 263 212 s=62 w=0.03026822,
395 263 262 s=3 w=0.010382046,
396 264 234 s=62 w=0.03026822,
397 264 263 s=34 w=0.0069056414,
398 265 249 s=62 w=0.03026822,
399 265 264 s=39 w=0.0030869124,
400 266 250 s=62 w=0.03026822,
401 266 265 s=109 w=0.005673326,
402 267 251 s=62 w=0.03026822,
403 267 266 s=2 w=0.0053481245,
404 268 252 s=62 w=0.03026822,
405 268 267 s=10 w=0.002770814,
406 269 253 s=62 w=0.03026822,
407 269 268 s=22 w=0.0023580599,
408 270 254 s=62 w=0.03026822,
409 270 269 s=28 w=0.0039967424,
410 271 270 s=33 w=2.066853E-4,
411 272 254 s=33 w=2.066853E-4,
412 272 271 s=62 w=0.03026822,
413 273 255 s=33 w=2.066853E-4,
414 273 272 s=63 w=0.0025087127,
415 274 256 s=33 w=2.066853E-4,
416 274 273 s=64 w=2.1425561E-5,
417 275 257 s=33 w=2.066853E-4,
418 275 274 s=65 w=0.0029166061,
419 276 258 s=33 w=2.066853E-4,
420 276 275 s=66 w=1.4599198E-5,
421 277 259 s=33 w=2.066853E-4,
422 277 276 s=52 w=0.0036066805,
423 278 244 s=33 w=2.066853E-4,
424 278 277 s=39 w=0.0030869124,
425 279 245 s=33 w=2.066853E-4,
426 279 278 s=40 w=0.0030912452,
427 280 246 s=33 w=2.066853E-4,
428 280 279 s=41 w=2.4286412E-5,
429 281 247 s=33 w=2.066853E-4,
430 281 280 s=42 w=9.6716784E-4,
431 282 248 s=33 w=2.066853E-4,
432 282 281 s=43 w=0.0012713572,
433 283 187 s=135 w=0.004648589,
434 284 188 s=135 w=0.004648589,
435 284 283 s=63 w=0.0025087127,
436 285 189 s=135 w=0.004648589,
437 285 284 s=5 w=0.0017286283,
438 286 190 s=135 w=0.004648589,
439 286 285 s=23 w=1.5211928E-4,
440 287 191 s=135 w=0.004648589,
441 287 286 s=43 w=0.0012713572,
442 288 192 s=135 w=0.004648589,
443 288 287 s=42 w=9.6716784E-4,
444 289 260 s=73 w=1.2601494E-4,
445 290 261 s=73 w=1.2601494E-4,
446 290 289 s=40 w=0.0030912452,
447 291 262 s=73 w=1.2601494E-4,
448 291 290 s=116 w=0.0013522265,
449 292 263 s=73 w=1.2601494E-4,
450 292 291 s=3 w=0.010382046,
451 293 264 s=73 w=1.2601494E-4,
452 293 292 s=34 w=0.0069056414,
453 294 265 s=73 w=1.2601494E-4,
454 294 293 s=39 w=0.0030869124,
455 295 266 s=73 w=1.2601494E-4,
456 295 294 s=109 w=0.005673326,
457 296 267 s=73 w=1.2601494E-4,
458 296 295 s=2 w=0.0053481245,
459 297 268 s=73 w=1.2601494E-4,
460 297 296 s=10 w=0.002770814,
461 298 269 s=73 w=1.2601494E-4,
462 298 297 s=22 w=0.0023580599,
463 299 270 s=73 w=1.2601494E-4,
464 299 298 s=28 w=0.0039967424,
465 300 271 s=73 w=1.2601494E-4,
466 300 299 s=33 w=2.066853E-4,
467 301 287 s=108 w=2.395151E-5,
468 302 288 s=108 w=2.395151E-5,
469 302 301 s=42 w=9.6716784E-4,
470 303 192 s=108 w=2.395151E-5,
471 303 302 s=135 w=0.004648589,
472 304 193 s=108 w=2.395151E-5,
473 304 303 s=4 w=0.005098206,
474 305 194 s=108 w=2.395151E-5,
475 305 304 s=36 w=0.0010243779,
476 306 195 s=108 w=2.395151E-5,
477 306 305 s=29 w=0.0064704,
478 307 196 s=108 w=2.395151E-5,
479 307 306 s=35 w=1.8799126E-5,
480 308 197 s=108 w=2.395151E-5,
481 308 307 s=41 w=2.4286412E-5,
482 309 260 s=108 w=2.395151E-5,
483 309 308 s=62 w=0.03026822,
484 310 289 s=108 w=2.395151E-5,
485 310 309 s=73 w=1.2601494E-4,
486 310 24 s=120 w=0.2773461,
487 311 290 s=108 w=2.395151E-5,
488 311 310 s=40 w=0.0030912452,
489 312 291 s=108 w=2.395151E-5,
490 312 311 s=116 w=0.0013522265,
491 313 292 s=108 w=2.395151E-5,
492 313 312 s=3 w=0.010382046,
493 314 293 s=108 w=2.395151E-5,
494 314 313 s=34 w=0.0069056414,
495 315 294 s=108 w=2.395151E-5,
496 315 314 s=39 w=0.0030869124,
497 316 311 s=61 w=1.801843E-5,
498 317 312 s=61 w=1.801843E-5,
499 317 316 s=116 w=0.0013522265,
500 318 313 s=61 w=1.801843E-5,
501 318 317 s=3 w=0.010382046,
502 319 314 s=61 w=1.801843E-5,
503 319 318 s=34 w=0.0069056414,
504 320 315 s=61 w=1.801843E-5,
505 320 319 s=39 w=0.0030869124,
506 321 294 s=61 w=1.801843E-5,
507 321 320 s=108 w=2.395151E-5,
508 322 295 s=61 w=1.801843E-5,
509 322 321 s=109 w=0.005673326,
510 323 296 s=61 w=1.801843E-5,
511 323 322 s=2 w=0.0053481245,
512 324 297 s=61 w=1.801843E-5,
513 324 323 s=10 w=0.002770814,
514 325 298 s=61 w=1.801843E-5,
515 325 324 s=22 w=0.0023580599,
516 326 299 s=61 w=1.801843E-5,
517 326 325 s=28 w=0.0039967424,
518 327 300 s=61 w=1.801843E-5,
519 327 326 s=33 w=2.066853E-4,
520 328 271 s=61 w=1.801843E-5,
521 328 327 s=73 w=1.2601494E-4,
522 329 317 s=60 w=0.0016515221,
523 330 318 s=60 w=0.0016515221,
524 330 329 s=3 w=0.010382046,
525 331 319 s=60 w=0.0016515221,
526 331 330 s=34 w=0.0069056414,
527 332 320 s=60 w=0.0016515221,
528 332 331 s=39 w=0.0030869124,
529 333 321 s=60 w=0.0016515221,
530 333 332 s=108 w=2.395151E-5,
531 334 322 s=60 w=0.0016515221,
532 334 333 s=109 w=0.005673326,
533 335 323 s=60 w=0.0016515221,
534 335 334 s=2 w=0.0053481245,
535 336 324 s=60 w=0.0016515221,
536 336 335 s=10 w=0.002770814,
537 337 325 s=60 w=0.0016515221,
538 337 336 s=22 w=0.0023580599,
539 338 326 s=60 w=0.0016515221,
540 338 337 s=28 w=0.0039967424,
541 339 327 s=60 w=0.0016515221,
542 339 338 s=33 w=2.066853E-4,
543 340 328 s=60 w=0.0016515221,
544 340 339 s=73 w=1.2601494E-4,
545 341 316 s=69 w=0.001878551,
546 342 317 s=69 w=0.001878551,
547 342 341 s=116 w=0.0013522265,
548 343 329 s=69 w=0.001878551,
549 343 342 s=60 w=0.0016515221,
550 344 330 s=69 w=0.001878551,
551 344 343 s=3 w=0.010382046,
552 345 331 s=69 w=0.001878551,
553 345 344 s=34 w=0.0069056414,
554 346 332 s=69 w=0.001878551,
555 346 345 s=39 w=0.0030869124,
556 347 333 s=69 w=0.001878551,
557 347 346 s=108 w=2.395151E-5,
558 348 334 s=69 w=0.001878551,
559 348 347 s=109 w=0.005673326,
560 349 335 s=69 w=0.001878551,
561 349 348 s=2 w=0.0053481245,
562 350 336 s=69 w=0.001878551,
563 350 349 s=10 w=0.002770814,
564 351 337 s=69 w=0.001878551,
565 351 350 s=22 w=0.0023580599,
566 352 338 s=69 w=0.001878551,
567 352 351 s=28 w=0.0039967424,
568 353 339 s=69 w=0.001878551,
569 353 352 s=33 w=2.066853E-4,
570 354 340 s=69 w=0.001878551,
571 354 353 s=73 w=1.2601494E-4,
572 355 352 s=59 w=0.012570529,
573 356 353 s=59 w=0.012570529,
574 356 355 s=33 w=2.066853E-4,
575 357 354 s=59 w=0.012570529,
576 357 356 s=73 w=1.2601494E-4,
577 358 340 s=59 w=0.012570529,
578 358 357 s=69 w=0.001878551,
579 359 343 s=72 w=1.92285E-4,
580 360 344 s=72 w=1.92285E-4,
581 360 359 s=3 w=0.010382046,
582 361 345 s=72 w=1.92285E-4,
583 361 360 s=34 w=0.0069056414,
584 362 346 s=72 w=1.92285E-4,
585 362 361 s=39 w=0.0030869124,
586 363 347 s=72 w=1.92285E-4,
587 363 362 s=108 w=2.395151E-5,
588 364 348 s=72 w=1.92285E-4,
589 364 363 s=109 w=0.005673326,
590 365 349 s=72 w=1.92285E-4,
591 365 364 s=2 w=0.0053481245,
592 366 350 s=72 w=1.92285E-4,
593 366 365 s=10 w=0.002770814,
594 367 351 s=72 w=1.92285E-4,
595 367 366 s=22 w=0.0023580599,
596 368 352 s=72 w=1.92285E-4,
597 368 367 s=28 w=0.0039967424,
598 369 355 s=72 w=1.92285E-4,
599 369 368 s=59 w=0.012570529,
600 370 356 s=72 w=1.92285E-4,
601 370 369 s=33 w=2.066853E-4,
602 371 341 s=78 w=0.0014595113,
603 372 342 s=78 w=0.0014595113,
604 372 371 s=116 w=0.0013522265,
605 373 343 s=78 w=0.0014595113,
606 373 372 s=60 w=0.0016515221,
607 374 359 s=78 w=0.0014595113,
608 374 373 s=72 w=1.92285E-4,
609 375 360 s=78 w=0.0014595113,
610 375 374 s=3 w=0.010382046,
611 376 361 s=78 w=0.0014595113,
612 376 375 s=34 w=0.0069056414,
613 377 362 s=78 w=0.0014595113,
614 377 376 s=39 w=0.0030869124,
615 378 363 s=78 w=0.0014595113,
616 378 377 s=108 w=2.395151E-5,
617 379 364 s=78 w=0.0014595113,
618 379 378 s=109 w=0.005673326,
619 380 365 s=78 w=0.0014595113,
620 380 379 s=2 w=0.0053481245,
621 381 366 s=78 w=0.0014595113,
622 381 380 s=10 w=0.002770814,
623 382 367 s=78 w=0.0014595113,
624 382 381 s=22 w=0.0023580599,
625 383 368 s=78 w=0.0014595113,
626 383 382 s=28 w=0.0039967424,
627 384 369 s=78 w=0.0014595113,
628 384 383 s=59 w=0.012570529,
629 385 370 s=78 w=0.0014595113,
630 385 384 s=33 w=2.066853E-4,
631 386 385 s=58 w=0.0041440516,
632 387 370 s=58 w=0.0041440516,
633 387 386 s=78 w=0.0014595113,
634 388 356 s=58 w=0.0041440516,
635 388 387 s=72 w=1.92285E-4,
636 389 357 s=58 w=0.0041440516,
637 389 388 s=73 w=1.2601494E-4,
638 390 358 s=58 w=0.0041440516,
639 390 389 s=69 w=0.001878551,
640 391 377 s=71 w=0.0018754929,
641 392 378 s=71 w=0.0018754929,
642 392 391 s=108 w=2.395151E-5,
643 393 379 s=71 w=0.0018754929,
644 393 392 s=109 w=0.005673326,
645 394 380 s=71 w=0.0018754929,
646 394 393 s=2 w=0.0053481245,
647 395 381 s=71 w=0.0018754929,
648 395 394 s=10 w=0.002770814,
649 396 382 s=71 w=0.0018754929,
650 396 395 s=22 w=0.0023580599,
651 397 383 s=71 w=0.0018754929,
652 397 396 s=28 w=0.0039967424,
653 398 384 s=71 w=0.0018754929,
654 398 397 s=59 w=0.012570529,
655 399 385 s=71 w=0.0018754929,
656 399 398 s=33 w=2.066853E-4,
657 400 386 s=71 w=0.0018754929,
658 400 399 s=58 w=0.0041440516,
659 401 387 s=71 w=0.0018754929,
660 401 400 s=78 w=0.0014595113,
661 402 287 s=125 w=0.012388699,
662 403 301 s=125 w=0.012388699,
663 403 402 s=108 w=2.395151E-5,
664 404 302 s=125 w=0.012388699,
665 404 403 s=42 w=9.6716784E-4,
666 405 303 s=125 w=0.012388699,
667 405 404 s=135 w=0.004648589,
668 406 304 s=125 w=0.012388699,
669 406 405 s=4 w=0.005098206,
670 407 305 s=125 w=0.012388699,
671 407 406 s=36 w=0.0010243779,
672 408 374 s=84 w=0.002401466,
673 409 375 s=84 w=0.002401466,
674 409 408 s=3 w=0.010382046,
675 410 376 s=84 w=0.002401466,
676 410 409 s=34 w=0.0069056414,
677 411 377 s=84 w=0.002401466,
678 411 410 s=39 w=0.0030869124,
679 412 391 s=84 w=0.002401466,
680 412 411 s=71 w=0.0018754929,
681 413 392 s=84 w=0.002401466,
682 413 412 s=108 w=2.395151E-5,
683 414 393 s=84 w=0.002401466,
684 414 413 s=109 w=0.005673326,
685 415 394 s=84 w=0.002401466,
686 415 414 s=2 w=0.0053481245,
687 416 395 s=84 w=0.002401466,
688 416 415 s=10 w=0.002770814,
689 417 396 s=84 w=0.002401466,
690 417 416 s=22 w=0.0023580599,
691 418 397 s=84 w=0.002401466,
692 418 417 s=28 w=0.0039967424,
693 419 398 s=84 w=0.002401466,
694 419 418 s=59 w=0.012570529,
695 420 399 s=84 w=0.002401466,
696 420 419 s=33 w=2.066853E-4,
697 421 400 s=84 w=0.002401466,
698 421 420 s=58 w=0.0041440516,
699 422 403 s=124 w=0.023652354,
700 423 404 s=124 w=0.023652354,
701 423 422 s=42 w=9.6716784E-4,
702 424 405 s=124 w=0.023652354,
703 424 423 s=135 w=0.004648589,
704 425 406 s=124 w=0.023652354,
705 425 424 s=4 w=0.005098206,
706 426 407 s=124 w=0.023652354,
707 426 425 s=36 w=0.0010243779,
708 427 402 s=134 w=0.009085503,
709 427 13 s=154 w=0.22634426,
710 428 403 s=134 w=0.009085503,
711 428 427 s=108 w=2.395151E-5,
712 429 422 s=134 w=0.009085503,
713 429 428 s=124 w=0.023652354,
714 430 423 s=134 w=0.009085503,
715 430 429 s=42 w=9.6716784E-4,
716 431 419 s=77 w=0.0942191,
717 432 420 s=77 w=0.0942191,
718 432 431 s=33 w=2.066853E-4,
719 433 421 s=77 w=0.0942191,
720 433 432 s=58 w=0.0041440516,
721 434 400 s=77 w=0.0942191,
722 434 433 s=84 w=0.002401466,
723 435 412 s=83 w=3.0329564E-4,
724 436 413 s=83 w=3.0329564E-4,
725 436 435 s=108 w=2.395151E-5,
726 437 414 s=83 w=3.0329564E-4,
727 437 436 s=109 w=0.005673326,
728 438 415 s=83 w=3.0329564E-4,
729 438 437 s=2 w=0.0053481245,
730 439 416 s=83 w=3.0329564E-4,
731 439 438 s=10 w=0.002770814,
732 440 417 s=83 w=3.0329564E-4,
733 440 439 s=22 w=0.0023580599,
734 441 418 s=83 w=3.0329564E-4,
735 441 440 s=28 w=0.0039967424,
736 442 419 s=83 w=3.0329564E-4,
737 442 441 s=59 w=0.012570529,
738 443 431 s=83 w=3.0329564E-4,
739 443 442 s=77 w=0.0942191,
740 444 432 s=83 w=3.0329564E-4,
741 444 443 s=33 w=2.066853E-4,
742 445 433 s=83 w=3.0329564E-4,
743 445 444 s=58 w=0.0041440516,
744 446 371 s=94 w=1.6331865E-4,
745 447 372 s=94 w=1.6331865E-4,
746 447 446 s=116 w=0.0013522265,
747 448 373 s=94 w=1.6331865E-4,
748 448 447 s=60 w=0.0016515221,
749 449 374 s=94 w=1.6331865E-4,
750 449 448 s=72 w=1.92285E-4,
751 450 408 s=94 w=1.6331865E-4,
752 450 449 s=84 w=0.002401466,
753 451 409 s=94 w=1.6331865E-4,
754 451 450 s=3 w=0.010382046,
755 452 410 s=94 w=1.6331865E-4,
756 452 451 s=34 w=0.0069056414,
757 453 411 s=94 w=1.6331865E-4,
758 453 452 s=39 w=0.0030869124,
759 454 412 s=94 w=1.6331865E-4,
760 454 453 s=71 w=0.0018754929,
761 455 435 s=94 w=1.6331865E-4,
762 455 454 s=83 w=3.0329564E-4,
763 456 436 s=94 w=1.6331865E-4,
764 456 455 s=108 w=2.395151E-5,
765 457 437 s=94 w=1.6331865E-4,
766 457 456 s=109 w=0.005673326,
767 458 438 s=94 w=1.6331865E-4,
768 458 457 s=2 w=0.0053481245,
769 459 439 s=94 w=1.6331865E-4,
770 459 458 s=10 w=0.002770814,
771 460 440 s=94 w=1.6331865E-4,
772 460 459 s=22 w=0.0023580599,
773 461 441 s=94 w=1.6331865E-4,
774 461 460 s=28 w=0.0039967424,
775 462 442 s=94 w=1.6331865E-4,
776 462 461 s=59 w=0.012570529,
777 463 443 s=94 w=1.6331865E-4,
778 463 462 s=77 w=0.0942191,
779 464 444 s=94 w=1.6331865E-4,
780 464 463 s=33 w=2.066853E-4,
781 465 445 s=94 w=1.6331865E-4,
782 465 464 s=58 w=0.0041440516,
783 466 429 s=123 w=7.2317355E-4,
784 467 430 s=123 w=7.2317355E-4,
785 467 466 s=42 w=9.6716784E-4,
786 468 423 s=123 w=7.2317355E-4,
787 468 467 s=134 w=0.009085503,
788 469 424 s=123 w=7.2317355E-4,
789 469 468 s=135 w=0.004648589,
790 470 425 s=123 w=7.2317355E-4,
791 470 469 s=4 w=0.005098206,
792 471 426 s=123 w=7.2317355E-4,
793 471 470 s=36 w=0.0010243779,
794 472 429 s=133 w=7.614421E-5,
795 473 466 s=133 w=7.614421E-5,
796 473 472 s=123 w=7.2317355E-4,
797 474 467 s=133 w=7.614421E-5,
798 474 473 s=42 w=9.6716784E-4,
799 475 63 s=156 w=0.00273373,
800 476 64 s=156 w=0.00273373,
801 476 475 s=6 w=0.033022594,
802 477 71 s=156 w=0.00273373,
803 477 476 s=65 w=0.0029166061,
804 478 72 s=156 w=0.00273373,
805 478 477 s=52 w=0.0036066805,
806 479 75 s=156 w=0.00273373,
807 479 478 s=64 w=2.1425561E-5,
808 480 154 s=156 w=0.00273373,
809 480 479 s=109 w=0.005673326,
810 481 187 s=156 w=0.00273373,
811 481 480 s=116 w=0.0013522265,
812 482 283 s=156 w=0.00273373,
813 482 481 s=135 w=0.004648589,
814 483 284 s=156 w=0.00273373,
815 483 482 s=63 w=0.0025087127,
816 484 285 s=156 w=0.00273373,
817 484 483 s=5 w=0.0017286283,
818 485 286 s=156 w=0.00273373,
819 485 484 s=23 w=1.5211928E-4,
820 486 287 s=156 w=0.00273373,
821 486 485 s=43 w=0.0012713572,
822 486 12 s=155 w=0.26879707,
823 487 61 s=164 w=0.0032782063,
824 488 62 s=164 w=0.0032782063,
825 488 487 s=7 w=0.10638065,
826 489 63 s=164 w=0.0032782063,
827 489 488 s=11 w=0.0036679485,
828 490 475 s=164 w=0.0032782063,
829 490 489 s=156 w=0.00273373,
830 491 476 s=164 w=0.0032782063,
831 491 490 s=6 w=0.033022594,
832 492 477 s=164 w=0.0032782063,
833 492 491 s=65 w=0.0029166061,
834 493 478 s=164 w=0.0032782063,
835 493 492 s=52 w=0.0036066805,
836 494 479 s=164 w=0.0032782063,
837 494 493 s=64 w=2.1425561E-5,
838 495 480 s=164 w=0.0032782063,
839 495 494 s=109 w=0.005673326,
840 496 481 s=164 w=0.0032782063,
841 496 495 s=116 w=0.0013522265,
842 497 482 s=164 w=0.0032782063,
843 497 496 s=135 w=0.004648589,
844 498 483 s=164 w=0.0032782063,
845 498 497 s=63 w=0.0025087127,
846 499 277 s=16 w=0.006892249,
847 500 278 s=16 w=0.006892249,
848 500 499 s=39 w=0.0030869124,
849 501 279 s=16 w=0.006892249,
850 501 500 s=40 w=0.0030912452,
851 502 280 s=16 w=0.006892249,
852 502 501 s=41 w=2.4286412E-5,
853 503 281 s=16 w=0.006892249,
854 503 502 s=42 w=9.6716784E-4,
855 504 282 s=16 w=0.006892249,
856 504 503 s=43 w=0.0012713572,
857 505 248 s=16 w=0.006892249,
858 505 504 s=33 w=2.066853E-4,
859 506 231 s=16 w=0.006892249,
860 506 505 s=34 w=0.0069056414,
861 507 232 s=16 w=0.006892249,
862 507 506 s=35 w=1.8799126E-5,
863 508 233 s=16 w=0.006892249,
864 508 507 s=36 w=0.0010243779,
865 509 208 s=16 w=0.006892249,
866 509 508 s=28 w=0.0039967424,
867 510 209 s=16 w=0.006892249,
868 510 509 s=29 w=0.0064704,
869 511 175 s=16 w=0.006892249,
870 511 510 s=22 w=0.0023580599,
871 512 176 s=16 w=0.006892249,
872 512 511 s=23 w=1.5211928E-4,
873 513 277 s=21 w=4.08159E-4,
874 514 499 s=21 w=4.08159E-4,
875 514 513 s=16 w=0.006892249,
876 515 500 s=21 w=4.08159E-4,
877 515 514 s=39 w=0.0030869124,
878 516 501 s=21 w=4.08159E-4,
879 516 515 s=40 w=0.0030912452,
880 517 502 s=21 w=4.08159E-4,
881 517 516 s=41 w=2.4286412E-5,
882 518 503 s=21 w=4.08159E-4,
883 518 517 s=42 w=9.6716784E-4,
884 519 504 s=21 w=4.08159E-4,
885 519 518 s=43 w=0.0012713572,
886 520 505 s=21 w=4.08159E-4,
887 520 519 s=33 w=2.066853E-4,
888 521 506 s=21 w=4.08159E-4,
889 521 520 s=34 w=0.0069056414,
890 522 507 s=21 w=4.08159E-4,
891 522 521 s=35 w=1.8799126E-5,
892 523 508 s=21 w=4.08159E-4,
893 523 522 s=36 w=0.0010243779,
894 524 509 s=21 w=4.08159E-4,
895 524 523 s=28 w=0.0039967424,
896 525 510 s=21 w=4.08159E-4,
897 525 524 s=29 w=0.0064704,
898 526 465 s=57 w=6.7178556E-4,
899 527 445 s=57 w=6.7178556E-4,
900 527 526 s=94 w=1.6331865E-4,
901 528 433 s=57 w=6.7178556E-4,
902 528 527 s=83 w=3.0329564E-4,
903 529 434 s=57 w=6.7178556E-4,
904 529 528 s=84 w=0.002401466,
905 530 400 s=57 w=6.7178556E-4,
906 530 529 s=77 w=0.0942191,
907 531 401 s=57 w=6.7178556E-4,
908 531 530 s=78 w=0.0014595113,
909 532 387 s=57 w=6.7178556E-4,
910 532 531 s=71 w=0.0018754929,
911 533 388 s=57 w=6.7178556E-4,
912 533 532 s=72 w=1.92285E-4,
913 534 389 s=57 w=6.7178556E-4,
914 534 533 s=73 w=1.2601494E-4,
915 535 390 s=57 w=6.7178556E-4,
916 535 534 s=69 w=0.001878551,
917 536 465 s=76 w=8.1498455E-4,
918 537 526 s=76 w=8.1498455E-4,
919 537 536 s=57 w=6.7178556E-4,
920 538 527 s=76 w=8.1498455E-4,
921 538 537 s=94 w=1.6331865E-4,
922 539 528 s=76 w=8.1498455E-4,
923 539 538 s=83 w=3.0329564E-4,
924 540 529 s=76 w=8.1498455E-4,
925 540 539 s=84 w=0.002401466,
926 541 463 s=82 w=0.025947882,
927 542 464 s=82 w=0.025947882,
928 542 541 s=33 w=2.066853E-4,
929 543 465 s=82 w=0.025947882,
930 543 542 s=58 w=0.0041440516,
931 544 536 s=82 w=0.025947882,
932 544 543 s=76 w=8.1498455E-4,
933 545 537 s=82 w=0.025947882,
934 545 544 s=57 w=6.7178556E-4,
935 546 538 s=82 w=0.025947882,
936 546 545 s=94 w=1.6331865E-4,
937 547 473 s=122 w=0.0073011084,
938 548 474 s=122 w=0.0073011084,
939 548 547 s=42 w=9.6716784E-4,
940 549 467 s=122 w=0.0073011084,
941 549 548 s=133 w=7.614421E-5,
942 550 468 s=122 w=0.0073011084,
943 550 549 s=134 w=0.009085503,
944 551 469 s=122 w=0.0073011084,
945 551 550 s=135 w=0.004648589,
946 552 470 s=122 w=0.0073011084,
947 552 551 s=4 w=0.005098206,
948 553 471 s=122 w=0.0073011084,
949 553 552 s=36 w=0.0010243779,
950 553 23 s=121 w=0.22729252,
951 554 472 s=141 w=7.192394E-4,
952 555 473 s=141 w=7.192394E-4,
953 555 554 s=123 w=7.2317355E-4,
954 556 547 s=141 w=7.192394E-4,
955 556 555 s=122 w=0.0073011084,
956 557 514 s=15 w=0.0013931703,
957 558 515 s=15 w=0.0013931703,
958 558 557 s=39 w=0.0030869124,
959 559 516 s=15 w=0.0013931703,
960 559 558 s=40 w=0.0030912452,
961 560 517 s=15 w=0.0013931703,
962 560 559 s=41 w=2.4286412E-5,
963 561 518 s=15 w=0.0013931703,
964 561 560 s=42 w=9.6716784E-4,
965 562 519 s=15 w=0.0013931703,
966 562 561 s=43 w=0.0012713572,
967 563 520 s=15 w=0.0013931703,
968 563 562 s=33 w=2.066853E-4,
969 564 521 s=15 w=0.0013931703,
970 564 563 s=34 w=0.0069056414,
971 565 522 s=15 w=0.0013931703,
972 565 564 s=35 w=1.8799126E-5,
973 566 523 s=15 w=0.0013931703,
974 566 565 s=36 w=0.0010243779,
975 567 524 s=15 w=0.0013931703,
976 567 566 s=28 w=0.0039967424,
977 568 525 s=15 w=0.0013931703,
978 568 567 s=29 w=0.0064704,
979 569 510 s=15 w=0.0013931703,
980 569 568 s=21 w=4.08159E-4,
981 570 511 s=15 w=0.0013931703,
982 570 569 s=22 w=0.0023580599,
983 571 512 s=15 w=0.0013931703,
984 571 570 s=23 w=1.5211928E-4,
985 572 514 s=20 w=0.0033504928,
986 573 557 s=20 w=0.0033504928,
987 573 572 s=15 w=0.0013931703,
988 574 558 s=20 w=0.0033504928,
989 574 573 s=39 w=0.0030869124,
990 575 559 s=20 w=0.0033504928,
991 575 574 s=40 w=0.0030912452,
992 576 560 s=20 w=0.0033504928,
993 576 575 s=41 w=2.4286412E-5,
994 577 561 s=20 w=0.0033504928,
995 577 576 s=42 w=9.6716784E-4,
996 578 562 s=20 w=0.0033504928,
997 578 577 s=43 w=0.0012713572,
998 579 563 s=20 w=0.0033504928,
999 579 578 s=33 w=2.066853E-4,
1000 580 564 s=20 w=0.0033504928,
1001 580 579 s=34 w=0.0069056414,
1002 581 565 s=20 w=0.0033504928,
1003 581 580 s=35 w=1.8799126E-5,
1004 582 566 s=20 w=0.0033504928,
1005 582 581 s=36 w=0.0010243779,
1006 583 567 s=20 w=0.0033504928,
1007 583 582 s=28 w=0.0039967424,
1008 584 568 s=20 w=0.0033504928,
1009 584 583 s=29 w=0.0064704,
1010 585 544 s=81 w=0.005127436,
1011 586 545 s=81 w=0.005127436,
1012 586 585 s=57 w=6.7178556E-4,
1013 587 546 s=81 w=0.005127436,
1014 587 586 s=94 w=1.6331865E-4,
1015 588 541 s=87 w=0.013614759,
1016 589 542 s=87 w=0.013614759,
1017 589 588 s=33 w=2.066853E-4,
1018 590 543 s=87 w=0.013614759,
1019 590 589 s=58 w=0.0041440516,
1020 591 544 s=87 w=0.013614759,
1021 591 590 s=76 w=8.1498455E-4,
1022 592 585 s=87 w=0.013614759,
1023 592 591 s=81 w=0.005127436,
1024 593 586 s=87 w=0.013614759,
1025 593 592 s=57 w=6.7178556E-4,
1026 594 587 s=87 w=0.013614759,
1027 594 593 s=94 w=1.6331865E-4,
1028 595 455 s=93 w=0.002877302,
1029 596 456 s=93 w=0.002877302,
1030 596 595 s=108 w=2.395151E-5,
1031 597 457 s=93 w=0.002877302,
1032 597 596 s=109 w=0.005673326,
1033 598 458 s=93 w=0.002877302,
1034 598 597 s=2 w=0.0053481245,
1035 599 459 s=93 w=0.002877302,
1036 599 598 s=10 w=0.002770814,
1037 600 460 s=93 w=0.002877302,
1038 600 599 s=22 w=0.0023580599,
1039 601 461 s=93 w=0.002877302,
1040 601 600 s=28 w=0.0039967424,
1041 602 462 s=93 w=0.002877302,
1042 602 601 s=59 w=0.012570529,
1043 603 463 s=93 w=0.002877302,
1044 603 602 s=77 w=0.0942191,
1045 604 541 s=93 w=0.002877302,
1046 604 603 s=82 w=0.025947882,
1047 605 588 s=93 w=0.002877302,
1048 605 604 s=87 w=0.013614759,
1049 606 589 s=93 w=0.002877302,
1050 606 605 s=33 w=2.066853E-4,
1051 607 590 s=93 w=0.002877302,
1052 607 606 s=58 w=0.0041440516,
1053 608 591 s=93 w=0.002877302,
1054 608 607 s=76 w=8.1498455E-4,
1055 609 592 s=93 w=0.002877302,
1056 609 608 s=81 w=0.005127436,
1057 610 593 s=93 w=0.002877302,
1058 610 609 s=57 w=6.7178556E-4,
1059 611 556 s=132 w=0.12522526,
1060 612 547 s=132 w=0.12522526,
1061 612 611 s=141 w=7.192394E-4,
1062 613 548 s=132 w=0.12522526,
1063 613 612 s=42 w=9.6716784E-4,
1064 614 492 s=163 w=0.009765853,
1065 615 493 s=163 w=0.009765853,
1066 615 614 s=52 w=0.0036066805,
1067 616 494 s=163 w=0.009765853,
1068 616 615 s=64 w=2.1425561E-5,
1069 617 495 s=163 w=0.009765853,
1070 617 616 s=109 w=0.005673326,
1071 618 496 s=163 w=0.009765853,
1072 618 617 s=116 w=0.0013522265,
1073 619 497 s=163 w=0.009765853,
1074 619 618 s=135 w=0.004648589,
1075 620 498 s=163 w=0.009765853,
1076 620 619 s=63 w=0.0025087127,
1077 621 490 s=168 w=0.0044200066,
1078 622 491 s=168 w=0.0044200066,
1079 622 621 s=6 w=0.033022594,
1080 623 492 s=168 w=0.0044200066,
1081 623 622 s=65 w=0.0029166061,
1082 624 614 s=168 w=0.0044200066,
1083 624 623 s=163 w=0.009765853,
1084 625 615 s=168 w=0.0044200066,
1085 625 624 s=52 w=0.0036066805,
1086 626 616 s=168 w=0.0044200066,
1087 626 625 s=64 w=2.1425561E-5,
1088 627 617 s=168 w=0.0044200066,
1089 627 626 s=109 w=0.005673326,
1090 628 618 s=168 w=0.0044200066,
1091 628 627 s=116 w=0.0013522265,
1092 629 619 s=168 w=0.0044200066,
1093 629 628 s=135 w=0.004648589,
1094 630 487 s=173 w=0.001272069,
1095 630 3 s=182 w=0.12581077,
1096 631 488 s=173 w=0.001272069,
1097 631 630 s=7 w=0.10638065,
1098 632 489 s=173 w=0.001272069,
1099 632 631 s=11 w=0.0036679485,
1100 633 490 s=173 w=0.001272069,
1101 633 632 s=156 w=0.00273373,
1102 634 621 s=173 w=0.001272069,
1103 634 633 s=168 w=0.0044200066,
1104 634 4 s=181 w=0.21631841,
1105 635 622 s=173 w=0.001272069,
1106 635 634 s=6 w=0.033022594,
1107 636 623 s=173 w=0.001272069,
1108 636 635 s=65 w=0.0029166061,
1109 637 624 s=173 w=0.001272069,
1110 637 636 s=163 w=0.009765853,
1111 637 5 s=180 w=0.27029264,
1112 638 625 s=173 w=0.001272069,
1113 638 637 s=52 w=0.0036066805,
1114 639 626 s=173 w=0.001272069,
1115 639 638 s=64 w=2.1425561E-5,
1116 640 627 s=173 w=0.001272069,
1117 640 639 s=109 w=0.005673326,
1118 641 628 s=173 w=0.001272069,
1119 641 640 s=116 w=0.0013522265,
1120 642 629 s=173 w=0.001272069,
1121 642 641 s=135 w=0.004648589,
1122 643 276 s=32 w=0.0019077831,
1123 644 277 s=32 w=0.0019077831,
1124 644 643 s=52 w=0.0036066805,
1125 645 513 s=32 w=0.0019077831,
1126 645 644 s=21 w=4.08159E-4,
1127 646 514 s=32 w=0.0019077831,
1128 646 645 s=16 w=0.006892249,
1129 647 572 s=32 w=0.0019077831,
1130 647 646 s=20 w=0.0033504928,
1131 648 573 s=32 w=0.0019077831,
1132 648 647 s=15 w=0.0013931703,
1133 649 574 s=32 w=0.0019077831,
1134 649 648 s=39 w=0.0030869124,
1135 650 575 s=32 w=0.0019077831,
1136 650 649 s=40 w=0.0030912452,
1137 651 576 s=32 w=0.0019077831,
1138 651 650 s=41 w=2.4286412E-5,
1139 652 577 s=32 w=0.0019077831,
1140 652 651 s=42 w=9.6716784E-4,
1141 653 578 s=32 w=0.0019077831,
1142 653 652 s=43 w=0.0012713572,
1143 654 609 s=80 w=0.0028060526,
1144 655 610 s=80 w=0.0028060526,
1145 655 654 s=57 w=6.7178556E-4,
1146 656 593 s=80 w=0.0028060526,
1147 656 655 s=93 w=0.002877302,
1148 657 594 s=80 w=0.0028060526,
1149 657 656 s=94 w=1.6331865E-4,
1150 658 587 s=80 w=0.0028060526,
1151 658 657 s=87 w=0.013614759,
1152 659 609 s=86 w=0.021123381,
1153 660 654 s=86 w=0.021123381,
1154 660 659 s=80 w=0.0028060526,
1155 661 655 s=86 w=0.021123381,
1156 661 660 s=57 w=6.7178556E-4,
1157 662 656 s=86 w=0.021123381,
1158 662 661 s=93 w=0.002877302,
1159 663 657 s=86 w=0.021123381,
1160 663 662 s=94 w=1.6331865E-4,
1161 663 36 s=85 w=0.11334413,
1162 664 605 s=92 w=0.016230984,
1163 665 606 s=92 w=0.016230984,
1164 665 664 s=33 w=2.066853E-4,
1165 666 607 s=92 w=0.016230984,
1166 666 665 s=58 w=0.0041440516,
1167 667 608 s=92 w=0.016230984,
1168 667 666 s=76 w=8.1498455E-4,
1169 668 609 s=92 w=0.016230984,
1170 668 667 s=81 w=0.005127436,
1171 669 659 s=92 w=0.016230984,
1172 669 668 s=86 w=0.021123381,
1173 670 660 s=92 w=0.016230984,
1174 670 669 s=80 w=0.0028060526,
1175 671 661 s=92 w=0.016230984,
1176 671 670 s=57 w=6.7178556E-4,
1177 672 611 s=131 w=0.00888904,
1178 673 612 s=131 w=0.00888904,
1179 673 672 s=141 w=7.192394E-4,
1180 674 613 s=131 w=0.00888904,
1181 674 673 s=42 w=9.6716784E-4,
1182 675 611 s=140 w=0.0024924316,
1183 676 672 s=140 w=0.0024924316,
1184 676 675 s=131 w=0.00888904,
1185 677 554 s=145 w=2.7985332E-4,
1186 678 555 s=145 w=2.7985332E-4,
1187 678 677 s=123 w=7.2317355E-4,
1188 679 556 s=145 w=2.7985332E-4,
1189 679 678 s=122 w=0.0073011084,
1190 680 611 s=145 w=2.7985332E-4,
1191 680 679 s=132 w=0.12522526,
1192 681 675 s=145 w=2.7985332E-4,
1193 681 680 s=140 w=0.0024924316,
1194 682 676 s=145 w=2.7985332E-4,
1195 682 681 s=131 w=0.00888904,
1196 683 642 s=162 w=0.039399073,
1197 684 629 s=162 w=0.039399073,
1198 684 683 s=173 w=0.001272069,
1199 685 619 s=162 w=0.039399073,
1200 685 684 s=168 w=0.0044200066,
1201 686 620 s=162 w=0.039399073,
1202 686 685 s=63 w=0.0025087127,
1203 687 653 s=14 w=0.013809409,
1204 688 578 s=14 w=0.013809409,
1205 688 687 s=32 w=0.0019077831,
1206 689 579 s=14 w=0.013809409,
1207 689 688 s=33 w=2.066853E-4,
1208 690 580 s=14 w=0.013809409,
1209 690 689 s=34 w=0.0069056414,
1210 691 581 s=14 w=0.013809409,
1211 691 690 s=35 w=1.8799126E-5,
1212 692 582 s=14 w=0.013809409,
1213 692 691 s=36 w=0.0010243779,
1214 693 583 s=14 w=0.013809409,
1215 693 692 s=28 w=0.0039967424,
1216 694 584 s=14 w=0.013809409,
1217 694 693 s=29 w=0.0064704,
1218 695 568 s=14 w=0.013809409,
1219 695 694 s=20 w=0.0033504928,
1220 696 569 s=14 w=0.013809409,
1221 696 695 s=21 w=4.08159E-4,
1222 697 570 s=14 w=0.013809409,
1223 697 696 s=22 w=0.0023580599,
1224 698 571 s=14 w=0.013809409,
1225 698 697 s=23 w=1.5211928E-4,
1226 699 645 s=31 w=0.0040337634,
1227 700 646 s=31 w=0.0040337634,
1228 700 699 s=16 w=0.006892249,
1229 701 647 s=31 w=0.0040337634,
1230 701 700 s=20 w=0.0033504928,
1231 702 648 s=31 w=0.0040337634,
1232 702 701 s=15 w=0.0013931703,
1233 703 649 s=31 w=0.0040337634,
1234 703 702 s=39 w=0.0030869124,
1235 704 650 s=31 w=0.0040337634,
1236 704 703 s=40 w=0.0030912452,
1237 705 651 s=31 w=0.0040337634,
1238 705 704 s=41 w=2.4286412E-5,
1239 706 652 s=31 w=0.0040337634,
1240 706 705 s=42 w=9.6716784E-4,
1241 707 653 s=31 w=0.0040337634,
1242 707 706 s=43 w=0.0012713572,
1243 708 687 s=31 w=0.0040337634,
1244 708 707 s=14 w=0.013809409,
1245 709 643 s=38 w=9.940906E-4,
1246 710 644 s=38 w=9.940906E-4,
1247 710 709 s=52 w=0.0036066805,
1248 711 645 s=38 w=9.940906E-4,
1249 711 710 s=21 w=4.08159E-4,
1250 712 699 s=38 w=9.940906E-4,
1251 712 711 s=31 w=0.0040337634,
1252 713 700 s=38 w=9.940906E-4,
1253 713 712 s=16 w=0.006892249,
1254 714 701 s=38 w=9.940906E-4,
1255 714 713 s=20 w=0.0033504928,
1256 715 702 s=38 w=9.940906E-4,
1257 715 714 s=15 w=0.0013931703,
1258 715 46 s=37 w=0.35546765,
1259 716 658 s=56 w=0.0029534337,
1260 717 587 s=56 w=0.0029534337,
1261 717 716 s=80 w=0.0028060526,
1262 718 546 s=56 w=0.0029534337,
1263 718 717 s=81 w=0.005127436,
1264 719 538 s=56 w=0.0029534337,
1265 719 718 s=82 w=0.025947882,
1266 720 539 s=56 w=0.0029534337,
1267 720 719 s=83 w=3.0329564E-4,
1268 721 540 s=56 w=0.0029534337,
1269 721 720 s=84 w=0.002401466,
1270 722 529 s=56 w=0.0029534337,
1271 722 721 s=76 w=8.1498455E-4,
1272 723 530 s=56 w=0.0029534337,
1273 723 722 s=77 w=0.0942191,
1274 724 531 s=56 w=0.0029534337,
1275 724 723 s=78 w=0.0014595113,
1276 725 532 s=56 w=0.0029534337,
1277 725 724 s=71 w=0.0018754929,
1278 726 533 s=56 w=0.0029534337,
1279 726 725 s=72 w=1.92285E-4,
1280 727 534 s=56 w=0.0029534337,
1281 727 726 s=73 w=1.2601494E-4,
1282 728 535 s=56 w=0.0029534337,
1283 728 727 s=69 w=0.001878551,
1284 729 669 s=91 w=0.073284544,
1285 730 670 s=91 w=0.073284544,
1286 730 729 s=80 w=0.0028060526,
1287 731 671 s=91 w=0.073284544,
1288 731 730 s=57 w=6.7178556E-4,
1289 732 310 s=107 w=0.008094402,
1290 733 311 s=107 w=0.008094402,
1291 733 732 s=40 w=0.0030912452,
1292 734 316 s=107 w=0.008094402,
1293 734 733 s=61 w=1.801843E-5,
1294 735 341 s=107 w=0.008094402,
1295 735 734 s=69 w=0.001878551,
1296 736 371 s=107 w=0.008094402,
1297 736 735 s=78 w=0.0014595113,
1298 737 446 s=107 w=0.008094402,
1299 737 736 s=94 w=1.6331865E-4,
1300 738 447 s=107 w=0.008094402,
1301 738 737 s=116 w=0.0013522265,
1302 739 448 s=107 w=0.008094402,
1303 739 738 s=60 w=0.0016515221,
1304 740 449 s=107 w=0.008094402,
1305 740 739 s=72 w=1.92285E-4,
1306 741 450 s=107 w=0.008094402,
1307 741 740 s=84 w=0.002401466,
1308 742 451 s=107 w=0.008094402,
1309 742 741 s=3 w=0.010382046,
1310 743 452 s=107 w=0.008094402,
1311 743 742 s=34 w=0.0069056414,
1312 744 453 s=107 w=0.008094402,
1313 744 743 s=39 w=0.0030869124,
1314 745 454 s=107 w=0.008094402,
1315 745 744 s=71 w=0.0018754929,
1316 746 455 s=107 w=0.008094402,
1317 746 745 s=83 w=3.0329564E-4,
1318 747 595 s=107 w=0.008094402,
1319 747 746 s=93 w=0.002877302,
1320 748 682 s=130 w=0.01911439,
1321 749 676 s=130 w=0.01911439,
1322 749 748 s=145 w=2.7985332E-4,
1323 750 672 s=130 w=0.01911439,
1324 750 749 s=140 w=0.0024924316,
1325 751 673 s=130 w=0.01911439,
1326 751 750 s=141 w=7.192394E-4,
1327 752 674 s=130 w=0.01911439,
1328 752 751 s=42 w=9.6716784E-4,
1329 753 683 s=161 w=0.004198096,
1330 754 684 s=161 w=0.004198096,
1331 754 753 s=173 w=0.001272069,
1332 755 685 s=161 w=0.004198096,
1333 755 754 s=168 w=0.0044200066,
1334 756 686 s=161 w=0.004198096,
1335 756 755 s=63 w=0.0025087127,
1336 757 683 s=167 w=0.004214475,
1337 758 753 s=167 w=0.004214475,
1338 758 757 s=161 w=0.004198096,
1339 759 754 s=167 w=0.004214475,
1340 759 758 s=173 w=0.001272069,
1341 760 728 s=48 w=0.005448955,
1342 761 535 s=48 w=0.005448955,
1343 761 760 s=56 w=0.0029534337,
1344 762 390 s=48 w=0.005448955,
1345 762 761 s=57 w=6.7178556E-4,
1346 763 358 s=48 w=0.005448955,
1347 763 762 s=58 w=0.0041440516,
1348 764 340 s=48 w=0.005448955,
1349 764 763 s=59 w=0.012570529,
1350 765 328 s=48 w=0.005448955,
1351 765 764 s=60 w=0.0016515221,
1352 766 271 s=48 w=0.005448955,
1353 766 765 s=61 w=1.801843E-5,
1354 767 272 s=48 w=0.005448955,
1355 767 766 s=62 w=0.03026822,
1356 768 273 s=48 w=0.005448955,
1357 768 767 s=63 w=0.0025087127,
1358 769 274 s=48 w=0.005448955,
1359 769 768 s=64 w=2.1425561E-5,
1360 770 275 s=48 w=0.005448955,
1361 770 769 s=65 w=0.0029166061,
1362 771 276 s=48 w=0.005448955,
1363 771 770 s=66 w=1.4599198E-5,
1364 772 643 s=48 w=0.005448955,
1365 772 771 s=32 w=0.0019077831,
1366 773 709 s=48 w=0.005448955,
1367 773 772 s=38 w=9.940906E-4,
1368 774 710 s=48 w=0.005448955,
1369 774 773 s=52 w=0.0036066805,
1370 775 711 s=48 w=0.005448955,
1371 775 774 s=21 w=4.08159E-4,
1372 776 712 s=48 w=0.005448955,
1373 776 775 s=31 w=0.0040337634,
1374 777 713 s=48 w=0.005448955,
1375 777 776 s=16 w=0.006892249,
1376 778 714 s=48 w=0.005448955,
1377 778 777 s=20 w=0.0033504928,
1378 779 716 s=68 w=2.3539824E-5,
1379 780 717 s=68 w=2.3539824E-5,
1380 780 779 s=80 w=0.0028060526,
1381 781 718 s=68 w=2.3539824E-5,
1382 781 780 s=81 w=0.005127436,
1383 782 719 s=68 w=2.3539824E-5,
1384 782 781 s=82 w=0.025947882,
1385 783 720 s=68 w=2.3539824E-5,
1386 783 782 s=83 w=3.0329564E-4,
1387 784 721 s=68 w=2.3539824E-5,
1388 784 783 s=84 w=0.002401466,
1389 785 722 s=68 w=2.3539824E-5,
1390 785 784 s=76 w=8.1498455E-4,
1391 786 723 s=68 w=2.3539824E-5,
1392 786 785 s=77 w=0.0942191,
1393 787 724 s=68 w=2.3539824E-5,
1394 787 786 s=78 w=0.0014595113,
1395 788 725 s=68 w=2.3539824E-5,
1396 788 787 s=71 w=0.0018754929,
1397 789 726 s=68 w=2.3539824E-5,
1398 789 788 s=72 w=1.92285E-4,
1399 790 727 s=68 w=2.3539824E-5,
1400 790 789 s=73 w=1.2601494E-4,
1401 791 730 s=90 w=0.0016224982,
1402 792 731 s=90 w=0.0016224982,
1403 792 791 s=57 w=6.7178556E-4,
1404 793 729 s=97 w=0.0021345094,
1405 794 730 s=97 w=0.0021345094,
1406 794 793 s=80 w=0.0028060526,
1407 795 791 s=97 w=0.0021345094,
1408 795 794 s=90 w=0.0016224982,
1409 796 792 s=97 w=0.0021345094,
1410 796 795 s=57 w=6.7178556E-4,
1411 797 664 s=100 w=4.6022062E-4,
1412 797 30 s=103 w=0.13351552,
1413 798 665 s=100 w=4.6022062E-4,
1414 798 797 s=33 w=2.066853E-4,
1415 799 666 s=100 w=4.6022062E-4,
1416 799 798 s=58 w=0.0041440516,
1417 800 667 s=100 w=4.6022062E-4,
1418 800 799 s=76 w=8.1498455E-4,
1419 801 668 s=100 w=4.6022062E-4,
1420 801 800 s=81 w=0.005127436,
1421 802 669 s=100 w=4.6022062E-4,
1422 802 801 s=86 w=0.021123381,
1423 803 729 s=100 w=4.6022062E-4,
1424 803 802 s=91 w=0.073284544,
1425 804 793 s=100 w=4.6022062E-4,
1426 804 803 s=97 w=0.0021345094,
1427 804 31 s=102 w=0.030327624,
1428 805 794 s=100 w=4.6022062E-4,
1429 805 804 s=80 w=0.0028060526,
1430 806 795 s=100 w=4.6022062E-4,
1431 806 805 s=90 w=0.0016224982,
1432 807 732 s=106 w=0.0065164454,
1433 808 733 s=106 w=0.0065164454,
1434 808 807 s=40 w=0.0030912452,
1435 809 734 s=106 w=0.0065164454,
1436 809 808 s=61 w=1.801843E-5,
1437 810 735 s=106 w=0.0065164454,
1438 810 809 s=69 w=0.001878551,
1439 811 736 s=106 w=0.0065164454,
1440 811 810 s=78 w=0.0014595113,
1441 812 737 s=106 w=0.0065164454,
1442 812 811 s=94 w=1.6331865E-4,
1443 813 738 s=106 w=0.0065164454,
1444 813 812 s=116 w=0.0013522265,
1445 814 739 s=106 w=0.0065164454,
1446 814 813 s=60 w=0.0016515221,
1447 815 740 s=106 w=0.0065164454,
1448 815 814 s=72 w=1.92285E-4,
1449 816 741 s=106 w=0.0065164454,
1450 816 815 s=84 w=0.002401466,
1451 817 742 s=106 w=0.0065164454,
1452 817 816 s=3 w=0.010382046,
1453 818 743 s=106 w=0.0065164454,
1454 818 817 s=34 w=0.0069056414,
1455 819 744 s=106 w=0.0065164454,
1456 819 818 s=39 w=0.0030869124,
1457 820 745 s=106 w=0.0065164454,
1458 820 819 s=71 w=0.0018754929,
1459 821 746 s=106 w=0.0065164454,
1460 821 820 s=83 w=3.0329564E-4,
1461 822 747 s=106 w=0.0065164454,
1462 822 821 s=93 w=0.002877302,
1463 823 732 s=113 w=0.0046219723,
1464 824 807 s=113 w=0.0046219723,
1465 824 823 s=106 w=0.0065164454,
1466 825 808 s=113 w=0.0046219723,
1467 825 824 s=40 w=0.0030912452,
1468 826 809 s=113 w=0.0046219723,
1469 826 825 s=61 w=1.801843E-5,
1470 827 810 s=113 w=0.0046219723,
1471 827 826 s=69 w=0.001878551,
1472 828 811 s=113 w=0.0046219723,
1473 828 827 s=78 w=0.0014595113,
1474 829 812 s=113 w=0.0046219723,
1475 829 828 s=94 w=1.6331865E-4,
1476 830 813 s=113 w=0.0046219723,
1477 830 829 s=116 w=0.0013522265,
1478 831 814 s=113 w=0.0046219723,
1479 831 830 s=60 w=0.0016515221,
1480 832 815 s=113 w=0.0046219723,
1481 832 831 s=72 w=1.92285E-4,
1482 833 816 s=113 w=0.0046219723,
1483 833 832 s=84 w=0.002401466,
1484 834 748 s=129 w=0.015598828,
1485 835 749 s=129 w=0.015598828,
1486 835 834 s=145 w=2.7985332E-4,
1487 836 750 s=129 w=0.015598828,
1488 836 835 s=140 w=0.0024924316,
1489 837 751 s=129 w=0.015598828,
1490 837 836 s=141 w=7.192394E-4,
1491 838 752 s=129 w=0.015598828,
1492 838 837 s=42 w=9.6716784E-4,
1493 839 748 s=139 w=9.291936E-4,
1494 840 834 s=139 w=9.291936E-4,
1495 840 839 s=129 w=0.015598828,
1496 841 835 s=139 w=9.291936E-4,
1497 841 840 s=145 w=2.7985332E-4,
1498 842 678 s=147 w=0.001481974,
1499 843 679 s=147 w=0.001481974,
1500 843 842 s=122 w=0.0073011084,
1501 844 680 s=147 w=0.001481974,
1502 844 843 s=132 w=0.12522526,
1503 845 681 s=147 w=0.001481974,
1504 845 844 s=140 w=0.0024924316,
1505 846 682 s=147 w=0.001481974,
1506 846 845 s=131 w=0.00888904,
1507 846 17 s=148 w=0.053646013,
1508 847 748 s=147 w=0.001481974,
1509 847 846 s=130 w=0.01911439,
1510 848 839 s=147 w=0.001481974,
1511 848 847 s=139 w=9.291936E-4,
1512 848 18 s=146 w=0.02884287,
1513 849 758 s=160 w=0.0020253626,
1514 850 759 s=160 w=0.0020253626,
1515 850 849 s=173 w=0.001272069,
1516 851 754 s=160 w=0.0020253626,
1517 851 850 s=167 w=0.004214475,
1518 852 755 s=160 w=0.0020253626,
1519 852 851 s=168 w=0.0044200066,
1520 853 756 s=160 w=0.0020253626,
1521 853 852 s=63 w=0.0025087127,
1522 854 758 s=166 w=0.0013691908,
1523 855 849 s=166 w=0.0013691908,
1524 855 854 s=160 w=0.0020253626,
1525 856 850 s=166 w=0.0013691908,
1526 856 855 s=173 w=0.001272069,
1527 857 757 s=172 w=0.027896954,
1528 858 758 s=172 w=0.027896954,
1529 858 857 s=161 w=0.004198096,
1530 859 854 s=172 w=0.027896954,
1531 859 858 s=166 w=0.0013691908,
1532 860 855 s=172 w=0.027896954,
1533 860 859 s=160 w=0.0020253626,
1534 861 694 s=13 w=0.01558708,
1535 862 695 s=13 w=0.01558708,
1536 862 861 s=20 w=0.0033504928,
1537 863 696 s=13 w=0.01558708,
1538 863 862 s=21 w=4.08159E-4,
1539 864 697 s=13 w=0.01558708,
1540 864 863 s=22 w=0.0023580599,
1541 865 698 s=13 w=0.01558708,
1542 865 864 s=23 w=1.5211928E-4,
1543 865 51 s=12 w=0.28191587,
1544 866 692 s=19 w=0.011584572,
1545 867 693 s=19 w=0.011584572,
1546 867 866 s=28 w=0.0039967424,
1547 868 694 s=19 w=0.011584572,
1548 868 867 s=29 w=0.0064704,
1549 869 861 s=19 w=0.011584572,
1550 869 868 s=13 w=0.01558708,
1551 870 708 s=26 w=0.04174107,
1552 870 47 s=30 w=0.31101847,
1553 871 687 s=26 w=0.04174107,
1554 871 870 s=31 w=0.0040337634,
1555 872 688 s=26 w=0.04174107,
1556 872 871 s=32 w=0.0019077831,
1557 873 689 s=26 w=0.04174107,
1558 873 872 s=33 w=2.066853E-4,
1559 874 690 s=26 w=0.04174107,
1560 874 873 s=34 w=0.0069056414,
1561 875 691 s=26 w=0.04174107,
1562 875 874 s=35 w=1.8799126E-5,
1563 876 692 s=26 w=0.04174107,
1564 876 875 s=36 w=0.0010243779,
1565 877 866 s=26 w=0.04174107,
1566 877 876 s=19 w=0.011584572,
1567 878 867 s=26 w=0.04174107,
1568 878 877 s=28 w=0.0039967424,
1569 879 868 s=26 w=0.04174107,
1570 879 878 s=29 w=0.0064704,
1571 880 869 s=26 w=0.04174107,
1572 880 879 s=13 w=0.01558708,
1573 881 776 s=45 w=0.016091332,
1574 882 777 s=45 w=0.016091332,
1575 882 881 s=16 w=0.006892249,
1576 883 778 s=45 w=0.016091332,
1577 883 882 s=20 w=0.0033504928,
1578 884 714 s=45 w=0.016091332,
1579 884 883 s=48 w=0.005448955,
1580 885 715 s=45 w=0.016091332,
1581 885 884 s=15 w=0.0013931703,
1582 885 45 s=44 w=0.36627963,
1583 886 787 s=55 w=0.15809774,
1584 886 39 s=70 w=0.10130466,
1585 887 788 s=55 w=0.15809774,
1586 887 886 s=71 w=0.0018754929,
1587 888 789 s=55 w=0.15809774,
1588 888 887 s=72 w=1.92285E-4,
1589 889 790 s=55 w=0.15809774,
1590 889 888 s=73 w=1.2601494E-4,
1591 890 727 s=55 w=0.15809774,
1592 890 889 s=68 w=2.3539824E-5,
1593 891 728 s=55 w=0.15809774,
1594 891 890 s=69 w=0.001878551,
1595 892 760 s=55 w=0.15809774,
1596 892 891 s=48 w=0.005448955,
1597 893 806 s=89 w=0.001793285,
1598 894 795 s=89 w=0.001793285,
1599 894 893 s=100 w=4.6022062E-4,
1600 895 796 s=89 w=0.001793285,
1601 895 894 s=57 w=6.7178556E-4,
1602 896 792 s=89 w=0.001793285,
1603 896 895 s=97 w=0.0021345094,
1604 896 35 s=88 w=0.021631122,
1605 897 806 s=96 w=0.006755304,
1606 898 893 s=96 w=0.006755304,
1607 898 897 s=89 w=0.001793285,
1608 899 894 s=96 w=0.006755304,
1609 899 898 s=100 w=4.6022062E-4,
1610 900 895 s=96 w=0.006755304,
1611 900 899 s=57 w=6.7178556E-4,
1612 900 34 s=95 w=0.013550783,
1613 901 824 s=112 w=9.3759096E-4,
1614 902 825 s=112 w=9.3759096E-4,
1615 902 901 s=40 w=0.0030912452,
1616 903 826 s=112 w=9.3759096E-4,
1617 903 902 s=61 w=1.801843E-5,
1618 904 827 s=112 w=9.3759096E-4,
1619 904 903 s=69 w=0.001878551,
1620 905 828 s=112 w=9.3759096E-4,
1621 905 904 s=78 w=0.0014595113,
1622 906 829 s=112 w=9.3759096E-4,
1623 906 905 s=94 w=1.6331865E-4,
1624 907 830 s=112 w=9.3759096E-4,
1625 907 906 s=116 w=0.0013522265,
1626 908 831 s=112 w=9.3759096E-4,
1627 908 907 s=60 w=0.0016515221,
1628 909 832 s=112 w=9.3759096E-4,
1629 909 908 s=72 w=1.92285E-4,
1630 910 833 s=112 w=9.3759096E-4,
1631 910 909 s=84 w=0.002401466,
1632 911 841 s=128 w=0.0021354659,
1633 912 835 s=128 w=0.0021354659,
1634 912 911 s=139 w=9.291936E-4,
1635 913 836 s=128 w=0.0021354659,
1636 913 912 s=140 w=0.0024924316,
1637 914 837 s=128 w=0.0021354659,
1638 914 913 s=141 w=7.192394E-4,
1639 915 838 s=128 w=0.0021354659,
1640 915 914 s=42 w=9.6716784E-4,
1641 916 840 s=138 w=0.004594036,
1642 917 841 s=138 w=0.004594036,
1643 917 916 s=145 w=2.7985332E-4,
1644 918 911 s=138 w=0.004594036,
1645 918 917 s=128 w=0.0021354659,
1646 919 860 s=159 w=0.0053624483,
1647 920 855 s=159 w=0.0053624483,
1648 920 919 s=172 w=0.027896954,
1649 921 856 s=159 w=0.0053624483,
1650 921 920 s=173 w=0.001272069,
1651 922 850 s=159 w=0.0053624483,
1652 922 921 s=166 w=0.0013691908,
1653 923 851 s=159 w=0.0053624483,
1654 923 922 s=167 w=0.004214475,
1655 924 852 s=159 w=0.0053624483,
1656 924 923 s=168 w=0.0044200066,
1657 925 853 s=159 w=0.0053624483,
1658 925 924 s=63 w=0.0025087127,
1659 926 859 s=171 w=0.010103823,
1660 927 860 s=171 w=0.010103823,
1661 927 926 s=160 w=0.0020253626,
1662 928 919 s=171 w=0.010103823,
1663 928 927 s=159 w=0.0053624483,
1664 929 857 s=176 w=0.044158537,
1665 930 858 s=176 w=0.044158537,
1666 930 929 s=161 w=0.004198096,
1667 931 859 s=176 w=0.044158537,
1668 931 930 s=166 w=0.0013691908,
1669 932 926 s=176 w=0.044158537,
1670 932 931 s=171 w=0.010103823,
1671 933 927 s=176 w=0.044158537,
1672 933 932 s=160 w=0.0020253626,
1673 934 880 s=18 w=0.018331284,
1674 935 869 s=18 w=0.018331284,
1675 935 934 s=26 w=0.04174107,
1676 935 50 s=17 w=0.28503278,
1677 936 877 s=25 w=0.11314345,
1678 936 48 s=27 w=0.15618962,
1679 937 878 s=25 w=0.11314345,
1680 937 936 s=28 w=0.0039967424,
1681 938 879 s=25 w=0.11314345,
1682 938 937 s=29 w=0.0064704,
1683 939 880 s=25 w=0.11314345,
1684 939 938 s=13 w=0.01558708,
1685 940 934 s=25 w=0.11314345,
1686 940 939 s=18 w=0.018331284,
1687 940 49 s=24 w=0.029095383,
1688 941 881 s=47 w=0.007191356,
1689 942 882 s=47 w=0.007191356,
1690 942 941 s=16 w=0.006892249,
1691 943 883 s=47 w=0.007191356,
1692 943 942 s=20 w=0.0033504928,
1693 943 44 s=46 w=0.4099529,
1694 944 773 s=50 w=0.0014630943,
1695 944 42 s=51 w=0.3468881,
1696 945 774 s=50 w=0.0014630943,
1697 945 944 s=52 w=0.0036066805,
1698 946 775 s=50 w=0.0014630943,
1699 946 945 s=21 w=4.08159E-4,
1700 947 776 s=50 w=0.0014630943,
1701 947 946 s=31 w=0.0040337634,
1702 948 881 s=50 w=0.0014630943,
1703 948 947 s=45 w=0.016091332,
1704 949 941 s=50 w=0.0014630943,
1705 949 948 s=47 w=0.007191356,
1706 949 43 s=49 w=0.39288384,
1707 950 889 s=54 w=0.0022684338,
1708 950 40 s=67 w=0.10301505,
1709 951 890 s=54 w=0.0022684338,
1710 951 950 s=68 w=2.3539824E-5,
1711 952 891 s=54 w=0.0022684338,
1712 952 951 s=69 w=0.001878551,
1713 953 892 s=54 w=0.0022684338,
1714 953 952 s=48 w=0.005448955,
1715 953 41 s=53 w=0.1036326,
1716 954 779 s=75 w=0.008625961,
1717 954 37 s=79 w=0.12659985,
1718 955 780 s=75 w=0.008625961,
1719 955 954 s=80 w=0.0028060526,
1720 956 781 s=75 w=0.008625961,
1721 956 955 s=81 w=0.005127436,
1722 957 782 s=75 w=0.008625961,
1723 957 956 s=82 w=0.025947882,
1724 958 783 s=75 w=0.008625961,
1725 958 957 s=83 w=3.0329564E-4,
1726 959 784 s=75 w=0.008625961,
1727 959 958 s=84 w=0.002401466,
1728 959 38 s=74 w=0.17637116,
1729 960 897 s=99 w=0.0049273847,
1730 960 32 s=101 w=0.012935739,
1731 961 898 s=99 w=0.0049273847,
1732 961 960 s=89 w=0.001793285,
1733 961 33 s=98 w=0.009132976,
1734 962 910 s=105 w=7.138147E-4,
1735 963 833 s=105 w=7.138147E-4,
1736 963 962 s=112 w=9.3759096E-4,
1737 964 816 s=105 w=7.138147E-4,
1738 964 963 s=113 w=0.0046219723,
1739 965 817 s=105 w=7.138147E-4,
1740 965 964 s=3 w=0.010382046,
1741 966 818 s=105 w=7.138147E-4,
1742 966 965 s=34 w=0.0069056414,
1743 967 819 s=105 w=7.138147E-4,
1744 967 966 s=39 w=0.0030869124,
1745 968 820 s=105 w=7.138147E-4,
1746 968 967 s=71 w=0.0018754929,
1747 969 821 s=105 w=7.138147E-4,
1748 969 968 s=83 w=3.0329564E-4,
1749 970 822 s=105 w=7.138147E-4,
1750 970 969 s=93 w=0.002877302,
1751 970 29 s=104 w=0.2408325,
1752 971 906 s=111 w=0.10085125,
1753 972 907 s=111 w=0.10085125,
1754 972 971 s=116 w=0.0013522265,
1755 973 908 s=111 w=0.10085125,
1756 973 972 s=60 w=0.0016515221,
1757 974 909 s=111 w=0.10085125,
1758 974 973 s=72 w=1.92285E-4,
1759 975 910 s=111 w=0.10085125,
1760 975 974 s=84 w=0.002401466,
1761 976 962 s=111 w=0.10085125,
1762 976 975 s=105 w=7.138147E-4,
1763 976 28 s=110 w=0.119042985,
1764 977 901 s=115 w=0.004809483,
1765 978 902 s=115 w=0.004809483,
1766 978 977 s=40 w=0.0030912452,
1767 979 903 s=115 w=0.004809483,
1768 979 978 s=61 w=1.801843E-5,
1769 980 904 s=115 w=0.004809483,
1770 980 979 s=69 w=0.001878551,
1771 981 905 s=115 w=0.004809483,
1772 981 980 s=78 w=0.0014595113,
1773 982 906 s=115 w=0.004809483,
1774 982 981 s=94 w=1.6331865E-4,
1775 983 971 s=115 w=0.004809483,
1776 983 982 s=111 w=0.10085125,
1777 983 27 s=114 w=0.11505289,
1778 984 823 s=118 w=0.05103261,
1779 984 25 s=119 w=0.17849337,
1780 985 824 s=118 w=0.05103261,
1781 985 984 s=106 w=0.0065164454,
1782 986 901 s=118 w=0.05103261,
1783 986 985 s=112 w=9.3759096E-4,
1784 987 977 s=118 w=0.05103261,
1785 987 986 s=115 w=0.004809483,
1786 987 26 s=117 w=0.17335568,
1787 988 918 s=127 w=6.5158354E-4,
1788 989 911 s=127 w=6.5158354E-4,
1789 989 988 s=138 w=0.004594036,
1790 990 912 s=127 w=6.5158354E-4,
1791 990 989 s=139 w=9.291936E-4,
1792 991 913 s=127 w=6.5158354E-4,
1793 991 990 s=140 w=0.0024924316,
1794 992 914 s=127 w=6.5158354E-4,
1795 992 991 s=141 w=7.192394E-4,
1796 993 915 s=127 w=6.5158354E-4,
1797 993 992 s=42 w=9.6716784E-4,
1798 993 22 s=126 w=0.020173425,
1799 994 918 s=137 w=0.001129875,
1800 995 988 s=137 w=0.001129875,
1801 995 994 s=127 w=6.5158354E-4,
1802 995 21 s=136 w=0.010091711,
1803 996 916 s=143 w=0.009003429,
1804 996 19 s=144 w=0.004852533,
1805 997 917 s=143 w=0.009003429,
1806 997 996 s=145 w=2.7985332E-4,
1807 998 918 s=143 w=0.009003429,
1808 998 997 s=128 w=0.0021354659,
1809 999 994 s=143 w=0.009003429,
1810 999 998 s=137 w=0.001129875,
1811 999 20 s=142 w=0.0025521754,
1812 1000 842 s=150 w=0.0038795725,
1813 1001 843 s=150 w=0.0038795725,
1814 1001 1000 s=122 w=0.0073011084,
1815 1002 844 s=150 w=0.0038795725,
1816 1002 1001 s=132 w=0.12522526,
1817 1003 845 s=150 w=0.0038795725,
1818 1003 1002 s=140 w=0.0024924316,
1819 1003 16 s=149 w=0.05910113,
1820 1004 677 s=152 w=0.024514752,
1821 1004 14 s=153 w=0.18850268,
1822 1005 678 s=152 w=0.024514752,
1823 1005 1004 s=123 w=7.2317355E-4,
1824 1006 842 s=152 w=0.024514752,
1825 1006 1005 s=147 w=0.001481974,
1826 1007 1000 s=152 w=0.024514752,
1827 1007 1006 s=150 w=0.0038795725,
1828 1007 15 s=151 w=0.17494197,
1829 1008 921 s=158 w=0.14045915,
1830 1008 10 s=165 w=0.022757825,
1831 1009 922 s=158 w=0.14045915,
1832 1009 1008 s=166 w=0.0013691908,
1833 1010 923 s=158 w=0.14045915,
1834 1010 1009 s=167 w=0.004214475,
1835 1011 924 s=158 w=0.14045915,
1836 1011 1010 s=168 w=0.0044200066,
1837 1012 925 s=158 w=0.14045915,
1838 1012 1011 s=63 w=0.0025087127,
1839 1012 11 s=157 w=0.03263859,
1840 1013 933 s=170 w=0.0033219669,
1841 1014 927 s=170 w=0.0033219669,
1842 1014 1013 s=176 w=0.044158537,
1843 1015 928 s=170 w=0.0033219669,
1844 1015 1014 s=159 w=0.0053624483,
1845 1015 9 s=169 w=0.11809094,
1846 1016 932 s=175 w=0.0028405024,
1847 1017 933 s=175 w=0.0028405024,
1848 1017 1016 s=160 w=0.0020253626,
1849 1018 1013 s=175 w=0.0028405024,
1850 1018 1017 s=170 w=0.0033219669,
1851 1018 8 s=174 w=0.071429804,
1852 1019 929 s=178 w=0.017860841,
1853 1019 6 s=179 w=0.0738912,
1854 1020 930 s=178 w=0.017860841,
1855 1020 1019 s=161 w=0.004198096,
1856 1021 931 s=178 w=0.017860841,
1857 1021 1020 s=166 w=0.0013691908,
1858 1022 932 s=178 w=0.017860841,
1859 1022 1021 s=171 w=0.010103823,
1860 1023 1016 s=178 w=0.017860841,
1861 1023 1022 s=175 w=0.0028405024,
1862 1023 7 s=177 w=0.05479956,
;
END; [Network]
BEGIN st_Assumptions;
	uptodate;
	chartransform=Uncorrected_P;
	disttransform=NeighborNet;
	splitstransform=EqualAngle;
	SplitsPostProcess filter=dimension value=4;
	autolayoutnodelabels;
END; [st_Assumptions]
