# Supplementary material for: Comparative Genomic Evidence for a Complete Nuclear Pore Complex in the Last Eukaryotic Common Ancestor
Source: PLoS One. 2010 Oct 8;5(10):e13241. doi: 10.1371/journal.pone.0013241 (PMC2951903; doi:10.1371/journal.pone.0013241)
Supplement: File S1 — Alignments and phylogenies. (2.39 MB ZIP) [file pone.0013241.s007.zip › Neumann_SI4/Neumann_coatomer_splitstree/sar1.splitstree]

#nexus

BEGIN Taxa;
DIMENSIONS ntax=52;
TAXLABELS
[1] 'sar1_CMER|CMT196C_small_GTP_binding_protein_Sar1'
[2] 'sar1_ehisto_377_m00035_|||Sar_family_GTPase|Entamoeba_histolytica|chr_unknown|||Auto'
[3] 'sar1_Volca1|80466|estExt_Genewise1Plus_C_120131'
[4] 'sar1_cparv_gi|66362880|ref|XP_628406_1|_SAR1_like_small_GTpase_'
[5] 'sar1_glamblia_gi|71077142|ref|XP_771086_1|_GTP_binding_protein_'
[6] 'sar1_pfalci_gi|23510151|ref|NP_702817_1|_small_GTP_binding_protein_sar1_'
[7] 'sar1_dicty_DDB0229965_|Protein|_gene__sarA_on_chromosome__2_position_1631163_to_1632158'
[8] 'sar1_Thaps3|39497|estExt_gwp_gw1_C_chr_20302'
[9] 'sar1_Phatr2|6775|gw1_7_282_1'
[10] 'sar1_tetrahym_51_m00272_|||small_GTP_binding_protein_domain_containing_protein|T__thermophilia|chr_0|8254437|51'
[11] 'sar1_plasmoB_PB000267_00_0_|||small_GTP_binding_protein_sar1_putative|Plasmodium_berghei|chr_|||Auto'
[12] 'sar1_Toxoplasma_gondii|X|33_m01336|Annotation|Toxoplasma_gondii_TIGR|protein_coding_small_GTP_binding_protein_sar1_putative'
[13] 'sar1_tparva_529_m04128_|TP04_0542|TP04_0542|GTP_binding_protein_putative|Theileria_parva|chr_4|c4m529|529'
[14] 'sar1_leish_LinJ05_V3_0030_|||small_GTP_binding_protein_putative|Leishmania_infantum|chr_5|||Auto'
[15] 'sar1_naegleria_estExt_Genewise1_C_230065'
[16] 'sar1_phytoph_PITG_00089_|_PITT_00089_|_Phytophthora_infestans_GTP_binding_protein_SAR1_translation_191_aa'
[17] 'sar1_tricho_85686_m00151'
[18] 'sar1_Scer_SAR1YPL218W'
[19] 'sar1_Sbay_c556_24807'
[20] 'sar1_Smik_c11_21455'
[21] 'sar1_Spar_c381_22049'
[22] 'sar1_candiG_|50287031|ref|XP_445945_1|_unnamed_protein_product_'
[23] 'sar1_kluyvero_|50303361|ref|XP_451622_1|_unnamed_protein_product_'
[24] 'sar1_debaro_|50418685|ref|XP_457862_1|_hypothetical_protein_DEHA0C04686g_'
[25] 'sar1_pichia_|126135080|ref|XP_001384064_1|_GTP_binding_protein_'
[26] 'sar1_neurospora_|164429042|ref|XP_001728508_1|_hypothetical_protein_NCU11181_'
[27] 'sar1_cryptococcus_|58263014|ref|XP_568917_1|_SAR_small_monomeric_GTPase_'
[28] 'sar1_yarrowia_|50549275|ref|XP_502108_1|_YALI0C21824p_'
[29] 'sar1_ustilago_|71024587|ref|XP_762523_1|_hypothetical_protein_UM06376_1_'
[30] 'sar1_schizo_|19113360|ref|NP_596568_1|_ADP_ribosylation_factor_Sar1_'
[31] 'sar1_aspergillus_|67516259|ref|XP_658015_1|_SARA_ASPNG_GTP_binding_protein_SARA_'
[32] 'sar1_ostreo_|145356753|ref|XP_001422590_1|_predicted_protein_'
[33] 'sar1_physco_|168044863|ref|XP_001774899_1|_Sar1_family_small_GTPase_'
[34] 'sar1_cryptoPar_|66362880|ref|XP_628406_1|_SAR1_like_small_GTpase_'
[35] 'sar1_athali_|15223516|ref|NP_176029_1|_ATSAR1B_SECRETION_ASSOCIATED_RAS_1_B_GTP_binding_'
[36] 'sar1_cryptoHomi_|67614753|ref|XP_667389_1|_small_GTP_binding_protein_sar1_'
[37] 'sar1_candiA_|68487177|ref|XP_712532_1|_likely_ARF_family_GTP_binding_protein_'
[38] 'sar1_cioinaI_|198432687|ref|XP_002129675_1|_PREDICTED__similar_to_expressed_hypothetical_protein_'
[39] 'sar1_populus_|224111920|ref|XP_002316023_1|_predicted_protein_'
[40] 'sar1_oryza_|125525753|gb|EAY73867_1|_hypothetical_protein_OsI_01745_'
[41] 'sar1_droso_|24648946|ref|NP_732717_1|_sar1_isoform_A_'
[42] 'sar1_apis|48109763|ref|XP_393115_1|_PREDICTED__similar_to_sar1_CG7073_PA_isoform_A_isoform_1_'
[43] 'sar1_mus_|21703344|ref|NP_033146_1|_SAR1a_gene_homolog_'
[44] 'sar1_homo_|9910542|ref|NP_064535_1|_SAR1a_gene_homolog_1_'
[45] 'sar1_gallus_|118092613|ref|XP_421589_2|_PREDICTED__similar_to_SAR1a_protein_'
[46] 'sar1_bos_|78369468|ref|NP_001030392_1|_SAR1a_gene_homolog_2_'
[47] 'sar1_rattus_|57528164|ref|NP_001009622_1|_SAR1a_gene_homolog_2_'
[48] 'sar1_monosiga_|167523441|ref|XP_001746057_1|_hypothetical_protein_'
[49] 'sar1_xenopus__|148233926|ref|NP_001087684_1|_MGC82076_protein_'
[50] 'sar1_danio_|66773354|ref|NP_001019548_1|_SAR1a_gene_homolog_2_'
[51] 'sar1_chlamydomonas_|159482968|ref|XP_001699537_1|_sar_type_small_GTPase_'
[52] 'sar1_ecuni_gi|19173546|ref|NP_597349_1|_ADP_RIBOSYLATION_FACTOR_LIKE_GTP_BINDING_PROTEIN_'
;
END; [Taxa]

BEGIN Characters;
DIMENSIONS nchar=288;
FORMAT
	datatype=PROTEIN
	missing=x
	gap=-
	symbols="a r n d c q e g h i l k m f p s t w y v z"
	labels=left
	transpose=no
	interleave=no
;
MATRIX
'sar1_CMER|CMT196C_small_GTP_binding_protein_Sar1'                                                                             ------------------m--------------------------------------------fdw----lwnllsy--lglyyknakilflgldnagkttlmhvlkddrlaqhvptqhatseevilgnvrfrafdlgghevarqiwrnyyt-nvdaivyivdandrerfpeskaeldrlladeqlsdvpflilgnkidipya-ase---eelrtalglhhl-ttgkagaprgmnarga---kdvrpleifmcsvvrrm------gyaegfrwlasy-l---------
'sar1_ehisto_377_m00035_|||Sar_family_GTPase|Entamoeba_histolytica|chr_unknown|||Auto'                                         ------------------m-------------w-----------------------------iwew----fwnllad--lglayktgkmlflgldnagkttllhllkdgkvsqhiptqqptmeelvmgnikfntydlgghtparkvwktyct-evdaviyivdcaaperfgeskkeldsllndemlqntpflilgnkidipga-vse---aqlreamglth--ttgkgnv-------tc---egirpievfmssivnrq------gypegfkwisqymk---------
'sar1_Volca1|80466|estExt_Genewise1Plus_C_120131'                                                                              ------------------m-------------f-----------------------------lvnw----fygvlny--lglynknakilflgldnagkttlmhmlkddrvvqhqptqyptseeiqlgginfkafdlggheiarrvwkdyya-kvdaivylvdsadrerfpeakkeldgllgddslgtvpflilgnkidipta-ase---delrnwlglty--ttgkgkv-------nlsd-skirpcevfmcsvvkrm------gygegfrwlsqy-i---------
'sar1_cparv_gi|66362880|ref|XP_628406_1|_SAR1_like_small_GTpase_'                                                              lpitsrsclcisdfkectm-------------f-----------------------------vfsw----frdilsw--fglsnksakilflgldnagkttllhmlkddriathvptlhphseelvigkikfktfdlgghetarriwkdyfa-tvdaivflvdasdrsrfgetreelsnlletpelqnvpfvilgnkidipma-ase---delrhslglfehltygrgek--------rgd-ngirpvevfmcsvvrrm------gyseafrwlsqf-l--------s
'sar1_glamblia_gi|71077142|ref|XP_771086_1|_GTP_binding_protein_'                                                              ------------------m-------------g-----------------------------fgdw----fksalsf--lglykkkativfvgldnagkstllamlknsatttvaptqqptsqelvmgsirfktfdlgghevarqlweqyvt-nsdgivflvdsadpsrfeesrrtlqelldnhdlattpililsnkvdiqta-vsm---etmvqsfgiqhl-ltgkggs-------kl-r-sdqrplevfpcsvinrf------gytdgfkwlsky-l---------
'sar1_pfalci_gi|23510151|ref|NP_702817_1|_small_GTP_binding_protein_sar1_'                                                     ------------------m-------------f-----------------------------iinw----frdilah--lglsqksarilflgldnagkttllhmlkddrvaqhvptlhphseelvvgkirfktfdlgghetarriwrdyfa-avdavvfmidttdrsrfdeareelrhlleteelsnvpfvvlgnkidkpda-ase---delrqhlnlfsnitvhnn-m--------kgg-sgvrpvelfmcsvirrm------gyaaafkwisqf-l--------t
'sar1_dicty_DDB0229965_|Protein|_gene__sarA_on_chromosome__2_position_1631163_to_1632158'                                      ------------------m-------------f-----------------------------lfdw----fwnvlsf--lglynknakilflgldnagkttllgvlkdgrlssylptfhptseelamgnirfkafdlgghesarrlwkdyyp-svdaivylidssaqdrfveskkeldsllssdelanvpflilgnkvdign--tse---ekfraslgltq--ttgkgkt-------tl---ngvrpievfmcsvvkry------gyaegfrwlany-l---------
'sar1_Thaps3|39497|estExt_gwp_gw1_C_chr_20302'                                                                                 ------------------m-------------f-----------------------------lvnw----fydtlas--lglyhknakilflgldnagkttllhmlkenrvqahvptlhpntdelivgqlklktfdlgghetarrlwqdyft-tvdgvvylvdaidrgrfpeakreldalltsdelvdvpflvlgnkidmpsa-ase---eelkyalglld--tygkdtk-------pdkn-sgvrpievfmcsvvrrm------gykdgfqwlsqf-l--------s
'sar1_Phatr2|6775|gw1_7_282_1'                                                                                                 ------------------m-------------f-----------------------------lldw----wysalas--lglyhknakilflgldnagkttllhmlkenrvqvhvptlhpntdeliignikfktfdlgghetarrlwqdyft-tvdgvvylvdaidrgrfpeakkeldalltseelqdvpflvlgnkidmpta-ase---eelkyalglmd--tygkdkg-------pdss-ssvrpielymcsvirrm------gysdgfkwlsqf-l---------
'sar1_tetrahym_51_m00272_|||small_GTP_binding_protein_domain_containing_protein|T__thermophilia|chr_0|8254437|51'              ------------------m-------------f-----------------------------ifdf----fknmlgy--lglykkngkilflgldnagkttllrrlkdgrlvqhdptlgshteelvlgnirfkafdlggheavrktwknyfa-sidgivylvdssdrarfeesriefnkiiqtkelekvpivilgnkidiqga-ase---delrinfglan--tsqigie-------kise-idgrpielfmcsvskki------gyadgfqwlskf-l--------k
'sar1_plasmoB_PB000267_00_0_|||small_GTP_binding_protein_sar1_putative|Plasmodium_berghei|chr_|||Auto'                         ----------------------------------------------------------------------frdilah--lglsqksarilflgldnagkttllhmlkddrvaqhvptlhphseelvvgkirfktfdlgghetarriwrdyfa-avdavvfmidttdrsrfneareelkqlleteelsnvpfvvlgnkidkpda-ase---delrqhlnlfsnst-isn-i--------kgr-tgirpvelfmcsvirrm------gyaaafkwisqf-l--------t
'sar1_Toxoplasma_gondii|X|33_m01336|Annotation|Toxoplasma_gondii_TIGR|protein_coding_small_GTP_binding_protein_sar1_putative'  ------------------m-------------f-----------------------------vfnw----fwdllny--lglsqksarilflgldnagkttllhmlkddrvaqhvptlhphseelivgkirfktfdlgghetarriwkdyfa-avdaivfmvdatdrgrfqeakeelshlletqelamvpflvlgnkidkpqa-ase---eelrqqlglyshvtfgkd-r--------kpv-pgvrpveifmctvikrm------gyadgfrwlsqf-l--------n
'sar1_tparva_529_m04128_|TP04_0542|TP04_0542|GTP_binding_protein_putative|Theileria_parva|chr_4|c4m529|529'                    ------------------mm------------f-----------------------------iinw----ikktlqs--lgllnkdarivflgldnagkttllrmlkdnrvgihtptlhphseqlslekvnitafdlgghetarrvwkqycg-nvdgivfivdasdrsrfqetneelrslladeellnkpfvvlgnkidnrga-ase---eelrtalslya--ndtygkc-------vks--grgrpvelfmcsiikkq------gyaealkwlshf-lh-----dak
'sar1_leish_LinJ05_V3_0030_|||small_GTP_binding_protein_putative|Leishmania_infantum|chr_5|||Auto'                             ------------------m-------------g-----------------------------wfsw----vwdwlsy--lglsnktgkllflgldnagkttllgklatnqvhvhrptfhpnsedltlggiklktidmgghqqarrlwkdyft-kvdgvvfivdaatpqrfpeakseldmllqseelaktpflilgnkidmpgctcse---gqlvmemgldga-ltgkatp-------vt-d-pnvrplevymcsvvknv------gygdgfrwlsqy-lk------ss
'sar1_naegleria_estExt_Genewise1_C_230065'                                                                                     ------------------m-------------f-----------------------------lfdw----fwsilsa--lglyqksgkilflgldnagkttllhmlkseklgtysptqhpnveeltmgnmnfktidlgghvlarrlwkdyftsdvsavvflvdsadngrfeeaskelhgllgyedlqkvpflilgnkidkpqa-ige---qqlayylkvdgl-ltgkqhg-------idkd-ggrrpveifmcsivnqm------gygegfqwlssk-f---------
'sar1_phytoph_PITG_00089_|_PITT_00089_|_Phytophthora_infestans_GTP_binding_protein_SAR1_translation_191_aa'                    ------------------m-------------f-----------------------------vfdw----fynvlgy--lglyhknakilflgldnagkttllhmlkddrvavheptlhpnseeliigklrlrtfdlgghetarrlwrdyfa-tvdgvvfvvdaldrerfpeskreldtllgydelanvpflvlgnkidvpra-ase---delrsalglye--tygkear-------gdkd-asirpielymcsvvrrm------gyadgfrwmaqf-l---------
'sar1_tricho_85686_m00151'                                                                                                     ------------------m-------------kyf-------------------------ssvwnw----ltnvlsw--lglsnknakmlllgldnagkttllqclktgnfqqfeqtktyqivdltiegihfsafdlgghdiarqswqdyyv-nanaivfmvdaaapdrfaeakteldkllsdetlknvpflilgnkvdipta-vsp---dqlasslgifsq-tdlqatt-------vp---agqrairifmcsiknks------gyaegfrwlskf-i---------
'sar1_Scer_SAR1YPL218W'                                                                                                        ------------------m-------------ag--------------------------wdifgw----frdvlas--lglwnkhgkllflgldnagkttllhmlkndrlatlqptwhptseelaignikfttfdlgghiqarrlwkdyfp-evngivflvdaadperfdearveldalfniaelkdvpfvilgnkidapna-vse---aelrsalglln--ttgsqri------------egqrpvevfmcsvvmrn------gyleafqwlsqy-i---------
'sar1_Sbay_c556_24807'                                                                                                         --------------------------------------------------------------------------------------------------------mlkndrlatlqptwhptfeelaignikfttfdlgghiqarrlwkdyfp-evngivflvdaadperfdearveldalfniaelkdvpfvilgnkidapna-vse---aelrsalglln--ttgsqri------------egqrpvevfmcsvvmrn------gyleafqwlsqy-i---------
'sar1_Smik_c11_21455'                                                                                                          --------------------------------------------------------------------------------------------------------mlkndrlatlqptwhptseelaignikfttfdlgghiqarrlwkdyfp-evngivflvdaadperfdearveldalfniaelkdvpfvilgnkidapna-vse---aelrsalglln--ttgsqri------------egqrpvevfmcsvvmrn------gyleafqwlsqy-i---------
'sar1_Spar_c381_22049'                                                                                                         --------------------------------------------------------------------------------------------------------mlkndrlatlqptwhptseelaignikfttfdlgghiqarrlwkdyfp-evngivflvdaadperfdearveldalfniaelkdvpfvilgnkidapna-vse---aelrsalglln--ttgsqri------------egqrpvevfmcsvvmrn------gyleafqwlsqy-i---------
'sar1_candiG_|50287031|ref|XP_445945_1|_unnamed_protein_product_'                                                              ------------------m-------------v---------------------------wdvfgw----frdvlas--lglwnkhgkllflgldnagkttllhmlkndrlatlqptwhptseelaignikfttfdlgghvqarrlwkdyfp-evngivflvdsadpdrfdearveldalfnitelkdvpfvilgnkidaana-vse---aelrsalglln--ttgsqri------------egqrpvevfmcsvvmrn------gyleafqwlsqy-i---------
'sar1_kluyvero_|50303361|ref|XP_451622_1|_unnamed_protein_product_'                                                            ------------------m-------------ag--------------------------wdlfgw----frdilss--lglwnkhgkllflgldnagkttllhmlkndrlatlqptwhptseelaignikfttfdlgghlqarrlwkdyfp-evngivflvdaadperfnearieldalfqikeldnvpfavlgnkidspsa-vse---telraalglmn--ttgytki------------egqrpielfmcsvvmks------gyseafkwlsey-i---------
'sar1_debaro_|50418685|ref|XP_457862_1|_hypothetical_protein_DEHA0C04686g_'                                                    ------------------m-------------w-----------------------------lfdw----fqdvlas--lglwnkhakllflgldnagkttllhmlkndrlatlqptlhptseelaigsvrfttfdlgghqqarrlwkdyfp-evngivflvdaadperfaeskaeleslfkieelasvpflilgnkidassa-vge---melksalglyn--ttgkdtg-------kl-p-egqrpievfmvsvvmrm------gygdgfkwlsqy-i---------
'sar1_pichia_|126135080|ref|XP_001384064_1|_GTP_binding_protein_'                                                              ------------------m-------------w-----------------------------lfdw----fqdvlss--lglwnkhakllflgldnagkttllhmlkndrlatlqptlhptseelaigsvrfttfdlgghqqarrlwkdyfp-evngivflvdaadperfaeskaeleslfkieelshvpflilgnkidvpta-vge---melksalglyn--ttgkdtg-------kl-p-egsrpievymvsvvmrs------gygegfkwlsqy-i---------
'sar1_neurospora_|164429042|ref|XP_001728508_1|_hypothetical_protein_NCU11181_'                                                ------------------m-------------peipgqqsqdycrgqssavlacrivhassallgs----lydilsn--lgllnkhgkllflgldnagkttllhmlkndrvailqptlhptseelsvgnvkfttfdlgghqqarrlwkdyfp-evngivflvdakdherlpeakaeidallsmeelakvpfvvlgnkidhpea-vse---delrqrlglwq--ttgkgrv-------pl---egirpievfmcsvvmrq------gygeairwlsqy-v---------
'sar1_cryptococcus_|58263014|ref|XP_568917_1|_SAR_small_monomeric_GTPase_'                                                     ------------------m-------------f-----------------------------iinw----fwdvlas--lglmnksakllflgldnagkttllhmlkndrlatlqptlhptseelaignvkfttydlgghiqarrlwrdyfp-evdgivflvdsadaerfaeskaeldsllsieslaqvpflilgnkidayga-vse---eqlrhelglyq--ttgkgki-------plr---dirpievfmcsvvmrq------gygegfrwlsqy-i---------
'sar1_yarrowia_|50549275|ref|XP_502108_1|_YALI0C21824p_'                                                                       ------------------m-------------w-----------------------------ivnw----fydvlss--lglwnknakllflgldnagkttllhmlkndrmavsnptvhptseelsignckfttfdlgghiqarrvwkdyfp-evngivflvdaadptrfaeskaeldsllaieqlktvpflilgnkidmpqa-vse---lelkdalglyq--ttgkgkv-------ple--gnirpieifmcsivmrq------gygdgirwlsqy-v---------
'sar1_ustilago_|71024587|ref|XP_762523_1|_hypothetical_protein_UM06376_1_'                                                     ------------------m-------------f-----------------------------iinw----fwdilaq--lglahknakilflgldnagkttllhmlkndrlatlqptlhptseelaigqvkfttydlgghqqarrlwkdyfp-evdgivflvdtqdherfaearaeldallsieelssvpflilgnkidapga-vse---eelrqaiglyq--ttgkgkv-------plk---dirpieifmcsvvmrq------gygegfrwisqy-i---------
'sar1_schizo_|19113360|ref|NP_596568_1|_ADP_ribosylation_factor_Sar1_'                                                         ------------------m-------------f-----------------------------iinw----fydalam--lglvnkhakmlflgldnagkttllhmlkndrlavmqptlhptseelaignvrfttfdlgghqqarrlwrdyfp-evngivylvdccdferlseskaeldallameelarvpflilgnkidapga-ise---delkaalglyq--ttgkgvs-------kp-v-pgirpievfmcsvvlrq------gygegfkwlaqy-v---------
'sar1_aspergillus_|67516259|ref|XP_658015_1|_SARA_ASPNG_GTP_binding_protein_SARA_'                                             ------------------m-------------w-----------------------------iinw----fydilas--lgllnkhakllflgldnagkttllhmlkndrvailsptahptseelvignnrfttfdlgghqqarrlwkdyfp-evsgivflvdakdherfpeskaeldallameelskvpflvlgnkidhpda-vse---delrhqlglyq--ttgkgkv-------ple---girpievfmcsvvmrq------gygegirwlsqy-v---------
'sar1_ostreo_|145356753|ref|XP_001422590_1|_predicted_protein_'                                                                ------------------mv------------f-----------------------------ffdw----fydvlas--lglwqknakilflgldnagkttlmhmlkderlaqhqptqyptseelsigqirfkafdlgghevarrvwkdyya-kvdaivflvdavdkerfmeskkeldsllgddslgnvpflilgnkidipha-ase---eelrhclgltny-ttgkgkv-------nlen-tnmrpievfmcsvvrrm------gyaegfrwvsqy-i---------
'sar1_physco_|168044863|ref|XP_001774899_1|_Sar1_family_small_GTPase_'                                                         ------------------m-------------f-----------------------------lfdw----fysvlat--lglwqkeakilflgldnagkttllhmlkderlaqhqptqyptseelsigkikfkafdlgghqiarrvwkdyya-kvdgivylvdaadkerfseskkeldallsddslgqvpflvlgnkidipya-ase---delryslglsny-ttgkgkv-------nlgd-snirpievfmcsivrkm------gygegikwmsqy-i--------k
'sar1_cryptoPar_|66362880|ref|XP_628406_1|_SAR1_like_small_GTpase_'                                                            lpitsrsclcisdfkectm-------------f-----------------------------vfsw----frdilsw--fglsnksakilflgldnagkttllhmlkddriathvptlhphseelvigkikfktfdlgghetarriwkdyfa-tvdaivflvdasdrsrfgetreelsnlletpelqnvpfvilgnkidipma-ase---delrhslglfehltygrgek--------rgd-ngirpvevfmcsvvrrm------gyseafrwlsqf-l--------s
'sar1_athali_|15223516|ref|NP_176029_1|_ATSAR1B_SECRETION_ASSOCIATED_RAS_1_B_GTP_binding_'                                     ------------------m-------------f-----------------------------lfdw----fygilas--lglwqkeakilflgldnagkttllhmlkderlvqhqptqhptseelsigkikfkafdlgghqiarrvwkdyya-kvdavvylvdaydkerfaeskreldallsdealatvpflilgnkidipya-ase---delryhlgltnf-ttgkgkv-------tlgd-sgvrplevfmcsivrkm------gygegfkwlsqy-i--------n
'sar1_cryptoHomi_|67614753|ref|XP_667389_1|_small_GTP_binding_protein_sar1_'                                                   ------------------m-------------f-----------------------------vfsw----frdilsw--fglsnksakilflgldnagkttllhmlkddriathvptlhphseelvigkikfktfdlgghetarriwkdyfa-tvdaivflvdasdrsrfgetreelsnlletpelqnvpfvilgnkidipma-ase---delrqslglfehltygrgek--------rgd-ngirpvevfmcsvvrrm------gyseafrwlsqf-l--------s
'sar1_candiA_|68487177|ref|XP_712532_1|_likely_ARF_family_GTP_binding_protein_'                                                --------------------------------------------------------------------------------------------------------mlkndrlatlqptlhptseelaigsvrfttfdlgghqqarrlwkdyfp-evngivflvdaadterfaeskaeleslfrieelsqvpfvilgnkidvpta-vge---melknalglyn--ttgkdtg-------kl-p-egtrpievfmvsvvmrs------gygeafkwlsqy-i---------
'sar1_cioinaI_|198432687|ref|XP_002129675_1|_PREDICTED__similar_to_expressed_hypothetical_protein_'                            ------------------my------------k-----------------------------lfew----fksalsy--lglynksgklmflgldnagkttllhmlkdnkmsvheptmhptsenlqmgnisfttydlggheqarrvwkdyfp-avngivflvdsadrsrfmeakeeldsllcdeqvanapvlilgnkidmqga-vse---delrsifklr---stgkgqv-------sldslggarptelfmcsvlrkq------gygegfnwlaqy-i---------
'sar1_populus_|224111920|ref|XP_002316023_1|_predicted_protein_'                                                               ------------------m-------------f-----------------------------lldw----fygvlas--lglwqkeakilflgldnagkttllhmlkderlvqhqptqhptseelsigkikfkafdlgghqiarrvwkdyya-kvdavvylvdafdkerfaeskkeldallsdeslanvpflilgnkidipya-ase---delryslglnnf-ttgkgkv-------nlvd-snvrplevfmcsivrkm------gygdgfkwmsqy-i--------k
'sar1_oryza_|125525753|gb|EAY73867_1|_hypothetical_protein_OsI_01745_'                                                         ------------------m-------------f-----------------------------lwdw----fygvlas--lglwqkeakilflgldnagkttllhmlkderlvqhqptqhptseelsigkikfkafdlgghqiarrvwkdyya-kvdavvylvdaydkerfaeskkeldallsddslatvpflilgnkidipya-ase---eelryhlglsnf-ttgkgkv-------slge-snvrplevfmcsvvrkm------gygdgfkwvsqy-i--------k
'sar1_droso_|24648946|ref|NP_732717_1|_sar1_isoform_A_'                                                                        ------------------m-------------f-----------------------------iwdw----ftgvlgy--lglwkksgkllflgldnagkttllhmlkddklaqhvptlhptseelsignmrfttfdlgghtqarrvwkdyfp-avdaivflidawdrgrfqeskneldslltdealsncpvlilgnkidkpga-ase---delrnvfglyql-ttgkgkv-------arad-lpgrplelfmcsvlkrq------gygegfrwlaqy-i--------d
'sar1_apis|48109763|ref|XP_393115_1|_PREDICTED__similar_to_sar1_CG7073_PA_isoform_A_isoform_1_'                                ------------------m-------------f-----------------------------iwdw----fagvlny--lglwkksgkllflgldnagkttllhmlkddrlaqhvptlhptseelsignmrfttfdlgghpqarrvwkdyfp-avdaivflvdasdrsrlpeskaefdalltdeqlsscpvlvlgnkidkpga-ase---delrnyfnlygq-ttgkgki-------srse-ipgrplelfmcsvlkrq------gygegfrwlaqy-i--------d
'sar1_mus_|21703344|ref|NP_033146_1|_SAR1a_gene_homolog_'                                                                      ------------------ms------------f-----------------------------ifewiyngfssvlqf--lglykksgklvflgldnagkttllhmlkddrlgqhvptlhptseeltiagmtfttfdlggheqarrvwknylp-aingivflvdcadhsrlmeskvelnalmtdetisnvpililgnkidrtda-ise---eklreifglygq-ttgkgnv-------tlke-lnarpmevfmcsvlkrq------gygegfrwlsqy-i--------d
'sar1_homo_|9910542|ref|NP_064535_1|_SAR1a_gene_homolog_1_'                                                                    ------------------ms------------f-----------------------------ifewiyngfssvlqf--lglykksgklvflgldnagkttllhmlkddrlgqhvptlhptseeltiagmtfttfdlggheqarrvwknylp-aingivflvdcadhsrlveskvelnalmtdetisnvpililgnkidrtda-ise---eklreifglygq-ttgkgnv-------tlke-lnarpmevfmcsvlkrq------gygegfrwlsqy-i--------d
'sar1_gallus_|118092613|ref|XP_421589_2|_PREDICTED__similar_to_SAR1a_protein_'                                                 ------------------ms------------f-----------------------------ifewiyngfssvlqf--lglykksgklvflgldnagkttllhmlkddrlgqhvptlhptseeltiagmtfttfdlggheqarrvwknylp-aingivflvdcadhsrlmeskvelnalmtdetisnvpililgnkidrpea-ise---eklreifglygq-ttgkgnv-------plkd-lnarpmevfmcsvlkrq------gygegfrwlsqy-i--------d
'sar1_bos_|78369468|ref|NP_001030392_1|_SAR1a_gene_homolog_2_'                                                                 ------------------ms------------f-----------------------------ifdwiysgfssvlqf--lglykktgklvflgldnagkttllhmlkddrlgqhvptlhptseeltiagmtfttfdlgghvqarrvwknylp-aingivflvdcadherlleskeeldslmtdetvanvpililgnkidrpea-ise---erlremfglygq-ttgkgnv-------slke-lnarplevfmcsvlkrq------gygegfrwmaqy-i--------d
'sar1_rattus_|57528164|ref|NP_001009622_1|_SAR1a_gene_homolog_2_'                                                              ------------------ms------------f-----------------------------ifdwiysgfssvlqf--lglykktgklvflgldnagkttllhmlkddrlgqhvptlhptseeltiagmtfttfdlgghlqarrvwknylp-aingivflvdcadherlleskeeldslmtdetianvpililgnkidrpea-ise---erlremfglygq-ttgkgsv-------slke-lnarplevfmcsvlkrq------gygegfrwmaqy-i--------d
'sar1_monosiga_|167523441|ref|XP_001746057_1|_hypothetical_protein_'                                                           ------------------ms------------a-----------------------------ifdw----fwsilas--lglanktgklvflgldnagkttllhmlregrmstvqptlhptmeelsiekvtlttydlgghsqarrvwktyfp-avnavvflvdavardrfaeakeeldsllsdeqiadvpililgnkiddpna-age---delraalglfgq-ttgkgqv-------prss-lssrpmelfmctvlkkq------gyaegfrwiaqy-l---------
'sar1_xenopus__|148233926|ref|NP_001087684_1|_MGC82076_protein_'                                                               ------------------ms------------f-----------------------------ifdwihngfssvlhf--lglyrasgklvflgldnagkttllhmlkddrlgqhvptlhptseeltiagmtfttfdlggheqarrvwknylp-aingivflvdcldhgrlmeskvelnalmtdetisnvpililgnkidrpea-ise---eklreifglygq-ttgkgnv-------plkd-lnarpmevfmcsvlkrq------gygegfrwlsqy-i--------y
'sar1_danio_|66773354|ref|NP_001019548_1|_SAR1a_gene_homolog_2_'                                                               ------------------ms------------f-----------------------------ifdwiysgfssvlqf--lglykksgklvflgldnagkttllhmlkddrlgqhvptlhptseeltiagmtfttfdlgghaqarrvwknylp-aingivflvdcidhgrlaeskteldalmtdetignvpililgnkidkpea-ise---eklreifglygq-ttgkgni-------plke-lntrplevfmcsvlkrq------gygegfrwlsqy-i--------d
'sar1_chlamydomonas_|159482968|ref|XP_001699537_1|_sar_type_small_GTPase_'                                                     ------------------m-------------f-----------------------------lvnw----fygvlny--lglynknakilflgldnagkttlmhmlkddrvvqhqptqyptseeiqlgginfkafdlggheiarrvwkdyya-kvdaivylvdsadrerfpeakkeldgllgddslgtvpflvlgnkidipta-ase---delrnwlglty--ttgkgkv-------nlsd-qkirpvevfmcsvvkrm------gygegfrwlsqy-i--------k
'sar1_ecuni_gi|19173546|ref|NP_597349_1|_ADP_RIBOSYLATION_FACTOR_LIKE_GTP_BINDING_PROTEIN_'                                    ------------------mldniqeylgvvkak-----------------------------ltef----yekvfqnfvkslfgkpssilflgidnagkttlvnklksdstdvympthhpstsyieignlkaqvidlgghtaarlawrdyfy-dchgivfivdvhdverfqevreayetvlslek--rapvvvlmnkidlegh-tpetaeadyqwkswlsq--etgienq-------ed-p-ergqvvkifyvtitsgsansitgplarafkwleam-itynnkkesl
;
END; [Characters]

BEGIN Distances;
DIMENSIONS ntax=52;
FORMAT labels=left diagonal triangle=both;
MATRIX
[1] 'sar1_CMER|CMT196C_small_GTP_binding_protein_Sar1'                                                                              0.0 0.4064171 0.315508 0.38502672 0.4787234 0.4139785 0.33870968 0.38502672 0.37433156 0.4331551 0.41436464 0.34408602 0.45989305 0.46276596 0.45212767 0.3262032 0.4893617 0.42162162 0.44295302 0.4362416 0.4362416 0.43783784 0.43243244 0.4064171 0.3957219 0.4224599 0.37634408 0.39037433 0.37096775 0.37433156 0.38172042 0.30319148 0.3617021 0.38502672 0.32978722 0.38502672 0.43046358 0.4408602 0.34574467 0.34042552 0.35638297 0.35638297 0.43085107 0.43085107 0.42553192 0.41489363 0.41489363 0.44148937 0.42553192 0.42021278 0.32085562 0.66486484
[2] 'sar1_ehisto_377_m00035_|||Sar_family_GTPase|Entamoeba_histolytica|chr_unknown|||Auto'                                          0.4064171 0.0 0.3915344 0.44680852 0.5132275 0.47593582 0.40425533 0.46560848 0.45502645 0.50793654 0.46666667 0.47058824 0.5185185 0.44973546 0.44973546 0.46560848 0.50793654 0.4117647 0.44295302 0.44295302 0.44295302 0.42780748 0.43850267 0.42857143 0.42857143 0.43915343 0.3776596 0.3968254 0.38297874 0.4021164 0.39361703 0.3809524 0.3809524 0.44680852 0.35978836 0.44680852 0.46357617 0.41489363 0.37037036 0.3809524 0.3915344 0.43386245 0.42857143 0.42857143 0.42857143 0.41798943 0.42328042 0.41798943 0.44444445 0.43915343 0.3968254 0.6684492
[3] 'sar1_Volca1|80466|estExt_Genewise1Plus_C_120131'                                                                               0.315508 0.3915344 0.0 0.34210527 0.48421052 0.4021164 0.31914893 0.35602096 0.36125654 0.42931938 0.4010989 0.34391534 0.4526316 0.4368421 0.41884816 0.34554973 0.47619048 0.37967914 0.39597315 0.38926175 0.38926175 0.38502672 0.3957219 0.38421053 0.37894738 0.36507937 0.32804233 0.34210527 0.33862433 0.3631579 0.33333334 0.20418848 0.21465969 0.34210527 0.22513089 0.34210527 0.40131578 0.37894738 0.22513089 0.22513089 0.32984293 0.33507854 0.38219896 0.38219896 0.37172773 0.38219896 0.38219896 0.43455496 0.38219896 0.38219896 0.015706806 0.6755319
[4] 'sar1_cparv_gi|66362880|ref|XP_628406_1|_SAR1_like_small_GTpase_'                                                               0.38502672 0.44680852 0.34210527 0.0 0.50526315 0.26041666 0.37433156 0.34554973 0.35789475 0.42408377 0.24324325 0.265625 0.40526316 0.45026177 0.42931938 0.3105263 0.4973545 0.3315508 0.3489933 0.34228188 0.34228188 0.3368984 0.342246 0.38624337 0.3809524 0.3617021 0.35638297 0.38624337 0.35106382 0.3809524 0.34574467 0.32984293 0.34895834 1.2490009E-16 0.33333334 0.005181347 0.39072847 0.41798943 0.35416666 0.36458334 0.36979166 0.38020834 0.42708334 0.42708334 0.41666666 0.44270834 0.44270834 0.42931938 0.42708334 0.43229166 0.34554973 0.65425533
[5] 'sar1_glamblia_gi|71077142|ref|XP_771086_1|_GTP_binding_protein_'                                                               0.4787234 0.5132275 0.48421052 0.50526315 0.0 0.53968257 0.4574468 0.51578945 0.49473685 0.50526315 0.53296703 0.5132275 0.56613755 0.5340314 0.5078534 0.53157896 0.5736842 0.5080214 0.5167785 0.5100671 0.5100671 0.5026738 0.51336896 0.46842104 0.47894737 0.53968257 0.4680851 0.4973545 0.48404256 0.5 0.5 0.4816754 0.4973822 0.50526315 0.486911 0.5 0.5065789 0.48677248 0.4921466 0.4816754 0.5183246 0.5340314 0.4921466 0.4921466 0.4921466 0.4973822 0.4973822 0.57591623 0.5078534 0.4973822 0.49473685 0.7180851
[6] 'sar1_pfalci_gi|23510151|ref|NP_702817_1|_small_GTP_binding_protein_sar1_'                                                      0.4139785 0.47593582 0.4021164 0.26041666 0.53968257 0.0 0.4516129 0.3631579 0.35978836 0.4526316 0.054054055 0.21875 0.3809524 0.5105263 0.46842104 0.34391534 0.53723407 0.39784947 0.43243244 0.4256757 0.4256757 0.40860215 0.40860215 0.44148937 0.44680852 0.4171123 0.4171123 0.4574468 0.37433156 0.40957448 0.37967914 0.38947368 0.40837696 0.26041666 0.37172773 0.25520834 0.45333335 0.4574468 0.38743454 0.38743454 0.39267015 0.39267015 0.46596858 0.46596858 0.46596858 0.486911 0.486911 0.45789474 0.4764398 0.4764398 0.4 0.657754
[7] 'sar1_dicty_DDB0229965_|Protein|_gene__sarA_on_chromosome__2_position_1631163_to_1632158'                                       0.33870968 0.40425533 0.31914893 0.37433156 0.4574468 0.4516129 0.0 0.40425533 0.40425533 0.42553192 0.45251396 0.38709676 0.4893617 0.44680852 0.43617022 0.38297874 0.47340426 0.4032258 0.43243244 0.4256757 0.4256757 0.39247313 0.39784947 0.38297874 0.38297874 0.40957448 0.3315508 0.39361703 0.36898395 0.3617021 0.37433156 0.29787233 0.34574467 0.37433156 0.32446808 0.37433156 0.43333334 0.4064171 0.33510637 0.32978722 0.3723404 0.40425533 0.40957448 0.40425533 0.41489363 0.40425533 0.40425533 0.42021278 0.41489363 0.40957448 0.32446808 0.672043
[8] 'sar1_Thaps3|39497|estExt_gwp_gw1_C_chr_20302'                                                                                  0.38502672 0.46560848 0.35602096 0.34554973 0.51578945 0.3631579 0.40425533 0.0 0.13089006 0.47395834 0.3715847 0.31578946 0.460733 0.40837696 0.42408377 0.2670157 0.5343915 0.37967914 0.40268457 0.40268457 0.40268457 0.39037433 0.3957219 0.36842105 0.38947368 0.3809524 0.3809524 0.3736842 0.34920636 0.36842105 0.35449734 0.36125654 0.36979166 0.34554973 0.34895834 0.34554973 0.4276316 0.4631579 0.359375 0.34375 0.4375 0.43229166 0.46354166 0.46354166 0.453125 0.47395834 0.47395834 0.45026177 0.453125 0.44270834 0.359375 0.6719577
[9] 'sar1_Phatr2|6775|gw1_7_282_1'                                                                                                  0.37433156 0.45502645 0.36125654 0.35789475 0.49473685 0.35978836 0.40425533 0.13089006 0.0 0.45549738 0.36263737 0.32804233 0.44210526 0.41578948 0.41361257 0.2722513 0.52910054 0.40106952 0.4161074 0.4161074 0.4161074 0.4117647 0.37967914 0.37894738 0.37894738 0.3915344 0.38624337 0.3736842 0.36507937 0.36842105 0.36507937 0.37172773 0.35078534 0.35789475 0.34031415 0.35789475 0.42105263 0.43157893 0.32984293 0.32984293 0.40837696 0.39790577 0.460733 0.460733 0.45026177 0.46596858 0.46596858 0.42408377 0.4450262 0.43455496 0.36125654 0.65425533
[10] 'sar1_tetrahym_51_m00272_|||small_GTP_binding_protein_domain_containing_protein|T__thermophilia|chr_0|8254437|51'               0.4331551 0.50793654 0.42931938 0.42408377 0.50526315 0.4526316 0.42553192 0.47395834 0.45549738 0.0 0.44808742 0.4368421 0.46596858 0.5445026 0.52879584 0.43979058 0.56613755 0.47593582 0.5100671 0.5100671 0.5100671 0.47593582 0.46524063 0.49473685 0.50526315 0.5132275 0.48677248 0.51578945 0.47619048 0.48421052 0.4920635 0.43979058 0.44791666 0.42408377 0.44791666 0.42408377 0.53289473 0.48421052 0.44791666 0.44270834 0.4375 0.421875 0.46354166 0.46354166 0.46875 0.47916666 0.47916666 0.5183246 0.47395834 0.46875 0.43229166 0.67724866
[11] 'sar1_plasmoB_PB000267_00_0_|||small_GTP_binding_protein_sar1_putative|Plasmodium_berghei|chr_|||Auto'                          0.41436464 0.46666667 0.4010989 0.24324325 0.53296703 0.054054055 0.45251396 0.3715847 0.36263737 0.44808742 0.0 0.22162162 0.3956044 0.5081967 0.46448088 0.32967034 0.5359116 0.38547486 0.4217687 0.414966 0.414966 0.39106146 0.38547486 0.43093923 0.4364641 0.39444444 0.41666666 0.45303866 0.37777779 0.41436464 0.37777779 0.37704918 0.4021739 0.24324325 0.375 0.23783784 0.44966444 0.44751382 0.39130434 0.39130434 0.39130434 0.38586956 0.4673913 0.4673913 0.4673913 0.48913044 0.48913044 0.45355192 0.47826087 0.4728261 0.39344263 0.65
[12] 'sar1_Toxoplasma_gondii|X|33_m01336|Annotation|Toxoplasma_gondii_TIGR|protein_coding_small_GTP_binding_protein_sar1_putative'   0.34408602 0.47058824 0.34391534 0.265625 0.5132275 0.21875 0.38709676 0.31578946 0.32804233 0.4368421 0.22162162 0.0 0.3915344 0.43157893 0.42631578 0.29100528 0.5053192 0.39784947 0.4189189 0.41216215 0.41216215 0.4032258 0.40860215 0.3776596 0.39361703 0.39037433 0.37433156 0.3882979 0.35828876 0.38297874 0.35828876 0.34210527 0.38743454 0.265625 0.36125654 0.26041666 0.42 0.43085107 0.37696335 0.36649215 0.35078534 0.35602096 0.42408377 0.42408377 0.41884816 0.42931938 0.42931938 0.42631578 0.41884816 0.41361257 0.33684212 0.6524064
[13] 'sar1_tparva_529_m04128_|TP04_0542|TP04_0542|GTP_binding_protein_putative|Theileria_parva|chr_4|c4m529|529'                     0.45989305 0.5185185 0.4526316 0.40526316 0.56613755 0.3809524 0.4893617 0.460733 0.44210526 0.46596858 0.3956044 0.3915344 0.0 0.5364583 0.54210526 0.4473684 0.5555556 0.48128343 0.5100671 0.5033557 0.5033557 0.49197862 0.45989305 0.4920635 0.4920635 0.46560848 0.44973546 0.4473684 0.44973546 0.46560848 0.43386245 0.45549738 0.45026177 0.40526316 0.45026177 0.40526316 0.49668875 0.45789474 0.45026177 0.460733 0.43979058 0.43455496 0.47395834 0.47395834 0.47395834 0.484375 0.484375 0.460733 0.48958334 0.484375 0.43979058 0.6458333
[14] 'sar1_leish_LinJ05_V3_0030_|||small_GTP_binding_protein_putative|Leishmania_infantum|chr_5|||Auto'                              0.46276596 0.44973546 0.4368421 0.45026177 0.5340314 0.5105263 0.44680852 0.40837696 0.41578948 0.5445026 0.5081967 0.43157893 0.5364583 0.0 0.43979058 0.42631578 0.53157896 0.4331551 0.47651008 0.46979865 0.46979865 0.44385028 0.43850267 0.43157893 0.42631578 0.42328042 0.40957448 0.41798943 0.43085107 0.4473684 0.42021278 0.4712042 0.46875 0.45026177 0.4375 0.45026177 0.4868421 0.43386245 0.4375 0.44270834 0.453125 0.46354166 0.484375 0.484375 0.47395834 0.46875 0.46875 0.4712042 0.484375 0.47395834 0.4450262 0.6806283
[15] 'sar1_naegleria_estExt_Genewise1_C_230065'                                                                                      0.45212767 0.44973546 0.41884816 0.42931938 0.5078534 0.46842104 0.43617022 0.42408377 0.41361257 0.52879584 0.46448088 0.42631578 0.54210526 0.43979058 0.0 0.45026177 0.54210526 0.4224599 0.44966444 0.44966444 0.44966444 0.4171123 0.42780748 0.42631578 0.42105263 0.45502645 0.41798943 0.4368421 0.41798943 0.4526316 0.43386245 0.4375 0.421875 0.42931938 0.390625 0.42931938 0.46710527 0.42631578 0.41145834 0.42708334 0.43229166 0.453125 0.45833334 0.45833334 0.44791666 0.45833334 0.46354166 0.47395834 0.44791666 0.44270834 0.41884816 0.64361703
[16] 'sar1_phytoph_PITG_00089_|_PITT_00089_|_Phytophthora_infestans_GTP_binding_protein_SAR1_translation_191_aa'                     0.3262032 0.46560848 0.34554973 0.3105263 0.53157896 0.34391534 0.38297874 0.2670157 0.2722513 0.43979058 0.32967034 0.29100528 0.4473684 0.42631578 0.45026177 0.0 0.5185185 0.40106952 0.4295302 0.42281878 0.42281878 0.4117647 0.40106952 0.3631579 0.3631579 0.3915344 0.36507937 0.3736842 0.35449734 0.34736842 0.34391534 0.32460734 0.34031415 0.3105263 0.35602096 0.3105263 0.41447368 0.42631578 0.34554973 0.35602096 0.35602096 0.36649215 0.43979058 0.43979058 0.42931938 0.40837696 0.40837696 0.41884816 0.42408377 0.42931938 0.34031415 0.64361703
[17] 'sar1_tricho_85686_m00151'                                                                                                      0.4893617 0.50793654 0.47619048 0.4973545 0.5736842 0.53723407 0.47340426 0.5343915 0.52910054 0.56613755 0.5359116 0.5053192 0.5555556 0.53157896 0.54210526 0.5185185 0.0 0.5105263 0.5302013 0.5302013 0.5302013 0.50793654 0.50526315 0.50793654 0.4920635 0.5388601 0.5 0.47619048 0.5159575 0.52380955 0.5159575 0.48947367 0.48947367 0.4973545 0.47894737 0.4973545 0.54966885 0.5265958 0.47894737 0.5 0.5263158 0.5473684 0.54210526 0.54210526 0.5368421 0.54210526 0.54210526 0.5263158 0.5473684 0.5263158 0.4814815 0.7058824
[18] 'sar1_Scer_SAR1YPL218W'                                                                                                         0.42162162 0.4117647 0.37967914 0.3315508 0.5080214 0.39784947 0.4032258 0.37967914 0.40106952 0.47593582 0.38547486 0.39784947 0.48128343 0.4331551 0.4224599 0.40106952 0.5105263 0.0 0.0067114094 -1.3877788E-17 -1.3877788E-17 0.037037037 0.14210527 0.20320855 0.21390374 0.26842105 0.23655914 0.27272728 0.25268817 0.28342247 0.26344085 0.342246 0.3529412 0.3315508 0.34759358 0.3315508 0.22147651 0.38172042 0.36363637 0.35828876 0.35828876 0.35828876 0.37433156 0.37433156 0.36898395 0.37967914 0.37967914 0.38502672 0.37967914 0.36898395 0.37967914 0.6216216
[19] 'sar1_Sbay_c556_24807'                                                                                                          0.44295302 0.44295302 0.39597315 0.3489933 0.5167785 0.43243244 0.43243244 0.40268457 0.4161074 0.5100671 0.4217687 0.4189189 0.5100671 0.47651008 0.44966444 0.4295302 0.5302013 0.0067114094 0.0 0.0067114094 0.0067114094 0.040268455 0.16778524 0.22818792 0.23489933 0.26174498 0.25675675 0.30201343 0.25 0.30201343 0.29054055 0.37583894 0.38255033 0.3489933 0.37583894 0.3489933 0.22818792 0.41216215 0.39597315 0.38926175 0.39597315 0.39597315 0.40939596 0.40939596 0.40268457 0.4161074 0.4161074 0.4362416 0.40939596 0.40268457 0.39597315 0.63265306
[20] 'sar1_Smik_c11_21455'                                                                                                           0.4362416 0.44295302 0.38926175 0.34228188 0.5100671 0.4256757 0.4256757 0.40268457 0.4161074 0.5100671 0.414966 0.41216215 0.5033557 0.46979865 0.44966444 0.42281878 0.5302013 -1.3877788E-17 0.0067114094 0.0 -1.3877788E-17 0.033557046 0.16107382 0.22147651 0.22818792 0.25503355 0.25 0.295302 0.24324325 0.295302 0.2837838 0.3691275 0.37583894 0.34228188 0.3691275 0.34228188 0.22147651 0.4054054 0.38926175 0.38255033 0.38926175 0.38926175 0.40268457 0.40268457 0.39597315 0.40939596 0.40939596 0.4362416 0.40268457 0.39597315 0.38926175 0.63265306
[21] 'sar1_Spar_c381_22049'                                                                                                          0.4362416 0.44295302 0.38926175 0.34228188 0.5100671 0.4256757 0.4256757 0.40268457 0.4161074 0.5100671 0.414966 0.41216215 0.5033557 0.46979865 0.44966444 0.42281878 0.5302013 -1.3877788E-17 0.0067114094 -1.3877788E-17 0.0 0.033557046 0.16107382 0.22147651 0.22818792 0.25503355 0.25 0.295302 0.24324325 0.295302 0.2837838 0.3691275 0.37583894 0.34228188 0.3691275 0.34228188 0.22147651 0.4054054 0.38926175 0.38255033 0.38926175 0.38926175 0.40268457 0.40268457 0.39597315 0.40939596 0.40939596 0.4362416 0.40268457 0.39597315 0.38926175 0.63265306
[22] 'sar1_candiG_|50287031|ref|XP_445945_1|_unnamed_protein_product_'                                                               0.43783784 0.42780748 0.38502672 0.3368984 0.5026738 0.40860215 0.39247313 0.39037433 0.4117647 0.47593582 0.39106146 0.4032258 0.49197862 0.44385028 0.4171123 0.4117647 0.50793654 0.037037037 0.040268455 0.033557046 0.033557046 0.0 0.16402116 0.21390374 0.22994652 0.28042328 0.24731183 0.29411766 0.26881722 0.29946524 0.28494623 0.35828876 0.36898395 0.3368984 0.36363637 0.3368984 0.24161074 0.37634408 0.37967914 0.37433156 0.37433156 0.37433156 0.37967914 0.37967914 0.37967914 0.39037433 0.3957219 0.40106952 0.39037433 0.37967914 0.38502672 0.62702703
[23] 'sar1_kluyvero_|50303361|ref|XP_451622_1|_unnamed_protein_product_'                                                             0.43243244 0.43850267 0.3957219 0.342246 0.51336896 0.40860215 0.39784947 0.3957219 0.37967914 0.46524063 0.38547486 0.40860215 0.45989305 0.43850267 0.42780748 0.40106952 0.50526315 0.14210527 0.16778524 0.16107382 0.16107382 0.16402116 0.0 0.22459893 0.21925133 0.26842105 0.27419356 0.29411766 0.26881722 0.30481285 0.26881722 0.35828876 0.342246 0.342246 0.342246 0.342246 0.23489933 0.37096775 0.36363637 0.36363637 0.36898395 0.36363637 0.4064171 0.4064171 0.40106952 0.4064171 0.40106952 0.3957219 0.4117647 0.3957219 0.39037433 0.6216216
[24] 'sar1_debaro_|50418685|ref|XP_457862_1|_hypothetical_protein_DEHA0C04686g_'                                                     0.4064171 0.42857143 0.38421053 0.38624337 0.46842104 0.44148937 0.38297874 0.36842105 0.37894738 0.49473685 0.43093923 0.3776596 0.4920635 0.43157893 0.42631578 0.3631579 0.50793654 0.20320855 0.22818792 0.22147651 0.22147651 0.21390374 0.22459893 0.0 0.05263158 0.28042328 0.20744681 0.23809524 0.2393617 0.23684211 0.2393617 0.3263158 0.33684212 0.38624337 0.32105264 0.38624337 0.08552632 0.38624337 0.3263158 0.3263158 0.35263157 0.35789475 0.3736842 0.3736842 0.3736842 0.3631579 0.3631579 0.38947368 0.37894738 0.36842105 0.38947368 0.63297874
[25] 'sar1_pichia_|126135080|ref|XP_001384064_1|_GTP_binding_protein_'                                                               0.3957219 0.42857143 0.37894738 0.3809524 0.47894737 0.44680852 0.38297874 0.38947368 0.37894738 0.50526315 0.4364641 0.39361703 0.4920635 0.42631578 0.42105263 0.3631579 0.4920635 0.21390374 0.23489933 0.22818792 0.22818792 0.22994652 0.21925133 0.05263158 0.0 0.27513227 0.22340426 0.23809524 0.24468085 0.24736843 0.23404256 0.33157894 0.34210527 0.3809524 0.33157894 0.3809524 0.05263158 0.38624337 0.34736842 0.34736842 0.34210527 0.35263157 0.36842105 0.36842105 0.3631579 0.3631579 0.3631579 0.38947368 0.36842105 0.3631579 0.38421053 0.63297874
[26] 'sar1_neurospora_|164429042|ref|XP_001728508_1|_hypothetical_protein_NCU11181_'                                                 0.4224599 0.43915343 0.36507937 0.3617021 0.53968257 0.4171123 0.40957448 0.3809524 0.3915344 0.5132275 0.39444444 0.39037433 0.46560848 0.42328042 0.45502645 0.3915344 0.5388601 0.26842105 0.26174498 0.25503355 0.25503355 0.28042328 0.26842105 0.28042328 0.27513227 0.0 0.25531915 0.25925925 0.2393617 0.24867725 0.14893617 0.3809524 0.34391534 0.3617021 0.34920636 0.35638297 0.25827813 0.3776596 0.36507937 0.37566137 0.35978836 0.33862433 0.38624337 0.38624337 0.37037036 0.37566137 0.37566137 0.3915344 0.37566137 0.37037036 0.35978836 0.631016
[27] 'sar1_cryptococcus_|58263014|ref|XP_568917_1|_SAR_small_monomeric_GTPase_'                                                      0.37634408 0.3776596 0.32804233 0.35638297 0.4680851 0.4171123 0.3315508 0.3809524 0.38624337 0.48677248 0.41666666 0.37433156 0.44973546 0.40957448 0.41798943 0.36507937 0.5 0.23655914 0.25675675 0.25 0.25 0.24731183 0.27419356 0.20744681 0.22340426 0.25531915 0.0 0.21164021 0.14285715 0.20744681 0.2010582 0.3015873 0.31746033 0.35638297 0.3227513 0.3617021 0.22666667 0.35106382 0.3227513 0.31746033 0.2962963 0.3068783 0.33333334 0.33333334 0.32804233 0.32804233 0.32804233 0.35978836 0.33862433 0.31746033 0.33333334 0.6236559
[28] 'sar1_yarrowia_|50549275|ref|XP_502108_1|_YALI0C21824p_'                                                                        0.39037433 0.3968254 0.34210527 0.38624337 0.4973545 0.4574468 0.39361703 0.3736842 0.3736842 0.51578945 0.45303866 0.3882979 0.4473684 0.41798943 0.4368421 0.3736842 0.47619048 0.27272728 0.30201343 0.295302 0.295302 0.29411766 0.29411766 0.23809524 0.23809524 0.25925925 0.21164021 0.0 0.23809524 0.25396827 0.1904762 0.31578946 0.32105264 0.38624337 0.33157894 0.38624337 0.2781457 0.34920636 0.3263158 0.33157894 0.3105263 0.3263158 0.3631579 0.3631579 0.35263157 0.35789475 0.35789475 0.3736842 0.3631579 0.35263157 0.34736842 0.64171124
[29] 'sar1_ustilago_|71024587|ref|XP_762523_1|_hypothetical_protein_UM06376_1_'                                                      0.37096775 0.38297874 0.33862433 0.35106382 0.48404256 0.37433156 0.36898395 0.34920636 0.36507937 0.47619048 0.37777779 0.35828876 0.44973546 0.43085107 0.41798943 0.35449734 0.5159575 0.25268817 0.25 0.24324325 0.24324325 0.26881722 0.26881722 0.2393617 0.24468085 0.2393617 0.14285715 0.23809524 0.0 0.22340426 0.2010582 0.3121693 0.3227513 0.35106382 0.31746033 0.34574467 0.23333333 0.38297874 0.32804233 0.3227513 0.3121693 0.31746033 0.34391534 0.34391534 0.33333334 0.34391534 0.34391534 0.34920636 0.33862433 0.33333334 0.34391534 0.62903225
[30] 'sar1_schizo_|19113360|ref|NP_596568_1|_ADP_ribosylation_factor_Sar1_'                                                          0.37433156 0.4021164 0.3631579 0.3809524 0.5 0.40957448 0.3617021 0.36842105 0.36842105 0.48421052 0.41436464 0.38297874 0.46560848 0.4473684 0.4526316 0.34736842 0.52380955 0.28342247 0.30201343 0.295302 0.295302 0.29946524 0.30481285 0.23684211 0.24736843 0.24867725 0.20744681 0.25396827 0.22340426 0.0 0.19680852 0.35789475 0.33684212 0.3809524 0.33157894 0.3809524 0.25 0.3809524 0.34736842 0.35263157 0.3263158 0.32105264 0.3631579 0.3631579 0.35789475 0.34736842 0.34736842 0.39473686 0.3631579 0.35263157 0.36842105 0.64361703
[31] 'sar1_aspergillus_|67516259|ref|XP_658015_1|_SARA_ASPNG_GTP_binding_protein_SARA_'                                              0.38172042 0.39361703 0.33333334 0.34574467 0.5 0.37967914 0.37433156 0.35449734 0.36507937 0.4920635 0.37777779 0.35828876 0.43386245 0.42021278 0.43386245 0.34391534 0.5159575 0.26344085 0.29054055 0.2837838 0.2837838 0.28494623 0.26881722 0.2393617 0.23404256 0.14893617 0.2010582 0.1904762 0.2010582 0.19680852 0.0 0.3121693 0.3121693 0.34574467 0.31746033 0.35106382 0.25333333 0.3776596 0.33862433 0.34391534 0.3068783 0.3015873 0.34920636 0.34920636 0.34391534 0.35978836 0.35978836 0.38624337 0.34920636 0.34920636 0.32804233 0.65591395
[32] 'sar1_ostreo_|145356753|ref|XP_001422590_1|_predicted_protein_'                                                                 0.30319148 0.3809524 0.20418848 0.32984293 0.4816754 0.38947368 0.29787233 0.36125654 0.37172773 0.43979058 0.37704918 0.34210527 0.45549738 0.4712042 0.4375 0.32460734 0.48947367 0.342246 0.37583894 0.3691275 0.3691275 0.35828876 0.35828876 0.3263158 0.33157894 0.3809524 0.3015873 0.31578946 0.3121693 0.35789475 0.3121693 0.0 0.16666667 0.32984293 0.203125 0.33507854 0.36842105 0.40837696 0.1875 0.17708333 0.31770834 0.34375 0.373057 0.37823835 0.36787564 0.3626943 0.3626943 0.40932643 0.36787564 0.36787564 0.20942408 0.6825397
[33] 'sar1_physco_|168044863|ref|XP_001774899_1|_Sar1_family_small_GTPase_'                                                          0.3617021 0.3809524 0.21465969 0.34895834 0.4973822 0.40837696 0.34574467 0.36979166 0.35078534 0.44791666 0.4021739 0.38743454 0.45026177 0.46875 0.421875 0.34031415 0.48947367 0.3529412 0.38255033 0.37583894 0.37583894 0.36898395 0.342246 0.33684212 0.34210527 0.34391534 0.31746033 0.32105264 0.3227513 0.33684212 0.3121693 0.16666667 0.0 0.34895834 0.12953368 0.34895834 0.375 0.40526316 0.103626944 0.119170986 0.3523316 0.35751295 0.39378238 0.39378238 0.3834197 0.37823835 0.37823835 0.42708334 0.38860103 0.3834197 0.21354167 0.65608466
[34] 'sar1_cryptoPar_|66362880|ref|XP_628406_1|_SAR1_like_small_GTpase_'                                                             0.38502672 0.44680852 0.34210527 1.2490009E-16 0.50526315 0.26041666 0.37433156 0.34554973 0.35789475 0.42408377 0.24324325 0.265625 0.40526316 0.45026177 0.42931938 0.3105263 0.4973545 0.3315508 0.3489933 0.34228188 0.34228188 0.3368984 0.342246 0.38624337 0.3809524 0.3617021 0.35638297 0.38624337 0.35106382 0.3809524 0.34574467 0.32984293 0.34895834 0.0 0.33333334 0.005181347 0.39072847 0.41798943 0.35416666 0.36458334 0.36979166 0.38020834 0.42708334 0.42708334 0.41666666 0.44270834 0.44270834 0.42931938 0.42708334 0.43229166 0.34554973 0.65425533
[35] 'sar1_athali_|15223516|ref|NP_176029_1|_ATSAR1B_SECRETION_ASSOCIATED_RAS_1_B_GTP_binding_'                                      0.32978722 0.35978836 0.22513089 0.33333334 0.486911 0.37172773 0.32446808 0.34895834 0.34031415 0.44791666 0.375 0.36125654 0.45026177 0.4375 0.390625 0.35602096 0.47894737 0.34759358 0.37583894 0.3691275 0.3691275 0.36363637 0.342246 0.32105264 0.33157894 0.34920636 0.3227513 0.33157894 0.31746033 0.33157894 0.31746033 0.203125 0.12953368 0.33333334 0.0 0.33333334 0.36842105 0.38947368 0.07253886 0.07253886 0.32124352 0.34196892 0.39378238 0.39378238 0.38860103 0.3834197 0.3834197 0.38020834 0.38860103 0.37823835 0.23958333 0.66137564
[36] 'sar1_cryptoHomi_|67614753|ref|XP_667389_1|_small_GTP_binding_protein_sar1_'                                                    0.38502672 0.44680852 0.34210527 0.005181347 0.5 0.25520834 0.37433156 0.34554973 0.35789475 0.42408377 0.23783784 0.26041666 0.40526316 0.45026177 0.42931938 0.3105263 0.4973545 0.3315508 0.3489933 0.34228188 0.34228188 0.3368984 0.342246 0.38624337 0.3809524 0.35638297 0.3617021 0.38624337 0.34574467 0.3809524 0.35106382 0.33507854 0.34895834 0.005181347 0.33333334 0.0 0.39072847 0.41798943 0.35416666 0.36458334 0.36979166 0.38020834 0.42708334 0.42708334 0.41666666 0.44270834 0.44270834 0.42931938 0.42708334 0.43229166 0.34554973 0.65425533
[37] 'sar1_candiA_|68487177|ref|XP_712532_1|_likely_ARF_family_GTP_binding_protein_'                                                 0.43046358 0.46357617 0.40131578 0.39072847 0.5065789 0.45333335 0.43333334 0.4276316 0.42105263 0.53289473 0.44966444 0.42 0.49668875 0.4868421 0.46710527 0.41447368 0.54966885 0.22147651 0.22818792 0.22147651 0.22147651 0.24161074 0.23489933 0.08552632 0.05263158 0.25827813 0.22666667 0.2781457 0.23333333 0.25 0.25333333 0.36842105 0.375 0.39072847 0.36842105 0.39072847 0.0 0.43046358 0.3881579 0.3881579 0.3618421 0.375 0.3881579 0.3881579 0.38157895 0.3881579 0.3881579 0.43421054 0.3881579 0.38157895 0.40789473 0.6333333
[38] 'sar1_cioinaI_|198432687|ref|XP_002129675_1|_PREDICTED__similar_to_expressed_hypothetical_protein_'                             0.4408602 0.41489363 0.37894738 0.41798943 0.48677248 0.4574468 0.4064171 0.4631579 0.43157893 0.48421052 0.44751382 0.43085107 0.45789474 0.43386245 0.42631578 0.42631578 0.5265958 0.38172042 0.41216215 0.4054054 0.4054054 0.37634408 0.37096775 0.38624337 0.38624337 0.3776596 0.35106382 0.34920636 0.38297874 0.3809524 0.3776596 0.40837696 0.40526316 0.41798943 0.38947368 0.41798943 0.43046358 0.0 0.40526316 0.4105263 0.30526316 0.32105264 0.32984293 0.33507854 0.32984293 0.32984293 0.33507854 0.34554973 0.35078534 0.36125654 0.38421053 0.63829786
[39] 'sar1_populus_|224111920|ref|XP_002316023_1|_predicted_protein_'                                                                0.34574467 0.37037036 0.22513089 0.35416666 0.4921466 0.38743454 0.33510637 0.359375 0.32984293 0.44791666 0.39130434 0.37696335 0.45026177 0.4375 0.41145834 0.34554973 0.47894737 0.36363637 0.39597315 0.38926175 0.38926175 0.37967914 0.36363637 0.3263158 0.34736842 0.36507937 0.3227513 0.3263158 0.32804233 0.34736842 0.33862433 0.1875 0.103626944 0.35416666 0.07253886 0.35416666 0.3881579 0.40526316 0.0 0.062176164 0.32642487 0.34715027 0.39896372 0.39896372 0.38860103 0.373057 0.373057 0.39583334 0.38860103 0.37823835 0.234375 0.66137564
[40] 'sar1_oryza_|125525753|gb|EAY73867_1|_hypothetical_protein_OsI_01745_'                                                          0.34042552 0.3809524 0.22513089 0.36458334 0.4816754 0.38743454 0.32978722 0.34375 0.32984293 0.44270834 0.39130434 0.36649215 0.460733 0.44270834 0.42708334 0.35602096 0.5 0.35828876 0.38926175 0.38255033 0.38255033 0.37433156 0.36363637 0.3263158 0.34736842 0.37566137 0.31746033 0.33157894 0.3227513 0.35263157 0.34391534 0.17708333 0.119170986 0.36458334 0.07253886 0.36458334 0.3881579 0.4105263 0.062176164 0.0 0.33678755 0.33678755 0.39378238 0.39378238 0.39378238 0.36787564 0.36787564 0.40104166 0.39378238 0.373057 0.234375 0.6666667
[41] 'sar1_droso_|24648946|ref|NP_732717_1|_sar1_isoform_A_'                                                                         0.35638297 0.3915344 0.32984293 0.36979166 0.5183246 0.39267015 0.3723404 0.4375 0.40837696 0.4375 0.39130434 0.35078534 0.43979058 0.453125 0.43229166 0.35602096 0.5263158 0.35828876 0.39597315 0.38926175 0.38926175 0.37433156 0.36898395 0.35263157 0.34210527 0.35978836 0.2962963 0.3105263 0.3121693 0.3263158 0.3068783 0.31770834 0.3523316 0.36979166 0.32124352 0.36979166 0.3618421 0.30526316 0.32642487 0.33678755 0.0 0.12435233 0.2849741 0.2849741 0.2746114 0.26943004 0.26943004 0.34375 0.27979276 0.2642487 0.33854166 0.64021164
[42] 'sar1_apis|48109763|ref|XP_393115_1|_PREDICTED__similar_to_sar1_CG7073_PA_isoform_A_isoform_1_'                                 0.35638297 0.43386245 0.33507854 0.38020834 0.5340314 0.39267015 0.40425533 0.43229166 0.39790577 0.421875 0.38586956 0.35602096 0.43455496 0.46354166 0.453125 0.36649215 0.5473684 0.35828876 0.39597315 0.38926175 0.38926175 0.37433156 0.36363637 0.35789475 0.35263157 0.33862433 0.3068783 0.3263158 0.31746033 0.32105264 0.3015873 0.34375 0.35751295 0.38020834 0.34196892 0.38020834 0.375 0.32105264 0.34715027 0.33678755 0.12435233 0.0 0.2746114 0.2746114 0.2746114 0.26943004 0.26943004 0.34895834 0.29015544 0.253886 0.33333334 0.6507937
[43] 'sar1_mus_|21703344|ref|NP_033146_1|_SAR1a_gene_homolog_'                                                                       0.43085107 0.42857143 0.38219896 0.42708334 0.4921466 0.46596858 0.40957448 0.46354166 0.460733 0.46354166 0.4673913 0.42408377 0.47395834 0.484375 0.45833334 0.43979058 0.54210526 0.37433156 0.40939596 0.40268457 0.40268457 0.37967914 0.4064171 0.3736842 0.36842105 0.38624337 0.33333334 0.3631579 0.34391534 0.3631579 0.34920636 0.373057 0.39378238 0.42708334 0.39378238 0.42708334 0.3881579 0.32984293 0.39896372 0.39378238 0.2849741 0.2746114 0.0 0.005050505 0.02020202 0.0959596 0.0959596 0.36787564 0.060606062 0.08080808 0.390625 0.68421054
[44] 'sar1_homo_|9910542|ref|NP_064535_1|_SAR1a_gene_homolog_1_'                                                                     0.43085107 0.42857143 0.38219896 0.42708334 0.4921466 0.46596858 0.40425533 0.46354166 0.460733 0.46354166 0.4673913 0.42408377 0.47395834 0.484375 0.45833334 0.43979058 0.54210526 0.37433156 0.40939596 0.40268457 0.40268457 0.37967914 0.4064171 0.3736842 0.36842105 0.38624337 0.33333334 0.3631579 0.34391534 0.3631579 0.34920636 0.37823835 0.39378238 0.42708334 0.39378238 0.42708334 0.3881579 0.33507854 0.39896372 0.39378238 0.2849741 0.2746114 0.005050505 0.0 0.025252525 0.0959596 0.0959596 0.36787564 0.065656565 0.08080808 0.390625 0.68421054
[45] 'sar1_gallus_|118092613|ref|XP_421589_2|_PREDICTED__similar_to_SAR1a_protein_'                                                  0.42553192 0.42857143 0.37172773 0.41666666 0.4921466 0.46596858 0.41489363 0.453125 0.45026177 0.46875 0.4673913 0.41884816 0.47395834 0.47395834 0.44791666 0.42931938 0.5368421 0.36898395 0.40268457 0.39597315 0.39597315 0.37967914 0.40106952 0.3736842 0.3631579 0.37037036 0.32804233 0.35263157 0.33333334 0.35789475 0.34391534 0.36787564 0.3834197 0.41666666 0.38860103 0.41666666 0.38157895 0.32984293 0.38860103 0.39378238 0.2746114 0.2746114 0.02020202 0.025252525 0.0 0.09090909 0.09090909 0.35751295 0.04040404 0.07070707 0.38020834 0.68421054
[46] 'sar1_bos_|78369468|ref|NP_001030392_1|_SAR1a_gene_homolog_2_'                                                                  0.41489363 0.41798943 0.38219896 0.44270834 0.4973822 0.486911 0.40425533 0.47395834 0.46596858 0.47916666 0.48913044 0.42931938 0.484375 0.46875 0.45833334 0.40837696 0.54210526 0.37967914 0.4161074 0.40939596 0.40939596 0.39037433 0.4064171 0.3631579 0.3631579 0.37566137 0.32804233 0.35789475 0.34391534 0.34736842 0.35978836 0.3626943 0.37823835 0.44270834 0.3834197 0.44270834 0.3881579 0.32984293 0.373057 0.36787564 0.26943004 0.26943004 0.0959596 0.0959596 0.09090909 0.0 0.015151516 0.33678755 0.116161615 0.08585858 0.390625 0.68421054
[47] 'sar1_rattus_|57528164|ref|NP_001009622_1|_SAR1a_gene_homolog_2_'                                                               0.41489363 0.42328042 0.38219896 0.44270834 0.4973822 0.486911 0.40425533 0.47395834 0.46596858 0.47916666 0.48913044 0.42931938 0.484375 0.46875 0.46354166 0.40837696 0.54210526 0.37967914 0.4161074 0.40939596 0.40939596 0.3957219 0.40106952 0.3631579 0.3631579 0.37566137 0.32804233 0.35789475 0.34391534 0.34736842 0.35978836 0.3626943 0.37823835 0.44270834 0.3834197 0.44270834 0.3881579 0.33507854 0.373057 0.36787564 0.26943004 0.26943004 0.0959596 0.0959596 0.09090909 0.015151516 0.0 0.3316062 0.116161615 0.08585858 0.390625 0.6894737
[48] 'sar1_monosiga_|167523441|ref|XP_001746057_1|_hypothetical_protein_'                                                            0.44148937 0.41798943 0.43455496 0.42931938 0.57591623 0.45789474 0.42021278 0.45026177 0.42408377 0.5183246 0.45355192 0.42631578 0.460733 0.4712042 0.47395834 0.41884816 0.5263158 0.38502672 0.4362416 0.4362416 0.4362416 0.40106952 0.3957219 0.38947368 0.38947368 0.3915344 0.35978836 0.3736842 0.34920636 0.39473686 0.38624337 0.40932643 0.42708334 0.42931938 0.38020834 0.42931938 0.43421054 0.34554973 0.39583334 0.40104166 0.34375 0.34895834 0.36787564 0.36787564 0.35751295 0.33678755 0.3316062 0.0 0.35751295 0.3523316 0.43979058 0.7037037
[49] 'sar1_xenopus__|148233926|ref|NP_001087684_1|_MGC82076_protein_'                                                                0.42553192 0.44444445 0.38219896 0.42708334 0.5078534 0.4764398 0.41489363 0.453125 0.4450262 0.47395834 0.47826087 0.41884816 0.48958334 0.484375 0.44791666 0.42408377 0.5473684 0.37967914 0.40939596 0.40268457 0.40268457 0.39037433 0.4117647 0.37894738 0.36842105 0.37566137 0.33862433 0.3631579 0.33862433 0.3631579 0.34920636 0.36787564 0.38860103 0.42708334 0.38860103 0.42708334 0.3881579 0.35078534 0.38860103 0.39378238 0.27979276 0.29015544 0.060606062 0.065656565 0.04040404 0.116161615 0.116161615 0.35751295 0.0 0.08585858 0.390625 0.7
[50] 'sar1_danio_|66773354|ref|NP_001019548_1|_SAR1a_gene_homolog_2_'                                                                0.42021278 0.43915343 0.38219896 0.43229166 0.4973822 0.4764398 0.40957448 0.44270834 0.43455496 0.46875 0.4728261 0.41361257 0.484375 0.47395834 0.44270834 0.42931938 0.5263158 0.36898395 0.40268457 0.39597315 0.39597315 0.37967914 0.3957219 0.36842105 0.3631579 0.37037036 0.31746033 0.35263157 0.33333334 0.35263157 0.34920636 0.36787564 0.3834197 0.43229166 0.37823835 0.43229166 0.38157895 0.36125654 0.37823835 0.373057 0.2642487 0.253886 0.08080808 0.08080808 0.07070707 0.08585858 0.08585858 0.3523316 0.08585858 0.0 0.390625 0.6894737
[51] 'sar1_chlamydomonas_|159482968|ref|XP_001699537_1|_sar_type_small_GTPase_'                                                      0.32085562 0.3968254 0.015706806 0.34554973 0.49473685 0.4 0.32446808 0.359375 0.36125654 0.43229166 0.39344263 0.33684212 0.43979058 0.4450262 0.41884816 0.34031415 0.4814815 0.37967914 0.39597315 0.38926175 0.38926175 0.38502672 0.39037433 0.38947368 0.38421053 0.35978836 0.33333334 0.34736842 0.34391534 0.36842105 0.32804233 0.20942408 0.21354167 0.34554973 0.23958333 0.34554973 0.40789473 0.38421053 0.234375 0.234375 0.33854166 0.33333334 0.390625 0.390625 0.38020834 0.390625 0.390625 0.43979058 0.390625 0.390625 0.0 0.6666667
[52] 'sar1_ecuni_gi|19173546|ref|NP_597349_1|_ADP_RIBOSYLATION_FACTOR_LIKE_GTP_BINDING_PROTEIN_'                                     0.66486484 0.6684492 0.6755319 0.65425533 0.7180851 0.657754 0.672043 0.6719577 0.65425533 0.67724866 0.65 0.6524064 0.6458333 0.6806283 0.64361703 0.64361703 0.7058824 0.6216216 0.63265306 0.63265306 0.63265306 0.62702703 0.6216216 0.63297874 0.63297874 0.631016 0.6236559 0.64171124 0.62903225 0.64361703 0.65591395 0.6825397 0.65608466 0.65425533 0.66137564 0.65425533 0.6333333 0.63829786 0.66137564 0.6666667 0.64021164 0.6507937 0.68421054 0.68421054 0.68421054 0.68421054 0.6894737 0.7037037 0.7 0.6894737 0.6666667 0.0
;
END; [Distances]
BEGIN Sets;
  TAXSET 'amoebozoa' = 'sar1_ehisto_377_m00035_|||Sar_family_GTPase|Entamoeba_histolytica|chr_unknown|||Auto' 'sar1_dicty_DDB0229965_|Protein|_gene__sarA_on_chromosome__2_position_1631163_to_1632158';
  TAXSET 'basidiomycota' = 'sar1_cryptococcus_|58263014|ref|XP_568917_1|_SAR_small_monomeric_GTPase_' 'sar1_ustilago_|71024587|ref|XP_762523_1|_hypothetical_protein_UM06376_1_';
  TAXSET 'choanoflagellata' = 'sar1_monosiga_|167523441|ref|XP_001746057_1|_hypothetical_protein_';
  TAXSET 'chromalveolata' = 'sar1_Thaps3|39497|estExt_gwp_gw1_C_chr_20302' 'sar1_tetrahym_51_m00272_|||small_GTP_binding_protein_domain_containing_protein|T__thermophilia|chr_0|8254437|51' 'sar1_Phatr2|6775|gw1_7_282_1' 'sar1_cryptoHomi_|67614753|ref|XP_667389_1|_small_GTP_binding_protein_sar1_' 'sar1_pfalci_gi|23510151|ref|NP_702817_1|_small_GTP_binding_protein_sar1_' 'sar1_phytoph_PITG_00089_|_PITT_00089_|_Phytophthora_infestans_GTP_binding_protein_SAR1_translation_191_aa' 'sar1_Toxoplasma_gondii|X|33_m01336|Annotation|Toxoplasma_gondii_TIGR|protein_coding_small_GTP_binding_protein_sar1_putative' 'sar1_plasmoB_PB000267_00_0_|||small_GTP_binding_protein_sar1_putative|Plasmodium_berghei|chr_|||Auto' 'sar1_cryptoPar_|66362880|ref|XP_628406_1|_SAR1_like_small_GTpase_' 'sar1_cparv_gi|66362880|ref|XP_628406_1|_SAR1_like_small_GTpase_' 'sar1_tparva_529_m04128_|TP04_0542|TP04_0542|GTP_binding_protein_putative|Theileria_parva|chr_4|c4m529|529';
  TAXSET 'excavata' = 'sar1_naegleria_estExt_Genewise1_C_230065' 'sar1_glamblia_gi|71077142|ref|XP_771086_1|_GTP_binding_protein_' 'sar1_populus_|224111920|ref|XP_002316023_1|_predicted_protein_' 'sar1_tricho_85686_m00151' 'sar1_leish_LinJ05_V3_0030_|||small_GTP_binding_protein_putative|Leishmania_infantum|chr_5|||Auto';
  TAXSET 'fungi' = 'sar1_cryptococcus_|58263014|ref|XP_568917_1|_SAR_small_monomeric_GTPase_' 'sar1_Sbay_c556_24807' 'sar1_Scer_SAR1YPL218W' 'sar1_Spar_c381_22049' 'sar1_ustilago_|71024587|ref|XP_762523_1|_hypothetical_protein_UM06376_1_' 'sar1_kluyvero_|50303361|ref|XP_451622_1|_unnamed_protein_product_' 'sar1_pichia_|126135080|ref|XP_001384064_1|_GTP_binding_protein_' 'sar1_debaro_|50418685|ref|XP_457862_1|_hypothetical_protein_DEHA0C04686g_' 'sar1_schizo_|19113360|ref|NP_596568_1|_ADP_ribosylation_factor_Sar1_' 'sar1_candiG_|50287031|ref|XP_445945_1|_unnamed_protein_product_' 'sar1_Smik_c11_21455' 'sar1_aspergillus_|67516259|ref|XP_658015_1|_SARA_ASPNG_GTP_binding_protein_SARA_' 'sar1_neurospora_|164429042|ref|XP_001728508_1|_hypothetical_protein_NCU11181_' 'sar1_yarrowia_|50549275|ref|XP_502108_1|_YALI0C21824p_' 'sar1_candiA_|68487177|ref|XP_712532_1|_likely_ARF_family_GTP_binding_protein_' 'sar1_ecuni_gi|19173546|ref|NP_597349_1|_ADP_RIBOSYLATION_FACTOR_LIKE_GTP_BINDING_PROTEIN_';
  TAXSET 'metazoa' = 'sar1_apis|48109763|ref|XP_393115_1|_PREDICTED__similar_to_sar1_CG7073_PA_isoform_A_isoform_1_' 'sar1_bos_|78369468|ref|NP_001030392_1|_SAR1a_gene_homolog_2_' 'sar1_mus_|21703344|ref|NP_033146_1|_SAR1a_gene_homolog_' 'sar1_xenopus__|148233926|ref|NP_001087684_1|_MGC82076_protein_' 'sar1_cioinaI_|198432687|ref|XP_002129675_1|_PREDICTED__similar_to_expressed_hypothetical_protein_' 'sar1_homo_|9910542|ref|NP_064535_1|_SAR1a_gene_homolog_1_' 'sar1_rattus_|57528164|ref|NP_001009622_1|_SAR1a_gene_homolog_2_' 'sar1_droso_|24648946|ref|NP_732717_1|_sar1_isoform_A_' 'sar1_danio_|66773354|ref|NP_001019548_1|_SAR1a_gene_homolog_2_' 'sar1_gallus_|118092613|ref|XP_421589_2|_PREDICTED__similar_to_SAR1a_protein_';
  TAXSET 'microsporidia' = 'sar1_ecuni_gi|19173546|ref|NP_597349_1|_ADP_RIBOSYLATION_FACTOR_LIKE_GTP_BINDING_PROTEIN_';
  TAXSET 'pezizomycetes' = 'sar1_schizo_|19113360|ref|NP_596568_1|_ADP_ribosylation_factor_Sar1_' 'sar1_aspergillus_|67516259|ref|XP_658015_1|_SARA_ASPNG_GTP_binding_protein_SARA_' 'sar1_neurospora_|164429042|ref|XP_001728508_1|_hypothetical_protein_NCU11181_';
  TAXSET 'plantae' = 'sar1_oryza_|125525753|gb|EAY73867_1|_hypothetical_protein_OsI_01745_' 'sar1_Volca1|80466|estExt_Genewise1Plus_C_120131' 'sar1_ostreo_|145356753|ref|XP_001422590_1|_predicted_protein_' 'sar1_physco_|168044863|ref|XP_001774899_1|_Sar1_family_small_GTPase_' 'sar1_chlamydomonas_|159482968|ref|XP_001699537_1|_sar_type_small_GTPase_' 'sar1_athali_|15223516|ref|NP_176029_1|_ATSAR1B_SECRETION_ASSOCIATED_RAS_1_B_GTP_binding_';
  TAXSET 'rhodophyta' = 'sar1_CMER|CMT196C_small_GTP_binding_protein_Sar1';
  TAXSET 'saccharomycotina' = 'sar1_debaro_|50418685|ref|XP_457862_1|_hypothetical_protein_DEHA0C04686g_' 'sar1_candiG_|50287031|ref|XP_445945_1|_unnamed_protein_product_' 'sar1_Smik_c11_21455' 'sar1_Sbay_c556_24807' 'sar1_Scer_SAR1YPL218W' 'sar1_yarrowia_|50549275|ref|XP_502108_1|_YALI0C21824p_' 'sar1_candiA_|68487177|ref|XP_712532_1|_likely_ARF_family_GTP_binding_protein_' 'sar1_Spar_c381_22049' 'sar1_kluyvero_|50303361|ref|XP_451622_1|_unnamed_protein_product_' 'sar1_pichia_|126135080|ref|XP_001384064_1|_GTP_binding_protein_';
  TAXSET 'unikonta' = 'sar1_cryptococcus_|58263014|ref|XP_568917_1|_SAR_small_monomeric_GTPase_' 'sar1_mus_|21703344|ref|NP_033146_1|_SAR1a_gene_homolog_' 'sar1_bos_|78369468|ref|NP_001030392_1|_SAR1a_gene_homolog_2_' 'sar1_cioinaI_|198432687|ref|XP_002129675_1|_PREDICTED__similar_to_expressed_hypothetical_protein_' 'sar1_Sbay_c556_24807' 'sar1_gallus_|118092613|ref|XP_421589_2|_PREDICTED__similar_to_SAR1a_protein_' 'sar1_Spar_c381_22049' 'sar1_dicty_DDB0229965_|Protein|_gene__sarA_on_chromosome__2_position_1631163_to_1632158' 'sar1_pichia_|126135080|ref|XP_001384064_1|_GTP_binding_protein_' 'sar1_apis|48109763|ref|XP_393115_1|_PREDICTED__similar_to_sar1_CG7073_PA_isoform_A_isoform_1_' 'sar1_debaro_|50418685|ref|XP_457862_1|_hypothetical_protein_DEHA0C04686g_' 'sar1_schizo_|19113360|ref|NP_596568_1|_ADP_ribosylation_factor_Sar1_' 'sar1_candiG_|50287031|ref|XP_445945_1|_unnamed_protein_product_' 'sar1_aspergillus_|67516259|ref|XP_658015_1|_SARA_ASPNG_GTP_binding_protein_SARA_' 'sar1_rattus_|57528164|ref|NP_001009622_1|_SAR1a_gene_homolog_2_' 'sar1_yarrowia_|50549275|ref|XP_502108_1|_YALI0C21824p_' 'sar1_candiA_|68487177|ref|XP_712532_1|_likely_ARF_family_GTP_binding_protein_' 'sar1_ecuni_gi|19173546|ref|NP_597349_1|_ADP_RIBOSYLATION_FACTOR_LIKE_GTP_BINDING_PROTEIN_' 'sar1_monosiga_|167523441|ref|XP_001746057_1|_hypothetical_protein_' 'sar1_homo_|9910542|ref|NP_064535_1|_SAR1a_gene_homolog_1_' 'sar1_Scer_SAR1YPL218W' 'sar1_ehisto_377_m00035_|||Sar_family_GTPase|Entamoeba_histolytica|chr_unknown|||Auto' 'sar1_droso_|24648946|ref|NP_732717_1|_sar1_isoform_A_' 'sar1_kluyvero_|50303361|ref|XP_451622_1|_unnamed_protein_product_' 'sar1_ustilago_|71024587|ref|XP_762523_1|_hypothetical_protein_UM06376_1_' 'sar1_xenopus__|148233926|ref|NP_001087684_1|_MGC82076_protein_' 'sar1_Smik_c11_21455' 'sar1_neurospora_|164429042|ref|XP_001728508_1|_hypothetical_protein_NCU11181_' 'sar1_danio_|66773354|ref|NP_001019548_1|_SAR1a_gene_homolog_2_';
END; [Sets]

BEGIN Splits;
DIMENSIONS ntax=52 nsplits=202;
FORMAT labels=no weights=yes confidences=no intervals=no;
PROPERTIES fit=96.67 cyclic;
CYCLE 1 9 8 16 34 4 36 11 6 12 13 17 52 10 5 15 14 2 38 48 49 45 43 44 50 47 46 42 41 28 26 31 30 29 27 24 25 37 22 19 20 21 18 23 7 35 40 39 33 32 3 51;
MATRIX
[1, size=1] 	 0.009295312 	  1 2 3 4 5 6 7 8 9 10 11 12 13 14 15 16 17 18 19 20 21 22 23 24 25 26 27 28 29 30 31 32 33 34 35 36 37 38 39 40 41 42 43 44 45 46 47 48 49 50 52,
[2, size=2] 	 0.094679266 	  1 2 4 5 6 7 8 9 10 11 12 13 14 15 16 17 18 19 20 21 22 23 24 25 26 27 28 29 30 31 32 33 34 35 36 37 38 39 40 41 42 43 44 45 46 47 48 49 50 52,
[3, size=4] 	 0.00619716 	  1 2 4 5 6 7 8 9 10 11 12 13 14 15 16 17 18 19 20 21 22 23 24 25 26 27 28 29 30 31 34 35 36 37 38 39 40 41 42 43 44 45 46 47 48 49 50 52,
[4, size=6] 	 0.0023923956 	  1 2 4 5 6 7 8 9 10 11 12 13 14 15 16 17 18 19 20 21 22 23 24 25 26 27 28 29 30 31 34 35 36 37 38 41 42 43 44 45 46 47 48 49 50 52,
[5, size=7] 	 0.030685836 	  1 2 4 5 6 7 8 9 10 11 12 13 14 15 16 17 18 19 20 21 22 23 24 25 26 27 28 29 30 31 34 36 37 38 41 42 43 44 45 46 47 48 49 50 52,
[6, size=17] 	 0.0018652056 	  1 4 5 6 8 9 10 11 12 13 14 15 16 17 34 36 52,
[7, size=14] 	 0.0019525624 	  1 4 6 8 9 10 11 12 13 16 17 34 36 52,
[8, size=4] 	 0.0073881918 	  1 8 9 16,
[9, size=1] 	 0.16329713 	  1,
[10, size=1] 	 0.0038018317 	  1 2 4 5 6 7 8 9 10 11 12 13 14 15 16 17 18 19 20 21 22 23 24 25 26 27 28 29 30 31 32 33 34 35 36 37 38 39 40 41 42 43 44 45 46 47 48 49 50 51 52,
[11, size=6] 	 0.0054483125 	  1 2 4 5 6 7 8 9 10 11 12 13 14 15 16 17 18 19 20 21 22 23 24 25 26 27 28 29 30 31 34 36 37 38 41 42 43 44 45 46 47 48 49 50 51 52,
[12, size=18] 	 0.0025049709 	  1 4 5 6 8 9 10 11 12 13 14 15 16 17 34 36 51 52,
[13, size=15] 	 0.0016089785 	  1 4 6 8 9 10 11 12 13 16 17 34 36 51 52,
[14, size=1] 	 0.07232201 	  1 2 3 4 5 6 7 8 9 10 11 12 13 14 15 16 17 18 19 20 21 22 23 24 25 26 27 28 29 30 31 33 34 35 36 37 38 39 40 41 42 43 44 45 46 47 48 49 50 51 52,
[15, size=2] 	 0.0068475343 	  1 2 3 4 5 6 7 8 9 10 11 12 13 14 15 16 17 18 19 20 21 22 23 24 25 26 27 28 29 30 31 34 35 36 37 38 39 40 41 42 43 44 45 46 47 48 49 50 51 52,
[16, size=4] 	 0.008184544 	  1 2 3 4 5 6 7 8 9 10 11 12 13 14 15 16 17 18 19 20 21 22 23 24 25 26 27 28 29 30 31 34 35 36 37 38 41 42 43 44 45 46 47 48 49 50 51 52,
[17, size=19] 	 0.0033411733 	  1 3 4 5 6 8 9 10 11 12 13 14 15 16 17 34 36 51 52,
[18, size=16] 	 7.128247E-6 	  1 3 4 6 8 9 10 11 12 13 16 17 34 36 51 52,
[19, size=12] 	 3.6862389E-6 	  1 3 4 6 8 9 11 12 16 34 36 51,
[20, size=3] 	 3.0216802E-6 	  1 3 51,
[21, size=1] 	 0.04073234 	  1 2 3 4 5 6 7 8 9 10 11 12 13 14 15 16 17 18 19 20 21 22 23 24 25 26 27 28 29 30 31 32 34 35 36 37 38 39 40 41 42 43 44 45 46 47 48 49 50 51 52,
[22, size=2] 	 0.0053163245 	  1 2 3 4 5 6 7 8 9 10 11 12 13 14 15 16 17 18 19 20 21 22 23 24 25 26 27 28 29 30 31 32 34 35 36 37 38 40 41 42 43 44 45 46 47 48 49 50 51 52,
[23, size=4] 	 0.041226435 	  1 2 3 4 5 6 7 8 9 10 11 12 13 14 15 16 17 18 19 20 21 22 23 24 25 26 27 28 29 30 31 32 34 36 37 38 41 42 43 44 45 46 47 48 49 50 51 52,
[24, size=14] 	 3.568464E-6 	  1 3 4 6 8 9 11 12 13 16 32 34 36 51,
[25, size=13] 	 0.0011074767 	  1 3 4 6 8 9 11 12 16 32 34 36 51,
[26, size=4] 	 0.0050002667 	  1 3 32 51,
[27, size=1] 	 0.023785839 	  1 2 3 4 5 6 7 8 9 10 11 12 13 14 15 16 17 18 19 20 21 22 23 24 25 26 27 28 29 30 31 32 33 34 35 36 37 38 40 41 42 43 44 45 46 47 48 49 50 51 52,
[28, size=3] 	 0.02929086 	  1 2 3 4 5 6 7 8 9 10 11 12 13 14 15 16 17 18 19 20 21 22 23 24 25 26 27 28 29 30 31 32 33 34 36 37 38 41 42 43 44 45 46 47 48 49 50 51 52,
[29, size=1] 	 0.029509896 	  1 2 3 4 5 6 7 8 9 10 11 12 13 14 15 16 17 18 19 20 21 22 23 24 25 26 27 28 29 30 31 32 33 34 35 36 37 38 39 41 42 43 44 45 46 47 48 49 50 51 52,
[30, size=2] 	 3.3737128E-4 	  1 2 3 4 5 6 7 8 9 10 11 12 13 14 15 16 17 18 19 20 21 22 23 24 25 26 27 28 29 30 31 32 33 34 36 37 38 39 41 42 43 44 45 46 47 48 49 50 51 52,
[31, size=15] 	 4.4965864E-6 	  1 3 4 6 8 9 11 12 16 32 33 34 36 39 51,
[32, size=1] 	 0.031284098 	  1 2 3 4 5 6 7 8 9 10 11 12 13 14 15 16 17 18 19 20 21 22 23 24 25 26 27 28 29 30 31 32 33 34 36 37 38 39 40 41 42 43 44 45 46 47 48 49 50 51 52,
[33, size=16] 	 7.682337E-6 	  1 3 4 6 8 9 11 12 16 32 33 34 36 39 40 51,
[34, size=10] 	 0.0016619944 	  1 3 8 9 16 32 33 39 40 51,
[35, size=1] 	 0.17609644 	  1 2 3 4 5 6 8 9 10 11 12 13 14 15 16 17 18 19 20 21 22 23 24 25 26 27 28 29 30 31 32 33 34 35 36 37 38 39 40 41 42 43 44 45 46 47 48 49 50 51 52,
[36, size=19] 	 5.0133194E-6 	  1 3 4 6 8 9 11 12 13 16 17 32 33 34 35 36 39 40 51,
[37, size=18] 	 0.0011034101 	  1 3 4 6 8 9 11 12 13 16 32 33 34 35 36 39 40 51,
[38, size=17] 	 1.6011682E-5 	  1 3 4 6 8 9 11 12 16 32 33 34 35 36 39 40 51,
[39, size=11] 	 5.367733E-6 	  1 3 8 9 16 32 33 35 39 40 51,
[40, size=1] 	 0.07272943 	  1 2 3 4 5 6 7 8 9 10 11 12 13 14 15 16 17 18 19 20 21 22 24 25 26 27 28 29 30 31 32 33 34 35 36 37 38 39 40 41 42 43 44 45 46 47 48 49 50 51 52,
[41, size=5] 	 0.010493525 	  1 2 3 4 5 6 7 8 9 10 11 12 13 14 15 16 17 22 24 25 26 27 28 29 30 31 32 33 34 35 36 37 38 39 40 41 42 43 44 45 46 47 48 49 50 51 52,
[42, size=6] 	 0.020975271 	  1 2 3 4 5 6 7 8 9 10 11 12 13 14 15 16 17 24 25 26 27 28 29 30 31 32 33 34 35 36 37 38 39 40 41 42 43 44 45 46 47 48 49 50 51 52,
[43, size=7] 	 0.010374501 	  1 2 3 4 5 6 7 8 9 10 11 12 13 14 15 16 17 24 25 26 27 28 29 30 31 32 33 34 35 36 38 39 40 41 42 43 44 45 46 47 48 49 50 51 52,
[44, size=8] 	 3.4119525E-6 	  1 2 3 4 5 6 7 8 9 10 11 12 13 14 15 16 17 24 26 27 28 29 30 31 32 33 34 35 36 38 39 40 41 42 43 44 45 46 47 48 49 50 51 52,
[45, size=9] 	 0.02882933 	  1 2 3 4 5 6 7 8 9 10 11 12 13 14 15 16 17 26 27 28 29 30 31 32 33 34 35 36 38 39 40 41 42 43 44 45 46 47 48 49 50 51 52,
[46, size=10] 	 1.0948335E-5 	  1 2 3 4 5 6 7 8 9 10 11 12 13 14 15 16 17 26 28 29 30 31 32 33 34 35 36 38 39 40 41 42 43 44 45 46 47 48 49 50 51 52,
[47, size=11] 	 9.0952596E-4 	  1 2 3 4 5 6 7 8 9 10 11 12 13 14 15 16 17 26 28 30 31 32 33 34 35 36 38 39 40 41 42 43 44 45 46 47 48 49 50 51 52,
[48, size=14] 	 0.0018085644 	  1 2 3 4 5 6 7 8 9 10 11 12 13 14 15 16 17 28 32 33 34 35 36 38 39 40 41 42 43 44 45 46 47 48 49 50 51 52,
[49, size=15] 	 0.032492764 	  1 2 3 4 5 6 7 8 9 10 11 12 13 14 15 16 17 32 33 34 35 36 38 39 40 41 42 43 44 45 46 47 48 49 50 51 52,
[50, size=26] 	 0.0061744917 	  1 2 3 4 5 6 7 8 9 10 11 12 13 14 15 16 17 32 33 34 35 36 39 40 51 52,
[51, size=22] 	 8.29997E-5 	  1 3 4 6 7 8 9 10 11 12 13 16 17 32 33 34 35 36 39 40 51 52,
[52, size=20] 	 7.571741E-6 	  1 3 4 6 7 8 9 11 12 13 16 17 32 33 34 35 36 39 40 51,
[53, size=19] 	 4.1799276E-6 	  1 3 4 6 7 8 9 11 12 13 16 32 33 34 35 36 39 40 51,
[54, size=18] 	 1.2481048E-5 	  1 3 4 6 7 8 9 11 12 16 32 33 34 35 36 39 40 51,
[55, size=12] 	 0.00566824 	  1 3 7 8 9 16 32 33 35 39 40 51,
[56, size=9] 	 0.011586355 	  1 3 7 32 33 35 39 40 51,
[57, size=4] 	 0.007872168 	  1 2 3 4 5 6 7 8 9 10 11 12 13 14 15 16 17 22 23 24 25 26 27 28 29 30 31 32 33 34 35 36 37 38 39 40 41 42 43 44 45 46 47 48 49 50 51 52,
[58, size=5] 	 0.05520518 	  1 2 3 4 5 6 7 8 9 10 11 12 13 14 15 16 17 23 24 25 26 27 28 29 30 31 32 33 34 35 36 37 38 39 40 41 42 43 44 45 46 47 48 49 50 51 52,
[59, size=6] 	 3.9010856E-6 	  1 2 3 4 5 6 7 8 9 10 11 12 13 14 15 16 17 23 24 25 26 27 28 29 30 31 32 33 34 35 36 38 39 40 41 42 43 44 45 46 47 48 49 50 51 52,
[60, size=8] 	 3.93036E-6 	  1 2 3 4 5 6 7 8 9 10 11 12 13 14 15 16 17 23 26 27 28 29 30 31 32 33 34 35 36 38 39 40 41 42 43 44 45 46 47 48 49 50 51 52,
[61, size=9] 	 0.0013628647 	  1 2 3 4 5 6 7 8 9 10 11 12 13 14 15 16 17 23 26 28 29 30 31 32 33 34 35 36 38 39 40 41 42 43 44 45 46 47 48 49 50 51 52,
[62, size=10] 	 4.628373E-4 	  1 2 3 4 5 6 7 8 9 10 11 12 13 14 15 16 17 23 26 28 30 31 32 33 34 35 36 38 39 40 41 42 43 44 45 46 47 48 49 50 51 52,
[63, size=13] 	 7.537104E-6 	  1 2 3 4 5 6 7 8 9 10 11 12 13 14 15 16 17 23 28 32 33 34 35 36 38 39 40 41 42 43 44 45 46 47 48 49 50 51 52,
[64, size=14] 	 6.7081846E-6 	  1 2 3 4 5 6 7 8 9 10 11 12 13 14 15 16 17 23 32 33 34 35 36 38 39 40 41 42 43 44 45 46 47 48 49 50 51 52,
[65, size=23] 	 0.0016717062 	  1 2 3 4 5 6 7 8 9 10 11 12 13 14 15 16 17 23 32 33 34 35 36 38 39 40 48 51 52,
[66, size=25] 	 0.0010239257 	  1 2 3 4 5 6 7 8 9 10 11 12 13 14 15 16 17 23 32 33 34 35 36 39 40 51 52,
[67, size=25] 	 2.6856712E-4 	  1 3 4 5 6 7 8 9 10 11 12 13 15 16 17 23 32 33 34 35 36 39 40 51 52,
[68, size=23] 	 0.0011504245 	  1 3 4 6 7 8 9 10 11 12 13 16 17 23 32 33 34 35 36 39 40 51 52,
[69, size=21] 	 4.502032E-6 	  1 3 4 6 7 8 9 11 12 13 16 17 23 32 33 34 35 36 39 40 51,
[70, size=19] 	 6.2508034E-6 	  1 3 4 6 7 8 9 11 12 16 23 32 33 34 35 36 39 40 51,
[71, size=1] 	 0.0028581482 	  1 2 3 4 5 6 7 8 9 10 11 12 13 14 15 16 17 18 19 20 22 23 24 25 26 27 28 29 30 31 32 33 34 35 36 37 38 39 40 41 42 43 44 45 46 47 48 49 50 51 52,
[72, size=2] 	 0.003601828 	  1 2 3 4 5 6 7 8 9 10 11 12 13 14 15 16 17 18 19 22 23 24 25 26 27 28 29 30 31 32 33 34 35 36 37 38 39 40 41 42 43 44 45 46 47 48 49 50 51 52,
[73, size=3] 	 5.20933E-6 	  1 2 3 4 5 6 7 8 9 10 11 12 13 14 15 16 17 18 22 23 24 25 26 27 28 29 30 31 32 33 34 35 36 37 38 39 40 41 42 43 44 45 46 47 48 49 50 51 52,
[74, size=4] 	 0.0067489394 	  1 2 3 4 5 6 7 8 9 10 11 12 13 14 15 16 17 18 23 24 25 26 27 28 29 30 31 32 33 34 35 36 37 38 39 40 41 42 43 44 45 46 47 48 49 50 51 52,
[75, size=5] 	 0.0013605086 	  1 2 3 4 5 6 7 8 9 10 11 12 13 14 15 16 17 18 23 24 25 26 27 28 29 30 31 32 33 34 35 36 38 39 40 41 42 43 44 45 46 47 48 49 50 51 52,
[76, size=7] 	 3.299835E-6 	  1 2 3 4 5 6 7 8 9 10 11 12 13 14 15 16 17 18 23 26 27 28 29 30 31 32 33 34 35 36 38 39 40 41 42 43 44 45 46 47 48 49 50 51 52,
[77, size=8] 	 6.5873087E-6 	  1 2 3 4 5 6 7 8 9 10 11 12 13 14 15 16 17 18 23 26 28 29 30 31 32 33 34 35 36 38 39 40 41 42 43 44 45 46 47 48 49 50 51 52,
[78, size=9] 	 0.0015267035 	  1 2 3 4 5 6 7 8 9 10 11 12 13 14 15 16 17 18 23 26 28 30 31 32 33 34 35 36 38 39 40 41 42 43 44 45 46 47 48 49 50 51 52,
[79, size=12] 	 6.1435003E-6 	  1 2 3 4 5 6 7 8 9 10 11 12 13 14 15 16 17 18 23 28 32 33 34 35 36 38 39 40 41 42 43 44 45 46 47 48 49 50 51 52,
[80, size=13] 	 0.003262458 	  1 2 3 4 5 6 7 8 9 10 11 12 13 14 15 16 17 18 23 32 33 34 35 36 38 39 40 41 42 43 44 45 46 47 48 49 50 51 52,
[81, size=1] 	 2.7479936E-4 	  1 2 3 4 5 6 7 8 9 10 11 12 13 14 15 16 17 18 19 21 22 23 24 25 26 27 28 29 30 31 32 33 34 35 36 37 38 39 40 41 42 43 44 45 46 47 48 49 50 51 52,
[82, size=2] 	 0.001447178 	  1 2 3 4 5 6 7 8 9 10 11 12 13 14 15 16 17 18 21 22 23 24 25 26 27 28 29 30 31 32 33 34 35 36 37 38 39 40 41 42 43 44 45 46 47 48 49 50 51 52,
[83, size=3] 	 0.0011832936 	  1 2 3 4 5 6 7 8 9 10 11 12 13 14 15 16 17 18 21 23 24 25 26 27 28 29 30 31 32 33 34 35 36 37 38 39 40 41 42 43 44 45 46 47 48 49 50 51 52,
[84, size=1] 	 0.009211834 	  1 2 3 4 5 6 7 8 9 10 11 12 13 14 15 16 17 18 20 21 22 23 24 25 26 27 28 29 30 31 32 33 34 35 36 37 38 39 40 41 42 43 44 45 46 47 48 49 50 51 52,
[85, size=1] 	 0.013454311 	  1 2 3 4 5 6 7 8 9 10 11 12 13 14 15 16 17 18 19 20 21 23 24 25 26 27 28 29 30 31 32 33 34 35 36 37 38 39 40 41 42 43 44 45 46 47 48 49 50 51 52,
[86, size=1] 	 0.027775802 	  1 2 3 4 5 6 7 8 9 10 11 12 13 14 15 16 17 18 19 20 21 22 23 24 25 26 27 28 29 30 31 32 33 34 35 36 38 39 40 41 42 43 44 45 46 47 48 49 50 51 52,
[87, size=2] 	 0.022058692 	  1 2 3 4 5 6 7 8 9 10 11 12 13 14 15 16 17 18 19 20 21 22 23 24 26 27 28 29 30 31 32 33 34 35 36 38 39 40 41 42 43 44 45 46 47 48 49 50 51 52,
[88, size=3] 	 0.05610825 	  1 2 3 4 5 6 7 8 9 10 11 12 13 14 15 16 17 18 19 20 21 22 23 26 27 28 29 30 31 32 33 34 35 36 38 39 40 41 42 43 44 45 46 47 48 49 50 51 52,
[89, size=4] 	 2.685682E-6 	  1 2 3 4 5 6 7 8 9 10 11 12 13 14 15 16 17 18 19 20 21 22 23 26 28 29 30 31 32 33 34 35 36 38 39 40 41 42 43 44 45 46 47 48 49 50 51 52,
[90, size=6] 	 9.423739E-4 	  1 2 3 4 5 6 7 8 9 10 11 12 13 14 15 16 17 18 19 20 21 22 23 26 28 31 32 33 34 35 36 38 39 40 41 42 43 44 45 46 47 48 49 50 51 52,
[91, size=7] 	 0.002607633 	  1 2 3 4 5 6 7 8 9 10 11 12 13 14 15 16 17 18 19 20 21 22 23 26 28 32 33 34 35 36 38 39 40 41 42 43 44 45 46 47 48 49 50 51 52,
[92, size=18] 	 0.00418733 	  1 2 3 4 5 6 7 8 9 10 11 12 13 14 15 16 17 18 19 20 21 22 23 32 33 34 35 36 38 39 40 48 51 52,
[93, size=19] 	 0.003881886 	  1 2 3 4 5 6 7 8 9 10 11 12 13 14 15 16 17 18 19 20 21 22 23 32 33 34 35 36 38 39 40 51 52,
[94, size=20] 	 0.0014683951 	  1 2 3 4 5 6 7 8 9 10 11 12 13 14 15 16 17 18 19 20 21 22 23 32 33 34 35 36 39 40 51 52,
[95, size=22] 	 5.3622775E-6 	  1 3 4 5 6 7 8 9 10 11 12 13 15 16 17 18 19 20 21 22 23 32 33 34 35 36 39 40 51 52,
[96, size=24] 	 9.519282E-5 	  1 3 4 6 7 8 9 10 11 12 13 16 17 18 19 20 21 22 23 32 33 34 35 36 39 40 51 52,
[97, size=1] 	 0.006060693 	  1 2 3 4 5 6 7 8 9 10 11 12 13 14 15 16 17 18 19 20 21 22 23 24 26 27 28 29 30 31 32 33 34 35 36 37 38 39 40 41 42 43 44 45 46 47 48 49 50 51 52,
[98, size=2] 	 0.008088545 	  1 2 3 4 5 6 7 8 9 10 11 12 13 14 15 16 17 18 19 20 21 22 23 26 27 28 29 30 31 32 33 34 35 36 37 38 39 40 41 42 43 44 45 46 47 48 49 50 51 52,
[99, size=1] 	 0.019737942 	  1 2 3 4 5 6 7 8 9 10 11 12 13 14 15 16 17 18 19 20 21 22 23 25 26 27 28 29 30 31 32 33 34 35 36 37 38 39 40 41 42 43 44 45 46 47 48 49 50 51 52,
[100, size=2] 	 0.00653847 	  1 2 3 4 5 6 7 8 9 10 11 12 13 14 15 16 17 18 19 20 21 22 23 25 26 28 29 30 31 32 33 34 35 36 37 38 39 40 41 42 43 44 45 46 47 48 49 50 51 52,
[101, size=1] 	 0.06028188 	  1 2 3 4 5 6 7 8 9 10 11 12 13 14 15 16 17 18 19 20 21 22 23 24 25 26 28 29 30 31 32 33 34 35 36 37 38 39 40 41 42 43 44 45 46 47 48 49 50 51 52,
[102, size=2] 	 0.02455687 	  1 2 3 4 5 6 7 8 9 10 11 12 13 14 15 16 17 18 19 20 21 22 23 24 25 26 28 30 31 32 33 34 35 36 37 38 39 40 41 42 43 44 45 46 47 48 49 50 51 52,
[103, size=4] 	 8.400583E-4 	  1 2 3 4 5 6 7 8 9 10 11 12 13 14 15 16 17 18 19 20 21 22 23 24 25 26 28 32 33 34 35 36 37 38 39 40 41 42 43 44 45 46 47 48 49 50 51 52,
[104, size=17] 	 2.7456035E-6 	  1 2 3 4 5 6 7 8 9 10 11 12 13 14 15 16 17 18 19 20 21 22 23 24 25 32 33 34 35 36 37 39 40 51 52,
[105, size=18] 	 0.0015351974 	  1 3 4 5 6 7 8 9 10 11 12 13 14 15 16 17 18 19 20 21 22 23 24 25 32 33 34 35 36 37 39 40 51 52,
[106, size=19] 	 3.7522516E-6 	  1 3 4 5 6 7 8 9 10 11 12 13 15 16 17 18 19 20 21 22 23 24 25 32 33 34 35 36 37 39 40 51 52,
[107, size=1] 	 0.07100075 	  1 2 3 4 5 6 7 8 9 10 11 12 13 14 15 16 17 18 19 20 21 22 23 24 25 26 27 28 30 31 32 33 34 35 36 37 38 39 40 41 42 43 44 45 46 47 48 49 50 51 52,
[108, size=1] 	 0.10577764 	  1 2 3 4 5 6 7 8 9 10 11 12 13 14 15 16 17 18 19 20 21 22 23 24 25 26 27 28 29 31 32 33 34 35 36 37 38 39 40 41 42 43 44 45 46 47 48 49 50 51 52,
[109, size=2] 	 0.009742546 	  1 2 3 4 5 6 7 8 9 10 11 12 13 14 15 16 17 18 19 20 21 22 23 24 25 26 27 28 29 32 33 34 35 36 37 38 39 40 41 42 43 44 45 46 47 48 49 50 51 52,
[110, size=3] 	 0.0025319378 	  1 2 3 4 5 6 7 8 9 10 11 12 13 14 15 16 17 18 19 20 21 22 23 24 25 27 28 29 32 33 34 35 36 37 38 39 40 41 42 43 44 45 46 47 48 49 50 51 52,
[111, size=1] 	 0.055474084 	  1 2 3 4 5 6 7 8 9 10 11 12 13 14 15 16 17 18 19 20 21 22 23 24 25 26 27 28 29 30 32 33 34 35 36 37 38 39 40 41 42 43 44 45 46 47 48 49 50 51 52,
[112, size=2] 	 0.024167292 	  1 2 3 4 5 6 7 8 9 10 11 12 13 14 15 16 17 18 19 20 21 22 23 24 25 27 28 29 30 32 33 34 35 36 37 38 39 40 41 42 43 44 45 46 47 48 49 50 51 52,
[113, size=3] 	 0.0123201385 	  1 2 3 4 5 6 7 8 9 10 11 12 13 14 15 16 17 18 19 20 21 22 23 24 25 27 29 30 32 33 34 35 36 37 38 39 40 41 42 43 44 45 46 47 48 49 50 51 52,
[114, size=1] 	 0.09162914 	  1 2 3 4 5 6 7 8 9 10 11 12 13 14 15 16 17 18 19 20 21 22 23 24 25 27 28 29 30 31 32 33 34 35 36 37 38 39 40 41 42 43 44 45 46 47 48 49 50 51 52,
[115, size=1] 	 0.10044884 	  1 2 3 4 5 6 7 8 9 10 11 12 13 14 15 16 17 18 19 20 21 22 23 24 25 26 27 29 30 31 32 33 34 35 36 37 38 39 40 41 42 43 44 45 46 47 48 49 50 51 52,
[116, size=2] 	 0.0071736462 	  1 2 3 4 5 6 7 8 9 10 11 12 13 14 15 16 17 18 19 20 21 22 23 24 25 26 27 29 30 31 32 33 34 35 36 37 38 39 40 42 43 44 45 46 47 48 49 50 51 52,
[117, size=12] 	 8.664385E-4 	  1 2 3 4 5 6 7 8 9 10 11 12 13 14 15 16 17 18 19 20 21 22 23 24 25 26 27 29 30 31 32 33 34 35 36 37 39 40 51 52,
[118, size=13] 	 0.001328562 	  1 3 4 5 6 7 8 9 10 11 12 13 14 15 16 17 18 19 20 21 22 23 24 25 26 27 29 30 31 32 33 34 35 36 37 39 40 51 52,
[119, size=20] 	 1.2830178E-5 	  1 3 4 6 7 8 9 11 12 16 18 19 20 21 22 23 24 25 26 27 29 30 31 32 33 34 35 36 37 39 40 51,
[120, size=21] 	 0.0011150633 	  1 3 4 6 7 8 9 11 16 18 19 20 21 22 23 24 25 26 27 29 30 31 32 33 34 35 36 37 39 40 51,
[121, size=1] 	 0.05258427 	  1 2 3 4 5 6 7 8 9 10 11 12 13 14 15 16 17 18 19 20 21 22 23 24 25 26 27 28 29 30 31 32 33 34 35 36 37 38 39 40 42 43 44 45 46 47 48 49 50 51 52,
[122, size=2] 	 0.053262867 	  1 2 3 4 5 6 7 8 9 10 11 12 13 14 15 16 17 18 19 20 21 22 23 24 25 26 27 28 29 30 31 32 33 34 35 36 37 38 39 40 43 44 45 46 47 48 49 50 51 52,
[123, size=3] 	 8.5587427E-4 	  1 2 3 4 5 6 7 8 9 10 11 12 13 14 15 16 17 18 19 20 21 22 23 24 25 26 27 28 29 30 31 32 33 34 35 36 37 38 39 40 43 44 45 47 48 49 50 51 52,
[124, size=5] 	 0.003943457 	  1 2 3 4 5 6 7 8 9 10 11 12 13 14 15 16 17 18 19 20 21 22 23 24 25 26 27 28 29 30 31 32 33 34 35 36 37 38 39 40 43 44 45 48 49 51 52,
[125, size=6] 	 2.7183755E-4 	  1 2 3 4 5 6 7 8 9 10 11 12 13 14 15 16 17 18 19 20 21 22 23 24 25 26 27 28 29 30 31 32 33 34 35 36 37 38 39 40 43 45 48 49 51 52,
[126, size=9] 	 0.016790973 	  1 2 3 4 5 6 7 8 9 10 11 12 13 14 15 16 17 18 19 20 21 22 23 24 25 26 27 28 29 30 31 32 33 34 35 36 37 38 39 40 48 51 52,
[127, size=11] 	 0.022253418 	  1 2 3 4 5 6 7 8 9 10 11 12 13 14 15 16 17 18 19 20 21 22 23 24 25 26 27 28 29 30 31 32 33 34 35 36 37 39 40 51 52,
[128, size=19] 	 8.860109E-6 	  1 3 4 6 7 8 9 11 12 16 18 19 20 21 22 23 24 25 26 27 28 29 30 31 32 33 34 35 36 37 39 40 51,
[129, size=20] 	 5.348216E-6 	  1 3 4 6 7 8 9 11 16 18 19 20 21 22 23 24 25 26 27 28 29 30 31 32 33 34 35 36 37 39 40 51,
[130, size=1] 	 0.0596344 	  1 2 3 4 5 6 7 8 9 10 11 12 13 14 15 16 17 18 19 20 21 22 23 24 25 26 27 28 29 30 31 32 33 34 35 36 37 38 39 40 41 43 44 45 46 47 48 49 50 51 52,
[131, size=6] 	 2.6743693E-4 	  1 2 3 4 5 6 7 8 9 10 11 12 13 14 15 16 17 18 19 20 21 22 23 24 25 26 27 28 29 30 31 32 33 34 35 36 37 38 39 40 41 45 48 49 51 52,
[132, size=7] 	 0.0013363054 	  1 2 3 4 5 6 7 8 9 10 11 12 13 14 15 16 17 18 19 20 21 22 23 24 25 26 27 28 29 30 31 32 33 34 35 36 37 38 39 40 41 48 49 51 52,
[133, size=10] 	 0.005193912 	  1 2 3 4 5 6 7 8 9 10 11 12 13 14 15 16 17 18 19 20 21 22 23 24 25 26 27 28 29 30 31 32 33 34 35 36 37 39 40 41 51 52,
[134, size=1] 	 0.007146999 	  1 2 3 4 5 6 7 8 9 10 11 12 13 14 15 16 17 18 19 20 21 22 23 24 25 26 27 28 29 30 31 32 33 34 35 36 37 38 39 40 41 42 43 44 45 47 48 49 50 51 52,
[135, size=2] 	 0.037249524 	  1 2 3 4 5 6 7 8 9 10 11 12 13 14 15 16 17 18 19 20 21 22 23 24 25 26 27 28 29 30 31 32 33 34 35 36 37 38 39 40 41 42 43 44 45 48 49 50 51 52,
[136, size=6] 	 0.006031637 	  1 2 3 4 5 6 7 8 9 10 11 12 13 14 15 16 17 18 19 20 21 22 23 24 25 26 27 28 29 30 31 32 33 34 35 36 37 38 39 40 41 42 48 49 51 52,
[137, size=7] 	 0.08849189 	  1 2 3 4 5 6 7 8 9 10 11 12 13 14 15 16 17 18 19 20 21 22 23 24 25 26 27 28 29 30 31 32 33 34 35 36 37 38 39 40 41 42 48 51 52,
[138, size=13] 	 5.970645E-4 	  1 3 4 6 7 8 9 10 11 12 13 16 17 18 19 20 21 22 23 24 25 26 27 28 29 30 31 32 33 34 35 36 37 39 40 41 42 51 52,
[139, size=17] 	 0.010040078 	  1 3 4 6 7 8 9 11 12 16 18 19 20 21 22 23 24 25 26 27 28 29 30 31 32 33 34 35 36 37 39 40 41 42 51,
[140, size=1] 	 0.006683509 	  1 2 3 4 5 6 7 8 9 10 11 12 13 14 15 16 17 18 19 20 21 22 23 24 25 26 27 28 29 30 31 32 33 34 35 36 37 38 39 40 41 42 43 44 45 46 48 49 50 51 52,
[141, size=6] 	 0.002030204 	  1 2 3 4 5 6 7 8 9 10 11 12 13 14 15 16 17 18 19 20 21 22 23 24 25 26 27 28 29 30 31 32 33 34 35 36 37 38 39 40 41 42 46 48 51 52,
[142, size=1] 	 0.030285649 	  1 2 3 4 5 6 7 8 9 10 11 12 13 14 15 16 17 18 19 20 21 22 23 24 25 26 27 28 29 30 31 32 33 34 35 36 37 38 39 40 41 42 43 44 45 46 47 48 49 51 52,
[143, size=5] 	 0.009372677 	  1 2 3 4 5 6 7 8 9 10 11 12 13 14 15 16 17 18 19 20 21 22 23 24 25 26 27 28 29 30 31 32 33 34 35 36 37 38 39 40 41 42 46 47 48 51 52,
[144, size=1] 	 0.0029629632 	  1 2 3 4 5 6 7 8 9 10 11 12 13 14 15 16 17 18 19 20 21 22 23 24 25 26 27 28 29 30 31 32 33 34 35 36 37 38 39 40 41 42 43 45 46 47 48 49 50 51 52,
[145, size=2] 	 0.013215716 	  1 2 3 4 5 6 7 8 9 10 11 12 13 14 15 16 17 18 19 20 21 22 23 24 25 26 27 28 29 30 31 32 33 34 35 36 37 38 39 40 41 42 45 46 47 48 49 50 51 52,
[146, size=3] 	 0.009170242 	  1 2 3 4 5 6 7 8 9 10 11 12 13 14 15 16 17 18 19 20 21 22 23 24 25 26 27 28 29 30 31 32 33 34 35 36 37 38 39 40 41 42 46 47 48 49 50 51 52,
[147, size=4] 	 0.0140692 	  1 2 3 4 5 6 7 8 9 10 11 12 13 14 15 16 17 18 19 20 21 22 23 24 25 26 27 28 29 30 31 32 33 34 35 36 37 38 39 40 41 42 46 47 48 50 51 52,
[148, size=3] 	 0.0030048543 	  1 2 3 4 5 6 7 8 9 10 11 12 13 14 15 16 17 18 19 20 21 22 23 24 25 26 27 28 29 30 31 32 33 34 35 36 37 38 39 40 41 42 44 46 47 48 50 51 52,
[149, size=1] 	 4.9605547E-4 	  1 2 3 4 5 6 7 8 9 10 11 12 13 14 15 16 17 18 19 20 21 22 23 24 25 26 27 28 29 30 31 32 33 34 35 36 37 38 39 40 41 42 43 44 46 47 48 49 50 51 52,
[150, size=2] 	 0.007174859 	  1 2 3 4 5 6 7 8 9 10 11 12 13 14 15 16 17 18 19 20 21 22 23 24 25 26 27 28 29 30 31 32 33 34 35 36 37 38 39 40 41 42 43 44 46 47 48 50 51 52,
[151, size=1] 	 0.02094959 	  1 2 3 4 5 6 7 8 9 10 11 12 13 14 15 16 17 18 19 20 21 22 23 24 25 26 27 28 29 30 31 32 33 34 35 36 37 38 39 40 41 42 43 44 45 46 47 48 50 51 52,
[152, size=2] 	 0.0027978725 	  1 2 3 4 5 6 7 8 9 10 11 12 13 14 15 16 17 18 19 20 21 22 23 24 25 26 27 28 29 30 31 32 33 34 35 36 37 38 39 40 41 42 43 44 45 46 47 50 51 52,
[153, size=1] 	 0.17315865 	  1 2 3 4 5 6 7 8 9 10 11 12 13 14 15 16 17 18 19 20 21 22 23 24 25 26 27 28 29 30 31 32 33 34 35 36 37 38 39 40 41 42 43 44 45 46 47 49 50 51 52,
[154, size=4] 	 0.0052991626 	  1 3 4 5 6 7 8 9 10 11 12 13 15 16 17 18 19 20 21 22 23 24 25 26 27 28 29 30 31 32 33 34 35 36 37 39 40 41 42 43 44 45 46 47 49 50 51 52,
[155, size=1] 	 0.15616158 	  1 2 3 4 5 6 7 8 9 10 11 12 13 14 15 16 17 18 19 20 21 22 23 24 25 26 27 28 29 30 31 32 33 34 35 36 37 39 40 41 42 43 44 45 46 47 48 49 50 51 52,
[156, size=5] 	 0.003279526 	  1 3 4 6 7 8 9 10 11 12 13 16 17 18 19 20 21 22 23 24 25 26 27 28 29 30 31 32 33 34 35 36 37 39 40 41 42 43 44 45 46 47 48 49 50 51 52,
[157, size=8] 	 0.0045595705 	  1 3 4 6 7 8 9 11 12 13 16 18 19 20 21 22 23 24 25 26 27 28 29 30 31 32 33 34 35 36 37 39 40 41 42 43 44 45 46 47 48 49 50 51,
[158, size=1] 	 0.20672882 	  1 3 4 5 6 7 8 9 10 11 12 13 14 15 16 17 18 19 20 21 22 23 24 25 26 27 28 29 30 31 32 33 34 35 36 37 38 39 40 41 42 43 44 45 46 47 48 49 50 51 52,
[159, size=2] 	 7.360519E-4 	  1 3 4 5 6 7 8 9 10 11 12 13 15 16 17 18 19 20 21 22 23 24 25 26 27 28 29 30 31 32 33 34 35 36 37 38 39 40 41 42 43 44 45 46 47 48 49 50 51 52,
[160, size=1] 	 0.22071573 	  1 2 3 4 5 6 7 8 9 10 11 12 13 15 16 17 18 19 20 21 22 23 24 25 26 27 28 29 30 31 32 33 34 35 36 37 38 39 40 41 42 43 44 45 46 47 48 49 50 51 52,
[161, size=2] 	 0.013067556 	  1 2 3 4 5 6 7 8 9 10 11 12 13 16 17 18 19 20 21 22 23 24 25 26 27 28 29 30 31 32 33 34 35 36 37 38 39 40 41 42 43 44 45 46 47 48 49 50 51 52,
[162, size=1] 	 0.20672695 	  1 2 3 4 5 6 7 8 9 10 11 12 13 14 16 17 18 19 20 21 22 23 24 25 26 27 28 29 30 31 32 33 34 35 36 37 38 39 40 41 42 43 44 45 46 47 48 49 50 51 52,
[163, size=2] 	 0.005703461 	  1 2 3 4 6 7 8 9 10 11 12 13 14 16 17 18 19 20 21 22 23 24 25 26 27 28 29 30 31 32 33 34 35 36 37 38 39 40 41 42 43 44 45 46 47 48 49 50 51 52,
[164, size=1] 	 0.2515026 	  1 2 3 4 6 7 8 9 10 11 12 13 14 15 16 17 18 19 20 21 22 23 24 25 26 27 28 29 30 31 32 33 34 35 36 37 38 39 40 41 42 43 44 45 46 47 48 49 50 51 52,
[165, size=2] 	 0.026476339 	  1 2 3 4 6 7 8 9 11 12 13 14 15 16 17 18 19 20 21 22 23 24 25 26 27 28 29 30 31 32 33 34 35 36 37 38 39 40 41 42 43 44 45 46 47 48 49 50 51 52,
[166, size=5] 	 0.004077708 	  1 2 3 4 6 7 8 9 11 12 14 15 16 18 19 20 21 22 23 24 25 26 27 28 29 30 31 32 33 34 35 36 37 38 39 40 41 42 43 44 45 46 47 48 49 50 51,
[167, size=8] 	 0.0010409404 	  1 2 3 4 7 8 9 14 15 16 18 19 20 21 22 23 24 25 26 27 28 29 30 31 32 33 34 35 36 37 38 39 40 41 42 43 44 45 46 47 48 49 50 51,
[168, size=1] 	 0.21855871 	  1 2 3 4 5 6 7 8 9 11 12 13 14 15 16 17 18 19 20 21 22 23 24 25 26 27 28 29 30 31 32 33 34 35 36 37 38 39 40 41 42 43 44 45 46 47 48 49 50 51 52,
[169, size=4] 	 2.7976312E-6 	  1 2 3 4 5 6 7 8 9 11 12 14 15 16 18 19 20 21 22 23 24 25 26 27 28 29 30 31 32 33 34 35 36 37 38 39 40 41 42 43 44 45 46 47 48 49 50 51,
[170, size=7] 	 0.0056966925 	  1 2 3 4 5 7 8 9 14 15 16 18 19 20 21 22 23 24 25 26 27 28 29 30 31 32 33 34 35 36 37 38 39 40 41 42 43 44 45 46 47 48 49 50 51,
[171, size=9] 	 2.476973E-4 	  1 2 3 5 7 8 9 14 15 16 18 19 20 21 22 23 24 25 26 27 28 29 30 31 32 33 34 35 37 38 39 40 41 42 43 44 45 46 47 48 49 50 51,
[172, size=11] 	 0.0022053132 	  1 2 3 5 7 8 9 14 15 18 19 20 21 22 23 24 25 26 27 28 29 30 31 32 33 35 37 38 39 40 41 42 43 44 45 46 47 48 49 50 51,
[173, size=1] 	 0.42110422 	  1 2 3 4 5 6 7 8 9 10 11 12 13 14 15 16 17 18 19 20 21 22 23 24 25 26 27 28 29 30 31 32 33 34 35 36 37 38 39 40 41 42 43 44 45 46 47 48 49 50 51,
[174, size=2] 	 0.0015466319 	  1 2 3 4 5 6 7 8 9 10 11 12 13 14 15 16 18 19 20 21 22 23 24 25 26 27 28 29 30 31 32 33 34 35 36 37 38 39 40 41 42 43 44 45 46 47 48 49 50 51,
[175, size=3] 	 0.007205908 	  1 2 3 4 5 6 7 8 9 10 11 12 14 15 16 18 19 20 21 22 23 24 25 26 27 28 29 30 31 32 33 34 35 36 37 38 39 40 41 42 43 44 45 46 47 48 49 50 51,
[176, size=1] 	 0.28218272 	  1 2 3 4 5 6 7 8 9 10 11 12 13 14 15 16 18 19 20 21 22 23 24 25 26 27 28 29 30 31 32 33 34 35 36 37 38 39 40 41 42 43 44 45 46 47 48 49 50 51 52,
[177, size=1] 	 0.20247085 	  1 2 3 4 5 6 7 8 9 10 11 12 14 15 16 17 18 19 20 21 22 23 24 25 26 27 28 29 30 31 32 33 34 35 36 37 38 39 40 41 42 43 44 45 46 47 48 49 50 51 52,
[178, size=3] 	 0.0011241176 	  1 2 3 4 5 7 8 9 10 11 14 15 16 17 18 19 20 21 22 23 24 25 26 27 28 29 30 31 32 33 34 35 36 37 38 39 40 41 42 43 44 45 46 47 48 49 50 51 52,
[179, size=4] 	 0.015528407 	  1 2 3 4 5 7 8 9 10 14 15 16 17 18 19 20 21 22 23 24 25 26 27 28 29 30 31 32 33 34 35 36 37 38 39 40 41 42 43 44 45 46 47 48 49 50 51 52,
[180, size=7] 	 0.013821782 	  1 2 3 5 7 8 9 10 14 15 16 17 18 19 20 21 22 23 24 25 26 27 28 29 30 31 32 33 35 37 38 39 40 41 42 43 44 45 46 47 48 49 50 51 52,
[181, size=10] 	 0.008482275 	  1 2 3 5 7 10 14 15 17 18 19 20 21 22 23 24 25 26 27 28 29 30 31 32 33 35 37 38 39 40 41 42 43 44 45 46 47 48 49 50 51 52,
[182, size=1] 	 0.09488277 	  1 2 3 4 5 6 7 8 9 10 11 13 14 15 16 17 18 19 20 21 22 23 24 25 26 27 28 29 30 31 32 33 34 35 36 37 38 39 40 41 42 43 44 45 46 47 48 49 50 51 52,
[183, size=3] 	 0.015981643 	  1 2 3 4 5 7 8 9 10 13 14 15 16 17 18 19 20 21 22 23 24 25 26 27 28 29 30 31 32 33 34 35 36 37 38 39 40 41 42 43 44 45 46 47 48 49 50 51 52,
[184, size=4] 	 0.0044973968 	  1 2 3 4 5 7 8 9 10 13 14 15 16 17 18 19 20 21 22 23 24 25 26 27 28 29 30 31 32 33 34 35 37 38 39 40 41 42 43 44 45 46 47 48 49 50 51 52,
[185, size=5] 	 0.0012559418 	  1 2 3 5 7 8 9 10 13 14 15 16 17 18 19 20 21 22 23 24 25 26 27 28 29 30 31 32 33 34 35 37 38 39 40 41 42 43 44 45 46 47 48 49 50 51 52,
[186, size=6] 	 2.640291E-6 	  1 2 3 5 7 8 9 10 13 14 15 16 17 18 19 20 21 22 23 24 25 26 27 28 29 30 31 32 33 35 37 38 39 40 41 42 43 44 45 46 47 48 49 50 51 52,
[187, size=7] 	 0.005226723 	  1 2 3 5 7 8 9 10 13 14 15 17 18 19 20 21 22 23 24 25 26 27 28 29 30 31 32 33 35 37 38 39 40 41 42 43 44 45 46 47 48 49 50 51 52,
[188, size=8] 	 0.009208542 	  1 2 3 5 7 9 10 13 14 15 17 18 19 20 21 22 23 24 25 26 27 28 29 30 31 32 33 35 37 38 39 40 41 42 43 44 45 46 47 48 49 50 51 52,
[189, size=9] 	 0.006351503 	  1 2 3 5 7 10 13 14 15 17 18 19 20 21 22 23 24 25 26 27 28 29 30 31 32 33 35 37 38 39 40 41 42 43 44 45 46 47 48 49 50 51 52,
[190, size=1] 	 0.02874532 	  1 2 3 4 5 7 8 9 10 11 12 13 14 15 16 17 18 19 20 21 22 23 24 25 26 27 28 29 30 31 32 33 34 35 36 37 38 39 40 41 42 43 44 45 46 47 48 49 50 51 52,
[191, size=2] 	 0.08090726 	  1 2 3 4 5 7 8 9 10 12 13 14 15 16 17 18 19 20 21 22 23 24 25 26 27 28 29 30 31 32 33 34 35 36 37 38 39 40 41 42 43 44 45 46 47 48 49 50 51 52,
[192, size=5] 	 0.020480864 	  1 2 3 5 7 8 9 10 12 13 14 15 16 17 18 19 20 21 22 23 24 25 26 27 28 29 30 31 32 33 35 37 38 39 40 41 42 43 44 45 46 47 48 49 50 51 52,
[193, size=1] 	 0.019978018 	  1 2 3 4 5 6 7 8 9 10 12 13 14 15 16 17 18 19 20 21 22 23 24 25 26 27 28 29 30 31 32 33 34 35 36 37 38 39 40 41 42 43 44 45 46 47 48 49 50 51 52,
[194, size=4] 	 0.0060275085 	  1 2 3 5 6 7 8 9 10 12 13 14 15 16 17 18 19 20 21 22 23 24 25 26 27 28 29 30 31 32 33 35 37 38 39 40 41 42 43 44 45 46 47 48 49 50 51 52,
[195, size=3] 	 0.09731811 	  1 2 3 5 6 7 8 9 10 11 12 13 14 15 16 17 18 19 20 21 22 23 24 25 26 27 28 29 30 31 32 33 35 37 38 39 40 41 42 43 44 45 46 47 48 49 50 51 52,
[196, size=2] 	 0.0042552473 	  1 2 3 5 6 7 8 9 10 11 12 13 14 15 16 17 18 19 20 21 22 23 24 25 26 27 28 29 30 31 32 33 35 36 37 38 39 40 41 42 43 44 45 46 47 48 49 50 51 52,
[197, size=1] 	 0.0012770368 	  1 2 3 4 5 6 7 8 9 10 11 12 13 14 15 16 17 18 19 20 21 22 23 24 25 26 27 28 29 30 31 32 33 35 36 37 38 39 40 41 42 43 44 45 46 47 48 49 50 51 52,
[198, size=1] 	 0.11917136 	  1 2 3 4 5 6 7 8 9 10 11 12 13 14 15 17 18 19 20 21 22 23 24 25 26 27 28 29 30 31 32 33 34 35 36 37 38 39 40 41 42 43 44 45 46 47 48 49 50 51 52,
[199, size=3] 	 0.020660022 	  1 2 3 4 5 6 7 10 11 12 13 14 15 17 18 19 20 21 22 23 24 25 26 27 28 29 30 31 32 33 34 35 36 37 38 39 40 41 42 43 44 45 46 47 48 49 50 51 52,
[200, size=1] 	 0.057252306 	  1 2 3 4 5 6 7 9 10 11 12 13 14 15 16 17 18 19 20 21 22 23 24 25 26 27 28 29 30 31 32 33 34 35 36 37 38 39 40 41 42 43 44 45 46 47 48 49 50 51 52,
[201, size=2] 	 0.083851375 	  1 2 3 4 5 6 7 10 11 12 13 14 15 16 17 18 19 20 21 22 23 24 25 26 27 28 29 30 31 32 33 34 35 36 37 38 39 40 41 42 43 44 45 46 47 48 49 50 51 52,
[202, size=1] 	 0.06042878 	  1 2 3 4 5 6 7 8 10 11 12 13 14 15 16 17 18 19 20 21 22 23 24 25 26 27 28 29 30 31 32 33 34 35 36 37 38 39 40 41 42 43 44 45 46 47 48 49 50 51 52,
;
END; [Splits]

BEGIN Network;
DIMENSIONS ntax=52 nvertices=1500 nedges=2796;
DRAW to_scale rotate=-1.3823007;
TRANSLATE
2 'sar1_CMER|CMT196C_small_GTP_binding_protein_Sar1',
3 'sar1_Phatr2|6775|gw1_7_282_1',
4 'sar1_Thaps3|39497|estExt_gwp_gw1_C_chr_20302',
5 'sar1_phytoph_PITG_00089_|_PITT_00089_|_Phytophthora_infestans_GTP_binding_protein_SAR1_translation_191_aa',
6 'sar1_cryptoPar_|66362880|ref|XP_628406_1|_SAR1_like_small_GTpase_',
7 'sar1_plasmoB_PB000267_00_0_|||small_GTP_binding_protein_sar1_putative|Plasmodium_berghei|chr_|||Auto',
8 'sar1_pfalci_gi|23510151|ref|NP_702817_1|_small_GTP_binding_protein_sar1_',
9 'sar1_Toxoplasma_gondii|X|33_m01336|Annotation|Toxoplasma_gondii_TIGR|protein_coding_small_GTP_binding_protein_sar1_putative',
10 'sar1_tparva_529_m04128_|TP04_0542|TP04_0542|GTP_binding_protein_putative|Theileria_parva|chr_4|c4m529|529',
11 'sar1_tricho_85686_m00151',
12 'sar1_ecuni_gi|19173546|ref|NP_597349_1|_ADP_RIBOSYLATION_FACTOR_LIKE_GTP_BINDING_PROTEIN_',
13 'sar1_tetrahym_51_m00272_|||small_GTP_binding_protein_domain_containing_protein|T__thermophilia|chr_0|8254437|51',
14 'sar1_glamblia_gi|71077142|ref|XP_771086_1|_GTP_binding_protein_',
15 'sar1_naegleria_estExt_Genewise1_C_230065',
16 'sar1_leish_LinJ05_V3_0030_|||small_GTP_binding_protein_putative|Leishmania_infantum|chr_5|||Auto',
17 'sar1_ehisto_377_m00035_|||Sar_family_GTPase|Entamoeba_histolytica|chr_unknown|||Auto',
18 'sar1_cioinaI_|198432687|ref|XP_002129675_1|_PREDICTED__similar_to_expressed_hypothetical_protein_',
19 'sar1_monosiga_|167523441|ref|XP_001746057_1|_hypothetical_protein_',
20 'sar1_xenopus__|148233926|ref|NP_001087684_1|_MGC82076_protein_',
21 'sar1_gallus_|118092613|ref|XP_421589_2|_PREDICTED__similar_to_SAR1a_protein_',
22 'sar1_homo_|9910542|ref|NP_064535_1|_SAR1a_gene_homolog_1_',
23 'sar1_danio_|66773354|ref|NP_001019548_1|_SAR1a_gene_homolog_2_',
24 'sar1_rattus_|57528164|ref|NP_001009622_1|_SAR1a_gene_homolog_2_',
25 'sar1_bos_|78369468|ref|NP_001030392_1|_SAR1a_gene_homolog_2_',
26 'sar1_apis|48109763|ref|XP_393115_1|_PREDICTED__similar_to_sar1_CG7073_PA_isoform_A_isoform_1_',
27 'sar1_droso_|24648946|ref|NP_732717_1|_sar1_isoform_A_',
28 'sar1_yarrowia_|50549275|ref|XP_502108_1|_YALI0C21824p_',
29 'sar1_neurospora_|164429042|ref|XP_001728508_1|_hypothetical_protein_NCU11181_',
30 'sar1_aspergillus_|67516259|ref|XP_658015_1|_SARA_ASPNG_GTP_binding_protein_SARA_',
31 'sar1_schizo_|19113360|ref|NP_596568_1|_ADP_ribosylation_factor_Sar1_',
32 'sar1_ustilago_|71024587|ref|XP_762523_1|_hypothetical_protein_UM06376_1_',
33 'sar1_cryptococcus_|58263014|ref|XP_568917_1|_SAR_small_monomeric_GTPase_',
34 'sar1_debaro_|50418685|ref|XP_457862_1|_hypothetical_protein_DEHA0C04686g_',
35 'sar1_pichia_|126135080|ref|XP_001384064_1|_GTP_binding_protein_',
36 'sar1_candiA_|68487177|ref|XP_712532_1|_likely_ARF_family_GTP_binding_protein_',
37 'sar1_candiG_|50287031|ref|XP_445945_1|_unnamed_protein_product_',
38 'sar1_Sbay_c556_24807',
39 'sar1_Smik_c11_21455',
40 'sar1_Spar_c381_22049',
41 'sar1_kluyvero_|50303361|ref|XP_451622_1|_unnamed_protein_product_',
42 'sar1_dicty_DDB0229965_|Protein|_gene__sarA_on_chromosome__2_position_1631163_to_1632158',
43 'sar1_athali_|15223516|ref|NP_176029_1|_ATSAR1B_SECRETION_ASSOCIATED_RAS_1_B_GTP_binding_',
44 'sar1_oryza_|125525753|gb|EAY73867_1|_hypothetical_protein_OsI_01745_',
45 'sar1_populus_|224111920|ref|XP_002316023_1|_predicted_protein_',
46 'sar1_physco_|168044863|ref|XP_001774899_1|_Sar1_family_small_GTPase_',
47 'sar1_ostreo_|145356753|ref|XP_001422590_1|_predicted_protein_',
48 'sar1_Volca1|80466|estExt_Genewise1Plus_C_120131',
49 'sar1_chlamydomonas_|159482968|ref|XP_001699537_1|_sar_type_small_GTPase_',
1184 'sar1_Scer_SAR1YPL218W',
1364 'sar1_cryptoHomi_|67614753|ref|XP_667389_1|_small_GTP_binding_protein_sar1_',
1441 'sar1_mus_|21703344|ref|NP_033146_1|_SAR1a_gene_homolog_',
1498 'sar1_cparv_gi|66362880|ref|XP_628406_1|_SAR1_like_small_GTpase_',
;
VERTICES
1 -0.16329713 0.0 w=2 h=2 s=n,
2 0.0 0.0 w=2 h=2 c=0 153 0 b=0 153 0,
3 -0.0040476634 0.042468164 w=2 h=2 c=0 0 255 b=0 0 255,
4 -0.0011983783 0.054564733 w=2 h=2 c=0 0 255 b=0 0 255,
5 -0.022672743 0.073288366 w=2 h=2 c=0 0 255 b=0 0 255,
6 -0.05437246 0.11246487 w=2 h=2 c=0 0 255 b=0 0 255,
7 -0.05292772 0.17049117 w=2 h=2 c=0 0 255 b=0 0 255,
8 -0.054068748 0.17647243 w=2 h=2 c=0 0 255 b=0 0 255,
9 -0.09227363 0.16039868 w=2 h=2 c=0 0 255 b=0 0 255,
10 -0.098233156 0.25423613 w=2 h=2 c=0 0 255 b=0 0 255,
11 -0.12853388 0.3148497 w=2 h=2 c=153 153 0 b=153 153 0,
12 -0.1453229 0.4588975 w=2 h=2 c=255 0 51 b=255 0 51,
13 -0.1996833 0.2773325 w=2 h=2 c=0 0 255 b=0 0 255,
14 -0.23990683 0.30740526 w=2 h=2 c=153 153 0 b=153 153 0,
15 -0.26215476 0.23946229 w=2 h=2 c=153 153 0 b=153 153 0,
16 -0.2932243 0.24461623 w=2 h=2 c=153 153 0 b=153 153 0,
17 -0.3147361 0.20337284 w=2 h=2 c=153 0 153 b=153 0 153,
18 -0.3410808 0.15451658 w=2 h=2 c=153 0 0 b=153 0 0,
19 -0.370959 0.14910732 w=2 h=2,
20 -0.40380254 0.08065533 w=2 h=2 c=153 0 0 b=153 0 0,
21 -0.40172723 0.07144243 w=2 h=2 c=153 0 0 b=153 0 0,
22 -0.40855435 0.07156802 w=2 h=2 c=153 0 0 b=153 0 0,
23 -0.40692157 0.06080112 w=2 h=2 c=153 0 0 b=153 0 0,
24 -0.41303322 0.052252267 w=2 h=2 c=153 0 0 b=153 0 0,
25 -0.41254374 0.050510272 w=2 h=2 c=153 0 0 b=153 0 0,
26 -0.38515496 -0.0103606675 w=2 h=2 c=153 0 0 b=153 0 0,
27 -0.37756363 -0.02039061 w=2 h=2 c=153 0 0 b=153 0 0,
28 -0.3498042 -0.08466032 w=2 h=2 c=255 0 51 b=255 0 51,
29 -0.35065863 -0.10674155 w=2 h=2 c=255 0 51 b=255 0 51,
30 -0.3249238 -0.1044207 w=2 h=2 c=255 0 51 b=255 0 51,
31 -0.32734188 -0.12562974 w=2 h=2 c=255 0 51 b=255 0 51,
32 -0.3011986 -0.123355545 w=2 h=2 c=255 0 51 b=255 0 51,
33 -0.29191023 -0.12679002 w=2 h=2 c=255 0 51 b=255 0 51,
34 -0.27277786 -0.16349906 w=2 h=2 c=255 0 51 b=255 0 51,
35 -0.26893407 -0.16715662 w=2 h=2 c=255 0 51 b=255 0 51,
36 -0.2688617 -0.19274577 w=2 h=2 c=255 0 51 b=255 0 51,
37 -0.21525337 -0.18357661 w=2 h=2 c=255 0 51 b=255 0 51,
38 -0.20961337 -0.19881377 w=2 h=2 c=255 0 51 b=255 0 51,
39 -0.208931 -0.19341756 w=2 h=2 c=255 0 51 b=255 0 51,
40 -0.2083675 -0.19329204 w=2 h=2 c=255 0 51 b=255 0 51,
41 -0.17858306 -0.17271242 w=2 h=2 c=255 0 51 b=255 0 51,
42 -0.08666226 -0.15411374 w=2 h=2 c=153 0 153 b=153 0 153,
43 -0.07839056 -0.0945711 w=2 h=2 c=0 153 51 b=0 153 51,
44 -0.06621915 -0.09623754 w=2 h=2 c=0 153 51 b=0 153 51,
45 -0.06441685 -0.09269146 w=2 h=2 c=0 153 51 b=0 153 51,
46 -0.057689212 -0.08333938 w=2 h=2 c=0 153 51 b=0 153 51,
47 -0.057178907 -0.062387545 w=2 h=2 c=0 153 51 b=0 153 51,
48 -0.03900226 -0.04516712 w=2 h=2 c=0 153 51 b=0 153 51,
49 -0.03537944 -0.039520267 w=2 h=2 c=0 153 51 b=0 153 51,
50 -0.16330013 3.642233E-7 w=2 h=2 s=n,
51 -0.1705673 -0.0013313945 w=2 h=2 s=n,
52 -0.17056431 -0.0013317588 w=2 h=2 s=n,
53 -0.1682185 9.016875E-4 w=2 h=2 s=n,
54 -0.17548567 -4.300713E-4 w=2 h=2 s=n,
55 -0.1784777 0.006286135 w=2 h=2 s=n,
56 -0.18574487 0.0049543763 w=2 h=2 s=n,
57 -0.18737964 0.0052539594 w=2 h=2 s=n,
58 -0.17712043 -1.3048844E-4 w=2 h=2 s=n,
59 -0.18738486 0.0052552437 w=2 h=2 s=n,
60 -0.17712565 -1.2920385E-4 w=2 h=2 s=n,
61 -0.18738821 0.005253731 w=2 h=2 s=n,
62 -0.17712902 -1.3071674E-4 w=2 h=2 s=n,
63 -0.1771238 -1.3200131E-4 w=2 h=2 s=n,
64 -0.17548902 -4.3158417E-4 w=2 h=2 s=n,
65 -0.17057067 -0.0013329075 w=2 h=2 s=n,
66 -0.19279644 0.0069415625 w=2 h=2 s=n,
67 -0.1927998 0.0069400496 w=2 h=2 s=n,
68 -0.19383532 0.006547333 w=2 h=2 s=n,
69 -0.18842372 0.0048610144 w=2 h=2 s=n,
70 -0.17816451 -5.234334E-4 w=2 h=2 s=n,
71 -0.17815931 -5.2471797E-4 w=2 h=2 s=n,
72 -0.17652453 -8.243008E-4 w=2 h=2 s=n,
73 -0.19521599 0.005166663 w=2 h=2 s=n,
74 -0.18980439 0.0034803443 w=2 h=2 s=n,
75 -0.1795452 -0.0019041034 w=2 h=2 s=n,
76 -0.17953998 -0.0019053881 w=2 h=2 s=n,
77 -0.1779052 -0.002204971 w=2 h=2 s=n,
78 -0.17686969 -0.0018122543 w=2 h=2 s=n,
79 -0.17195134 -0.0027135776 w=2 h=2 s=n,
80 -0.17194797 -0.0027120647 w=2 h=2 s=n,
81 -0.17194498 -0.0027124288 w=2 h=2 s=n,
82 -0.19383857 0.0065458687 w=2 h=2 s=n,
83 -0.19521923 0.0051651984 w=2 h=2 s=n,
84 -0.18980765 0.0034788796 w=2 h=2 s=n,
85 -0.17954844 -0.001905568 w=2 h=2 s=n,
86 -0.17954323 -0.0019068526 w=2 h=2 s=n,
87 -0.17790847 -0.0022064354 w=2 h=2 s=n,
88 -0.19642358 0.004098248 w=2 h=2 s=n,
89 -0.191012 0.0024119297 w=2 h=2 s=n,
90 -0.18075278 -0.002972518 w=2 h=2 s=n,
91 -0.18074757 -0.0029738026 w=2 h=2 s=n,
92 -0.17911279 -0.0032733856 w=2 h=2 s=n,
93 -0.17910954 -0.003271921 w=2 h=2 s=n,
94 -0.17807403 -0.0028792045 w=2 h=2 s=n,
95 -0.17315568 -0.0037805277 w=2 h=2 s=n,
96 -0.17315231 -0.0037790148 w=2 h=2 s=n,
97 -0.17314932 -0.003779379 w=2 h=2 s=n,
98 -0.19383968 0.006546257 w=2 h=2 s=n,
99 -0.19384293 0.0065447926 w=2 h=2 s=n,
100 -0.1952236 0.005164122 w=2 h=2 s=n,
101 -0.19642794 0.004097172 w=2 h=2 s=n,
102 -0.19101636 0.0024108535 w=2 h=2 s=n,
103 -0.18075715 -0.0029735942 w=2 h=2 s=n,
104 -0.18075193 -0.0029748788 w=2 h=2 s=n,
105 -0.17911716 -0.0032744617 w=2 h=2 s=n,
106 -0.19643356 0.004092776 w=2 h=2 s=n,
107 -0.19102196 0.0024064574 w=2 h=2 s=n,
108 -0.18076275 -0.0029779903 w=2 h=2 s=n,
109 -0.18075755 -0.0029792748 w=2 h=2 s=n,
110 -0.17912278 -0.0032788578 w=2 h=2 s=n,
111 -0.17911841 -0.0032777817 w=2 h=2 s=n,
112 -0.17911516 -0.0032763171 w=2 h=2 s=n,
113 -0.17807965 -0.0028836005 w=2 h=2 s=n,
114 -0.17316128 -0.0037849238 w=2 h=2 s=n,
115 -0.19384724 0.006544872 w=2 h=2 s=n,
116 -0.19385049 0.0065434077 w=2 h=2 s=n,
117 -0.19523115 0.0051627373 w=2 h=2 s=n,
118 -0.1964355 0.0040957876 w=2 h=2 s=n,
119 -0.19644111 0.0040913913 w=2 h=2 s=n,
120 -0.19102952 0.0024050726 w=2 h=2 s=n,
121 -0.18077031 -0.0029793752 w=2 h=2 s=n,
122 -0.1807651 -0.0029806597 w=2 h=2 s=n,
123 -0.19750066 0.0025563573 w=2 h=2 s=n,
124 -0.19208908 8.7003846E-4 w=2 h=2 s=n,
125 -0.18182987 -0.004514409 w=2 h=2 s=n,
126 -0.18182465 -0.004515694 w=2 h=2 s=n,
127 -0.1818171 -0.004514309 w=2 h=2 s=n,
128 -0.18018234 -0.004813892 w=2 h=2 s=n,
129 -0.18017797 -0.0048128157 w=2 h=2 s=n,
130 -0.18017471 -0.004811351 w=2 h=2 s=n,
131 -0.1791392 -0.004418635 w=2 h=2 s=n,
132 -0.17422085 -0.005319958 w=2 h=2 s=n,
133 -0.17421523 -0.005315562 w=2 h=2 s=n,
134 -0.17421187 -0.005314049 w=2 h=2 s=n,
135 -0.17420886 -0.005314413 w=2 h=2 s=n,
136 -0.17300454 -0.004247463 w=2 h=2 s=n,
137 -0.19386312 0.006542942 w=2 h=2 s=n,
138 -0.19386639 0.0065414775 w=2 h=2 s=n,
139 -0.19524705 0.0051608076 w=2 h=2 s=n,
140 -0.1964514 0.0040938575 w=2 h=2 s=n,
141 -0.196457 0.004089461 w=2 h=2 s=n,
142 -0.19751656 0.0025544271 w=2 h=2 s=n,
143 -0.19210498 8.681085E-4 w=2 h=2 s=n,
144 -0.18184577 -0.0045163394 w=2 h=2 s=n,
145 -0.19906142 5.8255554E-4 w=2 h=2 s=n,
146 -0.19364984 -0.0011037632 w=2 h=2 s=n,
147 -0.18339063 -0.006488211 w=2 h=2 s=n,
148 -0.18337473 -0.006486281 w=2 h=2 s=n,
149 -0.18336952 -0.0064875656 w=2 h=2 s=n,
150 -0.18336196 -0.0064861807 w=2 h=2 s=n,
151 -0.1817272 -0.0067857634 w=2 h=2 s=n,
152 -0.18172283 -0.0067846873 w=2 h=2 s=n,
153 -0.18171957 -0.006783223 w=2 h=2 s=n,
154 -0.18068406 -0.0063905064 w=2 h=2 s=n,
155 -0.17576571 -0.0072918297 w=2 h=2 s=n,
156 -0.17576009 -0.0072874334 w=2 h=2 s=n,
157 -0.17575674 -0.0072859204 w=2 h=2 s=n,
158 -0.17575373 -0.0072862846 w=2 h=2 s=n,
159 -0.19495173 0.0063425824 w=2 h=2 s=n,
160 -0.1963324 0.0049619125 w=2 h=2 s=n,
161 -0.19753672 0.0038949621 w=2 h=2 s=n,
162 -0.19754234 0.003890566 w=2 h=2 s=n,
163 -0.1986019 0.002355532 w=2 h=2 s=n,
164 -0.20014676 3.8366028E-4 w=2 h=2 s=n,
165 -0.19473517 -0.0013026585 w=2 h=2 s=n,
166 -0.18447596 -0.006687106 w=2 h=2 s=n,
167 -0.1938756 0.0065421886 w=2 h=2 s=n,
168 -0.19387884 0.006540724 w=2 h=2 s=n,
169 -0.19496419 0.006341829 w=2 h=2 s=n,
170 -0.19634485 0.0049611586 w=2 h=2 s=n,
171 -0.1975492 0.0038942087 w=2 h=2 s=n,
172 -0.1975548 0.0038898124 w=2 h=2 s=n,
173 -0.19861436 0.0023547783 w=2 h=2 s=n,
174 -0.20015922 3.829067E-4 w=2 h=2 s=n,
175 -0.20237483 -0.0021179975 w=2 h=2 s=n,
176 -0.20236237 -0.0021172438 w=2 h=2 s=n,
177 -0.19695078 -0.0038035626 w=2 h=2 s=n,
178 -0.18669157 -0.00918801 w=2 h=2 s=n,
179 -0.18560624 -0.008989115 w=2 h=2 s=n,
180 -0.18559034 -0.008987185 w=2 h=2 s=n,
181 -0.18558513 -0.00898847 w=2 h=2 s=n,
182 -0.18557757 -0.008987085 w=2 h=2 s=n,
183 -0.18394281 -0.009286667 w=2 h=2 s=n,
184 -0.18393844 -0.009285592 w=2 h=2 s=n,
185 -0.18393518 -0.009284127 w=2 h=2 s=n,
186 -0.18289967 -0.00889141 w=2 h=2 s=n,
187 -0.17798132 -0.009792734 w=2 h=2 s=n,
188 -0.19496904 0.006340629 w=2 h=2 s=n,
189 -0.19634971 0.004959959 w=2 h=2 s=n,
190 -0.19755405 0.003893009 w=2 h=2 s=n,
191 -0.19755967 0.0038886128 w=2 h=2 s=n,
192 -0.19861922 0.0023535786 w=2 h=2 s=n,
193 -0.20016408 3.8170692E-4 w=2 h=2 s=n,
194 -0.20237969 -0.0021191973 w=2 h=2 s=n,
195 -0.20236723 -0.0021184436 w=2 h=2 s=n,
196 -0.19695565 -0.0038047624 w=2 h=2 s=n,
197 -0.18669644 -0.00918921 w=2 h=2 s=n,
198 -0.19496833 0.006341325 w=2 h=2 s=n,
199 -0.1949732 0.006340125 w=2 h=2 s=n,
200 -0.19635387 0.004959455 w=2 h=2 s=n,
201 -0.19755821 0.003892505 w=2 h=2 s=n,
202 -0.19756381 0.003888109 w=2 h=2 s=n,
203 -0.19862337 0.0023530747 w=2 h=2 s=n,
204 -0.20016824 3.812031E-4 w=2 h=2 s=n,
205 -0.20238385 -0.0021197011 w=2 h=2 s=n,
206 -0.19388184 0.0065421886 w=2 h=2 s=n,
207 -0.19388509 0.006540724 w=2 h=2 s=n,
208 -0.19497043 0.006341829 w=2 h=2 s=n,
209 -0.19497459 0.006341325 w=2 h=2 s=n,
210 -0.19497944 0.006340125 w=2 h=2 s=n,
211 -0.19636011 0.004959455 w=2 h=2 s=n,
212 -0.19756445 0.003892505 w=2 h=2 s=n,
213 -0.19757007 0.003888109 w=2 h=2 s=n,
214 -0.19862962 0.0023530747 w=2 h=2 s=n,
215 -0.20017448 3.812031E-4 w=2 h=2 s=n,
216 -0.20239009 -0.0021197011 w=2 h=2 s=n,
217 -0.1949869 0.0063387603 w=2 h=2 s=n,
218 -0.19636756 0.0049580904 w=2 h=2 s=n,
219 -0.1975719 0.0038911402 w=2 h=2 s=n,
220 -0.19757752 0.0038867441 w=2 h=2 s=n,
221 -0.19863707 0.0023517099 w=2 h=2 s=n,
222 -0.20018193 3.7983825E-4 w=2 h=2 s=n,
223 -0.20239754 -0.002121066 w=2 h=2 s=n,
224 -0.2023913 -0.002121066 w=2 h=2 s=n,
225 -0.19499137 0.0063382178 w=2 h=2 s=n,
226 -0.19637203 0.0049575474 w=2 h=2 s=n,
227 -0.19757637 0.0038905975 w=2 h=2 s=n,
228 -0.19758198 0.0038862014 w=2 h=2 s=n,
229 -0.19864154 0.0023511674 w=2 h=2 s=n,
230 -0.2001864 3.7929558E-4 w=2 h=2 s=n,
231 -0.20240201 -0.0021216085 w=2 h=2 s=n,
232 -0.19766122 0.0038615088 w=2 h=2 s=n,
233 -0.19872078 0.0023264745 w=2 h=2 s=n,
234 -0.20026565 3.5460293E-4 w=2 h=2 s=n,
235 -0.20248125 -0.002146301 w=2 h=2 s=n,
236 -0.20247678 -0.0021457586 w=2 h=2 s=n,
237 -0.20247053 -0.0021457586 w=2 h=2 s=n,
238 -0.19877823 0.0035861942 w=2 h=2 s=n,
239 -0.19983777 0.00205116 w=2 h=2 s=n,
240 -0.20138264 7.928833E-5 w=2 h=2 s=n,
241 -0.20359825 -0.0024216159 w=2 h=2 s=n,
242 -0.19902934 0.0034909588 w=2 h=2 s=n,
243 -0.20008889 0.0019559248 w=2 h=2 s=n,
244 -0.20163375 -1.5946884E-5 w=2 h=2 s=n,
245 -0.20384936 -0.002516851 w=2 h=2 s=n,
246 -0.20913337 -0.005711149 w=2 h=2 s=n,
247 -0.20888226 -0.005615914 w=2 h=2 s=n,
248 -0.20776527 -0.0053405995 w=2 h=2 s=n,
249 -0.2077608 -0.0053400565 w=2 h=2 s=n,
250 -0.20775455 -0.0053400565 w=2 h=2 s=n,
251 -0.21004002 -0.006186991 w=2 h=2 s=n,
252 -0.19887324 0.0035919417 w=2 h=2 s=n,
253 -0.19912435 0.0034967065 w=2 h=2 s=n,
254 -0.20018391 0.0019616724 w=2 h=2 s=n,
255 -0.20172878 -1.0199284E-5 w=2 h=2 s=n,
256 -0.20394439 -0.0025111034 w=2 h=2 s=n,
257 -0.2092284 -0.0057054013 w=2 h=2 s=n,
258 -0.21013504 -0.0061812433 w=2 h=2 s=n,
259 -0.21151082 -0.007130881 w=2 h=2 s=n,
260 -0.21141581 -0.0071366285 w=2 h=2 s=n,
261 -0.1991297 0.0034963829 w=2 h=2 s=n,
262 -0.20018926 0.0019613486 w=2 h=2 s=n,
263 -0.20173413 -1.052305E-5 w=2 h=2 s=n,
264 -0.20394973 -0.0025114273 w=2 h=2 s=n,
265 -0.20923375 -0.0057057254 w=2 h=2 s=n,
266 -0.21014039 -0.0061815674 w=2 h=2 s=n,
267 -0.21151617 -0.0071312045 w=2 h=2 s=n,
268 -0.19353586 0.0077761994 w=2 h=2 s=n,
269 -0.19353923 0.0077746864 w=2 h=2 s=n,
270 -0.19457474 0.00738197 w=2 h=2 s=n,
271 -0.19457911 0.007380894 w=2 h=2 s=n,
272 -0.19458666 0.007379509 w=2 h=2 s=n,
273 -0.19460255 0.007377579 w=2 h=2 s=n,
274 -0.194615 0.0073768254 w=2 h=2 s=n,
275 -0.19462126 0.0073768254 w=2 h=2 s=n,
276 -0.19462451 0.007375361 w=2 h=2 s=n,
277 -0.19570985 0.007176466 w=2 h=2 s=n,
278 -0.195714 0.007175962 w=2 h=2 s=n,
279 -0.19571887 0.007174762 w=2 h=2 s=n,
280 -0.19572632 0.007173397 w=2 h=2 s=n,
281 -0.19573079 0.0071728546 w=2 h=2 s=n,
282 -0.19711146 0.0057921843 w=2 h=2 s=n,
283 -0.1983158 0.0047252346 w=2 h=2 s=n,
284 -0.1983214 0.0047208383 w=2 h=2 s=n,
285 -0.19840065 0.0046961457 w=2 h=2 s=n,
286 -0.19951764 0.004420831 w=2 h=2 s=n,
287 -0.19961266 0.0044265785 w=2 h=2 s=n,
288 -0.19986378 0.0043313433 w=2 h=2 s=n,
289 -0.19986913 0.0043310197 w=2 h=2 s=n,
290 -0.20092869 0.0027959854 w=2 h=2 s=n,
291 -0.20247355 8.2411384E-4 w=2 h=2 s=n,
292 -0.20468916 -0.0016767903 w=2 h=2 s=n,
293 -0.20997317 -0.0048710885 w=2 h=2 s=n,
294 -0.21087982 -0.00534693 w=2 h=2 s=n,
295 -0.2122556 -0.0062965676 w=2 h=2 s=n,
296 -0.21232416 -0.005611616 w=2 h=2 s=n,
297 -0.21369994 -0.006561253 w=2 h=2 s=n,
298 -0.21296053 -0.00739589 w=2 h=2 s=n,
299 -0.19463034 0.007385898 w=2 h=2 s=n,
300 -0.19463359 0.0073844334 w=2 h=2 s=n,
301 -0.19571893 0.007185538 w=2 h=2 s=n,
302 -0.19572307 0.007185034 w=2 h=2 s=n,
303 -0.19572794 0.0071838344 w=2 h=2 s=n,
304 -0.1957354 0.0071824696 w=2 h=2 s=n,
305 -0.19573987 0.007181927 w=2 h=2 s=n,
306 -0.19712053 0.0058012567 w=2 h=2 s=n,
307 -0.19832487 0.0047343066 w=2 h=2 s=n,
308 -0.19833048 0.0047299108 w=2 h=2 s=n,
309 -0.19840972 0.004705218 w=2 h=2 s=n,
310 -0.19952671 0.0044299033 w=2 h=2 s=n,
311 -0.19962174 0.004435651 w=2 h=2 s=n,
312 -0.19987285 0.004340416 w=2 h=2 s=n,
313 -0.1998782 0.0043400917 w=2 h=2 s=n,
314 -0.20093776 0.002805058 w=2 h=2 s=n,
315 -0.20248263 8.3318615E-4 w=2 h=2 s=n,
316 -0.20469823 -0.0016677179 w=2 h=2 s=n,
317 -0.20998225 -0.004862016 w=2 h=2 s=n,
318 -0.21088889 -0.005337858 w=2 h=2 s=n,
319 -0.21233323 -0.0056025437 w=2 h=2 s=n,
320 -0.21370901 -0.006552181 w=2 h=2 s=n,
321 -0.19353917 0.0077804094 w=2 h=2 s=n,
322 -0.19354253 0.0077788965 w=2 h=2 s=n,
323 -0.19457804 0.00738618 w=2 h=2 s=n,
324 -0.1945824 0.007385104 w=2 h=2 s=n,
325 -0.19458996 0.007383719 w=2 h=2 s=n,
326 -0.19460586 0.007381789 w=2 h=2 s=n,
327 -0.19461831 0.0073810355 w=2 h=2 s=n,
328 -0.19462456 0.0073810355 w=2 h=2 s=n,
329 -0.19463363 0.007390108 w=2 h=2 s=n,
330 -0.19463688 0.0073886435 w=2 h=2 s=n,
331 -0.19572222 0.007189748 w=2 h=2 s=n,
332 -0.19572638 0.007189244 w=2 h=2 s=n,
333 -0.19573124 0.0071880445 w=2 h=2 s=n,
334 -0.19573869 0.0071866796 w=2 h=2 s=n,
335 -0.19574316 0.007186137 w=2 h=2 s=n,
336 -0.19712383 0.005805467 w=2 h=2 s=n,
337 -0.19832817 0.0047385166 w=2 h=2 s=n,
338 -0.19833378 0.004734121 w=2 h=2 s=n,
339 -0.19841301 0.0047094277 w=2 h=2 s=n,
340 -0.19953002 0.0044341134 w=2 h=2 s=n,
341 -0.19962503 0.004439861 w=2 h=2 s=n,
342 -0.19987614 0.004344626 w=2 h=2 s=n,
343 -0.1998815 0.0043443018 w=2 h=2 s=n,
344 -0.20094106 0.002809268 w=2 h=2 s=n,
345 -0.20248592 8.373962E-4 w=2 h=2 s=n,
346 -0.20470153 -0.001663508 w=2 h=2 s=n,
347 -0.20998554 -0.004857806 w=2 h=2 s=n,
348 -0.21089219 -0.005333648 w=2 h=2 s=n,
349 -0.21233653 -0.0055983337 w=2 h=2 s=n,
350 -0.21371232 -0.006547971 w=2 h=2 s=n,
351 -0.21610561 -0.00652733 w=2 h=2 s=n,
352 -0.2174814 -0.0074769673 w=2 h=2 s=n,
353 -0.2174781 -0.0074811773 w=2 h=2 s=n,
354 -0.21746902 -0.0074902494 w=2 h=2 s=n,
355 -0.21672961 -0.008324887 w=2 h=2 s=n,
356 -0.19988522 0.0043447544 w=2 h=2 s=n,
357 -0.20094478 0.00280972 w=2 h=2 s=n,
358 -0.20248964 8.3784846E-4 w=2 h=2 s=n,
359 -0.20470525 -0.0016630556 w=2 h=2 s=n,
360 -0.20998926 -0.004857354 w=2 h=2 s=n,
361 -0.21089591 -0.005333196 w=2 h=2 s=n,
362 -0.21234025 -0.0055978815 w=2 h=2 s=n,
363 -0.21610934 -0.0065268776 w=2 h=2 s=n,
364 -0.21748513 -0.0074765147 w=2 h=2 s=n,
365 -0.21748182 -0.0074807247 w=2 h=2 s=n,
366 -0.21747275 -0.007489797 w=2 h=2 s=n,
367 -0.21673334 -0.008324434 w=2 h=2 s=n,
368 -0.1946395 0.00739674 w=2 h=2 s=n,
369 -0.19464277 0.007395275 w=2 h=2 s=n,
370 -0.1957281 0.00719638 w=2 h=2 s=n,
371 -0.19573225 0.007195876 w=2 h=2 s=n,
372 -0.19573712 0.0071946764 w=2 h=2 s=n,
373 -0.19574456 0.0071933116 w=2 h=2 s=n,
374 -0.19574903 0.0071927686 w=2 h=2 s=n,
375 -0.1971297 0.0058120987 w=2 h=2 s=n,
376 -0.19833404 0.0047451486 w=2 h=2 s=n,
377 -0.19833966 0.0047407523 w=2 h=2 s=n,
378 -0.1984189 0.0047160597 w=2 h=2 s=n,
379 -0.19953589 0.0044407453 w=2 h=2 s=n,
380 -0.19963092 0.004446493 w=2 h=2 s=n,
381 -0.19988203 0.004351258 w=2 h=2 s=n,
382 -0.19988738 0.0043509337 w=2 h=2 s=n,
383 -0.1998911 0.0043513863 w=2 h=2 s=n,
384 -0.20095065 0.002816352 w=2 h=2 s=n,
385 -0.20249552 8.4448035E-4 w=2 h=2 s=n,
386 -0.20471112 -0.0016564238 w=2 h=2 s=n,
387 -0.20999515 -0.004850722 w=2 h=2 s=n,
388 -0.21090178 -0.005326564 w=2 h=2 s=n,
389 -0.21234612 -0.0055912496 w=2 h=2 s=n,
390 -0.2161152 -0.0065202457 w=2 h=2 s=n,
391 -0.217491 -0.0074698827 w=2 h=2 s=n,
392 -0.22148873 -0.008715627 w=2 h=2 s=n,
393 -0.22148286 -0.008722259 w=2 h=2 s=n,
394 -0.22147956 -0.008726468 w=2 h=2 s=n,
395 -0.22147049 -0.00873554 w=2 h=2 s=n,
396 -0.22073106 -0.009570178 w=2 h=2 s=n,
397 -0.22072734 -0.00957063 w=2 h=2 s=n,
398 -0.20624353 -0.0015637309 w=2 h=2 s=n,
399 -0.21152754 -0.004758029 w=2 h=2 s=n,
400 -0.21243419 -0.005233871 w=2 h=2 s=n,
401 -0.21387853 -0.0054985564 w=2 h=2 s=n,
402 -0.21764761 -0.0064275526 w=2 h=2 s=n,
403 -0.21902339 -0.00737719 w=2 h=2 s=n,
404 -0.22302113 -0.008622933 w=2 h=2 s=n,
405 -0.22301525 -0.008629565 w=2 h=2 s=n,
406 -0.22301196 -0.008633776 w=2 h=2 s=n,
407 -0.22300288 -0.008642848 w=2 h=2 s=n,
408 -0.22226346 -0.009477485 w=2 h=2 s=n,
409 -0.21388127 -0.0054985564 w=2 h=2 s=n,
410 -0.21765035 -0.0064275526 w=2 h=2 s=n,
411 -0.21902615 -0.00737719 w=2 h=2 s=n,
412 -0.22302388 -0.008622933 w=2 h=2 s=n,
413 -0.22301799 -0.008629565 w=2 h=2 s=n,
414 -0.2230147 -0.008633776 w=2 h=2 s=n,
415 -0.22300562 -0.008642848 w=2 h=2 s=n,
416 -0.2222662 -0.009477485 w=2 h=2 s=n,
417 -0.20034292 0.015659561 w=2 h=2 s=n,
418 -0.20034617 0.015658097 w=2 h=2 s=n,
419 -0.20143151 0.015459202 w=2 h=2 s=n,
420 -0.20143567 0.015458698 w=2 h=2 s=n,
421 -0.20144053 0.015457499 w=2 h=2 s=n,
422 -0.20144798 0.0154561335 w=2 h=2 s=n,
423 -0.20145245 0.0154555915 w=2 h=2 s=n,
424 -0.20283312 0.014074922 w=2 h=2 s=n,
425 -0.20403746 0.013007971 w=2 h=2 s=n,
426 -0.20404306 0.013003575 w=2 h=2 s=n,
427 -0.2041223 0.0129788825 w=2 h=2 s=n,
428 -0.20523931 0.012703568 w=2 h=2 s=n,
429 -0.20533432 0.012709315 w=2 h=2 s=n,
430 -0.20558544 0.01261408 w=2 h=2 s=n,
431 -0.20559078 0.012613757 w=2 h=2 s=n,
432 -0.20559451 0.012614208 w=2 h=2 s=n,
433 -0.20665407 0.0110791745 w=2 h=2 s=n,
434 -0.20819893 0.009107303 w=2 h=2 s=n,
435 -0.21041454 0.0066063986 w=2 h=2 s=n,
436 -0.21194693 0.0066990918 w=2 h=2 s=n,
437 -0.21723096 0.0035047936 w=2 h=2 s=n,
438 -0.21813759 0.0030289516 w=2 h=2 s=n,
439 -0.21958193 0.002764266 w=2 h=2 s=n,
440 -0.21958469 0.002764266 w=2 h=2 s=n,
441 -0.22335377 0.0018352699 w=2 h=2 s=n,
442 -0.22472955 8.856325E-4 w=2 h=2 s=n,
443 -0.22872728 -3.6011107E-4 w=2 h=2 s=n,
444 -0.2345368 -0.039015036 w=2 h=2 s=n,
445 -0.23452772 -0.03902411 w=2 h=2 s=n,
446 -0.2337883 -0.039858747 w=2 h=2 s=n,
447 -0.23378555 -0.039858747 w=2 h=2 s=n,
448 -0.23225315 -0.03995144 w=2 h=2 s=n,
449 -0.23224942 -0.03995189 w=2 h=2 s=n,
450 -0.2282517 -0.03870615 w=2 h=2 s=n,
451 -0.22448261 -0.037777152 w=2 h=2 s=n,
452 -0.22303827 -0.037512466 w=2 h=2 s=n,
453 -0.22303292 -0.037512142 w=2 h=2 s=n,
454 -0.2229379 -0.03751789 w=2 h=2 s=n,
455 -0.22156212 -0.036568254 w=2 h=2 s=n,
456 -0.22065547 -0.03609241 w=2 h=2 s=n,
457 -0.22040436 -0.035997175 w=2 h=2 s=n,
458 -0.21928737 -0.03572186 w=2 h=2 s=n,
459 -0.2192829 -0.03572132 w=2 h=2 s=n,
460 -0.21927664 -0.03572132 w=2 h=2 s=n,
461 -0.23432635 -0.04158542 w=2 h=2 s=n,
462 -0.2343236 -0.04158542 w=2 h=2 s=n,
463 -0.23279122 -0.041678116 w=2 h=2 s=n,
464 -0.23278749 -0.041678566 w=2 h=2 s=n,
465 -0.22878975 -0.040432822 w=2 h=2 s=n,
466 -0.22502066 -0.039503828 w=2 h=2 s=n,
467 -0.22357632 -0.039239142 w=2 h=2 s=n,
468 -0.22357097 -0.039238818 w=2 h=2 s=n,
469 -0.22347595 -0.039244566 w=2 h=2 s=n,
470 -0.22210017 -0.038294926 w=2 h=2 s=n,
471 -0.22119352 -0.037819084 w=2 h=2 s=n,
472 -0.22094241 -0.03772385 w=2 h=2 s=n,
473 -0.21982542 -0.037448537 w=2 h=2 s=n,
474 -0.21982095 -0.037447993 w=2 h=2 s=n,
475 -0.21981469 -0.037447993 w=2 h=2 s=n,
476 -0.23453954 -0.039021157 w=2 h=2 s=n,
477 -0.23453048 -0.039030228 w=2 h=2 s=n,
478 -0.23379105 -0.039864864 w=2 h=2 s=n,
479 -0.2343291 -0.04159154 w=2 h=2 s=n,
480 -0.23432636 -0.04159154 w=2 h=2 s=n,
481 -0.23279396 -0.041684233 w=2 h=2 s=n,
482 -0.23279023 -0.041684683 w=2 h=2 s=n,
483 -0.2287925 -0.04043894 w=2 h=2 s=n,
484 -0.22502342 -0.039509945 w=2 h=2 s=n,
485 -0.22357908 -0.03924526 w=2 h=2 s=n,
486 -0.22357373 -0.039244935 w=2 h=2 s=n,
487 -0.2234787 -0.039250683 w=2 h=2 s=n,
488 -0.23433177 -0.041598585 w=2 h=2 s=n,
489 -0.23432903 -0.041598585 w=2 h=2 s=n,
490 -0.23279664 -0.041691277 w=2 h=2 s=n,
491 -0.23279291 -0.04169173 w=2 h=2 s=n,
492 -0.22879517 -0.040445987 w=2 h=2 s=n,
493 -0.22502609 -0.039516993 w=2 h=2 s=n,
494 -0.22358175 -0.039252307 w=2 h=2 s=n,
495 -0.2235764 -0.039251983 w=2 h=2 s=n,
496 -0.22348137 -0.03925773 w=2 h=2 s=n,
497 -0.23605569 -0.04190992 w=2 h=2 s=n,
498 -0.23604661 -0.04191899 w=2 h=2 s=n,
499 -0.23530719 -0.042753626 w=2 h=2 s=n,
500 -0.23584524 -0.0444803 w=2 h=2 s=n,
501 -0.23584792 -0.04448735 w=2 h=2 s=n,
502 -0.23584516 -0.04448735 w=2 h=2 s=n,
503 -0.23431277 -0.044580042 w=2 h=2 s=n,
504 -0.23430905 -0.044580493 w=2 h=2 s=n,
505 -0.23031132 -0.04333475 w=2 h=2 s=n,
506 -0.22654223 -0.042405754 w=2 h=2 s=n,
507 -0.2250979 -0.04214107 w=2 h=2 s=n,
508 -0.22509253 -0.042140745 w=2 h=2 s=n,
509 -0.22499752 -0.042146493 w=2 h=2 s=n,
510 -0.21318917 0.0071702064 w=2 h=2 s=n,
511 -0.21847318 0.0039759083 w=2 h=2 s=n,
512 -0.21937983 0.0035000662 w=2 h=2 s=n,
513 -0.22082417 0.0032353804 w=2 h=2 s=n,
514 -0.22082691 0.0032353804 w=2 h=2 s=n,
515 -0.224596 0.0023063845 w=2 h=2 s=n,
516 -0.22597179 0.001356747 w=2 h=2 s=n,
517 -0.22996952 1.1100354E-4 w=2 h=2 s=n,
518 -0.2242661 -0.008151819 w=2 h=2 s=n,
519 -0.22426023 -0.008158451 w=2 h=2 s=n,
520 -0.22425693 -0.0081626605 w=2 h=2 s=n,
521 -0.23577902 -0.038543925 w=2 h=2 s=n,
522 -0.23578177 -0.03855004 w=2 h=2 s=n,
523 -0.23729791 -0.041438803 w=2 h=2 s=n,
524 -0.20578124 0.0131052425 w=2 h=2 s=n,
525 -0.20603235 0.013010007 w=2 h=2 s=n,
526 -0.2060377 0.013009683 w=2 h=2 s=n,
527 -0.20604143 0.013010136 w=2 h=2 s=n,
528 -0.20710099 0.011475101 w=2 h=2 s=n,
529 -0.20864585 0.0095032295 w=2 h=2 s=n,
530 -0.21086146 0.0070023257 w=2 h=2 s=n,
531 -0.21239385 0.0070950184 w=2 h=2 s=n,
532 -0.21363607 0.007566133 w=2 h=2 s=n,
533 -0.2189201 0.004371835 w=2 h=2 s=n,
534 -0.21982673 0.003895993 w=2 h=2 s=n,
535 -0.22127107 0.0036313075 w=2 h=2 s=n,
536 -0.22127382 0.0036313075 w=2 h=2 s=n,
537 -0.22504291 0.0027023114 w=2 h=2 s=n,
538 -0.22641869 0.001752674 w=2 h=2 s=n,
539 -0.23041642 5.069305E-4 w=2 h=2 s=n,
540 -0.23585044 -0.044492953 w=2 h=2 s=n,
541 -0.2358477 -0.044492953 w=2 h=2 s=n,
542 -0.23431529 -0.044585645 w=2 h=2 s=n,
543 -0.23431157 -0.044586096 w=2 h=2 s=n,
544 -0.23031384 -0.04334035 w=2 h=2 s=n,
545 -0.22654475 -0.042411357 w=2 h=2 s=n,
546 -0.22510041 -0.04214667 w=2 h=2 s=n,
547 -0.22509506 -0.042146347 w=2 h=2 s=n,
548 -0.22500004 -0.042152096 w=2 h=2 s=n,
549 -0.22210103 0.0038890757 w=2 h=2 s=n,
550 -0.22587012 0.0029600796 w=2 h=2 s=n,
551 -0.2272459 0.002010442 w=2 h=2 s=n,
552 -0.23124363 7.646986E-4 w=2 h=2 s=n,
553 -0.23079672 3.6877164E-4 w=2 h=2 s=n,
554 -0.2250933 -0.007894051 w=2 h=2 s=n,
555 -0.22508743 -0.007900682 w=2 h=2 s=n,
556 -0.22508414 -0.007904893 w=2 h=2 s=n,
557 -0.23660623 -0.038286157 w=2 h=2 s=n,
558 -0.23660898 -0.038292274 w=2 h=2 s=n,
559 -0.23812512 -0.041181035 w=2 h=2 s=n,
560 -0.23596007 -0.045395844 w=2 h=2 s=n,
561 -0.23595732 -0.045395844 w=2 h=2 s=n,
562 -0.23442492 -0.04548854 w=2 h=2 s=n,
563 -0.23442121 -0.04548899 w=2 h=2 s=n,
564 -0.23042347 -0.044243246 w=2 h=2 s=n,
565 -0.22665438 -0.043314252 w=2 h=2 s=n,
566 -0.22521004 -0.043049566 w=2 h=2 s=n,
567 -0.22520469 -0.043049242 w=2 h=2 s=n,
568 -0.22510967 -0.04305499 w=2 h=2 s=n,
569 -0.22510715 -0.043049388 w=2 h=2 s=n,
570 -0.22359101 -0.040160622 w=2 h=2 s=n,
571 -0.22358833 -0.040153578 w=2 h=2 s=n,
572 -0.22358558 -0.04014746 w=2 h=2 s=n,
573 -0.2222098 -0.03919782 w=2 h=2 s=n,
574 -0.22130315 -0.03872198 w=2 h=2 s=n,
575 -0.22105204 -0.038626745 w=2 h=2 s=n,
576 -0.21993504 -0.03835143 w=2 h=2 s=n,
577 -0.21993057 -0.038350888 w=2 h=2 s=n,
578 -0.21992433 -0.038350888 w=2 h=2 s=n,
579 -0.24290833 0.011780246 w=2 h=2 s=n,
580 -0.24667741 0.01085125 w=2 h=2 s=n,
581 -0.24805321 0.009901613 w=2 h=2 s=n,
582 -0.25205094 0.008655869 w=2 h=2 s=n,
583 -0.25160402 0.008259943 w=2 h=2 s=n,
584 -0.24590062 -2.8799338E-6 w=2 h=2 s=n,
585 -0.17722493 0.008101072 w=2 h=2 s=n,
586 -0.18449211 0.0067693135 w=2 h=2 s=n,
587 -0.18612689 0.007068896 w=2 h=2 s=n,
588 -0.18613209 0.007070181 w=2 h=2 s=n,
589 -0.19154368 0.0087565 w=2 h=2 s=n,
590 -0.19228311 0.009591137 w=2 h=2 s=n,
591 -0.1922864 0.009595347 w=2 h=2 s=n,
592 -0.19228977 0.009593834 w=2 h=2 s=n,
593 -0.19332528 0.009201117 w=2 h=2 s=n,
594 -0.19332965 0.009200041 w=2 h=2 s=n,
595 -0.1933372 0.009198656 w=2 h=2 s=n,
596 -0.19335309 0.009196727 w=2 h=2 s=n,
597 -0.19336554 0.009195972 w=2 h=2 s=n,
598 -0.1933718 0.009195972 w=2 h=2 s=n,
599 -0.19338088 0.009205045 w=2 h=2 s=n,
600 -0.19338675 0.009211677 w=2 h=2 s=n,
601 -0.19909017 0.017474499 w=2 h=2 s=n,
602 -0.19909342 0.017473035 w=2 h=2 s=n,
603 -0.20017876 0.01727414 w=2 h=2 s=n,
604 -0.2001829 0.017273637 w=2 h=2 s=n,
605 -0.20018777 0.017272435 w=2 h=2 s=n,
606 -0.20019522 0.017271072 w=2 h=2 s=n,
607 -0.2001997 0.017270528 w=2 h=2 s=n,
608 -0.23596072 -0.045406774 w=2 h=2 s=n,
609 -0.23595798 -0.045406774 w=2 h=2 s=n,
610 -0.23442559 -0.045499466 w=2 h=2 s=n,
611 -0.23442186 -0.04549992 w=2 h=2 s=n,
612 -0.23042414 -0.044254176 w=2 h=2 s=n,
613 -0.22665505 -0.04332518 w=2 h=2 s=n,
614 -0.2252107 -0.043060493 w=2 h=2 s=n,
615 -0.22520535 -0.04306017 w=2 h=2 s=n,
616 -0.22511034 -0.043065917 w=2 h=2 s=n,
617 -0.2251078 -0.043060314 w=2 h=2 s=n,
618 -0.22359167 -0.040171552 w=2 h=2 s=n,
619 -0.223589 -0.040164504 w=2 h=2 s=n,
620 -0.22358625 -0.040158387 w=2 h=2 s=n,
621 -0.22221045 -0.03920875 w=2 h=2 s=n,
622 -0.22130382 -0.03873291 w=2 h=2 s=n,
623 -0.2210527 -0.03863767 w=2 h=2 s=n,
624 -0.2199357 -0.038362358 w=2 h=2 s=n,
625 -0.21993123 -0.038361818 w=2 h=2 s=n,
626 -0.21992499 -0.038361818 w=2 h=2 s=n,
627 -0.2360435 -0.0458511 w=2 h=2 s=n,
628 -0.23604415 -0.04586203 w=2 h=2 s=n,
629 -0.23604141 -0.04586203 w=2 h=2 s=n,
630 -0.23450902 -0.045954723 w=2 h=2 s=n,
631 -0.2345053 -0.045955174 w=2 h=2 s=n,
632 -0.23050755 -0.044709433 w=2 h=2 s=n,
633 -0.22673847 -0.043780435 w=2 h=2 s=n,
634 -0.22529413 -0.04351575 w=2 h=2 s=n,
635 -0.22528878 -0.043515425 w=2 h=2 s=n,
636 -0.22519375 -0.043521173 w=2 h=2 s=n,
637 -0.22519124 -0.04351557 w=2 h=2 s=n,
638 -0.2236751 -0.04062681 w=2 h=2 s=n,
639 -0.24764466 0.0139118945 w=2 h=2 s=n,
640 -0.25141373 0.012982898 w=2 h=2 s=n,
641 -0.25278953 0.012033261 w=2 h=2 s=n,
642 -0.25678727 0.010787518 w=2 h=2 s=n,
643 -0.25634035 0.01039159 w=2 h=2 s=n,
644 -0.25063694 0.002128768 w=2 h=2 s=n,
645 -0.1718006 0.011517314 w=2 h=2 s=n,
646 -0.17054783 0.013332251 w=2 h=2 s=n,
647 -0.177815 0.012000493 w=2 h=2 s=n,
648 -0.17944978 0.012300075 w=2 h=2 s=n,
649 -0.17945498 0.01230136 w=2 h=2 s=n,
650 -0.18486658 0.013987678 w=2 h=2 s=n,
651 -0.185606 0.014822315 w=2 h=2 s=n,
652 -0.1856093 0.014826526 w=2 h=2 s=n,
653 -0.18561266 0.014825013 w=2 h=2 s=n,
654 -0.18664818 0.014432296 w=2 h=2 s=n,
655 -0.18665254 0.01443122 w=2 h=2 s=n,
656 -0.1866601 0.014429835 w=2 h=2 s=n,
657 -0.18667598 0.014427905 w=2 h=2 s=n,
658 -0.18668844 0.0144271515 w=2 h=2 s=n,
659 -0.1866947 0.0144271515 w=2 h=2 s=n,
660 -0.18670377 0.014436224 w=2 h=2 s=n,
661 -0.18670964 0.0144428555 w=2 h=2 s=n,
662 -0.19241306 0.022705678 w=2 h=2 s=n,
663 -0.2345053 -0.0747845 w=2 h=2 s=n,
664 -0.23050755 -0.073538765 w=2 h=2 s=n,
665 -0.22673847 -0.07260977 w=2 h=2 s=n,
666 -0.22529413 -0.07234508 w=2 h=2 s=n,
667 -0.22528878 -0.07234476 w=2 h=2 s=n,
668 -0.22519375 -0.0723505 w=2 h=2 s=n,
669 -0.22519124 -0.0723449 w=2 h=2 s=n,
670 -0.2236751 -0.06945614 w=2 h=2 s=n,
671 -0.22359167 -0.069000885 w=2 h=2 s=n,
672 -0.223589 -0.06899384 w=2 h=2 s=n,
673 -0.22358625 -0.06898772 w=2 h=2 s=n,
674 -0.22221045 -0.06803808 w=2 h=2 s=n,
675 -0.22130382 -0.06756224 w=2 h=2 s=n,
676 -0.2210527 -0.067467004 w=2 h=2 s=n,
677 -0.2199357 -0.06719169 w=2 h=2 s=n,
678 -0.21993123 -0.06719115 w=2 h=2 s=n,
679 -0.21992499 -0.06719115 w=2 h=2 s=n,
680 -0.23620844 -0.04721496 w=2 h=2 s=n,
681 -0.23620568 -0.04721496 w=2 h=2 s=n,
682 -0.23467329 -0.04730765 w=2 h=2 s=n,
683 -0.23466957 -0.047308102 w=2 h=2 s=n,
684 -0.23466957 -0.07613743 w=2 h=2 s=n,
685 -0.23067184 -0.07489169 w=2 h=2 s=n,
686 -0.22690275 -0.073962696 w=2 h=2 s=n,
687 -0.22545841 -0.07369801 w=2 h=2 s=n,
688 -0.22545305 -0.073697686 w=2 h=2 s=n,
689 -0.22535804 -0.07370343 w=2 h=2 s=n,
690 -0.22535552 -0.07369783 w=2 h=2 s=n,
691 -0.22383937 -0.07080907 w=2 h=2 s=n,
692 -0.23640886 -0.04733344 w=2 h=2 s=n,
693 -0.23640952 -0.04734437 w=2 h=2 s=n,
694 -0.2365738 -0.048697297 w=2 h=2 s=n,
695 -0.23657106 -0.048697297 w=2 h=2 s=n,
696 -0.23503865 -0.04878999 w=2 h=2 s=n,
697 -0.23503493 -0.048790444 w=2 h=2 s=n,
698 -0.23503493 -0.077619776 w=2 h=2 s=n,
699 -0.2310372 -0.07637403 w=2 h=2 s=n,
700 -0.22726811 -0.07544503 w=2 h=2 s=n,
701 -0.22582377 -0.07518035 w=2 h=2 s=n,
702 -0.22581843 -0.075180024 w=2 h=2 s=n,
703 -0.2257234 -0.075185776 w=2 h=2 s=n,
704 -0.27309033 0.014805861 w=2 h=2 s=n,
705 -0.27264342 0.014409933 w=2 h=2 s=n,
706 -0.26694 0.006147111 w=2 h=2 s=n,
707 -0.26220366 0.004015463 w=2 h=2 s=n,
708 -0.18475147 0.014207004 w=2 h=2 s=n,
709 -0.18549089 0.015041641 w=2 h=2 s=n,
710 -0.18549418 0.015045851 w=2 h=2 s=n,
711 -0.18549755 0.015044338 w=2 h=2 s=n,
712 -0.18653306 0.014651621 w=2 h=2 s=n,
713 -0.18653743 0.014650545 w=2 h=2 s=n,
714 -0.18654498 0.01464916 w=2 h=2 s=n,
715 -0.18656087 0.0146472305 w=2 h=2 s=n,
716 -0.18657333 0.014646476 w=2 h=2 s=n,
717 -0.18657959 0.014646476 w=2 h=2 s=n,
718 -0.18658866 0.014655549 w=2 h=2 s=n,
719 -0.18659453 0.014662181 w=2 h=2 s=n,
720 -0.19229795 0.022925003 w=2 h=2 s=n,
721 -0.19897506 0.017693825 w=2 h=2 s=n,
722 -0.1989783 0.01769236 w=2 h=2 s=n,
723 -0.20006365 0.017493464 w=2 h=2 s=n,
724 -0.20006779 0.017492961 w=2 h=2 s=n,
725 -0.20007266 0.017491762 w=2 h=2 s=n,
726 -0.20008011 0.017490396 w=2 h=2 s=n,
727 -0.20008458 0.017489854 w=2 h=2 s=n,
728 -0.1665734 0.015125379 w=2 h=2 s=n,
729 -0.16532065 0.016940316 w=2 h=2 s=n,
730 -0.17258783 0.0156085575 w=2 h=2 s=n,
731 -0.17422259 0.01590814 w=2 h=2 s=n,
732 -0.1742278 0.015909424 w=2 h=2 s=n,
733 -0.17963938 0.017595744 w=2 h=2 s=n,
734 -0.17952429 0.017815068 w=2 h=2 s=n,
735 -0.1802637 0.018649705 w=2 h=2 s=n,
736 -0.180267 0.018653916 w=2 h=2 s=n,
737 -0.23503472 -0.07762318 w=2 h=2 s=n,
738 -0.23103699 -0.07637744 w=2 h=2 s=n,
739 -0.2272679 -0.07544844 w=2 h=2 s=n,
740 -0.22582357 -0.07518376 w=2 h=2 s=n,
741 -0.22581822 -0.07518343 w=2 h=2 s=n,
742 -0.22572319 -0.07518918 w=2 h=2 s=n,
743 -0.22535783 -0.073706836 w=2 h=2 s=n,
744 -0.22535531 -0.07370123 w=2 h=2 s=n,
745 -0.22383916 -0.07081247 w=2 h=2 s=n,
746 -0.2236749 -0.06945954 w=2 h=2 s=n,
747 -0.22359146 -0.06900429 w=2 h=2 s=n,
748 -0.2235888 -0.06899724 w=2 h=2 s=n,
749 -0.22358604 -0.068991125 w=2 h=2 s=n,
750 -0.22221026 -0.06804149 w=2 h=2 s=n,
751 -0.22130361 -0.06756564 w=2 h=2 s=n,
752 -0.2210525 -0.06747041 w=2 h=2 s=n,
753 -0.2199355 -0.067195095 w=2 h=2 s=n,
754 -0.21993104 -0.06719455 w=2 h=2 s=n,
755 -0.21992478 -0.06719455 w=2 h=2 s=n,
756 -0.23503517 -0.077623695 w=2 h=2 s=n,
757 -0.23503496 -0.0776271 w=2 h=2 s=n,
758 -0.23103723 -0.076381356 w=2 h=2 s=n,
759 -0.22726814 -0.075452365 w=2 h=2 s=n,
760 -0.2258238 -0.075187676 w=2 h=2 s=n,
761 -0.22581846 -0.075187355 w=2 h=2 s=n,
762 -0.22572343 -0.0751931 w=2 h=2 s=n,
763 -0.22535807 -0.07371076 w=2 h=2 s=n,
764 -0.22535555 -0.07370516 w=2 h=2 s=n,
765 -0.2238394 -0.0708164 w=2 h=2 s=n,
766 -0.23657498 -0.04870378 w=2 h=2 s=n,
767 -0.23657224 -0.04870378 w=2 h=2 s=n,
768 -0.23503985 -0.04879647 w=2 h=2 s=n,
769 -0.23503612 -0.048796922 w=2 h=2 s=n,
770 -0.23503612 -0.07762625 w=2 h=2 s=n,
771 -0.23503636 -0.07763018 w=2 h=2 s=n,
772 -0.23503615 -0.07763358 w=2 h=2 s=n,
773 -0.23103842 -0.07638784 w=2 h=2 s=n,
774 -0.22726934 -0.07545884 w=2 h=2 s=n,
775 -0.225825 -0.07519416 w=2 h=2 s=n,
776 -0.22581963 -0.07519383 w=2 h=2 s=n,
777 -0.22572462 -0.07519958 w=2 h=2 s=n,
778 -0.20088968 0.021977846 w=2 h=2 s=n,
779 -0.20089455 0.021976646 w=2 h=2 s=n,
780 -0.200902 0.02197528 w=2 h=2 s=n,
781 -0.20090646 0.021974739 w=2 h=2 s=n,
782 -0.20102157 0.021755412 w=2 h=2 s=n,
783 -0.20227434 0.019940475 w=2 h=2 s=n,
784 -0.203655 0.018559806 w=2 h=2 s=n,
785 -0.20485935 0.017492855 w=2 h=2 s=n,
786 -0.20486495 0.01748846 w=2 h=2 s=n,
787 -0.2049442 0.017463766 w=2 h=2 s=n,
788 -0.20606118 0.017188452 w=2 h=2 s=n,
789 -0.20615621 0.0171942 w=2 h=2 s=n,
790 -0.20660312 0.017590126 w=2 h=2 s=n,
791 -0.20685424 0.01749489 w=2 h=2 s=n,
792 -0.20685959 0.017494567 w=2 h=2 s=n,
793 -0.20686331 0.01749502 w=2 h=2 s=n,
794 -0.20792286 0.015959986 w=2 h=2 s=n,
795 -0.20946772 0.013988114 w=2 h=2 s=n,
796 -0.21168333 0.01148721 w=2 h=2 s=n,
797 -0.21321574 0.011579903 w=2 h=2 s=n,
798 -0.21445796 0.012051017 w=2 h=2 s=n,
799 -0.21974197 0.008856719 w=2 h=2 s=n,
800 -0.22064862 0.008380878 w=2 h=2 s=n,
801 -0.22209296 0.008116192 w=2 h=2 s=n,
802 -0.2220957 0.008116192 w=2 h=2 s=n,
803 -0.2229229 0.00837396 w=2 h=2 s=n,
804 -0.24373022 0.016265132 w=2 h=2 s=n,
805 -0.24846655 0.018396778 w=2 h=2 s=n,
806 -0.1792146 0.018808875 w=2 h=2 s=n,
807 -0.17995402 0.019643513 w=2 h=2 s=n,
808 -0.17995732 0.019647723 w=2 h=2 s=n,
809 -0.18518451 0.016039658 w=2 h=2 s=n,
810 -0.18518786 0.016038146 w=2 h=2 s=n,
811 -0.18622337 0.015645428 w=2 h=2 s=n,
812 -0.18622774 0.015644353 w=2 h=2 s=n,
813 -0.1862353 0.015642967 w=2 h=2 s=n,
814 -0.1862512 0.015641037 w=2 h=2 s=n,
815 -0.18626365 0.015640285 w=2 h=2 s=n,
816 -0.1862699 0.015640285 w=2 h=2 s=n,
817 -0.18627897 0.015649356 w=2 h=2 s=n,
818 -0.18628486 0.015655989 w=2 h=2 s=n,
819 -0.19198826 0.023918811 w=2 h=2 s=n,
820 -0.19866537 0.018687632 w=2 h=2 s=n,
821 -0.19866863 0.018686168 w=2 h=2 s=n,
822 -0.19975396 0.018487273 w=2 h=2 s=n,
823 -0.19975811 0.018486768 w=2 h=2 s=n,
824 -0.20058 0.022971652 w=2 h=2 s=n,
825 -0.20058486 0.022970453 w=2 h=2 s=n,
826 -0.20059231 0.022969088 w=2 h=2 s=n,
827 -0.20059678 0.022968546 w=2 h=2 s=n,
828 -0.20071189 0.022749221 w=2 h=2 s=n,
829 -0.20196465 0.020934284 w=2 h=2 s=n,
830 -0.20334531 0.019553613 w=2 h=2 s=n,
831 -0.20454966 0.018486664 w=2 h=2 s=n,
832 -0.20455527 0.018482266 w=2 h=2 s=n,
833 -0.20463452 0.018457575 w=2 h=2 s=n,
834 -0.20575151 0.018182259 w=2 h=2 s=n,
835 -0.20584653 0.018188007 w=2 h=2 s=n,
836 -0.20629343 0.018583935 w=2 h=2 s=n,
837 -0.1593246 0.020804461 w=2 h=2 s=n,
838 -0.15807183 0.022619398 w=2 h=2 s=n,
839 -0.16533901 0.021287639 w=2 h=2 s=n,
840 -0.16697378 0.021587223 w=2 h=2 s=n,
841 -0.16697899 0.021588506 w=2 h=2 s=n,
842 -0.17239058 0.023274826 w=2 h=2 s=n,
843 -0.17227547 0.02349415 w=2 h=2 s=n,
844 -0.1719658 0.024487957 w=2 h=2 s=n,
845 -0.1727052 0.025322596 w=2 h=2 s=n,
846 -0.17270851 0.025326805 w=2 h=2 s=n,
847 -0.15841417 -0.023248889 w=2 h=2 s=n,
848 -0.15840662 -0.023247505 w=2 h=2 s=n,
849 -0.15677184 -0.023547087 w=2 h=2 s=n,
850 -0.15676747 -0.02354601 w=2 h=2 s=n,
851 -0.15676422 -0.023544546 w=2 h=2 s=n,
852 -0.15572871 -0.02315183 w=2 h=2 s=n,
853 -0.15081036 -0.024053153 w=2 h=2 s=n,
854 -0.14859475 -0.021552248 w=2 h=2 s=n,
855 -0.14858913 -0.021547852 w=2 h=2 s=n,
856 -0.14858577 -0.02154634 w=2 h=2 s=n,
857 -0.14858277 -0.021546705 w=2 h=2 s=n,
858 -0.14703791 -0.019574832 w=2 h=2 s=n,
859 -0.14583357 -0.018507883 w=2 h=2 s=n,
860 -0.23378564 -0.087932445 w=2 h=2 s=n,
861 -0.22978792 -0.0866867 w=2 h=2 s=n,
862 -0.22601883 -0.0857577 w=2 h=2 s=n,
863 -0.22457448 -0.08549301 w=2 h=2 s=n,
864 -0.22456913 -0.08549269 w=2 h=2 s=n,
865 -0.22447412 -0.08549844 w=2 h=2 s=n,
866 -0.22447293 -0.08549196 w=2 h=2 s=n,
867 -0.22410756 -0.08400962 w=2 h=2 s=n,
868 -0.22410503 -0.084004015 w=2 h=2 s=n,
869 -0.2225889 -0.08111525 w=2 h=2 s=n,
870 -0.22258866 -0.081111334 w=2 h=2 s=n,
871 -0.22242439 -0.079758406 w=2 h=2 s=n,
872 -0.22234096 -0.079303145 w=2 h=2 s=n,
873 -0.22233829 -0.079296105 w=2 h=2 s=n,
874 -0.22233553 -0.07928998 w=2 h=2 s=n,
875 -0.22095974 -0.078340344 w=2 h=2 s=n,
876 -0.2200531 -0.077864505 w=2 h=2 s=n,
877 -0.21980199 -0.07776927 w=2 h=2 s=n,
878 -0.21868499 -0.07749396 w=2 h=2 s=n,
879 -0.21868052 -0.077493414 w=2 h=2 s=n,
880 -0.21867427 -0.077493414 w=2 h=2 s=n,
881 -0.23503675 -0.077633455 w=2 h=2 s=n,
882 -0.23503655 -0.07763686 w=2 h=2 s=n,
883 -0.23378603 -0.087935716 w=2 h=2 s=n,
884 -0.2297883 -0.08668997 w=2 h=2 s=n,
885 -0.22601922 -0.08576098 w=2 h=2 s=n,
886 -0.22457488 -0.08549629 w=2 h=2 s=n,
887 -0.22456953 -0.08549597 w=2 h=2 s=n,
888 -0.2244745 -0.085501716 w=2 h=2 s=n,
889 -0.23733175 -0.04663899 w=2 h=2 s=n,
890 -0.23744138 -0.047541887 w=2 h=2 s=n,
891 -0.23752481 -0.04799714 w=2 h=2 s=n,
892 -0.23789017 -0.04947948 w=2 h=2 s=n,
893 -0.23789082 -0.04949041 w=2 h=2 s=n,
894 -0.2380551 -0.05084334 w=2 h=2 s=n,
895 -0.23805629 -0.050849818 w=2 h=2 s=n,
896 -0.23805355 -0.050849818 w=2 h=2 s=n,
897 -0.23652114 -0.05094251 w=2 h=2 s=n,
898 -0.23651743 -0.05094296 w=2 h=2 s=n,
899 -0.23651743 -0.07977229 w=2 h=2 s=n,
900 -0.23651765 -0.07977621 w=2 h=2 s=n,
901 -0.23651806 -0.07977949 w=2 h=2 s=n,
902 -0.23651785 -0.079782896 w=2 h=2 s=n,
903 -0.23526734 -0.09008176 w=2 h=2 s=n,
904 -0.2743878 0.015125659 w=2 h=2 s=n,
905 -0.2739409 0.014729733 w=2 h=2 s=n,
906 -0.26823747 0.00646691 w=2 h=2 s=n,
907 -0.35583168 0.046185516 w=2 h=2 s=n,
908 -0.35712916 0.046505313 w=2 h=2 s=n,
909 -0.16994572 0.029814458 w=2 h=2 s=n,
910 -0.17068513 0.030649096 w=2 h=2 s=n,
911 -0.17068844 0.030653305 w=2 h=2 s=n,
912 -0.17793724 0.024974223 w=2 h=2 s=n,
913 -0.18316443 0.021366159 w=2 h=2 s=n,
914 -0.18316779 0.021364646 w=2 h=2 s=n,
915 -0.1842033 0.020971928 w=2 h=2 s=n,
916 -0.18420766 0.020970853 w=2 h=2 s=n,
917 -0.18421522 0.020969467 w=2 h=2 s=n,
918 -0.18423112 0.020967538 w=2 h=2 s=n,
919 -0.18424357 0.020966783 w=2 h=2 s=n,
920 -0.18424983 0.020966783 w=2 h=2 s=n,
921 -0.1842589 0.020975856 w=2 h=2 s=n,
922 -0.18426478 0.020982489 w=2 h=2 s=n,
923 -0.18996818 0.029245311 w=2 h=2 s=n,
924 -0.19664529 0.024014132 w=2 h=2 s=n,
925 -0.19664855 0.024012668 w=2 h=2 s=n,
926 -0.19773388 0.023813773 w=2 h=2 s=n,
927 -0.19773804 0.023813268 w=2 h=2 s=n,
928 -0.19855992 0.028298153 w=2 h=2 s=n,
929 -0.19856478 0.028296953 w=2 h=2 s=n,
930 -0.19857223 0.028295588 w=2 h=2 s=n,
931 -0.1985767 0.028295046 w=2 h=2 s=n,
932 -0.16322504 0.033620577 w=2 h=2 s=n,
933 -0.16310993 0.033839904 w=2 h=2 s=n,
934 -0.16280025 0.03483371 w=2 h=2 s=n,
935 -0.16078018 0.04016021 w=2 h=2 s=n,
936 -0.1615196 0.040994845 w=2 h=2 s=n,
937 -0.1615229 0.04099906 w=2 h=2 s=n,
938 -0.16877171 0.035319977 w=2 h=2 s=n,
939 -0.17399889 0.03171191 w=2 h=2 s=n,
940 -0.17400226 0.031710397 w=2 h=2 s=n,
941 -0.17503776 0.03131768 w=2 h=2 s=n,
942 -0.17504212 0.031316604 w=2 h=2 s=n,
943 -0.17504969 0.03131522 w=2 h=2 s=n,
944 -0.17506558 0.03131329 w=2 h=2 s=n,
945 -0.17507803 0.031312536 w=2 h=2 s=n,
946 -0.1750843 0.031312536 w=2 h=2 s=n,
947 -0.17509337 0.031321608 w=2 h=2 s=n,
948 -0.17509924 0.03132824 w=2 h=2 s=n,
949 -0.18080266 0.039591063 w=2 h=2 s=n,
950 -0.15415958 0.026085356 w=2 h=2 s=n,
951 -0.16142675 0.024753598 w=2 h=2 s=n,
952 -0.16306153 0.02505318 w=2 h=2 s=n,
953 -0.16306673 0.025054464 w=2 h=2 s=n,
954 -0.16847833 0.026740784 w=2 h=2 s=n,
955 -0.15931278 0.037086535 w=2 h=2 s=n,
956 -0.15919767 0.03730586 w=2 h=2 s=n,
957 -0.158888 0.03829967 w=2 h=2 s=n,
958 -0.15686792 0.043626167 w=2 h=2 s=n,
959 -0.15760735 0.044460807 w=2 h=2 s=n,
960 -0.15761064 0.044465017 w=2 h=2 s=n,
961 -0.15459022 -0.024528956 w=2 h=2 s=n,
962 -0.15458585 -0.024527881 w=2 h=2 s=n,
963 -0.1545826 -0.024526415 w=2 h=2 s=n,
964 -0.1535471 -0.024133699 w=2 h=2 s=n,
965 -0.14862873 -0.025035022 w=2 h=2 s=n,
966 -0.14641312 -0.022534119 w=2 h=2 s=n,
967 -0.14640751 -0.022529723 w=2 h=2 s=n,
968 -0.14640415 -0.022528209 w=2 h=2 s=n,
969 -0.14640115 -0.022528574 w=2 h=2 s=n,
970 -0.14485629 -0.020556701 w=2 h=2 s=n,
971 -0.14365195 -0.019489752 w=2 h=2 s=n,
972 -0.15375161 -0.026067507 w=2 h=2 s=n,
973 -0.15374406 -0.026066123 w=2 h=2 s=n,
974 -0.15210928 -0.026365705 w=2 h=2 s=n,
975 -0.14992766 -0.027347574 w=2 h=2 s=n,
976 -0.1499233 -0.0273465 w=2 h=2 s=n,
977 -0.14992003 -0.027345033 w=2 h=2 s=n,
978 -0.14888452 -0.026952317 w=2 h=2 s=n,
979 -0.14396617 -0.027853642 w=2 h=2 s=n,
980 -0.14175056 -0.025352737 w=2 h=2 s=n,
981 -0.14174494 -0.025348341 w=2 h=2 s=n,
982 -0.14174159 -0.025346827 w=2 h=2 s=n,
983 -0.14173858 -0.025347192 w=2 h=2 s=n,
984 -0.2206936 -0.10613341 w=2 h=2 s=n,
985 -0.22069322 -0.10613014 w=2 h=2 s=n,
986 -0.22069202 -0.106123656 w=2 h=2 s=n,
987 -0.22032666 -0.10464132 w=2 h=2 s=n,
988 -0.22032414 -0.104635715 w=2 h=2 s=n,
989 -0.218808 -0.10174695 w=2 h=2 s=n,
990 -0.21880776 -0.10174303 w=2 h=2 s=n,
991 -0.21864349 -0.1003901 w=2 h=2 s=n,
992 -0.21856005 -0.099934846 w=2 h=2 s=n,
993 -0.21855739 -0.0999278 w=2 h=2 s=n,
994 -0.21855463 -0.09992168 w=2 h=2 s=n,
995 -0.21717885 -0.09897204 w=2 h=2 s=n,
996 -0.2162722 -0.0984962 w=2 h=2 s=n,
997 -0.21602109 -0.098400965 w=2 h=2 s=n,
998 -0.2149041 -0.09812565 w=2 h=2 s=n,
999 -0.21489963 -0.09812511 w=2 h=2 s=n,
1000 -0.21489337 -0.09812511 w=2 h=2 s=n,
1001 -0.2352671 -0.09008565 w=2 h=2 s=n,
1002 -0.23378581 -0.08793961 w=2 h=2 s=n,
1003 -0.22978806 -0.08669387 w=2 h=2 s=n,
1004 -0.22601898 -0.08576487 w=2 h=2 s=n,
1005 -0.22457464 -0.08550019 w=2 h=2 s=n,
1006 -0.22456929 -0.08549986 w=2 h=2 s=n,
1007 -0.22447427 -0.08550561 w=2 h=2 s=n,
1008 -0.22069338 -0.106137305 w=2 h=2 s=n,
1009 -0.22069298 -0.10613403 w=2 h=2 s=n,
1010 -0.22069179 -0.10612755 w=2 h=2 s=n,
1011 -0.22032642 -0.10464521 w=2 h=2 s=n,
1012 -0.2203239 -0.104639605 w=2 h=2 s=n,
1013 -0.21880776 -0.10175084 w=2 h=2 s=n,
1014 -0.23781927 -0.047445457 w=2 h=2 s=n,
1015 -0.2379289 -0.048348352 w=2 h=2 s=n,
1016 -0.23801233 -0.04880361 w=2 h=2 s=n,
1017 -0.23837769 -0.050285947 w=2 h=2 s=n,
1018 -0.23837835 -0.050296877 w=2 h=2 s=n,
1019 -0.23854263 -0.051649805 w=2 h=2 s=n,
1020 -0.23854381 -0.051656283 w=2 h=2 s=n,
1021 -0.23854107 -0.051656283 w=2 h=2 s=n,
1022 -0.23700868 -0.051748976 w=2 h=2 s=n,
1023 -0.23700495 -0.051749427 w=2 h=2 s=n,
1024 -0.23700495 -0.08057876 w=2 h=2 s=n,
1025 -0.23700519 -0.080582686 w=2 h=2 s=n,
1026 -0.23700558 -0.08058596 w=2 h=2 s=n,
1027 -0.23700538 -0.08058936 w=2 h=2 s=n,
1028 -0.23575486 -0.090888225 w=2 h=2 s=n,
1029 -0.23575464 -0.090892114 w=2 h=2 s=n,
1030 -0.3574005 0.046521727 w=2 h=2 s=n,
1031 -0.27465913 0.015142072 w=2 h=2 s=n,
1032 -0.27421224 0.014746145 w=2 h=2 s=n,
1033 -0.26850882 0.006483323 w=2 h=2 s=n,
1034 -0.26721135 0.006163524 w=2 h=2 s=n,
1035 -0.262475 0.004031876 w=2 h=2 s=n,
1036 -0.3573922 0.046553522 w=2 h=2 s=n,
1037 -0.35766354 0.046569936 w=2 h=2 s=n,
1038 -0.2749222 0.015190279 w=2 h=2 s=n,
1039 -0.27447528 0.014794352 w=2 h=2 s=n,
1040 -0.2687719 0.0065315296 w=2 h=2 s=n,
1041 -0.36288768 0.048299745 w=2 h=2 s=n,
1042 -0.36315075 0.048347954 w=2 h=2 s=n,
1043 -0.36342207 0.048364364 w=2 h=2 s=n,
1044 -0.35768303 0.047018737 w=2 h=2 s=n,
1045 -0.3589805 0.047338538 w=2 h=2 s=n,
1046 -0.36473903 0.049132966 w=2 h=2 s=n,
1047 -0.36500207 0.049181174 w=2 h=2 s=n,
1048 -0.36527342 0.049197588 w=2 h=2 s=n,
1049 -0.15931092 0.0370884 w=2 h=2 s=n,
1050 -0.15919581 0.037307728 w=2 h=2 s=n,
1051 -0.15888612 0.038301535 w=2 h=2 s=n,
1052 -0.15686604 0.043628037 w=2 h=2 s=n,
1053 -0.15760547 0.044462673 w=2 h=2 s=n,
1054 -0.15760878 0.044466883 w=2 h=2 s=n,
1055 -0.2181821 -0.11632591 w=2 h=2 s=n,
1056 -0.21818171 -0.11632263 w=2 h=2 s=n,
1057 -0.21818052 -0.116316155 w=2 h=2 s=n,
1058 -0.21781516 -0.11483381 w=2 h=2 s=n,
1059 -0.21781264 -0.11482821 w=2 h=2 s=n,
1060 -0.2162965 -0.111939445 w=2 h=2 s=n,
1061 -0.21629673 -0.11193555 w=2 h=2 s=n,
1062 -0.2162965 -0.11193163 w=2 h=2 s=n,
1063 -0.21613222 -0.1105787 w=2 h=2 s=n,
1064 -0.21604879 -0.11012345 w=2 h=2 s=n,
1065 -0.21604612 -0.1101164 w=2 h=2 s=n,
1066 -0.21604337 -0.11011028 w=2 h=2 s=n,
1067 -0.21466757 -0.10916065 w=2 h=2 s=n,
1068 -0.21376094 -0.1086848 w=2 h=2 s=n,
1069 -0.21350983 -0.10858957 w=2 h=2 s=n,
1070 -0.21239282 -0.10831425 w=2 h=2 s=n,
1071 -0.21238837 -0.10831371 w=2 h=2 s=n,
1072 -0.21238211 -0.10831371 w=2 h=2 s=n,
1073 -0.21403912 -0.16093998 w=2 h=2 s=n,
1074 -0.21152785 -0.17112859 w=2 h=2 s=n,
1075 -0.21152747 -0.17112531 w=2 h=2 s=n,
1076 -0.21152627 -0.17111883 w=2 h=2 s=n,
1077 -0.21116091 -0.16963649 w=2 h=2 s=n,
1078 -0.2111584 -0.16963089 w=2 h=2 s=n,
1079 -0.20964225 -0.16674212 w=2 h=2 s=n,
1080 -0.23575464 -0.09225263 w=2 h=2 s=n,
1081 -0.2352671 -0.09144616 w=2 h=2 s=n,
1082 -0.23378581 -0.08930012 w=2 h=2 s=n,
1083 -0.22978806 -0.088054374 w=2 h=2 s=n,
1084 -0.22601898 -0.08712538 w=2 h=2 s=n,
1085 -0.22457464 -0.086860694 w=2 h=2 s=n,
1086 -0.22456929 -0.08686037 w=2 h=2 s=n,
1087 -0.22447427 -0.08686612 w=2 h=2 s=n,
1088 -0.22069338 -0.10749781 w=2 h=2 s=n,
1089 -0.21403912 -0.16230048 w=2 h=2 s=n,
1090 -0.21152785 -0.17248909 w=2 h=2 s=n,
1091 -0.3692169 0.049197588 w=2 h=2 s=n,
1092 -0.36736554 0.048364364 w=2 h=2 s=n,
1093 -0.36160702 0.046569936 w=2 h=2 s=n,
1094 -0.27886567 0.015190279 w=2 h=2 s=n,
1095 -0.27841875 0.014794352 w=2 h=2 s=n,
1096 -0.27271533 0.0065315296 w=2 h=2 s=n,
1097 -0.27245227 0.006483323 w=2 h=2 s=n,
1098 -0.2711548 0.006163524 w=2 h=2 s=n,
1099 -0.26641846 0.004031876 w=2 h=2 s=n,
1100 -0.36598212 0.05137444 w=2 h=2 s=n,
1101 -0.3672796 0.051694237 w=2 h=2 s=n,
1102 -0.3730381 0.053488668 w=2 h=2 s=n,
1103 -0.37330118 0.053536873 w=2 h=2 s=n,
1104 -0.37357253 0.053553287 w=2 h=2 s=n,
1105 -0.37751597 0.053553287 w=2 h=2 s=n,
1106 -0.20745637 0.021650344 w=2 h=2 s=n,
1107 -0.20776606 0.020656537 w=2 h=2 s=n,
1108 -0.20801717 0.020561302 w=2 h=2 s=n,
1109 -0.20802252 0.020560978 w=2 h=2 s=n,
1110 -0.20802625 0.02056143 w=2 h=2 s=n,
1111 -0.2090858 0.019026395 w=2 h=2 s=n,
1112 -0.21063067 0.017054524 w=2 h=2 s=n,
1113 -0.21284628 0.0145536205 w=2 h=2 s=n,
1114 -0.21437867 0.014646313 w=2 h=2 s=n,
1115 -0.21562089 0.015117427 w=2 h=2 s=n,
1116 -0.22090492 0.01192313 w=2 h=2 s=n,
1117 -0.22181155 0.011447287 w=2 h=2 s=n,
1118 -0.2232559 0.011182602 w=2 h=2 s=n,
1119 -0.22325864 0.011182602 w=2 h=2 s=n,
1120 -0.22408585 0.01144037 w=2 h=2 s=n,
1121 -0.24489316 0.01933154 w=2 h=2 s=n,
1122 -0.24962948 0.02146319 w=2 h=2 s=n,
1123 -0.18031114 0.04363904 w=2 h=2 s=n,
1124 -0.18947667 0.03329329 w=2 h=2 s=n,
1125 -0.19615377 0.028062109 w=2 h=2 s=n,
1126 -0.19615704 0.028060645 w=2 h=2 s=n,
1127 -0.19724236 0.02786175 w=2 h=2 s=n,
1128 -0.19724652 0.027861245 w=2 h=2 s=n,
1129 -0.19806841 0.03234613 w=2 h=2 s=n,
1130 -0.19807327 0.03234493 w=2 h=2 s=n,
1131 -0.19808072 0.032343566 w=2 h=2 s=n,
1132 -0.19808519 0.032343023 w=2 h=2 s=n,
1133 -0.20010526 0.027016522 w=2 h=2 s=n,
1134 -0.20022038 0.026797198 w=2 h=2 s=n,
1135 -0.20147313 0.02498226 w=2 h=2 s=n,
1136 -0.20285381 0.02360159 w=2 h=2 s=n,
1137 -0.20405814 0.02253464 w=2 h=2 s=n,
1138 -0.20406376 0.022530243 w=2 h=2 s=n,
1139 -0.204143 0.022505552 w=2 h=2 s=n,
1140 -0.20526 0.022230236 w=2 h=2 s=n,
1141 -0.20535502 0.022235984 w=2 h=2 s=n,
1142 -0.20580192 0.022631912 w=2 h=2 s=n,
1143 -0.20696485 0.025698321 w=2 h=2 s=n,
1144 -0.15836297 0.038247813 w=2 h=2 s=n,
1145 -0.15805328 0.039241623 w=2 h=2 s=n,
1146 -0.1560332 0.04456812 w=2 h=2 s=n,
1147 -0.15677263 0.045402758 w=2 h=2 s=n,
1148 -0.15677592 0.045406967 w=2 h=2 s=n,
1149 -0.14398077 0.050669726 w=2 h=2 s=n,
1150 -0.14386566 0.050889052 w=2 h=2 s=n,
1151 -0.14303282 0.051829137 w=2 h=2 s=n,
1152 -0.14272313 0.052822948 w=2 h=2 s=n,
1153 -0.14070305 0.058149446 w=2 h=2 s=n,
1154 -0.14400673 -0.029190173 w=2 h=2 s=n,
1155 -0.14400348 -0.029188707 w=2 h=2 s=n,
1156 -0.14296797 -0.028795991 w=2 h=2 s=n,
1157 -0.1380496 -0.029697316 w=2 h=2 s=n,
1158 -0.135834 -0.027196411 w=2 h=2 s=n,
1159 -0.13582839 -0.027192015 w=2 h=2 s=n,
1160 -0.13582502 -0.0271905 w=2 h=2 s=n,
1161 -0.13582203 -0.027190866 w=2 h=2 s=n,
1162 -0.14048459 -0.024372248 w=2 h=2 s=n,
1163 -0.13893972 -0.022400375 w=2 h=2 s=n,
1164 -0.1377354 -0.021333426 w=2 h=2 s=n,
1165 -0.14292347 -0.03158175 w=2 h=2 s=n,
1166 -0.14291911 -0.03158067 w=2 h=2 s=n,
1167 -0.13700256 -0.033424348 w=2 h=2 s=n,
1168 -0.1369993 -0.033422884 w=2 h=2 s=n,
1169 -0.13596378 -0.033030167 w=2 h=2 s=n,
1170 -0.13104543 -0.03393149 w=2 h=2 s=n,
1171 -0.12129884 -0.051492628 w=2 h=2 s=n,
1172 -0.12129128 -0.051491242 w=2 h=2 s=n,
1173 -0.11965651 -0.051790826 w=2 h=2 s=n,
1174 -0.117474884 -0.052772697 w=2 h=2 s=n,
1175 -0.110470705 -0.05700687 w=2 h=2 s=n,
1176 -0.11046634 -0.057005793 w=2 h=2 s=n,
1177 -0.10454978 -0.05884947 w=2 h=2 s=n,
1178 -0.21010886 -0.18023232 w=2 h=2 s=n,
1179 -0.21010886 -0.1788718 w=2 h=2 s=n,
1180 -0.21010846 -0.17886853 w=2 h=2 s=n,
1181 -0.21010728 -0.17886205 w=2 h=2 s=n,
1182 -0.2097419 -0.17737971 w=2 h=2 s=n,
1183 -0.20973939 -0.17737411 w=2 h=2 s=n,
1184 -0.20822325 -0.17448534 w=2 h=2 c=255 0 51 b=255 0 51,
1185 -0.21363163 -0.16903712 w=2 h=2 s=n,
1186 -0.21112037 -0.17922571 w=2 h=2 s=n,
1187 -0.20970137 -0.18696894 w=2 h=2 s=n,
1188 -0.23854491 -0.05165873 w=2 h=2 s=n,
1189 -0.23854217 -0.05165873 w=2 h=2 s=n,
1190 -0.23700978 -0.051751424 w=2 h=2 s=n,
1191 -0.23700605 -0.051751878 w=2 h=2 s=n,
1192 -0.23700605 -0.08058121 w=2 h=2 s=n,
1193 -0.23700629 -0.08058513 w=2 h=2 s=n,
1194 -0.23700668 -0.08058841 w=2 h=2 s=n,
1195 -0.23700649 -0.08059181 w=2 h=2 s=n,
1196 -0.23575597 -0.090890676 w=2 h=2 s=n,
1197 -0.23575574 -0.090894565 w=2 h=2 s=n,
1198 -0.23575574 -0.09225508 w=2 h=2 s=n,
1199 -0.23792575 -0.047233 w=2 h=2 s=n,
1200 -0.23841327 -0.048039466 w=2 h=2 s=n,
1201 -0.2385229 -0.04894236 w=2 h=2 s=n,
1202 -0.23860633 -0.049397618 w=2 h=2 s=n,
1203 -0.2389717 -0.05087996 w=2 h=2 s=n,
1204 -0.23897237 -0.050890885 w=2 h=2 s=n,
1205 -0.23913664 -0.052243814 w=2 h=2 s=n,
1206 -0.23913783 -0.052250296 w=2 h=2 s=n,
1207 -0.23913893 -0.052252743 w=2 h=2 s=n,
1208 -0.37802228 0.058652967 w=2 h=2 s=n,
1209 -0.37931976 0.058972765 w=2 h=2 s=n,
1210 -0.38507828 0.060767196 w=2 h=2 s=n,
1211 -0.38534132 0.0608154 w=2 h=2 s=n,
1212 -0.38561267 0.060831815 w=2 h=2 s=n,
1213 -0.2107677 0.025096353 w=2 h=2 s=n,
1214 -0.21182726 0.02356132 w=2 h=2 s=n,
1215 -0.21337213 0.021589449 w=2 h=2 s=n,
1216 -0.21558774 0.019088544 w=2 h=2 s=n,
1217 -0.21712013 0.019181237 w=2 h=2 s=n,
1218 -0.21836236 0.019652352 w=2 h=2 s=n,
1219 -0.22364637 0.016458053 w=2 h=2 s=n,
1220 -0.224553 0.015982212 w=2 h=2 s=n,
1221 -0.22599736 0.015717527 w=2 h=2 s=n,
1222 -0.2260001 0.015717527 w=2 h=2 s=n,
1223 -0.22682731 0.015975295 w=2 h=2 s=n,
1224 -0.24763462 0.023866465 w=2 h=2 s=n,
1225 -0.25237095 0.025998114 w=2 h=2 s=n,
1226 -0.251208 0.022931702 w=2 h=2 s=n,
1227 -0.25038612 0.018446818 w=2 h=2 s=n,
1228 -0.25415522 0.017517822 w=2 h=2 s=n,
1229 -0.18031064 0.04364179 w=2 h=2 s=n,
1230 -0.18947618 0.03329604 w=2 h=2 s=n,
1231 -0.19615328 0.02806486 w=2 h=2 s=n,
1232 -0.19615653 0.028063396 w=2 h=2 s=n,
1233 -0.19724187 0.0278645 w=2 h=2 s=n,
1234 -0.19724602 0.027863996 w=2 h=2 s=n,
1235 -0.1980679 0.032348882 w=2 h=2 s=n,
1236 -0.19807278 0.032347683 w=2 h=2 s=n,
1237 -0.19808021 0.032346316 w=2 h=2 s=n,
1238 -0.19808468 0.032345776 w=2 h=2 s=n,
1239 -0.13266963 0.071438365 w=2 h=2 s=n,
1240 -0.14799978 0.05785704 w=2 h=2 s=n,
1241 -0.1487392 0.058691677 w=2 h=2 s=n,
1242 -0.1487425 0.058695886 w=2 h=2 s=n,
1243 -0.14957534 0.0577558 w=2 h=2 s=n,
1244 -0.1495772 0.057753935 w=2 h=2 s=n,
1245 -0.15348947 0.054287978 w=2 h=2 s=n,
1246 -0.16073827 0.048608895 w=2 h=2 s=n,
1247 -0.16596547 0.04500083 w=2 h=2 s=n,
1248 -0.16596882 0.044999316 w=2 h=2 s=n,
1249 -0.16700433 0.0446066 w=2 h=2 s=n,
1250 -0.1670087 0.044605523 w=2 h=2 s=n,
1251 -0.16701625 0.04460414 w=2 h=2 s=n,
1252 -0.16703215 0.044602208 w=2 h=2 s=n,
1253 -0.16704461 0.044601455 w=2 h=2 s=n,
1254 -0.16705085 0.044601455 w=2 h=2 s=n,
1255 -0.16705993 0.04461053 w=2 h=2 s=n,
1256 -0.1670658 0.04461716 w=2 h=2 s=n,
1257 -0.17276922 0.05287998 w=2 h=2 s=n,
1258 -0.1722777 0.05692796 w=2 h=2 s=n,
1259 -0.1722772 0.05693071 w=2 h=2 s=n,
1260 -0.14025919 0.055369414 w=2 h=2 s=n,
1261 -0.1399495 0.05636322 w=2 h=2 s=n,
1262 -0.13792942 0.061689723 w=2 h=2 s=n,
1263 -0.129896 0.07497864 w=2 h=2 s=n,
1264 -0.14522615 0.061397318 w=2 h=2 s=n,
1265 -0.14596556 0.062231954 w=2 h=2 s=n,
1266 -0.14596887 0.062236164 w=2 h=2 s=n,
1267 -0.13923602 0.054387007 w=2 h=2 s=n,
1268 -0.1391209 0.05460633 w=2 h=2 s=n,
1269 -0.13828807 0.055546418 w=2 h=2 s=n,
1270 -0.13551444 0.05908669 w=2 h=2 s=n,
1271 -0.13520475 0.060080502 w=2 h=2 s=n,
1272 -0.13318467 0.065407 w=2 h=2 s=n,
1273 -0.12515125 0.07869592 w=2 h=2 s=n,
1274 -0.09937432 -0.070916064 w=2 h=2 s=n,
1275 -0.09936676 -0.07091468 w=2 h=2 s=n,
1276 -0.097731985 -0.07121426 w=2 h=2 s=n,
1277 -0.095550366 -0.072196126 w=2 h=2 s=n,
1278 -0.08854618 -0.076430306 w=2 h=2 s=n,
1279 -0.08854182 -0.076429226 w=2 h=2 s=n,
1280 -0.20970075 -0.18697411 w=2 h=2 s=n,
1281 -0.21363163 -0.1702204 w=2 h=2 s=n,
1282 -0.21112037 -0.18040901 w=2 h=2 s=n,
1283 -0.20970137 -0.18815222 w=2 h=2 s=n,
1284 -0.20970075 -0.1881574 w=2 h=2 s=n,
1285 -0.25690293 -0.13305053 w=2 h=2 s=n,
1286 -0.25690272 -0.13305394 w=2 h=2 s=n,
1287 -0.25565222 -0.14335279 w=2 h=2 s=n,
1288 -0.25565198 -0.1433567 w=2 h=2 s=n,
1289 -0.25565198 -0.1447172 w=2 h=2 s=n,
1290 -0.23793419 -0.045931257 w=2 h=2 s=n,
1291 -0.23941548 -0.048077296 w=2 h=2 s=n,
1292 -0.2400095 -0.048671305 w=2 h=2 s=n,
1293 -0.24049702 -0.04947777 w=2 h=2 s=n,
1294 -0.24903406 -0.04690649 w=2 h=2 s=n,
1295 -0.24820685 -0.047164258 w=2 h=2 s=n,
1296 -0.24696463 -0.047635373 w=2 h=2 s=n,
1297 -0.24695556 -0.047644444 w=2 h=2 s=n,
1298 -0.24621613 -0.04847908 w=2 h=2 s=n,
1299 -0.24675418 -0.050205756 w=2 h=2 s=n,
1300 -0.24675685 -0.050212804 w=2 h=2 s=n,
1301 -0.24675938 -0.050218403 w=2 h=2 s=n,
1302 -0.24884312 -0.051656708 w=2 h=2 s=n,
1303 -0.25032443 -0.05380275 w=2 h=2 s=n,
1304 -0.25091845 -0.05439676 w=2 h=2 s=n,
1305 -0.36821517 0.0482612 w=2 h=2 s=n,
1306 -0.36245665 0.04646677 w=2 h=2 s=n,
1307 -0.2797153 0.015087115 w=2 h=2 s=n,
1308 -0.27926838 0.014691188 w=2 h=2 s=n,
1309 -0.27356496 0.0064283656 w=2 h=2 s=n,
1310 -0.2733019 0.0063801585 w=2 h=2 s=n,
1311 -0.27200443 0.00606036 w=2 h=2 s=n,
1312 -0.2672681 0.0039287116 w=2 h=2 s=n,
1313 -0.39319813 0.06502882 w=2 h=2 s=n,
1314 -0.39346117 0.06507703 w=2 h=2 s=n,
1315 -0.39373252 0.06509344 w=2 h=2 s=n,
1316 -0.38049522 0.060359918 w=2 h=2 s=n,
1317 -0.3817927 0.06067972 w=2 h=2 s=n,
1318 -0.38755122 0.062474146 w=2 h=2 s=n,
1319 -0.39567107 0.066735774 w=2 h=2 s=n,
1320 -0.39593413 0.06678398 w=2 h=2 s=n,
1321 -0.17055272 0.063927226 w=2 h=2 s=n,
1322 -0.17858614 0.05063831 w=2 h=2 s=n,
1323 -0.18775168 0.040292557 w=2 h=2 s=n,
1324 -0.19442879 0.035061378 w=2 h=2 s=n,
1325 -0.19443205 0.035059914 w=2 h=2 s=n,
1326 -0.19551738 0.034861017 w=2 h=2 s=n,
1327 -0.19552153 0.034860514 w=2 h=2 s=n,
1328 -0.19634342 0.0393454 w=2 h=2 s=n,
1329 -0.19634828 0.0393442 w=2 h=2 s=n,
1330 -0.19635573 0.039342836 w=2 h=2 s=n,
1331 -0.1963602 0.03934229 w=2 h=2 s=n,
1332 -0.1293736 0.075974 w=2 h=2 s=n,
1333 -0.14470375 0.062392674 w=2 h=2 s=n,
1334 -0.14544317 0.06322731 w=2 h=2 s=n,
1335 -0.14544646 0.06323152 w=2 h=2 s=n,
1336 -0.14822009 0.059691247 w=2 h=2 s=n,
1337 -0.14905293 0.05875116 w=2 h=2 s=n,
1338 -0.1490548 0.058749292 w=2 h=2 s=n,
1339 -0.15296707 0.055283334 w=2 h=2 s=n,
1340 -0.16021587 0.049604252 w=2 h=2 s=n,
1341 -0.16544306 0.045996185 w=2 h=2 s=n,
1342 -0.16544642 0.045994673 w=2 h=2 s=n,
1343 -0.16648193 0.045601957 w=2 h=2 s=n,
1344 -0.1664863 0.04560088 w=2 h=2 s=n,
1345 -0.16649385 0.045599498 w=2 h=2 s=n,
1346 -0.16650975 0.04559757 w=2 h=2 s=n,
1347 -0.1665222 0.045596812 w=2 h=2 s=n,
1348 -0.16652845 0.045596812 w=2 h=2 s=n,
1349 -0.16653752 0.045605887 w=2 h=2 s=n,
1350 -0.1665434 0.045612518 w=2 h=2 s=n,
1351 -0.17224681 0.05387534 w=2 h=2 s=n,
1352 -0.1717553 0.057923317 w=2 h=2 s=n,
1353 -0.17175479 0.057926066 w=2 h=2 s=n,
1354 -0.17003031 0.064922586 w=2 h=2 s=n,
1355 -0.11607263 0.09184855 w=2 h=2 s=n,
1356 -0.120817386 0.08813128 w=2 h=2 s=n,
1357 -0.12029499 0.08912663 w=2 h=2 s=n,
1358 -0.13562514 0.07554531 w=2 h=2 s=n,
1359 -0.13636455 0.07637995 w=2 h=2 s=n,
1360 -0.13636786 0.07638416 w=2 h=2 s=n,
1361 -0.05914478 0.10967 w=2 h=2 s=n,
1362 -0.05902967 0.10988932 w=2 h=2 s=n,
1363 -0.058196824 0.110829405 w=2 h=2 s=n,
1364 -0.055423196 0.11436968 w=2 h=2 c=0 0 255 b=0 0 255,
1365 -0.14651373 0.020069646 w=2 h=2 s=n,
1366 -0.13926491 0.025748728 w=2 h=2 s=n,
1367 -0.13801216 0.027563665 w=2 h=2 s=n,
1368 -0.1340999 0.031029623 w=2 h=2 s=n,
1369 -0.042693615 -0.04425728 w=2 h=2 s=n,
1370 -0.04735618 -0.04143866 w=2 h=2 s=n,
1371 -0.045811318 -0.03946679 w=2 h=2 s=n,
1372 -0.04460698 -0.03839984 w=2 h=2 s=n,
1373 -0.098305516 -0.061659783 w=2 h=2 s=n,
1374 -0.13075829 -0.036234662 w=2 h=2 s=n,
1375 -0.13075504 -0.036233198 w=2 h=2 s=n,
1376 -0.12971953 -0.03584048 w=2 h=2 s=n,
1377 -0.12480116 -0.036741804 w=2 h=2 s=n,
1378 -0.083992206 -0.07917956 w=2 h=2 s=n,
1379 -0.10591673 -0.05975613 w=2 h=2 s=n,
1380 -0.10000017 -0.061599802 w=2 h=2 s=n,
1381 -0.09375591 -0.06441012 w=2 h=2 s=n,
1382 -0.09913576 -0.07115462 w=2 h=2 s=n,
1383 -0.0991282 -0.07115323 w=2 h=2 s=n,
1384 -0.09749343 -0.07145282 w=2 h=2 s=n,
1385 -0.095311806 -0.072434686 w=2 h=2 s=n,
1386 -0.08830763 -0.07666886 w=2 h=2 s=n,
1387 -0.20905149 -0.19170024 w=2 h=2 s=n,
1388 -0.20905149 -0.19051693 w=2 h=2 s=n,
1389 -0.20961337 -0.18960194 w=2 h=2 s=n,
1390 -0.20896411 -0.19314477 w=2 h=2 s=n,
1391 -0.26346526 -0.15411383 w=2 h=2 s=n,
1392 -0.26221475 -0.16441269 w=2 h=2 s=n,
1393 -0.2622145 -0.16441658 w=2 h=2 s=n,
1394 -0.2622145 -0.16577709 w=2 h=2 s=n,
1395 -0.26022258 -0.14042647 w=2 h=2 s=n,
1396 -0.26022238 -0.14042988 w=2 h=2 s=n,
1397 -0.2667849 -0.16148977 w=2 h=2 s=n,
1398 -0.24252152 -0.057848245 w=2 h=2 s=n,
1399 -0.24192752 -0.057254232 w=2 h=2 s=n,
1400 -0.24192476 -0.057254232 w=2 h=2 s=n,
1401 -0.24039237 -0.057346925 w=2 h=2 s=n,
1402 -0.24038865 -0.057347376 w=2 h=2 s=n,
1403 -0.24038865 -0.08617671 w=2 h=2 s=n,
1404 -0.24038889 -0.086180635 w=2 h=2 s=n,
1405 -0.24038929 -0.086183906 w=2 h=2 s=n,
1406 -0.26028556 -0.13864604 w=2 h=2 s=n,
1407 -0.26360518 -0.14602198 w=2 h=2 s=n,
1408 -0.2541164 -0.07021072 w=2 h=2 s=n,
1409 -0.25411704 -0.07022165 w=2 h=2 s=n,
1410 -0.2542813 -0.071574576 w=2 h=2 s=n,
1411 -0.2542825 -0.07158106 w=2 h=2 s=n,
1412 -0.2542836 -0.0715835 w=2 h=2 s=n,
1413 -0.2576662 -0.07717901 w=2 h=2 s=n,
1414 -0.2585876 -0.060405172 w=2 h=2 s=n,
1415 -0.24767867 -0.054679718 w=2 h=2 s=n,
1416 -0.24816619 -0.055486184 w=2 h=2 s=n,
1417 -0.26952505 -0.06415936 w=2 h=2 s=n,
1418 -0.27100635 -0.06630541 w=2 h=2 s=n,
1419 -0.27160037 -0.06689941 w=2 h=2 s=n,
1420 -0.27926952 -0.07290783 w=2 h=2 s=n,
1421 -0.27411693 0.0017945302 w=2 h=2 s=n,
1422 -0.2732673 0.0018976944 w=2 h=2 s=n,
1423 -0.26932386 0.0018976944 w=2 h=2 s=n,
1424 -0.2690525 0.0018812813 w=2 h=2 s=n,
1425 -0.25274944 -0.0021370617 w=2 h=2 s=n,
1426 -0.23194213 -0.010028233 w=2 h=2 s=n,
1427 -0.23193626 -0.010034865 w=2 h=2 s=n,
1428 -0.23193297 -0.010039074 w=2 h=2 s=n,
1429 -0.24345505 -0.04042034 w=2 h=2 s=n,
1430 -0.24345781 -0.040426455 w=2 h=2 s=n,
1431 -0.24497394 -0.043315217 w=2 h=2 s=n,
1432 -0.2558829 -0.04904067 w=2 h=2 s=n,
1433 -0.3259554 -0.0031725348 w=2 h=2 s=n,
1434 -0.32569233 -0.0032207414 w=2 h=2 s=n,
1435 -0.32439485 -0.0035405403 w=2 h=2 s=n,
1436 -0.31965852 -0.0056721885 w=2 h=2 s=n,
1437 -0.32650736 -0.00780637 w=2 h=2 s=n,
1438 -0.40639845 0.051446658 w=2 h=2 s=n,
1439 -0.4045471 0.050613437 w=2 h=2 s=n,
1440 -0.40539673 0.050510272 w=2 h=2 s=n,
1441 -0.40798554 0.072207876 w=2 h=2 c=153 0 0 b=153 0 0,
1442 -0.40551257 0.070500925 w=2 h=2 s=n,
1443 -0.40578392 0.07051734 w=2 h=2 s=n,
1444 -0.38614315 0.06478479 w=2 h=2 s=n,
1445 -0.38744062 0.06510459 w=2 h=2 s=n,
1446 -0.39319915 0.06689902 w=2 h=2 s=n,
1447 -0.401319 0.071160644 w=2 h=2 s=n,
1448 -0.2561336 0.019496217 w=2 h=2 s=n,
1449 -0.25339213 0.014961293 w=2 h=2 s=n,
1450 -0.25476792 0.014011656 w=2 h=2 s=n,
1451 -0.25876567 0.012765912 w=2 h=2 s=n,
1452 -0.27506873 0.016784254 w=2 h=2 s=n,
1453 -0.35781008 0.04816391 w=2 h=2 s=n,
1454 -0.3596614 0.048997134 w=2 h=2 s=n,
1455 -0.3679605 0.053352833 w=2 h=2 s=n,
1456 -0.38000065 0.06063136 w=2 h=2 s=n,
1457 -0.38247362 0.062338315 w=2 h=2 s=n,
1458 -0.38812155 0.066763185 w=2 h=2 s=n,
1459 -0.21106979 0.02576756 w=2 h=2 s=n,
1460 -0.21212934 0.024232525 w=2 h=2 s=n,
1461 -0.2136742 0.022260655 w=2 h=2 s=n,
1462 -0.21588981 0.01975975 w=2 h=2 s=n,
1463 -0.21742222 0.019852443 w=2 h=2 s=n,
1464 -0.21866444 0.020323558 w=2 h=2 s=n,
1465 -0.2116537 0.033132404 w=2 h=2 s=n,
1466 -0.21190481 0.03303717 w=2 h=2 s=n,
1467 -0.21191016 0.033036847 w=2 h=2 s=n,
1468 -0.21191388 0.033037297 w=2 h=2 s=n,
1469 -0.21465534 0.037572224 w=2 h=2 s=n,
1470 -0.21495743 0.038243428 w=2 h=2 s=n,
1471 -0.20799294 0.03130836 w=2 h=2 s=n,
1472 -0.20848446 0.027260382 w=2 h=2 s=n,
1473 -0.20879413 0.026266575 w=2 h=2 s=n,
1474 -0.21268177 0.03874244 w=2 h=2 s=n,
1475 -0.1996833 0.05877381 w=2 h=2 s=n,
1476 -0.19968379 0.058771055 w=2 h=2 s=n,
1477 -0.20170386 0.053444557 w=2 h=2 s=n,
1478 -0.20181897 0.05322523 w=2 h=2 s=n,
1479 -0.20307174 0.051410295 w=2 h=2 s=n,
1480 -0.20445241 0.050029624 w=2 h=2 s=n,
1481 -0.20565675 0.048962675 w=2 h=2 s=n,
1482 -0.20566235 0.04895828 w=2 h=2 s=n,
1483 -0.2057416 0.048933584 w=2 h=2 s=n,
1484 -0.20685859 0.04865827 w=2 h=2 s=n,
1485 -0.20695361 0.04866402 w=2 h=2 s=n,
1486 -0.20740053 0.049059946 w=2 h=2 s=n,
1487 -0.20856346 0.052126355 w=2 h=2 s=n,
1488 -0.20959154 0.057736393 w=2 h=2 s=n,
1489 -0.19606462 0.040866695 w=2 h=2 s=n,
1490 -0.1960695 0.040865496 w=2 h=2 s=n,
1491 -0.19607694 0.040864132 w=2 h=2 s=n,
1492 -0.19608141 0.04086359 w=2 h=2 s=n,
1493 -0.066175595 0.15553741 w=2 h=2 s=n,
1494 -0.070920356 0.15182014 w=2 h=2 s=n,
1495 -0.07039795 0.15281549 w=2 h=2 s=n,
1496 -0.05550322 0.1118714 w=2 h=2 s=n,
1497 -0.055388108 0.11209072 w=2 h=2 s=n,
1498 -0.054555263 0.113030806 w=2 h=2 c=0 0 255 b=0 0 255,
1499 -0.06403585 0.03518428 w=2 h=2 s=n,
1500 -0.056787036 0.04086336 w=2 h=2 s=n,
;
VLABELS
2 'sar1_cmerolae' x=-33 y=-9 f='Dialog-PLAIN-10',
3 'sar1_Phaeodactylum_t' x=-50 y=-3 f='Dialog-PLAIN-10',
4 'sar1_Thalassiossira' x=-42 y=7 f='Dialog-PLAIN-10',
5 'sar1_phytophthora' x=-39 y=3 f='Dialog-PLAIN-10',
6 'sar1_cryptosporidium_p' x=12 y=3 f='Dialog-PLAIN-10',
7 'sar1_plasmodium_b' x=11 y=8 f='Dialog-PLAIN-10',
8 'sar1_plasmodium_f' x=11 y=-17 f='Dialog-PLAIN-10',
9 'sar1_Toxoplasma_g' x=11 y=-1 f='Dialog-PLAIN-10',
10 'sar1_theileria' x=12 y=1 f='Dialog-PLAIN-10',
11 'sar1_trichomonas' x=12 y=2 f='Dialog-PLAIN-10',
12 'sar1_ecuniculi' x=12 y=4 f='Dialog-ITALIC-10',
13 'sar1_tetrahymena' x=12 y=5 f='Dialog-PLAIN-10',
14 'sar1_giardia' x=11 y=7 f='Dialog-PLAIN-10',
15 'sar1_naegleria' x=11 y=13 f='Dialog-PLAIN-10',
16 'sar1_leishmania' x=10 y=9 f='Dialog-PLAIN-10',
17 'sar1_ehistolytica' x=9 y=10 f='Dialog-ITALIC-10',
18 'sar1_ciona' x=-18 y=12 f='Dialog-ITALIC-10',
19 'sar1_monosiga' x=-29 y=12 f='Dialog-ITALIC-10',
20 'sar1_xenopus' x=-28 y=14 f='Dialog-ITALIC-10',
21 'sar1_gallus' x=12 y=28 f='Dialog-ITALIC-10',
22 'sar1_homo' x=-26 y=35 f='Dialog-ITALIC-10',
23 'sar1_danio' x=-25 y=5 f='Dialog-ITALIC-10',
24 'sar1_rattus' x=-30 y=25 f='Dialog-ITALIC-10',
25 'sar1_bos' x=-23 y=-10 f='Dialog-ITALIC-10',
26 'sar1_apis' x=-26 y=5 f='Dialog-ITALIC-10',
27 'sar1_drosophila' x=-43 y=-1 f='Dialog-ITALIC-10',
28 'sar1_yarrowia' x=-40 y=13 f='Dialog-ITALIC-10',
29 'sar1_neurospora' x=-47 y=2 f='Dialog-ITALIC-10',
30 'sar1_aspergillus' x=-88 y=6 f='Dialog-ITALIC-10',
31 'sar1_spombe' x=-74 y=-5 f='Dialog-ITALIC-10',
32 'sar1_ustilago' x=-75 y=-1 f='Dialog-ITALIC-10',
33 'sar1_cryptococcus' x=-99 y=-7 f='Dialog-ITALIC-10',
34 'sar1_debaryomyces' x=-107 y=-4 f='Dialog-ITALIC-10',
35 'sar1_pichia' x=-67 y=-12 f='Dialog-ITALIC-10',
36 'sar1_candida_a' x=-87 y=-21 f='Dialog-ITALIC-10',
37 'sar1_candida_g' x=-87 y=2 f='Dialog-ITALIC-10',
38 'sar1_Sbay_c556_24807' x=-123 y=-4 f='Dialog-ITALIC-10',
39 'sar1_Smik_c11_21455' x=12 y=3 f='Dialog-ITALIC-10',
40 'sar1_Spar_c381_22049' x=-122 y=-17 f='Dialog-ITALIC-10',
41 'sar1_kluyveromyces' x=-106 y=-10 f='Dialog-ITALIC-10',
42 'sar1_dictyostelium' x=-53 y=-5 f='Dialog-ITALIC-10',
43 'sar1_athaliana' x=-44 y=4 f='Dialog-PLAIN-10',
44 'sar1_oryza' x=-32 y=-12 f='Dialog-PLAIN-10',
45 'sar1_populus' x=-37 y=-23 f='Dialog-PLAIN-10',
46 'sar1_physcomitrella' x=-52 y=27 f='Dialog-PLAIN-10',
47 'sar1_ostreococcus' x=-46 y=-49 f='Dialog-PLAIN-10',
48 'sar1_Volvox' x=-29 y=11 f='Dialog-PLAIN-10',
49 'sar1_chlamydomonas' x=-50 y=-49 f='Dialog-PLAIN-10',
1184 'sar1_Scerevisiae' x=-90 y=-39 f='Dialog-ITALIC-10',
1364 'sar1_cryptosporidium_h' x=-49 y=40 f='Dialog-PLAIN-10',
1441 'sar1_mus' x=-19 y=-21 f='Dialog-ITALIC-10',
1498 'sar1_cparv_gi|66362880|ref|XP_628406_1|_SAR1_like_small_GTpase_' f='Dialog-PLAIN-10',
;
EDGES
1 1 2 s=9 w=0.16329713,
2 50 1 s=20 w=3.0216802E-6,
3 51 50 s=8 w=0.0073881918,
4 52 1 s=8 w=0.0073881918,
5 52 51 s=20 w=3.0216802E-6,
6 53 50 s=26 w=0.0050002667,
7 54 51 s=26 w=0.0050002667,
8 54 53 s=8 w=0.0073881918,
9 55 53 s=56 w=0.011586355,
10 56 54 s=56 w=0.011586355,
11 56 55 s=8 w=0.0073881918,
12 57 56 s=34 w=0.0016619944,
13 58 54 s=34 w=0.0016619944,
14 58 57 s=56 w=0.011586355,
15 59 57 s=39 w=5.367733E-6,
16 60 58 s=39 w=5.367733E-6,
17 60 59 s=56 w=0.011586355,
18 61 59 s=19 w=3.6862389E-6,
19 62 60 s=19 w=3.6862389E-6,
20 62 61 s=56 w=0.011586355,
21 63 58 s=19 w=3.6862389E-6,
22 63 62 s=39 w=5.367733E-6,
23 64 54 s=19 w=3.6862389E-6,
24 64 63 s=34 w=0.0016619944,
25 65 51 s=19 w=3.6862389E-6,
26 65 64 s=26 w=0.0050002667,
27 66 59 s=55 w=0.00566824,
28 67 61 s=55 w=0.00566824,
29 67 66 s=19 w=3.6862389E-6,
30 68 67 s=25 w=0.0011074767,
31 69 61 s=25 w=0.0011074767,
32 69 68 s=55 w=0.00566824,
33 70 62 s=25 w=0.0011074767,
34 70 69 s=56 w=0.011586355,
35 71 63 s=25 w=0.0011074767,
36 71 70 s=39 w=5.367733E-6,
37 72 64 s=25 w=0.0011074767,
38 72 71 s=34 w=0.0016619944,
39 73 68 s=7 w=0.0019525624,
40 74 69 s=7 w=0.0019525624,
41 74 73 s=55 w=0.00566824,
42 75 70 s=7 w=0.0019525624,
43 75 74 s=56 w=0.011586355,
44 76 71 s=7 w=0.0019525624,
45 76 75 s=39 w=5.367733E-6,
46 77 72 s=7 w=0.0019525624,
47 77 76 s=34 w=0.0016619944,
48 78 64 s=7 w=0.0019525624,
49 78 77 s=25 w=0.0011074767,
50 79 65 s=7 w=0.0019525624,
51 79 78 s=26 w=0.0050002667,
52 80 51 s=7 w=0.0019525624,
53 80 79 s=19 w=3.6862389E-6,
54 81 52 s=7 w=0.0019525624,
55 81 80 s=20 w=3.0216802E-6,
56 82 68 s=24 w=3.568464E-6,
57 83 73 s=24 w=3.568464E-6,
58 83 82 s=7 w=0.0019525624,
59 84 74 s=24 w=3.568464E-6,
60 84 83 s=55 w=0.00566824,
61 85 75 s=24 w=3.568464E-6,
62 85 84 s=56 w=0.011586355,
63 86 76 s=24 w=3.568464E-6,
64 86 85 s=39 w=5.367733E-6,
65 87 77 s=24 w=3.568464E-6,
66 87 86 s=34 w=0.0016619944,
67 88 83 s=13 w=0.0016089785,
68 89 84 s=13 w=0.0016089785,
69 89 88 s=55 w=0.00566824,
70 90 85 s=13 w=0.0016089785,
71 90 89 s=56 w=0.011586355,
72 91 86 s=13 w=0.0016089785,
73 91 90 s=39 w=5.367733E-6,
74 92 87 s=13 w=0.0016089785,
75 92 91 s=34 w=0.0016619944,
76 93 77 s=13 w=0.0016089785,
77 93 92 s=24 w=3.568464E-6,
78 94 78 s=13 w=0.0016089785,
79 94 93 s=25 w=0.0011074767,
80 95 79 s=13 w=0.0016089785,
81 95 94 s=26 w=0.0050002667,
82 96 80 s=13 w=0.0016089785,
83 96 95 s=19 w=3.6862389E-6,
84 97 81 s=13 w=0.0016089785,
85 97 96 s=20 w=3.0216802E-6,
86 98 68 s=31 w=4.4965864E-6,
87 99 82 s=31 w=4.4965864E-6,
88 99 98 s=24 w=3.568464E-6,
89 100 83 s=31 w=4.4965864E-6,
90 100 99 s=7 w=0.0019525624,
91 101 88 s=31 w=4.4965864E-6,
92 101 100 s=13 w=0.0016089785,
93 102 89 s=31 w=4.4965864E-6,
94 102 101 s=55 w=0.00566824,
95 103 90 s=31 w=4.4965864E-6,
96 103 102 s=56 w=0.011586355,
97 104 91 s=31 w=4.4965864E-6,
98 104 103 s=39 w=5.367733E-6,
99 105 92 s=31 w=4.4965864E-6,
100 105 104 s=34 w=0.0016619944,
101 106 101 s=18 w=7.128247E-6,
102 107 102 s=18 w=7.128247E-6,
103 107 106 s=55 w=0.00566824,
104 108 103 s=18 w=7.128247E-6,
105 108 107 s=56 w=0.011586355,
106 109 104 s=18 w=7.128247E-6,
107 109 108 s=39 w=5.367733E-6,
108 110 105 s=18 w=7.128247E-6,
109 110 109 s=34 w=0.0016619944,
110 111 92 s=18 w=7.128247E-6,
111 111 110 s=31 w=4.4965864E-6,
112 112 93 s=18 w=7.128247E-6,
113 112 111 s=24 w=3.568464E-6,
114 113 94 s=18 w=7.128247E-6,
115 113 112 s=25 w=0.0011074767,
116 114 95 s=18 w=7.128247E-6,
117 114 113 s=26 w=0.0050002667,
118 115 98 s=33 w=7.682337E-6,
119 116 99 s=33 w=7.682337E-6,
120 116 115 s=24 w=3.568464E-6,
121 117 100 s=33 w=7.682337E-6,
122 117 116 s=7 w=0.0019525624,
123 118 101 s=33 w=7.682337E-6,
124 118 117 s=13 w=0.0016089785,
125 119 106 s=33 w=7.682337E-6,
126 119 118 s=18 w=7.128247E-6,
127 120 107 s=33 w=7.682337E-6,
128 120 119 s=55 w=0.00566824,
129 121 108 s=33 w=7.682337E-6,
130 121 120 s=56 w=0.011586355,
131 122 109 s=33 w=7.682337E-6,
132 122 121 s=39 w=5.367733E-6,
133 123 119 s=6 w=0.0018652056,
134 124 120 s=6 w=0.0018652056,
135 124 123 s=55 w=0.00566824,
136 125 121 s=6 w=0.0018652056,
137 125 124 s=56 w=0.011586355,
138 126 122 s=6 w=0.0018652056,
139 126 125 s=39 w=5.367733E-6,
140 127 109 s=6 w=0.0018652056,
141 127 126 s=33 w=7.682337E-6,
142 128 110 s=6 w=0.0018652056,
143 128 127 s=34 w=0.0016619944,
144 129 111 s=6 w=0.0018652056,
145 129 128 s=31 w=4.4965864E-6,
146 130 112 s=6 w=0.0018652056,
147 130 129 s=24 w=3.568464E-6,
148 131 113 s=6 w=0.0018652056,
149 131 130 s=25 w=0.0011074767,
150 132 114 s=6 w=0.0018652056,
151 132 131 s=26 w=0.0050002667,
152 133 95 s=6 w=0.0018652056,
153 133 132 s=18 w=7.128247E-6,
154 134 96 s=6 w=0.0018652056,
155 134 133 s=19 w=3.6862389E-6,
156 135 97 s=6 w=0.0018652056,
157 135 134 s=20 w=3.0216802E-6,
158 136 81 s=6 w=0.0018652056,
159 136 135 s=13 w=0.0016089785,
160 137 115 s=38 w=1.6011682E-5,
161 138 116 s=38 w=1.6011682E-5,
162 138 137 s=24 w=3.568464E-6,
163 139 117 s=38 w=1.6011682E-5,
164 139 138 s=7 w=0.0019525624,
165 140 118 s=38 w=1.6011682E-5,
166 140 139 s=13 w=0.0016089785,
167 141 119 s=38 w=1.6011682E-5,
168 141 140 s=18 w=7.128247E-6,
169 142 123 s=38 w=1.6011682E-5,
170 142 141 s=6 w=0.0018652056,
171 143 124 s=38 w=1.6011682E-5,
172 143 142 s=55 w=0.00566824,
173 144 125 s=38 w=1.6011682E-5,
174 144 143 s=56 w=0.011586355,
175 145 142 s=12 w=0.0025049709,
176 146 143 s=12 w=0.0025049709,
177 146 145 s=55 w=0.00566824,
178 147 144 s=12 w=0.0025049709,
179 147 146 s=56 w=0.011586355,
180 148 125 s=12 w=0.0025049709,
181 148 147 s=38 w=1.6011682E-5,
182 149 126 s=12 w=0.0025049709,
183 149 148 s=39 w=5.367733E-6,
184 150 127 s=12 w=0.0025049709,
185 150 149 s=33 w=7.682337E-6,
186 151 128 s=12 w=0.0025049709,
187 151 150 s=34 w=0.0016619944,
188 152 129 s=12 w=0.0025049709,
189 152 151 s=31 w=4.4965864E-6,
190 153 130 s=12 w=0.0025049709,
191 153 152 s=24 w=3.568464E-6,
192 154 131 s=12 w=0.0025049709,
193 154 153 s=25 w=0.0011074767,
194 155 132 s=12 w=0.0025049709,
195 155 154 s=26 w=0.0050002667,
196 156 133 s=12 w=0.0025049709,
197 156 155 s=18 w=7.128247E-6,
198 157 134 s=12 w=0.0025049709,
199 157 156 s=19 w=3.6862389E-6,
200 158 135 s=12 w=0.0025049709,
201 158 157 s=20 w=3.0216802E-6,
202 159 138 s=37 w=0.0011034101,
203 160 139 s=37 w=0.0011034101,
204 160 159 s=7 w=0.0019525624,
205 161 140 s=37 w=0.0011034101,
206 161 160 s=13 w=0.0016089785,
207 162 141 s=37 w=0.0011034101,
208 162 161 s=18 w=7.128247E-6,
209 163 142 s=37 w=0.0011034101,
210 163 162 s=6 w=0.0018652056,
211 164 145 s=37 w=0.0011034101,
212 164 163 s=12 w=0.0025049709,
213 165 146 s=37 w=0.0011034101,
214 165 164 s=55 w=0.00566824,
215 166 147 s=37 w=0.0011034101,
216 166 165 s=56 w=0.011586355,
217 167 137 s=54 w=1.2481048E-5,
218 168 138 s=54 w=1.2481048E-5,
219 168 167 s=24 w=3.568464E-6,
220 169 159 s=54 w=1.2481048E-5,
221 169 168 s=37 w=0.0011034101,
222 170 160 s=54 w=1.2481048E-5,
223 170 169 s=7 w=0.0019525624,
224 171 161 s=54 w=1.2481048E-5,
225 171 170 s=13 w=0.0016089785,
226 172 162 s=54 w=1.2481048E-5,
227 172 171 s=18 w=7.128247E-6,
228 173 163 s=54 w=1.2481048E-5,
229 173 172 s=6 w=0.0018652056,
230 174 164 s=54 w=1.2481048E-5,
231 174 173 s=12 w=0.0025049709,
232 175 174 s=17 w=0.0033411733,
233 176 164 s=17 w=0.0033411733,
234 176 175 s=54 w=1.2481048E-5,
235 177 165 s=17 w=0.0033411733,
236 177 176 s=55 w=0.00566824,
237 178 166 s=17 w=0.0033411733,
238 178 177 s=56 w=0.011586355,
239 179 147 s=17 w=0.0033411733,
240 179 178 s=37 w=0.0011034101,
241 180 148 s=17 w=0.0033411733,
242 180 179 s=38 w=1.6011682E-5,
243 181 149 s=17 w=0.0033411733,
244 181 180 s=39 w=5.367733E-6,
245 182 150 s=17 w=0.0033411733,
246 182 181 s=33 w=7.682337E-6,
247 183 151 s=17 w=0.0033411733,
248 183 182 s=34 w=0.0016619944,
249 184 152 s=17 w=0.0033411733,
250 184 183 s=31 w=4.4965864E-6,
251 185 153 s=17 w=0.0033411733,
252 185 184 s=24 w=3.568464E-6,
253 186 154 s=17 w=0.0033411733,
254 186 185 s=25 w=0.0011074767,
255 187 155 s=17 w=0.0033411733,
256 187 186 s=26 w=0.0050002667,
257 188 169 s=36 w=5.0133194E-6,
258 189 170 s=36 w=5.0133194E-6,
259 189 188 s=7 w=0.0019525624,
260 190 171 s=36 w=5.0133194E-6,
261 190 189 s=13 w=0.0016089785,
262 191 172 s=36 w=5.0133194E-6,
263 191 190 s=18 w=7.128247E-6,
264 192 173 s=36 w=5.0133194E-6,
265 192 191 s=6 w=0.0018652056,
266 193 174 s=36 w=5.0133194E-6,
267 193 192 s=12 w=0.0025049709,
268 194 175 s=36 w=5.0133194E-6,
269 194 193 s=17 w=0.0033411733,
270 195 176 s=36 w=5.0133194E-6,
271 195 194 s=54 w=1.2481048E-5,
272 196 177 s=36 w=5.0133194E-6,
273 196 195 s=55 w=0.00566824,
274 197 178 s=36 w=5.0133194E-6,
275 197 196 s=56 w=0.011586355,
276 197 42 s=35 w=0.17609644,
277 198 169 s=53 w=4.1799276E-6,
278 199 188 s=53 w=4.1799276E-6,
279 199 198 s=36 w=5.0133194E-6,
280 200 189 s=53 w=4.1799276E-6,
281 200 199 s=7 w=0.0019525624,
282 201 190 s=53 w=4.1799276E-6,
283 201 200 s=13 w=0.0016089785,
284 202 191 s=53 w=4.1799276E-6,
285 202 201 s=18 w=7.128247E-6,
286 203 192 s=53 w=4.1799276E-6,
287 203 202 s=6 w=0.0018652056,
288 204 193 s=53 w=4.1799276E-6,
289 204 203 s=12 w=0.0025049709,
290 205 194 s=53 w=4.1799276E-6,
291 205 204 s=17 w=0.0033411733,
292 206 167 s=70 w=6.2508034E-6,
293 207 168 s=70 w=6.2508034E-6,
294 207 206 s=24 w=3.568464E-6,
295 208 169 s=70 w=6.2508034E-6,
296 208 207 s=37 w=0.0011034101,
297 209 198 s=70 w=6.2508034E-6,
298 209 208 s=53 w=4.1799276E-6,
299 210 199 s=70 w=6.2508034E-6,
300 210 209 s=36 w=5.0133194E-6,
301 211 200 s=70 w=6.2508034E-6,
302 211 210 s=7 w=0.0019525624,
303 212 201 s=70 w=6.2508034E-6,
304 212 211 s=13 w=0.0016089785,
305 213 202 s=70 w=6.2508034E-6,
306 213 212 s=18 w=7.128247E-6,
307 214 203 s=70 w=6.2508034E-6,
308 214 213 s=6 w=0.0018652056,
309 215 204 s=70 w=6.2508034E-6,
310 215 214 s=12 w=0.0025049709,
311 216 205 s=70 w=6.2508034E-6,
312 216 215 s=17 w=0.0033411733,
313 217 210 s=52 w=7.571741E-6,
314 218 211 s=52 w=7.571741E-6,
315 218 217 s=7 w=0.0019525624,
316 219 212 s=52 w=7.571741E-6,
317 219 218 s=13 w=0.0016089785,
318 220 213 s=52 w=7.571741E-6,
319 220 219 s=18 w=7.128247E-6,
320 221 214 s=52 w=7.571741E-6,
321 221 220 s=6 w=0.0018652056,
322 222 215 s=52 w=7.571741E-6,
323 222 221 s=12 w=0.0025049709,
324 223 216 s=52 w=7.571741E-6,
325 223 222 s=17 w=0.0033411733,
326 224 205 s=52 w=7.571741E-6,
327 224 223 s=70 w=6.2508034E-6,
328 225 217 s=69 w=4.502032E-6,
329 226 218 s=69 w=4.502032E-6,
330 226 225 s=7 w=0.0019525624,
331 227 219 s=69 w=4.502032E-6,
332 227 226 s=13 w=0.0016089785,
333 228 220 s=69 w=4.502032E-6,
334 228 227 s=18 w=7.128247E-6,
335 229 221 s=69 w=4.502032E-6,
336 229 228 s=6 w=0.0018652056,
337 230 222 s=69 w=4.502032E-6,
338 230 229 s=12 w=0.0025049709,
339 231 223 s=69 w=4.502032E-6,
340 231 230 s=17 w=0.0033411733,
341 232 228 s=51 w=8.29997E-5,
342 233 229 s=51 w=8.29997E-5,
343 233 232 s=6 w=0.0018652056,
344 234 230 s=51 w=8.29997E-5,
345 234 233 s=12 w=0.0025049709,
346 235 231 s=51 w=8.29997E-5,
347 235 234 s=17 w=0.0033411733,
348 236 223 s=51 w=8.29997E-5,
349 236 235 s=69 w=4.502032E-6,
350 237 224 s=51 w=8.29997E-5,
351 237 236 s=70 w=6.2508034E-6,
352 238 232 s=68 w=0.0011504245,
353 239 233 s=68 w=0.0011504245,
354 239 238 s=6 w=0.0018652056,
355 240 234 s=68 w=0.0011504245,
356 240 239 s=12 w=0.0025049709,
357 241 235 s=68 w=0.0011504245,
358 241 240 s=17 w=0.0033411733,
359 242 238 s=67 w=2.6856712E-4,
360 243 239 s=67 w=2.6856712E-4,
361 243 242 s=6 w=0.0018652056,
362 244 240 s=67 w=2.6856712E-4,
363 244 243 s=12 w=0.0025049709,
364 245 241 s=67 w=2.6856712E-4,
365 245 244 s=17 w=0.0033411733,
366 246 245 s=50 w=0.0061744917,
367 247 241 s=50 w=0.0061744917,
368 247 246 s=67 w=2.6856712E-4,
369 248 235 s=50 w=0.0061744917,
370 248 247 s=68 w=0.0011504245,
371 249 236 s=50 w=0.0061744917,
372 249 248 s=69 w=4.502032E-6,
373 250 237 s=50 w=0.0061744917,
374 250 249 s=70 w=6.2508034E-6,
375 251 246 s=66 w=0.0010239257,
376 252 238 s=96 w=9.519282E-5,
377 253 242 s=96 w=9.519282E-5,
378 253 252 s=67 w=2.6856712E-4,
379 254 243 s=96 w=9.519282E-5,
380 254 253 s=6 w=0.0018652056,
381 255 244 s=96 w=9.519282E-5,
382 255 254 s=12 w=0.0025049709,
383 256 245 s=96 w=9.519282E-5,
384 256 255 s=17 w=0.0033411733,
385 257 246 s=96 w=9.519282E-5,
386 257 256 s=50 w=0.0061744917,
387 258 251 s=96 w=9.519282E-5,
388 258 257 s=66 w=0.0010239257,
389 259 258 s=65 w=0.0016717062,
390 260 251 s=65 w=0.0016717062,
391 260 259 s=96 w=9.519282E-5,
392 261 253 s=95 w=5.3622775E-6,
393 262 254 s=95 w=5.3622775E-6,
394 262 261 s=6 w=0.0018652056,
395 263 255 s=95 w=5.3622775E-6,
396 263 262 s=12 w=0.0025049709,
397 264 256 s=95 w=5.3622775E-6,
398 264 263 s=17 w=0.0033411733,
399 265 257 s=95 w=5.3622775E-6,
400 265 264 s=50 w=0.0061744917,
401 266 258 s=95 w=5.3622775E-6,
402 266 265 s=66 w=0.0010239257,
403 267 259 s=95 w=5.3622775E-6,
404 267 266 s=65 w=0.0016717062,
405 268 66 s=120 w=0.0011150633,
406 269 67 s=120 w=0.0011150633,
407 269 268 s=19 w=3.6862389E-6,
408 270 68 s=120 w=0.0011150633,
409 270 269 s=25 w=0.0011074767,
410 271 98 s=120 w=0.0011150633,
411 271 270 s=31 w=4.4965864E-6,
412 272 115 s=120 w=0.0011150633,
413 272 271 s=33 w=7.682337E-6,
414 273 137 s=120 w=0.0011150633,
415 273 272 s=38 w=1.6011682E-5,
416 274 167 s=120 w=0.0011150633,
417 274 273 s=54 w=1.2481048E-5,
418 275 206 s=120 w=0.0011150633,
419 275 274 s=70 w=6.2508034E-6,
420 276 207 s=120 w=0.0011150633,
421 276 275 s=24 w=3.568464E-6,
422 277 208 s=120 w=0.0011150633,
423 277 276 s=37 w=0.0011034101,
424 278 209 s=120 w=0.0011150633,
425 278 277 s=53 w=4.1799276E-6,
426 279 210 s=120 w=0.0011150633,
427 279 278 s=36 w=5.0133194E-6,
428 280 217 s=120 w=0.0011150633,
429 280 279 s=52 w=7.571741E-6,
430 281 225 s=120 w=0.0011150633,
431 281 280 s=69 w=4.502032E-6,
432 282 226 s=120 w=0.0011150633,
433 282 281 s=7 w=0.0019525624,
434 283 227 s=120 w=0.0011150633,
435 283 282 s=13 w=0.0016089785,
436 284 228 s=120 w=0.0011150633,
437 284 283 s=18 w=7.128247E-6,
438 285 232 s=120 w=0.0011150633,
439 285 284 s=51 w=8.29997E-5,
440 286 238 s=120 w=0.0011150633,
441 286 285 s=68 w=0.0011504245,
442 287 252 s=120 w=0.0011150633,
443 287 286 s=96 w=9.519282E-5,
444 288 253 s=120 w=0.0011150633,
445 288 287 s=67 w=2.6856712E-4,
446 289 261 s=120 w=0.0011150633,
447 289 288 s=95 w=5.3622775E-6,
448 290 262 s=120 w=0.0011150633,
449 290 289 s=6 w=0.0018652056,
450 291 263 s=120 w=0.0011150633,
451 291 290 s=12 w=0.0025049709,
452 292 264 s=120 w=0.0011150633,
453 292 291 s=17 w=0.0033411733,
454 293 265 s=120 w=0.0011150633,
455 293 292 s=50 w=0.0061744917,
456 294 266 s=120 w=0.0011150633,
457 294 293 s=66 w=0.0010239257,
458 295 267 s=120 w=0.0011150633,
459 295 294 s=65 w=0.0016717062,
460 296 294 s=94 w=0.0014683951,
461 297 295 s=94 w=0.0014683951,
462 297 296 s=65 w=0.0016717062,
463 298 267 s=94 w=0.0014683951,
464 298 297 s=120 w=0.0011150633,
465 299 275 s=119 w=1.2830178E-5,
466 300 276 s=119 w=1.2830178E-5,
467 300 299 s=24 w=3.568464E-6,
468 301 277 s=119 w=1.2830178E-5,
469 301 300 s=37 w=0.0011034101,
470 302 278 s=119 w=1.2830178E-5,
471 302 301 s=53 w=4.1799276E-6,
472 303 279 s=119 w=1.2830178E-5,
473 303 302 s=36 w=5.0133194E-6,
474 304 280 s=119 w=1.2830178E-5,
475 304 303 s=52 w=7.571741E-6,
476 305 281 s=119 w=1.2830178E-5,
477 305 304 s=69 w=4.502032E-6,
478 306 282 s=119 w=1.2830178E-5,
479 306 305 s=7 w=0.0019525624,
480 307 283 s=119 w=1.2830178E-5,
481 307 306 s=13 w=0.0016089785,
482 308 284 s=119 w=1.2830178E-5,
483 308 307 s=18 w=7.128247E-6,
484 309 285 s=119 w=1.2830178E-5,
485 309 308 s=51 w=8.29997E-5,
486 310 286 s=119 w=1.2830178E-5,
487 310 309 s=68 w=0.0011504245,
488 311 287 s=119 w=1.2830178E-5,
489 311 310 s=96 w=9.519282E-5,
490 312 288 s=119 w=1.2830178E-5,
491 312 311 s=67 w=2.6856712E-4,
492 313 289 s=119 w=1.2830178E-5,
493 313 312 s=95 w=5.3622775E-6,
494 314 290 s=119 w=1.2830178E-5,
495 314 313 s=6 w=0.0018652056,
496 315 291 s=119 w=1.2830178E-5,
497 315 314 s=12 w=0.0025049709,
498 316 292 s=119 w=1.2830178E-5,
499 316 315 s=17 w=0.0033411733,
500 317 293 s=119 w=1.2830178E-5,
501 317 316 s=50 w=0.0061744917,
502 318 294 s=119 w=1.2830178E-5,
503 318 317 s=66 w=0.0010239257,
504 319 296 s=119 w=1.2830178E-5,
505 319 318 s=94 w=0.0014683951,
506 320 297 s=119 w=1.2830178E-5,
507 320 319 s=65 w=0.0016717062,
508 321 268 s=129 w=5.348216E-6,
509 322 269 s=129 w=5.348216E-6,
510 322 321 s=19 w=3.6862389E-6,
511 323 270 s=129 w=5.348216E-6,
512 323 322 s=25 w=0.0011074767,
513 324 271 s=129 w=5.348216E-6,
514 324 323 s=31 w=4.4965864E-6,
515 325 272 s=129 w=5.348216E-6,
516 325 324 s=33 w=7.682337E-6,
517 326 273 s=129 w=5.348216E-6,
518 326 325 s=38 w=1.6011682E-5,
519 327 274 s=129 w=5.348216E-6,
520 327 326 s=54 w=1.2481048E-5,
521 328 275 s=129 w=5.348216E-6,
522 328 327 s=70 w=6.2508034E-6,
523 329 299 s=129 w=5.348216E-6,
524 329 328 s=119 w=1.2830178E-5,
525 330 300 s=129 w=5.348216E-6,
526 330 329 s=24 w=3.568464E-6,
527 331 301 s=129 w=5.348216E-6,
528 331 330 s=37 w=0.0011034101,
529 332 302 s=129 w=5.348216E-6,
530 332 331 s=53 w=4.1799276E-6,
531 333 303 s=129 w=5.348216E-6,
532 333 332 s=36 w=5.0133194E-6,
533 334 304 s=129 w=5.348216E-6,
534 334 333 s=52 w=7.571741E-6,
535 335 305 s=129 w=5.348216E-6,
536 335 334 s=69 w=4.502032E-6,
537 336 306 s=129 w=5.348216E-6,
538 336 335 s=7 w=0.0019525624,
539 337 307 s=129 w=5.348216E-6,
540 337 336 s=13 w=0.0016089785,
541 338 308 s=129 w=5.348216E-6,
542 338 337 s=18 w=7.128247E-6,
543 339 309 s=129 w=5.348216E-6,
544 339 338 s=51 w=8.29997E-5,
545 340 310 s=129 w=5.348216E-6,
546 340 339 s=68 w=0.0011504245,
547 341 311 s=129 w=5.348216E-6,
548 341 340 s=96 w=9.519282E-5,
549 342 312 s=129 w=5.348216E-6,
550 342 341 s=67 w=2.6856712E-4,
551 343 313 s=129 w=5.348216E-6,
552 343 342 s=95 w=5.3622775E-6,
553 344 314 s=129 w=5.348216E-6,
554 344 343 s=6 w=0.0018652056,
555 345 315 s=129 w=5.348216E-6,
556 345 344 s=12 w=0.0025049709,
557 346 316 s=129 w=5.348216E-6,
558 346 345 s=17 w=0.0033411733,
559 347 317 s=129 w=5.348216E-6,
560 347 346 s=50 w=0.0061744917,
561 348 318 s=129 w=5.348216E-6,
562 348 347 s=66 w=0.0010239257,
563 349 319 s=129 w=5.348216E-6,
564 349 348 s=94 w=0.0014683951,
565 350 320 s=129 w=5.348216E-6,
566 350 349 s=65 w=0.0016717062,
567 351 349 s=93 w=0.003881886,
568 352 350 s=93 w=0.003881886,
569 352 351 s=65 w=0.0016717062,
570 353 320 s=93 w=0.003881886,
571 353 352 s=129 w=5.348216E-6,
572 354 297 s=93 w=0.003881886,
573 354 353 s=119 w=1.2830178E-5,
574 355 298 s=93 w=0.003881886,
575 355 354 s=120 w=0.0011150633,
576 356 343 s=106 w=3.7522516E-6,
577 357 344 s=106 w=3.7522516E-6,
578 357 356 s=6 w=0.0018652056,
579 358 345 s=106 w=3.7522516E-6,
580 358 357 s=12 w=0.0025049709,
581 359 346 s=106 w=3.7522516E-6,
582 359 358 s=17 w=0.0033411733,
583 360 347 s=106 w=3.7522516E-6,
584 360 359 s=50 w=0.0061744917,
585 361 348 s=106 w=3.7522516E-6,
586 361 360 s=66 w=0.0010239257,
587 362 349 s=106 w=3.7522516E-6,
588 362 361 s=94 w=0.0014683951,
589 363 351 s=106 w=3.7522516E-6,
590 363 362 s=93 w=0.003881886,
591 364 352 s=106 w=3.7522516E-6,
592 364 363 s=65 w=0.0016717062,
593 365 353 s=106 w=3.7522516E-6,
594 365 364 s=129 w=5.348216E-6,
595 366 354 s=106 w=3.7522516E-6,
596 366 365 s=119 w=1.2830178E-5,
597 367 355 s=106 w=3.7522516E-6,
598 367 366 s=120 w=0.0011150633,
599 368 329 s=128 w=8.860109E-6,
600 369 330 s=128 w=8.860109E-6,
601 369 368 s=24 w=3.568464E-6,
602 370 331 s=128 w=8.860109E-6,
603 370 369 s=37 w=0.0011034101,
604 371 332 s=128 w=8.860109E-6,
605 371 370 s=53 w=4.1799276E-6,
606 372 333 s=128 w=8.860109E-6,
607 372 371 s=36 w=5.0133194E-6,
608 373 334 s=128 w=8.860109E-6,
609 373 372 s=52 w=7.571741E-6,
610 374 335 s=128 w=8.860109E-6,
611 374 373 s=69 w=4.502032E-6,
612 375 336 s=128 w=8.860109E-6,
613 375 374 s=7 w=0.0019525624,
614 376 337 s=128 w=8.860109E-6,
615 376 375 s=13 w=0.0016089785,
616 377 338 s=128 w=8.860109E-6,
617 377 376 s=18 w=7.128247E-6,
618 378 339 s=128 w=8.860109E-6,
619 378 377 s=51 w=8.29997E-5,
620 379 340 s=128 w=8.860109E-6,
621 379 378 s=68 w=0.0011504245,
622 380 341 s=128 w=8.860109E-6,
623 380 379 s=96 w=9.519282E-5,
624 381 342 s=128 w=8.860109E-6,
625 381 380 s=67 w=2.6856712E-4,
626 382 343 s=128 w=8.860109E-6,
627 382 381 s=95 w=5.3622775E-6,
628 383 356 s=128 w=8.860109E-6,
629 383 382 s=106 w=3.7522516E-6,
630 384 357 s=128 w=8.860109E-6,
631 384 383 s=6 w=0.0018652056,
632 385 358 s=128 w=8.860109E-6,
633 385 384 s=12 w=0.0025049709,
634 386 359 s=128 w=8.860109E-6,
635 386 385 s=17 w=0.0033411733,
636 387 360 s=128 w=8.860109E-6,
637 387 386 s=50 w=0.0061744917,
638 388 361 s=128 w=8.860109E-6,
639 388 387 s=66 w=0.0010239257,
640 389 362 s=128 w=8.860109E-6,
641 389 388 s=94 w=0.0014683951,
642 390 363 s=128 w=8.860109E-6,
643 390 389 s=93 w=0.003881886,
644 391 364 s=128 w=8.860109E-6,
645 391 390 s=65 w=0.0016717062,
646 392 391 s=92 w=0.00418733,
647 393 364 s=92 w=0.00418733,
648 393 392 s=128 w=8.860109E-6,
649 394 365 s=92 w=0.00418733,
650 394 393 s=129 w=5.348216E-6,
651 395 366 s=92 w=0.00418733,
652 395 394 s=119 w=1.2830178E-5,
653 396 367 s=92 w=0.00418733,
654 396 395 s=120 w=0.0011150633,
655 397 355 s=92 w=0.00418733,
656 397 396 s=106 w=3.7522516E-6,
657 398 386 s=105 w=0.0015351974,
658 399 387 s=105 w=0.0015351974,
659 399 398 s=50 w=0.0061744917,
660 400 388 s=105 w=0.0015351974,
661 400 399 s=66 w=0.0010239257,
662 401 389 s=105 w=0.0015351974,
663 401 400 s=94 w=0.0014683951,
664 402 390 s=105 w=0.0015351974,
665 402 401 s=93 w=0.003881886,
666 403 391 s=105 w=0.0015351974,
667 403 402 s=65 w=0.0016717062,
668 404 392 s=105 w=0.0015351974,
669 404 403 s=92 w=0.00418733,
670 405 393 s=105 w=0.0015351974,
671 405 404 s=128 w=8.860109E-6,
672 406 394 s=105 w=0.0015351974,
673 406 405 s=129 w=5.348216E-6,
674 407 395 s=105 w=0.0015351974,
675 407 406 s=119 w=1.2830178E-5,
676 408 396 s=105 w=0.0015351974,
677 408 407 s=120 w=0.0011150633,
678 409 401 s=104 w=2.7456035E-6,
679 410 402 s=104 w=2.7456035E-6,
680 410 409 s=93 w=0.003881886,
681 411 403 s=104 w=2.7456035E-6,
682 411 410 s=65 w=0.0016717062,
683 412 404 s=104 w=2.7456035E-6,
684 412 411 s=92 w=0.00418733,
685 413 405 s=104 w=2.7456035E-6,
686 413 412 s=128 w=8.860109E-6,
687 414 406 s=104 w=2.7456035E-6,
688 414 413 s=129 w=5.348216E-6,
689 415 407 s=104 w=2.7456035E-6,
690 415 414 s=119 w=1.2830178E-5,
691 416 408 s=104 w=2.7456035E-6,
692 416 415 s=120 w=0.0011150633,
693 417 368 s=139 w=0.010040078,
694 418 369 s=139 w=0.010040078,
695 418 417 s=24 w=3.568464E-6,
696 419 370 s=139 w=0.010040078,
697 419 418 s=37 w=0.0011034101,
698 420 371 s=139 w=0.010040078,
699 420 419 s=53 w=4.1799276E-6,
700 421 372 s=139 w=0.010040078,
701 421 420 s=36 w=5.0133194E-6,
702 422 373 s=139 w=0.010040078,
703 422 421 s=52 w=7.571741E-6,
704 423 374 s=139 w=0.010040078,
705 423 422 s=69 w=4.502032E-6,
706 424 375 s=139 w=0.010040078,
707 424 423 s=7 w=0.0019525624,
708 425 376 s=139 w=0.010040078,
709 425 424 s=13 w=0.0016089785,
710 426 377 s=139 w=0.010040078,
711 426 425 s=18 w=7.128247E-6,
712 427 378 s=139 w=0.010040078,
713 427 426 s=51 w=8.29997E-5,
714 428 379 s=139 w=0.010040078,
715 428 427 s=68 w=0.0011504245,
716 429 380 s=139 w=0.010040078,
717 429 428 s=96 w=9.519282E-5,
718 430 381 s=139 w=0.010040078,
719 430 429 s=67 w=2.6856712E-4,
720 431 382 s=139 w=0.010040078,
721 431 430 s=95 w=5.3622775E-6,
722 432 383 s=139 w=0.010040078,
723 432 431 s=106 w=3.7522516E-6,
724 433 384 s=139 w=0.010040078,
725 433 432 s=6 w=0.0018652056,
726 434 385 s=139 w=0.010040078,
727 434 433 s=12 w=0.0025049709,
728 435 386 s=139 w=0.010040078,
729 435 434 s=17 w=0.0033411733,
730 436 398 s=139 w=0.010040078,
731 436 435 s=105 w=0.0015351974,
732 437 399 s=139 w=0.010040078,
733 437 436 s=50 w=0.0061744917,
734 438 400 s=139 w=0.010040078,
735 438 437 s=66 w=0.0010239257,
736 439 401 s=139 w=0.010040078,
737 439 438 s=94 w=0.0014683951,
738 440 409 s=139 w=0.010040078,
739 440 439 s=104 w=2.7456035E-6,
740 441 410 s=139 w=0.010040078,
741 441 440 s=93 w=0.003881886,
742 442 411 s=139 w=0.010040078,
743 442 441 s=65 w=0.0016717062,
744 443 412 s=139 w=0.010040078,
745 443 442 s=92 w=0.00418733,
746 444 414 s=49 w=0.032492764,
747 445 415 s=49 w=0.032492764,
748 445 444 s=119 w=1.2830178E-5,
749 446 416 s=49 w=0.032492764,
750 446 445 s=120 w=0.0011150633,
751 447 408 s=49 w=0.032492764,
752 447 446 s=104 w=2.7456035E-6,
753 448 396 s=49 w=0.032492764,
754 448 447 s=105 w=0.0015351974,
755 449 397 s=49 w=0.032492764,
756 449 448 s=106 w=3.7522516E-6,
757 450 355 s=49 w=0.032492764,
758 450 449 s=92 w=0.00418733,
759 451 298 s=49 w=0.032492764,
760 451 450 s=93 w=0.003881886,
761 452 267 s=49 w=0.032492764,
762 452 451 s=94 w=0.0014683951,
763 453 259 s=49 w=0.032492764,
764 453 452 s=95 w=5.3622775E-6,
765 454 260 s=49 w=0.032492764,
766 454 453 s=96 w=9.519282E-5,
767 455 251 s=49 w=0.032492764,
768 455 454 s=65 w=0.0016717062,
769 456 246 s=49 w=0.032492764,
770 456 455 s=66 w=0.0010239257,
771 457 247 s=49 w=0.032492764,
772 457 456 s=67 w=2.6856712E-4,
773 458 248 s=49 w=0.032492764,
774 458 457 s=68 w=0.0011504245,
775 459 249 s=49 w=0.032492764,
776 459 458 s=69 w=4.502032E-6,
777 460 250 s=49 w=0.032492764,
778 460 459 s=70 w=6.2508034E-6,
779 461 446 s=48 w=0.0018085644,
780 462 447 s=48 w=0.0018085644,
781 462 461 s=104 w=2.7456035E-6,
782 463 448 s=48 w=0.0018085644,
783 463 462 s=105 w=0.0015351974,
784 464 449 s=48 w=0.0018085644,
785 464 463 s=106 w=3.7522516E-6,
786 465 450 s=48 w=0.0018085644,
787 465 464 s=92 w=0.00418733,
788 466 451 s=48 w=0.0018085644,
789 466 465 s=93 w=0.003881886,
790 467 452 s=48 w=0.0018085644,
791 467 466 s=94 w=0.0014683951,
792 468 453 s=48 w=0.0018085644,
793 468 467 s=95 w=5.3622775E-6,
794 469 454 s=48 w=0.0018085644,
795 469 468 s=96 w=9.519282E-5,
796 470 455 s=48 w=0.0018085644,
797 470 469 s=65 w=0.0016717062,
798 471 456 s=48 w=0.0018085644,
799 471 470 s=66 w=0.0010239257,
800 472 457 s=48 w=0.0018085644,
801 472 471 s=67 w=2.6856712E-4,
802 473 458 s=48 w=0.0018085644,
803 473 472 s=68 w=0.0011504245,
804 474 459 s=48 w=0.0018085644,
805 474 473 s=69 w=4.502032E-6,
806 475 460 s=48 w=0.0018085644,
807 475 474 s=70 w=6.2508034E-6,
808 476 444 s=64 w=6.7081846E-6,
809 477 445 s=64 w=6.7081846E-6,
810 477 476 s=119 w=1.2830178E-5,
811 478 446 s=64 w=6.7081846E-6,
812 478 477 s=120 w=0.0011150633,
813 479 461 s=64 w=6.7081846E-6,
814 479 478 s=48 w=0.0018085644,
815 480 462 s=64 w=6.7081846E-6,
816 480 479 s=104 w=2.7456035E-6,
817 481 463 s=64 w=6.7081846E-6,
818 481 480 s=105 w=0.0015351974,
819 482 464 s=64 w=6.7081846E-6,
820 482 481 s=106 w=3.7522516E-6,
821 483 465 s=64 w=6.7081846E-6,
822 483 482 s=92 w=0.00418733,
823 484 466 s=64 w=6.7081846E-6,
824 484 483 s=93 w=0.003881886,
825 485 467 s=64 w=6.7081846E-6,
826 485 484 s=94 w=0.0014683951,
827 486 468 s=64 w=6.7081846E-6,
828 486 485 s=95 w=5.3622775E-6,
829 487 469 s=64 w=6.7081846E-6,
830 487 486 s=96 w=9.519282E-5,
831 488 479 s=63 w=7.537104E-6,
832 489 480 s=63 w=7.537104E-6,
833 489 488 s=104 w=2.7456035E-6,
834 490 481 s=63 w=7.537104E-6,
835 490 489 s=105 w=0.0015351974,
836 491 482 s=63 w=7.537104E-6,
837 491 490 s=106 w=3.7522516E-6,
838 492 483 s=63 w=7.537104E-6,
839 492 491 s=92 w=0.00418733,
840 493 484 s=63 w=7.537104E-6,
841 493 492 s=93 w=0.003881886,
842 494 485 s=63 w=7.537104E-6,
843 494 493 s=94 w=0.0014683951,
844 495 486 s=63 w=7.537104E-6,
845 495 494 s=95 w=5.3622775E-6,
846 496 487 s=63 w=7.537104E-6,
847 496 495 s=96 w=9.519282E-5,
848 497 476 s=80 w=0.003262458,
849 498 477 s=80 w=0.003262458,
850 498 497 s=119 w=1.2830178E-5,
851 499 478 s=80 w=0.003262458,
852 499 498 s=120 w=0.0011150633,
853 500 479 s=80 w=0.003262458,
854 500 499 s=48 w=0.0018085644,
855 501 488 s=80 w=0.003262458,
856 501 500 s=63 w=7.537104E-6,
857 502 489 s=80 w=0.003262458,
858 502 501 s=104 w=2.7456035E-6,
859 503 490 s=80 w=0.003262458,
860 503 502 s=105 w=0.0015351974,
861 504 491 s=80 w=0.003262458,
862 504 503 s=106 w=3.7522516E-6,
863 505 492 s=80 w=0.003262458,
864 505 504 s=92 w=0.00418733,
865 506 493 s=80 w=0.003262458,
866 506 505 s=93 w=0.003881886,
867 507 494 s=80 w=0.003262458,
868 507 506 s=94 w=0.0014683951,
869 508 495 s=80 w=0.003262458,
870 508 507 s=95 w=5.3622775E-6,
871 509 496 s=80 w=0.003262458,
872 509 508 s=96 w=9.519282E-5,
873 510 436 s=118 w=0.001328562,
874 511 437 s=118 w=0.001328562,
875 511 510 s=50 w=0.0061744917,
876 512 438 s=118 w=0.001328562,
877 512 511 s=66 w=0.0010239257,
878 513 439 s=118 w=0.001328562,
879 513 512 s=94 w=0.0014683951,
880 514 440 s=118 w=0.001328562,
881 514 513 s=104 w=2.7456035E-6,
882 515 441 s=118 w=0.001328562,
883 515 514 s=93 w=0.003881886,
884 516 442 s=118 w=0.001328562,
885 516 515 s=65 w=0.0016717062,
886 517 443 s=118 w=0.001328562,
887 517 516 s=92 w=0.00418733,
888 518 412 s=118 w=0.001328562,
889 518 517 s=139 w=0.010040078,
890 519 413 s=118 w=0.001328562,
891 519 518 s=128 w=8.860109E-6,
892 520 414 s=118 w=0.001328562,
893 520 519 s=129 w=5.348216E-6,
894 521 444 s=118 w=0.001328562,
895 521 520 s=49 w=0.032492764,
896 522 476 s=118 w=0.001328562,
897 522 521 s=64 w=6.7081846E-6,
898 523 497 s=118 w=0.001328562,
899 523 522 s=80 w=0.003262458,
900 524 429 s=138 w=5.970645E-4,
901 525 430 s=138 w=5.970645E-4,
902 525 524 s=67 w=2.6856712E-4,
903 526 431 s=138 w=5.970645E-4,
904 526 525 s=95 w=5.3622775E-6,
905 527 432 s=138 w=5.970645E-4,
906 527 526 s=106 w=3.7522516E-6,
907 528 433 s=138 w=5.970645E-4,
908 528 527 s=6 w=0.0018652056,
909 529 434 s=138 w=5.970645E-4,
910 529 528 s=12 w=0.0025049709,
911 530 435 s=138 w=5.970645E-4,
912 530 529 s=17 w=0.0033411733,
913 531 436 s=138 w=5.970645E-4,
914 531 530 s=105 w=0.0015351974,
915 532 510 s=138 w=5.970645E-4,
916 532 531 s=118 w=0.001328562,
917 533 511 s=138 w=5.970645E-4,
918 533 532 s=50 w=0.0061744917,
919 534 512 s=138 w=5.970645E-4,
920 534 533 s=66 w=0.0010239257,
921 535 513 s=138 w=5.970645E-4,
922 535 534 s=94 w=0.0014683951,
923 536 514 s=138 w=5.970645E-4,
924 536 535 s=104 w=2.7456035E-6,
925 537 515 s=138 w=5.970645E-4,
926 537 536 s=93 w=0.003881886,
927 538 516 s=138 w=5.970645E-4,
928 538 537 s=65 w=0.0016717062,
929 539 517 s=138 w=5.970645E-4,
930 539 538 s=92 w=0.00418733,
931 540 501 s=79 w=6.1435003E-6,
932 541 502 s=79 w=6.1435003E-6,
933 541 540 s=104 w=2.7456035E-6,
934 542 503 s=79 w=6.1435003E-6,
935 542 541 s=105 w=0.0015351974,
936 543 504 s=79 w=6.1435003E-6,
937 543 542 s=106 w=3.7522516E-6,
938 544 505 s=79 w=6.1435003E-6,
939 544 543 s=92 w=0.00418733,
940 545 506 s=79 w=6.1435003E-6,
941 545 544 s=93 w=0.003881886,
942 546 507 s=79 w=6.1435003E-6,
943 546 545 s=94 w=0.0014683951,
944 547 508 s=79 w=6.1435003E-6,
945 547 546 s=95 w=5.3622775E-6,
946 548 509 s=79 w=6.1435003E-6,
947 548 547 s=96 w=9.519282E-5,
948 549 536 s=117 w=8.664385E-4,
949 550 537 s=117 w=8.664385E-4,
950 550 549 s=93 w=0.003881886,
951 551 538 s=117 w=8.664385E-4,
952 551 550 s=65 w=0.0016717062,
953 552 539 s=117 w=8.664385E-4,
954 552 551 s=92 w=0.00418733,
955 553 517 s=117 w=8.664385E-4,
956 553 552 s=138 w=5.970645E-4,
957 554 518 s=117 w=8.664385E-4,
958 554 553 s=139 w=0.010040078,
959 555 519 s=117 w=8.664385E-4,
960 555 554 s=128 w=8.860109E-6,
961 556 520 s=117 w=8.664385E-4,
962 556 555 s=129 w=5.348216E-6,
963 557 521 s=117 w=8.664385E-4,
964 557 556 s=49 w=0.032492764,
965 558 522 s=117 w=8.664385E-4,
966 558 557 s=64 w=6.7081846E-6,
967 559 523 s=117 w=8.664385E-4,
968 559 558 s=80 w=0.003262458,
969 560 540 s=47 w=9.0952596E-4,
970 561 541 s=47 w=9.0952596E-4,
971 561 560 s=104 w=2.7456035E-6,
972 562 542 s=47 w=9.0952596E-4,
973 562 561 s=105 w=0.0015351974,
974 563 543 s=47 w=9.0952596E-4,
975 563 562 s=106 w=3.7522516E-6,
976 564 544 s=47 w=9.0952596E-4,
977 564 563 s=92 w=0.00418733,
978 565 545 s=47 w=9.0952596E-4,
979 565 564 s=93 w=0.003881886,
980 566 546 s=47 w=9.0952596E-4,
981 566 565 s=94 w=0.0014683951,
982 567 547 s=47 w=9.0952596E-4,
983 567 566 s=95 w=5.3622775E-6,
984 568 548 s=47 w=9.0952596E-4,
985 568 567 s=96 w=9.519282E-5,
986 569 509 s=47 w=9.0952596E-4,
987 569 568 s=79 w=6.1435003E-6,
988 570 496 s=47 w=9.0952596E-4,
989 570 569 s=80 w=0.003262458,
990 571 487 s=47 w=9.0952596E-4,
991 571 570 s=63 w=7.537104E-6,
992 572 469 s=47 w=9.0952596E-4,
993 572 571 s=64 w=6.7081846E-6,
994 573 470 s=47 w=9.0952596E-4,
995 573 572 s=65 w=0.0016717062,
996 574 471 s=47 w=9.0952596E-4,
997 574 573 s=66 w=0.0010239257,
998 575 472 s=47 w=9.0952596E-4,
999 575 574 s=67 w=2.6856712E-4,
1000 576 473 s=47 w=9.0952596E-4,
1001 576 575 s=68 w=0.0011504245,
1002 577 474 s=47 w=9.0952596E-4,
1003 577 576 s=69 w=4.502032E-6,
1004 578 475 s=47 w=9.0952596E-4,
1005 578 577 s=70 w=6.2508034E-6,
1006 579 549 s=127 w=0.022253418,
1007 580 550 s=127 w=0.022253418,
1008 580 579 s=93 w=0.003881886,
1009 581 551 s=127 w=0.022253418,
1010 581 580 s=65 w=0.0016717062,
1011 582 552 s=127 w=0.022253418,
1012 582 581 s=92 w=0.00418733,
1013 583 553 s=127 w=0.022253418,
1014 583 582 s=138 w=5.970645E-4,
1015 584 554 s=127 w=0.022253418,
1016 584 583 s=139 w=0.010040078,
1017 585 55 s=172 w=0.0022053132,
1018 586 56 s=172 w=0.0022053132,
1019 586 585 s=8 w=0.0073881918,
1020 587 57 s=172 w=0.0022053132,
1021 587 586 s=34 w=0.0016619944,
1022 588 59 s=172 w=0.0022053132,
1023 588 587 s=39 w=5.367733E-6,
1024 589 66 s=172 w=0.0022053132,
1025 589 588 s=55 w=0.00566824,
1026 590 268 s=172 w=0.0022053132,
1027 590 589 s=120 w=0.0011150633,
1028 591 321 s=172 w=0.0022053132,
1029 591 590 s=129 w=5.348216E-6,
1030 592 322 s=172 w=0.0022053132,
1031 592 591 s=19 w=3.6862389E-6,
1032 593 323 s=172 w=0.0022053132,
1033 593 592 s=25 w=0.0011074767,
1034 594 324 s=172 w=0.0022053132,
1035 594 593 s=31 w=4.4965864E-6,
1036 595 325 s=172 w=0.0022053132,
1037 595 594 s=33 w=7.682337E-6,
1038 596 326 s=172 w=0.0022053132,
1039 596 595 s=38 w=1.6011682E-5,
1040 597 327 s=172 w=0.0022053132,
1041 597 596 s=54 w=1.2481048E-5,
1042 598 328 s=172 w=0.0022053132,
1043 598 597 s=70 w=6.2508034E-6,
1044 599 329 s=172 w=0.0022053132,
1045 599 598 s=119 w=1.2830178E-5,
1046 600 368 s=172 w=0.0022053132,
1047 600 599 s=128 w=8.860109E-6,
1048 601 417 s=172 w=0.0022053132,
1049 601 600 s=139 w=0.010040078,
1050 602 418 s=172 w=0.0022053132,
1051 602 601 s=24 w=3.568464E-6,
1052 603 419 s=172 w=0.0022053132,
1053 603 602 s=37 w=0.0011034101,
1054 604 420 s=172 w=0.0022053132,
1055 604 603 s=53 w=4.1799276E-6,
1056 605 421 s=172 w=0.0022053132,
1057 605 604 s=36 w=5.0133194E-6,
1058 606 422 s=172 w=0.0022053132,
1059 606 605 s=52 w=7.571741E-6,
1060 607 423 s=172 w=0.0022053132,
1061 607 606 s=69 w=4.502032E-6,
1062 608 560 s=46 w=1.0948335E-5,
1063 609 561 s=46 w=1.0948335E-5,
1064 609 608 s=104 w=2.7456035E-6,
1065 610 562 s=46 w=1.0948335E-5,
1066 610 609 s=105 w=0.0015351974,
1067 611 563 s=46 w=1.0948335E-5,
1068 611 610 s=106 w=3.7522516E-6,
1069 612 564 s=46 w=1.0948335E-5,
1070 612 611 s=92 w=0.00418733,
1071 613 565 s=46 w=1.0948335E-5,
1072 613 612 s=93 w=0.003881886,
1073 614 566 s=46 w=1.0948335E-5,
1074 614 613 s=94 w=0.0014683951,
1075 615 567 s=46 w=1.0948335E-5,
1076 615 614 s=95 w=5.3622775E-6,
1077 616 568 s=46 w=1.0948335E-5,
1078 616 615 s=96 w=9.519282E-5,
1079 617 569 s=46 w=1.0948335E-5,
1080 617 616 s=79 w=6.1435003E-6,
1081 618 570 s=46 w=1.0948335E-5,
1082 618 617 s=80 w=0.003262458,
1083 619 571 s=46 w=1.0948335E-5,
1084 619 618 s=63 w=7.537104E-6,
1085 620 572 s=46 w=1.0948335E-5,
1086 620 619 s=64 w=6.7081846E-6,
1087 621 573 s=46 w=1.0948335E-5,
1088 621 620 s=65 w=0.0016717062,
1089 622 574 s=46 w=1.0948335E-5,
1090 622 621 s=66 w=0.0010239257,
1091 623 575 s=46 w=1.0948335E-5,
1092 623 622 s=67 w=2.6856712E-4,
1093 624 576 s=46 w=1.0948335E-5,
1094 624 623 s=68 w=0.0011504245,
1095 625 577 s=46 w=1.0948335E-5,
1096 625 624 s=69 w=4.502032E-6,
1097 626 578 s=46 w=1.0948335E-5,
1098 626 625 s=70 w=6.2508034E-6,
1099 627 560 s=62 w=4.628373E-4,
1100 628 608 s=62 w=4.628373E-4,
1101 628 627 s=46 w=1.0948335E-5,
1102 629 609 s=62 w=4.628373E-4,
1103 629 628 s=104 w=2.7456035E-6,
1104 630 610 s=62 w=4.628373E-4,
1105 630 629 s=105 w=0.0015351974,
1106 631 611 s=62 w=4.628373E-4,
1107 631 630 s=106 w=3.7522516E-6,
1108 632 612 s=62 w=4.628373E-4,
1109 632 631 s=92 w=0.00418733,
1110 633 613 s=62 w=4.628373E-4,
1111 633 632 s=93 w=0.003881886,
1112 634 614 s=62 w=4.628373E-4,
1113 634 633 s=94 w=0.0014683951,
1114 635 615 s=62 w=4.628373E-4,
1115 635 634 s=95 w=5.3622775E-6,
1116 636 616 s=62 w=4.628373E-4,
1117 636 635 s=96 w=9.519282E-5,
1118 637 617 s=62 w=4.628373E-4,
1119 637 636 s=79 w=6.1435003E-6,
1120 638 618 s=62 w=4.628373E-4,
1121 638 637 s=80 w=0.003262458,
1122 639 579 s=133 w=0.005193912,
1123 640 580 s=133 w=0.005193912,
1124 640 639 s=93 w=0.003881886,
1125 641 581 s=133 w=0.005193912,
1126 641 640 s=65 w=0.0016717062,
1127 642 582 s=133 w=0.005193912,
1128 642 641 s=92 w=0.00418733,
1129 643 583 s=133 w=0.005193912,
1130 643 642 s=138 w=5.970645E-4,
1131 644 584 s=133 w=0.005193912,
1132 644 643 s=139 w=0.010040078,
1133 645 55 s=181 w=0.008482275,
1134 646 585 s=181 w=0.008482275,
1135 646 645 s=172 w=0.0022053132,
1136 647 586 s=181 w=0.008482275,
1137 647 646 s=8 w=0.0073881918,
1138 648 587 s=181 w=0.008482275,
1139 648 647 s=34 w=0.0016619944,
1140 649 588 s=181 w=0.008482275,
1141 649 648 s=39 w=5.367733E-6,
1142 650 589 s=181 w=0.008482275,
1143 650 649 s=55 w=0.00566824,
1144 651 590 s=181 w=0.008482275,
1145 651 650 s=120 w=0.0011150633,
1146 652 591 s=181 w=0.008482275,
1147 652 651 s=129 w=5.348216E-6,
1148 653 592 s=181 w=0.008482275,
1149 653 652 s=19 w=3.6862389E-6,
1150 654 593 s=181 w=0.008482275,
1151 654 653 s=25 w=0.0011074767,
1152 655 594 s=181 w=0.008482275,
1153 655 654 s=31 w=4.4965864E-6,
1154 656 595 s=181 w=0.008482275,
1155 656 655 s=33 w=7.682337E-6,
1156 657 596 s=181 w=0.008482275,
1157 657 656 s=38 w=1.6011682E-5,
1158 658 597 s=181 w=0.008482275,
1159 658 657 s=54 w=1.2481048E-5,
1160 659 598 s=181 w=0.008482275,
1161 659 658 s=70 w=6.2508034E-6,
1162 660 599 s=181 w=0.008482275,
1163 660 659 s=119 w=1.2830178E-5,
1164 661 600 s=181 w=0.008482275,
1165 661 660 s=128 w=8.860109E-6,
1166 662 601 s=181 w=0.008482275,
1167 662 661 s=139 w=0.010040078,
1168 663 631 s=45 w=0.02882933,
1169 664 632 s=45 w=0.02882933,
1170 664 663 s=92 w=0.00418733,
1171 665 633 s=45 w=0.02882933,
1172 665 664 s=93 w=0.003881886,
1173 666 634 s=45 w=0.02882933,
1174 666 665 s=94 w=0.0014683951,
1175 667 635 s=45 w=0.02882933,
1176 667 666 s=95 w=5.3622775E-6,
1177 668 636 s=45 w=0.02882933,
1178 668 667 s=96 w=9.519282E-5,
1179 669 637 s=45 w=0.02882933,
1180 669 668 s=79 w=6.1435003E-6,
1181 670 638 s=45 w=0.02882933,
1182 670 669 s=80 w=0.003262458,
1183 671 618 s=45 w=0.02882933,
1184 671 670 s=62 w=4.628373E-4,
1185 672 619 s=45 w=0.02882933,
1186 672 671 s=63 w=7.537104E-6,
1187 673 620 s=45 w=0.02882933,
1188 673 672 s=64 w=6.7081846E-6,
1189 674 621 s=45 w=0.02882933,
1190 674 673 s=65 w=0.0016717062,
1191 675 622 s=45 w=0.02882933,
1192 675 674 s=66 w=0.0010239257,
1193 676 623 s=45 w=0.02882933,
1194 676 675 s=67 w=2.6856712E-4,
1195 677 624 s=45 w=0.02882933,
1196 677 676 s=68 w=0.0011504245,
1197 678 625 s=45 w=0.02882933,
1198 678 677 s=69 w=4.502032E-6,
1199 679 626 s=45 w=0.02882933,
1200 679 678 s=70 w=6.2508034E-6,
1201 680 628 s=61 w=0.0013628647,
1202 681 629 s=61 w=0.0013628647,
1203 681 680 s=104 w=2.7456035E-6,
1204 682 630 s=61 w=0.0013628647,
1205 682 681 s=105 w=0.0015351974,
1206 683 631 s=61 w=0.0013628647,
1207 683 682 s=106 w=3.7522516E-6,
1208 684 663 s=61 w=0.0013628647,
1209 684 683 s=45 w=0.02882933,
1210 685 664 s=61 w=0.0013628647,
1211 685 684 s=92 w=0.00418733,
1212 686 665 s=61 w=0.0013628647,
1213 686 685 s=93 w=0.003881886,
1214 687 666 s=61 w=0.0013628647,
1215 687 686 s=94 w=0.0014683951,
1216 688 667 s=61 w=0.0013628647,
1217 688 687 s=95 w=5.3622775E-6,
1218 689 668 s=61 w=0.0013628647,
1219 689 688 s=96 w=9.519282E-5,
1220 690 669 s=61 w=0.0013628647,
1221 690 689 s=79 w=6.1435003E-6,
1222 691 670 s=61 w=0.0013628647,
1223 691 690 s=80 w=0.003262458,
1224 692 627 s=78 w=0.0015267035,
1225 693 628 s=78 w=0.0015267035,
1226 693 692 s=46 w=1.0948335E-5,
1227 694 680 s=78 w=0.0015267035,
1228 694 693 s=61 w=0.0013628647,
1229 695 681 s=78 w=0.0015267035,
1230 695 694 s=104 w=2.7456035E-6,
1231 696 682 s=78 w=0.0015267035,
1232 696 695 s=105 w=0.0015351974,
1233 697 683 s=78 w=0.0015267035,
1234 697 696 s=106 w=3.7522516E-6,
1235 698 684 s=78 w=0.0015267035,
1236 698 697 s=45 w=0.02882933,
1237 699 685 s=78 w=0.0015267035,
1238 699 698 s=92 w=0.00418733,
1239 700 686 s=78 w=0.0015267035,
1240 700 699 s=93 w=0.003881886,
1241 701 687 s=78 w=0.0015267035,
1242 701 700 s=94 w=0.0014683951,
1243 702 688 s=78 w=0.0015267035,
1244 702 701 s=95 w=5.3622775E-6,
1245 703 689 s=78 w=0.0015267035,
1246 703 702 s=96 w=9.519282E-5,
1247 704 642 s=126 w=0.016790973,
1248 705 643 s=126 w=0.016790973,
1249 705 704 s=138 w=5.970645E-4,
1250 706 644 s=126 w=0.016790973,
1251 706 705 s=139 w=0.010040078,
1252 707 584 s=126 w=0.016790973,
1253 707 706 s=133 w=0.005193912,
1254 708 650 s=171 w=2.476973E-4,
1255 709 651 s=171 w=2.476973E-4,
1256 709 708 s=120 w=0.0011150633,
1257 710 652 s=171 w=2.476973E-4,
1258 710 709 s=129 w=5.348216E-6,
1259 711 653 s=171 w=2.476973E-4,
1260 711 710 s=19 w=3.6862389E-6,
1261 712 654 s=171 w=2.476973E-4,
1262 712 711 s=25 w=0.0011074767,
1263 713 655 s=171 w=2.476973E-4,
1264 713 712 s=31 w=4.4965864E-6,
1265 714 656 s=171 w=2.476973E-4,
1266 714 713 s=33 w=7.682337E-6,
1267 715 657 s=171 w=2.476973E-4,
1268 715 714 s=38 w=1.6011682E-5,
1269 716 658 s=171 w=2.476973E-4,
1270 716 715 s=54 w=1.2481048E-5,
1271 717 659 s=171 w=2.476973E-4,
1272 717 716 s=70 w=6.2508034E-6,
1273 718 660 s=171 w=2.476973E-4,
1274 718 717 s=119 w=1.2830178E-5,
1275 719 661 s=171 w=2.476973E-4,
1276 719 718 s=128 w=8.860109E-6,
1277 720 662 s=171 w=2.476973E-4,
1278 720 719 s=139 w=0.010040078,
1279 721 601 s=171 w=2.476973E-4,
1280 721 720 s=181 w=0.008482275,
1281 722 602 s=171 w=2.476973E-4,
1282 722 721 s=24 w=3.568464E-6,
1283 723 603 s=171 w=2.476973E-4,
1284 723 722 s=37 w=0.0011034101,
1285 724 604 s=171 w=2.476973E-4,
1286 724 723 s=53 w=4.1799276E-6,
1287 725 605 s=171 w=2.476973E-4,
1288 725 724 s=36 w=5.0133194E-6,
1289 726 606 s=171 w=2.476973E-4,
1290 726 725 s=52 w=7.571741E-6,
1291 727 607 s=171 w=2.476973E-4,
1292 727 726 s=69 w=4.502032E-6,
1293 728 645 s=189 w=0.006351503,
1294 729 646 s=189 w=0.006351503,
1295 729 728 s=172 w=0.0022053132,
1296 730 647 s=189 w=0.006351503,
1297 730 729 s=8 w=0.0073881918,
1298 731 648 s=189 w=0.006351503,
1299 731 730 s=34 w=0.0016619944,
1300 732 649 s=189 w=0.006351503,
1301 732 731 s=39 w=5.367733E-6,
1302 733 650 s=189 w=0.006351503,
1303 733 732 s=55 w=0.00566824,
1304 734 708 s=189 w=0.006351503,
1305 734 733 s=171 w=2.476973E-4,
1306 735 709 s=189 w=0.006351503,
1307 735 734 s=120 w=0.0011150633,
1308 736 710 s=189 w=0.006351503,
1309 736 735 s=129 w=5.348216E-6,
1310 737 698 s=44 w=3.4119525E-6,
1311 738 699 s=44 w=3.4119525E-6,
1312 738 737 s=92 w=0.00418733,
1313 739 700 s=44 w=3.4119525E-6,
1314 739 738 s=93 w=0.003881886,
1315 740 701 s=44 w=3.4119525E-6,
1316 740 739 s=94 w=0.0014683951,
1317 741 702 s=44 w=3.4119525E-6,
1318 741 740 s=95 w=5.3622775E-6,
1319 742 703 s=44 w=3.4119525E-6,
1320 742 741 s=96 w=9.519282E-5,
1321 743 689 s=44 w=3.4119525E-6,
1322 743 742 s=78 w=0.0015267035,
1323 744 690 s=44 w=3.4119525E-6,
1324 744 743 s=79 w=6.1435003E-6,
1325 745 691 s=44 w=3.4119525E-6,
1326 745 744 s=80 w=0.003262458,
1327 746 670 s=44 w=3.4119525E-6,
1328 746 745 s=61 w=0.0013628647,
1329 747 671 s=44 w=3.4119525E-6,
1330 747 746 s=62 w=4.628373E-4,
1331 748 672 s=44 w=3.4119525E-6,
1332 748 747 s=63 w=7.537104E-6,
1333 749 673 s=44 w=3.4119525E-6,
1334 749 748 s=64 w=6.7081846E-6,
1335 750 674 s=44 w=3.4119525E-6,
1336 750 749 s=65 w=0.0016717062,
1337 751 675 s=44 w=3.4119525E-6,
1338 751 750 s=66 w=0.0010239257,
1339 752 676 s=44 w=3.4119525E-6,
1340 752 751 s=67 w=2.6856712E-4,
1341 753 677 s=44 w=3.4119525E-6,
1342 753 752 s=68 w=0.0011504245,
1343 754 678 s=44 w=3.4119525E-6,
1344 754 753 s=69 w=4.502032E-6,
1345 755 679 s=44 w=3.4119525E-6,
1346 755 754 s=70 w=6.2508034E-6,
1347 756 698 s=60 w=3.93036E-6,
1348 757 737 s=60 w=3.93036E-6,
1349 757 756 s=44 w=3.4119525E-6,
1350 758 738 s=60 w=3.93036E-6,
1351 758 757 s=92 w=0.00418733,
1352 759 739 s=60 w=3.93036E-6,
1353 759 758 s=93 w=0.003881886,
1354 760 740 s=60 w=3.93036E-6,
1355 760 759 s=94 w=0.0014683951,
1356 761 741 s=60 w=3.93036E-6,
1357 761 760 s=95 w=5.3622775E-6,
1358 762 742 s=60 w=3.93036E-6,
1359 762 761 s=96 w=9.519282E-5,
1360 763 743 s=60 w=3.93036E-6,
1361 763 762 s=78 w=0.0015267035,
1362 764 744 s=60 w=3.93036E-6,
1363 764 763 s=79 w=6.1435003E-6,
1364 765 745 s=60 w=3.93036E-6,
1365 765 764 s=80 w=0.003262458,
1366 766 694 s=77 w=6.5873087E-6,
1367 767 695 s=77 w=6.5873087E-6,
1368 767 766 s=104 w=2.7456035E-6,
1369 768 696 s=77 w=6.5873087E-6,
1370 768 767 s=105 w=0.0015351974,
1371 769 697 s=77 w=6.5873087E-6,
1372 769 768 s=106 w=3.7522516E-6,
1373 770 698 s=77 w=6.5873087E-6,
1374 770 769 s=45 w=0.02882933,
1375 771 756 s=77 w=6.5873087E-6,
1376 771 770 s=60 w=3.93036E-6,
1377 772 757 s=77 w=6.5873087E-6,
1378 772 771 s=44 w=3.4119525E-6,
1379 773 758 s=77 w=6.5873087E-6,
1380 773 772 s=92 w=0.00418733,
1381 774 759 s=77 w=6.5873087E-6,
1382 774 773 s=93 w=0.003881886,
1383 775 760 s=77 w=6.5873087E-6,
1384 775 774 s=94 w=0.0014683951,
1385 776 761 s=77 w=6.5873087E-6,
1386 776 775 s=95 w=5.3622775E-6,
1387 777 762 s=77 w=6.5873087E-6,
1388 777 776 s=96 w=9.519282E-5,
1389 778 724 s=157 w=0.0045595705,
1390 779 725 s=157 w=0.0045595705,
1391 779 778 s=36 w=5.0133194E-6,
1392 780 726 s=157 w=0.0045595705,
1393 780 779 s=52 w=7.571741E-6,
1394 781 727 s=157 w=0.0045595705,
1395 781 780 s=69 w=4.502032E-6,
1396 782 607 s=157 w=0.0045595705,
1397 782 781 s=171 w=2.476973E-4,
1398 783 423 s=157 w=0.0045595705,
1399 783 782 s=172 w=0.0022053132,
1400 784 424 s=157 w=0.0045595705,
1401 784 783 s=7 w=0.0019525624,
1402 785 425 s=157 w=0.0045595705,
1403 785 784 s=13 w=0.0016089785,
1404 786 426 s=157 w=0.0045595705,
1405 786 785 s=18 w=7.128247E-6,
1406 787 427 s=157 w=0.0045595705,
1407 787 786 s=51 w=8.29997E-5,
1408 788 428 s=157 w=0.0045595705,
1409 788 787 s=68 w=0.0011504245,
1410 789 429 s=157 w=0.0045595705,
1411 789 788 s=96 w=9.519282E-5,
1412 790 524 s=157 w=0.0045595705,
1413 790 789 s=138 w=5.970645E-4,
1414 791 525 s=157 w=0.0045595705,
1415 791 790 s=67 w=2.6856712E-4,
1416 792 526 s=157 w=0.0045595705,
1417 792 791 s=95 w=5.3622775E-6,
1418 793 527 s=157 w=0.0045595705,
1419 793 792 s=106 w=3.7522516E-6,
1420 794 528 s=157 w=0.0045595705,
1421 794 793 s=6 w=0.0018652056,
1422 795 529 s=157 w=0.0045595705,
1423 795 794 s=12 w=0.0025049709,
1424 796 530 s=157 w=0.0045595705,
1425 796 795 s=17 w=0.0033411733,
1426 797 531 s=157 w=0.0045595705,
1427 797 796 s=105 w=0.0015351974,
1428 798 532 s=157 w=0.0045595705,
1429 798 797 s=118 w=0.001328562,
1430 799 533 s=157 w=0.0045595705,
1431 799 798 s=50 w=0.0061744917,
1432 800 534 s=157 w=0.0045595705,
1433 800 799 s=66 w=0.0010239257,
1434 801 535 s=157 w=0.0045595705,
1435 801 800 s=94 w=0.0014683951,
1436 802 536 s=157 w=0.0045595705,
1437 802 801 s=104 w=2.7456035E-6,
1438 803 549 s=157 w=0.0045595705,
1439 803 802 s=117 w=8.664385E-4,
1440 804 579 s=157 w=0.0045595705,
1441 804 803 s=127 w=0.022253418,
1442 805 639 s=157 w=0.0045595705,
1443 805 804 s=133 w=0.005193912,
1444 806 734 s=167 w=0.0010409404,
1445 807 735 s=167 w=0.0010409404,
1446 807 806 s=120 w=0.0011150633,
1447 808 736 s=167 w=0.0010409404,
1448 808 807 s=129 w=5.348216E-6,
1449 809 710 s=167 w=0.0010409404,
1450 809 808 s=189 w=0.006351503,
1451 810 711 s=167 w=0.0010409404,
1452 810 809 s=19 w=3.6862389E-6,
1453 811 712 s=167 w=0.0010409404,
1454 811 810 s=25 w=0.0011074767,
1455 812 713 s=167 w=0.0010409404,
1456 812 811 s=31 w=4.4965864E-6,
1457 813 714 s=167 w=0.0010409404,
1458 813 812 s=33 w=7.682337E-6,
1459 814 715 s=167 w=0.0010409404,
1460 814 813 s=38 w=1.6011682E-5,
1461 815 716 s=167 w=0.0010409404,
1462 815 814 s=54 w=1.2481048E-5,
1463 816 717 s=167 w=0.0010409404,
1464 816 815 s=70 w=6.2508034E-6,
1465 817 718 s=167 w=0.0010409404,
1466 817 816 s=119 w=1.2830178E-5,
1467 818 719 s=167 w=0.0010409404,
1468 818 817 s=128 w=8.860109E-6,
1469 819 720 s=167 w=0.0010409404,
1470 819 818 s=139 w=0.010040078,
1471 820 721 s=167 w=0.0010409404,
1472 820 819 s=181 w=0.008482275,
1473 821 722 s=167 w=0.0010409404,
1474 821 820 s=24 w=3.568464E-6,
1475 822 723 s=167 w=0.0010409404,
1476 822 821 s=37 w=0.0011034101,
1477 823 724 s=167 w=0.0010409404,
1478 823 822 s=53 w=4.1799276E-6,
1479 824 778 s=167 w=0.0010409404,
1480 824 823 s=157 w=0.0045595705,
1481 825 779 s=167 w=0.0010409404,
1482 825 824 s=36 w=5.0133194E-6,
1483 826 780 s=167 w=0.0010409404,
1484 826 825 s=52 w=7.571741E-6,
1485 827 781 s=167 w=0.0010409404,
1486 827 826 s=69 w=4.502032E-6,
1487 828 782 s=167 w=0.0010409404,
1488 828 827 s=171 w=2.476973E-4,
1489 829 783 s=167 w=0.0010409404,
1490 829 828 s=172 w=0.0022053132,
1491 830 784 s=167 w=0.0010409404,
1492 830 829 s=7 w=0.0019525624,
1493 831 785 s=167 w=0.0010409404,
1494 831 830 s=13 w=0.0016089785,
1495 832 786 s=167 w=0.0010409404,
1496 832 831 s=18 w=7.128247E-6,
1497 833 787 s=167 w=0.0010409404,
1498 833 832 s=51 w=8.29997E-5,
1499 834 788 s=167 w=0.0010409404,
1500 834 833 s=68 w=0.0011504245,
1501 835 789 s=167 w=0.0010409404,
1502 835 834 s=96 w=9.519282E-5,
1503 836 790 s=167 w=0.0010409404,
1504 836 835 s=138 w=5.970645E-4,
1505 837 728 s=188 w=0.009208542,
1506 838 729 s=188 w=0.009208542,
1507 838 837 s=172 w=0.0022053132,
1508 839 730 s=188 w=0.009208542,
1509 839 838 s=8 w=0.0073881918,
1510 840 731 s=188 w=0.009208542,
1511 840 839 s=34 w=0.0016619944,
1512 841 732 s=188 w=0.009208542,
1513 841 840 s=39 w=5.367733E-6,
1514 842 733 s=188 w=0.009208542,
1515 842 841 s=55 w=0.00566824,
1516 843 734 s=188 w=0.009208542,
1517 843 842 s=171 w=2.476973E-4,
1518 844 806 s=188 w=0.009208542,
1519 844 843 s=167 w=0.0010409404,
1520 845 807 s=188 w=0.009208542,
1521 845 844 s=120 w=0.0011150633,
1522 846 808 s=188 w=0.009208542,
1523 846 845 s=129 w=5.348216E-6,
1524 847 181 s=5 w=0.030685836,
1525 848 182 s=5 w=0.030685836,
1526 848 847 s=33 w=7.682337E-6,
1527 849 183 s=5 w=0.030685836,
1528 849 848 s=34 w=0.0016619944,
1529 850 184 s=5 w=0.030685836,
1530 850 849 s=31 w=4.4965864E-6,
1531 851 185 s=5 w=0.030685836,
1532 851 850 s=24 w=3.568464E-6,
1533 852 186 s=5 w=0.030685836,
1534 852 851 s=25 w=0.0011074767,
1535 853 187 s=5 w=0.030685836,
1536 853 852 s=26 w=0.0050002667,
1537 854 155 s=5 w=0.030685836,
1538 854 853 s=17 w=0.0033411733,
1539 855 156 s=5 w=0.030685836,
1540 855 854 s=18 w=7.128247E-6,
1541 856 157 s=5 w=0.030685836,
1542 856 855 s=19 w=3.6862389E-6,
1543 857 158 s=5 w=0.030685836,
1544 857 856 s=20 w=3.0216802E-6,
1545 858 135 s=5 w=0.030685836,
1546 858 857 s=12 w=0.0025049709,
1547 859 136 s=5 w=0.030685836,
1548 859 858 s=13 w=0.0016089785,
1549 860 772 s=43 w=0.010374501,
1550 861 773 s=43 w=0.010374501,
1551 861 860 s=92 w=0.00418733,
1552 862 774 s=43 w=0.010374501,
1553 862 861 s=93 w=0.003881886,
1554 863 775 s=43 w=0.010374501,
1555 863 862 s=94 w=0.0014683951,
1556 864 776 s=43 w=0.010374501,
1557 864 863 s=95 w=5.3622775E-6,
1558 865 777 s=43 w=0.010374501,
1559 865 864 s=96 w=9.519282E-5,
1560 866 762 s=43 w=0.010374501,
1561 866 865 s=77 w=6.5873087E-6,
1562 867 763 s=43 w=0.010374501,
1563 867 866 s=78 w=0.0015267035,
1564 868 764 s=43 w=0.010374501,
1565 868 867 s=79 w=6.1435003E-6,
1566 869 765 s=43 w=0.010374501,
1567 869 868 s=80 w=0.003262458,
1568 870 745 s=43 w=0.010374501,
1569 870 869 s=60 w=3.93036E-6,
1570 871 746 s=43 w=0.010374501,
1571 871 870 s=61 w=0.0013628647,
1572 872 747 s=43 w=0.010374501,
1573 872 871 s=62 w=4.628373E-4,
1574 873 748 s=43 w=0.010374501,
1575 873 872 s=63 w=7.537104E-6,
1576 874 749 s=43 w=0.010374501,
1577 874 873 s=64 w=6.7081846E-6,
1578 875 750 s=43 w=0.010374501,
1579 875 874 s=65 w=0.0016717062,
1580 876 751 s=43 w=0.010374501,
1581 876 875 s=66 w=0.0010239257,
1582 877 752 s=43 w=0.010374501,
1583 877 876 s=67 w=2.6856712E-4,
1584 878 753 s=43 w=0.010374501,
1585 878 877 s=68 w=0.0011504245,
1586 879 754 s=43 w=0.010374501,
1587 879 878 s=69 w=4.502032E-6,
1588 880 755 s=43 w=0.010374501,
1589 880 879 s=70 w=6.2508034E-6,
1590 881 771 s=76 w=3.299835E-6,
1591 882 772 s=76 w=3.299835E-6,
1592 882 881 s=44 w=3.4119525E-6,
1593 883 860 s=76 w=3.299835E-6,
1594 883 882 s=43 w=0.010374501,
1595 884 861 s=76 w=3.299835E-6,
1596 884 883 s=92 w=0.00418733,
1597 885 862 s=76 w=3.299835E-6,
1598 885 884 s=93 w=0.003881886,
1599 886 863 s=76 w=3.299835E-6,
1600 886 885 s=94 w=0.0014683951,
1601 887 864 s=76 w=3.299835E-6,
1602 887 886 s=95 w=5.3622775E-6,
1603 888 865 s=76 w=3.299835E-6,
1604 888 887 s=96 w=9.519282E-5,
1605 889 540 s=91 w=0.002607633,
1606 890 560 s=91 w=0.002607633,
1607 890 889 s=47 w=9.0952596E-4,
1608 891 627 s=91 w=0.002607633,
1609 891 890 s=62 w=4.628373E-4,
1610 892 692 s=91 w=0.002607633,
1611 892 891 s=78 w=0.0015267035,
1612 893 693 s=91 w=0.002607633,
1613 893 892 s=46 w=1.0948335E-5,
1614 894 694 s=91 w=0.002607633,
1615 894 893 s=61 w=0.0013628647,
1616 895 766 s=91 w=0.002607633,
1617 895 894 s=77 w=6.5873087E-6,
1618 896 767 s=91 w=0.002607633,
1619 896 895 s=104 w=2.7456035E-6,
1620 897 768 s=91 w=0.002607633,
1621 897 896 s=105 w=0.0015351974,
1622 898 769 s=91 w=0.002607633,
1623 898 897 s=106 w=3.7522516E-6,
1624 899 770 s=91 w=0.002607633,
1625 899 898 s=45 w=0.02882933,
1626 900 771 s=91 w=0.002607633,
1627 900 899 s=60 w=3.93036E-6,
1628 901 881 s=91 w=0.002607633,
1629 901 900 s=76 w=3.299835E-6,
1630 902 882 s=91 w=0.002607633,
1631 902 901 s=44 w=3.4119525E-6,
1632 903 883 s=91 w=0.002607633,
1633 903 902 s=43 w=0.010374501,
1634 904 704 s=132 w=0.0013363054,
1635 905 705 s=132 w=0.0013363054,
1636 905 904 s=138 w=5.970645E-4,
1637 906 706 s=132 w=0.0013363054,
1638 906 905 s=139 w=0.010040078,
1639 907 704 s=137 w=0.08849189,
1640 908 904 s=137 w=0.08849189,
1641 908 907 s=132 w=0.0013363054,
1642 909 844 s=170 w=0.0056966925,
1643 910 845 s=170 w=0.0056966925,
1644 910 909 s=120 w=0.0011150633,
1645 911 846 s=170 w=0.0056966925,
1646 911 910 s=129 w=5.348216E-6,
1647 912 808 s=170 w=0.0056966925,
1648 912 911 s=188 w=0.009208542,
1649 913 809 s=170 w=0.0056966925,
1650 913 912 s=189 w=0.006351503,
1651 914 810 s=170 w=0.0056966925,
1652 914 913 s=19 w=3.6862389E-6,
1653 915 811 s=170 w=0.0056966925,
1654 915 914 s=25 w=0.0011074767,
1655 916 812 s=170 w=0.0056966925,
1656 916 915 s=31 w=4.4965864E-6,
1657 917 813 s=170 w=0.0056966925,
1658 917 916 s=33 w=7.682337E-6,
1659 918 814 s=170 w=0.0056966925,
1660 918 917 s=38 w=1.6011682E-5,
1661 919 815 s=170 w=0.0056966925,
1662 919 918 s=54 w=1.2481048E-5,
1663 920 816 s=170 w=0.0056966925,
1664 920 919 s=70 w=6.2508034E-6,
1665 921 817 s=170 w=0.0056966925,
1666 921 920 s=119 w=1.2830178E-5,
1667 922 818 s=170 w=0.0056966925,
1668 922 921 s=128 w=8.860109E-6,
1669 923 819 s=170 w=0.0056966925,
1670 923 922 s=139 w=0.010040078,
1671 924 820 s=170 w=0.0056966925,
1672 924 923 s=181 w=0.008482275,
1673 925 821 s=170 w=0.0056966925,
1674 925 924 s=24 w=3.568464E-6,
1675 926 822 s=170 w=0.0056966925,
1676 926 925 s=37 w=0.0011034101,
1677 927 823 s=170 w=0.0056966925,
1678 927 926 s=53 w=4.1799276E-6,
1679 928 824 s=170 w=0.0056966925,
1680 928 927 s=157 w=0.0045595705,
1681 929 825 s=170 w=0.0056966925,
1682 929 928 s=36 w=5.0133194E-6,
1683 930 826 s=170 w=0.0056966925,
1684 930 929 s=52 w=7.571741E-6,
1685 931 827 s=170 w=0.0056966925,
1686 931 930 s=69 w=4.502032E-6,
1687 932 842 s=180 w=0.013821782,
1688 933 843 s=180 w=0.013821782,
1689 933 932 s=171 w=2.476973E-4,
1690 934 844 s=180 w=0.013821782,
1691 934 933 s=167 w=0.0010409404,
1692 935 909 s=180 w=0.013821782,
1693 935 934 s=170 w=0.0056966925,
1694 936 910 s=180 w=0.013821782,
1695 936 935 s=120 w=0.0011150633,
1696 937 911 s=180 w=0.013821782,
1697 937 936 s=129 w=5.348216E-6,
1698 938 912 s=180 w=0.013821782,
1699 938 937 s=188 w=0.009208542,
1700 939 913 s=180 w=0.013821782,
1701 939 938 s=189 w=0.006351503,
1702 940 914 s=180 w=0.013821782,
1703 940 939 s=19 w=3.6862389E-6,
1704 941 915 s=180 w=0.013821782,
1705 941 940 s=25 w=0.0011074767,
1706 942 916 s=180 w=0.013821782,
1707 942 941 s=31 w=4.4965864E-6,
1708 943 917 s=180 w=0.013821782,
1709 943 942 s=33 w=7.682337E-6,
1710 944 918 s=180 w=0.013821782,
1711 944 943 s=38 w=1.6011682E-5,
1712 945 919 s=180 w=0.013821782,
1713 945 944 s=54 w=1.2481048E-5,
1714 946 920 s=180 w=0.013821782,
1715 946 945 s=70 w=6.2508034E-6,
1716 947 921 s=180 w=0.013821782,
1717 947 946 s=119 w=1.2830178E-5,
1718 948 922 s=180 w=0.013821782,
1719 948 947 s=128 w=8.860109E-6,
1720 949 923 s=180 w=0.013821782,
1721 949 948 s=139 w=0.010040078,
1722 950 838 s=187 w=0.005226723,
1723 951 839 s=187 w=0.005226723,
1724 951 950 s=8 w=0.0073881918,
1725 952 840 s=187 w=0.005226723,
1726 952 951 s=34 w=0.0016619944,
1727 953 841 s=187 w=0.005226723,
1728 953 952 s=39 w=5.367733E-6,
1729 954 842 s=187 w=0.005226723,
1730 954 953 s=55 w=0.00566824,
1731 955 932 s=187 w=0.005226723,
1732 955 954 s=180 w=0.013821782,
1733 956 933 s=187 w=0.005226723,
1734 956 955 s=171 w=2.476973E-4,
1735 957 934 s=187 w=0.005226723,
1736 957 956 s=167 w=0.0010409404,
1737 958 935 s=187 w=0.005226723,
1738 958 957 s=170 w=0.0056966925,
1739 959 936 s=187 w=0.005226723,
1740 959 958 s=120 w=0.0011150633,
1741 960 937 s=187 w=0.005226723,
1742 960 959 s=129 w=5.348216E-6,
1743 961 849 s=4 w=0.0023923956,
1744 962 850 s=4 w=0.0023923956,
1745 962 961 s=31 w=4.4965864E-6,
1746 963 851 s=4 w=0.0023923956,
1747 963 962 s=24 w=3.568464E-6,
1748 964 852 s=4 w=0.0023923956,
1749 964 963 s=25 w=0.0011074767,
1750 965 853 s=4 w=0.0023923956,
1751 965 964 s=26 w=0.0050002667,
1752 966 854 s=4 w=0.0023923956,
1753 966 965 s=17 w=0.0033411733,
1754 967 855 s=4 w=0.0023923956,
1755 967 966 s=18 w=7.128247E-6,
1756 968 856 s=4 w=0.0023923956,
1757 968 967 s=19 w=3.6862389E-6,
1758 969 857 s=4 w=0.0023923956,
1759 969 968 s=20 w=3.0216802E-6,
1760 970 858 s=4 w=0.0023923956,
1761 970 969 s=12 w=0.0025049709,
1762 971 859 s=4 w=0.0023923956,
1763 971 970 s=13 w=0.0016089785,
1764 972 847 s=11 w=0.0054483125,
1765 973 848 s=11 w=0.0054483125,
1766 973 972 s=33 w=7.682337E-6,
1767 974 849 s=11 w=0.0054483125,
1768 974 973 s=34 w=0.0016619944,
1769 975 961 s=11 w=0.0054483125,
1770 975 974 s=4 w=0.0023923956,
1771 976 962 s=11 w=0.0054483125,
1772 976 975 s=31 w=4.4965864E-6,
1773 977 963 s=11 w=0.0054483125,
1774 977 976 s=24 w=3.568464E-6,
1775 978 964 s=11 w=0.0054483125,
1776 978 977 s=25 w=0.0011074767,
1777 979 965 s=11 w=0.0054483125,
1778 979 978 s=26 w=0.0050002667,
1779 980 966 s=11 w=0.0054483125,
1780 980 979 s=17 w=0.0033411733,
1781 981 967 s=11 w=0.0054483125,
1782 981 980 s=18 w=7.128247E-6,
1783 982 968 s=11 w=0.0054483125,
1784 982 981 s=19 w=3.6862389E-6,
1785 983 969 s=11 w=0.0054483125,
1786 983 982 s=20 w=3.0216802E-6,
1787 984 888 s=42 w=0.020975271,
1788 985 865 s=42 w=0.020975271,
1789 985 984 s=76 w=3.299835E-6,
1790 986 866 s=42 w=0.020975271,
1791 986 985 s=77 w=6.5873087E-6,
1792 987 867 s=42 w=0.020975271,
1793 987 986 s=78 w=0.0015267035,
1794 988 868 s=42 w=0.020975271,
1795 988 987 s=79 w=6.1435003E-6,
1796 989 869 s=42 w=0.020975271,
1797 989 988 s=80 w=0.003262458,
1798 990 870 s=42 w=0.020975271,
1799 990 989 s=60 w=3.93036E-6,
1800 991 871 s=42 w=0.020975271,
1801 991 990 s=61 w=0.0013628647,
1802 992 872 s=42 w=0.020975271,
1803 992 991 s=62 w=4.628373E-4,
1804 993 873 s=42 w=0.020975271,
1805 993 992 s=63 w=7.537104E-6,
1806 994 874 s=42 w=0.020975271,
1807 994 993 s=64 w=6.7081846E-6,
1808 995 875 s=42 w=0.020975271,
1809 995 994 s=65 w=0.0016717062,
1810 996 876 s=42 w=0.020975271,
1811 996 995 s=66 w=0.0010239257,
1812 997 877 s=42 w=0.020975271,
1813 997 996 s=67 w=2.6856712E-4,
1814 998 878 s=42 w=0.020975271,
1815 998 997 s=68 w=0.0011504245,
1816 999 879 s=42 w=0.020975271,
1817 999 998 s=69 w=4.502032E-6,
1818 1000 880 s=42 w=0.020975271,
1819 1000 999 s=70 w=6.2508034E-6,
1820 1001 903 s=59 w=3.9010856E-6,
1821 1002 883 s=59 w=3.9010856E-6,
1822 1002 1001 s=91 w=0.002607633,
1823 1003 884 s=59 w=3.9010856E-6,
1824 1003 1002 s=92 w=0.00418733,
1825 1004 885 s=59 w=3.9010856E-6,
1826 1004 1003 s=93 w=0.003881886,
1827 1005 886 s=59 w=3.9010856E-6,
1828 1005 1004 s=94 w=0.0014683951,
1829 1006 887 s=59 w=3.9010856E-6,
1830 1006 1005 s=95 w=5.3622775E-6,
1831 1007 888 s=59 w=3.9010856E-6,
1832 1007 1006 s=96 w=9.519282E-5,
1833 1008 984 s=59 w=3.9010856E-6,
1834 1008 1007 s=42 w=0.020975271,
1835 1009 985 s=59 w=3.9010856E-6,
1836 1009 1008 s=76 w=3.299835E-6,
1837 1010 986 s=59 w=3.9010856E-6,
1838 1010 1009 s=77 w=6.5873087E-6,
1839 1011 987 s=59 w=3.9010856E-6,
1840 1011 1010 s=78 w=0.0015267035,
1841 1012 988 s=59 w=3.9010856E-6,
1842 1012 1011 s=79 w=6.1435003E-6,
1843 1013 989 s=59 w=3.9010856E-6,
1844 1013 1012 s=80 w=0.003262458,
1845 1014 889 s=90 w=9.423739E-4,
1846 1015 890 s=90 w=9.423739E-4,
1847 1015 1014 s=47 w=9.0952596E-4,
1848 1016 891 s=90 w=9.423739E-4,
1849 1016 1015 s=62 w=4.628373E-4,
1850 1017 892 s=90 w=9.423739E-4,
1851 1017 1016 s=78 w=0.0015267035,
1852 1018 893 s=90 w=9.423739E-4,
1853 1018 1017 s=46 w=1.0948335E-5,
1854 1019 894 s=90 w=9.423739E-4,
1855 1019 1018 s=61 w=0.0013628647,
1856 1020 895 s=90 w=9.423739E-4,
1857 1020 1019 s=77 w=6.5873087E-6,
1858 1021 896 s=90 w=9.423739E-4,
1859 1021 1020 s=104 w=2.7456035E-6,
1860 1022 897 s=90 w=9.423739E-4,
1861 1022 1021 s=105 w=0.0015351974,
1862 1023 898 s=90 w=9.423739E-4,
1863 1023 1022 s=106 w=3.7522516E-6,
1864 1024 899 s=90 w=9.423739E-4,
1865 1024 1023 s=45 w=0.02882933,
1866 1025 900 s=90 w=9.423739E-4,
1867 1025 1024 s=60 w=3.93036E-6,
1868 1026 901 s=90 w=9.423739E-4,
1869 1026 1025 s=76 w=3.299835E-6,
1870 1027 902 s=90 w=9.423739E-4,
1871 1027 1026 s=44 w=3.4119525E-6,
1872 1028 903 s=90 w=9.423739E-4,
1873 1028 1027 s=43 w=0.010374501,
1874 1029 1001 s=90 w=9.423739E-4,
1875 1029 1028 s=59 w=3.9010856E-6,
1876 1030 908 s=125 w=2.7183755E-4,
1877 1031 904 s=125 w=2.7183755E-4,
1878 1031 1030 s=137 w=0.08849189,
1879 1032 905 s=125 w=2.7183755E-4,
1880 1032 1031 s=138 w=5.970645E-4,
1881 1033 906 s=125 w=2.7183755E-4,
1882 1033 1032 s=139 w=0.010040078,
1883 1034 706 s=125 w=2.7183755E-4,
1884 1034 1033 s=132 w=0.0013363054,
1885 1035 707 s=125 w=2.7183755E-4,
1886 1035 1034 s=133 w=0.005193912,
1887 1036 908 s=131 w=2.6743693E-4,
1888 1037 1030 s=131 w=2.6743693E-4,
1889 1037 1036 s=125 w=2.7183755E-4,
1890 1038 1031 s=131 w=2.6743693E-4,
1891 1038 1037 s=137 w=0.08849189,
1892 1039 1032 s=131 w=2.6743693E-4,
1893 1039 1038 s=138 w=5.970645E-4,
1894 1040 1033 s=131 w=2.6743693E-4,
1895 1040 1039 s=139 w=0.010040078,
1896 1041 908 s=136 w=0.006031637,
1897 1042 1036 s=136 w=0.006031637,
1898 1042 1041 s=131 w=2.6743693E-4,
1899 1043 1037 s=136 w=0.006031637,
1900 1043 1042 s=125 w=2.7183755E-4,
1901 1044 907 s=141 w=0.002030204,
1902 1045 908 s=141 w=0.002030204,
1903 1045 1044 s=132 w=0.0013363054,
1904 1046 1041 s=141 w=0.002030204,
1905 1046 1045 s=136 w=0.006031637,
1906 1047 1042 s=141 w=0.002030204,
1907 1047 1046 s=131 w=2.6743693E-4,
1908 1048 1043 s=141 w=0.002030204,
1909 1048 1047 s=125 w=2.7183755E-4,
1910 1049 955 s=186 w=2.640291E-6,
1911 1050 956 s=186 w=2.640291E-6,
1912 1050 1049 s=171 w=2.476973E-4,
1913 1051 957 s=186 w=2.640291E-6,
1914 1051 1050 s=167 w=0.0010409404,
1915 1052 958 s=186 w=2.640291E-6,
1916 1052 1051 s=170 w=0.0056966925,
1917 1053 959 s=186 w=2.640291E-6,
1918 1053 1052 s=120 w=0.0011150633,
1919 1054 960 s=186 w=2.640291E-6,
1920 1054 1053 s=129 w=5.348216E-6,
1921 1055 1008 s=41 w=0.010493525,
1922 1056 1009 s=41 w=0.010493525,
1923 1056 1055 s=76 w=3.299835E-6,
1924 1057 1010 s=41 w=0.010493525,
1925 1057 1056 s=77 w=6.5873087E-6,
1926 1058 1011 s=41 w=0.010493525,
1927 1058 1057 s=78 w=0.0015267035,
1928 1059 1012 s=41 w=0.010493525,
1929 1059 1058 s=79 w=6.1435003E-6,
1930 1060 1013 s=41 w=0.010493525,
1931 1060 1059 s=80 w=0.003262458,
1932 1061 989 s=41 w=0.010493525,
1933 1061 1060 s=59 w=3.9010856E-6,
1934 1062 990 s=41 w=0.010493525,
1935 1062 1061 s=60 w=3.93036E-6,
1936 1063 991 s=41 w=0.010493525,
1937 1063 1062 s=61 w=0.0013628647,
1938 1064 992 s=41 w=0.010493525,
1939 1064 1063 s=62 w=4.628373E-4,
1940 1065 993 s=41 w=0.010493525,
1941 1065 1064 s=63 w=7.537104E-6,
1942 1066 994 s=41 w=0.010493525,
1943 1066 1065 s=64 w=6.7081846E-6,
1944 1067 995 s=41 w=0.010493525,
1945 1067 1066 s=65 w=0.0016717062,
1946 1068 996 s=41 w=0.010493525,
1947 1068 1067 s=66 w=0.0010239257,
1948 1069 997 s=41 w=0.010493525,
1949 1069 1068 s=67 w=2.6856712E-4,
1950 1070 998 s=41 w=0.010493525,
1951 1070 1069 s=68 w=0.0011504245,
1952 1071 999 s=41 w=0.010493525,
1953 1071 1070 s=69 w=4.502032E-6,
1954 1072 1000 s=41 w=0.010493525,
1955 1072 1071 s=70 w=6.2508034E-6,
1956 1072 41 s=40 w=0.07272943,
1957 1073 1008 s=58 w=0.05520518,
1958 1074 1055 s=58 w=0.05520518,
1959 1074 1073 s=41 w=0.010493525,
1960 1075 1056 s=58 w=0.05520518,
1961 1075 1074 s=76 w=3.299835E-6,
1962 1076 1057 s=58 w=0.05520518,
1963 1076 1075 s=77 w=6.5873087E-6,
1964 1077 1058 s=58 w=0.05520518,
1965 1077 1076 s=78 w=0.0015267035,
1966 1078 1059 s=58 w=0.05520518,
1967 1078 1077 s=79 w=6.1435003E-6,
1968 1079 1060 s=58 w=0.05520518,
1969 1079 1078 s=80 w=0.003262458,
1970 1080 1029 s=75 w=0.0013605086,
1971 1081 1001 s=75 w=0.0013605086,
1972 1081 1080 s=90 w=9.423739E-4,
1973 1082 1002 s=75 w=0.0013605086,
1974 1082 1081 s=91 w=0.002607633,
1975 1083 1003 s=75 w=0.0013605086,
1976 1083 1082 s=92 w=0.00418733,
1977 1084 1004 s=75 w=0.0013605086,
1978 1084 1083 s=93 w=0.003881886,
1979 1085 1005 s=75 w=0.0013605086,
1980 1085 1084 s=94 w=0.0014683951,
1981 1086 1006 s=75 w=0.0013605086,
1982 1086 1085 s=95 w=5.3622775E-6,
1983 1087 1007 s=75 w=0.0013605086,
1984 1087 1086 s=96 w=9.519282E-5,
1985 1088 1008 s=75 w=0.0013605086,
1986 1088 1087 s=42 w=0.020975271,
1987 1089 1073 s=75 w=0.0013605086,
1988 1089 1088 s=58 w=0.05520518,
1989 1090 1074 s=75 w=0.0013605086,
1990 1090 1089 s=41 w=0.010493525,
1991 1091 1048 s=124 w=0.003943457,
1992 1092 1043 s=124 w=0.003943457,
1993 1092 1091 s=141 w=0.002030204,
1994 1093 1037 s=124 w=0.003943457,
1995 1093 1092 s=136 w=0.006031637,
1996 1094 1038 s=124 w=0.003943457,
1997 1094 1093 s=137 w=0.08849189,
1998 1095 1039 s=124 w=0.003943457,
1999 1095 1094 s=138 w=5.970645E-4,
2000 1096 1040 s=124 w=0.003943457,
2001 1096 1095 s=139 w=0.010040078,
2002 1097 1033 s=124 w=0.003943457,
2003 1097 1096 s=131 w=2.6743693E-4,
2004 1098 1034 s=124 w=0.003943457,
2005 1098 1097 s=132 w=0.0013363054,
2006 1099 1035 s=124 w=0.003943457,
2007 1099 1098 s=133 w=0.005193912,
2008 1100 1044 s=143 w=0.009372677,
2009 1101 1045 s=143 w=0.009372677,
2010 1101 1100 s=132 w=0.0013363054,
2011 1102 1046 s=143 w=0.009372677,
2012 1102 1101 s=136 w=0.006031637,
2013 1103 1047 s=143 w=0.009372677,
2014 1103 1102 s=131 w=2.6743693E-4,
2015 1104 1048 s=143 w=0.009372677,
2016 1104 1103 s=125 w=2.7183755E-4,
2017 1105 1091 s=143 w=0.009372677,
2018 1105 1104 s=124 w=0.003943457,
2019 1105 23 s=142 w=0.030285649,
2020 1106 836 s=156 w=0.003279526,
2021 1107 790 s=156 w=0.003279526,
2022 1107 1106 s=167 w=0.0010409404,
2023 1108 791 s=156 w=0.003279526,
2024 1108 1107 s=67 w=2.6856712E-4,
2025 1109 792 s=156 w=0.003279526,
2026 1109 1108 s=95 w=5.3622775E-6,
2027 1110 793 s=156 w=0.003279526,
2028 1110 1109 s=106 w=3.7522516E-6,
2029 1111 794 s=156 w=0.003279526,
2030 1111 1110 s=6 w=0.0018652056,
2031 1112 795 s=156 w=0.003279526,
2032 1112 1111 s=12 w=0.0025049709,
2033 1113 796 s=156 w=0.003279526,
2034 1113 1112 s=17 w=0.0033411733,
2035 1114 797 s=156 w=0.003279526,
2036 1114 1113 s=105 w=0.0015351974,
2037 1115 798 s=156 w=0.003279526,
2038 1115 1114 s=118 w=0.001328562,
2039 1116 799 s=156 w=0.003279526,
2040 1116 1115 s=50 w=0.0061744917,
2041 1117 800 s=156 w=0.003279526,
2042 1117 1116 s=66 w=0.0010239257,
2043 1118 801 s=156 w=0.003279526,
2044 1118 1117 s=94 w=0.0014683951,
2045 1119 802 s=156 w=0.003279526,
2046 1119 1118 s=104 w=2.7456035E-6,
2047 1120 803 s=156 w=0.003279526,
2048 1120 1119 s=117 w=8.664385E-4,
2049 1121 804 s=156 w=0.003279526,
2050 1121 1120 s=127 w=0.022253418,
2051 1122 805 s=156 w=0.003279526,
2052 1122 1121 s=133 w=0.005193912,
2053 1123 949 s=166 w=0.004077708,
2054 1124 923 s=166 w=0.004077708,
2055 1124 1123 s=180 w=0.013821782,
2056 1125 924 s=166 w=0.004077708,
2057 1125 1124 s=181 w=0.008482275,
2058 1126 925 s=166 w=0.004077708,
2059 1126 1125 s=24 w=3.568464E-6,
2060 1127 926 s=166 w=0.004077708,
2061 1127 1126 s=37 w=0.0011034101,
2062 1128 927 s=166 w=0.004077708,
2063 1128 1127 s=53 w=4.1799276E-6,
2064 1129 928 s=166 w=0.004077708,
2065 1129 1128 s=157 w=0.0045595705,
2066 1130 929 s=166 w=0.004077708,
2067 1130 1129 s=36 w=5.0133194E-6,
2068 1131 930 s=166 w=0.004077708,
2069 1131 1130 s=52 w=7.571741E-6,
2070 1132 931 s=166 w=0.004077708,
2071 1132 1131 s=69 w=4.502032E-6,
2072 1133 827 s=166 w=0.004077708,
2073 1133 1132 s=170 w=0.0056966925,
2074 1134 828 s=166 w=0.004077708,
2075 1134 1133 s=171 w=2.476973E-4,
2076 1135 829 s=166 w=0.004077708,
2077 1135 1134 s=172 w=0.0022053132,
2078 1136 830 s=166 w=0.004077708,
2079 1136 1135 s=7 w=0.0019525624,
2080 1137 831 s=166 w=0.004077708,
2081 1137 1136 s=13 w=0.0016089785,
2082 1138 832 s=166 w=0.004077708,
2083 1138 1137 s=18 w=7.128247E-6,
2084 1139 833 s=166 w=0.004077708,
2085 1139 1138 s=51 w=8.29997E-5,
2086 1140 834 s=166 w=0.004077708,
2087 1140 1139 s=68 w=0.0011504245,
2088 1141 835 s=166 w=0.004077708,
2089 1141 1140 s=96 w=9.519282E-5,
2090 1142 836 s=166 w=0.004077708,
2091 1142 1141 s=138 w=5.970645E-4,
2092 1143 1106 s=166 w=0.004077708,
2093 1143 1142 s=156 w=0.003279526,
2094 1144 1050 s=185 w=0.0012559418,
2095 1145 1051 s=185 w=0.0012559418,
2096 1145 1144 s=167 w=0.0010409404,
2097 1146 1052 s=185 w=0.0012559418,
2098 1146 1145 s=170 w=0.0056966925,
2099 1147 1053 s=185 w=0.0012559418,
2100 1147 1146 s=120 w=0.0011150633,
2101 1148 1054 s=185 w=0.0012559418,
2102 1148 1147 s=129 w=5.348216E-6,
2103 1149 1049 s=192 w=0.020480864,
2104 1150 1050 s=192 w=0.020480864,
2105 1150 1149 s=171 w=2.476973E-4,
2106 1151 1144 s=192 w=0.020480864,
2107 1151 1150 s=185 w=0.0012559418,
2108 1152 1145 s=192 w=0.020480864,
2109 1152 1151 s=167 w=0.0010409404,
2110 1153 1146 s=192 w=0.020480864,
2111 1153 1152 s=170 w=0.0056966925,
2112 1154 976 s=3 w=0.00619716,
2113 1155 977 s=3 w=0.00619716,
2114 1155 1154 s=24 w=3.568464E-6,
2115 1156 978 s=3 w=0.00619716,
2116 1156 1155 s=25 w=0.0011074767,
2117 1157 979 s=3 w=0.00619716,
2118 1157 1156 s=26 w=0.0050002667,
2119 1158 980 s=3 w=0.00619716,
2120 1158 1157 s=17 w=0.0033411733,
2121 1159 981 s=3 w=0.00619716,
2122 1159 1158 s=18 w=7.128247E-6,
2123 1160 982 s=3 w=0.00619716,
2124 1160 1159 s=19 w=3.6862389E-6,
2125 1161 983 s=3 w=0.00619716,
2126 1161 1160 s=20 w=3.0216802E-6,
2127 1162 969 s=3 w=0.00619716,
2128 1162 1161 s=11 w=0.0054483125,
2129 1163 970 s=3 w=0.00619716,
2130 1163 1162 s=12 w=0.0025049709,
2131 1164 971 s=3 w=0.00619716,
2132 1164 1163 s=13 w=0.0016089785,
2133 1165 975 s=16 w=0.008184544,
2134 1166 976 s=16 w=0.008184544,
2135 1166 1165 s=31 w=4.4965864E-6,
2136 1167 1154 s=16 w=0.008184544,
2137 1167 1166 s=3 w=0.00619716,
2138 1168 1155 s=16 w=0.008184544,
2139 1168 1167 s=24 w=3.568464E-6,
2140 1169 1156 s=16 w=0.008184544,
2141 1169 1168 s=25 w=0.0011074767,
2142 1170 1157 s=16 w=0.008184544,
2143 1170 1169 s=26 w=0.0050002667,
2144 1171 972 s=23 w=0.041226435,
2145 1172 973 s=23 w=0.041226435,
2146 1172 1171 s=33 w=7.682337E-6,
2147 1173 974 s=23 w=0.041226435,
2148 1173 1172 s=34 w=0.0016619944,
2149 1174 975 s=23 w=0.041226435,
2150 1174 1173 s=4 w=0.0023923956,
2151 1175 1165 s=23 w=0.041226435,
2152 1175 1174 s=16 w=0.008184544,
2153 1176 1166 s=23 w=0.041226435,
2154 1176 1175 s=31 w=4.4965864E-6,
2155 1177 1167 s=23 w=0.041226435,
2156 1177 1176 s=3 w=0.00619716,
2157 1178 1090 s=57 w=0.007872168,
2158 1179 1074 s=57 w=0.007872168,
2159 1179 1178 s=75 w=0.0013605086,
2160 1180 1075 s=57 w=0.007872168,
2161 1180 1179 s=76 w=3.299835E-6,
2162 1181 1076 s=57 w=0.007872168,
2163 1181 1180 s=77 w=6.5873087E-6,
2164 1182 1077 s=57 w=0.007872168,
2165 1182 1181 s=78 w=0.0015267035,
2166 1183 1078 s=57 w=0.007872168,
2167 1183 1182 s=79 w=6.1435003E-6,
2168 1184 1079 s=57 w=0.007872168,
2169 1184 1183 s=80 w=0.003262458,
2170 1185 1089 s=74 w=0.0067489394,
2171 1186 1090 s=74 w=0.0067489394,
2172 1186 1185 s=41 w=0.010493525,
2173 1187 1178 s=74 w=0.0067489394,
2174 1187 1186 s=57 w=0.007872168,
2175 1188 1020 s=89 w=2.685682E-6,
2176 1189 1021 s=89 w=2.685682E-6,
2177 1189 1188 s=104 w=2.7456035E-6,
2178 1190 1022 s=89 w=2.685682E-6,
2179 1190 1189 s=105 w=0.0015351974,
2180 1191 1023 s=89 w=2.685682E-6,
2181 1191 1190 s=106 w=3.7522516E-6,
2182 1192 1024 s=89 w=2.685682E-6,
2183 1192 1191 s=45 w=0.02882933,
2184 1193 1025 s=89 w=2.685682E-6,
2185 1193 1192 s=60 w=3.93036E-6,
2186 1194 1026 s=89 w=2.685682E-6,
2187 1194 1193 s=76 w=3.299835E-6,
2188 1195 1027 s=89 w=2.685682E-6,
2189 1195 1194 s=44 w=3.4119525E-6,
2190 1196 1028 s=89 w=2.685682E-6,
2191 1196 1195 s=43 w=0.010374501,
2192 1197 1029 s=89 w=2.685682E-6,
2193 1197 1196 s=59 w=3.9010856E-6,
2194 1198 1080 s=89 w=2.685682E-6,
2195 1198 1197 s=75 w=0.0013605086,
2196 1199 889 s=103 w=8.400583E-4,
2197 1200 1014 s=103 w=8.400583E-4,
2198 1200 1199 s=90 w=9.423739E-4,
2199 1201 1015 s=103 w=8.400583E-4,
2200 1201 1200 s=47 w=9.0952596E-4,
2201 1202 1016 s=103 w=8.400583E-4,
2202 1202 1201 s=62 w=4.628373E-4,
2203 1203 1017 s=103 w=8.400583E-4,
2204 1203 1202 s=78 w=0.0015267035,
2205 1204 1018 s=103 w=8.400583E-4,
2206 1204 1203 s=46 w=1.0948335E-5,
2207 1205 1019 s=103 w=8.400583E-4,
2208 1205 1204 s=61 w=0.0013628647,
2209 1206 1020 s=103 w=8.400583E-4,
2210 1206 1205 s=77 w=6.5873087E-6,
2211 1207 1188 s=103 w=8.400583E-4,
2212 1207 1206 s=89 w=2.685682E-6,
2213 1208 1100 s=147 w=0.0140692,
2214 1209 1101 s=147 w=0.0140692,
2215 1209 1208 s=132 w=0.0013363054,
2216 1210 1102 s=147 w=0.0140692,
2217 1210 1209 s=136 w=0.006031637,
2218 1211 1103 s=147 w=0.0140692,
2219 1211 1210 s=131 w=2.6743693E-4,
2220 1212 1104 s=147 w=0.0140692,
2221 1212 1211 s=125 w=2.7183755E-4,
2222 1213 1110 s=154 w=0.0052991626,
2223 1214 1111 s=154 w=0.0052991626,
2224 1214 1213 s=6 w=0.0018652056,
2225 1215 1112 s=154 w=0.0052991626,
2226 1215 1214 s=12 w=0.0025049709,
2227 1216 1113 s=154 w=0.0052991626,
2228 1216 1215 s=17 w=0.0033411733,
2229 1217 1114 s=154 w=0.0052991626,
2230 1217 1216 s=105 w=0.0015351974,
2231 1218 1115 s=154 w=0.0052991626,
2232 1218 1217 s=118 w=0.001328562,
2233 1219 1116 s=154 w=0.0052991626,
2234 1219 1218 s=50 w=0.0061744917,
2235 1220 1117 s=154 w=0.0052991626,
2236 1220 1219 s=66 w=0.0010239257,
2237 1221 1118 s=154 w=0.0052991626,
2238 1221 1220 s=94 w=0.0014683951,
2239 1222 1119 s=154 w=0.0052991626,
2240 1222 1221 s=104 w=2.7456035E-6,
2241 1223 1120 s=154 w=0.0052991626,
2242 1223 1222 s=117 w=8.664385E-4,
2243 1224 1121 s=154 w=0.0052991626,
2244 1224 1223 s=127 w=0.022253418,
2245 1225 1122 s=154 w=0.0052991626,
2246 1225 1224 s=133 w=0.005193912,
2247 1225 18 s=155 w=0.15616158,
2248 1226 805 s=154 w=0.0052991626,
2249 1226 1225 s=156 w=0.003279526,
2250 1227 639 s=154 w=0.0052991626,
2251 1227 1226 s=157 w=0.0045595705,
2252 1228 640 s=154 w=0.0052991626,
2253 1228 1227 s=93 w=0.003881886,
2254 1229 1123 s=169 w=2.7976312E-6,
2255 1230 1124 s=169 w=2.7976312E-6,
2256 1230 1229 s=180 w=0.013821782,
2257 1231 1125 s=169 w=2.7976312E-6,
2258 1231 1230 s=181 w=0.008482275,
2259 1232 1126 s=169 w=2.7976312E-6,
2260 1232 1231 s=24 w=3.568464E-6,
2261 1233 1127 s=169 w=2.7976312E-6,
2262 1233 1232 s=37 w=0.0011034101,
2263 1234 1128 s=169 w=2.7976312E-6,
2264 1234 1233 s=53 w=4.1799276E-6,
2265 1235 1129 s=169 w=2.7976312E-6,
2266 1235 1234 s=157 w=0.0045595705,
2267 1236 1130 s=169 w=2.7976312E-6,
2268 1236 1235 s=36 w=5.0133194E-6,
2269 1237 1131 s=169 w=2.7976312E-6,
2270 1237 1236 s=52 w=7.571741E-6,
2271 1238 1132 s=169 w=2.7976312E-6,
2272 1238 1237 s=69 w=4.502032E-6,
2273 1239 1153 s=179 w=0.015528407,
2274 1240 1146 s=179 w=0.015528407,
2275 1240 1239 s=192 w=0.020480864,
2276 1241 1147 s=179 w=0.015528407,
2277 1241 1240 s=120 w=0.0011150633,
2278 1242 1148 s=179 w=0.015528407,
2279 1242 1241 s=129 w=5.348216E-6,
2280 1243 1054 s=179 w=0.015528407,
2281 1243 1242 s=185 w=0.0012559418,
2282 1244 960 s=179 w=0.015528407,
2283 1244 1243 s=186 w=2.640291E-6,
2284 1245 937 s=179 w=0.015528407,
2285 1245 1244 s=187 w=0.005226723,
2286 1246 938 s=179 w=0.015528407,
2287 1246 1245 s=188 w=0.009208542,
2288 1247 939 s=179 w=0.015528407,
2289 1247 1246 s=189 w=0.006351503,
2290 1248 940 s=179 w=0.015528407,
2291 1248 1247 s=19 w=3.6862389E-6,
2292 1249 941 s=179 w=0.015528407,
2293 1249 1248 s=25 w=0.0011074767,
2294 1250 942 s=179 w=0.015528407,
2295 1250 1249 s=31 w=4.4965864E-6,
2296 1251 943 s=179 w=0.015528407,
2297 1251 1250 s=33 w=7.682337E-6,
2298 1252 944 s=179 w=0.015528407,
2299 1252 1251 s=38 w=1.6011682E-5,
2300 1253 945 s=179 w=0.015528407,
2301 1253 1252 s=54 w=1.2481048E-5,
2302 1254 946 s=179 w=0.015528407,
2303 1254 1253 s=70 w=6.2508034E-6,
2304 1255 947 s=179 w=0.015528407,
2305 1255 1254 s=119 w=1.2830178E-5,
2306 1256 948 s=179 w=0.015528407,
2307 1256 1255 s=128 w=8.860109E-6,
2308 1257 949 s=179 w=0.015528407,
2309 1257 1256 s=139 w=0.010040078,
2310 1258 1123 s=179 w=0.015528407,
2311 1258 1257 s=166 w=0.004077708,
2312 1259 1229 s=179 w=0.015528407,
2313 1259 1258 s=169 w=2.7976312E-6,
2314 1260 1151 s=184 w=0.0044973968,
2315 1261 1152 s=184 w=0.0044973968,
2316 1261 1260 s=167 w=0.0010409404,
2317 1262 1153 s=184 w=0.0044973968,
2318 1262 1261 s=170 w=0.0056966925,
2319 1263 1239 s=184 w=0.0044973968,
2320 1263 1262 s=179 w=0.015528407,
2321 1264 1240 s=184 w=0.0044973968,
2322 1264 1263 s=192 w=0.020480864,
2323 1265 1241 s=184 w=0.0044973968,
2324 1265 1264 s=120 w=0.0011150633,
2325 1266 1242 s=184 w=0.0044973968,
2326 1266 1265 s=129 w=5.348216E-6,
2327 1267 1149 s=194 w=0.0060275085,
2328 1268 1150 s=194 w=0.0060275085,
2329 1268 1267 s=171 w=2.476973E-4,
2330 1269 1151 s=194 w=0.0060275085,
2331 1269 1268 s=185 w=0.0012559418,
2332 1270 1260 s=194 w=0.0060275085,
2333 1270 1269 s=184 w=0.0044973968,
2334 1271 1261 s=194 w=0.0060275085,
2335 1271 1270 s=167 w=0.0010409404,
2336 1272 1262 s=194 w=0.0060275085,
2337 1272 1271 s=170 w=0.0056966925,
2338 1273 1263 s=194 w=0.0060275085,
2339 1273 1272 s=179 w=0.015528407,
2340 1274 1171 s=28 w=0.02929086,
2341 1275 1172 s=28 w=0.02929086,
2342 1275 1274 s=33 w=7.682337E-6,
2343 1276 1173 s=28 w=0.02929086,
2344 1276 1275 s=34 w=0.0016619944,
2345 1277 1174 s=28 w=0.02929086,
2346 1277 1276 s=4 w=0.0023923956,
2347 1278 1175 s=28 w=0.02929086,
2348 1278 1277 s=16 w=0.008184544,
2349 1279 1176 s=28 w=0.02929086,
2350 1279 1278 s=31 w=4.4965864E-6,
2351 1280 1187 s=73 w=5.20933E-6,
2352 1281 1185 s=83 w=0.0011832936,
2353 1281 37 s=85 w=0.013454311,
2354 1282 1186 s=83 w=0.0011832936,
2355 1282 1281 s=41 w=0.010493525,
2356 1283 1187 s=83 w=0.0011832936,
2357 1283 1282 s=57 w=0.007872168,
2358 1284 1280 s=83 w=0.0011832936,
2359 1284 1283 s=73 w=5.20933E-6,
2360 1285 1194 s=88 w=0.05610825,
2361 1286 1195 s=88 w=0.05610825,
2362 1286 1285 s=44 w=3.4119525E-6,
2363 1287 1196 s=88 w=0.05610825,
2364 1287 1286 s=43 w=0.010374501,
2365 1288 1197 s=88 w=0.05610825,
2366 1288 1287 s=59 w=3.9010856E-6,
2367 1289 1198 s=88 w=0.05610825,
2368 1289 1288 s=75 w=0.0013605086,
2369 1290 540 s=110 w=0.0025319378,
2370 1291 889 s=110 w=0.0025319378,
2371 1291 1290 s=91 w=0.002607633,
2372 1292 1199 s=110 w=0.0025319378,
2373 1292 1291 s=103 w=8.400583E-4,
2374 1293 1200 s=110 w=0.0025319378,
2375 1293 1292 s=90 w=9.423739E-4,
2376 1294 559 s=113 w=0.0123201385,
2377 1295 523 s=113 w=0.0123201385,
2378 1295 1294 s=117 w=8.664385E-4,
2379 1296 497 s=113 w=0.0123201385,
2380 1296 1295 s=118 w=0.001328562,
2381 1297 498 s=113 w=0.0123201385,
2382 1297 1296 s=119 w=1.2830178E-5,
2383 1298 499 s=113 w=0.0123201385,
2384 1298 1297 s=120 w=0.0011150633,
2385 1299 500 s=113 w=0.0123201385,
2386 1299 1298 s=48 w=0.0018085644,
2387 1300 501 s=113 w=0.0123201385,
2388 1300 1299 s=63 w=7.537104E-6,
2389 1301 540 s=113 w=0.0123201385,
2390 1301 1300 s=79 w=6.1435003E-6,
2391 1302 1290 s=113 w=0.0123201385,
2392 1302 1301 s=110 w=0.0025319378,
2393 1303 1291 s=113 w=0.0123201385,
2394 1303 1302 s=91 w=0.002607633,
2395 1304 1292 s=113 w=0.0123201385,
2396 1304 1303 s=103 w=8.400583E-4,
2397 1305 1092 s=123 w=8.5587427E-4,
2398 1306 1093 s=123 w=8.5587427E-4,
2399 1306 1305 s=136 w=0.006031637,
2400 1307 1094 s=123 w=8.5587427E-4,
2401 1307 1306 s=137 w=0.08849189,
2402 1308 1095 s=123 w=8.5587427E-4,
2403 1308 1307 s=138 w=5.970645E-4,
2404 1309 1096 s=123 w=8.5587427E-4,
2405 1309 1308 s=139 w=0.010040078,
2406 1310 1097 s=123 w=8.5587427E-4,
2407 1310 1309 s=131 w=2.6743693E-4,
2408 1311 1098 s=123 w=8.5587427E-4,
2409 1311 1310 s=132 w=0.0013363054,
2410 1312 1099 s=123 w=8.5587427E-4,
2411 1312 1311 s=133 w=0.005193912,
2412 1313 1210 s=146 w=0.009170242,
2413 1314 1211 s=146 w=0.009170242,
2414 1314 1313 s=131 w=2.6743693E-4,
2415 1315 1212 s=146 w=0.009170242,
2416 1315 1314 s=125 w=2.7183755E-4,
2417 1316 1208 s=148 w=0.0030048543,
2418 1317 1209 s=148 w=0.0030048543,
2419 1317 1316 s=132 w=0.0013363054,
2420 1318 1210 s=148 w=0.0030048543,
2421 1318 1317 s=136 w=0.006031637,
2422 1319 1313 s=148 w=0.0030048543,
2423 1319 1318 s=146 w=0.009170242,
2424 1320 1314 s=148 w=0.0030048543,
2425 1320 1319 s=131 w=2.6743693E-4,
2426 1321 1259 s=175 w=0.007205908,
2427 1322 1229 s=175 w=0.007205908,
2428 1322 1321 s=179 w=0.015528407,
2429 1323 1230 s=175 w=0.007205908,
2430 1323 1322 s=180 w=0.013821782,
2431 1324 1231 s=175 w=0.007205908,
2432 1324 1323 s=181 w=0.008482275,
2433 1325 1232 s=175 w=0.007205908,
2434 1325 1324 s=24 w=3.568464E-6,
2435 1326 1233 s=175 w=0.007205908,
2436 1326 1325 s=37 w=0.0011034101,
2437 1327 1234 s=175 w=0.007205908,
2438 1327 1326 s=53 w=4.1799276E-6,
2439 1328 1235 s=175 w=0.007205908,
2440 1328 1327 s=157 w=0.0045595705,
2441 1329 1236 s=175 w=0.007205908,
2442 1329 1328 s=36 w=5.0133194E-6,
2443 1330 1237 s=175 w=0.007205908,
2444 1330 1329 s=52 w=7.571741E-6,
2445 1331 1238 s=175 w=0.007205908,
2446 1331 1330 s=69 w=4.502032E-6,
2447 1332 1263 s=178 w=0.0011241176,
2448 1333 1264 s=178 w=0.0011241176,
2449 1333 1332 s=192 w=0.020480864,
2450 1334 1265 s=178 w=0.0011241176,
2451 1334 1333 s=120 w=0.0011150633,
2452 1335 1266 s=178 w=0.0011241176,
2453 1335 1334 s=129 w=5.348216E-6,
2454 1336 1242 s=178 w=0.0011241176,
2455 1336 1335 s=184 w=0.0044973968,
2456 1337 1243 s=178 w=0.0011241176,
2457 1337 1336 s=185 w=0.0012559418,
2458 1338 1244 s=178 w=0.0011241176,
2459 1338 1337 s=186 w=2.640291E-6,
2460 1339 1245 s=178 w=0.0011241176,
2461 1339 1338 s=187 w=0.005226723,
2462 1340 1246 s=178 w=0.0011241176,
2463 1340 1339 s=188 w=0.009208542,
2464 1341 1247 s=178 w=0.0011241176,
2465 1341 1340 s=189 w=0.006351503,
2466 1342 1248 s=178 w=0.0011241176,
2467 1342 1341 s=19 w=3.6862389E-6,
2468 1343 1249 s=178 w=0.0011241176,
2469 1343 1342 s=25 w=0.0011074767,
2470 1344 1250 s=178 w=0.0011241176,
2471 1344 1343 s=31 w=4.4965864E-6,
2472 1345 1251 s=178 w=0.0011241176,
2473 1345 1344 s=33 w=7.682337E-6,
2474 1346 1252 s=178 w=0.0011241176,
2475 1346 1345 s=38 w=1.6011682E-5,
2476 1347 1253 s=178 w=0.0011241176,
2477 1347 1346 s=54 w=1.2481048E-5,
2478 1348 1254 s=178 w=0.0011241176,
2479 1348 1347 s=70 w=6.2508034E-6,
2480 1349 1255 s=178 w=0.0011241176,
2481 1349 1348 s=119 w=1.2830178E-5,
2482 1350 1256 s=178 w=0.0011241176,
2483 1350 1349 s=128 w=8.860109E-6,
2484 1351 1257 s=178 w=0.0011241176,
2485 1351 1350 s=139 w=0.010040078,
2486 1352 1258 s=178 w=0.0011241176,
2487 1352 1351 s=166 w=0.004077708,
2488 1353 1259 s=178 w=0.0011241176,
2489 1353 1352 s=169 w=2.7976312E-6,
2490 1354 1321 s=178 w=0.0011241176,
2491 1354 1353 s=175 w=0.007205908,
2492 1354 10 s=177 w=0.20247085,
2493 1355 1273 s=183 w=0.015981643,
2494 1356 1263 s=183 w=0.015981643,
2495 1356 1355 s=194 w=0.0060275085,
2496 1357 1332 s=183 w=0.015981643,
2497 1357 1356 s=178 w=0.0011241176,
2498 1358 1333 s=183 w=0.015981643,
2499 1358 1357 s=192 w=0.020480864,
2500 1359 1334 s=183 w=0.015981643,
2501 1359 1358 s=120 w=0.0011150633,
2502 1360 1335 s=183 w=0.015981643,
2503 1360 1359 s=129 w=5.348216E-6,
2504 1360 9 s=182 w=0.09488277,
2505 1361 1267 s=195 w=0.09731811,
2506 1362 1268 s=195 w=0.09731811,
2507 1362 1361 s=171 w=2.476973E-4,
2508 1363 1269 s=195 w=0.09731811,
2509 1363 1362 s=185 w=0.0012559418,
2510 1364 1270 s=195 w=0.09731811,
2511 1364 1363 s=184 w=0.0044973968,
2512 1365 728 s=199 w=0.020660022,
2513 1366 837 s=199 w=0.020660022,
2514 1366 1365 s=188 w=0.009208542,
2515 1367 838 s=199 w=0.020660022,
2516 1367 1366 s=172 w=0.0022053132,
2517 1368 950 s=199 w=0.020660022,
2518 1368 1367 s=187 w=0.005226723,
2519 1368 5 s=198 w=0.11917136,
2520 1369 1161 s=2 w=0.094679266,
2521 1369 48 s=10 w=0.0038018317,
2522 1370 1162 s=2 w=0.094679266,
2523 1370 1369 s=11 w=0.0054483125,
2524 1371 1163 s=2 w=0.094679266,
2525 1371 1370 s=12 w=0.0025049709,
2526 1372 1164 s=2 w=0.094679266,
2527 1372 1371 s=13 w=0.0016089785,
2528 1372 49 s=1 w=0.009295312,
2529 1373 1177 s=15 w=0.0068475343,
2530 1374 1167 s=15 w=0.0068475343,
2531 1374 1373 s=23 w=0.041226435,
2532 1375 1168 s=15 w=0.0068475343,
2533 1375 1374 s=24 w=3.568464E-6,
2534 1376 1169 s=15 w=0.0068475343,
2535 1376 1375 s=25 w=0.0011074767,
2536 1377 1170 s=15 w=0.0068475343,
2537 1377 1376 s=26 w=0.0050002667,
2538 1377 47 s=14 w=0.07232201,
2539 1378 1279 s=22 w=0.0053163245,
2540 1378 45 s=27 w=0.023785839,
2541 1379 1176 s=22 w=0.0053163245,
2542 1379 1378 s=28 w=0.02929086,
2543 1380 1177 s=22 w=0.0053163245,
2544 1380 1379 s=3 w=0.00619716,
2545 1381 1373 s=22 w=0.0053163245,
2546 1381 1380 s=15 w=0.0068475343,
2547 1381 46 s=21 w=0.04073234,
2548 1382 1274 s=30 w=3.3737128E-4,
2549 1382 43 s=32 w=0.031284098,
2550 1383 1275 s=30 w=3.3737128E-4,
2551 1383 1382 s=33 w=7.682337E-6,
2552 1384 1276 s=30 w=3.3737128E-4,
2553 1384 1383 s=34 w=0.0016619944,
2554 1385 1277 s=30 w=3.3737128E-4,
2555 1385 1384 s=4 w=0.0023923956,
2556 1386 1278 s=30 w=3.3737128E-4,
2557 1386 1385 s=16 w=0.008184544,
2558 1386 44 s=29 w=0.029509896,
2559 1387 1284 s=72 w=0.003601828,
2560 1388 1280 s=72 w=0.003601828,
2561 1388 1387 s=83 w=0.0011832936,
2562 1388 40 s=71 w=0.0028581482,
2563 1389 1284 s=82 w=0.001447178,
2564 1389 38 s=84 w=0.009211834,
2565 1390 1387 s=82 w=0.001447178,
2566 1390 1389 s=72 w=0.003601828,
2567 1390 39 s=81 w=2.7479936E-4,
2568 1391 1286 s=87 w=0.022058692,
2569 1392 1287 s=87 w=0.022058692,
2570 1392 1391 s=43 w=0.010374501,
2571 1393 1288 s=87 w=0.022058692,
2572 1393 1392 s=59 w=3.9010856E-6,
2573 1394 1289 s=87 w=0.022058692,
2574 1394 1393 s=75 w=0.0013605086,
2575 1394 36 s=86 w=0.027775802,
2576 1395 1285 s=98 w=0.008088545,
2577 1396 1286 s=98 w=0.008088545,
2578 1396 1395 s=44 w=3.4119525E-6,
2579 1397 1391 s=98 w=0.008088545,
2580 1397 1396 s=87 w=0.022058692,
2581 1397 35 s=97 w=0.006060693,
2582 1398 1207 s=100 w=0.00653847,
2583 1399 1188 s=100 w=0.00653847,
2584 1399 1398 s=103 w=8.400583E-4,
2585 1400 1189 s=100 w=0.00653847,
2586 1400 1399 s=104 w=2.7456035E-6,
2587 1401 1190 s=100 w=0.00653847,
2588 1401 1400 s=105 w=0.0015351974,
2589 1402 1191 s=100 w=0.00653847,
2590 1402 1401 s=106 w=3.7522516E-6,
2591 1403 1192 s=100 w=0.00653847,
2592 1403 1402 s=45 w=0.02882933,
2593 1404 1193 s=100 w=0.00653847,
2594 1404 1403 s=60 w=3.93036E-6,
2595 1405 1194 s=100 w=0.00653847,
2596 1405 1404 s=76 w=3.299835E-6,
2597 1406 1285 s=100 w=0.00653847,
2598 1406 1405 s=88 w=0.05610825,
2599 1407 1395 s=100 w=0.00653847,
2600 1407 1406 s=98 w=0.008088545,
2601 1407 34 s=99 w=0.019737942,
2602 1408 1203 s=102 w=0.02455687,
2603 1408 32 s=107 w=0.07100075,
2604 1409 1204 s=102 w=0.02455687,
2605 1409 1408 s=46 w=1.0948335E-5,
2606 1410 1205 s=102 w=0.02455687,
2607 1410 1409 s=61 w=0.0013628647,
2608 1411 1206 s=102 w=0.02455687,
2609 1411 1410 s=77 w=6.5873087E-6,
2610 1412 1207 s=102 w=0.02455687,
2611 1412 1411 s=89 w=2.685682E-6,
2612 1413 1398 s=102 w=0.02455687,
2613 1413 1412 s=100 w=0.00653847,
2614 1413 33 s=101 w=0.06028188,
2615 1414 1304 s=109 w=0.009742546,
2616 1415 1292 s=109 w=0.009742546,
2617 1415 1414 s=113 w=0.0123201385,
2618 1416 1293 s=109 w=0.009742546,
2619 1416 1415 s=90 w=9.423739E-4,
2620 1416 31 s=108 w=0.10577764,
2621 1417 1302 s=112 w=0.024167292,
2622 1417 29 s=114 w=0.09162914,
2623 1418 1303 s=112 w=0.024167292,
2624 1418 1417 s=91 w=0.002607633,
2625 1419 1304 s=112 w=0.024167292,
2626 1419 1418 s=103 w=8.400583E-4,
2627 1420 1414 s=112 w=0.024167292,
2628 1420 1419 s=109 w=0.009742546,
2629 1420 30 s=111 w=0.055474084,
2630 1421 1312 s=116 w=0.0071736462,
2631 1422 1099 s=116 w=0.0071736462,
2632 1422 1421 s=123 w=8.5587427E-4,
2633 1423 1035 s=116 w=0.0071736462,
2634 1423 1422 s=124 w=0.003943457,
2635 1424 707 s=116 w=0.0071736462,
2636 1424 1423 s=125 w=2.7183755E-4,
2637 1425 584 s=116 w=0.0071736462,
2638 1425 1424 s=126 w=0.016790973,
2639 1426 554 s=116 w=0.0071736462,
2640 1426 1425 s=127 w=0.022253418,
2641 1427 555 s=116 w=0.0071736462,
2642 1427 1426 s=128 w=8.860109E-6,
2643 1428 556 s=116 w=0.0071736462,
2644 1428 1427 s=129 w=5.348216E-6,
2645 1429 557 s=116 w=0.0071736462,
2646 1429 1428 s=49 w=0.032492764,
2647 1430 558 s=116 w=0.0071736462,
2648 1430 1429 s=64 w=6.7081846E-6,
2649 1431 559 s=116 w=0.0071736462,
2650 1431 1430 s=80 w=0.003262458,
2651 1432 1294 s=116 w=0.0071736462,
2652 1432 1431 s=113 w=0.0123201385,
2653 1432 28 s=115 w=0.10044884,
2654 1433 1309 s=122 w=0.053262867,
2655 1433 26 s=130 w=0.0596344,
2656 1434 1310 s=122 w=0.053262867,
2657 1434 1433 s=131 w=2.6743693E-4,
2658 1435 1311 s=122 w=0.053262867,
2659 1435 1434 s=132 w=0.0013363054,
2660 1436 1312 s=122 w=0.053262867,
2661 1436 1435 s=133 w=0.005193912,
2662 1437 1421 s=122 w=0.053262867,
2663 1437 1436 s=116 w=0.0071736462,
2664 1437 27 s=121 w=0.05258427,
2665 1438 1091 s=135 w=0.037249524,
2666 1438 24 s=140 w=0.006683509,
2667 1439 1092 s=135 w=0.037249524,
2668 1439 1438 s=141 w=0.002030204,
2669 1440 1305 s=135 w=0.037249524,
2670 1440 1439 s=123 w=8.5587427E-4,
2671 1440 25 s=134 w=0.007146999,
2672 1441 1320 s=145 w=0.013215716,
2673 1442 1314 s=145 w=0.013215716,
2674 1442 1441 s=148 w=0.0030048543,
2675 1443 1315 s=145 w=0.013215716,
2676 1443 1442 s=125 w=2.7183755E-4,
2677 1443 22 s=144 w=0.0029629632,
2678 1444 1316 s=150 w=0.007174859,
2679 1445 1317 s=150 w=0.007174859,
2680 1445 1444 s=132 w=0.0013363054,
2681 1446 1318 s=150 w=0.007174859,
2682 1446 1445 s=136 w=0.006031637,
2683 1447 1319 s=150 w=0.007174859,
2684 1447 1446 s=146 w=0.009170242,
2685 1447 21 s=149 w=4.9605547E-4,
2686 1448 1228 s=152 w=0.0027978725,
2687 1448 19 s=153 w=0.17315865,
2688 1449 640 s=152 w=0.0027978725,
2689 1449 1448 s=154 w=0.0052991626,
2690 1450 641 s=152 w=0.0027978725,
2691 1450 1449 s=65 w=0.0016717062,
2692 1451 642 s=152 w=0.0027978725,
2693 1451 1450 s=92 w=0.00418733,
2694 1452 704 s=152 w=0.0027978725,
2695 1452 1451 s=126 w=0.016790973,
2696 1453 907 s=152 w=0.0027978725,
2697 1453 1452 s=137 w=0.08849189,
2698 1454 1044 s=152 w=0.0027978725,
2699 1454 1453 s=141 w=0.002030204,
2700 1455 1100 s=152 w=0.0027978725,
2701 1455 1454 s=143 w=0.009372677,
2702 1456 1208 s=152 w=0.0027978725,
2703 1456 1455 s=147 w=0.0140692,
2704 1457 1316 s=152 w=0.0027978725,
2705 1457 1456 s=148 w=0.0030048543,
2706 1458 1444 s=152 w=0.0027978725,
2707 1458 1457 s=150 w=0.007174859,
2708 1458 20 s=151 w=0.02094959,
2709 1459 1213 s=159 w=7.360519E-4,
2710 1460 1214 s=159 w=7.360519E-4,
2711 1460 1459 s=6 w=0.0018652056,
2712 1461 1215 s=159 w=7.360519E-4,
2713 1461 1460 s=12 w=0.0025049709,
2714 1462 1216 s=159 w=7.360519E-4,
2715 1462 1461 s=17 w=0.0033411733,
2716 1463 1217 s=159 w=7.360519E-4,
2717 1463 1462 s=105 w=0.0015351974,
2718 1464 1218 s=159 w=7.360519E-4,
2719 1464 1463 s=118 w=0.001328562,
2720 1464 17 s=158 w=0.20672882,
2721 1465 1107 s=161 w=0.013067556,
2722 1466 1108 s=161 w=0.013067556,
2723 1466 1465 s=67 w=2.6856712E-4,
2724 1467 1109 s=161 w=0.013067556,
2725 1467 1466 s=95 w=5.3622775E-6,
2726 1468 1110 s=161 w=0.013067556,
2727 1468 1467 s=106 w=3.7522516E-6,
2728 1469 1213 s=161 w=0.013067556,
2729 1469 1468 s=154 w=0.0052991626,
2730 1470 1459 s=161 w=0.013067556,
2731 1470 1469 s=159 w=7.360519E-4,
2732 1470 16 s=160 w=0.22071573,
2733 1471 1143 s=163 w=0.005703461,
2734 1472 1106 s=163 w=0.005703461,
2735 1472 1471 s=166 w=0.004077708,
2736 1473 1107 s=163 w=0.005703461,
2737 1473 1472 s=167 w=0.0010409404,
2738 1474 1465 s=163 w=0.005703461,
2739 1474 1473 s=161 w=0.013067556,
2740 1474 15 s=162 w=0.20672695,
2741 1475 1238 s=165 w=0.026476339,
2742 1475 13 s=168 w=0.21855871,
2743 1476 1132 s=165 w=0.026476339,
2744 1476 1475 s=169 w=2.7976312E-6,
2745 1477 1133 s=165 w=0.026476339,
2746 1477 1476 s=170 w=0.0056966925,
2747 1478 1134 s=165 w=0.026476339,
2748 1478 1477 s=171 w=2.476973E-4,
2749 1479 1135 s=165 w=0.026476339,
2750 1479 1478 s=172 w=0.0022053132,
2751 1480 1136 s=165 w=0.026476339,
2752 1480 1479 s=7 w=0.0019525624,
2753 1481 1137 s=165 w=0.026476339,
2754 1481 1480 s=13 w=0.0016089785,
2755 1482 1138 s=165 w=0.026476339,
2756 1482 1481 s=18 w=7.128247E-6,
2757 1483 1139 s=165 w=0.026476339,
2758 1483 1482 s=51 w=8.29997E-5,
2759 1484 1140 s=165 w=0.026476339,
2760 1484 1483 s=68 w=0.0011504245,
2761 1485 1141 s=165 w=0.026476339,
2762 1485 1484 s=96 w=9.519282E-5,
2763 1486 1142 s=165 w=0.026476339,
2764 1486 1485 s=138 w=5.970645E-4,
2765 1487 1143 s=165 w=0.026476339,
2766 1487 1486 s=156 w=0.003279526,
2767 1488 1471 s=165 w=0.026476339,
2768 1488 1487 s=163 w=0.005703461,
2769 1488 14 s=164 w=0.2515026,
2770 1489 1328 s=174 w=0.0015466319,
2771 1489 11 s=176 w=0.28218272,
2772 1490 1329 s=174 w=0.0015466319,
2773 1490 1489 s=36 w=5.0133194E-6,
2774 1491 1330 s=174 w=0.0015466319,
2775 1491 1490 s=52 w=7.571741E-6,
2776 1492 1331 s=174 w=0.0015466319,
2777 1492 1491 s=69 w=4.502032E-6,
2778 1492 12 s=173 w=0.42110422,
2779 1493 1355 s=191 w=0.08090726,
2780 1493 7 s=193 w=0.019978018,
2781 1494 1356 s=191 w=0.08090726,
2782 1494 1493 s=194 w=0.0060275085,
2783 1495 1357 s=191 w=0.08090726,
2784 1495 1494 s=178 w=0.0011241176,
2785 1495 8 s=190 w=0.02874532,
2786 1496 1361 s=196 w=0.0042552473,
2787 1496 6 s=197 w=0.0012770368,
2788 1497 1362 s=196 w=0.0042552473,
2789 1497 1496 s=171 w=2.476973E-4,
2790 1498 1363 s=196 w=0.0042552473,
2791 1498 1497 s=185 w=0.0012559418,
2792 1499 1365 s=201 w=0.083851375,
2793 1499 3 s=202 w=0.06042878,
2794 1500 1366 s=201 w=0.083851375,
2795 1500 1499 s=188 w=0.009208542,
2796 1500 4 s=200 w=0.057252306,
;
END; [Network]
BEGIN st_Assumptions;
	uptodate;
	chartransform=Uncorrected_P;
	disttransform=NeighborNet;
	splitstransform=EqualAngle;
	SplitsPostProcess filter=dimension value=4;
	autolayoutnodelabels;
END; [st_Assumptions]
