# Supplementary material for: Comparative Genomic Evidence for a Complete Nuclear Pore Complex in the Last Eukaryotic Common Ancestor
Source: PLoS One. 2010 Oct 8;5(10):e13241. doi: 10.1371/journal.pone.0013241 (PMC2951903; doi:10.1371/journal.pone.0013241)
Supplement: File S1 — Alignments and phylogenies. (2.39 MB ZIP) [file pone.0013241.s007.zip › Neumann_SI4/Neumann_coatomer_splitstree/sec16.splitstree]

#nexus

BEGIN Taxa;
DIMENSIONS ntax=35;
TAXLABELS
[1] 'sec16_naegleria_estExt_fgeneshHS_pg_C_10137'
[2] 'sec16_chalmydo_jgi|Chlre4|282612|au_g1148_t1'
[3] 'sec16_phaeo_jgi|Phatr2|49065|estExt_fgenesh1_pg_C_chr_200184'
[4] 'sec16_phytoph_01947_|_PITT_01947_|_Phytophthora_infestans_hypothetical_protein_translation_2641_aa'
[5] 'sec16_physco_gi|168040671|ref|XP_001772817_1|_predicted_protein_'
[6] 'sec16_populus_gi|224138596|ref|XP_002326642_1|_predicted_protein_'
[7] 'sec16_mus|124378050|ref|NP_694765_2|_SEC16_homolog_A_'
[8] 'sec16_|114786441|gb|ABI78944_1|_SEC16L_'
[9] 'sec16_rat_|149039274|gb|EDL93494_1|_rCG45759_'
[10] 'sec16_danio_|189534472|ref|XP_695457_3|_PREDICTED__hypothetical_protein_LOC567075_'
[11] 'sec16_|194671785|ref|XP_597914_4|_PREDICTED__similar_to_SEC16_homolog_A_'
[12] 'sec16_|110754961|ref|XP_393378_3|_PREDICTED__similar_to_Protein_KIAA0310_isoform_1_'
[13] 'sec16_ciona|198413510|ref|XP_002123683_1|_PREDICTED__similar_to_SEC16_homolog_A_partial_'
[14] 'sec16_droso_|60677997|gb|AAX33505_1|_LP14866p_'
[15] 'sec16_ustilago_gi|71016220|ref|XP_758883_1|_hypothetical_protein_UM02736_1_'
[16] 'sec16_crypto_gi|134106239|ref|XP_778130_1|_hypothetical_protein_CNBA1320_'
[17] 'sec16_dicty_|66826833|ref|XP_646771_1|_hypothetical_protein_'
[18] 'sec16_|118099405|ref|XP_415419_2|_PREDICTED__similar_to_KIAA0310_protein_'
[19] 'sec16_xenopus_|197245681|gb|AAI68630_1|_Unknown_protein_for_IMAGE_7681019_'
[20] 'sec16_|145352319|ref|XP_001420497_1|_predicted_protein_'
[21] 'sec16_|222622009|gb|EEE56141_1|_hypothetical_protein_OsJ_05021_'
[22] 'sec16_kluyver_gi|50310031|ref|XP_455029_1|_unnamed_protein_product_'
[23] 'sec16_gi|50411911|ref|XP_457088_1|_hypothetical_protein_DEHA0B02871g_'
[24] 'sec16_gi|150866499|ref|XP_001386126_2|_hypothetical_protein_PICST_68327_'
[25] 'sec16_gi|50289215|ref|XP_447038_1|_unnamed_protein_product_'
[26] 'sec16_gi|68470811|ref|XP_720651_1|_hypothetical_protein_CaO19_4346_'
[27] 'sec16_gi|50546681|ref|XP_500810_1|_YALI0B12694p_'
[28] 'sec16_gi|74624528|sp|Q9HEC9_1|SEC16_NEUCR_RecName__FullCOPII_coat_assembly_protein_sec_16_AltName__FullProtein_transport_protein_sec_16'
[29] 'sec16_gi|67540890|ref|XP_664219_1|_hypothetical_protein_AN6615_2_'
[30] 'sec16_gi|19115897|ref|NP_594985_1|_multidomain_vesicle_coat_component_Sec16_'
[31] 'sec16_Scer_SEC16YPL085W'
[32] 'sec16_Sbay_c737_25194'
[33] 'sec16_Spar_c389_22578'
[34] 'sec16_Sbay_Contig632_25'
[35] 'sec16_Scas_Contig664_7'
;
END; [Taxa]

BEGIN Characters;
DIMENSIONS nchar=10645;
FORMAT
	datatype=PROTEIN
	missing=x
	gap=-
	symbols="a r n d c q e g h i l k m f p s t w y v z"
	labels=left
	transpose=no
	interleave=no
;
MATRIX
'sec16_naegleria_estExt_fgeneshHS_pg_C_10137'                                                                                              ms----el-------------------------------------------------------------------------------------------------------------------f-----------------------------------------------------------------------------------------------------------------------------------------------------------------------------------------------------------------------------------------------------------------------------------------------------------------------------------------------------------------------------------------------------------------------------------------------------------------------------------------------------------------------------------------------------------------------------------------------------------------------------------------------------------------------------------------------------------------------------------------------------------------------------------------------------------------------------------------------------------------------------------------------------------------------------------------------------------------------------------------------------------------------------------------------------------------------------------------------------------------------------------------------------------------------------------------------------------------------------------------------e-t-------------------------------------------------------------------------------------------------------------------------------------------------------------------------------------------------------------------------------------------------------------------------------------------------------------------------------------------------------------------------------------------------------------------------------------------------------------------------------------------------------------------------------------------------------------------------------------------------------------------------------------------------------------------------------------------------------------------------------------------------------------------------------------------------------------------------------------------------------------------------------------------------------------------------------------------------------------------------------------------------------------------------------------------------------------------------------------------------------------------------------------------------------------------------------------------------------------------------------------------------------------------------------------------------------------------------------------------------------------------------------------------------------------------------------------------------------------------------------------------------------------------------------------------------------------------------------------------------------------------------------------------------------------------------------------------------------------------------------------------------------------------------------------------------------------------------------------------------------------------------------------------------------------------------------------------------------------------------------------------------------------------------------------------------------------------------------------------------------------------------------------------------------------------------------------------------------------------------------------------------------------------------------------------------------------------------------------------------------------------------------------------------------------------------------------------------------------------------------------------------------------------------------------------------------------------------------------------------------------------------------------------------------------------------------------------------------------------------------------------------------------------------------------------------------------------------------------------------------------------------------------------------------------------------------------------------------------------------------------------------------------------------------------------------------------------------------------------------------------------------------------------------------------------------------------------------------------------------------------------------------------------------------------------------------------------------------------------------------------------------------------------------------------------------snqeddlfgnsgedfssflqqplskpigqntelvsemhsislsdtvvnhpthieqendqqenndqivpsyetvkee-----------------------------------------------------------------------------------------------------------------------------------------keeephttlqddgke--------fnsepvn--------------------------------ndlgfngeddlfggstsnvq-----------------------------------------------------------------------------dfgsmilmqqtppivephiapqeivppivqtylnqesaiq----------------hpesthpiissptintsfppnsvptlnqsiivnnssgatsstlsppplr----stnstssis-------------------------------------------------------------------------------------------------------------------------------------------------------------------srnryvnsfgtqsrsaftlpvssppsgtptninpqtppmvntervvtstppygnlssssvipqyppvvna-------------------------------------------------------------------------------------instlpqqvptptn-dnhfanhysn--sqsmiplnnrsavmegyssspppfq----gr-qtptqfatttnglvnnpminngqmvnnslmnpatvn-----nqninhlngnsmmsqstm---------snmgmnngqmmnnygmmn-stinnahptnfmpnnmnnsmnmmnhphsnspmmmnnpmnqymnpmmmn--nsmmqrsmspnyqqnqiisrqi-----------------ldqeiel-----rktypkpifcfsfggkiitslpt-----------------------------------i----------------np-----------h----------s---------q--psnsfvhqqrnqalyyqpglfkvqklnql-------------------------------------inyr----ss-i-------------ik--sledypitnisq-------qfdennsnninilldqlvkymnlkiyekqqal----------------------------------------------------------iqd---n-dekc-------mgekmlwdlvkivskyvn-gnvnmvts---------------------di-n------sl------------------------------------------------l-tvlin-----nvptel-pinse---------------------------------------------------------------------------neqtsfneaehvvsiqnllingqikqacqyaqtnkmwshaillssmid---kqtyqqvvstfakltlnl----g-----s------------pl-------rtlyctfagkplea------------------------------------------------------------------f-------------------es---------------------nnsvnvdqygnqytlqtsq--------n--------------------eq-----qqlekmssqwlqnlsimfnnrqgats--------------qsviekigdmlw-kdc-yqvpqshfcymigdls--aivsaftiasnyqaatsnqsskeniqqqsqqamiaisnilstsivn----------k--rvillggdn-------------krdl--rhyi-neet---iq--------------------------------------------lseifellkaii----------------------tkncltavqeqnt-ppis-----miinsslltyklvyaycladfgflekaneccdylieivkrt-----------------------------------qqsmk----fn----n-----------yfkl-hlqelknrii---------------------------------------------------------------------------------------------------------------------------------------------------------------------------------------------------------------------------------------------------------------------------------------------------esnr--lnn---i-----v--vpqrkpts----gaa--n------------------------------------------------------------------------------------------------------------------------------------------------------------------------------------------------------------------------------------------------------------------------------------------------------------------------------------------------------------------------nsgvtgwfmkglesii-hgg-d------------------------------------------------------------------------------------------------------------------------------------------------------------------------------------------------------------------------------------------------------------------------------------------------------------------------------------------------------------------------------------------------------------------------------------------------------------------------------------------------------------------------------------------------------------------------------------------------------------------------------------------------------------------------------------------------------------------------------------------------------------------------------------------------------------------------------------------------------------------------------------------------------------------------------------------------------------------------------------------------------------------------------------------------------------------------------------------------------------------------------------------------------------------------------------------------------------------------------------------------------------------------------------------------------------------------------------------------------------------------------------------------------------------------------------------------------------------------------------------------------------------------------------------------------------------------------------------------------------------------------------------------------------------------------------------------------------------------spttpvestttliqtntintnsmipn-------------------------nnipsqqqpnyh-nti-gqgiqanpir-sstptnmistqpsyqsstqtpppsthtpqppsyqatsiqtppp-------------snntppp----------------tstpp----vnqainntya-e--eg-s--gvg-gw---f-------k---------s-l---wg-------g----------g-----------skaskkeani--gk--knefyyddikkrwvrrg--qenevea-----qvqappps-l----------------------------------------------------------------------------------------------------------------------------------------------------------------------------------------------------------sa--i-------------------------------------------------------------------------------------------------------------------ssttlqsaasq-mrg-----gagryvnmfsg-------q---q----p-tsnppmm------sn-------------------------------m------------------------------------------------pp--------p--------------------------m-m-gnmppsnpm----------------------------------------------------------------------------------------------------------tg-----------------------------------------------------------------------------------------------------------------------------------------------------------------------------------------------------------------------------------------------------------------------------------------------------------------------------------------------------------------------------------------------------------nmp-ppsfgtmpssnimpp----------------------------------ffnp--ntnn
'sec16_chalmydo_jgi|Chlre4|282612|au_g1148_t1'                                                                                             md----qt-------------------------------------------------------------------------------------------------------------------t-----------------------------------------------------------------------------------------------------------------------------------------------------------------------------------------------------------------------------------------------------------------------------------------------------------------------------------------------------------------------------------------------------------------------------------------------------------------------------------------------------------------------------------------------------------------------------------------------------------------------------------------------------------------------------------------------------------------------------------------------------------------------------------------------------------------------------------------------------------------------------------------------------------------------------------------------------------------------------------------------------------------------------------------------------------------------------------------------------------------------------------------------------------------------------------------------------------------------------------------------s------------------------------------------------------------------------------------------------------------------------------------------------------------------------------------------------------------------------------------------------------------------------------------------------------------------------------------------------------------------------------------------------------------------------------------------------------------------------------------------------------------------------------------------------------------------------------------------------------------------------------------------------------------------------------------------------------------------------------------------------------------------------------------------------------------------------------------------------------------------------------------------------------------------------------------------------------------------------------------------------------------------------------------------------------gil------------dgwgdvdldddeddpfsqpvrpvtaadtagsdpfasdggqltpgrgrgaaeapfaawgsssscgwsaanlgvwgasagaqaggadahapvtaataphgvpvaahpvapahaaaptppaapvpvpapptayapaappappptaappaaaplaavapaaaatkdesasffddmgddqdgagdwgagdwslppaapaaavpaaaapappaasqpplvavsnggpaahappplplvasaahpppaaklpspqqpaaaaqppvapaaapapapvtapvavpppaaqavpaaatpaaaaaaagdggdealmalkprrvsvgfqlpgdegedhqshtafpptpfgpprtadeaararispeelaaamaptpadsatstprapppaaappaaapplhaaangaggaaataappppgltttasmrrhrlsvsssmrehgagaapgeglsesgqapdllppptaptappppptaepapraladggwsqlapggagaeqaatvaamvaateapleavaaggpdgssapgvaprshpgvsrvaaetgragsgsgslasgaasvtgselaafddaieqlmaapdtvstaatalagptaavatpaaatapsplppvaaldgtaagagavlaavdaggeqqaaaaapspgagalsgfyvaaqnpfgptdsgvvdtgddddvfaaiaagggggggggaaaapaapaasgrppvpggapaptsyvvaessrkglshlfgaasgsvssqlsqagdsaaaaaggdggvafrqasrplfadssapsaasqndlpavsvllsgpgpdqdqgagqtlaapppaaeeppqpppppppaamaapattfqqaatgvaalfgggaedddaddpfaavggsdagggmfggaaaapppaaavpaaaaygsagqqpqqppqqpqaqqgwaqapaattvvpaaaggpfggpdagesffeslggagtdaaaapspqaapapqqyaqqpcaalppaaaaypavapvapvavaaaapavgftalgtaadggasaffdsipspepspqaphaqtvpppmaapepvppppvqqhphpppvqpppqaaapaapspaaavpsaagafgapiygagpfggpamaaaddaasffdappsppapapepaapaaaaapppaahppaavqppp-qlaapapvvpgptaaphpeqpqqhpqqqpgypqpstsqggwpdqapaaagvsaggf-aaapfaa----------------------------------------------------------------------------------avvppavpgvddgrsffaespgaaspaaappgavhlppqqqlqsqqpqlqagfpavaastpapfaaapaaaagglfggaadaatgdsffdnlgaaspdggaaaaaaataapaqvhpphaatgaphqqhlhqqqhphhahphqqphppvepqpqsqpqpqpplgqgpghqdghppgpalqpvatafahgg-------------iqgvvqhhiaaspglptppynaaapvpaappatppppaveeeepeepeepeepeevveeeppvqvmseeqvt----aaaaa-aaapaweaaggyslpn------------------------------------------------------------------------------------------------------------------------------------------------------------------------atetyqqyyt------------------------------------------------------------------------------------------------------------------------------------------------------------------------------------------------------------------------------------------------------------------------------------------------------------------------------------------------------------------------------------------------------------------------------------------------------------------------------------------------------------------------------------------------------------------------------------------------------------------------------------------------------------------------------------------------------------------------------------------------------------------------------------------------------------------------------------------------------------------------------------------------------------------------------------------------------------------------------------------------------------------------------------------------------------------------yyyqyyqqqqqqqqqqereraermqakhaaaaerkrareegrrqrqaareearrqrqaareearrkaaeaealrkrqeeeaaaaataaaaataaaaapavaaaapavaaasqhgqqqqqypppaaqqqygqqygqqygdygaasnnhyggqygqpqqsqpqpqpqqpqq------------------qatapptdpy----aaw-hasqh-qqqqpqpqaatqqqpqpqgvtqqqqqqq--qppsqgqqwpgqgaqqpqteygqaataaqqq-qqpsqqqqgwhgqpqpqpqtlpq-aqqaypgynq--qqqpqqdayaqasqqqqqepqqpqq----ha-ygaygeqqwnqqqqpqqpqqpqqgqqpqpqtgyggy-----gqqqqpqpqqpqqapqqgygygygydayggqqqqqphaygaqsqy-gqqsysqsgaygqqnqqygqqygqydaaagygqqpy-----------a--aygqqqqqqqtqhnvnwl---p-----------------t--tpelarscphgrpahtvftfgfggravimrpp-----------------------------------a----------------ag-----------s--dtsisavfg---------a-------------------pgplqllpvasltaahlaggpgaggpaaptsasgdkkkpprggtqpaghplfe-----p-v-------------lk--qlaafpgplgaa------------------tpkdkllkwladqaaa-aaaaa---------------------------a-------------gelqarqeqqqaggvggep---p-pgaa-------aqrlllwealrllvkh-a-daaa---aagkaggkqaakggkeepsmesel-a------rll------l--------------------h---------------------------------------------p--sslstggaaagsngaakgaasrasgdgaagaaeadvsalvsgafavggp----------------pvlaapp-peaaqqaaaqrmqrllvlgrkaealrvasdaglwgpalllatavgggdgrafqeaatamaralllp----g-----t------------pa-------rtlalvlagrpdlvhaadgvaaaaaggpdgaaappsasaampfgvpappgagahappagffnptmpsaaaqpapaggaaas-------------------a-----------------------------------------------------------------------------ggsctllgswhehlavllgtrgp--ad------------aseavlrlgdrlr-g-dpvqvlaahlcyclsscp--pal--------------------------------------pdapg----------c--rysllgeaaataataataatghwtpl--g--d-ggaa---lq--------------------------------------------rtevlewvlvqravvvatagasgaaaaaaaaaa-a----------d--t--v-----hlqtysllpyklalaaelveygriqealsycaaveaglraggvivaappvaaagqpggqppaappqqqaaaavrlpgga------wl----a-----------atea-alrrlqdrlv---------------------------------------------------------------------------------------------------------------------------------------------------------------------------------------------------------------------------------------------------------------------------------------------------nyaq----a---n-----a-------ialskgsges--a------------------------------------------------------------------------------------------------------------------------------------------------------------------------------------------------------------------------------------------------------------------------------------------------------------------------------------------------------------------------itkvgrfldgtinkll-wgg-dt-g----staaseaaaaaaaaaaaaqagaaagpqivmggasvppaalgpiapwavdvgglaaaaaaaaapaapvgapsfpppsapppaaggygygfggaaqtapisggafgavggggggggmtqsvstlalsaaadggagnssstwyagpaappggasrsvpggstlppygqpqapygqapsaaagatapsdpsaaaaygwggapaggggggygqpsqfqaptsfdsqalpsqqqqdqqqqqqpghrriasamelpaagagaphgpsppsqtqstsgaapaadaksaddkaaaaggkggsskgaggrgggktekpppspdpkstksgrwlvnplrllagggrsqsnsrgaaagaaadgpkqgsygeenqfyydetrkrwvmkgqedagggaddmpaappkslgggawagggaagaagpsssayatpppggaatagstpgtggapgappsaagstvtpggtpppapgnffqrgkginsryvntfnpgggsgsgganggagggmggappgapgtaalpatgffvppppapmrpgeadsyaeadparawadqqqqqglqqqglqqgdpqqpqqhaqaqanpqqpyappgqqqpqqqqq------lq-qy--------asygapatdaw---gq------------------------------------------------------------------------------------------------------------------------------------------------------qqqqyq-----------------------------------------------------------------------------------------------------------------------------------------------------------------------------------------------------------------------------------------------------------------------------------------------------------------------------------------------------------------------------------------------------------------------------------------qqqp---qqqqqqapasgamppssgggampppphqqqppqpqqqpqq------------------------------------------------------------------------------------------------------------------------------------------------------------pqqpaygagp--------sqpppppqqps----------------ppqgpppgqqqqwgqathpqpqpqqhpqpqqqpqpqqqpqqqwaq--------------------------------qappqpqpqqpqwgaapapppeqqqpqwqqppq-qqqpqwqq------------------------------------------------------------------------------------------------------pp-------------------------qqwqqaqagp-fspststsgaappgss-pq----------------------------------------q-------------slqqe------------q---ppqpqpp--------ygqpp--a--apqq--qpq-qwqggy-------g--------qg-a---eq-------a----------a-------pp--p---qqpqqpqqqw--qqppqqqpqqpqwgqhpqgppsts-------sqaspppppphqhhqqqhhhqhqqhqppapataghtgavggpaqgypqpgqpqqqhqqpqplqqgppsssqqqqqqphsygqgppapygappaapvhgqqqqqhpvqqqhpqqhyapppqqqpqapqppapqpqygqppphpqyqqqqppqqpqqqyqqpppppspppaaaaapatqmvssasaatavvddllggasstgaapygygsgapppmaap-p---------------------------p-----------s--------------------ngy-ga----------------p--------------------------va--v--p----------------------------------------------------------------------------------------------------------------------------------------------------------------------------------------------------------------------------------------------------------------------------------------------------------------------------------------------------------------------------------------------------------------------------------------------------------------------------------------------------------------------------------------------------------------------------------ygsssgmppmgygsssgyga----------------------pgyggg---aaaaygsggwgsgav---gygsgtyag------gg---------------------------g-----gpp-v-pa-g----g-hgege--------d-----------------------------------m--re--vel
'sec16_phaeo_jgi|Phatr2|49065|estExt_fgenesh1_pg_C_chr_200184'                                                                             mf----pp-------------------------------------------------------------------------------------------------------------------p-----------------------------------------------------------------------------------------------------------------------------------------------------------------------------------------------------------------------------------------------------------------------------------------------------------------------------------------------------------------------------------------------------------------------------------------------------------------------------------------------------------------------------------------------------------------------------------------------------------------------------------------------------------------------------------------------------------------------------------------------------------------------------------------------------------------------------------------------------------------------------------------------------------------------------------------------------------------------------------------------------------------------------------------------------------------------------------------------------------------------------------------------------------------------------------------------------------------------------------------------p------------------------------------------------------------------------------------------ppnagtlpshppfapnlvpnshpesttgtnvnttitnagtsytpasavmtdprnrsrssrsrspsptmtrsvpasprsvpstptrralprppprslprpphrrvgshdatttatpsrhttta-------------------------------------------------------------------------------------------------------------------------------------------------------------------------------------------------------------------------------------ttsttmttpsglytprrfklpptshtrretsspyvtpthtpqsspfrrprvshameetdavtnpstdpwgttgapladvaepplvppllpttsnaatftttkttvpeattptptltvpssslppqwteavdvdtgkfyfvhvetketrwerptiddgdtpthqqqhhiacvsaeapngeeartavpnaapldqasdpiepgwtatvdpasgrtyyyhaatgetrwepplaradeptnpvskppsttesaanvseipislpsgwveqtdpssgrpyyyhnasnltqwerpgdatlpvdekdettservveslnpptkpspvtvesasvaeeprefdrvhsepadteptpdretavaeqpteeqktdpaetqtayflpagwvaandpssgrtyyyhaesgvtswnppkmpgtvperevadetgte----------hpeeksldpvsayeetksespatetlgistddtisdrhgiggefdsvspdswtlrdgnsand---tvtdvtegqspelpngwqelvdpssgstyyynevngttswdrplaqett-e-----------------------------------------------------------------------------------------------------------------------------------------------------------------------------------------------------------------------------------------------------------------------------------------------------------------------------------------------------------------------------------------------------------------------------------------------------------------------------------------------------------------------------------------------------------------------------------------------------------------------------------------------------------------------------------------------------------------------------------------------------------------------------------------------------------------------------------------------------------------------------------------------------------------------------------------------------------------------------------------------------------------------------------------------------------------------------------------------------------------------------------------------------------------------------------------------------------------v------------------------svsppeeekhdsadihh--------------------------------------------------------------------------------------------------------------------------------------------------------------------------------------------------------------------------------------------------------------------------praspedtgsandgamttdpqse------------------------------------------------------------------------------------ppsapleanvggvlssvpeveaeanegkleekt------------------------------------------------------------------------------------------------------------------------------------------------------------------------aalpegwvelvhess-----------------------------------------------------------------------------------------------------------------------------------------------------------------------------------------------------------------------------------------------------------------------------------------------------------------------------------------------------------------------------------------------gktyyf--------------------------------------------------------------------------------------------------------------------------------------------------------------------------------------------------------------------------------------------------------------------------------haednvts------weqpept------------------------------------------rrqkndederivvpeeslypeipsnsdlapeetnvaalpqgwie----avdp-----------------------------------------------------------------------------------------------------------------------------------------------------------------------------------------------------------------------steatyyinevegi-----------------------------------------------------------------------------------------------------------------------------------------------------------------------------------------------------------------------------------tswerprfgdtvsfinlvtendvpephsns--aegsnkahdendsgledensltdlppgwaklthpdsgdayyynea-tnatswdipesstvngtsaqldepfettteafssgggasprsvdgsseypreeanlggdsknlkshvslagmvesenskpfempedaistgwealvdeasgaiyyynkldgtsswerplasdigldgglievqeketdidstveanrmdnvtvqslpegwievmdpnsgsvyyfnevdgts-----------swdkpqepttdpkh------------------------lpdee--teai-----vgraahsiatfgfggklcvhrva-----------------------------------l--------------------------------------------gspcvai-------------------yrpytllpmesv-------------------------------------vrve-------e-------------rk--rkasifgplsts-----------------se-k-smatylq--------------------------------------------------------------------------ll-ske-------ekgdilwkvisiaynh-g-gklr---g--------------------nds-p------ektaspeeev--------------------v-------------------e-lll------------------------------------------------------------------qagdife----------------cp----i-tsnapgrnvdeiqsfllrgqrsdalkaaltggyfslallvasmce---resfqhvateftkssfta----d-----s------------pm-------htvclllagnidgl------------------------------------------------------------------l-------------------dd---------------------h--------k--------n--------e---------------------dvelwagdpeklrftwkghlaailsnrtsgw---------------drlaislgdkll-e-i-deiegahccylvsgcp--ias--------------------------------------pv-rn----------a--rltllgcnf-------------gpad--ltlm-teksvfgfe--------------------------------------------yteafewskrrq----------------------n----------------p-----sssiqslqafklmyatlladlgyqttarhylqdvlkcvdal-----------------------------------pedag----iesrpgpfslsilsadrgglly-hlnsferrltlkevargtpvpdvikdkhssrasfedqgelsflttqsnmletttgstivgeallpadedddapavgsetyesvtsesddpivvgpevlpvepsetflessesavyilppgwvesidptsgetfyfnesegtscwekptfdetkteqeasmknfnqginntddvdneeateqpdglyegghmdntavpnlpvgwvqvedinggpsyfynedddvttwdrptlvaqegemgtrsiapereampstkdviqashstnlpegweelvepssgdvyyynaaenvttwdrpvqvpdkaert--------savstck------sqvs----s-------------------------------------------------------------------------------------------------------------------------------------------------------------------------------------------------------------------------------------------------------------------------------------------------------------------------------------------------------------------------------sp----dlrggssl-kqs-a--------------------------------------------------------------------------------------------------------------------------------------------------------------------------------------------------------------------------------------------------------------------------------------------------------------------------------------------------------------------------------------------------------------------------------------------------------------------------------------------------------------------------------------------------------------------------------------------------------------------------------------------------------------------------------------------------------------------------------------------------------------------------------------------------------------------------------------------------------------------------------------------------------------------------------------------------------------------------------------------------------------------------------------------------------------------------------------------------------------------------------------------------------------------------------------------------------------------------------------------------------------------------------------------------------------------------------------------------------------------------------------------------------------------------------------------------------------------------------------------------------------------------------------------------------------------------------------------------------------------------------m-efsgefte-----------------------------------------------------------------------------nrplsvdskpplltepvlketindskg-------------------------ltgsggktpa---ssf-aaqdinttqqpsf----------------------------------------aatplrqkspgstnvtpvr------------vdkaptapssa--------panle--h--gsnk--krg-sf---f-------n---------fgi---qk---r---v----------a-------kw--mnpdatladp--ge--emkayfdeqrkvwvfpg--e---------------------------------------------------------------------------------------------------------------------------------------------------------------------------------------------------------------------------------------------------------------------------------------------------------------------------------------------------------------------------------dpdkkasplappptlsatqrpl-l-e-pes------rp----------------------------------------afq-------------------------------------pnd-------p--------------------------laa-mma----------------------------------------------------------------------------------------------------------------------------------------------------------------------------------------------------------------------------------------------------------------------------------------------------------------------------------------------------------------------------------------------------------------------------------------------------------------ppr-------------rgpsasksrsmgaapgsfaggppigfpg-----s-a-p-ng-n----asgappq--------fa----------------------------------vfqpk--pap
'sec16_phytoph_01947_|_PITT_01947_|_Phytophthora_infestans_hypothetical_protein_translation_2641_aa'                                       md----gs-------------------------------------------------------------------------------------------------------------------rgffsaagstpsagappgainagstrarpvsagtrlrqkpanaaahqdffaslgidnasrsragsnastssnrsyssmtmrpvsasgqgsttslssgwrpppigglgsqrvtppppmpsvgslsitgvnrsvtttstssstmsisggglgvtgvasaavsantapvtasfnakssrttnstttgskptqlfsmedaedlysddgwkcdspsavlsnpadetetkemttatvlaaaaaaaaeapvdefawgddddafaspvpktktsptqppafeipateastastfetkgetamalpppatsfltepatgvfestsfhaaqmpslekksqfehaqvqssfappaavpqtslsteethptfetksytnmqvppqdarspfehvhaqappplldvtspstlfptesaqsvfqpnsltatedlthtappatastagesyqqdeqweedwgqheesvakgshaletrevttistlatttttttniqtdtlvkapvelaspggaagefwgdgdedelfdhddhadedwdetvkgqtaavqhvhgesaasafsgqdtsfslpsqpppplstpvaesppkqetlpleaqktvfaseypaseatqiatqeeivsdvaaspvtpsklqeepprlhsaersfeakpatsldtetspfsnaiattgsqdsdpnvfpeaprsarflhtptgtggsfgrlpspqgdgnsgfqdefsgaaahgddqtqhnsmaftdgeraegqdsyensgvrwdagslrsgghdqqhegeshrdtrqgqsdeeerdsvvsfsgensffpsagrpsslyggsqssfashrmyqssvastdhdgsssiasfgvssagatfggsehvseggafsdgtvsetpsmvdssnastafgtdypsvsegqfsapgttiggsdngsdggfsdgnaseatsmcesvntnprlvsefnstrghyvtesierrevqepfassapdsdpvaafgesepatassmfgndssadanpfssspstfppsqhatrappaastdssfdhqdgdaikdesvesaaslfgatagadvpnpfssfgaspaappaetkpteehelqssdagdlfgsgpstsafgqpvphssfqndqihllrevvvlnmasemplhllvassvlasivaprtlvevlrllqmlslretsvfggqnrysnqksapgtpdsysqqpatsafagspaqpphhqlgqgstfgtpnkynhhaa-p---------------------------------------------------------------------------------------------------------------------------------------------------------------------------------------------------------------------------------------------------------------------------------------------------------------------------------------------------------------------------------------------------------------------------------------------------------------------------------------------------------------------------------------------------------------------------------------------------------------------------------------------------------------------------------------------------------------------------------------------------------------------------------------------------------------------------------------------------------------------------------------------------------------------------------------------------------------------------------------------------------------------------------------------------------------------------------------------------------------------------------------------------------------------------------------------------------------------------------------------------------------------------------------------------------------------------------------------------------------------------------------------------------------------------------------------------------------------------------------------------------------------------------------------------------------------------------------------------------------------------------------------------------------------------------------------------------------------------------------------------------------------------------------------------------------------------------------------------------------------------------------------------------------------------------------------------------------------------------------------------------------------------------------------------------------------------------------------------------------------------------------------------------------------------------------------------------------------------------------------------------------------------------------------------------------------------------------------------------------------------------------------------------------------------------------------------------------------------------------------------------------------------------------------------------------------------------------------------------------------------------------------------------------------------------------------------------------------------------------------------------------------------------------------------------------------------------------------------------------------------------------------------------------------------------------------------------------------------------------------------------------------------------------------------------------------------------------------------------------------------------------------------------------------------------------------------------------------------------------------------------------------------------------------------------evfgsaspaqrayggqqdlnhsdfgrsaarglgdhtrsssgtsadaffgrssvptgsvyqqppaqpsfsrsgsnassyadqhgahvstsaagmrpstq-------------------------------------------------------------------------------------------------------------------------------------------------------------------------------------------------------------------------------------------------------------------------------------------------shdlntsygsidnvslsrpa------------------------ssssmsrfesdtsfqlqqnvqhheepprspvdansffgga------------------------------------------------------------stteatassffgsaaqdssevqaqqhqgtigssmpgfqaaapvpqqvqe-------------qqqtypeth-------------------------------------------------------------------------------------------------------------------------------------------------------------------refdigastvassvpapeatpttdvtatsgmpampsdigqrdssnvgafqstatninaghlstnttdlea-------------------------------------------------------------------------------------sqfandqngsqpqa-fdgfsgsnaq--dfggqrpssdffssspapqaeagps----sy-qfeqtvyhhqqeqqgqahgsaavgmqvaethssfqh-----agagtdalyaarpgnyfd---------sgapgagrsspanfsqhq-tqqsnqqyqqyqqqqpqhrdttgygyrggagqsqaagynaadygtavg--hkygasnahqtshsvaapvvkt-----------------snkfkdp-----cvaapsclasfgfggnvvtmfpk-----------------------------------r----------------klrlniagssfrns----------p---------r--gpatpsafdnggkgelrkgpvnlyrmdql-------------------------------------hpkn-----k-e-------------fe--qmdmfpgplten------------------vsdeaileylndrlkr-seap----------------------------t-------------s-----------------i---a-eaed-------endrlllgilrvmvkc-n-gklr---s---------------------dp-g------tl----------------------------npsdpdspeaqliallsessk-rrsgn-----qlptfp-lrklq---------------------------------------------------------------------------pathpdlmqkhanelrelllvgdrkgavstamsahmwpeamliasftd---keeykrvlrtyldetyat----g-----d------------ps-------ralfmsfadqqeks------------------------------------------------------------------v-------------------qe---------------------p-----------krllqtn--------i----------------q----q-----ssdslvlstwvshvqvllanrtadt---------------nkiltelgdrlw-tev-navaaahvcyllagiq--vea---------------------------------------pmpt----------s--kmallggdh-------------rtptearfyv-spga---vq--------------------------------------------rtevyewaqkqa----------------------k----------g--a--s-----anlmipfqgykliyamlladhgkmetafkyvtsmltvikav-----------------------------------tatmk----------p-----------gtsm-ylegmqnqlt---------------------------------------------------------------------------------------------------------------------------------------------------------------------------------------------------------------------------------------------------------------------------------------vlddrlrqhlgqdrva---s---va----as--tssgsrkq----gkw--g------------------------------------------------------------------------------------------------------------------------------------------------------------------------------------------------------------------------------------------------------------------------------------------------------------------------------------------------------------------------lgsalsimgkivnrvv-egn-ds-s----t----------------------------------------------------------------------------------------------------------------------------------------------------------------------------------------------------------------------------------------------------------------------------------------------------------------------------------------------------------------------------------------------------------------------------------------------------------------------------------------------------------------------------------------------------------------------------------------------------------------------------------------------------------------------------------------------------------------------------------------aastgpsaspgglyaneanppaanypstpsvpastsspapsypqqtppphahmtpppsshgpvpttsynhat-----------------------------------------------------------------------------------------------------------------------------------------------------------------------------------------------------------------------------------------------------------------------------------------------------------------------------------------------------------------------------------------------------------------------------------------------------------------------------------------------------------------------------------------------------------------------------------------------------------------------------------------------------------------------------------------------------------------------------------------------ppvsqgsgpgssngfnrpsvaspagp----------------------------------------------------------------------------yarqassssippsgpfsgngrpglqhqspgpfsgngrlgpqkhgsvplmrkqhsmeppgsnhsthssssfhempsamnntpqyppqqmhqqppssqtsqhsqys-qhsqg-tptarpafqk-paplelpgdisslsqpktlasglvsemaaslpptdaaamsgps-------------sdkgk----------as------pklka----kksgrsktp-pp--sgss--kgs-gw---l-------s---------g-l---ss-------f----------i------atk--mnpeakvakl--ge--qmeayfdedakrwifpg--eaaaeep-----tmpsappt-g----------------------------------------------------------------------------------------------------------------------------------------------------------------------------------------------------------pt--p----------------------------------------------as--apg----ssv---gv-pp----------------v--------------------------gsnsapgsissgpap-snd-----plaalmappps-------h------m-l-mkkdpla------am--------------------------------------m-----------------------------------------ap--------p--------------------------s-r-pgvygarrg----------------------------------------------------------------------------------------------------------gs-----------------------------------------------------------------------------------------------------------------------------------------------------------------------------------------------------------------------------------------------------------------------------------------------------------------------------------------------------------------------------------------------------------taq-hkpprpqfavfkpsa----------------------------------htpn--epse
'sec16_physco_gi|168040671|ref|XP_001772817_1|_predicted_protein_'                                                                         ma----dd-------------------------------------------------------------------------------------------------------------------p-----------------------------------------------------------------------------------------------------------------------------------------------------------------------------------------------------------------------------------------------------------------------------------------------------------------------------------------------------------------------------------------------------------------------------------------------------------------------------------------------------------------------------------------------------------------------------------------------------------------------------------------------------------------------------------------------------------------------------------------------------------------------------------------------------------------------------------------------------------------------------------------------------------------------------------------------------------------------------------------------------------------------------------------------------------------------------------------------------------------------------------------------------------------------------------------------------------------------------------------------v------------------------------------------------------------------------------------------------------------------------------------------------------------------------------------------------------------------------------------------------------------------------------------------------------------------------------------------------------------------------------------------------------------------------------------------------------------------------------------------------------------------------------------------------------------------------------------------------------------------------------------------------------------------------------------------------------------------------------------------------------------------------------------------------------------------------------------------------------------------------------------------------------------------------------------------------------------------------------------------------------------------------------------------------------e---------------------------------------------------------------------------------------------------------------------------------------------------------------------------------------------------------------------------------------------------------------------------------------------------------------------------------------------------------------------------------------------------------------------------------------------------------------------------------------------------------------------------------------------------------------------------------------------------------------------------------------------------------------------------------------------------------------------------------------------------------------------------------------------------------------------------------------------------------------------------------------------------------------------------------------------------------------------------------------------------------------------------------------------------------------------------------------------------------------------------------------------------------------------------------------------------------------------------------------------------------------alfgrcekldlneqetg-------a----daeaa-adsng--------------------------------------------------------------------------------------------------------------------------------------------------------------------------------------------------------------------------------------------------------------------------------------------------------------------------------------nvteevgarig------------------------------------------------------------------------------------------------------------------------------------------------------------------------vddaapiepvpeaag-----------------------------------------------------------------------------------------------------------------------------------------------------------------------------------------------------------------------------------------------------------------------------------------------------------------------------------------------------------------------------------------------vdeaag----------------apqgsrpqaqaknwsdfsavsartlgeqsfgsfsdflaiqrgfppdgplqssgavekglnvdffewgstgse-----------------------------------------------------------------------------------------------------------------------------------------------------------------------------------------------------------------------------------------------------------------------------------------------------------plvaggmgvmatqfeppaaa---------------------------------------------------------------------------vvekalpdiyerspdtgtslagaevappqasaendtgiaqqvqtwsgllvhggqtvaaltdteaaqssdpypgwhydhqagewrqvegygtiaagsedagytgrcvelhdlqaipeanafqpdegqts-----veqdggvagevglgqsqswdtqsaatqtvpdeypgwkwdyaaqtwvavpdfikswesssdtqsqdysgqqswhgqqeqqaqsygnesndlsygekpvacneqqqqpqglsgyacdganvmddgytsggvnsvstessahprktkqwqwdlthnnaaageasffyapqvngernwgvpalnkqeqfasqslas------------------dsysspys------------------------------------------------------------------------------------------------------------------------------------------------------------------------------------------------------------------------------------------------------ytatcghnaytqqaqqpwgyash-----------l--kqyqqftnptaappksvq---e-----------------a--irtc-----vgrppvslaafgfggrfifmkhrdhtsngdqqprvvgfriavvdksswklekrcgiglq----------------rv--------------gafasgeaw---------m-------------------pgpiqvsrlkth-------------------------------------l-------------------------s--eestfagpflgg-----------------ggspkelmrwidermsa-qsp----------------------------------------------------------------------y-------dssrlllgvlkvacqh-y-gklr---s--------------------sgvna------gns------amedggpeaalakllagaggeqs-------p-y--------a-gmver-----h---pg-lrgvp--s------------------------------------eqqlqi--------v----------------fvdvvsy-pggdekatasevekslvcgkrkdalrcaqegelwgialviarqlg---eklfcdtvtemarrqfva----g-----s------------pl-------rtlslllagqpaev------------------------------------------------------------------faapraqtgspmggtaaasdes---------------------q--------m--------mvsdcggrlm---------------------q-----deegamldewreniammaanrtqgd---------------ervmlhlgdrlwgv-r-gevaaahlcylvadan--las--------------------------------------ys-gn----------a--rlcliggdh-------------cknp--rtfv-taea---iqasilkcavweesvlrwcarrwlwlsaflvrcwwrarslvgeegkrteiyehakvlg----------------------k----------------p-----qsvvisfqpyklvyaemlvecgkagdslkycqtvlktlksa-----------------------------------girsp---eve----a------------wka-latqmeerlr---------------------------------------------------------------------------------------------------------------------------------------------------------------------------------------------------------------------------------------------------------------------------------------------------vhlq----d------------------gh----gsk--l------------------------------------------------------------------------------------------------------------------------------------------------------------------------------------------------------------------------------------------------------------------------------------------------------------------------------------------------------------------------verikgtmdwgilkli-ggp-pp--------------------------------------------------------------------------------------------------------------------------------------------------------------------------------------------------------------------------------------------------------------------------------------------------------------------------------------------------------------------------------------------------------------------------------------------------------------------------------------------------------------------------------------------------------------------------------------------------------------------------------------------------------------------------------------------------------------------------------------------------------------------------------------------------------------------------------------------------------------------------------------------------------------------------------------------------------------------------------------------------------------------------------------------------------------------------------------------------------------------------------------------------------------------------------------------------------------------------------------------------------------------------------------------------------------------------------------------------------------------------------------------------------------------------------------------------------------------------------------------------------------------------------sgpaagdsfgyraldkgddyggqssrpnss------------------------------g--g----------qrsgaeiapsvciagsmervpqepnrgpgrsq-seselgrn---------------akqrglsrfypgkggvhfacptflkaqlsghemqtetcggpcwncnlfkahrsslscrrmecgctrleslnekfnaelppfrnvggtcvlkcasaiisssitwsisvgkeinde-fgrmqrfgdkssdhla-la----------------------------------------s-------------acyiv------------g---veeekhs--------yltre--g--ieylqaqcv-cw---f-------ynsgleavwhl-r---hr-------r----------g-------maawcnvltdmakl--gd--ankfyydenlkkwveeg--vd-pap-----esaplpppp------------------------------------------------------------------------------------------------------------------------------------------------------------------------------------------------------------ta--s-r---------------------------ftgtspfqeeahg--ssqa--vts----k----pgt-pp----------------l--------------------------ap--iggnhysnrrq-ggg-----vrsryvdtfnkgg-----stgpv----k-s-v-tgs-------l---------------------------------------m--------------------------------------pppmag--agmts--------------------------tva-nmfvpg-aa----------------------------------------------------------------------------------------------------------pgspfqenngdagesfvggcskngdvggyggllsdsassntnmgagvgyppptycmnpqvwsadngraslkaesadlssdgaarmfggahtrssswggypssfqdahvpgeedvfgascsgrhrvsrseqtvdaaslsvgqsgysnfslpkgsggdvpvppp------------------ppl-------------------------------------gvpstgg--enrdlsrhmtvfwsmrysnleytcattlgsrsthagescggdmnelsgrtiagrcpqlad-------------------rsg-d-n--ggwrgygplagnsldvglylvsvggna------davgdcvggeg----------------mli-----fawtw-rs-r----r-ndvge--------r-----------------------------------rvavl--rwa
'sec16_populus_gi|224138596|ref|XP_002326642_1|_predicted_protein_'                                                                        me----dq------------------------------------------------------------------------------------------------------------------------------------------------------------------------------------------------------------------------------------------------------------------------------------------------------------------------------------------------------------------------------------------------------------------------------------------------------------------------------------------------------------------------------------------------------------------------------------------------------------------------------------------------------------------------------------------------------------------------------------------------------------------------------------------------------------------------------------------------------------------------------------------------------------------------------------------------------------------------------------------------------------------------------------------------------------------------------------------------------------------------------------------------------------------------------------------------------------------------------------------------------------------------------------------------------------------------------------------------------------------td--------------------------------------------------------------------------------------------------------------------------------------------------------------------------------------------------------------------------------------------------------------------------------------------------------------------------------------------------------------------------------------------------------------------------------------------------------------------------------------------------------------------------------------------------------------------------------------------------------------------------------------------------------------------------------------------------------------------------------------------------------------------------------------------------------------------------------------------------------------------------------------------------------------------------------------------------------------------------------------------------------------------------------------------------------------------------------------------------------------------------------------------------------------------------------------------------------------------------------------------------------------------------------------------------------------------------------------------------------------------------------------------------------------------------------------------------------------------------------------------------------------------------------------------------------------------------------------------------------------------------------------------------------------------------------------------------------------------------------------------------------------------------------------------------------------------------------------------------------------------------------------------------------------------------------------------------------------------------------------------------------------------------------------------------------------------------------------------------------------------------------------------------------------------------------------------------------------------------------------------------------------------------------------------------edffdkl---------vddd----------------fgp-------------------------------------------------------------------------------------------------------------------------------------------------------------------------------------------------------------------------------------------------------------------------------------------------------------------------------------pnldsgpkftegsdsdeakafanlsiedtkggfegkvendgagldgvkaeesnalesvnslglsdgviesnndgigsevvpettvcqssgslksgvkevgwgsfyadsadngnhgfgsssdffndfgggsedfpanivqsasnvenrggggldnsvsyeqyqdgsqvyggsvmesvngldlsssqywenmypgw------------------------------------------------------------------------------------------------------------------------------------------------------------------------------------------------------------------------------------------------------------------------------------------------------------------------------------------------------------------------------------------------------------------------------------------------------------------------------------------------------------------------------------------------------------------------------------------------------------------------------------------------------------------------------------------------------------------------------------------------------------------------------------------------------------------------------------------------------------------------------------------------------------------------------------------------------------------------------------------------------------------------------------------------------------------------------------------------------------------------------------------------------------------------------------------------------------------------------------------------------------------------------------------------------kqdantgqwyqvdafdatasmqg----sadgalgvecvaasasisdgkkevnylqqtsqsvvgtvaetsttesvs---swnqvsqgnnngypehmvfdpqypgwyydtmvgewrsldsytpsaqsstvqtndqqnqngfafsnpyspnsssmnaeygqadkygyqgynnqglhgsggesygsynqqglnmwqpqtaaktdtisnfggnqqlenlygsnangfvgsqsfvhggnfsqksnqetvkqneqaifsndyfssq-----------kqasvphqsfqsnqqfsyapn---t-----------------g--rs-s-----agrpphalvtfgfggklivmkds-----------------------------------s-------sl-rktsfssq-----------d----------h---------v-------------------ggsisvmnlmei-------------------------------------ilgs-----sdnassvgggtcsyfhal--cqqsfpgplvgg-----------------nvgnkelnkwideriah-cesl------------------------------------------------------------g---vnqrkg-------ealrlllallkiacqh-y-gklr---s--------------------pfg-t------dnl------l--------------------ke-------s---------------------------------------------------------------------------da--pesavaklfasakknsthfseygaldhclqnmpfegqiratasevqhllvsgrkkealqcaqegqlwgpalvlasqlg---dqyyvdtvklmalrqlva----g-----s------------pl-------rtlclliagqpaev------------------------------------------------------------------f-------------------stdsnvhggfpgdlsipqqpvqfg--------------------------------------------------------anrmlddweenlavitanrtkdd---------------elvlmhlgdclwkd-r-seitaahicyliaean--fes--------------------------------------ys-dt----------a--rlcligadh-------------wkhp--rtya-npea---iq--------------------------------------------rtelyeyskvlg----------------------n----------------s-----qfillpfqpykliyaymlaevgkvsdslkycqavlkslktg------------------------------------r-a----pev----e-----------twkl-lvlsleerir---------------------------------------------------------------------------------------------------------------------------------------------------------------------------------------------------------------------------------------------------------------------------------------------------ahq-----------------------------------------------------------------------------------------------------------------------------------------------------------------------------------------------------------------------------------------------------------------------------------------------------------------------------------------------------------------------------------------------qggfttnlapgkivgkllnffdstahrvv-ggl-pp------------------------------------------------------------------------------------------------------------------------------------------------------------------------------------------------------------------------------------------------------------------------------------------------------------------------------------------------------------------------------------------------------------------------------------------------------------------------------------------------------------------------------------------------------------------------------------------------------------------------------------------------------------------------------------------------------------------------------------------------------------------------------------------------------------------------------------------------------------------------------------------------------------------------------------------------------------------------------------------------------------------------------------------------------------------------------------------------------------------------------------------------------------------------------------------------------------------------------------------------------------------------------------------------------------------------------------------------------------------------------------------------------------------------------------------------------------------------------------------------------------------------------------------------------------------------------------------------------------------------------papsasqgsv-pdshhqlvap-------------------------------------------------------------------rvsgsqstmtmsslissastepisewa-------------------------adgnkmtmhn---rsv-sepdf--------------------------------------------------------grspiqvcyll------------qveildlnclm--------fitqs--k--asgs--vgs-sr---f-------g---------r-fgfgsqllqk-tvg----------l-------vl--rprsdkqakl--ge--knkfyydeklkrwveeg--veptae-----a-aalappp------------------------------------------------------------------------------------------------------------------------------------------------------------------------------------------------------------tt--l-gfqnggsdynlksalknevsptdgnstfk-----------s---pts--tdh----p----sgi-pp----------------i----------------------p---as--s--nqfs--argrmg-----vraryvdtfnqgg-----gkpa---nlf-q-spsv---------------------------------------p-------s----------------------------------------vkpav------a--------------------------sna-kffvpa-pa----------------------------------------------------------------------------------------------------------p------------------------------------------------------------------------------------------------------------------------------------------------------------------apapsleysmeaiaeniqed---------------sattekpstfnmkendypqpstsssamamqrfpsmdnitrkggmingkdlvssnsrrtaswsgsfs----------------------dsf-------------------sppkvme--skspgealgmtpssf---mpsd-------------qsmt----------------------rm--------------p---ss-ssfgd---------------------------------------------elhe--vel
'sec16_mus|124378050|ref|NP_694765_2|_SEC16_homolog_A_'                                                                                    mq----pp-------------------------------------------------------------------------------------------------------------------p-----------------------------------------------------------------------------------------------------------------------------------------------------------------------------------------------------------------------------------------------------------------------------------------------------------------------------------------------------------------------------------------------------------------------------------------------------------------------------------------------------------------------------------------------------------------------------------------------------------------------------------------------------------------------------------------------------------------------------------------------------------------------------------------------------------------------------------------------------------------------------------------------------------------------------------------------------------------------------------------------------------------------------------------------------------------------------------------------------------------------------------------------------------------------------------------------------------------------------------------------q------------------------------------------------------------------------------------------------------------------------------------------------------------------------------------------------------------------------------------------------------------------------------------------------------------------------------------------------------------------------------------------------------------------------------------------------------------------------------------------------------------------------------------------------------------------------------------------------------------------------------------------------------------------------------------------------------------------------------------------------------------------------------------------------------------------------------------------------------------------------------------------------------------------------------------------------------------------------------------------------------------------------------------------------------avpsgvagpppagnprsmfwansp-yrkpannapvapitrplqpvtdpfa-----------------------------------------------------------------------------------------------------------------------------------------------------------------------------------------------------------------------------------------------------------------------------------------------------------------------------------------------------------------------------------------------------------------------------------------------------------------------------------------------------------------------------------------------------------------------------fnrqtlqn-tpvgsssksslpnlpgpalsvfsqwpglpvtptnagdsstglheplsgtlsqpradaslfppastpsslpglevsrnaeadpssghevqmlphsahyipgvgpeqplggqmndsgsgpdqpmnrhaphdgavthaaspflpqpqmpgqwgpaqggpqpsyqhhspylegpvqnmglqaaslphfpppsslhqgpgheshapqtftpaslasgegneivhqqsknhplssfppkhtfeqnsrignmwaspelkqnpgvnkehlldpahvnpftqgnspenqahhppvaatnhalqeaasgalsmffqgeeteneenlssekagldkrlnldsfsstsrlghppppgasgvyqafprgpsseaaqegdaqpyfsqsvgvrldkqstvppandawgdvpgtgtrcasgpqcenvenlefvqnqevlpretlsvdpfplsdqirygplpgpaasrpatvgltrggglnleapdtplhptrpdsvsssysshshrsppgsarpqelvgtfiqqevgkleddtsgsffkqidsspvgg-etdevtgsqnccsslsqpstpsppkptgvfqtsanssfepvkshlvgvkpvead--------ranmv----------------vevrgtqycpkkrraavappdatsgnleqppdnmetpcapqacplplsttgeagqlvsntagtpldtvrpvpdkrpsaraqgpvkcespattlwaqnelpdfggnvllapaapalyvpvkpkpsevvhhpekgmsgqkawkqgsvpplqnqdppgasenlenppkvgeeealpvqassgyasllssppteslhnqpvliaqpdqsynlaqpinfsvsllnpneknqswgdavvgersivsnnwalggdpeeraalsgvpasavtgaslpssipqncapqgsgssemiasqsaswlv------qqlspqtpqsphpnaekgpsefvsspagntsvm----lvppa-sstlvpnsnkakhssn------------------------------------------------------------------------------------------------------------------------------------------------------------------------qeeavgaldf------------------------------------------------------------------------------------------------------------------------------------------------------------------------------------------------------------------------------------------------------------------------------------------------------------------------------------------------------------------------------------------------------------------------------------------------------------------------------------------------------------------------------------------------------------------------------------------------------------------------------------------------------------------------------------------------------------------------------------------------------------------------------------------------------------------------------------------------------------------------------------------------------------------------------------------------------------------------------------------------------------------------------------------------------------------------tlnrtlenpvrmyspspsdgpasqqplpnhprqsgpglhnqdhfyqqvtkdaqdqhrleraqpelvpp-rpqnspqvpqascpepsnpesppt-qgqseslaqppaspasvntgqllpqppqassasvtstnssqaavrseqlwlhppppntfgpapqdlasyyyyrpl------------------ydayqsqyps----pyp-sdpgt-aslyyqdmyglyepryrpydssasayae--nhryseperpssrashysdqlaprqgypegy-ynsksgwsshsdyyanyysgqyd-ygdpsrwdry---ygsrlrdprtwdrrywydsehdpy----rk-dhyaysdrpekcddhwrydprftgsfdddaeihrdp-----ygeeadrrsihsehsarslrsthslpsrrsslsshshqsqiyrsh-hvtggsfeaphapgsfhgdyaygtyasnfsgahgfp-----------e--ysypadtswpaveqvpsr---p-----------------t--spek------ftvphvcarfgpggqllkvipn-----------------------------------l----------------ps-----------e----------g---------q-------------------palveihsletl-------------------------------------lqht-----p-e-------------qe--emrsfpgplgkd-----------------dthkvdvinfaqnkatk-clqn------------------------------------------------------------e---s-lidk-------esasllwkfiillcrq-n-gtvv---g--------------------tdi-a------ell------l--------------------rd-------h-r--------t-vwlpg-----k---sp-neanlidf--tneaveqv----------------------------eee-esgeaqlsf----------------ltdsqtv-ttsvleketerfrelllygrkkdalesamknglwghalllaskmd---srtharvmtrfans-lpi----n-----d------------pl-------qtvyqlmsgrmpaa------------------------------------------------------------------s-------------------t-----------------------------------------------------------------------------ccgdekwgdwrphlamvlsnlnnnmdv------------esrtmatmgdtla-s-k-glldaahfcylmaqvg--fgv--------------------------------------ytkkt----------t--klvligsnh-------------slpf--lkfa-tnea---iq--------------------------------------------rteayeyaqslg----------------------a----------------h-----tcslpnfqvfkfiylcrlaemglatqafhyceviaksvltq-----------------------------------pga------ys----p-----------vlis-qltqmasqlr---------------------------------------------------------------------------------------------------------------------------------------------------------------------------------------------------------------------------------------------------------------------------------------------------lf----------------------------------------------------------------------------------------------------------------------------------------------------------------------------------------------------------------------------------------------------------------------------------------------------------------------------------------------------------------------------------------------------------------------------------------------------------------------------------------------------------------------------------------------------------------------------------------------------------------------------------------------------------------------------------------------------------------------------------------------------------------------------------------------------------------------------------------------------------------------------------------------------------------------------------------------------------------------------------dpqlkekp-----------eeesfvepawlvqlqhverqiqegtvlw----------------------------------------------sqdgt---ep------------------------------------------------------------------------------------------------------------------------------------------------------qqcrit-----------------------------------------------------------------------------------------------------------------------------------------------------------------------------------------------------------------------------------------------------------------------------------------------------------------------------------------------------------------------------------------------------------------------------------------sgse---veqsdgpglnqqagpqadnpll---mpsteplmhgvqllp------------------------------------------------------------------------------------------------------------------------------------------------------------tapqtlpdgq--------pahlsrvpmfp----------------vpmsrgplelspaygppgsalgfpessrsdpavlhpgqalppttl--------------------------------s----------lqesglppqeakspdpemvprgspvrhspp-elsqeefges--------------------------------------------------------------------------------------------fa-------------------------dpgssrt-aqdl-etspvwdlgssslt-ra----------------------------------------p-------------sltsd------------s---egkkpaq--------avkke--p--kepk--kte-sw---f-------s--------rw-l---p---------------------------gk--k---rteaylpddk--nksivwdekknqwvnln--epeee-------kkappppp------------------------------------------------------------------------------------------------------------------------------------------------------------------------------------------------------------ts--f-p---------------------------r-----------v---pqv--apt----g----pag-pp----------------t--------------------------as--v--nvfs--rk-agg-----sraryvdvlnpsg-----tqrse----p-a-lapad------ff-------------------------------------------------------------------------------aplapl-----p--------------------------ips-nlfvpn-pd----------------------------------------------------------------------------------------------------------aee--------------------------------------------------------------------------------------------------------------------------------------------------------------p------------------qpadgt-------gc--------------------------------rgqapagtqskaestlepkvgsstvsapgpellpskp-----------------------dg-------------------sqg--gea-pgdhcptgaphggsv---pfynpaqlv------qa---------------------------s-----vts-g-ns-r----p-grigq--------r-----------------------------------k--ya--aln
'sec16_|114786441|gb|ABI78944_1|_SEC16L_'                                                                                                  mp----g---------------------------------------------------------------------------------------------------------------------------------------------------------------------------------------------------------------------------------------------------------------------------------------------------------------------------------------------------------------------------------------------------------------------------------------------------------------------------------------------------------------------------------------------------------------------------------------------------------------------------------------------------------------------------------------------------------------------------------------------------------------------------------------------------------------------------------------------------------------------------------------------------------------------------------------------------------------------------------------------------------------------------------------------------------------------------------------------------------------------------------------------------------------------------------------------------------------------------------------------------------------------------------------------------------------------------------------------------------------------------------------------------------------------------------------------------------------------------------------------------------------------------------------------------------------------------------------------------------------------------------------------------------------------------------------------------------------------------------------------------------------------------------------------------------------------------------------------------------------------------------------------------------------------------------------------------------------------------------------------------------------------------------------------------------------------------------------------------------------------------------------------------------------------------------------------------------------------------------------------------------------------------------------------------------------------------------------------------------------------------------------------------------------------------------------------------------------------------------------------------------------------------------------------------------------------------------------------------------------------------------------------------------------------------------------------------------------------------------------------------------------------------------------------------------------------------------------------------------------------------------------------------------------------------------------------------------------------------------------------------------------------------------------------------------------------------------------------------------------------------------------------------------------------------------ldrplsrqnphdgvvtpaaspslpqpglqmpgqwgpvqggpqpsgqhrspcpegpvpsgvpcatsvphfptpsilhqgpgheqhsplvappaalpsdgrdevshlqsgshlannsdpestfrqnprivnhwaspelrqnpgvknehrpasalvnplargdspenrthhplgagagsgcapleadsgasgalamffqggeteneenlssekagls-----------------------gqadfddfcsspglgrppapthvgagslcqallpgpsneaagdvwgdtastgvpdasgsqyenvenlefvqnqevlpseplnldpsspsdqfrygplpgp-------avprhgavchtgapdatlhtvhpdsvsssyssrshgrlsgsarpqelvgtfiqqevgkpedeasgsffkqidsspvgg-etdettvsqnyrgsvsqpstpsppkptgifqtsanssfepvkshlvgvkpfead--------ranvv----------------gevretcvrqkqcrpaaalpdaspgnleqppdnmetlcapqvcplplnstteavhmlphagappldtvypapekrpsartqgpvkcespattlwaqselpdfggnvllapaapalyvcakpq-ppvvqppeeamsgqqsrnpssaapvqsrggigasenlenppkmgeeealqsqassgyasllssppteslqnppvliaqpdhsynlaqpinfsvsl-snsheknqswrealvgdrpavsswalggdsgentslsgiptssvlslslpssvaqsnfpqgsgasemvsnqpanllvqppsqpvpenlvpesqkdrkagsalpgfanspagstsvv----lvppa-hgtlvpdgnkanhssh------------------------------------------------------------------------------------------------------------------------------------------------------------------------qedtygaldf------------------------------------------------------------------------------------------------------------------------------------------------------------------------------------------------------------------------------------------------------------------------------------------------------------------------------------------------------------------------------------------------------------------------------------------------------------------------------------------------------------------------------------------------------------------------------------------------------------------------------------------------------------------------------------------------------------------------------------------------------------------------------------------------------------------------------------------------------------------------------------------------------------------------------------------------------------------------------------------------------------------------------------------------------------------------tlsrtlenpvnvynpshsdslasqqsvashprqsgpgapnldrfyqqvtkdaqgqpgleraqqelvppqqqasppqlpkamfselsnpeslpaqgqaqnsaqspaslvlvdagqqlpprppqsssvslvssgsgqaavpseqpwpqpvpalapgpppqdlaayyyyrpl------------------ydayqpqysl----pyp-pepga-aslyyqdvyslyepryrpydgaasayaq--nyrypeperpssrashsserppprqgypegy-yssksgwssqsdyyasyyssqyd-ygdpghwdry--hysarvrdprtydrrywcdaeyday----rr-ehsafgdrpekrdnnwrydprftgsfdddpdphrdp-----ygeevdrrsvhsehsarslhsahslasrrsslsshshqsqiyrsh-nvaagsyeaplppgsfhgdfaygtyrsnfssgpgfp-----------e--ygypadtvwpameqvssr---p-----------------t--spek------fsvphvcarfgpggqlikvipn-----------------------------------l----------------ps-----------e----------g---------q-------------------palvevhsmeal-------------------------------------lqht-----s-e-------------qe--emrafpgplakd-----------------dthkvdvinfaqnkamk-clqn------------------------------------------------------------e---n-lidk-------esasllwnfivllcrq-n-gtvv---g--------------------tdi-a------ell------l--------------------rd-------h-r--------t-vwlpg-----k---sp-neanlidf--tneaveqv----------------------------eee-esgeaqlsf----------------ltggpaa-aasslereterfrelllygrkkdalesamknglwghalllaskmd---srtharvmtrfans-lpi----n-----d------------pl-------qtvyqlmsgrmpaa------------------------------------------------------------------s-------------------t-----------------------------------------------------------------------------ccgdekwgdwrphlamvlsnlnnnmdv------------esrtmatmgdtla-s-r-glldaahfcylmaqag--fgv--------------------------------------ytkkt----------t--klvligsnh-------------slpf--lkfa-tnea---iq--------------------------------------------rteayeyaqslg----------------------a----------------e-----tcplpsfqvfkfiyscrlaemglatqafhyceaiaksiltq-----------------------------------phl------ys----p-----------vlis-qlvqmasqlr---------------------------------------------------------------------------------------------------------------------------------------------------------------------------------------------------------------------------------------------------------------------------------------------------lf----------------------------------------------------------------------------------------------------------------------------------------------------------------------------------------------------------------------------------------------------------------------------------------------------------------------------------------------------------------------------------------------------------------------------------------------------------------------------------------------------------------------------------------------------------------------------------------------------------------------------------------------------------------------------------------------------------------------------------------------------------------------------------------------------------------------------------------------------------------------------------------------------------------------------------------------------------------------------------dpqlkekp-----------eeeslaaptwlvhlqqverqikegagvw----------------------------------------------hqdga---lp------------------------------------------------------------------------------------------------------------------------------------------------------qqcpgt-----------------------------------------------------------------------------------------------------------------------------------------------------------------------------------------------------------------------------------------------------------------------------------------------------------------------------------------------------------------------------------------------------------------------------------------psse---meqldrpglsqpgalgianpllavpapspehsspsvrllp------------------------------------------------------------------------------------------------------------------------------------------------------------sapqtlpdgp--------lasparvpmfp----------------vplppgplepgpgcvtpgpalgfl---------epsgpglppgvp--------------------------------p----------lqerrhllqearspdpgivpqeapvgnsls-elseenfdgk--------------------------------------------------------------------------------------------fa-------------------------nltpsrtvpd-seappgwdradsgptq-pp----------------------------------------l-------------slspa------------p---etkrpgq--------aakke--t--kepk--kge-sw---f-------f--------rw-l---p---------------------------gk--k---kteaylpddk--nksivwdekknqwvnln--epeee-------kkappppp------------------------------------------------------------------------------------------------------------------------------------------------------------------------------------------------------------ts--m-p---------------------------k-----------t---vqa--app----a----lpg-pp----------------g--------------------------ap--v--nmys--rr-aag-----traryvdvlnpsg-----tqrse----p-a-lapad------fv-------------------------------------------------------------------------------aplapl-----p--------------------------ips-nlfvpt-pd----------------------------------------------------------------------------------------------------------aee--------------------------------------------------------------------------------------------------------------------------------------------------------------p------------------qlpdgt-------gr--------------------------------eg--paaarglanpepapepklsrcssmsslsre-vs--------------------------------------------qhf--nqa-pgdlpaaggppsgam---pfynpaqla------qa---------------------------c-----ats-g-ss-r----l-grigq--------r-----------------------------------k--hl--vln
'sec16_rat_|149039274|gb|EDL93494_1|_rCG45759_'                                                                                            mi----as-------------------------------------------------------------------------------------------------------------------q-----------------------------------------------------------------------------------------------------------------------------------------------------------------------------------------------------------------------------------------------------------------------------------------------------------------------------------------------------------------------------------------------------------------------------------------------------------------------------------------------------------------------------------------------------------------------------------------------------------------------------------------------------------------------------------------------------------------------------------------------------------------------------------------------------------------------------------------------------------------------------------------------------------------------------------------------------------------------------------------------------------------------------------------------------------------------------------------------------------------------------------------------------------------------------------------------------------------------------------------------------------------------------------------------------------------------------------------------------------------------------------------------------------------------------------------------------------------------------------------------------------------------------------------------------------------------------------------------------------------------------------------------------------------------------------------------------------------------------------------------------------------------------------------------------------------------------------------------------------------------------------------------------------------------------------------------------------------------------------------------------------------------------------------------------------------------------------------------------------------------------------------------------------------------------------------------------------------------------------------------------------------------------------------------------------------------------------------------------------------------------------------------------------------------------------------------------------------------------------------------------------------------------------------------------------------------------------------------------------------------------------------------------------------------------------------------------------------------------------------------------------------------------------------------------------------------------------------------------------------------------------------------------------------------------------------------------------------------------------------------------------------------------------------------------------------------------------------------------------------------------------------------------------------------------------------------------------------------------------------------------------------------------------------------------------------------------------------------------------------------------------------------------------------------------------------------------------------------------------------------------------------------------------------------------------------------------------------------------------------------------------------------------------------------------------------------------------------------------------------------------------------------------------------------------------------------------------------------------------------------------------------------paswlvqqlspqipqsqhpnaekgpsefvnspangsvm----lappa-nsavipnsnkgyhsrn------------------------------------------------------------------------------------------------------------------------------------------------------------------------peeaigaldf------------------------------------------------------------------------------------------------------------------------------------------------------------------------------------------------------------------------------------------------------------------------------------------------------------------------------------------------------------------------------------------------------------------------------------------------------------------------------------------------------------------------------------------------------------------------------------------------------------------------------------------------------------------------------------------------------------------------------------------------------------------------------------------------------------------------------------------------------------------------------------------------------------------------------------------------------------------------------------------------------------------------------------------------------------------------tlsrtlenpvrmcspshsnspasqqplanhprqsgpglhnqdhfyqqvtkdaqdhrslergqselvppppqnspqqvpqaacpepsnpesppt--qgqseglvqpsaspapvntgqqpqppqsssasvtstnsnqaavrseq-pwlhpppttfgpapqdlasyyyyrpp------------------yeayqspyps----pyp-sdpga-aslyyqdiyglyepryrpydssasayae--nhryseperpssrashysdqltprqgypegy-ynsksgwsshsdyyanyysgqyd-ygdpgrwdry---ygsrfrdprtwdrrywydsdhdpy----rk-dnyaysdrpekcddhwrydprftgsfdddtelhrdp-----ygeevdrrsihsehsarslrsthslpsrrsslsshshqsqiyrsh-hvtggsfeaphapgsfhgdyaygtyasnfsgahgfp-----------e--ysypadtswpaaeqvpsr---p-----------------t--spek------ftvphvcarfgpggqllkvipn-----------------------------------l----------------ps-----------e----------g---------q-------------------palveihsletl-------------------------------------lqht-----p-e-------------qe--emrsfpgplgkd-----------------dthkvdvinfaqnkatk-clqn------------------------------------------------------------e---s-lidk-------esasllwnfiillcrq-n-gtvv---g--------------------tdi-a------ell------l--------------------rd-------h-r--------t-vwlpg-----k---sp-neanlidf--tneaveqv----------------------------eee-esgeaqlsf----------------ltdsqtv-tssvleketerfrelllygrkkdalesamknglwghalllaskmd---srtharvmtrfans-lpi----n-----d------------pl-------qtvyqlmsgrmpaa------------------------------------------------------------------s-------------------t-----------------------------------------------------------------------------ccgdekwgdwrphlamvlsnlnnnmdv------------esrtmatmgdtla-s-k-glldaahfcylmaqvg--fgv--------------------------------------ytkkt----------t--klvligsnh-------------slpf--lkfa-tnea---iq--------------------------------------------rteayeyaqslg----------------------a----------------h-----tcslpnfqvfkfiylcrlaemglatqafhyceviaksvltq-----------------------------------pta------ys----p-----------vlis-qliqmasqlr---------------------------------------------------------------------------------------------------------------------------------------------------------------------------------------------------------------------------------------------------------------------------------------------------lf----------------------------------------------------------------------------------------------------------------------------------------------------------------------------------------------------------------------------------------------------------------------------------------------------------------------------------------------------------------------------------------------------------------------------------------------------------------------------------------------------------------------------------------------------------------------------------------------------------------------------------------------------------------------------------------------------------------------------------------------------------------------------------------------------------------------------------------------------------------------------------------------------------------------------------------------------------------------------------dpqlkekp-----------eeesfvepawlvqlqhverqiqegtvlw----------------------------------------------nqdgt---ep------------------------------------------------------------------------------------------------------------------------------------------------------qqchit-----------------------------------------------------------------------------------------------------------------------------------------------------------------------------------------------------------------------------------------------------------------------------------------------------------------------------------------------------------------------------------------------------------------------------------------sgse---veqpdgpglnqqagpradnpll---mpsteplvhsvqllp------------------------------------------------------------------------------------------------------------------------------------------------------------tapqtlpdgq--------pahlarvpmfp----------------vpmsrpplelsaaygppgsvlgfpessrsdpavlhpgqalppatp--------------------------------g----------lqesgpplqearspdpemvpqgspvrhspp-epreeefgkn--------------------------------------------------------------------------------------------va-------------------------dlgssrt-aqds-etspvwdlgssslt-ra----------------------------------------p-------------sltpd------------s---egkkpaq--------avkke--p--kepk--kte-sw---f-------s--------rw-l---p---------------------------gk--k---rteaylpddk--nksivwdekknqwvnln--epeee-------kkappppp------------------------------------------------------------------------------------------------------------------------------------------------------------------------------------------------------------ts--f-p---------------------------r-----------v---pqa--apt----g----pag-pp----------------m--------------------------as--v--nvfs--rk-agg-----sraryvdvlnpsg-----tqrse----p-a-lapad------ff-------------------------------------------------------------------------------aplapl-----p--------------------------ips-nlfvpn-pd----------------------------------------------------------------------------------------------------------aee--------------------------------------------------------------------------------------------------------------------------------------------------------------s------------------qpadgt-------gc--------------------------------rgqapagtqskaeptleakvvsstvsapgpelspskp----------------------adg-------------------sqg--gea-pgdhcpagatpggsv---pfynpaqlv------qa---------------------------s-----vts-g-ts-r----p-grigq--------r-----------------------------------k--ya--aln
'sec16_danio_|189534472|ref|XP_695457_3|_PREDICTED__hypothetical_protein_LOC567075_'                                                       mq----pp-------------------------------------------------------------------------------------------------------------------p-----------------------------------------------------------------------------------------------------------------------------------------------------------------------------------------------------------------------------------------------------------------------------------------------------------------------------------------------------------------------------------------------------------------------------------------------------------------------------------------------------------------------------------------------------------------------------------------------------------------------------------------------------------------------------------------------------------------------------------------------------------------------------------------------------------------------------------------------------------------------------------------------------------------------------------------------------------------------------------------------------------------------------------------------------------------------------------------------------------------------------------------------------------------------------------------------------------------------------------------------r-t-----------------------------------------------------------------------------------------------------------------------------------------------------------------------------------------------------------------tppgasgppppsggpnsfrrnrphkhgaasamt-------------------------------------------------------------------------------------------------------------------------------------------------------------------------paapstmpvtdpfafgrqn-------------------------------------------------fssmagssqapptnsnplpmqspplpgfnptappqgpppgpaqaaspgpppriftpqpvpsrpgsssipppaeagyfssqepipyiaqlpnpapplipstshppsttptppvqsqapfhsqptpplpshwvpehgsrppsvqnyfqptsdlpsqpfqaqaphpgpspltapppvpspltapppltspltappltqsqnqfqsaqpnvsgpaatyqqnshfpahnyfsqsggpsepwfnqnpqdpsqrayhvpysevpsdsgtlsmffggndveneetltge-----------------------------------------------------------grvngihqplhsttefsgpylndsgniragtgpsdsvenlecv----------pnqevlpsep----------------------------ppshafeggpnletpdsaprlars---asvsssysnvshssghgahsgghvprrqqvvgtfiqqesprppdhpplh-ps----------------------------------------------------------------------------------------------------------------------------------------------------------------------------------------------------------------------------------------------------------------------------------------------------------------------------------------------------------------------------------------------------------------------------------------------------------------------------------------------------------------------------------------------------------------------------------------------------------------------------------------------------------------------------------------------------------------------------------------------------------------------------------------------------------------------------------------------------------------------------------------------------------------------------------------------------------------------------------------------------------------------------------------------------------------------------------------------------------------------------------------------------------------------------------------------------tggyfeqidsnpa--------------aeasptfptpsppkpvgvfqasanssfepvrshgvgvrpaevd--------rarvv----------------me----------------------------------------------------------------------------------------------------------------------------------------------------------------------------------------------------------------------------------------------------------------------------------------------------------------------------------------------------kggrdmqpgnlehppdnle------------------------------------------------------------------------------------------------------------------------------------------------------------------------tiy------------------------------lserrpssraqgarrpiespatalwaqndtaslsanillapaapsltatfvpahpseviqppedgpl---------dlhparpdpqppsenleippd------stpqaslgyasllvtsppeealnqpvliappssnyslis------------------------------------------------------------------sqnllqpsilpspqetaapvhphpqssltnqmpqnspptnqppllfsqtpvnfssssaqgvlnltreandgqaarpnlsraqslkgdsqflppsatqappssaastnhnqpsnyqlldfsmhqpqstnqvtsvpavsqsthpaglvnntpgfylqvtkdaq----------------------------------------------------------------------------------------------------------------------------------------------------------------------------------------------------------------------------------------------------------------------------------------------------qgg-------------------------------------------------------------------------------------------------------------qsdtdslshqqnsnpplpssnqldnnqtlnshpppppaqnqppp---------------------qapp-----------------------------------------------------------------------------------------------------------------------------------thpgappt-----g------------------------------------------------------------------------------------------------------------------------------------pgsaqpppyppqsgnsttqppqepqrppsslgsqsgygvppamppgpgypgyypgaype------------------yqdgrvpypp----qyp-vdprt-qnyyqddpyrrgdprygwydgqnpgyr----eaerqperpssrtsqysdrpssrqgyqedfsrssrsay---deyyanyykrqydaygdrsrwy--dpnaaydprykayydqmygwyynqdgyrggqayynqqyqnrgregyddpwryypgydssfddds-rrrdp-----yaddfdrrsvhseqsahsvhss---hsrrssfssrsqqsqvyrsqpdlvsaaydat--gttlpadytysqypn--psdtvny-----------gqdpynsadntwsapeqpppr---p-----------------l--tp-e-----kfsiphrcarfgpagqlilvqpn-----------------------------------l----------------ps-----------a----------g---------q-------------------ptlveihsmetl-------------------------------------lqds-----p-e-------------qs--dmrsfpgplvke-----------------ethkvdvmkfaqnkaqe-clrn------------------------------------------------------------d---d-lidk-------dsayliwefivllcrq-n-gtvv---g--------------------tdi-a------dll------l--------------------ke-------h-r--------s-vwlpg-----k---sp-neanlidf--nneaieha----------------------------ee--dmg--qmsl----------------lsdtfmg-vpenigkdterfrelllfgrkkdalesamknglwghalllaskmd---nrtharvmtrfans-lpi----n-----d------------pl-------qtvyqlmsgrmpaa------------------------------------------------------------------a-------------------tc---------------------c--------------------------------------------------------gdekwgdwrphlamvlsnlthtldl------------dtrtistmgdtla-s-k-glvdaahfcylmaqvg--fgv--------------------------------------ytkks----------t--kmvlissnh-------------slpf--lkfc-ssea---iq--------------------------------------------rtesyeyaqslg----------------------s----------------q-----plslpnfqvfkfiyacrlaesglcaqafhycevisrtllsl-----------------------------------pe------yys----p-----------vfis-qliqmslrlr---------------------------------------------------------------------------------------------------------------------------------------------------------------------------------------------------------------------------------------------------------------------------------------------------ffd----------------------pqlk----erp--e------------------------------------------------------------------------------------------------------------------------------------------------------------------------------------------------------------------------------------------------------------------------------------------------------------------------------------------------------------------------qelfiepdwllhlrql-dgq-ik--------------------------------------------------------------------------------------------------------------------------------------------------------------------------------------------------------------------------------------------------------------------------------------------------------------------------------------------------------------------------------------------------------------------------------------------------------------------------------------------------------------------------------------------------------------------------------------------------------------------------------------------------------------------------------------------------------------------------------------------------------------------------------------------------------------------------------------------------------------------------------------------------------------------------------------------------------------------------------------------------------------------------------------------------------------------------------------------------------------------------------------------------------------------------------------------------------------------------------------egvislrtdrstpqlypcstpss-----edqcsppeppaltpdphna-----lmtslvppaavqlmp------------------------------------------------------------------------------------------------------------------------------------------------------------pappt-ilqdgavslqqvpppsesvpfypvapgppqpnfvapyqpe--mqeqympmppqipq----hmppqmptynpaemppqmpqgmp-------------------------------gqm----------pppmhgaergsapsspqqfpqpsptf-anp-pppgkdfyde-------------------------------------------------------------------marlgpgrrsrttsqssmhmapgrrsr-------------------------ttses-snhs---gre-rsssf--------------------------------------------------------anqgspppppi------------peappqdvper--------tkkds--p--kkqg--sgg-gl---l-------t---------w-l---fp---kr-----------------------------kneahlpddk--nksivwdekkqkwvnld--epeees-------kpppppp------------------------------------------------------------------------------------------------------------------------------------------------------------------------------------------------------------tg--f-p---------------------------k-----------a---pms--apamvppg----vag-pp----------------s----------------------g---pp--v--nmfs--rr--ag-----trsryvdvlnpgr---ggakava----s-v-pppad------lf-------------------------------------------------------------------------------aplapm-----a--------------------------mpa-nlftpa-aa----------------------------------------------------------------------------------------------------------pde--------------------------------------------------------------------------------------------------------------------------------------------------------------q------------------qpmegsvpdtsgent-lqtsatvpqmfnpn------------------------------------------------aalppg-------------------peg----------------------tqs--gea-paqqpvqgappaggv---tfyn-------------psqf----------------------aqs---vp-t-n-rt-r----p-grlgq---------------------------------------------rgyp--tpk
'sec16_|194671785|ref|XP_597914_4|_PREDICTED__similar_to_SEC16_homolog_A_'                                                                 mq----pp-------------------------------------------------------------------------------------------------------------------p-----------------------------------------------------------------------------------------------------------------------------------------------------------------------------------------------------------------------------------------------------------------------------------------------------------------------------------------------------------------------------------------------------------------------------------------------------------------------------------------------------------------------------------------------------------------------------------------------------------------------------------------------------------------------------------------------------------------------------------------------------------------------------------------------------------------------------------------------------------------------------------------------------------------------------------------------------------------------------------------------------------------------------------------------------------------------------------------------------------------------------------------------------------------------------------------------------------------------------------------------q------------------------------------------------------------------------------------------------------------------------------------------------------------------------------------------------------------------------------------------------------------------------------------------------------------------------------------------------------------------------------------------------------------------------------------------------------------------------------------------------------------------------------------------------------------------------------------------------------------------------------------------------------------------------------------------------------------------------------------------------------------------------------------------------------------------------------------------------------------------------------------------------------------------------------------------------------------------------------------------------------------------------------------------------------avpsgvvgpppsgspqtmfwsnspyrrqagshapmapvacplqpvtdpfa-----------------------------------------------------------------------------------------------------------------------------------------------------------------------------------------------------------------------------------------------------------------------------------------------------------------------------------------------------------------------------------------------------------------------------------------------------------------------------------------------------------------------------------------------------------------------------fsrqalqttslggssksslpilqgpalpsslqraglpvphtntgdssqgpceplpgppvqpradaspfpgapmpsashgpettrsakapgpepelpdppyppqyipaagssgargglpqghasgpdrplsrpsppdsatppaalplppqpcqqvpgqwgpgqggprppgqhywpgpegppqipgphassvthfpplsslhqrpgheqlgppaslpgpsasggkneaaylpsgdhsansfdpesafrqnsrvgnaranqelrsspgvnreqlsglaaisplaqvnrpesrshylpgagggwtplevgsgalamffkggeteneenlsleta---------------------gsagqadidsfclgqlpahvgvggahqafprgsssepmqlggepqpaskaaamdvwadtaragaqyenvenlefvqnqevlpsepltmdpsspgdplrcgplpgpagprlsavgpagsggpnlealdmtahparsdsvssgyggkshralpgaarpc-dsgtfiqqevgkpedesagrffkqidsspvgg-etde-tssqnyhgslsqpstpsppkptgvfqtsanssfepvkshlvgvkpiead--------ranvv----------------gevrgpsahqkqhraaaatpdatpgnleqppdnmetlfppqrcvpplttpveagrgllqatgppletvlpapekrpstraqgpgtcespattlwaqnelpdfggnvllapaapalhvpvkpqpseviqppdegv------arqvgpgcqsgdglgtsenlenppqlgeeevlppqagpgyasllssppteclqnqpvliaqpdqsyslaqpvnssvsl-p--nsnekapswrdssvgdkpsvsgraaggdpgenvplsgmpagslvcspppshlaqspfpqasgtydmvsnqaanllvqlhshpkpslpegqkahsaecvppeglpspagasglv----lvppa-ggssvpgsskpglcgr------------------------------------------------------------------------------------------------------------------------------------------------------------------------rdgavgaldc------------------------------------------------------------------------------------------------------------------------------------------------------------------------------------------------------------------------------------------------------------------------------------------------------------------------------------------------------------------------------------------------------------------------------------------------------------------------------------------------------------------------------------------------------------------------------------------------------------------------------------------------------------------------------------------------------------------------------------------------------------------------------------------------------------------------------------------------------------------------------------------------------------------------------------------------------------------------------------------------------------------------------------------------------------------------tfsrtlenpagvygpahadgpasgqqptascrplgpganspdrfyqqvmkeaqdqpgaerakqelapp---lpapqgpravllepstpgsppv-qaqpadpaqpaspapadagqqlpprpprsssasvvstsssqaaprpdqqwlq--------ppppdlasyyyyrsl------------------ydgyqppyps----pyp-pdpgp-aphyyqdvyglydpryrpsdg--aayvd--pcrcpeperpgsrashcsdrpvarqvypegy-ynsksgwssqsdyyaayysgqyd-ygdpsrwdrf--yygprfrdprsydrgywcdaeydlc----rk-enyaygdrpekyddryrydprftgsfddepepprdp-----ygeevdrrsehsehsarslrsapslqsrrssfsahshqsqvyrsh-nvpsgsyevppppgsfhgdyaygpygsdfhgapgfp-----------e--ygypaeaswpsveqapsr---p-----------------t--spek------fsvphvcarfgpggqlikvipn-----------------------------------l----------------ps-----------e----------g---------q-------------------palveihsmetl-------------------------------------lqht-----p-e-------------qe--emrafpgplgkd-----------------ethkvdvinfaqnkatk-clqn------------------------------------------------------------e---n-lidk-------esasllwsfivllcrq-n-gtvv---g--------------------tdi-a------ell------l--------------------rd-------h-r--------t-vwlpg-----k---sp-neanlidf--tneaveqa----------------------------eee-esgeaqlsf----------------ltdsq---aastlekdterfrelllygrkkdalesamknglwghalllaskmd---srtharvmtrfans-lpi----n-----d------------pl-------qtvyqlmsgrmpaa------------------------------------------------------------------s-------------------t-----------------------------------------------------------------------------ccgdekwgdwrphlamilsnlsssvdv------------esramatmgdtla-s-k-glidaahfcylmaqvg--fgv--------------------------------------ytkkt----------a--klvligsnh-------------slpf--lkfa-tnea---iq--------------------------------------------rteayeyaqslg----------------------a----------------q-----acsppsfqvfrfiyccrlaemglaaqafhyceaiarsvlaq-----------------------------------phr------hs----p-----------vllr-qlvqvasqlr---------------------------------------------------------------------------------------------------------------------------------------------------------------------------------------------------------------------------------------------------------------------------------------------------lf----------------------------------------------------------------------------------------------------------------------------------------------------------------------------------------------------------------------------------------------------------------------------------------------------------------------------------------------------------------------------------------------------------------------------------------------------------------------------------------------------------------------------------------------------------------------------------------------------------------------------------------------------------------------------------------------------------------------------------------------------------------------------------------------------------------------------------------------------------------------------------------------------------------------------------------------------------------------------------dpqlkekp-----------eeeasaeppwlvqlqlverqveegavaw----------------------------------------------sqdga---cp------------------------------------------------------------------------------------------------------------------------------------------------------phcpss-----------------------------------------------------------------------------------------------------------------------------------------------------------------------------------------------------------------------------------------------------------------------------------------------------------------------------------------------------------------------------------------------------------------------------------------pspe---vgprdgpeptqlvglgadnpllappvtgaellsqdvrllp------------------------------------------------------------------------------------------------------------------------------------------------------------sapltlpdgp--------aaipvrvpmfp----------------v-plpgpvelgpvhgppgavpgfpepsgpdpvalypg----pgv------------------------------p--p----------lqetdrllpeargqdtgvvpqetpgrssrs-epgeeefggn--------------------------------------------------------------------------------------------fa-------------------------dtgsfr--------tspspdtppqalq-lp----------------------------------------a-------------pltpa------------p---eaqrpvq--------aakke--s--kepk-ksse-sw---f-------s--------rw-l---p---------------------------vk--k---rteaylpddk--nksivwdekknrwvdvn--epeee-------kkappppp------------------------------------------------------------------------------------------------------------------------------------------------------------------------------------------------------------aa--l-p---------------------------k-----------a---pqa--ahp----g----pgg-lp----------------r--------------------------pt--v--nmys--rk-aag-----traryvdvlnpgg-----pqrse----p-a-vaptd------lf-------------------------------------------------------------------------------aplapl-----p--------------------------ipa-hllgpn-ad----------------------------------------------------------------------------------------------------------aee--------------------------------------------------------------------------------------------------------------------------------------------------------------l------------------pstega------s---------------------------------re-----gparpeptsdpkvfgpavaslpgpelpasgl-dgpqggelsrcsslsslsrevsqh-------------------fnq----a-pgalapagapsgaav---pfynpaqfa------qa---------------------------p-----aas-g-ss-r----t-grigq--------r-----------------------------------k--yp--als
'sec16_|110754961|ref|XP_393378_3|_PREDICTED__similar_to_Protein_KIAA0310_isoform_1_'                                                      ms----at-------------------------------------------------------------------------------------------------------------------p-----------------------------------------------------------------------------------------------------------------------------------------------------------------------------------------------------------------------------------------------------------------------------------------------------------------------------------------------------------------------------------------------------------------------------------------------------------------------------------------------------------------------------------------------------------------------------------------------------------------------------------------------------------------------------------------------------------------------------------------------------------------------------------------------------------------------------------------------------------------------------------------------------------------------------------------------------------------------------------------------------------------------------------------------------------------------------------------------------------------------------------------------------------------------------------------------------------------------------------------------e-t-----------------------------------------------------------------------------------------------------------------------------------------------------------------------------------------------------------------vst-----------------------------------------------------------------------------------------------------------------------------------------------------------------------------------------------------------------------------------------------------------------------------------------------------------------------------------------------------------------------------------vassenisiqenndfnlandsiewgknnsteelptkleqlslgnklnknlenqndskdiqpitcddgwgqntasnnnttsdnisglpldcatlstenihsndnqkvisqehsvlnayqitnikpidnvaqsgydqwysqdtlqhvsenpwyskdnvcsskewgi---------------------------------------------------------------------------------------------------------eqnvenyeni----------q---------------------------------------------------------------------------------------------------------------------------------------------------------------------------------------------------------------------------------------------------------------------------------------------------------------------------------------------------------------------------------------------------------------------------------------------------------------------------------------------------------------------------------------------------------------------------------------------------------------------------------------------------------------------------------------------------------------------------------------------------------------------------------------------------------------------------------------------------------------------------------------------------------------------------------------------------------------------------------------------------------------------------------------------------------------------------------------------------------------------------------------------------------------------------------------------------------------------------------------------------------------------------------------------------------------------------------------------------qpsefvnlevvtpslqerdiygsrdsinketldndpkpilnst------------------------keivnmrdfrqeinnievpsaqsarshsl--------------------------------------------------------------------------------------------------------------------------------------------------------------------------------------------------------------------------------------------------------------------------------------------------------------------------------------lqseqvpdnyefasndrntfletgeltdshqeheptppsqddendevpndipflrevpgqsssidprrndptgqeqyiqsgqrlsdprrndpsgqeqslqirniserserrdvppgqernvpllsradsdtmerrndpsgrerslppqqsrndpsgeeryqsqsqimlepsetrevpgrgnesedsvqqtdenl--------------------------------------------------------------------------------------------------------------------------------------------------------------------------------------------------------------------------------------------------------------------------------------------------------------------------------rqipggafpnevaqssddrtngrvvtgsqevpsinstiqdqtsdsrnkreeavgasmresqgi-----------------------------------------------------------------------------------------------------------------------------------------------------------------------------------------------------------------------------------------------------------------------------------------------------------------------------------------------------------------------------------------------------------------------------------------------------------------------------------------------------------------------------------------------------------------------------------------------------------------------------------ssasn-----r------------------------------------------------------------------------------------------------------------------------------------rdsyededdevsgnsrddsrerrrdssserrryeyerksayydrereydddyyydrrrg------------------gendrtyntrdefdrreipyreddrkhhsrddldrhareeidrr----nrakediddrdirrrpddrrkdrvddgmrrreirdydlrysrdrd---yldrdrrrddrrprryddydirdpyrreyyddpysrgsrpssrssyndrdreyymrtrdpyypyngygvpgydygvhyannyyayienlrrtnpalysewyhkyyanqhqqqhisrgvgnypedrasvhsgrsscderfftnssacfyspnkalyvpyfgypewtrspqrrqnssyqnlnr-----------atdkrtlgdmsmledsaatsa---r-----------------m--tp-t-----kfsishaygcfsigs--------------------------------------------lihvypay--------ps-----------d----------g---------e-------------------rakvdifklenl-------------------------------------lshd-----p-i-------------ar--dlraypgplikqv---------------gvthkktiieycenkikk-aasn------------------------------------------------------------e---e-mvdr-------asyillyelmimliqq-n-gnvv---g--------------------vdi-a------all------l--------------------rn-------k-d-----------------------------aypydm--nkqklqds----------------------------grr-esvisqrsgisigdsiqgnqdsvigsekienkprk-sieqitdefrntllygliqealeyamneglwghalflaskld---krthasvmtrfans-lpf----h-----d------------pl-------qtlyqlhsgrvpav------------------------------------------------------------------v-------------------tg---------------------i--------------------------------------------------------sdprwddwrphlamiisntsanpei------------nrrsittlgdtls-t-r-gdiyaahfcyilaqvd--fgt--------------------------------------ygann----------v--klvliganh-------------hkpy--ntff-ttea---vm--------------------------------------------lteiyeyarnls----------------------e----------------p-----gftlidlqtfkfdlaikmvdhgliekallyieqiavnifne-----------------------------------p--s----kyk----k-----------sfin-avynlgdrir---------------------------------------------------------------------------------------------------------------------------------------------------------------------------------------------------------------------------------------------------------------------------------------------------yhd----------------------pvyk----esv--erdeiitltwfnnlseivesynnvqnqevheikqqqqwntiqseyregptsmmevtttdtqsewqplslpsnipdtydqsmqytknneesyqqpqqqeywnqdsyyqnnygrndstisnwqqsthssyppeqgdiddsqqqekwnyesereektstlevsnymltadsnldpewllddnnisslrrrkvltnsdrcvtsyssdsninistnisstsnpfrstnfdenfmklrkiitypkvtttypkilshntiylkdinrkkkldyryikppssqppiflkyensltlsattdldiqfskvnfesfskldlnlgsktsivsenmsqsltqycnfedkkvmriaphirrkdvicdtvdawsysnssessselyrykpl-ifggty--------------------------------------------------------------------------------------------------------------------------------------------------------------------------------------------------------------------------------------------------------------------------------------------------------------------------------------------------------------------------------------------------------------------------------------------------------------------------------------------------------------------------------------------------------------------------------------------------------------------------------------------------------------------------------------------------------------------------------------------------------------------------------------------------------------------------------------------------------------------------------------------------------------------------------------------------------------------------------------------------------------------------------------------------------------------------------------------------------------------------------------------------------------------------------------------------------------------------------------------------------------------------------------------------------------------------------------------------------------------------------------------------------------------------------------------------------------------------------------------------------------------------------------------------------------------------------------------------------------------pidlpvkltn-dlclmelknv------------------------------------------------------------------------------------------------------pmeksitktydidvpanfvpakinfssqpaismtpst---rkq-ydple--------------------------------------------------------eldaletpkpa------------lksaasakkts--------eksae--k--kssn--sgs-sw---f-------g---------g-l------fsk---l----------------------apkprnqmil--pddnnptivwdpvakkwmnkd--edgdnn-----s-ttvappp------------------------------------------------------------------------------------------------------------------------------------------------------------------------------------------------------------ka--s-d---------------mgfrtpvpseqis-----------s---qss--qps----q----ssq-pp----------------l----------------------qtdest--v--nkfk--lprgrs-----mranyidvmnpsg-----sknsg-apss-i-ptpa----------------------------------------spm----------------------------------------------vpma------t--------------------------ssp-qlfipa-pv------------------------------------------------------------------------------------------------------------------------------------------------------------------------------------------------------------------------------------------------------------------------------------------ndpsapv------------dfltptatsvvptnv--senvsqgyagmqlyytlkpvsgtvmlkyylflqflhsyicnndfktkgelgdgc------------------iy----------------------gig--li--myalhveayilcfgp---mmyn-------------psdm----------------------kn--------------r---sa-knlhq---------------------------------------------sg-y--ppr
'sec16_ciona|198413510|ref|XP_002123683_1|_PREDICTED__similar_to_SEC16_homolog_A_partial_'                                                 s-------------------------------------------------------------------------------------------------------------------------------------------------------------------------------------------------------------------------------------------------------------------------------------------------------------------------------------------------------------------------------------------------------------------------------------------------------------------------------------------------------------------------------------------------------------------------------------------------------------------------------------------------------------------------------------------------------------------------------------------------------------------------------------------------------------------------------------------------------------------------------------------------------------------------------------------------------------------------------------------------------------------------------------------------------------------------------------------------------------------------------------------------------------------------------------------------------------------------------------------------------------------------------------------------------------------------------------------------------------------------------------------------------------------------------------------------------------------------------------------------------------------------------------------------------------------------------------------------------------------------------------------------------------------------------------------------------------------------------------------------------------------------------------------------------------------------------------------------------------------------------------------------------------------------------------------------------------------------------------------------------------------------------------------------------------------------------------------------------------------------------------------------------------------------------------------------------------------------------------------------------------------------------------------------------------------------------------------------------------------------------------------------------------------------------------------------------------------------------------------------------------------------------------------------------------------------------------------------------------------------------------------------------------------------------------------------------------------------------------------------------------------------------------------------------------------------------------------------------------------------------------------------------------------------------------------------------------------------------------------------------------------------------------------------------------------------------------------------------------------------------------------------------------------------------------------------------------------------------------------------------------------------------------------------------------------------------------------------------------------------------------------------------------------------------------------------------------------------------------------------------------------------------------------------------------------------------------------------------------------------------------------------------------------------------------------------------------------------------------------------------------------------------------------------------------------------------------------------------------------------------------------------------------------------------------------------------------------------------------------------------------------------------------------------------------------------------------------------------------------------------------------------------------------------------------------------------------------------------------------------------------------------------------------------------------------------------------------------------------------------------------------------------------------------------------------------------------------------------------------------------------------------------------------------------------------------------------------------------------------------------------------------------------------------------------------------------------------------------------------------------------------------------------------------------------------------------------------------------------------------------------------------------------------------------------------------------------------------------------------------------------------------------------------------------------------------------------------------------------------------------------------------------------------------------------------------------------------------------------------------------------------------------------------------------------------------------------------------------------------------------------------------------------------------------------------------------------------------------------------------------------------------------------------------------------------------------------------------------------------------------------------------------------------------------------------------------------------------------------------------------------------------------------------------------------------------------------------------------------------------------------------------------------------------------------------------------------------------------------------------------------------------------------------------------------------------------------------------------------------------------------------------------------------------------------------------------------------------------------------------------------------------vl---g--------------------tdi-a------ell------m--------------------ke-------h-s--------g-dfqlm-----g---sp----------------------------------------------------daerkpld----------------ngaseel-lindesassnrfrelllygrkkdalewamkthlwghalllasktd---arthanvmlrfans-lsi----n-----d------------pl-------qtlyqlmsgrqpaa------------------------------------------------------------------a-------------------t-----------------------------------------------------------------------------cvsdegwgdwrphlamilsnatsnisl------------dtkvvmvmgdsli-a-n-glltaahfcylmastp--igy--------------------------------------ytrrs----------s--klvllganh-------------tlpf--kyfv-rnds---iq--------------------------------------------rteayeyaisls----------------------s----------------nhersktpllpsfqlykfiyacrlmehgmvaqafhycenlakvicrs-----------------------------------pts------ys----v-----------tlvt-qlsrivdymr---------------------------------------------------------------------------------------------------------------------------------------------------------------------------------------------------------------------------------------------------------------------------------------------------fh----------------------------------------------------------------------------------------------------------------------------------------------------------------------------------------------------------------------------------------------------------------------------------------------------------------------------------------------------------------------------------------------------------------------------------------------------------------------------------------------------------------------------------------------------------------------------------------------------------------------------------------------------------------------------------------------------------------------------------------------------------------------------------------------------------------------------------------------------------------------------------------------------------------------------------------------------------------------------------darmqagv-----------tldg--dlqwinvlnnmadrmmtgsilpttspsiapstidsdsasstrs------pt-pn--------eyehnppvtht---pq------------------------------------------------------------------------------------------------------------------------------------------------------lyqtnp-----------------------------------------------------------------------------------------------------------------------------------------------------------------------------------------------------------------------------------------------------------------------------------------------------------------------------------------------------------------------------------------------------------------------------------------ppss---gyqhqgvenqvpfqigdsmlyqsnplnqnfnnhqqnqqql------------------------------------------------------------------------------------------------------------------------------------------------------------sgppqmdyqq--------isgdqqqnqqy----------------qqnqqfqqnqpnqqfqqnqqfqqnqqfqpqnadhgqyyadnqqnq--------------------------------h----------eppqfqpnpveqhqfqppaqpkskpdfydqva-pqhsrirt---------------------------------------------------------------------------------------------------------------------tsqtsnqshasi-prsvrrsrttsenshr-sr----------------------------------------s-------------rstsn------------e---sekrrrk--------ekkee--e--gemg--nkk-gw---f-------f--------nw-f---ss-------g----------a-------kk--k---knqvylpdds--kkdiywdadkkrwvdan--ateed-------lapppppp------------------------------------------------------------------------------------------------------------------------------------------------------------------------------------------------------------td--d-----------------------------------------v---tmt--slp----a----pts-qp----------------g--------------------------mt--k--nkfs--lk-sln-----nrsmykdafkstt-----tpvsn---pm-----pa----------------------------------------l------v----------------------------------------vpql-------t--------------------------mtp-nlftpt-pgsmnedqpndqvpqnqpdqphaqnqndpnlvpmmgkeglphatppmlptfpqydppqpnhtqhfqphnnphmsqgnpqipmgnpqmsqgnpqilmgnpqmpqgnpqipmg--------------------------------------------------------------------------------------------------------------------------------------------------------------n------------------pqm-----------------------------------sqgnp-qipmgntqmsqgnpqipmgnpqapqenqhlpqfnppmsqg-------------------------npqftpfnpqapqghpnppqshpnpq--neappaetpqqaapt---mffnpsqfk------ss---------------------------p---------------------nifap--------p-----------------------------------p--vn--tgr
'sec16_droso_|60677997|gb|AAX33505_1|_LP14866p_'                                                                                           ml----hn-------------------------------------------------------------------------------------------------------------------n------------------------------------------------------------------------------------------------------------------------------------------------------------------------------------------------------------------------------------------------------------------------------------------------------------------------------------------------------------------------------------------------------------------------------------------------------------------------------------------------------------------------------------------------------------------------------------------------------------------------------------------------------------------------------------------------------------------------------------------------------------------------------------------------------------------------------------------------------------------------------------------------------------------------------------------------------------------------------------------------------------------------------------------------------------------------------------------------------------------------------------------------------------------------------------------------------------------------------------------------------------------------------------------------------------------------------------------------------------------------------------------------------------------------------------------------------------------------------------------------------------------------------------------------------------------------------------------------------------------------------------------------------------------------------------------------------------------------------------------------------------------------------------------------------------------------------------------------------------------------------------------------------------------------------------------------------------------------------------------------------------------------------------------------------------------------------------------------------------------------------------------------------------------------------------------------------------------------------------------------------------------------------------------------------------------------------------------------------------------------------------------------------------------------------------------------------------------------------------------------------------------------------------------------------------------------------------------------------------------------------------------------------------------------------------------------------------------------------------------------------------------------------------------------------------------------------------------------------------------------------------------------------------------------------------------------------------------------------------------------------------------------------------------------------------------------------------------------------------------------------------------------------------------------------------------------------------------------------------------------------------------------------------apwlpphqqqqqqapqqhptpqqqhampqqqqtlpaqqqqqqvyasqmfqqhqpnywpedqhqqqqqpqslnynnyfpgqqqqhpmqqqqlppqqqlppqqqqptqqqhtiqqqlyyptqqqpqvpapaepaldsfdnnnsgggggggrsdgwgdwgdwndnsnnnnsngtdglleptgqlledsfnvqssqgswqafatsnnv-nnngelpppanpqstslqqqplnqqsipllhqqpqsppel-gqepeldaivppqaf-qnqppta----a---------ppptslt--------sfsaqmtavgspiyavgassahsagvgaspapptgvvappahlagigappahlagvgaspapsalvgaspapiigvgappvgappvgappadattiappaalppsivpssgsnpfkrstglnkrvnimadpaagapsppapaaaiapvapvapipppadqlfgmpaeahgegfnliaappve-------------------------------------------------------------------------aslgtplsapipapipvpnaslyaspavpqafahlepdnqevlsapnderaqylqtshlseqlgegeadqda----gllpp-pglsrlvlgqpeldsq------------------------------------------------------------------------------------------------------------------------------------------------------------------------qqrqvtgate------------------------------------------------------------------------------------------------------------------------------------------------------------------------------------------------------------------------------------------------------------------------------------------------------------------------------------------------------------------------------------------------------------------------------------------------------------------------------------------------------------------------------------------------------------------------------------------------------------------------------------------------------------------------------------------------------------------------------------------------------------------------------------------------------------------------------------------------------------------------------------------------------------------------------------------------------------------------------------------------------------------------------------------------------------------------qpplnvaqaaalhmqerradgedtsdgeqqvrniqtpprrvvtgvetnapslreqrevvldgenledreaippptlaelpttsvhhnilpdeaeqlhhnnppqamtplnaqqphqqqstlqqqhqqhsttqqekkraavgrrttasldlesdesdeflqsererdrere------------------rrdlmeerhs-rgrshshy-pyegetedsvrgaahhetksl--ret--hhkr--nhdsarsrrhqdpkverererdrerdrtwrr-rsnkyhsggedpdrsydhsrryn-nsnyegesdn--peynhmgdaeldgsggrssktsrhr----rs-aaeedfddyerernrsrrstkpqssaeksrssggrr-----nyensgrsaraddgrrryhdqrnpgaqypvsatgyvpygmyeqms-rnpqvyadmyakfygqminsmnaavsaaaskggvpa-----------g--agvipglmpsavpvsaaq---l-----------------v--aatsggsvsgsseaamlrereraaadaapsty-----------------------------------g----------------gv-----------a--gtagpvtnt---------a-------------------varpprrrtplqfsrphlvasyamslllkvkpkyagrgrlrndvevapprird-----g-t-------------ss--llrmypgplqgr-----------------klhkdkiisfckeqirl-gptk-----------------------------gctalyatqkkpqg-----------------s---v-tkyr-------ashalmwhllilllrq-n-gyia---d--------------------tdv-g------dll------l--------------------en-------q-q--------eypydps-----e---f--------ea--enepdadaeqdaaapadktvdsdldsesaagvtpaeplaagaatssing----------------adaanaa-tplseqaatdkfrsyvlrgnveealqwatdnglwthafflalyed---ryaltdvaqkflnraika----n-----d------------pl-------qtlyqmkschtpac------------------------------------------------------------------v-------------------s-----------------------------------------------------------------------------qlrdeqwgdwrshlsilvtnksrqpey------------drssvvalgdtlf-q-r-gdiyaahfcylvaqee--fgr--------------------------------------ydssatelttltanvp--rlillgssh-------------ykhf--nefa-snea---ii--------------------------------------------mteiyeyarslf----------------------d----------------p-----kfsiahfqhykfllatrildygqhfrctnyleqiarhielk-----------------------------------pes------yd----s-----------nfiq-rvcglaerlr---------------------------------------------------------------------------------------------------------------------------------------------------------------------------------------------------------------------------------------------------------------------------------------------------yh----------------------------------------------------------------------------------------------------------------------------------------------------------------------------------------------------------------------------------------------------------------------------------------------------------------------------------------------------------------------------------------------------------------------------------------------------------------------------------------------------------------------------------------------------------------------------------------------------------------------------------------------------------------------------------------------------------------------------------------------------------------------------------------------------------------------------------------------------------------------------------------------------------------------------------------------------------------------------------dpilinrvsfasppnatskdsaaaeekawlrqlrsl----------------ayvqpqqeqlqqlqqn------qq-vq--------qeqndidqqfa---ev------------------------------------------------------------------------------------------------------------------------------------------------------nkqfre-----------------------------------------------------------------------------------------------------------------------------------------------------------------------------------------------------------------------------------------------------------------------------------------------------------------------------------------------------------------------------------------------------------------------------------------lnmq---yesnsnmentlqpqlppvdqqppqqqqqvlsesyqqptqq------------------------------------------------------------------------------------------------------------------------------------------------------------yyepppqapt--------esdpygqgqps----------------yydpnagqlhydpnaaqhqydqqqpqpqptpsygqiepgteayqp--------------------------------gqatadpaavpsgygydywsgtqqppygdelqq-qtrpaism------------------------------------------------------------------------------------------------------pk-------------------------sksygdeddg-gsggvadpgqktkpvg-ss----------------------------------------e-------------aagkq------------q---asgkqan--------sgsdl--g--apgn--kna-gw---f-------g--------gl-w---nk-------l----------s-------lk--p---knqmilpddk--npaivwdkerkcwtnte--gngde-------aesfkppp------------------------------------------------------------------------------------------------------------------------------------------------------------------------------------------------------------kmsdl-g---------------------------m-----------a--------------------lgg-pp----------------a--------------------------ap--i--g------------------------------------------------------------------------------------------------------------------------------------------------------------------------------------------------------------------------------------------------------------------------------------------------------------------------------------------------------------------------------------------------------------------------------------------------------------------------------------------------------------------------------------------------------------------------------------------------------naglgmglmpvannapgshqsaplm--d---qqtpsqpqtygspid---ytaapapel------ip---------------------------t-----vps-p-ap-l----s-vpssa--------p-----------------------------------a--sc--ree
'sec16_ustilago_gi|71016220|ref|XP_758883_1|_hypothetical_protein_UM02736_1_'                                                              mt----sl-------------------------------------------------------------------------------------------------------------------p-----------------------------------------------------------------------------------------------------------------------------------------------------------------------------------------------------------------------------------------------------------------------------------------------------------------------------------------------------------------------------------------------------------------------------------------------------------------------------------------------------------------------------------------------------------------------------------------------------------------------------------------------------------------------------------------------------------------------------------------------------------------------------------------------------------------------------------------------------------------------------------------------------------------------------------------------------------------------------------------------------------------------------------------------------------------------------------------------------------------------------------------------------------------------------------------------------------------------------------------------p-s-----------------------------------------------------------------------------------------------------------------------------------------------------------------------------------------------------------------s-------------qdnaaaie----tsql--------------------------------------------------------------------------------------------------------------------------------------------------------------------------------ivapttaplattendaaasepsv-----------------------------------------------------------------------------------------------------------------------------------------------------------------------------------------dppspapfkrghaskpsvgiaaslfgsggdedpfsaisasngpssltqltevkeepdlfgsfdasnphshlndatsavdpvsslfgtdsatsvpiqspaaaasaasttdgltvptidgnasapasgpaspgalfadlsyqddwlasttdqnaqhpaadvhgenttihqadpfgaadggqgslswlnqqeshasvdpatesqldaygrpivayegddqqeqypqdygyhdqqgygydkhhgynysrpqasydq-------------------------------------------peghdyhqqgygsqeygqqqvydyqengydqqtydqpqtydqqnyhqqgfdqhtyaqqdysqsgyeqraydqhdanqynyeqfsyqdqnytvha-----------------------------------------------------------------------------------------------------------------------------------------------------------------------------------------------------------------------------------------------------------------------------------------------------------------------------------------------------------------------------------------------------------------------------------------------------------------------------------------------------------------------------------------------------------------------------------------------------------------------------------------------------------------------------------------------------------------------------------------------------------------------------------------------------------------------------------------------------------------------------------------------------------------------------------------------------------------------------------------------------------------------------------------------------------------------------------------------------------------------------------------------------------------------------------------------------------------------------------------------------------------------------------------------------------------------------------------------------------------------------------------------------------------------------------------------------------------------------------------------------------------------------------ttepyaatssandaidvaeqsyntdayadypahqanahssagyegyaagpnngydaatsgraydaaatidqstqdqystdphsayesqgytq----qpsva-dsytqqqqsrsydpya------------------------------------------------------------------------------------------------------------------------------------------------------------------------ppmqaqqqahshqsy-------------------------------------------------------------------------------------------------------------------------------------------------------------------------------------------------------------------------------------------------------------------------------------------------------------------------------------------------shsadsvppstfgydagaygdvqgvsasrnqqgfvrapspydppaataspaa--------------------------------------------------------------------------------------------------plsatandnslppppmgppqgpprgpprgpsrsasrnmagstssasldapplpkrtssavsledesqqeptptwpngtetpqkqsqpllg-----------------------------------------------------------------------------stdtppttytrpssa------wvdsleq----------------------------------------------------------------------------------------------aaatpptfssgddslpklti---------------------------------------------------------------------------tdeskhaysnigeapeietsmreveqqlsdkklstavddatiafdhlnldqsqqmyagrssqyengyseedtstpqpsdqnadgygadygteqngqfd-----------------------------------------------------------------------------------------------------------------------------------------------------------------------------------------aegghrydqfqstqqssdwnswneegasqapttiehnpyapsdpqqqqeiltaptqsgeaysdlaygpeq-------------------------------------------------------------------------------------skliedpydpspqa-hdpprlytlt--gqddseaktplaahdeqdnwlgsas----pa-lgndaaqdpyssvsgstfvtgaqngaaphsgydpyg-----ppsvndrsidtygahdgh---------arvqpepaasvedaytet-dqlheqsnqatyfdsnkragspqqygyghvygasdsayapldqydssa--agtgqgprsaasdtrsqsaset-----------------sadmlqa-----mrsatipiasfgiggklvsyfpt-----------------------------------s----------------ra-----------s--tgaegadga------------ggssnvygsysyntssyptqlkiqslssl-------------------------------------vsst-----a-y-------------asafdpltfpgpvyegpsgtnalsratgaasasktkkaavlkhleeriqe-lsagvgylrrrpsfsasstgsnrgtqaaqdqdg------------------------------el---e-arrt-------edkvlllrllrllven-d-gqts---s---------------------na--feqgvrsli------i--------------------ap-------dtqdvsssrgfa-msvts-----ttpddg-aegsv---------------------------------------------------------------------------vt-shelrtsflqkvqgmllcgerkeavdyavaqrmwahamtiascvd---kecwkevvsefiehevga----a-----easlaalgqgdlqgl-------kvaynvfsgqdpvs------------------------------------------------------------------i-------------------fd---------------------l--------f--------r--------tkt-----qlgqmgglqpaqves-----tttpsalpswkesaaivasnrsasd---------------saaltaigdglc-t-r-glleaahfcyllspqt--spig------------------------------------gadtsg----------a--rftllglss-------------pkas--aafvqdldg---il--------------------------------------------mtevlefaqglv----------------------pavk-------gq-e--p-----fpgiahlqayklvhaqhladlgevskaqryceaiaqclkqs-----------------------------------kaspy----lh----s-----------tlls-qskqlsdrlv---------------------------------------------------------------------------------------------------------------------------------------------------------------------------------------------------------------------------------------------------------------------------------------------------gapq----t--gp-----g--gnwvtrkm----qrp--t------------------------------------------------------------------------------------------------------------------------------------------------------------------------------------------------------------------------------------------------------------------------------------------------------------------------------------------------------------------------ldgvwgalegrftkfi-age-eg-amdads------------------------------------------------------------------------------------------------------------------------------------------------------------------------------------------------------------------------------------------------------------------------------------------------------------------------------------------------------------------------------------------------------------------------------------------------------------------------------------------------------------------------------------------------------------------------------------------------------------------pnkn--------skgsvsss--i---gpfshysaitpdaasggmtrqpsfnelrtgspsvptsrsgsamdfrnatkraaspkhrastalsmrplnsdpysdwpqprapgngtgseaasnydrdsvrsssemprgaygygaslhtgpaqvyghgaqvsafstasstyggpaetsfasnaapwngsagqgtr-----------------------------------------------------------------------------------------------------------------------------------------------------------------------------------------------------------------------------------------------------------------------------------------------------------------------------------------------------------------------------------------------------------------------------------------------------------------------------------------------------------------------------------------------------------------------------------------------------------------------------------------------------------------------------------------------------------------------------------------------dtdssrrpsadaealgagsesayggy---------------------------------------------------gdcggyggssyggyggtygeatqtggtdgevgddaggssatghantpfygydphgaqkpqfvsnvnagdalegggqggfvspfdalssisqtpq-------------------------ppsqgnqyts-sysrh-hadvneeedd-ddlglgnssgrrkasnadgtsfeagdasprdsvasssaahhaa-------------kqneseg----------------kkddt----asnasgsdek-r--qelk--psa-sw---f-------g---------r-l---wg-------r----------spstdsaaqq--aqakakkahl--ge--etsfvydkelkrwvnkk--agdsgsa-----sstppppp-p----------------------------------------------------------------------------------------------------------------------------------------------------------------------------------------------------------rt--q-s-----------------------------------------aspas--qpd----rstgassa-pp----------------m----------------------r---g------------------------------p------------------psgt-l-tmg------ra-----------------------------------------------------------------------------tpp----------isegneegssglapsrgppgmgslsrar-s-nladhsmpp----------------------------------------------------------------------------------------------------------asq--------------------------------------------------------------------------------------------------------------------------------------------------------------p--------------------------------------------------------------------------------------------------------------------------------------------------------------------------pmgsaagpvrgsga---stpaggvs--gppp----------------------p-p-g-gs-rmgtvk-krpik--------sr----------------------------------yv-----vvd
'sec16_crypto_gi|134106239|ref|XP_778130_1|_hypothetical_protein_CNBA1320_'                                                                me----dn-------------------------------------------------------------------------------------------------------------------h-----------------------------------------------------------------------------------------------------------------------------------------------------------------------------------------------------------------------------------------------------------------------------------------------------------------------------------------------------------------------------------------------------------------------------------------------------------------------------------------------------------------------------------------------------------------------------------------------------------------------------------------------------------------------------------------------------------------------------------------------------------------------------------------------------------------------------------------------------------------------------------------------------------------------------------------------------------------------------------------------------------------------------------------------------------------------------------------------------------------------------------------------------------------------------------------------------------------------------------------------v-----------------------------------------------------------------------------------------------------------------------------------------------------------------------------------------------------------------------------------------------------------------------------------------------------------------------------------------------------------------------------------------------------------------------------------------------sehppestt-----------------------------------------------------------------------------------------------------------------------------------------------------------------------------------------pashlfdsidseggaaddpfaqfgseqddyapqrqvqeeehkpgfqattegeaptpvaqvegsrtpipanvlekqteekaayapeeteevqggrktqefigeqqgshitsspvqeptaghlfgpvsdgsgedlfaqlaesekdeftqpeqsrdilksegidqseaqgqtevsvpheekdysdllaefeaengmleppiggpvkshseskgegiqsllgqsdtkndqtpaasslfiddpndsvfdniipesds-------------------------------------------epqeaplsttagtltnpsiqglfsndttdflnqgqiiteaqeaggldqsgvepldfdipqgwydddgqwqwyteeekeqvkfammgptswqete-----------------------------------------------------------------------------------------------------------------------------------------------------------------------------------------------------------------------------------------------------------------------------------------------------------------------------------------------------------------------------------------------------------------------------------------------------------------------------------------------------------------------------------------------------------------------------------------------------------------------------------------------------------------------------------------------------------------------------------------------------------------------------------------------------------------------------------------------------------------------------------------------------------------------------------------------------------------------------------------------------------------------------------------------------------------------------------------------------------------------------------------------------------------------------------------------------------------------------------------------------------------------------------------------------------------------------------------------------------------------------------------------------------------------------------------------------------------------------------------------------------------------------------qappplaagagatltpvvprspalqsqaamsenaarrtpqpepiaafdssiyeppvpastqlatstasyfpanqsgytsappanvppqvtrs----atlpa-ssfsvtaaapsphvss------------------------------------------------------------------------------------------------------------------------------------------------------------------------npksynaydppvstk-------------------------------------------------------------------------------------------------------------------------------------------------------------------------------------------------------------------------------------------------------------------------------------------------------------------------------------------------pyhhrsyapatqptpspynpaslgnvftsptdatlakseppkprpqpqravs--------------------------------------------------------------------------------------------------taydppflrtqekisrpasavstgvssafgvspivpshqiqapplppsgppkrskgessppsrgpafapppitpfgspppvpplsvppsg-----------------------------------------------------------------------------pprrptgtsrppsrg------payaphp----------------------------------------------------------------------------------------------kpqssvppvpplptlpvevp---------------------------------------------------------------------------gshtednsvahgrdslnfpgssevnepsftrpnvcspeggdedrppsrgsqaispslaphtlsvsaepiqappsappgqsigttelrghnqtsapspm-----------------------------------------------------------------------------------------------------------------------------------------------------------------------------------------thipasslsekptsyappefqqkaqqpqpssyeqvpythdgweadrslisaqlssyeptphapsdshsdh-------------------------------------------------------------------------------------eaetfkaiasapaa-esyepssyap--tqsdyykpgpeattqptsykpdpya----ps-stsvvglqsqsspyarttspahssaygtspptnhip-----smaasgntfvhapyagqs---------ayqsqnessvrqsnlsmn-rssmpsstslyvpsqsssnynpvgspaqsptygmsppstnyfqsmpaq--rsasidtsyvpqqvleqkpise-----------------dplartt-----lasrnapiavfgfggvlitafpg-----------------------------------a----------------se-----------s----------d------------nfakgharipsygyasgrgqlwirnisev-------------------------------------vapg-----a-l-------------ks--dqsafpgplvndisg-------pkgaagekkkkeavlaylrdraee-vergl---------------------pylkssa-------------s-----------------r---a-rred-------egrlvllrllealvig-e-gkla---g---------------------np-kvedairval------s--------------------np-------sspn-vptapgh-vttls-----nglyps-tssks---------------------------------------------------------------------------as-pvaanpsqlsrlstllaqgqkkeaaeyaidhglwshalvissavg---aelwkdtvmrftaaelsa----r-----seg--------tagi-------rasyaliggmshss------------------------------------------------------------------l-------------------dd---------------------l--------i--------n--------aa--------------------t-----itedpsqdqwrevissvlfhakpad---------------lacldelgsrfl-q-m-glvnaahacfllspls--pfld------------------------------------ttpasy----------e--rgimmthnt-----------------------rdees---ti--------------------------------------------fveiaeyarslv----------------------pvpk-------gqeq--i-----tvglpqllpyklarawrlaelgevalakrycaaieagakpl-----------------------------------tksaqiqsllp----p-----------afma-sledllerlt---------------------------------------------------------------------------------------------------------------------------------------------------------------------------------------------------------------------------------------------------------------------------------------------------gtps----idpa------n--vlgggrks----skp--g------------------------------------------------------------------------------------------------------------------------------------------------------------------------------------------------------------------------------------------------------------------------------------------------------------------------------------------------------------------------fdklgswiegrltkfi-age-eg-e----k------------------------------------------------------------------------------------------------------------------------------------------------------------------------------------------------------------------------------------------------------------------------------------------------------------------------------------------------------------------------------------------------------------------------------------------------------------------------------------------------------------------------------------------------------------------------------------------------------------------aipk--------paassgka--e---gpfah-----------------------------------------------------------------------------------------------------------------------------------------fssvspdpsgsisrnpsmadvg-----------------------------------------------------------------------------------------------------------------------------------------------------------------------------------------------------------------------------------------------------------------------------------------------------------------------------------------------------------------------------------------------------------------------------------------------------------------------------------------------------------------------------------------------------------------------------------------------------------------------------------------------------------------------------------------------------------------------------------------------sysasngflgvqpmsrttspavqgqy---------------------------------------------------npygqqsqpygappkstldvrslspatshsaqahnnlytsqsqpssstsssygdsqgrrtdfgggftpwasnagsevqaedgemtphayeapvg-------------------------ddqaefitpm-aglsi-gpstsgtpny-tprasqpaydlgdegedlgfgntslskgrptktvgegegkgea-------------sggkptk----------------ggkeep----kkeeptqpa-k--qeqh--qss-sw---l-------g---------r-l---wg-------k----------k------------eggpvkanl--ge--etsmvydpdqkrwvvkg--akgasaa-----paappppp------------------------------------------------------------------------------------------------------------------------------------------------------------------------------------------------------------ra--q-t-----------------------------------------aspshtsrpa---pstramsaa-pp----------------p----------------------p---g------------------------------psss-------d---g---sfst-l-prs------an-------------------------------v--pp------------------------------------------------------ppagmsastfaegpdggirrmkssltms-q-gqgppsgpl----------------------------------------------------------------------------------------------------------sgp--------------------------------------------------------------------------------------------------------------------------------------------------------------p--------------------------------------------------------------------------------------------------------------------------------------------------------------------------sgppsqppsrtssa---satsaslddllsgs----------------------r-p-a-sk-rpgsam-kkgar--------nr----------------------------------yvdvfqsegs
'sec16_dicty_|66826833|ref|XP_646771_1|_hypothetical_protein_'                                                                             me----nq-------------------------------------------------------------------------------------------------------------------d-----------------------------------------------------------------------------------------------------------------------------------------------------------------------------------------------------------------------------------------------------------------------------------------------------------------------------------------------------------------------------------------------------------------------------------------------------------------------------------------------------------------------------------------------------------------------------------------------------------------------------------------------------------------------------------------------------------------------------------------------------------------------------------------------------------------------------------------------------------------------------------------------------------------------------------------------------------------------------------------------------------------------------------------------------------------------------------------------------------------------------------------------------------------------------------------------------------------------------------------------s-slffgepdpqidffdslssgqeqqeqqqeqqqeqqqeqqeqtqpqtqqeqptshfedgeslfeslgqqdsnstntttniespphqqddqsffdsfnssdsgvgitneqpkteqptqpfsnliqpnevielqsdviqhqnqviehqnsiieqhqrhqhqfssdssnigivdslienpilvsdnvvnslsdsivgkdddetspnnnnidnidn-------------------------------------------------------------------------------------------------------------------------------------------------------------------------------------------------------------------------------------idnidniddnnnntnnnnnsgnqenenlstsssnehtpaqsepivtttegsnnnnenniinnnenisrdddnsnsnnnnnnnnnnnnnnnnnnnnnnnnnnnnnnnnnnnnsgekekeissffssddnvnnsevlffnstnsdtnssansietvsvtsaiaaeekdassffnnisasqelqpqpqpqpqpqpqpqpqpqpqpqqqtqqqqsqtqqspitnkppvvekdissffappemesqndpsgnifqsfnissntpkmvsqvpqpqpqqqtqppppqqqqqpqqplqtptksqpqqtekdvssffgggsssfkqpqqperdvssffgggsttnevsslfgsmtiddgsnffdqlnmqqeleqekkrneeilrkqqeeqarqqllqqqeyerqqqllqqqeyerqqqllqqqeyerqqqll----------kqqeyerqqmlqkqqfeqqqkqqqlqqqqfgfnnnsnsnnsfqqpppmgqyqnqyqsppmgq---ynnnnssfqqpppmgqyhnqyqspptqqnqyqspplnqqpmvnqyqnqy-s-----------------------------------------------------------------------------------------------------------------------------------------------------------------------------------------------------------------------------------------------------------------------------------------------------------------------------------------------------------------------------------------------------------------------------------------------------------------------------------------------------------------------------------------------------------------------------------------------------------------------------------------------------------------------------------------------------------------------------------------------------------------------------------------------------------------------------------------------------------------------------------------------------------------------------------------------------------------------------------------------------------------------------------------------------------------------------------------------------------------------------------------------------------------------------------------------------------------p------------------------phsiqqqqqqqqqqqqqqqqqqqqqqqqqqqpp--------------------------------------------------------------------------------------------------------------------------------------------------------------------------------------------------------------------------------------------------------------------------------qqppqqp------------------------------------------------------------------------------pqqnnywnqpqpqpqpqpqpqpqpqppsqhisa------------------------------------------------------------------------------------------------------------------------------------------------------------------------npvsstsqpipaqqa-----------------------------------------------------------------------------------------------------------------------------------------------------------------------------------------------------------------------------------------------------------------------------------------------------------------------------------------------------------------------------------------------ppmipf--------------------------------------------------------------------------------------------------------------------------------------------------------------------------------------------s----------------------------------------------------------------------------nspsgsp--------------fggnams-------------------------------------------------------------------------------------------------------------ppmip---------------------------------------------------lhsssgsvssrppinhqradssdqfskllrqqvggtqpn---------------------pmip--------------------------------------------------------------------------------svnsvpptpvssnn-------------------------------------------------------------------------------------------------------------------------------------------------------------------------------------------------------------------------------sgsvgksssvgksssvpssdnnnnnqq--apq--mipvinsppqmiiptfshspsqgsprvaqgsprvgtpnpthqhqh---hsysnmappppqshtppppqhqpqphtppqhqppqlnnknntsldssngaipffnnnvgigspsipmsssnqqippqyqqpssqfggnqvirnhslpdfsnhfpispndqfnnnnnnnyqgynggnsmfngpppqqqqqqqqqqqqqqqqqqqqqqqqqqqqqqqqqgmmpinnnnnnnnn-----------nnffhharstswng------------------------ndahq--rgip-----fysrphpvfafgfggkvvsiksn-----------------------------------s----------------gi-----------q----------vtqpdgtvkts-------------------kysiqispiksl-------------------------------------ighn-----t-f-------------yn--nlstfpgpltss-----------------ss-kdtinkwiservhd-iasg------------------------------------------------------------kidqlcskds-------eastilwellkilcnn-y-gnlm---n--------------------ssd--------kddksvaksi--------------------q-------------------s-llsd------------nkttp----------------------------------------------tlfqptqkn----------------ig----r-sdadsslllnrvqslmtqgdiiaahqfaldnelwshalvlahqlg---aevygrtmsiftnsslpt----g-----s------------pl-------ktlyilysgntrdl------------------------------------------------------------------f-------------------kd---------------------i--------pqgitnnnnn--------n---------------------n-----nnngafldswkeniatllfngkang---------------ckvigeigdciw-qvq-krieaahicylladyq--fgp--------------------------------------innpg----------s--rivllggdh-------------ki-d--khfi-tses---lq--------------------------------------------rseiyefskilg----------------------n----------------s-----qyslpiifvykfiyatylcdlglvdlslkylnhikhllknh-----------------------------------qvsn-----------p-----------cfiy-qldtfaerit---------------------------------------------------------------------------------------------------------------------------------------------------------------------------------------------------------------------------------------------------------------------------------------------------sfss-nnkl--sa-----s------gswi----p-------------------------------------------------------------------------------------------------------------------------------------------------------------------------------------------------------------------------------------------------------------------------------------------------------------------------------------------------------------------------------si----ftkgfkil-ggs-n-------------------------------------------------------------------------------------------------------------------------------------------------------------------------------------------------------------------------------------------------------------------------------------------------------------------------------------------------------------------------------------------------------------------------------------------------------------------------------------------------------------------------------------------------------------------------------------------------------------------------------------------------------------------------------------------------------------------------------------------------------------------------------------------------------------------------------------------------------------------------------------------------------------------------------------------------------------------------------------------------------------------------------------------------------------------------------------------------------------------------------------------------------------------------------------------------------------------------------------------------------------------------------------------------------------------------------------------------------------------------------------------------------------------------------------------------------------------------------------------------------------------------------------------------------------------------------------------------------------------------------------------rqvptvgan-------------------------------------------------------------------nnnnemisppsivtgsstpistptksq-------------------------qqqppsqpis---ask-lpfkkdeddedsy----------------------------------------ssfstkpkasstnnnssnk------------vdsdlsstsdn--------tasps--s--pskd--ens-ne---t-------k---------sgl---la---g---l----------f-------wr--kkpktkeinl--dn--nndfyyneelgkwverg--keaea-i----aasqppppp------------------------------------------------------------------------------------------------------------------------------------------------------------------------------------------------------------pt--e-s---------------------------y-----------s---psh--t----dgm----stp-ppfggggnasppsvlssspstrlpsggggggsgsggapssdpsqppg--v--nkys--lvs-pggpntrrkpryvdtlnqtvytggvnnsss-qslp-p-kppts------tf-------------------------------------------------------------------------------tpfmpa-----f--------------------------dps-aai----------------------------------------------------------------------------------------------------------------------------------------------------------------------------------------------------------------------------------------------------------------------------------------------------------------------------------------------------------------------------------------------------------------------------------------------------------------veq-------------qqqppqpqpmmpafdpsanydvnnqqqq-----q-q-q-qq-q----dfnnqnq--------sp----------------------------------piffn--sqq
'sec16_|118099405|ref|XP_415419_2|_PREDICTED__similar_to_KIAA0310_protein_'                                                                mq----qp-------------------------------------------------------------------------------------------------------------------p-----------------------------------------------------------------------------------------------------------------------------------------------------------------------------------------------------------------------------------------------------------------------------------------------------------------------------------------------------------------------------------------------------------------------------------------------------------------------------------------------------------------------------------------------------------------------------------------------------------------------------------------------------------------------------------------------------------------------------------------------------------------------------------------------------------------------------------------------------------------------------------------------------------------------------------------------------------------------------------------------------------------------------------------------------------------------------------------------------------------------------------------------------------------------------------------------------------------------------------------------q-t-----------------------------------------------------------------------------------------------------------------------------------------------------------------------------------------------------------------vpagaaapppagiarntywrst----slskran-------------------------------------------------------------------------------------------------------------------------------------------------------------------------ataapvqpvtdpfafgrqtpqgspldnpskgnalvmqssspavfpqpgvvhaspshagdnphglhpslsapvsqpginsstfsnvpipapspgyvtnsttevhpnadlglhgsavpshynagtalensfsvhpgmvsmsnnpggkqdvnrdlsdvpsgpaaaalfppapqqpmsqwrpvqgtlqppvrnfvpypeppsqtdihnisqssvstshpppqthlqhgpvhqgipqnaaqaplsvgcekngkngsansghhmnsiqpgnvfrqntemtnawlnqpyqeqfypqpllqdsssviptaqennlqkqspgmsetsnrpiptdqdsgslsmffkgdeaeneeilsseknymvektefacqphssplyhqpmhpqrvpanvlsqaqigtgsanemiqkgmdvqyfpkilsqqeaqaakqsmfvsdgkagvgdapgnggsqyenvenleci----------qnqevlpseprnmnasspaahpdlyrygslpgqmlpknavvshaeggpnleapdslahpvrp---dsvssnysnishrs------asssaraqeqigtfiqqesgkpd-----e-es----------------------------------------------------------------------------------------------------------------------------------------------------------------------------------------------------------------------------------------------------------------------------------------------------------------------------------------------------------------------------------------------------------------------------------------------------------------------------------------------------------------------------------------------------------------------------------------------------------------------------------------------------------------------------------------------------------------------------------------------------------------------------------------------------------------------------------------------------------------------------------------------------------------------------------------------------------------------------------------------------------------------------------------------------------------------------------------------------------------------------------------------------------------------------------------------------sarffkqidssplgd-dsseinpnksyhgnlsqpptpsppkptgvfqtsanssfepvrshgvgikpaeid--------qakmv----------------velrenhpnqkntkkstampaasp--------------------------------------------------------------------------------------------------------------------------------------------------------------------------------------------------------------------------------------------------------------------------------------------------------------------------------------gnleqppdnle------------------------------------------------------------------------------------------------------------------------------------------------------------------------tifmpqvyplplavtgeagnmlhsgpvtenmqslserrsstraqgaikkcdspattlwahnelpnfggnvllapaapav--yvpakqtveviqppeeglsnqqpnkpgsiavqpsqdgnissenlenppkmgeeealqsqassgyasllssppteslqnqpiliaqpnqsynlaqpinfsislsnqlssnensqpmkdsgvgdkpsvgpqtshaggiisgenallpvmqvgsllanappnsnllkhnllqspvnssdiasnqpanvlmktpsnlapegqknvnfegfvpefasksgansstspgmnlpsgntsallppvnsvvqtknsvnrsnskeeaagvldftvsrtldkssasnsvqvhnqllsggpvypqqpvgsagqvgpevrdkqhfyqqvtkdvqhq----------------------------------------------------------------------------------------avpdravqga----------------------------------------------------------------------------------------------------------------------------------------------------------------------------------------------------------------------------------------------------------------------------------------------------------------lpsqp---------------------------------------------------qmqaaqlpasagqssassnyqtaagtkgtqmsqqcdnqe---------------------prnq--------------------------------------------------------------------------------eassaqlq-----s------------------------------------------------------------------------------------------------------------------------------------pdkqpasgqpsgavaptatttsqpvlpsaqqdlqrpplpqtpqdafgppqnpyyyyrhp------------------ydayqppypp----pypppdprtaahlyyldsygqydpryryydssstaymepgsyryseperpssrashcsdrpssrqgypedy--yaktgw---tdyypgyypstyd-ygdpsrweryssaydpryrdprsydqrymydgehnpy----qkreaypygnrhdryddrwrydprftgsfdddaephrdp-----ygdefdrrsvhsehsghslrsshsvhshrssfssrsqqsqlyrsnhdltanayettaqavslhtdypyggyapnfdgqqpft-----------d--ygystetgwsavdqvplr---p-----------------s--tp-e-----kfsvphlcarfgpggflikvlpn-----------------------------------l----------------ps-----------e----------g---------q-------------------palveihsmetm-------------------------------------lqhs-----p-e-------------qe--emrafpgplakd-----------------dthkvdvinfaqnkatq-cfkn------------------------------------------------------------e---n-lidk-------esasllwdfivllcrq-n-gtvv---g--------------------tdl-a------ell------l--------------------rd-------h-k--------t-vwlpg-----k---sp-neanlidf--tnealeqv----------------------------ee--esgeaqlsf----------------ltdslit-tidsleketerfrelllygrkkdalesamkhglwghalllaskmd---nrtharvmtrfans-lpi----n-----d------------pl-------qtvyqlmsgrmpaa------------------------------------------------------------------s-------------------tc---------------------c--------------------------------------------------------gdekwgdwrphlamvlsnltnnvdl------------esrtiatmgdtla-s-k-glldaahfcylmaqvg--fgv--------------------------------------ytrkt----------t--klvligsnh-------------slpf--lkfa-tnea---iq--------------------------------------------rteayeyaqslg----------------------t----------------q-----pgclpnfqvfkfiyacrlaemglaaqafhycevisrtvlkd-----------------------------------pq------yys----p-----------vlig-qliqmssqlr---------------------------------------------------------------------------------------------------------------------------------------------------------------------------------------------------------------------------------------------------------------------------------------------------lfd----------------------pqik----ekp--d------------------------------------------------------------------------------------------------------------------------------------------------------------------------------------------------------------------------------------------------------------------------------------------------------------------------------------------------------------------------qesfiepswlvrlrhv-dgq-ik--------------------------------------------------------------------------------------------------------------------------------------------------------------------------------------------------------------------------------------------------------------------------------------------------------------------------------------------------------------------------------------------------------------------------------------------------------------------------------------------------------------------------------------------------------------------------------------------------------------------------------------------------------------------------------------------------------------------------------------------------------------------------------------------------------------------------------------------------------------------------------------------------------------------------------------------------------------------------------------------------------------------------------------------------------------------------------------------------------------------------------------------------------------------------------------------------------------------------------------egaiaystdrstpqqypcstpsseldhtsqydgagvghdmvpgaenallasllpnmaqqmqsvqlmp------------------------------------------------------------------------------------------------------------------------------------------------------------sapqaildgstagippsdqeavqsvpfyp----------------v--apqpigpgpgfapp----gfsnqygaepsplylgstlppgg-------------------------------ppq----------etepreeeqtkletgmqriasespsrnsfp-eqreedfysr--------------------------------------------------------------------------------------------marmaperrsrsasqssaymgygqrsrttsessahsv---gre-rsn-s--------------------------------------------------------aakqpppsppv------------p---vgketkk--------evkke--p--asrk--tga-nw---f-------r---------w-l---mg---kg-----------------------------kneahlpddk--nksivwdekkqrwvnld--epeees-------kpppppp------------------------------------------------------------------------------------------------------------------------------------------------------------------------------------------------------------tg--f-p---------------------------k-----------v---pqa--aps----g----pgg-pp----------------s--------------------------ap--v--nmfs--rr-aag-----sraryvdvlnpgg-----tkssg----a-v-papsd------lf-------------------------------------------------------------------------------aplapm-----p--------------------------ipa-nvfvpn-av----------------------------------------------------------------------------------------------------------pgd--------------------------------------------------------------------------------------------------------------------------------------------------------------p------------------qpmegs-------ga------------aehtpaanqtntd------------------psaavdqeylnpaivppgsglpvssp-----------------------ds-------------------fqp--ge--papvppsgepsagtv---qfyn-------------psqf----------------------aqs--pav-t-g-ss-r----p-grigq---------------------------------------------rkyp--tlk
'sec16_xenopus_|197245681|gb|AAI68630_1|_Unknown_protein_for_IMAGE_7681019_'                                                               lrtemqpp-------------------------------------------------------------------------------------------------------------------p-----------------------------------------------------------------------------------------------------------------------------------------------------------------------------------------------------------------------------------------------------------------------------------------------------------------------------------------------------------------------------------------------------------------------------------------------------------------------------------------------------------------------------------------------------------------------------------------------------------------------------------------------------------------------------------------------------------------------------------------------------------------------------------------------------------------------------------------------------------------------------------------------------------------------------------------------------------------------------------------------------------------------------------------------------------------------------------------------------------------------------------------------------------------------------------------------------------------------------------------------q-a-----------------------------------------------------------------------------------------------------------------------------------------------------------------------------------------------------------------gppgmggppr-mgmgnnaywrk----rgpnpvs-------------------------------------------------------------------------------------------------------------------------------------------------------------------------sastsvqpvtdpfafgrmtp---------------------------------qsmaqgsaptgnplmapspspsmypqpvpvhgsgagdqghvsppslvgavpqpvargemytsvsapsaasapftnypaaapiaqpglgnmqtyqntasglenafvpvqsraqsaqglstapyfapapsqptsapwgslpnappvsnqnfplpvqqqshnspyysppylevsnlapqasetgaqpaqqraapgyypptsvsnptfqhsssqppslnptdymhgqnpeqnwfnqpykdqrhpplpssnpvqypppqqpephqevpsasgrvstnadsgtismffkgeeeenveivssdqq---------nasikadlgsshyqnagyqgvssllpqptvssgipamtpitlasgvphvpssagnathphsawrqdtlplrdntakprempydnveniecv----------qnqevlpnepnhfnpyppnvtsdayrygpvpgp-plpknvsghpevgpnletpdtvgcpvrp---dsvssnysnlslks------lpvptrsqehagtfiqkesgrle-----g-ds----------------------------------------------------------------------------------------------------------------------------------------------------------------------------------------------------------------------------------------------------------------------------------------------------------------------------------------------------------------------------------------------------------------------------------------------------------------------------------------------------------------------------------------------------------------------------------------------------------------------------------------------------------------------------------------------------------------------------------------------------------------------------------------------------------------------------------------------------------------------------------------------------------------------------------------------------------------------------------------------------------------------------------------------------------------------------------------------------------------------------------------------------------------------------------------------------shsffkqidsspmtgdavgqnmgqhkfhsslsqpptpsppkptgifmtsanssfepvrshsiglkpsdad--------qskmg----------------g-------eghkvlqnasipvasp--------------------------------------------------------------------------------------------------------------------------------------------------------------------------------------------------------------------------------------------------------------------------------------------------------------------------------------gnleqppdnle------------------------------------------------------------------------------------------------------------------------------------------------------------------------tiflgkrnshgtvtsngslfhsvgeppldnvsllldrrpssraqgsskkcespattlwaqgelpnfggnvllapaapsl--yvppkpqteiiqppedgsydsraggtdpgkfqaspeeqissenlenppkigdeeqlssqassgyasllsspptealqnqpvliaqpnktynlaqpinfslsl---------------------pnqvknvnslkepgtaekqgpqslppavgnfssnenapfsltqgrpevpnqsnyksaapndkfseslpnqhsvlqrqssanqaplnlaaesqkvpmgenatvdfanktaipttapmgprfpanpngrpsypaeksgaldftvpraplssvannvalsnsqpvaggplvpgqpvgaqngqagldinkqgfyqqvtkdgp--------------------------------------------------------pqqpakdiphhggvapqeymvpashplplvppaqappggkpvsyplq------------------------------------------------------------------------------------a------------------------------------------------------------------------------------------------------------------------------------------------------------------------------------------------esqvpasqn-----------------------------------------------------------------------------------------------------------------------------------------------------------------------------------------------------------------------pigapyns-----a------------------------------------------------------------------------------------------------------------------------------------pepapkygpteqppypaqpvpsssapvnlnhtatyqeqprppashtpqqsdpyyyyr-s------------------ygaypqpygq----pyqqvdpra-aplyyqdpygaydpayrqysgt--ayanpgkypyqeperpssrsshcsdrpssrqgy------ssksdw---sgyypgyyqsqyd-yadparwdrypaaydpgyrdprsnywnymynsrdday----qrnvpaaytsrydvyedrwqydpryvggfdde--pqrdl-----akddfdrrsvhsehsahsmhsgrsnhsrrssfsshsqhsqiyksqpdltasayep-qiqnpplneysygmypndysaqqgld-----------nysygypkatewqpveqvpsr---p-----------------l--tp-e-----kfgsphvcarfgpggqlikvlpn-----------------------------------l----------------ps-----------d----------g---------q-------------------palveihnmevv-------------------------------------mqns-----a-e-------------qe--qlrafpgplvkd-----------------ethkvdvinfaqkkske-csqn------------------------------------------------------------e---s-lldq-------esaclvwdfivllcrq-n-gtvv---g--------------------tdi-a------ell------l--------------------rd-------h-k--------t-vwlpg-----k---sp-neanlidf--snepleqr----------------------------ee--esgasqlsf----------------ltdtlqs-tgealeketerfrelllfgrkkdalesamktglwghalllaskmd---srtharvmtrfans-lpi----n-----d------------pl-------qtvyqllsgrmpaa------------------------------------------------------------------a-------------------tc---------------------c--------------------------------------------------------gdekwgdwrphlamvlsnltnnvdv------------ptramtamgdtla-s-r-glldashvcylmaqvg--fgi--------------------------------------ftkks----------t--klvligsnh-------------slsf--arfc-tnea---iq--------------------------------------------rteayeyaqslg----------------------t----------------q-----sfslpniqvykfiyacrlaehglsaqafhycevisktvlrh-----------------------------------ps------cys----p-----------vlvs-qllevsshlr---------------------------------------------------------------------------------------------------------------------------------------------------------------------------------------------------------------------------------------------------------------------------------------------------fcd----------------------pqlk----ekp--e------------------------------------------------------------------------------------------------------------------------------------------------------------------------------------------------------------------------------------------------------------------------------------------------------------------------------------------------------------------------qelfidppwlqhlrtl-dqq-mk--------------------------------------------------------------------------------------------------------------------------------------------------------------------------------------------------------------------------------------------------------------------------------------------------------------------------------------------------------------------------------------------------------------------------------------------------------------------------------------------------------------------------------------------------------------------------------------------------------------------------------------------------------------------------------------------------------------------------------------------------------------------------------------------------------------------------------------------------------------------------------------------------------------------------------------------------------------------------------------------------------------------------------------------------------------------------------------------------------------------------------------------------------------------------------------------------------------------------------------hgtvvydtgrttpqqfacstpssdmdhvsqsdgagtaadvpthtdnpllasllpn-mmppvqavlvp------------------------------------------------------------------------------------------------------------------------------------------------------------agpe----npapmypsypgndpshpgtpq----------------g--lapssgpptpatap----gfvpfggeqapiyppaplqpylp-------------------------------ppq----------aadyappmqmnqdpglqriqqnsptkttfh-d-pevdfygv--------------------------------------------------------------------------------------------makmgp---gqrsrtvsqssshmrrtrttsessthsi---gsg-rrs-s--------------------------------------------------------msiq-pspppi------------p---eadraee--------kkehk--prgpsqg--sgr-sw---fplkf---g---------w-l---mg---kg-----------------------------kneahlpddr--nksivwdekkqkwvnmd--epeees-------kplpppp------------------------------------------------------------------------------------------------------------------------------------------------------------------------------------------------------------pg--m-l---------------------------k-----------k---pqs--tpa----v----pgg-pp----------------n--------------------------ps--v--nvfs--ir-aag-----argryvdvlnpgg-----trptn----s-v-pppad------lf-------------------------------------------------------------------------------aplapm-----p--------------------------ipt-nlfvpn-av----------------------------------------------------------------------------------------------------------pee--------------------------------------------------------------------------------------------------------------------------------------------------------------a------------------hpaeas-------ga---------------------emvp------------------aagqmgpinppqaqlpg---ltpgld----------------------qde-------------------gqm--geasanmapasgppptgav---pfyn-------------psqf----------------------aqqppsap-t-g-gl-r----p-grlgq---------------------------------------------rkyp--slk
'sec16_|145352319|ref|XP_001420497_1|_predicted_protein_'                                                                                  mg----er-------------------------------------------------------------------------------------------------------------------a-----------------------------------------------------------------------------------------------------------------------------------------------------------------------------------------------------------------------------------------------------------------------------------------------------------------------------------------------------------------------------------------------------------------------------------------------------------------------------------------------------------------------------------------------------------------------------------------------------------------------------------------------------------------------------------------------------------------------------------------------------------------------------------------------------------------------------------------------------------------------------------------------------------------------------------------------------------------------------------------------------------------------------------------------------------------------------------------------------------------------------------------------------------------------------------------------------------------------------------------------t----------------------------------------------------------------------------------------------------------------------------------------------------------------------------------------------------------------------------------------------------------------------------------------------------------------------------------------------------------------------------------------------------------------------------------------------------------------------------------------------------------------------------------------------------------------------------------------------------------------------------------------------------------------------------------------------------------------------------------------------------------------------------------------------------------------------------------------------------------------------------------------------------------------------------------------------------------------------------------------------------------------------------------------------------------------------------------------------------------------------------------------------------------------------------------------------------------------------------------------------------------------------------------------------------------------------------------------------------------------------------------------------------------------------------------------------------------------------------------------------------------------------------------------------------------------------------------------------------------------------------------------------------------------------------------------------------------------------------------------------------------------------------------------------------------------------------------------------------------------------------------------------------------------------------------------------------------------------------------------------------------------------------------------------------------------------------------------------------------------------------------------------------------------------------------------------------------------------------------------------------------------------------------------------------------------------------------------------------------------------------------------------------------------------------------------------------------------------------------------------------------------------------------------------------------------------------------------------------------------------------------------------------------------------------------------------------------------------------------------------------------------------------------------------------------------------------------------------------------------------------------------------------------------------------------------------------------------------------------------------------------------------------------------------------------------------------------------------------------------------------------------------------------------------------------------------------------------------------------------------------------------------------------------------------------------------------------------------------------------------------------------------------------------------------------------------------------------------------------------------------------------------------------------------------------------------------------------------tptrreeaafa---ttpttpraredaptgfvevangdlgalfggcegdddwltptggggevgasasasagaeasagavraaatataaatyatnapfaspaasrddgmgffddldaaeetvsapavipfeara-----------------------------------------------------------------------------sg------------------------------------aa-------eaparetya-------------------------------------------------asenvaeaneiasvaaearap-----vieatsfaptdsapdrafyeethapaaeypqaefvgeretsddfgmgmtshahatayeqhapeqyarqgfsqplasashedqpnralelrepprsayadyrendvtadlsappivpayssenlhsrvsssnsvsdmqappqtppkptfmvptpiedspmayvhavphalasaspvpftppprasagydtyep------------------arvaqpey------------------------------------------------------------------------------------------------------------------------------------------------------------------------------------------------------------------------------------------------------ppvpapsanhggyapsyeahstq-----------q--leyaaysetetlkpanyd---d-----------------t--drsp-----hgrpqhvamsfgfggslilsgpg-----------------------------------y----------------pg--------------grishgtsi---------p-------------------pcslrvhsvgsm-------------------------------------lkdgntlgms-y-------------vr--smeafdgplgnr-------------------rqadvtkmmdsalss-gger---------------------------------------------------------------------q-------qsevtlyrvlqtmlrh-k-geis---t--------------------pg---------dll------genrkgavaelasvl--------------------------------a-----g---da-qaasdggw--vsan--------------------------------------------v----------------aasplnp-sgegdaqqivqienlliagrrgealqaavaaklwphalllashmg---grhyhetvsimaksvcrv----g-----s------------pl-------htlevvmagipqel------------------------------------------------------------------tts----------------gve---------------------a--------a--------pnvhgmqvpe---------------------v-----sqirellprwrehiailcsnpakgs---------------dfvlkalgdelw-c-q-nditaahvayalskqr--ptp--------------------------------------ys-fn----------s--rlcligadh-------------rkfp--rtyv-tpra---vh--------------------------------------------lteifelavlgs----------------------n----------------p-----qaqlpsllpykllyagalaevgklkpalayvesvlksvrsl-----------------------------------drnsp---evn----g-----------alvgmlaaqmedrlh---------------------------------------------------------------------------------------------------------------------------------------------------------------------------------------------------------------------------------------------------------------------------------------------------nslr---g---k------tgrladaaaga----akv--l------------------------------------------------------------------------------------------------------------------------------------------------------------------------------------------------------------------------------------------------------------------------------------------------------------------------------------------------------------------------vsgvkglldrsvsslf-gd---------------------------------------------------------------------------------------------------------------------------------------------------------------------------------------------------------------------------------------------------------------------------------------------------------------------------------------------------------------------------------------------------------------------------------------------------------------------------------------------------------------------------------------------------------------------------------------------------------------------------------------------------------------------------------------------------------------------------------------------------------------------------------------------------------------------------------------------------------------------------------------------------------------------------------------------------------------------------------------------------------------------------------------------------------------------------------------------------------------------------------------------------------------------------------------------------------------------------------------------------------------------------------------------------------------------------------------------------------------------------------------------------------------------------------------------------------------------------------------------------------------------------------------------------------------------------------------------------------------------------------------------------------------------------------------------------------------------------------------------------------------------------------ggefqas-plgppheprphtppda-yq----------------------------------------q-------------qpvqm------------h---htlssah--------sqaap--v--vqpppahva-rh---e-------rtpsgnllrsm-s---sl-------f----------g-------gvapkpqpaneptm--sq--envfyydderkmwlerg--ra-ppk-----eappvgapp------------------------------------------------------------------------------------------------------------------------------------------------------------------------------------------------------------lr--s---------------------------------------------eqs--aas----e----iagppp----------------v--------------------------ma--p--stha--kq-qgg-----vhtryvstfstts-----t---p------t-vapqg-------f-------------------------------------------------------------------------------vpvapnagacaq--------------------------apa-qffmps-av----------------------------------------------------------------------------------------------------------------------------------------------------------------------------------------------------------------------------apahsahsrnessesqssasyaahertasqdgfygyeasasesshppp----------------------------------------------------------------------------------------------------------------------------------------------------------------------agaiprpptidpalla------psfatsaplpv----------------ihh-----tsasa-ap-s----v-dvvad--------d------------------------------------ftdl--rlq
'sec16_|222622009|gb|EEE56141_1|_hypothetical_protein_OsJ_05021_'                                                                          ma----dp-------------------------------------------------------------------------------------------------------------------f-----------------------------------------------------------------------------------------------------------------------------------------------------------------------------------------------------------------------------------------------------------------------------------------------------------------------------------------------------------------------------------------------------------------------------------------------------------------------------------------------------------------------------------------------------------------------------------------------------------------------------------------------------------------------------------------------------------------------------------------------------------------------------------------------------------------------------------------------------------------------------------------------------------------------------------------------------------------------------------------------------------------------------------------------------------------------------------------------------------------------------------------------------------------------------------------------------------------------------------------vaddqtd--------------------------------------------------------------------------------------------------------------------------------------------------------------------------------------------------------------------------------------------------------------------------------------------------------------------------------------------------------------------------------------------------------------------------------------------------------------------------------------------------------------------------------------------------------------------------------------------------------------------------------------------------------------------------------------------------------------------------------------------------------------------------------------------------------------------------------------------------------------------------------------------------------------------------------------------------------------------------------------------------------------------------------------------------------------------------------------------------------------------------------------------------------------------------------------------------------------------------------------------------------------------------------------------------------------------------------------------------------------------------------------------------------------------------------------------------------------------------------------------------------------------------------------------------------------------------------------------------------------------------------------------------------------------------------------------------------------------------------------------------------------------------------------------------------------------------------------------------------------------------------------------------------------------------------------------------------------------------------------------------------------------------------------------------------------------------------------------------------------------------------------------------------------------------------------------------------------------------------------------------------------------------------------------------adffdkl-----------------------------------------------------------------------------------------------------------------------------------------------------------------------------------------------------------------------------------------------------------------------------------------------------------------------------------------------------------------------------------vdddddlspapapapvpaqqsaeaallpalsdlsladddtdpspapppveappegaspesgkgavhttvkqvqwasfggaaddgadpfsdlsggaaddgflgtmagnqsfqtsvigsvgasahgifggsqsltaevtdqdffggtsdqntdtqqqqleqsgssafdstdpkylesiypgwkydeatqqwyqvdnsdthgnatqvdtsteniqqqqlaasymhnptqssletiaeegtttgsvstwgqggtseyppnmvfyaeypg-------------------------------------------------------------------------------------------------------------------------------------------------------------------------------------------------------------------------------------------------------------------------------------------------------------------------------------------------------------------------------------------------------------------------------------------------------------------------------------------------------------------------------------------------------------------------------------------------------------------------------------------------------------------------------------------------------------------------------------------------------------------------------------------------------------------------------------------------------------------------------------------------------------------------------------------------------------------wyfdt-----n------------------------------------------------------------------------------------------------------------------------------------tqqwqslesyqqavtasavqdganngvvassaetnysvkqtedlpahnqvaqhnsfsnn------------------ysyqsqwqtn----sfsnsmqpesataslpdsfqslgqhaisesfnsstnsqvsfntaetatshygnvnldssstqggytasggqqtgykgfe---pftghqagykgfepstghqtshklfdpsagnqnsykpfepstghhqhkgfepstnhqgdykafepsthnqggykgfspstvqqpgykgfeastglqtnfkgfepysgqqagytgslpstghqssymgfetssnqgygdannvansqgfvpmesmygshnqahtnpqvplsnsylsvdnskn-----------fsqqqflgpnashlqfgqsph---e-----------------e--rs-s-----agrpphalvafgfggklilmket-----------------------------------n-------smatnydsgnq-----------g----------n---------s-------------------sgtvsvlnlsev-------------------------------------vtdk-----adalsasngsalsyfhal--crqpvpgplvgg-----------------saaskdvnkwlddmial-yess------------------------------------------------------------t---sefqrg-------dprkllisllkilchh-y-gklr---s--------------------pfa-s------dps------h--------------------ed-------t---------------------------------------------------------------------------dg--pemavtklfssckrssfqmgdfgshvrcmknipsenqmqavaqevqnllvsgrrkealqcaqegqlwgpaiilalqlg---dkfyvdtvkkmahchfls----g-----s------------pl-------rtlclliagqpadv------------------------------------------------------------------f-------------------nadnni-----ssnygsqqpmeps--------------------------------------------------------pngmlddweenlaiitanrtkgd---------------dlvithlgdclwke-k-nevaaahscylvaeln--idp--------------------------------------ys-es----------a--rlcllgadh-------------lkcp--rtfa-spea---iq--------------------------------------------rteiyeyakvlg----------------------n----------------s-----qyillpfqpykliyaymlaevgrvadslrycqasmkvlkas-----------------------------------gr-a----pel----e-----------awkq-lfstledrir---------------------------------------------------------------------------------------------------------------------------------------------------------------------------------------------------------------------------------------------------------------------------------------------------thq-----------------------------------------------------------------------------------------------------------------------------------------------------------------------------------------------------------------------------------------------------------------------------------------------------------------------------------------------------------------------------------------------qggygtnlapaklvgkiftsldksisrmm-gtpsap--------------------------------------------------------------------------------------------------------------------------------------------------------------------------------------------------------------------------------------------------------------------------------------------------------------------------------------------------------------------------------------------------------------------------------------------------------------------------------------------------------------------------------------------------------------------------------------------------------------------------------------------------------------------------------------------------------------------------------------------------------------------------------------------------------------------------------------------------------------------------------------------------------------------------------------------------------------------------------------------------------------------------------------------------------------------------------------------------------------------------------------------------------------------------------------------------------------------------------------------------------------------------------------------------------------------------------------------------------------------------------------------------------------------------------------------------------------------------------------------------------------------------------------------------------------------------------------------------------------------lpplpqgavs-dresytapga-----------------------------------------------------------------------------tkfansqsvmtmsslmpsasvqsmsem-------------------------sdsgrkiahn---rsv-sepdf--------------------------------------------------------grtp-------------------------kqgag--------sdstq--s--tapg--sgs-sr---f-------g---------w-l---gs---tlqkt----------m-------gf--vskshrqakl--gq--qnkfyydeklkrwveeg--aeipae-----e-pplpppp------------------------------------------------------------------------------------------------------------------------------------------------------------------------------------------------------------sk--p-sf-qngvvdyklngpmsashtpngfmegk-----------s---sts--seh----g----sgm-pp----------------i----------------------p---ps--q--nqfs--argrmg-----vrsryvdtfnkgg-----gggav----p-s-ynkp--------------------------------------------a--v----------------------------------------asvtp------p--------------------------sga-kffvpt-aa----------------------------------------------------------------------------------------------------------vva--------------------------------------------------------------------------------------------------------------------------------------------------------------aeqmpnqtaethgetfrpders---------------spaetsfssppp--atqfsaplmvptiqrypsmdnittpnngsglssgsnsssfsrsraaswsgtyse--------------qin-------------------------ava--garspdqqtmpsplmpgkq---shsr-------------snsn----------------------ss--------------v---qf-nslte---------------------------------------------dlhe--vel
'sec16_kluyver_gi|50310031|ref|XP_455029_1|_unnamed_protein_product_'                                                                      mg----pd-------------------------------------------------------------------------------------------------------------------a-----------------------------------------------------------------------------------------------------------------------------------------------------------------------------------------------------------------------------------------------------------------------------------------------------------------------------------------------------------------------------------------------------------------------------------------------------------------------------------------------------------------------------------------------------------------------------------------------------------------------------------------------------------------------------------------------------------------------------------------------------------------------------------------------------------------------------------------------------------------------------------------------------------------------------------------------------------------------------------------------------------------------------------------------------------------------------------------------------------------------------------------------------------------------------------------------------------------------------------------------k-k-----------------------------------------------------------------------------------------------------------------------------------------------------------------------------------------------------------------r-------------knqkkklk----lkqkrlh-------------------------------------------------------------------------------------------------------------a---------------------------------------------------------------------------------sngsadesaivpqttdvhlessaeaigsvrsvnaqvspqseasqadtpqlvhteaipdavpehndlsdlfqqenndtianeaavfdsivkeqapdvpvvaaaftndanvgnvgtlnnaqhvsneitasekapdsvigsmpveaqpsvindpveelfgnddtvqteglpwqdqiiaeelpsisaevgrelpqqesindydqqeqfppllhdekntvqldqserevatienfneplsqvndgrkapnmvtldalldddndyltsdndtqgmeheatptelvsgensspvqpvndaiekatgdedtdlfnse--gdd---------------------------------------------------------------------------------------------------------gakeglsw----------------------------------------------------------------------------------------------lndqsntqeipspseeatkfsflendddlldd-deslldsdeevivpq---------p-----------------------------------------------------------------------------------------------------------------------------------------------------------------------------------------------------------------------------------------------------------------------------------------------------------------------------------------------------------------------------------------------------------------------------------------------------------------------------------------------------------------------------------------------------------------------------------------------------------------------------------------------------------------------------------------------------------------------------------------------------------------------------------------------------------------------------------------------------------------------------------------------------------------------------------------------------------------------------------------------------------------------------------------------------------------------------------------------------------------------------------------------------------------------------------------------------------------------------------------------------------------------------------------------------------------------------------------------------------------------------------------------------------------------------------------------------------------------------------------------------------------------------------qtaqapkksylpsasspvpqsvkhsyhpqsnpy-----spqassfsnsvsgqppsfpqnpssytypvastvpas----vapgivkpklinns----n--ss-qssvsdvnelhkklde------------------------------------------------------------------------------------------------------------------------------------------------------------------------akhrtdaydfpldlv-----------------------------------------------------------------------------------------------------------------------------------------------------------------------------------------------------------------------------------------------------------------------------------------------------------------------------------------------------------------------------------------------kqeikr--------------------------------------------------------------------------------------------------gkp------------------------------------------------------------------------------------mh-itsplpsirqpsfssvasekpliqppvrpqpnntkapqkpfyaelpipelkptraapiriasqnsfsgssalpsqpia------------------------------------------------------------aqsrrtsidppvnpyapkknvavvnptiapnsvayginnvpskgqnlqanilsapprntivspvgtiahnpytpslkstas------------------------ss------------------------------------ik------------------------------------------------------------------------------------------------------------------------------------------------------------------------------------------------------------------------------------------------------------------------------------------------------etpyqpaqprrnrvltnasadsagsfnpghippipgvpstes----------------ni-ys--fppqh-------------------------------------------------------------------------------------lstaaptatdhlqt-tfdshnvppv--lsptlsttannkktha--rsnssiy----ap-ahhahsskyapt----v------------------------------------------------------hpqfqqqqqqqhqqq-hqqqqqlqqlqllqqqqqqqqqqqqlngipvgfprsqvdsnygyasqq--ntnqpiastfpimdqsrnpsiq-----------------a--ngsy-----ivsrqfpifhwgksakvvvgipn-----------------------------------t----------------qd-----------y-----------------------is----------avepkldsinvisndsi-------------------------------------ltl----------------------dk--tleqfpgplikg-----------------kskskdiakwldtyiee-kkl--------------------------------------------------------------------kga-------ndtcillellklrldp-s-yslk-------------------------av-t------nii------y--------------------ds-------sil--------l-pylsq-----p---fi-pkvaa---------------------------------------------------------------------------pn-ahkldanslirvltllqtgahddalnlslalkdyamalllgsilg---kekwssvvdqyltqefeq----s-----nerdiss----inll-------atifqvfignskkv------------------------------------------------------------------i-------------------ds---------------------f--------k--------q--------d---------------------p-----tklewslnnwklliacilnnceevpang-----kl-spivvefllqfgellv-s-r-glviagsiafivadip--mse--------------------------------------eplipfs-------st--tfeyicc-----------------------pn-sfes---li--------------------------------------------lseiyeftygqk----------------------d-------------p--s-----fsgftslipqkiihaaglsdyglnssstkymdmaqsmlksl-----------------------------------pknse----tt----l-----------ktlr-yiedlsnqls---------------------------------------------------------------------------------------------------------------------------------------------------------------------------------------------------------------------------------------------------------------------------------------------------ssn----------------------vgwl----gkp--k------------------------------------------------------------------------------------------------------------------------------------------------------------------------------------------------------------------------------------------------------------------------------------------------------------------------------------------------------------------------lssvwgqldksfnkfi-ggd-tdid----e----------------------------------------------------------------------------------------------------------------------------------------------------------------------------------------------------------------------------------------------------------------------------------------------------------------------------------------------------------------------------------------------------------------------------------------------------------------------------------------------------------------------------------------------------------------------------------------------------------s------et-aa--------iedkvfek--f---tp------------------------------------------------------------------------------------------------------------------------------------------------------tssrnpsmadlsq--------------------a-as-------------------------------------------yltpalnrshinqlqsnnsslik---------------------------------------------------------------------------------------------------------------------------------------------------------------------------------------------------------------sttkilpasslpsreth-------------skygppplrdmk-pqskigelygshsnieplnstasarntvhpshfeepdnyvnpsgatslgqkelpnsnstpepvlpplaqvypgyqihhdlsd---gnssvssgh--rlyskmgv------------------------------------------pnqntasfcvpspivspqstkhqsstsnkalplenlfddtvtsglttestqtgsnapprfheneqhsvvddiveeigneidaeldelqhsefsddnnfesteqnsisgvegsvsqlnvtnqlpvaenlqeedknqvtdinvpvtq--------aqplnsfspas----------------sisskpsslknmsvdkaepanpyapknsfgvaprtarksynpyspssiteshsmaslpqtstspynndnnsapvnetg---------------------------------------------------gpedlamyaygsyklsgedakpqtidspngqkqeienktsspplnsfvpsniglgenlisvksiglpahlqndsqtlpsskikdpvirpvqtsn-------------------------fvpfivsdtn---teeyyddlvedted-ed------------------------------------edepi-------------svkreisernsenqnqkv---kndededevktvsedeagkpdkk--qkne--ssg-gw---l-------g---------w-f---kk-------d----------s-----------nekkpikakl--gh--annfyydenlkrwvnkd--ateeeklkv---atpppppp------------------------------------------------------------------------------------------------------------------------------------------------------------------------------------------------------------vv--k-r---------------------------k-----------msktpei--kpr----qgsvvggp-al----------------r--------------------------t------------------------------------------------------------------------------------------------------------------------------------------------------------------------------------------a-havmptnpl----------------------------------------------------------------------------------------------------------tgk--------------------------------------------------------------------------------------------------------------------------------------------------------------p------------------ld----------------------------------------------------------------------------------------------------------------------------------------pvkdfsddaetksespvsskppvsntnvnlsgskanglddlmalt--------------ggv-----ssa-s-st-r----r-kkkst--------rg----------------------------------yvnvm--enl
'sec16_gi|50411911|ref|XP_457088_1|_hypothetical_protein_DEHA0B02871g_'                                                                    ma----rk-------------------------------------------------------------------------------------------------------------------q-----------------------------------------------------------------------------------------------------------------------------------------------------------------------------------------------------------------------------------------------------------------------------------------------------------------------------------------------------------------------------------------------------------------------------------------------------------------------------------------------------------------------------------------------------------------------------------------------------------------------------------------------------------------------------------------------------------------------------------------------------------------------------------------------------------------------------------------------------------------------------------------------------------------------------------------------------------------------------------------------------------------------------------------------------------------------------------------------------------------------------------------------------------------------------------------------------------------------------------------------n-k----------------------------------------------------------------------------------------------------------------------------------------------------kshstnnsgpaekaptstnandssgphiemenfpdkhrrtsvlitggtealphnklvddais-------------------------------------------------------------------------------------------------------------------------------------------------------------------------------------------------------------------------------------smakmsasftddkilrkslvveggeiseelkilekepehepsevvigndddvkddvkddvkddvkddvkddvkddlkddveddtiapnqfeeaikknkldpqdqtaagdsgrsqpdlsprtttgvvkpssfetkdtdghdsaevvsgsatqdddnrnmdhdpitlvgdkrkselqeyipqteadkeetkdfdpaqedltsadkagkdqtpkvsdaseakidslpwgpetltdaklpwetedtnsdnktadpipweqgssdeasknddnlpwesnkndapssqadndklpwesdindapssqagddnlpwdsntndapssqagdgnlpwdsntndapssqaeddklpwesdinndvpasqedpenkesndstnvddlfggshnidflkeiqkqeeskdtdevlldssentpsaqpssqdqdtsq----------dmrnysttqtdishseenklalqsknvpkgenekttenldihrpqdtdhfddlfqnddhdfl---qevgssdnksdpfkfppdnsapenkdsdkfetqnksldflemdddlldd-------------------------------------------------------------------------------------------------------------------------------------------------------------------------------------------------------------------------------------------------------------------------------------------------------------------------------------------------------------------------------------------------------------------------------------------------------------------------------------------------------------------------------------------------------------------------------------------------------------------------------------------------------------------------------------------------------------------------------------------------------------------------------------------------------------------------------------------------------------------------------------------------------------------------------------------------------------------------------------------------------------------------------------------------------------------------------------------------------------------------------------------------------------------------------------------------------------------e------------------------fl--------------e---------------------------------------------------------------------------------------------------------------------------------------------------------------------------------------------------------------------------------------------------------------------------ddttsqtqtlksks--------------------------------------------------------------------------------------------nkqtylp----sttnpsttpvvptqekpkgsam------------------------------------------------------------------------------------------------------------------------------------------------------------------------nkkkndaydfpdsli-----------------------------------------------------------------------------------------------------------------------------------------------------------------------------------------------------------------------------------------------------------------------------------------------------------------------------------------------------------------------------------------------ahkfkp--------------------------------------------------------------------------------------------------------------------------------------------------------------------------------------------a----------------------------------------------------------------------------arstnky--------------apgssnh-------------------------------------------------------------------------------------------------------------nsppv---------------------------------------------------asmppklhspsmnavgsvpvpnekqatmsqplsaavstq---------------------glqk--------------------------------------------------------------------------------ksffedlp-----i--------------------------------------------------------------------------------------------------------------------------------------------------------------------------------------------------------------------------------------------------------pvqkqpvkp--araalprsqmsqsisptvnpaqpqlqkpvvnpyakpamntvvspp-mnyaqppgmpqvtnnrggshlpagmvappppsqitgnnnvlphaqpqpfpnmqnqnlgqntnsyapsrkisnpspnlintalpkvqgaqsatspyvpnagpyapsshkrtlsrassligakskevnpyapasinvpnaqqgishgim----------mpntasptappavmnnsihgrrrg-----------vsnvksnfyhkeqt------------------------apkve--npna-----llqrqfpifnwssskniaylips-----------------------------------a----------------vt-----------n----------t------ynrt-------------------sesvnvtdikyv-------------------------------------lk---------d-------------sh--ylstfpgpfnkl-----------------ktkkkdvekwlesynef-liqn------------------------------------------------------------n-----tgmk-------qdevlvsqillalvrf-n-gdck---s--------------------ddf-t------ka-------a--------------------c-------------------a-vlnpsv--------dyandnt----------------------------------------------hmdmnpist----------------la----n-ayrldntginiiwsllqigntekalefclskgdwalglmiarfeg---pekfgkvasdyarttfpf----q-----k------------sqskvhhlmpimlklfagnfksa------------------------------------------------------------------i-------------------dd---------------------i--------t--------n--------v---------------------q-----aegewfiqnwrelvslvvinkpqhg---------------heflcefsklla-l-s-gqiiasqiclilaglp--lss--------------------------------------ipsqa----------ngilfsvigf--------------------------gshs---fa--------------------------------------------ysetyeyamqls----------------------t----------------tn--ipptgfahllplklkhaqvladyglftesqkycdaissiikat-----------------------------------gr-ss---ffn----p-----------vafq-efqnllmris---------------------------------------------------------------------------------------------------------------------------------------------------------------------------------------------------------------------------------------------------------------------------------------------------qsga--------s-----d------lgwf----gsk--k---------------------------------------------------------------------------------------------------------------------------------------------------------------------------------------------------------------------------------------------------------------------------------------------------------------------------------------------------------------------lt-ldkm----wdqldkfi-ggd-es-k----a----------------------------------------------------------------------------------------------------------------------------------------------------------------------------------------------------------------------------------------------------------------------------------------------------------------------------------------------------------------------------------------------------------------------------------------------------------------------------------------------------------------------------------------------------------------------------------------------------------k----------s--------gengtfsk--f---sp------------------------------------------------------------------------------------------------------------------------------------------------------avsrapssldits--------------------l----------------------------nnhypqtlpqvrpdhirdplvttnsapgtssensvlklngmshsrpppslysnnsttsiqkyapsssqvtpkptltrndqlfssqqqvgnpvyeslqqsrmapnnsssqylpmnqgqsenikapskysanpqkvysnnngslpymnpsaqfsslsiashqslhmgisgvnanpltsvkrpsisnsfseshvnsnpisghkhtsslqsdisldypsefksmpkpasdnpiapdthlslkrdtenvpetitesreseksselrdssnsltmpleeghstvedltlpqapppkghskpniasssvapkkararanpyap-----------------------gavasrsggnnkygpqssdkytskkentsmlvdtpsdisyndifnyggy-----------------kvpkkteindt------------------------------------------------------------------------------------------------------------------------------------------------------------etlhdrnevkeapnqesidtkeeasktnsyiypeppkvastsqsrn--invdesfdgenind----hdfetsslhtpnanvpasnlnns-------------------------------frt----------nekesmfhpyqegenksrrtsnfgvdssfgdf-pipgspdl-------------------------------------------------------------------ttransviggpgglfssrlsqsqqsal-------------------------yqqyevqddt---vke-yipvvdeeededs----------------------------------------edeslkk--ekrkkeeqer------------qarieadrak----------qrqd--a--vasq--rnq-tw---wp------g---------f-l---ar---k---n----------d-----------dkpkairakl--ge--knkfvydeklkrwidks--ipleeql----kssappppp------------------------------------------------------------------------------------------------------------------------------------------------------------------------------------------------------------aa--k-k---------------------------k-----------p---te-------------------------------------------------------------------------------------------------------------------------gss--ssiskpsssstplgpakqdmappasnslnsapllgpsq----srp----------------------------------------sqsg-------p--------------------------ppp-agp----------------------------------------------------------------------------------------------------------------------------------------------------------------------------------------------------------------------------------------------------------------------------------------------------------------------------------------------------------------------------------------------------------------------------------------------------------------sla-------------naglddllslg--------------ggp-----s-s----g-r----ktkkgpr--------rg----------------------------------yvnll--dqk
'sec16_gi|150866499|ref|XP_001386126_2|_hypothetical_protein_PICST_68327_'                                                                 ms----ir-------------------------------------------------------------------------------------------------------------------k-----------------------------------------------------------------------------------------------------------------------------------------------------------------------------------------------------------------------------------------------------------------------------------------------------------------------------------------------------------------------------------------------------------------------------------------------------------------------------------------------------------------------------------------------------------------------------------------------------------------------------------------------------------------------------------------------------------------------------------------------------------------------------------------------------------------------------------------------------------------------------------------------------------------------------------------------------------------------------------------------------------------------------------------------------------------------------------------------------------------------------------------------------------------------------------------------------------------------------------------------s-t-----------------------------------------------------------------------------------------------------------------------------------------------------------------------------------------------------------------t------------------------------------------------------------------------------------------------------spvsgtdradlndsfavseaepsqlhghveygadvsvgve--------dasgftaedafqvggeedeeqvstvtngavvpqsvvaaesadedvlsrstkkeeflpes--------------tsiaepvksdvitnvidanadtgldddpwmkdgtpefppadenlpevppvaetkvetsksiakqqiygekvedftensaspqevdskqtsstiadfiptpehihsnlhtsetenepikqsqlpweshveqiealpweeqpqkvehvlpweekpdevsqkdealpweerrvehpeqaaestlpweeqpnveefqahepalpweerpeveesslpweekvgesqgqeaalpweeqqevevssllleekvresslpwegeegesqaqesklpweeqriqstppseeqvlepvegsslpveekdstegslpwnqhheg---------------------------------------------------------------------------------------------------------eaqeilpweq----------stkpqdtqpqvsqeelhdysvsnvisqseiveeqaqpvsqayesqflagffterrpeqeset---kqesldelfekdedflpelkqpveqstqtskpkefnlpeldldddllld-d-----------------------------------------------------------------------------------------------------------------------------------------------------------------------------------------------------------------------------------------------------------------------------------------------------------------------------------------------------------------------------------------------------------------------------------------------------------------------------------------------------------------------------------------------------------------------------------------------------------------------------------------------------------------------------------------------------------------------------------------------------------------------------------------------------------------------------------------------------------------------------------------------------------------------------------------------------------------------------------------------------------------------------------------------------------------------------------------------------------------------------------------------------------------------------------------------------------------d------------------------lldddepelvpepvapv----------------epiqeaiqnnvak----sprqtyi-------------ptqphhnmyapqisrt--------------------------------------------------------------------------------------------------------------------------------------------------------------------------------------------------------------------------------------------------------------------------------------------------------------------------------------dtgeyvkklee------------------------------------------------------------------------------------------------------------------------------------------------------------------------nkkrndaydfpdilm-----------------------------------------------------------------------------------------------------------------------------------------------------------------------------------------------------------------------------------------------------------------------------------------------------------------------------------------------------------------------------------------------ppkvkp----------------------------------------------------------------------------------------aprhhqpttk----------------------------------------------------------------------------------------------------------------------------------------------------------------------------------------------------------------------------------------------------------------------------------------------------------------ysqpv---------------------------------------------------aspnlsnipsappat--tipppvsigieaskkelpttpqva---------------------pgkp------------------------------------------------------------------------------ksffeelp-----v-----------------------------------------------------------------------------------------------------------------------------------------------------------------------------------------------------------------------------------smpkkaaraapvkavnqphiqkspqis--ntpisasskpapvnpympsntqkqnphsplqgsqysfprktssglapp-palnqyappssnqyatvsaqvqpglpqsslpqsgmsqpglqpfpqpqghlvppnlvapqiqnsplgqpqqthnyappintnvaraqgnlsatspyvpnagpyapnnhnrshsr----------------asslvgggkgkeinpyap----------alppvshsgtspsiaqssltsrnr-----------gisnprniyskaqp------------------------apkis--npns-----lnqrqfpifnwsnsqkvvtlipn-----------------------------------s----------------sh-----------n----------l------yesh-------------------gesirvraaidl-------------------------------------lk---------d-------------ke--mystfpgplsks-----------------ktkrkdvekwlesnial-lttn------------------------------------------------------------------sien-------qdeyllnqvlleavkf-e-ggfn---s--------------------hef-i------ka-------v--------------------c-------------------m-vlnpta--------dy--ntp----------------------------------------------gdisgmtsv----------------sa----n-aykldnagigivfgliqgghidkaleftlskgdwalalvvsnfag---hdrfakvaadyarfsfpy----q-----k------------snnkihhiipillklavgnvksv------------------------------------------------------------------i-------------------dd---------------------l--------n--------a--------v---------------------a-----tegeyashhwreivssviisgvsks---------------qdflvefgkflg-l-h-hniaaseicyviaglp--lsp--------------------------------------qalqp----------sgivvsvigs--------------------------ltgt---sm--------------------------------------------ytevyeyilkis----------------------t----------------vfvqqgvgiiphllplklkhatvladyglfnesqkyidsinnnmktl-----------------------------------gnrsp---yln----a-----------afih-elqslivrlq---------------------------------------------------------------------------------------------------------------------------------------------------------------------------------------------------------------------------------------------------------------------------------------------------elgs--------s-----e------sswf----sgkmsk---------------------------------------------------------------------------------------------------------------------------------------------------------------------------------------------------------------------------------------------------------------------------------------------------------------------------------------------------------------------vn-ldni----wgqidkfi-gge-ep-k----s----------------------------------------------------------------------------------------------------------------------------------------------------------------------------------------------------------------------------------------------------------------------------------------------------------------------------------------------------------------------------------------------------------------------------------------------------------------------------------------------------------------------------------------------------------------------------------------------------------k----------s--------gengvfsk--f---sp------------------------------------------------------------------------------------------------------------------------------------------------------svsrntstldfta--------------------m------------------nvssnkyphsspqmpsgqfgsssiapstadgvsvpvtrampplqsfnstpaintlsmnskyslphlqqtknasfsvhsqstqvppshhstpqqshvhpnvplhhaaeskyspsnaspqvpdstaspyvppvkrttprvaakavnatgpyvyanpeghvsnssigshrqhgyhpptsqtptvnakrhsvasvisneatpnsevihshhnhspsiqsdismdypsefkpppavkqivdhklvsalndhapdtidespefkseaivekvpplsasqevsgqpsaastsvpssekaatvddettssaasapppqskaslkkpakvnpyap-------------------ganrsgtarkskygpptgassskysvpanlaqqdepinddtlkygsmfdysgyktgeptvadndnvepptqsettskhaae------------------------------------------------------------------------------------------------------------------------------------------------------------edvtelivepkpsipespsapkivrepetsapphfkqpeshfapfg--yntplkartkhyan----iddsfdnsevsgdqdltdihtpr-------------------------------krplilnngppqltgkesmfnpyqgdsgvnkfgld-fpipgspd------------------------------------------------------------------------------------------------------yttransvvdqpgyfssrlsqsqqsalyqqyeveddt---vrd-yvptveedde-ed----------------------------------------edeedr-d-kkrlqeeeek------------rakaaseeakk--------kasea--a--akrd--pgr-gw---f-------n---------w-s---gk-------n----------d-----------gkpkpikakl--gn--pstfyydekhkrwldks--rpieeql----qaaappppp------------------------------------------------------------------------------------------------------------------------------------------------------------------------------------------------------------am--k-k---------------------------k-----------a---pa-------------------------------------------------------------------------------------------------------------------------assnitassgppsagppp-------------------------ginpsgv---aptaapsgppsapsgvtsgppsigtgpsngaggppfa-kat-------s--------------------------vqs-sap----------------------------------------------------------------------------------------------------------------------------------------------------------------------------------------------------------------------------------------------------------------------------------------------------------------------------------------------------------------------------------------------------------------------------------------------------------------sla-------------naglddllsmg--------------gss-----v-a-g-gt-r----kakrntr--------rg----------------------------------hinvf--dkk
'sec16_gi|50289215|ref|XP_447038_1|_unnamed_protein_product_'                                                                              mt----pe-------------------------------------------------------------------------------------------------------------------a-----------------------------------------------------------------------------------------------------------------------------------------------------------------------------------------------------------------------------------------------------------------------------------------------------------------------------------------------------------------------------------------------------------------------------------------------------------------------------------------------------------------------------------------------------------------------------------------------------------------------------------------------------------------------------------------------------------------------------------------------------------------------------------------------------------------------------------------------------------------------------------------------------------------------------------------------------------------------------------------------------------------------------------------------------------------------------------------------------------------------------------------------------------------------------------------------------------------------------------------------k-r-----------------------------------------------------------------------------------------------------------------------------------------------------------------------------------------------------------------k-------------knqkkklr----qkqkkaa-------------------------------------------------------------------------------------------------------------ekatdlpatdqsvnisgaedaltsnsnvstpdytsnfeisvtstqevnvdsqlsqnqnsdnfineqkendpqsetvfdshediesemkdnyhndikntteaitfdtaqniiggsidssntvksedkinessskisdpdcqedilklelegqplesscnddkesvvegnnendnnddlvndhptaedgsdffdnlasnntevelsstqnsnlltenrleseefgkpekldypkelsyseevdlveevdhveevdhveevdhseeedlveevdhveevdhseevdhseevdhveevdhseelltssvstqtgmaentirhvdesnlgqqkmeerninsdthkdatarvsdfhandefetgpaaqinsliemnddeqsvndlqdessllqeettfsqipknevntenqenigsesvskinvanensmesaiedlfpsmhntneqnpwelpqqgenvvenevsheenqritettkddsdnidrilcdredkkedsfddlf--gnnevgddvpwlqesmkseegekhhq-------------------------------------------sstakeespanvrtsdntasqdndtlpsesvksnqqqnvesssdrqqtsadtvkkfsfleedddlldd-ddsfleseee----i---------e-----------------------------------------------------------------------------------------------------------------------------------------------------------------------------------------------------------------------------------------------------------------------------------------------------------------------------------------------------------------------------------------------------------------------------------------------------------------------------------------------------------------------------------------------------------------------------------------------------------------------------------------------------------------------------------------------------------------------------------------------------------------------------------------------------------------------------------------------------------------------------------------------------------------------------------------------------------------------------------------------------------------------------------------------------------------------------------------------------------------------------------------------------------------------------------------------------------------------------------------------------------------------------------------------------------------------------------------------------------------------------------------------------------------------------------------------------------------------------------------------------------------------------------elesnetvqineltqemstsaeskklnhnpyrp-----sshssintqmdpkynnyqtvpnsstaptgivrpqqi----ttflptnnaqtntp----g--ti-lspiqttnekvkklte------------------------------------------------------------------------------------------------------------------------------------------------------------------------ekkksdaydfpinlv-----------------------------------------------------------------------------------------------------------------------------------------------------------------------------------------------------------------------------------------------------------------------------------------------------------------------------------------------------------------------------------------------sstvkk--------------------------------------------------------------------------------------------------gha------------------------------------------------------------------------------------kp-v----------------------------------------------------------------------------gvftnqfsrngstpt------tpkinph----------------------------------------------------------------------------------------------srnss----------------------------------------------------------------------------vnpaq---------------------------------------------------iipknpy----------asiqqpnpviapttnminnpinmmptarmrgnsavstts-----------------------------------------------------------------------------------------------------------------------------------------------------------------------------------------gksvgtsvatkqnpyspqitksprasisqpagipnnskygpisp-----------------st--sqfns-------------------------------------------------------------------------------------lgqvldsglvhsst-tpmgstlspi--stklnannqpspqskq--ypgnssy----lp-sqndsrskyapafstgq------------------------------------------------------yagysshskpavnqp-alpfprkqsesagdanppintvlppgirktnvllesqqnlrqnanypt--yaehsheqtnsynvhgasnkki-----------------v--nnna-----llvkqfpifnwgsnnkviygipl-----------------------------------g----------------qn-----------d----------s---------v--mm----------ptnsplqnlrmigaeil-------------------------------------ikp----------------------tq--liksfpgplcgs-----------------kvkksdveqwlltaskd-adv---------------------------------------------------------------------d--------eeaalllsllklklst-t-stfk-------------------------dm-a------tll------y--------------------dt-------atl--------h-eylaq-----p---lt-slnqa---------------------------------------------------------------------------pn-afsldpesqfrvlsflqvgahddalrfslekkdysislligsllg---kdkwcevvqrylseqfta----i-----annsnlw----ahll-------plifqvfvgsskta------------------------------------------------------------------v-------------------sr---------------------f--------y--------k--------n---------------------q-----eeanwaaenwrgivaavlinitdhsqpkqtasiqtppavvtefliefgiflk-k-l-gmnlpasilfvianvp--lsn--------------------------------------vpilpds-------dv--hfrsigs-----------------------tn-nvlg---ai--------------------------------------------lsetyeytisqd----------------------l----------------k-----fkgypatlplklfhayclqeegltslaykyvdylssatksm-----------------------------------tkkda----es----l-----------nlsh-hlsiltnrla---------------------------------------------------------------------------------------------------------------------------------------------------------------------------------------------------------------------------------------------------------------------------------------------------gss----------------------sswl----gkp--k------------------------------------------------------------------------------------------------------------------------------------------------------------------------------------------------------------------------------------------------------------------------------------------------------------------------------------------------------------------------lssvwgqidksfnkyi-ggd-dd-----------------------------------------------------------------------------------------------------------------------------------------------------------------------------------------------------------------------------------------------------------------------------------------------------------------------------------------------------------------------------------------------------------------------------------------------------------------------------------------------------------------------------------------------------------------------------------------------------------------l------pk-pa--------tekkvfds--y---tp------------------------------------------------------------------------------------------------------------------------------------------------------ssstnssmidlsh--------------------s-vsnf----------mpaqinqlsrnnlnsenkmstvpdltafgeknafepptntwtgmslqgspqrav---------------------------------------------------------------------------------------------------------------------------------------------------------------------------------------------------------------snmkpplsnrpnlrrik-------------telpsgedells-mtvkqgkksyapdnlnrasnssnetlkssqsannsvpyhqstpnligmqsveqkksyypsnqramrksamptqpenleisrn---arsyephtk--tkkvykpn------------------------------------------qtleeeppiqsynddvvsqnqfeeapnlqndqekilqptaspeglsqtrisnysperpplpvysedsknmdpknisdlvkeqqitdksleheleqlptendadykisnanednaineeereigngevelnvdqsqshlsasipqt--------qndresttvsi----------------spglglemdvdkedsnapapklfsekpnpspyapptvgkkgtkktsympkgktesfiaepeissyesspldmyaysgy---------------------------------------------------rpqekekstssiveessqisnedapdkssiaarqavelkqdevskkpittklstpkslpippspfanplannnttgvlptenfepvikvsrntt-------------------------araftpvppa---sdq-yddvveedsd-ds----------------------------------------d-------------dseddspmqsnnsnngns---ernenkqndnysddemptkkksh--dnnd--ags-gw---f-------g---------w-l---kk-------d----------t-----------nekkavkakl--gn--qnsfyydeqlkrwvnkn--aseedkqql---atpapppp------------------------------------------------------------------------------------------------------------------------------------------------------------------------------------------------------------iv--k-r---------------------------k-----------d-tepkt--kpr----si---------------------------------------------------------------------------------------------------------------------------------------------------------------------------------------------------------------------------------------------------------------------------------------------------------------------------------------------------------------------------------------------------------------------------------------------------------------------------------------------------------------------------------------------------------s----------------------------------------------------------------------------------------------------------------------------------------gvtphldtgigssippisgnappkpksgpslaaktnglddllnlt--------------aaa-----p-a-t-st-r----r-kkkgg--------rg----------------------------------yvnvm--enl
'sec16_gi|68470811|ref|XP_720651_1|_hypothetical_protein_CaO19_4346_'                                                                      ms----el-------------------------------------------------------------------------------------------------------------------s-----------------------------------------------------------------------------------------------------------------------------------------------------------------------------------------------------------------------------------------------------------------------------------------------------------------------------------------------------------------------------------------------------------------------------------------------------------------------------------------------------------------------------------------------------------------------------------------------------------------------------------------------------------------------------------------------------------------------------------------------------------------------------------------------------------------------------------------------------------------------------------------------------------------------------------------------------------------------------------------------------------------------------------------------------------------------------------------------------------------------------------------------------------------------------------------------------------------------------------------------n----------------------------------------------------------------------------------------------------------------------------------------------------------------------------------------------------------------------------------------------------------------------------------------------------------------------------------------------------------------------------------------------------------------------------------------------------------------------------------------------------------------------------------------------------------------------------------dnivesqelsspvtreepvandsndlfggddqstsnqqddffsniqqpdqpdqpiietneeletvhkstdvelpqeipleqeqipqqpqqqenviddlfgtsnndddffsnhnqdglnsaeieteenvevplqpdfeqnqdlesekatisidkkdedpvleslttesdildndhestseapgistesevfeeeavveevqstaedspvdatqpselgplsteqinlvdepeagapnteesqteskldqfftesnegdffkniardnveqevsnpskteadqkledlfagadnengedldf-----------------------------------------------lqqpqhnvaevnseaavatesinldlf---geddtdfldelnskkqqqqeeevrpssssttnpedklaaldldddllld-d-----------------------------------------------------------------------------------------------------------------------------------------------------------------------------------------------------------------------------------------------------------------------------------------------------------------------------------------------------------------------------------------------------------------------------------------------------------------------------------------------------------------------------------------------------------------------------------------------------------------------------------------------------------------------------------------------------------------------------------------------------------------------------------------------------------------------------------------------------------------------------------------------------------------------------------------------------------------------------------------------------------------------------------------------------------------------------------------------------------------------------------------------------------------------------------------------------------------d------------------------fl--------------eegsvqpkvesslpenk--------------------------------------------------------------------------------------------------------------------------------------------------------------------------------------------------------------------------------------------------------------------------------lvkhhhs------------------------------------------------------------------------------yipsgpsanqksvyappqvsgvnkndfiknleq------------------------------------------------------------------------------------------------------------------------------------------------------------------------skkkhdaydfpdtll-----------------------------------------------------------------------------------------------------------------------------------------------------------------------------------------------------------------------------------------------------------------------------------------------------------------------------------------------------------------------------------------------vnksrp--------------------------------------------------------------------------------------------------------------------------------------------------------------------------------------------------------------------------------------------------------------------------------a----arh------apssnky----------------------------------------------gppsvsqtsipsisstsslppardvkssssappaaapptgtstskvak-----------------------------------------------------------------------------------------------------------------------------------------------------------------------------------------------------------------------ksffedfpddeeip-----------------------------------------------------------------------------------------------------------------------------------------------------------------------------------------------------------------------------------kpkragraaapvkavnqihspqvlnqqvqqqqqqqqsqqnappapppskvnkqppvnpympksgtspilqqqtpa---vhksgiaapnvnvphannyapplnsfafpprqpnqktndyspqlqsspappppptslqpfpsigqsqsapvyhnrqpsnsintnvnkvpsinspyvpnagpyapsthqrshsr----------------as-slvggkgkevnpyapaletvasgdinqiqqqqqqqqhlspatavlppar-----------argfsnaksniyks------------------------apkvv--npeq-----lvfrqypifsfsinsncsviipn-----------------------------------t----------------gy-----------n--------------------q-------------------gtsinigpisnl-------------------------------------lk---------d-------------kd--lyatfpgplsks-----------------kskkkdvekwlesssgy-lrsl--------------------------------------------------------------------gk-------ndelvlndillhlikh-d-gdvk---n--------------------qef-l------rs-------a--------------------c-------------------s-ilnpnv--------nf-dvnn----------------------------------------------lptsglaig----------------at----n-ahkldnsgintvftliqsgnlekaleycvsrgdwalaliisg------penfnkiaaeyarntfpf----a-----k------------tnnkvlhimpiilkvlggnvssv------------------------------------------------------------------i-------------------ed---------------------l--------t--------a--------v---------------------p-----negeyanlhwreiistiaicgslka---------------tefliefgkfln-q-q-gnfigseiayimaglp--fgh--------------------------------------qn-----------------fmmla---------------------------sghn---sm--------------------------------------------ytevyeyalnlh----------------------k----------------------amhfphllslklkhaltladyglinesqryidhinssiktl-----------------------------------gnksp---fvt----p-----------nllh-efqnlimrit---------------------------------------------------------------------------------------------------------------------------------------------------------------------------------------------------------------------------------------------------------------------------------------------------evgs----g--dd-----q------nnwf----sgkisr---------------------------------------------------------------------------------------------------------------------------------------------------------------------------------------------------------------------------------------------------------------------------------------------------------------------------------------------------------------------vn-ldki----wgqidkfivggd-es-k----n----------------------------------------------------------------------------------------------------------------------------------------------------------------------------------------------------------------------------------------------------------------------------------------------------------------------------------------------------------------------------------------------------------------------------------------------------------------------------------------------------------------------------------------------------------------------------------------------------------gnnndgngt-gn--------gsgsvfnk--f---sp------------------------------------------------------------------------------------------------------------------------------------------------------svsrnassvnlhnyaqpsmirqpsllpyqpqqqp------------------qpqqqlldqvhierkpttgfapqppplvghpsttsvnkyspsikssprqaqqnkfekyapsnnsshhnlslveersavtsadgpeyphhqhqqsinasavpvplppptppvsmpqhvsrsprshqshqpptlppshshhvqqpsrdrsplatriypysnsvggqisttsvgsipsqiplgrqthgkqpsissvisgdsiaavglgeqenilppstgqtgktatsevnrneegygfgghyhhdqpetitespelrglqqpqsseaeiskdisndvaldsakipeasqepeeetdesgnvaaapppppvapvapprktkssrsnpyapstdigatsnapsavgqtlggkpsmrksgsrtnrygpppgvgnkqptidvsppsatnntgnedsismfsyggy-----------------qnesspplkqp------------------------------------------------------------------------------------------------------------------------------------------------------------sqfdqtavasapappplqpqlavpervptknvaniddsfdenslaa--dtsttynnnmvnkp----ygsspmgptvatngpgsvtstpl-------------------------------ilnqgsanmklsnlstisvtgtgtgtgtggafdgf-pipgspde-----------------------------------------------------------------------------ttrpnsifgghtrglfssrlsesqsvl-------------------------yqqyaiaddt---vgd-yipimeedde-dd----------------------------------------edeqakqqkqkekeaqeqe------------lkrkqeqqqqk--------aaakn--n--nnsg--ggggkf---fs-lfgggg---------n-n---kk-------q----------d-----------ndakvykahl--gq--kntfvydeklkrwidks--kpleeql----qanlppppp------------------------------------------------------------------------------------------------------------------------------------------------------------------------------------------------------------ps--m-k---------------------------k-----------k---pn-------------------------------------------------------------------------------------------------------------------------pvs--tttnsnnssgppp---------------------------------mvtpnptpipggdlsttatggistpipasappsrmskdstkptp-----si--------------------------nrp-kss----------------------------------------------------------------------------------------------------------------------------------------------------------------------------------------------------------------------------------------------------------------------------------------------------------------------------------------------------------------------------------------------------------------------------------------------------------------lat-------------asglddllsltdnnpppngrsrgvggga-----t-p-g-gs-r----r-nkpkr--------rg----------------------------------yvnvm---ek
'sec16_gi|50546681|ref|XP_500810_1|_YALI0B12694p_'                                                                                         mr----rmflvsrngykrwpekqklqtfrvlistyifsqppilaqyhtipcsnlklycrrprstmakknnkkskakakkaapsvavpatnvassvaadpaavetasstsaslsvpesaaatett-----------------------------------------------------------------------------------------------------------------------------------------------------------------------------------------------------------------------------------------------------------------------------------------------------------------------------------------------------------------------------------------------------------------------------------------------------------------------------------------------------------------------------------------------------------------------------------------------------------------------------------------------------------------------------------------------------------------------------------------------------------------------------------------------------------------------------------------------------------------------------------------------------------------------------------------------------------------------------------------------------------------------------------------------------------------------------------------------------------------------------------------------------------------------------------------------------------------------------------------------a-s-----------------------------------------------------------------------------------------------------------------------------------------------------------------------------------------------------------------t-----------------------------------------------------------------------------sptspvtnvsplaeaiagdegsgsipddeedideeeetgteesaeaeaepespegttpvltvqpn---alaaeptvetvdvvvpvpvepeedeqesevkaeidpvvaeieqpeppmasdkdffstls-------------------keedgeedvkevatstttdvatpvatatpsitqvekhlesrfmgnpvvenekkhkedeirevedqlterlmrdpvvegikreraeesaqveeklekrfmedpvveqikqeqadeyrkvrdqletgseepnddffanlgseeaklqakdtepdtkheddffstlggssdetgkktvaetqsepetktietakaeeakpietktepvaeddffsglgkseqeqgfvpehttaastttkeeddfmaslaqpqnpeqtdplpqddffsqlaeenvqsvsaepehkspvaapaatkaaaaeddffsqlgkspeksvpaa---------------------------------------------------------------------------------------------------------atsddaprrrhkvqpsgadffdq-------------------------------------------lgvseteappalheppqpkpitlsldedddllltdeddqaevlaeagkpnppvqsfafle-dddlles-dqdfletdde----d---------e-------------------------------------------------------------------------------------------------------------------------------------------------------------------------------------------------------------------------------------------------------------------------------------------------------------------------------------------------------------------------------------------------------------------------------------------------------------------------------------------------------------------------------------------------------------------------------------------------------------------------------------------------------------------------------------------------------------------------------------------------------------------------------------------------------------------------------------------------------------------------------------------------------------------------------------------------------------------------------------------------------------------------------------------------------------------------------------------------------------------------------------------------epmaaqtggdfranqqhqntyfpsvpvapvstsrystptv------------------------------------------------------------------------------psvsqfggygaaqstpnm----yqpvs-sqstp--------------------------------------------------------------------------------------------------------------------------------------------------------------------------------------------------------------------------------------------------------------------------------------------------------------------------------------saaapgagkrv------------------------------------------------------------------------------------------------------------------------------------------------------------------------dknksdafdfptgmi-----------------------------------------------------------------------------------------------------------------------------------------------------------------------------------------------------------------------------------------------------------------------------------------------------------------------------------------------------------------------------------------------pkvvkk--------------------------------------------------------------------------------------------------ars------------------------------------------------------------------------------------q-------------------------------------------------------------------------------------------------------------------------------------------------------------------------------------------qqlpqahgapgvtpglmpafgaapgapptpgvpp---------------------------------------------------------------------------mg------------------------------------ppvarpasnpy----------------------------------------------------------apapvqppttapkknffeelp-----pipvkpisrqpsyalspprapfaqeasqqprrvsdgygmpshggphsgvhsapvshhnsvsgppaaaphnpyappsgpsavppktsspyahppaavppktsspyappppavppkssspyapppvshsappaggppagpprgtsrgvpvpqpqppvaaaaaaaaaaaaaagtasgpppagpprvssrnayapp------------------rgapprgt------------------------------------------------------------------------------------------------------------------------------------------------------------------------------------------------------------------------------------------------------tppvvapamayspnvspkrviqq-----------p--qtqsprrysefkdigqks---t-----------------v--sdea-----lrkrqfpifrwsnsknatclia-----------------------------------------------------pq-----------igya-----tav---------s-------------------qtsvrlldvskv-------------------------------------vs---------t-------------ge--ditrfpgplftpnkg------------pvkskkkelekwvadhvnl-ldsq------------------------------------------------------------n---a----d-------adrvllwklvrvylan-d-gvin---s--------------------aqv-r------afl---------------------------tp-------h-f--------e-qsatg-----d---gs-aftsamdl--ssss--------------------------------------------f----------------vpqqgdn-gpsfsgsdanhvlrhlqsgskdaairhcmdrrlwghsmliastmg---pekwkdvvsefikddvrpl---y-----k-----------ptl-------qflyssfggvip------------------------------------------------------------------------------------------------------------------------------------------------------------------------sseaygdwketvsyllsnakddgs-------------dlsslvslgddlv-q-k-gyvaaghfcyvvsrap--l--------------------------------------------t----------d--kitllgseg----------------------r-dlda---il--------------------------------------------lsetyefalglk----------------------t----------------------nvaipqmqlyklvhaevladlgnvaqaqryaeylnqalksf-----------------------------------tdkss---iiq----p-----------ayis-rlialsdrvs---------------------------------------------------------------------------------------------------------------------------------------------------------------------------------------------------------------------------------------------------------------------------------------------------stpg----a---t-----t------gswf----srp--k------------------------------------------------------------------------------------------------------------------------------------------------------------------------------------------------------------------------------------------------------------------------------------------------------------------------------------------------------------------------ldkvlghldkslskfv-age-ea-n----v----------------------------------------------------------------------------------------------------------------------------------------------------------------------------------------------------------------------------------------------------------------------------------------------------------------------------------------------------------------------------------------------------------------------------------------------------------------------------------------------------------------------------------------------------------------------------------------------------------a------ga-ss--------asdtvfsqiaa---tp------------------------------------------------------------------------------------------------------------------------------------------------------gisrttsvvdlsq--------------------q-------------------savtpgyqqhqpygvpptrastgnilrpqggsgpydsrpslprsssamdag------------------------------------------------------------------------------------------------------------------------------------------------------------------------------------------------------------psgygyerapsvasvhsvqsdyprvmspidvggvsggnsayapvggagiyplpaggssaanayapgaggnanappsgatanaytpgatssgpspyalpsgnvyappsapsasgaspyapsassfspr---qpaygrsyastpehhieeeeeteavdqeqepaadyshlen------------------------------------------------------------------------------------------------------------------------------------------------------------eneryeqkse--------pepepmahppp----------------aqkappaappaqqapaqkagqkpparkvapppkpsvksvynpydp--------------------------------gspakekkssaaasnkyapansayspgnssa-paptankepe-------------------------pattseaygygygggyggydpysgypaaeeegaeptetevenekageaeaaaadypdygvpsygyqsqaaddagdygddegaiytpaavtlppisnlppvplpglepatsaapp-asrysaptaaaeeedd-dd----------------------------------------f-------------gvgnk------------k---pvakkee--------kkaee--k--eepkdggkk-gw---f-------g--------gw-f---kk-------g----------e-------qqpaddkkvykakl--ge--ksnfyyseehkrwingd--lpiedqik---gaggppppp------------------------------------------------------------------------------------------------------------------------------------------------------------------------------------------------------------ka--k-k---------------------------p-----------a--gppa--ggt----p----ppp-sg----------------g------------------------------------------------------------------------------------------------------------------------------------------------------------------------------------------------------------------------------------------------------------------------------------------------------------------------------------------------------------------------------------------------------------------------------------------------------------------------------------------------------------------------------------------------------------------------------------------------------------------------------------------appvga---------srgatppv--a---tppaadtppvpgaggaprpaatgaprp------kvvdplegflt----------------ggp-----ptgap-rkga----r-ksaks--------r-----------------------------------yvdim---nn
'sec16_gi|74624528|sp|Q9HEC9_1|SEC16_NEUCR_RecName__FullCOPII_coat_assembly_protein_sec_16_AltName__FullProtein_transport_protein_sec_16'  ma----sw-------------------------------------------------------------------------------------------------------------------n-----------------------------------------------------------------------------------------------------------------------------------------------------------------------------------------------------------------------------------------------------------------------------------------------------------------------------------------------------------------------------------------------------------------------------------------------------------------------------------------------------------------------------------------------------------------------------------------------------------------------------------------------------------------------------------------------------------------------------------------------------------------------------------------------------------------------------------------------------------------------------------------------------------------------------------------------------------------------------------------------------------------------------------------------------------------------------------------------------------------------------------------------------------------------------------------------------------------------------------------------paf-----------------------------------------------------------------------------------------------------------------------------------------------------------------------------------------------------------------mp---------------------esaadlpapl-------------------------------------------------------------------------------------------------------------------------------------------------------------------------ptdntvadstdhangvaqdgsdfwgidggeedvpaqngasdswfpdygtgshttlpatdaqatsqitsetdtdtpdtateqtetahvttedaeavepaptqtdeapepivenaqateavpgdaatvdlvpehveptdatttekadtdepsdvaskhtstmsftrtiphepswsddgdpewnlaradtdpfkflpssdrtnsfppvppleqheqqqeeqqenqqvqqvqqqqqqpqtdphleqsaivqpqvanflgdddevevqgddgffsqlseaqndgfdqfgaqdannsqqymvgdlgakatealdarfeegvpliahdgnstaeredtkdlfgg--------------------------------------------------------------------------------edandeddffsqvqqgsvnqadfeaqplerkstm----------qvlgamdmgsvqpsfppveeqpeeeavatvetqthdhpeitstdlntgegheeqkpagedve---akwkelfaddeedtlsllddsteasneikekeidpaaffgsddegfldd-se----------------------------------------------------------------------------------------------------------------------------------------------------------------------------------------------------------------------------------------------------------------------------------------------------------------------------------------------------------------------------------------------------------------------------------------------------------------------------------------------------------------------------------------------------------------------------------------------------------------------------------------------------------------------------------------------------------------------------------------------------------------------------------------------------------------------------------------------------------------------------------------------------------------------------------------------------------------------------------------------------------------------------------------------------------------------------------------------------------------------------------------------------------------------------------------------------efptmeettqprapsvagsnttttpttrympqtqtpsltgapnpyaptappltsapsnpyfpaapsavaq-------------------------------------------------------------------------------------------------------------------------------------------------------------------------------------------------------------------------------------------------------------------------tpsvtpf-------------------------------------------------------------------------------------gapvsapppsgrfgygavpppqierkaqsfvdk------------------------------------------------------------------------------------------------------------------------------------------------------------------------kggyqspydlpmevv-----------------------------------------------------------------------------------------------------------------------------------------------------------------------------------------------------------------------------------------------------------------------------------------------------------------------------------------------------------------------------------------------kvkkrp--------------------------------------------------------------------------------------------------------------------------------------------------------------------------------------------s---------------------------------------------------------------------------------------------------------------------------------------------tatl--------------------------------------------------------------------nkpvt---------------------------------------------------apaapppsksathlpppppptsvphssqpgvkpppprge---------------------akpk--------------------------------------------------------------------------------ekffeelp-----v------------------------------------------------------------------------------------------------------------------------------------vtkarpasrntlgtaspaqsspygppppagppsiasqppvpgmpsamgsvpnssftqha------------------evpnlvapprvnpyasiqpsttslapavpapassryspaps--sgs--qlstpvppaaasryspappasrptssgytpttsvppvlppvlphq---prtssplahfesrplvsshaesglaekrsssslydlrlqrvpslpptqeveeegpmqgmvspnqvpashqtsptasrhgamphrsrrtpppqsltvqpvtspqraaysyqpaasaps-------------------hefappprsqtqspgalygnrnvkpiepiprpssvtdatspraal-----------yspitmqpsstfppistitsr---prgntqnfnlvpptdgreh--dp-l-----qrwrgvpliswgvggalvtmfpk-----------------------------------n-------v--------pr-----------ygm--------g---------qtapm----------vi-rspgevkvksmkdi----------------------------------------e-----p-m-------------ee--rlakfpgplkg------------------kskkketiawltngiem-lertv------------------phnlshqlnp-------------s-----------------h---d-dkrt-------terlllwkilrvfveh-d-gvle---g--------------------npt-v------nqa------v--------------------r-------------------e-ilypeastigg---qp-efanalnpsgmgn--------------------------------------------------------------sattslq-adsvdssaveqirnhlisgdnekavwaavdkrlwghafllanaln---pdlykrvaqefvknevnstghnn-----e------------sl-------aalydvlsgnhees------------------------------------------------------------------v-------------------de---------------------l--------v--------p--------aharaglqlvaknsssgp----s-----kdamggldkwretlslilsnrtad---------------darainflgnlls-g-y-graeaahicflfarsqtifgg--------------------------------------ldnpn----------s--nfvlvgsdh-------------rrqa--dhfakeiep---ll--------------------------------------------lsevyeygqsla--------------------ggt----------------v-----pvsnphlaayklqhayalaeygfrdkalqyceaitaaitaq-----------------------------------tkrsp---yyh----p-----------ilea-yvddlmkrlr---------------------------------------------------------------------------------------------------------------------------------------------------------------------------------------------------------------------------------------------------------------------------------------------------qapk----e---e-----s------nswi----pkp--s------------------------------------------------------------------------------------------------------------------------------------------------------------------------------------------------------------------------------------------------------------------------------------------------------------------------------------------------------------------------mnkvsdsmwnrfnkfv-agd-dn-e----d----------------------------------------------------------------------------------------------------------------------------------------------------------------------------------------------------------------------------------------------------------------------------------------------------------------------------------------------------------------------------------------------------------------------------------------------------------------------------------------------------------------------------------------------------------------------------------------------------------g----------skg-spdaagesgpfar--iaggtp------------------------------------------------------------------------------------------------------------------------------------------------------tisrspsvnnlet---------------------------------------------------------------------------------------------------------------------------------------------------------------------------------------------------------------------------------------------------------------------------------------------------------------------------------------------------------------------------------------fgatipsygmpsapvtngpnmfspppptrtasryapgapqpstpnynpyetnspyaprssmerasgeysrssvelprqsldsqrgyshss------------------------------------------------------------------------------------------------------------------------------------------------------------yapnrtsspaqpytpygttpqessyslhnmqpqqsltspaattsgy--qpftpqnnvsande----psneppsapstgyqppsygyepp-------------------------------sft----------pyeapatndeeegaskengdsnqggegvntfe-ppsfqpys-------------------------------------------------------------------yeppsyepdtppskdddqseeekpkpk-------------------------kkgpmydddd---ddf-paapk--------------------------------------------------------pagkskaeidr------------eneemvrriae--------eeakr--aae-aka--akk-gw-----------g------ftsw-f---ak---k---eaaaadanaags-----------spgkpirakl--ge--ansfyydpeqkrwinkn--aspedqa----akkstpppp------------------------------------------------------------------------------------------------------------------------------------------------------------------------------------------------------------kg--gip---------------------------r-----------s---sas--s-----------p-a-pp----------------mgmgvgggsapntpgrasapptgp---pr--p--aalm--------------------------------psas----e-s-nvg--------------------------------------------------------------------------------------------sgp-----p--------------------------sav-gplsp-------------------------------------------------------------------------------------------------------------------------------------------------------------------------------------------------------------------------------------------------------------------------------------------------------s-------g-----------sngpp---------------------------------------------sagllspgm------------------------------------------gpaam--qr--paststsgppagtsk---plsa-------------tssiddllgaa--------------vpr-----k-r-g-ea-k----k-prkaa---------r-----------------------------------yvdv--mqk
'sec16_gi|67540890|ref|XP_664219_1|_hypothetical_protein_AN6615_2_'                                                                        me----ns-------------------------------------------------------------------------------------------------------------------n-----------------------------------------------------------------------------------------------------------------------------------------------------------------------------------------------------------------------------------------------------------------------------------------------------------------------------------------------------------------------------------------------------------------------------------------------------------------------------------------------------------------------------------------------------------------------------------------------------------------------------------------------------------------------------------------------------------------------------------------------------------------------------------------------------------------------------------------------------------------------------------------------------------------------------------------------------------------------------------------------------------------------------------------------------------------------------------------------------------------------------------------------------------------------------------------------------------------------------------------------s----------------------------------------------------------------------------------------------------------------------------------------------------------------------------------------------------------------------------------------------------easavwnpalrtddnhetaatveeisapvssdvapltpkattantdivpdaidsintespareetaelplnehthtvpgaaepvnvgsagfietaeapptaiddpgavpv---------------------------------------------------------------------------------avspngetsapaiatdvtsvsentvpdvtesssveptalieiaqaesatgedfnqaetreefreeaaelfsaaadenqetdafkpqaelaaapgdgynnlqsmqeehvqegqthqleidtsvnaaqgssdyptpgwvyqqgiadhatpidgelrstnhdlwgspksvdngedrffdqlrtqtkpiyfpseesrfeegvplldgsaeapve--------------------------------------------------------------------------------aapveatpveqavpqpgqldrvfe---------------------------------------------------------------------------------------------------------gdededdgff----------ssaqqpatenepqepvhiqrkstsqvldslntnrdgvhsplsptaeefndiiaaaaskspen---vqepaseedlaarwqaelsdddlevapveedlaakwqaelddddllled-e-----------------------------------------------------------------------------------------------------------------------------------------------------------------------------------------------------------------------------------------------------------------------------------------------------------------------------------------------------------------------------------------------------------------------------------------------------------------------------------------------------------------------------------------------------------------------------------------------------------------------------------------------------------------------------------------------------------------------------------------------------------------------------------------------------------------------------------------------------------------------------------------------------------------------------------------------------------------------------------------------------------------------------------------------------------------------------------------------------------------------------------------------------------------------------------------------------------------psdlaqntaaevvnghgvepnlqalgspfgtpqnpskpkpaq-svytphqpstadlvq-------svpipg--------------at----------------------------------------------------------------------------------------------------------------------------------------------------------------------------------------------------------------------------------------------------------------------------------------------------------------------------------------plsssapystsyfqprpeppapavraesfaerp------------------------------------------------------------------------------------------------------------------------------------------------------------------------kegykspydlpedla-----------------------------------------------------------------------------------------------------------------------------------------------------------------------------------------------------------------------------------------------------------------------------------------------------------------------------------------------------------------------------------------------prr-kp---------------------------------------------------------------------------------------------------at------------------------------------------------------------------------------------kp-v----------------------------------------------------------------------------v-------------------------------------------------------------------------------------ssaa-----------------------------------------------nvpappprsssftappppqsssgvpvppinaatlppaskpnapv---------------------asap-----------------------------------------------------------------------------------------------------------------------------------knfyeelp-----l-------------------------------------------------------------------------------------------------------------------------------------------------------------------ppvrprsrpaesgrytpkfntaspafvq------------------pppaahpvtn----pyaqlsgdtpqsqlqqpeklgpyannvgsssqsapavppinsryspkpptlqpgvkppaspryspappppaaasaplqr---ytsqpsvipgqtvtlpfqprtssplahhekvsyqpneasrkpsfpqptspvtgqpshtetaapmsprssqvqasgpsavdtsssyqqtspprnpyappsyleefsrrvshvnnstps-------------------aytpppetppfvpprrsqtqsptqqqsgprlsvpsvdplkrpasv-----------hapssptktshtyapmqpssh---irtisqslefippsdgqel--dp-l-----qrwkgapifkfgfggtvlssfpk-----------------------------------h-------v--------pr-----------ysa--------g---------qtapk----------ik-pmpgdvkttqlkdv----------------------------------------i-----s-f-------------pe--tivrhpgplrn------------------kskkkdlvawlssriaa-feneg---------------------------v-----------------------pqnlqaypd---s-ykrr-------dekillwkavrvlveh-d-ggmq---s--------------------tpd-l------qea------l--------------------r-------------------g-ilfphlqtngl---ep-mysd-slqsfgae--------------------------------------------------------------vinassl-sdsaeskplssirnnlligerekavwsaadnrlwghamiiastld---ksiwkqvvqefvrrevrsnsgnp-----e------------sl-------aalyeifagnfees------------------------------------------------------------------v-------------------de---------------------l--------v--------p--------psaraglqmvskvdghgp----s-----kdalagleswkdtlglvlsnrspe---------------dhrallalgrlll-s-y-grieaahiclifsraa-vfgg--------------------------------------pddpq----------a--sivllgvdh-------------vhss-ptall-ddda---il--------------------------------------------lteayeyatsvl--------------------gas----------------p-----tstlphllalklvhawsltdqgrkseaqqycdaitaalkat-----------------------------------tkqsg---yhh----q-----------hlff-gvdelsarlk---------------------------------------------------------------------------------------------------------------------------------------------------------------------------------------------------------------------------------------------------------------------------------------------------qttg--------d-----g------gswi----skp--s------------------------------------------------------------------------------------------------------------------------------------------------------------------------------------------------------------------------------------------------------------------------------------------------------------------------------------------------------------------------mekvsssmwnkfsnfv-agd-ds-d----a----------------------------------------------------------------------------------------------------------------------------------------------------------------------------------------------------------------------------------------------------------------------------------------------------------------------------------------------------------------------------------------------------------------------------------------------------------------------------------------------------------------------------------------------------------------------------------------------------------a----------stgsgkggetgfgpfaq--i-sgtp------------------------------------------------------------------------------------------------------------------------------------------------------tvsrspsvtdly-----------------------------------------------------------------------------------------------------------------------------------------------------------------------------------------------------------------------------------------------------------------------------------------------------------------------------------------------------------------------------------------------------------------------------------------------------gqypmpvaqqvpgagtsryqpnnqnapns------------------------------------------------------------------------------------------------------------------------------------------------------------spdqgrgrssldsqrsasfglsygqrrgsqeyghpsespmygggpf--ygsptagyqstppq----tsymplapveedmaqqaytppta-------------------------------tpq----------glfghdlpyqppaqnpfdqstgpeapasqhte-adgymppt-------------------------------------------------------------------gntgyeppasntlevevteesedekpr-------------------------kkltmddedd---dd---iaar--------------------------------------------------------aealkkaekar------------kdreadeafrk--------aaead--akk-pap--aks-sw---w-------g---------w-i---kg---gnkee----------a-----------nsgkpirakl--ge--essfyydkelkkwvnkk--dpnsat-----paratpppp------------------------------------------------------------------------------------------------------------------------------------------------------------------------------------------------------------ka--mgp---------------------------p-----------s-r-aas--g-----------ssm-pp----------------s--------------------------gt--a--glgs--------------------------------rpps----v-a-ppp--------------------------------------------------------------------------------------------sgs-----p--------------------------aps-slglp-------------------------------------------------------------------------------------------------------------------------------------------------------------------------------------------------------------------------------------------------------------------------------------------------------p------t---------------------------------------------------------pglgp---arsastgav-----------------------------------------ppa--gnassrpgssagppprpst---slsh-------------assiddllgap--------------qar-----k-g-a-ts-r----g-rkk-g---------rirdlphlayrsvypcianyqppyivvnlhaissgsmawl--lvl
'sec16_gi|19115897|ref|NP_594985_1|_multidomain_vesicle_coat_component_Sec16_'                                                             md----ie-------------------------------------------------------------------------------------------------------------------s-----------------------------------------------------------------------------------------------------------------------------------------------------------------------------------------------------------------------------------------------------------------------------------------------------------------------------------------------------------------------------------------------------------------------------------------------------------------------------------------------------------------------------------------------------------------------------------------------------------------------------------------------------------------------------------------------------------------------------------------------------------------------------------------------------------------------------------------------------------------------------------------------------------------------------------------------------------------------------------------------------------------------------------------------------------------------------------------------------------------------------------------------------------------------------------------------------------------------------------------------d-h-----------------------------------------------------------------------------------------------------------------------------------------------------------------------------------------------------------------e------------------------------------------------------------------------------------------------------------------------------------------------------------------------------------------------------------pkessvdlegrhdsirksfeaddidvtdentifstsrkeqstiepmdsfvenniansssqqsvseidiqlpssepkegvkeesnliesnsldnvqeinpqntigdksahteeessndnlvkitagtiisdimdepvvdeddklseedlskedlettlkgdenysssqkeiydndetipkppspevekietstsvenayitnsqyndtldmedqtsdlittfehenedhevhevpsihgmegtfetvnltseagnekefnndsvvlnttpkemqissldavdkledkpvsndnikaniessttvdrassqlesennestffvhnqnssgqhqtldfvaskpvtdtpelskentlvssenlndpkpnlpetevdfgepleveapsfvvqnnsavqpttqktsedstdlhtneipnvaqppssfekennkdtsklenpdisssplsptedlfpndpeeenlfsa-------------------------------------------alglnsntgsqpsetqskpsidpsesitvtdnqdsllfsqltnnalqaenatkvsentin-deelidd---------------------------------------------------------------------------------------------------------------------------------------------------------------------------------------------------------------------------------------------------------------------------------------------------------------------------------------------------------------------------------------------------------------------------------------------------------------------------------------------------------------------------------------------------------------------------------------------------------------------------------------------------------------------------------------------------------------------------------------------------------------------------------------------------------------------------------------------------------------------------------------------------------------------------------------------------------------------------------------------------------------------------------------------------------------------------------------------------------------------------------------------------------------------------------------------seftslmsnflesstvqtnkyl--------------------------------------------------------------------------------------------------------------------------------------------------------------------------------------------------------------------------------------------------------------------------------------------------------------------------------------------------------------------------------------------------------------------pkssasppanapivssdv----hknen-agtarrapqsgafvas------------------------------------------------------------------------------------------------------------------------------------------------------------------------kakysspydlpeeiv-----------------------------------------------------------------------------------------------------------------------------------------------------------------------------------------------------------------------------------------------------------------------------------------------------------------------------------------------------------------------------------------------qvaqqk-------------------------------------------------rsvsqnynrqysfqprpatpsnpprslpppsgqvnapmsqtpnpisfayqhg------------------------------------------------------------------------------------tpl-----------------------------------------------------------------------------atptmransfnsy-----------------------------------------------------pass----------------------------------------------------aepirrpatttvghtpnlys---------------------------------------------------------------------------pktntynsrhmayemtkshinvispgpslqvnapytptsgelgnkvsnptkefvstssyapaantrnaiirepgilsplsprvqpvlsrresiismgssassyvpleiaprpmsslehtmnsamspgn-----lqrtanlykpmttpnayniknsnqretkypyqpqainysevtqpgssslptsgeeaniirspgftplaaqkdatiytpshaqatlygnmdnndrdnegihdilqsdmepvlpphnsayhanapvsshseglnnrlpisplppqlhktgtpshqhgfdtaettakqyapsippnfnpnvsidtmtegvalpsa------------------tldsdkss------------------------------------------------------------------------------------------------------------------------------------------------------------------------------------------------------------------------------------------------------lhkrsaelsrnnsprpdflplpn-----------q--pllhsnlhspvspvvdsn---e-----------------d--srlk-----flstqrpafsfgpcgtivmafst----------------------------------------------------ps-----------glyttsgkgtkf---------i-------------------agpikieklgdv-------------------------------------ltd--------e-------------yr--hlkefkgpylasngk------------vdkhgkaeaiewlskyidr-lnqs------------------------------------------------------------l---e----yddknitlkdkllllqclkmllev-sdrkli---v--------------------ekl-r------pil---------------------------lp-------s-f--------e-ipepc-----n---ta-tsvqe--l------------------------------------inpein--------q----------------ddspiva-srycttsflhrfyeyllsgnkdealtyalqqkqwpyaiivahsid---aktfqgvvrtfcksevkes---mlrsgvg-----------vnl-------qlslqlmsdahass------------------------------------------------------------------m-------------------se---------------------f--------s--------sstsllnlad---------------------q-----sqasnalvawkellyniianhysdq---------------kealrvlgtlll-q-e-nrvyaahlvyilslsp--dvc--------------------------------------snksn----------s--lfelvglsk------------hnlyp--shdd-lfdv---tq--------------------------------------------ltevlelvfnvy----------------------s----------------ek---tpvffthlvpyrlyeaevlaeagevsaarkycelignylnrv-----------------------------------akksn---nvd----p-----------gfvl-rvrdltqqil---------------------------------------------------------------------------------------------------------------------------------------------------------------------------------------------------------------------------------------------------------------------------------------------------ensagsed----i-----s------sswlgrtvsrp--r------------------------------------------------------------------------------------------------------------------------------------------------------------------------------------------------------------------------------------------------------------------------------------------------------------------------------------------------------------------------ldtvlsslgskfskfv-agd-pnfd----v----------------------------------------------------------------------------------------------------------------------------------------------------------------------------------------------------------------------------------------------------------------------------------------------------------------------------------------------------------------------------------------------------------------------------------------------------------------------------------------------------------------------------------------------------------------------------------------------------------m------rp-at--------vgpgpfgkv----------------------------------------------------------------------------------------------------------------------------------------------------------------------------------------------------------------------------------------------------------------------------------------------------------------------------------------------------------------------------------------------------------------------------------------------------------------------------------------------------------------------------------------------------------------------------------------------------------------------------------------------------------------------------------------------------------------------------------------------------------------------------------------------------------------------------------------------------------------------asqknltvqtntnnaamesfysdrptssgpsyqnrtpltgqe------------------------------s--mnmgvyspyrrsteiaenmsmdgnaypytpa-sqenpytprhsqednasvlsqqpltfysnvadnsympvsasqepkmgmgtafnmptnevhgvgaemaspyqplqpasahlpnlqptlapinqnayvpsniapamgamqsapsae-------------------------avaapsesln-lnkdrsqqakqaaaqn-va----------------------------------------d-------------lvrqe------------e---ekekqkq--------kakkn--a--esgkkggak-gw---f-------s--------kl-l---rr-------d----------e-------sk--dqptvykakl--ge--kshlhydkelkrwvndd--gsdlsn-----qaapppppp------------------------------------------------------------------------------------------------------------------------------------------------------------------------------------------------------------ma--l-p---------------------------k-----------a--gpps--aap----t----sal-pp----------------a------------------------------------------------------------------------------------------------------------------------------------------------------------------------------------------------------------------------------------------------------------------------------------------------------------------------------------------------------------------------------------------------------------------------------------------------------------------------------------------------------------------------------------------------------------------------------------------------------------------------------------------gppaga--taisgnpgmpapvpl--tgketavplssmpnappsvasnaklppasnn------rkvdpledilq----------------amp-----ppt-t-rk-a----r-gktsk--------r-----------------------------------yvdvm--rns
'sec16_Scer_SEC16YPL085W'                                                                                                                  mt----pe-------------------------------------------------------------------------------------------------------------------a-----------------------------------------------------------------------------------------------------------------------------------------------------------------------------------------------------------------------------------------------------------------------------------------------------------------------------------------------------------------------------------------------------------------------------------------------------------------------------------------------------------------------------------------------------------------------------------------------------------------------------------------------------------------------------------------------------------------------------------------------------------------------------------------------------------------------------------------------------------------------------------------------------------------------------------------------------------------------------------------------------------------------------------------------------------------------------------------------------------------------------------------------------------------------------------------------------------------------------------------------k-k-----------------------------------------------------------------------------------------------------------------------------------------------------------------------------------------------------------------r-------------knqkkklk----qkqkkaa-------------------------------------------------------------------------------------------------------------eka-----------------------------------------------------------------a----shseeplelpestinssfnddsvnrtesdiasksdvppvssstnispanetqleipdtqelhhkllndsdqhditadsndlpdnsivehdsvitqtkpamsqeyeetaahlssrnpsldvvagelhnnnehtqkiavsaveedsfneeegenhdsiiisslndatpsqynhflpsdgnllspelssgdtpthnvplgtkdneinddeycndkeislnannvlpdelskeederlklethvsteekkqdiadqetaenlftsstepsenkirnsgddtsmlfqddesdqkvpwee--------------d-vkkdfhnentnntqesapntddrdkgyegnealkksesctaadersyseetsedifhghdkqvvegqndftgknienesqklmgegnhklplsaeadiiepgkdiqdqaedlftqssgdlgevlpwes----------tdk-------------------------------------------nadvtsksqekhedlf-aasgndeklpwevsdgevssgktensmqtstekiaeqkfsflendddlldd-ddsflassee----e---------d------------------------------------------------------------------------------------------------------------------------------------------------------------------------------------------------------------------------------------------------------------------------------------------------------------------------------------------------------------------------------------------------------------------------------------------------------------------------------------------------------------------------------------------------------------------------------------------------------------------------------------------------------------------------------------------------------------------------------------------------------------------------------------------------------------------------------------------------------------------------------------------------------------------------------------------------------------------------------------------------------------------------------------------------------------------------------------------------------------------------------------------------------------------------------------------------------------------------------------------------------------------------------------------------------------------------------------------------------------------------------------------------------------------------------------------------------------------------------------------------------------------------------------------tvpntdnttnltskpveekkasrykp--------------iieeeagmrqeqvhftnttgivtpqqfhgltktglgtpnqqvsvp----nivsp-kppvvkdnrsnfkine------------------------------------------------------------------------------------------------------------------------------------------------------------------------ekkksdaydfpleii-----------------------------------------------------------------------------------------------------------------------------------------------------------------------------------------------------------------------------------------------------------------------------------------------------------------------------------------------------------------------------------------------sesskk--------------------------------------------------------------------------------------------------gha------------------------------------------------------------------------------------kp-v----------------------------------------------------------------------------avptqrfgsgnsfss------ldkpipq----------------------------------------------------------------------------------------------srkgsn-----nsnrppvip------------------------lgtqeprssrtnsai---------------------sqspvn---------------------------------------------------yafpnpykiqqlqqapiqsgmplpntnipppalkvettvsappirargvsnasvgs-----------------------------------------------------------------------------------------------------------------------------------------------------------------------------------------sasfga--rhatqyglnngvppvspygqatinlptankyapvsp-----------------tvqqkqyps-------------------------------------------------------------------------------------vvqnl----------------------g-asavntpnfvkthrghtssissy----tp-nqnehasryapn----yqqsyqvpytsqpvgpva--------gnssyqsqtrssyavpm---------mpqaqtsasiqphaniqp-ptgilplaplrpldplqaatnlqprasnitaanslplanlplaenilp--eiithratssvapprqennpik-----------------i--dnea-----llrrqfpifhwsaankvvyavpp-----------------------------------i----------------pd-----------q----------s---------q--ym----------isssivqeikvtpidqi-------------------------------------ikp----------------------nd--mlksfpgplgsa-----------------klkkkdltkwmettiks-ise--------------------------------------------------------------------nes-------stdmtiwqllemklnd-k-vnwk-------------------------ni-s------kll------y--------------------ns-------del--------l-mylsq-----p---fp-ngdmi---------------------------------------------------------------------------pn-ayrldincqmrvlaflqtgnhdealrlalskrdyaiallvgslmg---kdrwseviqkylyegfta----g-----pndqkel----ahfl-------llifqvfvgnskma------------------------------------------------------------------i-------------------ks---------------------f--------y--------t--------n---------------------n-----etsqwasenwksivaavlinipennedp----lli-ppvvlefliefgiflt-k-k-gltaaastlfiignvp--lsn--------------------------------------epvmads-------dv--ifesign-----------------------mn-tfes---il--------------------------------------------wdeiyeyifsyd----------------------p----------------k-----fkgfssilpqkiyhasllqeqglnslgtkytdylsssvrkl-----------------------------------pkkdi----lt----i-----------nltr-elsevasrls---------------------------------------------------------------------------------------------------------------------------------------------------------------------------------------------------------------------------------------------------------------------------------------------------esn----------------------tgwl----akp--k------------------------------------------------------------------------------------------------------------------------------------------------------------------------------------------------------------------------------------------------------------------------------------------------------------------------------------------------------------------------lssvwgqldksfnkyi-ggd-di-d----a----------------------------------------------------------------------------------------------------------------------------------------------------------------------------------------------------------------------------------------------------------------------------------------------------------------------------------------------------------------------------------------------------------------------------------------------------------------------------------------------------------------------------------------------------------------------------------------------------------l------nk-kn--------dkkkvfdg--f---tp------------------------------------------------------------------------------------------------------------------------------------------------------gssansstvdltq--------------------t-ftpf--qaqvtsqsyvdttallhnahnvpshsvlhskpsnvskglveanlpythrigdslqgspqrihn--------------------------------------------------------------------------------------------------------------------------------------------------------------------------------------------------------------tqfaaaepqmaslrrvr-------------tdqhtnekalksqqilekkstaytp-------------------------qfgqnhsvpmeksnsnvpslfadfpappklgtvpsnyvsspdlvr---resiistgseflpppkigvptkanssqgslmyspsvealpidpvvpq-vhetgyndfgnkhsqksmpedeshtshdnsnadqntlkdsadvtdetmdiegpgfndvknllpmepnhqptstvnpiqtisddiqpilqtnvevrgtdaskmenslpsienersseeqpenisksassaylpstgglslenrpltqdensisetvqst--------ylpagsismea----------------kpisqvqdvprnvnnkasklveqhmappkpkstdatkmnyspyvp--------------------------------q---------------------------------------------------staasadgdestilktspaiyarthqahasnpsqyfplvnqanetasfelsestsqaqsngnvasenrfspikkaevvekdtfqptirkastnq-------------------------yrafkplesd---adk-yndviedesd-dd----------------------------------------n-------------mstdeak----------------nrkeek-knvnmkketkpsnk--didd--ksn-gw---f-------g---------w-l---kk-------d----------t-----------gdkkvykakl--gh--kntlyydeklkrwvnkd--ateeekqkii-essappppp------------------------------------------------------------------------------------------------------------------------------------------------------------------------------------------------------------iv--k-r---------------------------k-----------d-ggpkt--kpr----sgpinnsl-pp----------------v--------------------------h------------------------------------------------------------------------------------------------------------------------------------------------------------------------------------------a-tsvipnnpi----------------------------------------------------------------------------------------------------------tge--------------------------------------------------------------------------------------------------------------------------------------------------------------p------------------lpi--------------------------------------------------------------------------------------------------------------------------------------ktsp--sptgpnpnnspspsspisrisgvnltskkanglddllsla--------------ggp-----k-p-a-st-r----r-kkkta--------rg----------------------------------yvnvm-dniq
'sec16_Sbay_c737_25194'                                                                                                                    mt----pe-------------------------------------------------------------------------------------------------------------------a-----------------------------------------------------------------------------------------------------------------------------------------------------------------------------------------------------------------------------------------------------------------------------------------------------------------------------------------------------------------------------------------------------------------------------------------------------------------------------------------------------------------------------------------------------------------------------------------------------------------------------------------------------------------------------------------------------------------------------------------------------------------------------------------------------------------------------------------------------------------------------------------------------------------------------------------------------------------------------------------------------------------------------------------------------------------------------------------------------------------------------------------------------------------------------------------------------------------------------------------------k-k-----------------------------------------------------------------------------------------------------------------------------------------------------------------------------------------------------------------r-------------knqkkklk----qrqkkaa-------------------------------------------------------------------------------------------------------------eka-----------------------------------------------------------------v-----hdkelhetpestvsiefgndsvnrtgsdmtpesdvlpvssstnistvndtqlevsdvqelhdelrdesgqhditadasdlanssmiksnssiiqtepnvsredtkgsydfplsepsfdeiavesndtndhaqkadissmreapspgkdyehydsv--iitsndstsshanhflssngnllssdippgntptqdislgttdsrkleghyddkdtslqsshelsedlfeeeddslkqqaymppeeknqdttdekaashlfrsgrasfedgtkiseddasglfqdnenneklpwee---------elsqssavekqpfnqtmsesqktaetseghsevfswdegskesngfigasqkdqyfeenpeksseelstqgtnvqnsyfkdkleidnensadkenselpsasedniesdnnnrdgtgslfaqsteepgevlpwea----------ddk-------------------------------------------htevtsesqgnhedlf-astdhydklpwevsenqissgntensmqastegipekkfsfleedddlldd-ddsflassee----d---------d------------------------------------------------------------------------------------------------------------------------------------------------------------------------------------------------------------------------------------------------------------------------------------------------------------------------------------------------------------------------------------------------------------------------------------------------------------------------------------------------------------------------------------------------------------------------------------------------------------------------------------------------------------------------------------------------------------------------------------------------------------------------------------------------------------------------------------------------------------------------------------------------------------------------------------------------------------------------------------------------------------------------------------------------------------------------------------------------------------------------------------------------------------------------------------------------------------------------------------------------------------------------------------------------------------------------------------------------------------------------------------------------------------------------------------------------------------------------------------------------------------------------------------------sfidnnniadlgveaveerraskyep--------------sneqqtkmlqeqaqftntagivtpqqfhglaktalngsgrqtsvp----svvtp-sppvvkvnhsinkine------------------------------------------------------------------------------------------------------------------------------------------------------------------------ekkksdaydfpleii-----------------------------------------------------------------------------------------------------------------------------------------------------------------------------------------------------------------------------------------------------------------------------------------------------------------------------------------------------------------------------------------------pestkk--------------------------------------------------------------------------------------------------gha------------------------------------------------------------------------------------kp-v----------------------------------------------------------------------------gvptqrfgsgqsfss------lekpipq----------------------------------------------------------------------------------------------srkssstvsfgdpkrppvip------------------------lgtqvprasrtnsgv---------------------sqspln---------------------------------------------------yafpnpynlqqqqqpssqpriplpsvslpvpilqvettasvppirargisnasigs-----------------------------------------------------------------------------------------------------------------------------------------------------------------------------------------atsfga--rrstqygvntglspvspygqatislptankyaptsp-----------------tmqqgqyps-------------------------------------------------------------------------------------iaqsl----------------------g-apvvnnpnfvkthrghtssissy----tp-nqnehasryapn----nqqsyqtphssqpvap---g-----vvnlnyqnqsrnsyvapm---------vpnvqpvasmnap-------mniqppmgvlpsatiqapvnqqprqvvespa------nlppptnilp--igitrqamnnvplvqkakdvme-----------------i--dnea-----ilhrqfpvfhwspankivyavps-----------------------------------a----------------pd-----------q----------s---------q--ym----------issscvqeikvipidqi-------------------------------------vkp----------------------sd--mlksfpgplnsa-----------------klkrkdltkwieitvka-ise--------------------------------------------------------------------knp-------sadmtiwqlldmklsd-t-iswk-------------------------ni-s------nll------y--------------------ns-------del--------s-vylsq-----p---fp-nsemi---------------------------------------------------------------------------pn-ayrldiscqmrvlaflqtgnhdealrlalskrdysialligslmg---kdkwseviqkylyeeyta----g-----pndqkvm----anfl-------flifqvfvgnskma------------------------------------------------------------------v-------------------en---------------------f--------y--------a--------n---------------------k-----easqwalgnwksivaavlinipanteea----vsi-ppvvlefliefgiflt-k-k-gmilaahtlfiignvp--lse--------------------------------------qpvmtds-------dv--vfhsign-----------------------ps-tves---vl--------------------------------------------wseiyeyifscd----------------------s----------------k-----vkgfpsilpqkvyhasllqeqgltnlgtkytdylgssmrkl-----------------------------------pkkda----lt----i-----------nlar-dlneivtrls---------------------------------------------------------------------------------------------------------------------------------------------------------------------------------------------------------------------------------------------------------------------------------------------------esn----------------------tgwl----akp--k------------------------------------------------------------------------------------------------------------------------------------------------------------------------------------------------------------------------------------------------------------------------------------------------------------------------------------------------------------------------lssvwgqldksfnkyi-ggd-di-d----a----------------------------------------------------------------------------------------------------------------------------------------------------------------------------------------------------------------------------------------------------------------------------------------------------------------------------------------------------------------------------------------------------------------------------------------------------------------------------------------------------------------------------------------------------------------------------------------------------------l------sk-kg--------dkkkvfdg--f---tp------------------------------------------------------------------------------------------------------------------------------------------------------gssansstvdltq--------------------t-ftpf--qaqvnsqsyvdspallhsayngpnhnvlhskpphgpkgsaepnlpyvhrigdslqgspqriqs--------------------------------------------------------------------------------------------------------------------------------------------------------------------------------------------------------------tqyasiepqmaslrrvr-------------tdqhatekvfegqpisgqkltsyap-------------------------qhghnhsipmeksnsnatsmfadfapppkfgrvssnymsspdlvr---resiistgsdflpppkigvpvrnnssqgslmyspsvealpmeplipsdhekpynnprsklpdettlereyqtsqnnsntdqntlkdfagv--------------agearstevpdledekvsstkeainqqtprtnsvqlqpageeavseslsqaepvaeisnddvlsfevsnvdnaipssgneksgtrlpehvpgpvsstylpsv--------ksvseqnnlds----------------dpsiqeqfvaesvtittpkpmeqhvsppklistkatkmhsspymp--------------------------------q---------------------------------------------------dlgadvntevptipeaspamsvrtsqvrtpaaspyypladranenalygvsetvsqsqisndvatenrfspikkaevvereafeptirkasanq-------------------------ykafkplese---ark-yndvieeesd-de----------------------------------------n-------------isgddgk----------------nrkeekkknvdakkksnlrnd--nldd--ksn-sw---f-------g---------w-l---kk-------d----------t-----------gdkkvykakl--gh--kntlyydeklkrwvnkd--ateedkqkiv-etstppppp------------------------------------------------------------------------------------------------------------------------------------------------------------------------------------------------------------iv--k-r---------------------------k-----------d-agpkt--kpr----sgpinnav-pp----------------i--------------------------n------------------------------------------------------------------------------------------------------------------------------------------------------------------------------------------a-tsvipnnpi----------------------------------------------------------------------------------------------------------tge--------------------------------------------------------------------------------------------------------------------------------------------------------------p------------------lsi--------------------------------------------------------------------------------------------------------------------------------------kspppls------------------------------------------------------------------------------------------sg----------------------------------rad-m-desp
'sec16_Spar_c389_22578'                                                                                                                    mt----pe-------------------------------------------------------------------------------------------------------------------a-----------------------------------------------------------------------------------------------------------------------------------------------------------------------------------------------------------------------------------------------------------------------------------------------------------------------------------------------------------------------------------------------------------------------------------------------------------------------------------------------------------------------------------------------------------------------------------------------------------------------------------------------------------------------------------------------------------------------------------------------------------------------------------------------------------------------------------------------------------------------------------------------------------------------------------------------------------------------------------------------------------------------------------------------------------------------------------------------------------------------------------------------------------------------------------------------------------------------------------------------k-k-----------------------------------------------------------------------------------------------------------------------------------------------------------------------------------------------------------------r-------------knqkkklk----qrqkkaa-------------------------------------------------------------------------------------------------------------eka-----------------------------------------------------------------a----shseeplespestisisfnngsanqaesdmtsksddlpvssstnispandaqleisdtqklrnelldesdqhditadssdlpknsmvecdsfitqtnstvsqedkknapdlsssessldvvaaelhdnnehaqkaavsavkedsssekegenydsviisssnddthprynhslssdvsllspempssgtptynislettgneiqddkdcndkdislntsdepsgelsneedeglkletnvsteerkqdiadqdstnklfalstepsenltrsfdndtsklfqddegnqklpwee--------------dakedfhnenindtkkpaenpkergevyarnevsnksdnfiinadkrsqseeisedifqehnkggvegqkycteknienesqelagerdhkllssaevdiieprkvipdetenlfaqsseelgevlpwes----------gnk-------------------------------------------itdlasegqekhedlf-vasenneklpwevsegalssgktensmqdstekiteqkfsfleedddlldd-ddsflassee----e---------d------------------------------------------------------------------------------------------------------------------------------------------------------------------------------------------------------------------------------------------------------------------------------------------------------------------------------------------------------------------------------------------------------------------------------------------------------------------------------------------------------------------------------------------------------------------------------------------------------------------------------------------------------------------------------------------------------------------------------------------------------------------------------------------------------------------------------------------------------------------------------------------------------------------------------------------------------------------------------------------------------------------------------------------------------------------------------------------------------------------------------------------------------------------------------------------------------------------------------------------------------------------------------------------------------------------------------------------------------------------------------------------------------------------------------------------------------------------------------------------------------------------------------------------ttpntdnttnltskpveerkasryep--------------iidqktgmrqeqvqftntagivtpqqihglaksvlntpsqqvsap----nmvsp-kppvvkdsrsifkine------------------------------------------------------------------------------------------------------------------------------------------------------------------------ekkksdaydfpleii-----------------------------------------------------------------------------------------------------------------------------------------------------------------------------------------------------------------------------------------------------------------------------------------------------------------------------------------------------------------------------------------------sessqk--------------------------------------------------------------------------------------------------gha------------------------------------------------------------------------------------kp-v----------------------------------------------------------------------------avptqrfgsansfss------lekpipq----------------------------------------------------------------------------------------------srkgsn-----nssrppvip------------------------lgtqmprssrtnsav---------------------sqspvn---------------------------------------------------yafpnpykvqqlqqpsvqpgvllpntnipppalkvetatsvppirargisnasvgs-----------------------------------------------------------------------------------------------------------------------------------------------------------------------------------------asslga--rrptqyglnngpppvspygqaainlptankyapvsp-----------------tiqqkqyps-------------------------------------------------------------------------------------vsqsl----------------------g-tpaantpnfvkthrghtssissy----tp-nqnehasryapn----nqqsyqvphapqpvapitgn-----pnypnysnqprnsyaapm---------mpqaqtavsvqpp-------tniqasagilplvtlhaptnlqphannimpanlpplanlplpqnilp--esithqakssvappqrennemq-----------------i--dnea-----llhrqfpifhwspaskvvyavps-----------------------------------a----------------pa-----------q----------s---------h--ym----------issnnvqeikvtpidqm-------------------------------------ikp----------------------nd--mlkcfpgplssa-----------------klkkkdlikwmettika-ist--------------------------------------------------------------------ndp-------sadmtiwqllkikltd-k-vswe-------------------------di-s------kll------y--------------------na-------del--------l-mylsq-----p---fp-nadmv---------------------------------------------------------------------------pn-ayrlevncqmrvlaflqtgnhdealrlalnkrdyaialligslmg---kdrwseviqeylyeeftg----g-----pndqkvl----ahfl-------llifqvfvgnskma------------------------------------------------------------------i-------------------kn---------------------f--------y--------a--------n---------------------k-----etsqwasenwksivaavlinipennedp----lsi-ppvvlefliefgiflt-k-k-gltaaastlfiignvp--lsn--------------------------------------epvitds-------dv--ifesign-----------------------mn-tfes---vl--------------------------------------------wdeiyeyvfsnd----------------------s----------------k-----fkgfssilpqkvyhasllqeqgltslgtkytdylgssirkl-----------------------------------pkkda----lt----m-----------nltr-elsevvsrls---------------------------------------------------------------------------------------------------------------------------------------------------------------------------------------------------------------------------------------------------------------------------------------------------esn----------------------tgwl----akp--k------------------------------------------------------------------------------------------------------------------------------------------------------------------------------------------------------------------------------------------------------------------------------------------------------------------------------------------------------------------------lssvwgqldksfnkyi-ggd-di-d----a----------------------------------------------------------------------------------------------------------------------------------------------------------------------------------------------------------------------------------------------------------------------------------------------------------------------------------------------------------------------------------------------------------------------------------------------------------------------------------------------------------------------------------------------------------------------------------------------------------l------sk-kd--------dkkkvfdg--f---tp------------------------------------------------------------------------------------------------------------------------------------------------------gssansstvdltq--------------------t-ftpf--qaqvtsqsyvdttallhnahnapshsvlhskpshvskglveanlpythrigdslqgspqrihn--------------------------------------------------------------------------------------------------------------------------------------------------------------------------------------------------------------tqhatvepqmaslrrvr-------------tdqhtsekalksqqildkkstaytp-------------------------qfgqnhsipmeksnsnvpplfadfaappklgtvpsnyvsspdlvr---resiistgsdflpppkigvsaktnssqgslmyspsvealpigpvvppshdkeyndsgnkypqkntlehdchmsennsntdqntlkdsanvtdgtmdieepgfndgknpvtmeanhhpappvnppqtvgsdvqpilesnedvqsndaletensllsngngengeeqpeniskptpsaylppsdgvllenksltqdensipeivpsth--------lpsaekvsmgn----------------kpisqkqdvpgnvdmkvlkpveqhmspptprstdatkmhyspymp--------------------------------q---------------------------------------------------aaaasangdmptilktspaifarspqthastpspyfplanktnetspfalsesmsqsq-sngdasenrfspikkaevvekdtfeptirkaatnq-------------------------yrafkplesd---vdk-yndviedesd-dd----------------------------------------n-------------vssdeak----------------krkeen-mnvnmkneskssnk--dmdd--ksn-gw---f-------g---------w-l---kk-------d----------t-----------sdkkvykakl--gh--kntlyydeklkrwvnkd--ateeekqkii-etsappppp------------------------------------------------------------------------------------------------------------------------------------------------------------------------------------------------------------iv--k-r---------------------------k-----------d-ggpkt--kpr----sgpinnsm-pp----------------i--------------------------n------------------------------------------------------------------------------------------------------------------------------------------------------------------------------------------a-tsvipnnpi----------------------------------------------------------------------------------------------------------tge--------------------------------------------------------------------------------------------------------------------------------------------------------------p------------------lpi--------------------------------------------------------------------------------------------------------------------------------------ktsp--ssagphpdnspspsspiprasginltgkkanglddllsla--------------ggp-----k-p-a-st-r----r-kkkta--------rg----------------------------------yvnvm-dniq
'sec16_Sbay_Contig632_25'                                                                                                                  mt----pe-------------------------------------------------------------------------------------------------------------------a-----------------------------------------------------------------------------------------------------------------------------------------------------------------------------------------------------------------------------------------------------------------------------------------------------------------------------------------------------------------------------------------------------------------------------------------------------------------------------------------------------------------------------------------------------------------------------------------------------------------------------------------------------------------------------------------------------------------------------------------------------------------------------------------------------------------------------------------------------------------------------------------------------------------------------------------------------------------------------------------------------------------------------------------------------------------------------------------------------------------------------------------------------------------------------------------------------------------------------------------------k-k-----------------------------------------------------------------------------------------------------------------------------------------------------------------------------------------------------------------r-------------knqkkklk----qrqkkaa-------------------------------------------------------------------------------------------------------------eka-----------------------------------------------------------------v-----hdkelhetpestvsiefgndsvnrtgsdmtpesdvlpvssstnistvndtqlevsdvqelhdelrdesgqhditadasdlanssmiksnssiiqtepnvsredtkgsydfplsepsfdeiavesndtndhaqkadissmreapspgkdyehydsv--iitsndstsshanhflssngnllssdippgntptqdislgttdsrkleghyddkdtslqsshelsedlfeeeddslkqqaymppeeknqdttdekaashlfrsgrasfedgtkiseddasglfqdnenneklpwee---------elsqssavekqpfnqtmsesqktaetseghsevfswdegskesngfigasqkdqyfeenpeksseelstqgtnvqnsyfkdkleidnensadkenselpsasedniesdnnnrdgtgslfaqsteepgevlpwea----------ddk-------------------------------------------htevtsesqgnhedlf-astdhydklpwevsenqissgntensmqastegipekkfsfleedddlldd-ddsflassee----d---------d------------------------------------------------------------------------------------------------------------------------------------------------------------------------------------------------------------------------------------------------------------------------------------------------------------------------------------------------------------------------------------------------------------------------------------------------------------------------------------------------------------------------------------------------------------------------------------------------------------------------------------------------------------------------------------------------------------------------------------------------------------------------------------------------------------------------------------------------------------------------------------------------------------------------------------------------------------------------------------------------------------------------------------------------------------------------------------------------------------------------------------------------------------------------------------------------------------------------------------------------------------------------------------------------------------------------------------------------------------------------------------------------------------------------------------------------------------------------------------------------------------------------------------------sfidnnniadlgveaveerraskyep--------------sneqqtkmlqeqaqftntagivtpqqfhglaktalngsgrqtsvp----svvtp-sppvvkvnhsinkine------------------------------------------------------------------------------------------------------------------------------------------------------------------------ekkksdaydfpleii-----------------------------------------------------------------------------------------------------------------------------------------------------------------------------------------------------------------------------------------------------------------------------------------------------------------------------------------------------------------------------------------------pestkk--------------------------------------------------------------------------------------------------gha------------------------------------------------------------------------------------kp-v----------------------------------------------------------------------------gvptqrfgsgqsfss------lekpipq----------------------------------------------------------------------------------------------srkssstvsfgdpkrppvip------------------------lgtqvprasrtnsgv---------------------sqspln---------------------------------------------------yafpnpynlqqqqqpssqpriplpsvslpvpilqvettasvppirargisnasigs-----------------------------------------------------------------------------------------------------------------------------------------------------------------------------------------atsfga--rrstqygvntglspvspygqatislptankyaptsp-----------------tmqqgqyps-------------------------------------------------------------------------------------iaqsl----------------------g-apvvnnpnfvkthrghtssissy----tp-nqnehasryapn----nqqsyqtphssqpvap---g-----vvnlnyqnqsrnsyvapm---------vpnvqpvasmnap-------mniqppmgvlpsatiqapvnqqprqvvespa------nlppptnilp--igitrqamnnvplvqkakdvme-----------------i--dnea-----ilhrqfpvfhwspankivyavps-----------------------------------a----------------pd-----------q----------s---------q--ym----------issscvqeikvipidqi-------------------------------------vkp----------------------sd--mlksfpgplnsa-----------------klkrkdltkwieitvka-ise--------------------------------------------------------------------knp-------sadmtiwqlldmklsd-t-iswk-------------------------ni-s------nll------y--------------------ns-------del--------s-vylsq-----p---fp-nsemi---------------------------------------------------------------------------pn-ayrldiscqmrvlaflqtgnhdealrlalskrdysialligslmg---kdkwseviqkylyeeyta----g-----pndqkvm----anfl-------flifqvfvgnskma------------------------------------------------------------------v-------------------en---------------------f--------y--------a--------n---------------------k-----easqwalgnwksivaavlinipanteea----vsi-ppvvlefliefgiflt-k-k-gmilaahtlfiignvp--lse--------------------------------------qpvmtds-------dv--vfhsign-----------------------ps-tves---vl--------------------------------------------wseiyeyifscd----------------------s----------------k-----vkgfpsilpqkvyhasllqeqgltnlgtkytdylgssmrkl-----------------------------------pkkda----lt----i-----------nlar-dlneivtrls---------------------------------------------------------------------------------------------------------------------------------------------------------------------------------------------------------------------------------------------------------------------------------------------------esn----------------------tgwl----akp--k------------------------------------------------------------------------------------------------------------------------------------------------------------------------------------------------------------------------------------------------------------------------------------------------------------------------------------------------------------------------lssvwgqldksfnkyi-ggd-di-d----a----------------------------------------------------------------------------------------------------------------------------------------------------------------------------------------------------------------------------------------------------------------------------------------------------------------------------------------------------------------------------------------------------------------------------------------------------------------------------------------------------------------------------------------------------------------------------------------------------------l------sk-kg--------dkkkvfdg--f---tp------------------------------------------------------------------------------------------------------------------------------------------------------gssansstvdltq--------------------t-ftpf--qaqvnsqsyvdspallhsayngpnhnvlhskpphgpkgsaepnlpyvhrigdslqgspqriqs--------------------------------------------------------------------------------------------------------------------------------------------------------------------------------------------------------------tqyasiepqmaslrrvr-------------tdqhatekvfegqpisgqkltsyap-------------------------qhghnhsipmeksnsnatsmfadfapppkfgrvssnymsspdlvr---resiistgsdflpppkigvpvrnnssqgslmyspsvealpmeplipsdhekpynnprsklpdettlereyqtsqnnsntdqntlkdfagv--------------agearstevpdledekvsstkeainqqtprtnsvqlqpageeavseslsqaepvaeisnddvlsfevsnvdnaipssgneksgtrlpehvpgpvsstylpsv--------ksvseqnnlds----------------dpsiqeqfvaesvtittpkpmeqhvsppklistkatkmhsspymp--------------------------------q---------------------------------------------------dlgadvntevptipeaspamsvrtsqvrtpaaspyypladranenalygvsetvsqsqisndvatenrfspikkaevvereafeptirkasanq-------------------------ykafkplese---ark-yndvieeesd-de----------------------------------------n-------------isgddgk----------------nrkeekkknvdakkksnlrnd--nldd--ksn-sw---f-------g---------w-l---kk-------d----------t-----------gdkkvykakl--gh--kntlyydeklkrwvnkd--ateedkqkiv-etstppppp------------------------------------------------------------------------------------------------------------------------------------------------------------------------------------------------------------iv--k-r---------------------------k-----------d-agpkt--kpr----sgpinnav-pp----------------i--------------------------n------------------------------------------------------------------------------------------------------------------------------------------------------------------------------------------a-tsvipnnpi----------------------------------------------------------------------------------------------------------tge--------------------------------------------------------------------------------------------------------------------------------------------------------------p------------------lsi--------------------------------------------------------------------------------------------------------------------------------------ksppplssgradmdespppsspvsnmsgvnltgrkanglddllslt--------------ggp-----k-p-a-st-r----r-kkkst--------rg----------------------------------yvnvm-nniq
'sec16_Scas_Contig664_7'                                                                                                                   mg----pe-------------------------------------------------------------------------------------------------------------------a-----------------------------------------------------------------------------------------------------------------------------------------------------------------------------------------------------------------------------------------------------------------------------------------------------------------------------------------------------------------------------------------------------------------------------------------------------------------------------------------------------------------------------------------------------------------------------------------------------------------------------------------------------------------------------------------------------------------------------------------------------------------------------------------------------------------------------------------------------------------------------------------------------------------------------------------------------------------------------------------------------------------------------------------------------------------------------------------------------------------------------------------------------------------------------------------------------------------------------------------------r-r-----------------------------------------------------------------------------------------------------------------------------------------------------------------------------------------------------------------r-------------knqkkkek----lklkkas-------------------------------------------------------------------------------------------------------------gka-----------------------------------------------------------------avsnetqpidtenntestittlplldsehisndgeskpiesnillegqetnqiretteaasqstsndvpqytenpypqdtgkeiptgkmiqidstmsttaseqdiekesnnmellpsnltqekytpsqdvsiasenivldagsatldtfvgqntnnvvvntesvhktnapfdgitidvkneeehpiiaasvshdnapatnsfgqtsnlqineassnkynelggsygdevltheeytpnqpqqpstekeeivyapstllngslplsndntnrtetfsnqeqqddlfnyensnneqlpweetpesteekqarhikhddtkeetedsqqleqekdalmsweeptrqsqlteefssikqdihdeyvsdpiaqnsslhaeeqnssqpisqseefllpeeartiggdveentgtqsnpqehlqinqqnevadlf-gdddanseslpwna------sahpkie-------------------------------------------eqieikkneesdsnlfttekngeetlpwdt---lpqaetsdevdqsvvhqaspkkfsfleddddlleddddsflesede----dipektepaep------------------------------------------------------------------------------------------------------------------------------------------------------------------------------------------------------------------------------------------------------------------------------------------------------------------------------------------------------------------------------------------------------------------------------------------------------------------------------------------------------------------------------------------------------------------------------------------------------------------------------------------------------------------------------------------------------------------------------------------------------------------------------------------------------------------------------------------------------------------------------------------------------------------------------------------------------------------------------------------------------------------------------------------------------------------------------------------------------------------------------------------------------------------------------------------------------------------------------------------------------------------------------------------------------------------------------------------------------------------------------------------------------------------------------------------------------------------------------------------------------------------------------------------pagkettasslttvnsvsnqssrykpsetgplspyssqqrvnqlnvpvtqfqgrtksnhgiiqpqgptfvtdstdgqppqqasqf----pvlpl-ntkplevqkeeeklne------------------------------------------------------------------------------------------------------------------------------------------------------------------------qktksdaydfpmdil-----------------------------------------------------------------------------------------------------------------------------------------------------------------------------------------------------------------------------------------------------------------------------------------------------------------------------------------------------------------------------------------------pep-kr--------------------------------------------------------------------------------------------------eha------------------------------------------------------------------------------------kp-v----------------------------------------------------------------------------gvpvp------slhs------tpritph----------------------------------------------------------------------------------------------srvgs------ismqpnpya------------------------tealpprrnltnsgvppsvvqpvqamnvqrsvtgapassh------------------------------------------------------------lpsyappnkppsnryaptasvpsnpsphqthlsnglavntsytgmpnga---------vqqgsvisp-----------------------------------------------------------------------------------------------------------------------------------------------------------------------ssasim--gqprnfpqggmvspsagipiqnnimaapytqqvn----------------pq-lnqpfispg-------------------------------------------------------------------------------------nehsl----------------------gstplvn--typntsshvrsnstny----ip-nqtghaakyaps----srresq-----------------------------------lq---------pqqprvaqqsqlpyqypp-lqstsqqpvivqqpqvpsqnrpsqvspqqlptveqsqipsqylpskia--pqqyqsvvtqhipqtqenfeqp-----------------i--dnla-----llrrqfpifrwspsnkivygipk-----------------------------------a----------------ig-----------n----------v---------s--fm---------gaststieefnivtsdki-------------------------------------mpq----------------------nt--llrtfpgpltkn-----------------ktkkkdivkwldgiitd-isa--------------------------------------------------------------------tna-------mvdltiwkllklklle-g-stlk-------------------------di-s------mll------y--------------------ds-------nel--------q-qflae-----p---yq-atqlv---------------------------------------------------------------------------pn-afrmdaicqmkilaylqtgnhdaalqlalerkdysmalligslvg---kdkwsevvqqylsqefss----g-----snndgiw----tnll-------slifqvyignskaa------------------------------------------------------------------i-------------------er---------------------y--------y--------k--------n---------------------k-----eeerwaitnwkritsavlininsepteqgkqnihi-ppivfeflvefgiflr-q-k-gqelassvlfmianvp--lsv--------------------------------------epvvhdt-------ev--rfqyiga-----------------------rs-spes---mi--------------------------------------------lseiyefgfsse----------------------p----------------k-----fngfpillpqklrhayclheqglsslaskytdwlgyaiksa-----------------------------------prnni----sn----m-----------nlah-glnalttris---------------------------------------------------------------------------------------------------------------------------------------------------------------------------------------------------------------------------------------------------------------------------------------------------ssd----------------------tswl----gkp--k------------------------------------------------------------------------------------------------------------------------------------------------------------------------------------------------------------------------------------------------------------------------------------------------------------------------------------------------------------------------lssvwgqldksfnkyi-ggd-de-e----k------------------------------------------------------------------------------------------------------------------------------------------------------------------------------------------------------------------------------------------------------------------------------------------------------------------------------------------------------------------------------------------------------------------------------------------------------------------------------------------------------------------------------------------------------------------------------------------------------------------k-te--------ankkvfdg--y---tp------------------------------------------------------------------------------------------------------------------------------------------------------tssnnssvtdltk--------------------gaftpfnaqpqirstsyadnts--lssvphlphtqlqntfyandqlhsdstmalpprigesvktspqripp------------------------------------------------------------------------------------------------------------------------------------------------------------------------------------------------------------tvqqtqpvdlhhndlrkvr-------------t----aevqldsndllrqgtqpeip---------------------------nyrnhvlqpkvsvdnfvqpvstisrskipmraptnastpdlrr---ssatsvpsldnmippraplnraapgkraglsy-----------------------------------------------------------------------------------------------------------------------------epitkssakfelsseveienvaddsrqgsndlsgdadnqfmvpehqqps--------eppalensyyp----------------etttnstleedtgdmqenqlsslnseeanvelssqelqshvsqn------------------------------n--l---------------------------------------------------iddqsveppyspkvtnpytptinpvaklenvrarnfgriratsndarnryspvadlsvavgsntisnnfspiqepeeitednfkptiktisksd-------------------------qlayttilak-agdeq-yddmvedesd-dd----------------------------------------a-------------ssqdkak----------------spk-----kkqnekskeende--kksk--knd-sw---y-------g---------w-l---rk-------d----------k-----------nekkvykakl--gq--qnqmvynetlkrwvnkn--ataeelkalteenspppppp------------------------------------------------------------------------------------------------------------------------------------------------------------------------------------------------------------vv--k-r---------------------------k-----------n-tepkt--tpr----ssihtmek-pp----------------m--------------------------h------------------------------------------------------------------------------------------------------------------------------------------------------------------------------------------vlgavaprnal----------------------------------------------------------------------------------------------------------sge--------------------------------------------------------------------------------------------------------------------------------------------------------------p------------------ls-----------------------------------------------------------------------------------------------------------------------------------------pp-------psvhaplgttspdltprvdlsrkehiglddllnls--------------nng-----t-p-sssm-r----r-kkrpa--------rg----------------------------------yvnvmekteg
;
END; [Characters]

BEGIN Distances;
DIMENSIONS ntax=35;
FORMAT labels=left diagonal triangle=both;
MATRIX
[1] 'sec16_naegleria_estExt_fgeneshHS_pg_C_10137'                                                                                               0.0 0.85714287 0.8480663 0.8655863 0.8404908 0.79518074 0.8468468 0.836129 0.843871 0.84822524 0.85301834 0.8507078 0.7790974 0.868673 0.8674912 0.8594306 0.81681305 0.84474325 0.83858764 0.8030513 0.8032581 0.8562802 0.8596257 0.8511822 0.85330075 0.8589212 0.8348214 0.8506024 0.82581455 0.85587865 0.8474971 0.852071 0.8446262 0.850939 0.83233535
[2] 'sec16_chalmydo_jgi|Chlre4|282612|au_g1148_t1'                                                                                              0.85714287 0.0 0.8617402 0.8098318 0.8237885 0.8100821 0.889414 0.8803729 0.86661404 0.85296804 0.8808612 0.874097 0.82878786 0.8739035 0.8389189 0.82838285 0.83524024 0.8650089 0.8516187 0.81306016 0.8254818 0.8708995 0.8787234 0.865285 0.8922092 0.86542445 0.8564453 0.84938705 0.84360623 0.872211 0.88271606 0.8764769 0.88132095 0.8786307 0.86276597
[3] 'sec16_phaeo_jgi|Phatr2|49065|estExt_fgenesh1_pg_C_chr_200184'                                                                              0.8480663 0.8617402 0.0 0.8096552 0.80305344 0.8360465 0.8242925 0.8264463 0.82506204 0.8797814 0.82045186 0.8722986 0.78985506 0.87218046 0.87545455 0.8770492 0.8856799 0.87237126 0.86771303 0.80914825 0.8267442 0.8897922 0.9025845 0.8916218 0.8881579 0.9031781 0.8703888 0.8863636 0.8750994 0.8989547 0.90016365 0.90219223 0.902459 0.90542763 0.88564277
[4] 'sec16_phytoph_01947_|_PITT_01947_|_Phytophthora_infestans_hypothetical_protein_translation_2641_aa'                                        0.8655863 0.8098318 0.8096552 0.0 0.8401288 0.7953064 0.8268507 0.8281054 0.8251572 0.8393904 0.82653064 0.84889436 0.77130044 0.85714287 0.8402719 0.85420394 0.8132005 0.8265896 0.8398169 0.82821226 0.8063337 0.85336274 0.84231275 0.84444445 0.8568282 0.852459 0.836173 0.8266509 0.83393073 0.8403756 0.8702929 0.8630573 0.87184876 0.8651212 0.8544503
[5] 'sec16_physco_gi|168040671|ref|XP_001772817_1|_predicted_protein_'                                                                          0.8404908 0.8237885 0.80305344 0.8401288 0.0 0.6380449 0.8177189 0.8140496 0.81714875 0.8213059 0.81753314 0.8376168 0.8029316 0.8542601 0.83226496 0.8317152 0.7834912 0.80531913 0.82802546 0.78640777 0.6800948 0.83739835 0.8448276 0.84244794 0.86091954 0.8495822 0.873101 0.84719104 0.8156956 0.88403493 0.8646865 0.8624278 0.8656388 0.86403507 0.85365856
[6] 'sec16_populus_gi|224138596|ref|XP_002326642_1|_predicted_protein_'                                                                         0.79518074 0.8100821 0.8360465 0.7953064 0.6380449 0.0 0.8213531 0.8225292 0.81545067 0.82653064 0.8308351 0.8490879 0.76536316 0.8482676 0.83269477 0.8051282 0.78265524 0.828045 0.8218029 0.7354839 0.6547256 0.82079345 0.86454654 0.8542964 0.8256625 0.86635405 0.8212025 0.8292683 0.8319239 0.8120411 0.8324468 0.82729805 0.82777035 0.83064514 0.83613443
[7] 'sec16_mus|124378050|ref|NP_694765_2|_SEC16_homolog_A_'                                                                                     0.8468468 0.889414 0.8242925 0.8268507 0.8177189 0.8213531 0.0 0.35093457 0.10141844 0.48135594 0.38951966 0.7469541 0.6720648 0.8471264 0.83152175 0.8253275 0.8258977 0.3710191 0.4581641 0.8042131 0.8189911 0.86243385 0.8548559 0.86961097 0.8412527 0.86170214 0.84131736 0.8353553 0.8204193 0.84810126 0.8321318 0.8344086 0.8285124 0.8369678 0.8498403
[8] 'sec16_|114786441|gb|ABI78944_1|_SEC16L_'                                                                                                   0.836129 0.8803729 0.8264463 0.8281054 0.8140496 0.8225292 0.35093457 0.0 0.28305933 0.49272883 0.39002374 0.7497648 0.6702997 0.84228975 0.8326134 0.8286334 0.82679737 0.39325842 0.46191648 0.78960395 0.8222443 0.8703507 0.8543689 0.8654661 0.8492408 0.85698926 0.83935744 0.83071554 0.81726354 0.85090524 0.8319588 0.8320775 0.8231644 0.83264035 0.85303515
[9] 'sec16_rat_|149039274|gb|EDL93494_1|_rCG45759_'                                                                                             0.843871 0.86661404 0.82506204 0.8251572 0.81714875 0.81545067 0.10141844 0.28305933 0.0 0.48699552 0.31788558 0.7324649 0.6734143 0.8332022 0.8218391 0.830254 0.81870013 0.37110728 0.45917472 0.80372673 0.8243513 0.86444443 0.8572985 0.8682766 0.84563 0.8618421 0.83103085 0.83178437 0.811412 0.85064936 0.82802546 0.83462816 0.8232162 0.8372591 0.84598213
[10] 'sec16_danio_|189534472|ref|XP_695457_3|_PREDICTED__hypothetical_protein_LOC567075_'                                                        0.84822524 0.85296804 0.8797814 0.8393904 0.8213059 0.82653064 0.48135594 0.49272883 0.48699552 0.0 0.4814815 0.7748294 0.6231884 0.8119181 0.84894514 0.85591024 0.85177153 0.53055143 0.55913436 0.80413795 0.83151186 0.8728745 0.88593423 0.892341 0.87329286 0.8946188 0.85024154 0.85911274 0.85073626 0.87729084 0.87628114 0.8729323 0.8717009 0.8743571 0.8771536
[11] 'sec16_|194671785|ref|XP_597914_4|_PREDICTED__similar_to_SEC16_homolog_A_'                                                                  0.85301834 0.8808612 0.82045186 0.82653064 0.81753314 0.8308351 0.38951966 0.39002374 0.31788558 0.4814815 0.0 0.7526166 0.6675862 0.8448884 0.8313253 0.8349835 0.8293217 0.38299596 0.46534654 0.80151707 0.8309859 0.87031084 0.8489752 0.86892176 0.8413567 0.85053766 0.841998 0.8264317 0.8196115 0.84789646 0.8366285 0.84347826 0.8308977 0.84365165 0.8483871
[12] 'sec16_|110754961|ref|XP_393378_3|_PREDICTED__similar_to_Protein_KIAA0310_isoform_1_'                                                       0.8507078 0.874097 0.8722986 0.84889436 0.8376168 0.8490879 0.7469541 0.7497648 0.7324649 0.7748294 0.7526166 0.0 0.6953271 0.7696281 0.8463094 0.85931176 0.84559494 0.7807143 0.77623904 0.82446045 0.8615149 0.8803879 0.8763709 0.8779343 0.8771739 0.871063 0.8751334 0.86255145 0.8631387 0.8620309 0.87086445 0.86923075 0.86096257 0.87058824 0.8632385
[13] 'sec16_ciona|198413510|ref|XP_002123683_1|_PREDICTED__similar_to_SEC16_homolog_A_partial_'                                                  0.7790974 0.82878786 0.78985506 0.77130044 0.8029316 0.76536316 0.6720648 0.6702997 0.6734143 0.6231884 0.6675862 0.6953271 0.0 0.7810651 0.79028696 0.7866667 0.75929976 0.63013697 0.6302003 0.78213507 0.7669173 0.85428053 0.88566244 0.87388986 0.83111954 0.86252356 0.8159204 0.8137255 0.82550335 0.8306595 0.8362676 0.8253676 0.82922536 0.82807016 0.8360656
[14] 'sec16_droso_|60677997|gb|AAX33505_1|_LP14866p_'                                                                                            0.868673 0.8739035 0.87218046 0.85714287 0.8542601 0.8482676 0.8471264 0.84228975 0.8332022 0.8119181 0.8448884 0.7696281 0.7810651 0.0 0.84304935 0.8654504 0.8499414 0.82978725 0.8252688 0.8407895 0.8519737 0.88624054 0.8768036 0.8854167 0.89542484 0.8809013 0.8585271 0.8581688 0.85565054 0.8612245 0.88100207 0.8735005 0.88481677 0.8768421 0.8725702
[15] 'sec16_ustilago_gi|71016220|ref|XP_758883_1|_hypothetical_protein_UM02736_1_'                                                               0.8674912 0.8389189 0.87545455 0.8402719 0.83226496 0.83269477 0.83152175 0.8326134 0.8218391 0.84894514 0.8313253 0.8463094 0.79028696 0.84304935 0.0 0.8382503 0.84094757 0.848996 0.84704906 0.82336956 0.8235995 0.8484849 0.8476027 0.8523622 0.8626156 0.8447368 0.7962791 0.8384172 0.78886753 0.8559762 0.8569536 0.8639456 0.8599867 0.86206895 0.8691342
[16] 'sec16_crypto_gi|134106239|ref|XP_778130_1|_hypothetical_protein_CNBA1320_'                                                                 0.8594306 0.82838285 0.8770492 0.85420394 0.8317152 0.8051282 0.8253275 0.8286334 0.830254 0.85591024 0.8349835 0.85931176 0.7866667 0.8654504 0.8382503 0.0 0.8422392 0.86535305 0.85459185 0.8363136 0.82458234 0.8429119 0.83945346 0.835468 0.8606061 0.84763575 0.8143657 0.8353141 0.80350196 0.8528073 0.85167783 0.86256903 0.85541356 0.8529214 0.8455339
[17] 'sec16_dicty_|66826833|ref|XP_646771_1|_hypothetical_protein_'                                                                              0.81681305 0.83524024 0.8856799 0.8132005 0.7834912 0.78265524 0.8258977 0.82679737 0.81870013 0.85177153 0.8293217 0.84559494 0.75929976 0.8499414 0.84094757 0.8422392 0.0 0.8609097 0.8553371 0.8141321 0.79697627 0.83214283 0.8860919 0.86962855 0.8776638 0.86346865 0.86660266 0.871438 0.8526552 0.8748978 0.87119436 0.8674699 0.8702111 0.87058824 0.85387045
[18] 'sec16_|118099405|ref|XP_415419_2|_PREDICTED__similar_to_KIAA0310_protein_'                                                                 0.84474325 0.8650089 0.87237126 0.8265896 0.80531913 0.828045 0.3710191 0.39325842 0.37110728 0.53055143 0.38299596 0.7807143 0.63013697 0.82978725 0.848996 0.86535305 0.8609097 0.0 0.51907057 0.7895461 0.8432769 0.8835182 0.8881029 0.8904731 0.8797153 0.88014704 0.8648036 0.8534923 0.84605175 0.87847733 0.8640777 0.8684211 0.85694444 0.8698678 0.8884968
[19] 'sec16_xenopus_|197245681|gb|AAI68630_1|_Unknown_protein_for_IMAGE_7681019_'                                                                0.83858764 0.8516187 0.86771303 0.8398169 0.82802546 0.8218029 0.4581641 0.46191648 0.45917472 0.55913436 0.46534654 0.77623904 0.6302003 0.8252688 0.84704906 0.85459185 0.8553371 0.51907057 0.0 0.8076923 0.8318264 0.88689995 0.88835615 0.8917241 0.8803545 0.8864985 0.8600469 0.85972303 0.8544955 0.88622755 0.87264836 0.8781575 0.87391305 0.87944806 0.87721896
[20] 'sec16_|145352319|ref|XP_001420497_1|_predicted_protein_'                                                                                   0.8030513 0.81306016 0.80914825 0.82821226 0.78640777 0.7354839 0.8042131 0.78960395 0.80372673 0.80413795 0.80151707 0.82446045 0.78213507 0.8407895 0.82336956 0.8363136 0.8141321 0.7895461 0.8076923 0.0 0.7503629 0.84852546 0.8490879 0.83278143 0.85173976 0.8586956 0.8428246 0.8205841 0.8267254 0.8579235 0.8362069 0.8318043 0.84770113 0.8350072 0.8335704
[21] 'sec16_|222622009|gb|EEE56141_1|_hypothetical_protein_OsJ_05021_'                                                                           0.8032581 0.8254818 0.8267442 0.8063337 0.6800948 0.6547256 0.8189911 0.8222443 0.8243513 0.83151186 0.8309859 0.8615149 0.7669173 0.8519737 0.8235995 0.82458234 0.79697627 0.8432769 0.8318264 0.7503629 0.0 0.84311223 0.8558031 0.83980584 0.85919166 0.8470452 0.81692094 0.82972443 0.839556 0.8357616 0.8560794 0.85751295 0.85180575 0.858396 0.8411458
[22] 'sec16_kluyver_gi|50310031|ref|XP_455029_1|_unnamed_protein_product_'                                                                       0.8562802 0.8708995 0.8897922 0.85336274 0.83739835 0.82079345 0.86243385 0.8703507 0.86444443 0.8728745 0.87031084 0.8803879 0.85428053 0.88624054 0.8484849 0.8429119 0.83214283 0.8835182 0.88689995 0.84852546 0.84311223 0.0 0.79923666 0.8048025 0.78078556 0.7900159 0.83286905 0.84044117 0.83319503 0.8399688 0.7437465 0.76878613 0.7412158 0.75686276 0.7576112
[23] 'sec16_gi|50411911|ref|XP_457088_1|_hypothetical_protein_DEHA0B02871g_'                                                                     0.8596257 0.8787234 0.9025845 0.84231275 0.8448276 0.86454654 0.8548559 0.8543689 0.8572985 0.88593423 0.8489752 0.8763709 0.88566244 0.8768036 0.8476027 0.83945346 0.8860919 0.8881029 0.88835615 0.8490879 0.8558031 0.79923666 0.0 0.7263158 0.81283784 0.75273526 0.82161754 0.8487131 0.83928573 0.86356586 0.81350267 0.82900137 0.8165997 0.8194631 0.8212101
[24] 'sec16_gi|150866499|ref|XP_001386126_2|_hypothetical_protein_PICST_68327_'                                                                  0.8511822 0.865285 0.8916218 0.84444445 0.84244794 0.8542964 0.86961097 0.8654661 0.8682766 0.892341 0.86892176 0.8779343 0.87388986 0.8854167 0.8523622 0.835468 0.86962855 0.8904731 0.8917241 0.83278143 0.83980584 0.8048025 0.7263158 0.0 0.8019802 0.7164773 0.82737696 0.8544304 0.8522099 0.8545611 0.80218977 0.81934035 0.7997076 0.8123167 0.8218263
[25] 'sec16_gi|50289215|ref|XP_447038_1|_unnamed_protein_product_'                                                                               0.85330075 0.8922092 0.8881579 0.8568282 0.86091954 0.8256625 0.8412527 0.8492408 0.84563 0.87329286 0.8413567 0.8771739 0.83111954 0.89542484 0.8626156 0.8606061 0.8776638 0.8797153 0.8803545 0.85173976 0.85919166 0.78078556 0.81283784 0.8019802 0.0 0.81569475 0.84391195 0.85444367 0.84395427 0.85723907 0.716263 0.71457905 0.7193852 0.7114329 0.7403746
[26] 'sec16_gi|68470811|ref|XP_720651_1|_hypothetical_protein_CaO19_4346_'                                                                       0.8589212 0.86542445 0.9031781 0.852459 0.8495822 0.86635405 0.86170214 0.85698926 0.8618421 0.8946188 0.85053766 0.871063 0.86252356 0.8809013 0.8447368 0.84763575 0.86346865 0.88014704 0.8864985 0.8586956 0.8470452 0.7900159 0.75273526 0.7164773 0.81569475 0.0 0.8123993 0.8397481 0.83557314 0.8419183 0.8017493 0.81511974 0.7978102 0.8038067 0.8137621
[27] 'sec16_gi|50546681|ref|XP_500810_1|_YALI0B12694p_'                                                                                          0.8348214 0.8564453 0.8703888 0.836173 0.873101 0.8212025 0.84131736 0.83935744 0.83103085 0.85024154 0.841998 0.8751334 0.8159204 0.8585271 0.7962791 0.8143657 0.86660266 0.8648036 0.8600469 0.8428246 0.81692094 0.83286905 0.82161754 0.82737696 0.84391195 0.8123993 0.0 0.8211441 0.80990416 0.8384224 0.8162712 0.8236934 0.8244068 0.82186234 0.8331063
[28] 'sec16_gi|74624528|sp|Q9HEC9_1|SEC16_NEUCR_RecName__FullCOPII_coat_assembly_protein_sec_16_AltName__FullProtein_transport_protein_sec_16'   0.8506024 0.84938705 0.8863636 0.8266509 0.84719104 0.8292683 0.8353553 0.83071554 0.83178437 0.85911274 0.8264317 0.86255145 0.8137255 0.8581688 0.8384172 0.8353141 0.871438 0.8534923 0.85972303 0.8205841 0.82972443 0.84044117 0.8487131 0.8544304 0.85444367 0.8397481 0.8211441 0.0 0.7387755 0.8419118 0.85851645 0.85339946 0.8528198 0.85113716 0.8516445
[29] 'sec16_gi|67540890|ref|XP_664219_1|_hypothetical_protein_AN6615_2_'                                                                         0.82581455 0.84360623 0.8750994 0.83393073 0.8156956 0.8319239 0.8204193 0.81726354 0.811412 0.85073626 0.8196115 0.8631387 0.82550335 0.85565054 0.78886753 0.80350196 0.8526552 0.84605175 0.8544955 0.8267254 0.839556 0.83319503 0.83928573 0.8522099 0.84395427 0.83557314 0.80990416 0.7387755 0.0 0.82749784 0.83956385 0.83655393 0.83073324 0.8328125 0.8385542
[30] 'sec16_gi|19115897|ref|NP_594985_1|_multidomain_vesicle_coat_component_Sec16_'                                                              0.85587865 0.872211 0.8989547 0.8403756 0.88403493 0.8120411 0.84810126 0.85090524 0.85064936 0.87729084 0.84789646 0.8620309 0.8306595 0.8612245 0.8559762 0.8528073 0.8748978 0.87847733 0.88622755 0.8579235 0.8357616 0.8399688 0.86356586 0.8545611 0.85723907 0.8419183 0.8384224 0.8419118 0.82749784 0.0 0.8469319 0.8418863 0.8388402 0.8374748 0.8562794
[31] 'sec16_Scer_SEC16YPL085W'                                                                                                                   0.8474971 0.88271606 0.90016365 0.8702929 0.8646865 0.8324468 0.8321318 0.8319588 0.82802546 0.87628114 0.8366285 0.87086445 0.8362676 0.88100207 0.8569536 0.85167783 0.87119436 0.8640777 0.87264836 0.8362069 0.8560794 0.7437465 0.81350267 0.80218977 0.716263 0.8017493 0.8162712 0.85851645 0.83956385 0.8469319 0.0 0.40730205 0.25776964 0.40203327 0.69789577
[32] 'sec16_Sbay_c737_25194'                                                                                                                     0.852071 0.8764769 0.90219223 0.8630573 0.8624278 0.82729805 0.8344086 0.8320775 0.83462816 0.8729323 0.84347826 0.86923075 0.8253676 0.8735005 0.8639456 0.86256903 0.8674699 0.8684211 0.8781575 0.8318043 0.85751295 0.76878613 0.82900137 0.81934035 0.71457905 0.81511974 0.8236934 0.85339946 0.83655393 0.8418863 0.40730205 0.0 0.37405303 0.003762935 0.7066116
[33] 'sec16_Spar_c389_22578'                                                                                                                     0.8446262 0.88132095 0.902459 0.87184876 0.8656388 0.82777035 0.8285124 0.8231644 0.8232162 0.8717009 0.8308977 0.86096257 0.82922536 0.88481677 0.8599867 0.85541356 0.8702111 0.85694444 0.87391305 0.84770113 0.85180575 0.7412158 0.8165997 0.7997076 0.7193852 0.7978102 0.8244068 0.8528198 0.83073324 0.8388402 0.25776964 0.37405303 0.0 0.36917397 0.7005025
[34] 'sec16_Sbay_Contig632_25'                                                                                                                   0.850939 0.8786307 0.90542763 0.8651212 0.86403507 0.83064514 0.8369678 0.83264035 0.8372591 0.8743571 0.84365165 0.87058824 0.82807016 0.8768421 0.86206895 0.8529214 0.87058824 0.8698678 0.87944806 0.8350072 0.858396 0.75686276 0.8194631 0.8123167 0.7114329 0.8038067 0.82186234 0.85113716 0.8328125 0.8374748 0.40203327 0.003762935 0.36917397 0.0 0.7035732
[35] 'sec16_Scas_Contig664_7'                                                                                                                    0.83233535 0.86276597 0.88564277 0.8544503 0.85365856 0.83613443 0.8498403 0.85303515 0.84598213 0.8771536 0.8483871 0.8632385 0.8360656 0.8725702 0.8691342 0.8455339 0.85387045 0.8884968 0.87721896 0.8335704 0.8411458 0.7576112 0.8212101 0.8218263 0.7403746 0.8137621 0.8331063 0.8516445 0.8385542 0.8562794 0.69789577 0.7066116 0.7005025 0.7035732 0.0
;
END; [Distances]
BEGIN Sets;
  TAXSET 'amoebozoa' = 'sec16_dicty_|66826833|ref|XP_646771_1|_hypothetical_protein_';
  TAXSET 'basidiomycota' = 'sec16_ustilago_gi|71016220|ref|XP_758883_1|_hypothetical_protein_UM02736_1_' 'sec16_crypto_gi|134106239|ref|XP_778130_1|_hypothetical_protein_CNBA1320_';
  TAXSET 'chromalveolata' = 'sec16_phaeo_jgi|Phatr2|49065|estExt_fgenesh1_pg_C_chr_200184' 'sec16_phytoph_01947_|_PITT_01947_|_Phytophthora_infestans_hypothetical_protein_translation_2641_aa';
  TAXSET 'excavata' = 'sec16_populus_gi|224138596|ref|XP_002326642_1|_predicted_protein_' 'sec16_naegleria_estExt_fgeneshHS_pg_C_10137';
  TAXSET 'fungi' = 'sec16_Sbay_c737_25194' 'sec16_Scer_SEC16YPL085W' 'sec16_Scas_Contig664_7' 'sec16_Sbay_Contig632_25' 'sec16_ustilago_gi|71016220|ref|XP_758883_1|_hypothetical_protein_UM02736_1_' 'sec16_Spar_c389_22578' 'sec16_kluyver_gi|50310031|ref|XP_455029_1|_unnamed_protein_product_' 'sec16_crypto_gi|134106239|ref|XP_778130_1|_hypothetical_protein_CNBA1320_';
  TAXSET 'metazoa' = 'sec16_danio_|189534472|ref|XP_695457_3|_PREDICTED__hypothetical_protein_LOC567075_' 'sec16_mus|124378050|ref|NP_694765_2|_SEC16_homolog_A_' 'sec16_rat_|149039274|gb|EDL93494_1|_rCG45759_' 'sec16_xenopus_|197245681|gb|AAI68630_1|_Unknown_protein_for_IMAGE_7681019_' 'sec16_droso_|60677997|gb|AAX33505_1|_LP14866p_' 'sec16_ciona|198413510|ref|XP_002123683_1|_PREDICTED__similar_to_SEC16_homolog_A_partial_' 'sec16_|194671785|ref|XP_597914_4|_PREDICTED__similar_to_SEC16_homolog_A_' 'sec16_|118099405|ref|XP_415419_2|_PREDICTED__similar_to_KIAA0310_protein_';
  TAXSET 'plantae' = 'sec16_physco_gi|168040671|ref|XP_001772817_1|_predicted_protein_' 'sec16_chalmydo_jgi|Chlre4|282612|au_g1148_t1';
  TAXSET 'saccharomycotina' = 'sec16_Sbay_c737_25194' 'sec16_Scer_SEC16YPL085W' 'sec16_Scas_Contig664_7' 'sec16_Sbay_Contig632_25' 'sec16_Spar_c389_22578' 'sec16_kluyver_gi|50310031|ref|XP_455029_1|_unnamed_protein_product_';
[truncated: 68,750 more chars]
