# Supplementary material for: Comparative Genomic Evidence for a Complete Nuclear Pore Complex in the Last Eukaryotic Common Ancestor
Source: PLoS One. 2010 Oct 8;5(10):e13241. doi: 10.1371/journal.pone.0013241 (PMC2951903; doi:10.1371/journal.pone.0013241)
Supplement: File S1 — Alignments and phylogenies. (2.39 MB ZIP) [file pone.0013241.s007.zip › Neumann_SI4/Neumann_coatomer_splitstree/sec24.splitstree]

#nexus

BEGIN Taxa;
DIMENSIONS ntax=52;
TAXLABELS
[1] 'sec24_celegans'
[2] 'sec24_cryptosporidium_h'
[3] 'sec24_giardia'
[4] 'sec24_thalassiosira'
[5] 'sec24_populus'
[6] 'sec24_Ostreococcus'
[7] 'sec24_Phaeodactylum_t'
[8] 'sec24_cmerolae'
[9] 'sec24_Ecuni'
[10] 'sec24_Volvox'
[11] 'sec24_ehistolytica'
[12] 'sec24_dictyostelium'
[13] 'sec24_tetrahymena'
[14] 'sec24_Toxoplasma_g'
[15] 'sec24_theileria'
[16] 'sec24_leishmania'
[17] 'sec24_naegleria'
[18] 'sec24_phytophthora'
[19] 'sec24_xenopus'
[20] 'sec24_apis'
[21] 'sec24_ciona'
[22] 'sec24_drosophila'
[23] 'sec24_physcomitrella'
[24] 'sec24_arabidopsis'
[25] 'sec24_oryza'
[26] 'sec24_candida_g'
[27] 'sec24_kluyveromyces'
[28] 'sec24_debaromyces'
[29] 'sec24_pichia'
[30] 'sec24_candida_a'
[31] 'sec24_neurospora'
[32] 'sec24_aspergillus'
[33] 'sec24_yarrowia'
[34] 'sec24_spombe'
[35] 'sec24_ustilago'
[36] 'sec24_cryptococcus'
[37] 'sec24_rattus'
[38] 'sec24_mus'
[39] 'sec24_homo'
[40] 'sec24_monosiga'
[41] 'sec24_gallus'
[42] 'sec24_danio'
[43] 'sec24_bos'
[44] 'sec24_chlamydomonas'
[45] 'sec24_Scerevisiae'
[46] 'sec24_Smik'
[47] 'sec24_Spar_c440_10616'
[48] 'sec24_Sbay_Contig665_8'
[49] 'sec24_Scas_Contig694_32'
[50] 'sec24_plasmodium_f'
[51] 'sec24_plasmodium_b'
[52] 'sec24_trichomonas'
;
END; [Taxa]

BEGIN Characters;
DIMENSIONS nchar=3317;
FORMAT
	datatype=PROTEIN
	missing=x
	gap=-
	symbols="a r n d c q e g h i l k m f p s t w y v z"
	labels=left
	transpose=no
	interleave=no
;
MATRIX
'sec24_celegans'           msn----ipt-----------------------------------------------------------------------------------------------------------------------------------------------------------------------------------------------------------------------------------------------------------------------------------------------------------------------------------------------------------------------------------------------------------------------------------------------------------------------------------------------------------------------------------------------------------a---------------------------------------------------------pgnvgf----------------------------------------------------------------------------------------p---------------------------------------------------------------------------------q--------------------------------------------------------------------------------------------------------------------------------------------------------------------------------------------------------------------------------------------------------------------------------------------------------------------------------------------------------------------------------------------------------------------------------------------------aygqnqnqqyqh--------------------------------------------------------------------------vqqfsqfsqpsaaplnnappnyaanpfpfptatts----------------qepvkpvsqipngapsyqynhaapnyptaasafpahsagfshqppsfspatqpsmnghha------------------------------------------------ppppavsrppafptpppsvgsaapsiqppipsalasarpapfpaaqpppaptptpsyqqqmaprpqapaayppasqqqgyppqpqqnsqygqpqvpqpqmqnmnqqfgqmnmsgapgpqqqmggyrndiid-liae--rn-------vqqlgfediei---------------------------------------------------q-----------------------------------------------------------------------------------------------------i-------p-----qqva-npn--ahvdpnifrstlaqvpqteellkksrlpfaitlhpfrdvk------n-ln--ii--q--tsnivrcrycrtyinpyvylpd---hrhwkcnlcnrnndlpddfcwd--------------p-vtkafgdprnrpeiqnatvefiaps---eyml--r-ppqpa---vyvfvidisaaaiqsgylhtfaeqll----inid-q--m------------------------p---------gd-d-----rsqvcfiavdqclhffsfss---------------n-------k-rypnemivdd-------------iddaflps-vt-sllvpmkkfkdtirtfikqlpefysqig------------p-tsngnclgsalklaqsmiq--evggrisifqvslpnl-glgalks-r-ee----s-------------t-e-g------------------------------------g-qnl----gp---at--dfykalslectgsqicldlfmf--n-----tqy------------------adlatlseiakfstgcvy--hfpnynyr-ndihqvkrfertltryltr-klgfeavlrirtsrglaltgfygnffvrspdl--lalanvnpdsalaaqvtleekl-p----------------qyvcfqsallytsskgdrrirvhtmclpttgdllql----------ynnfdlkatvsylakigv---------------------------------ers-mtgssladsrealvnavv-dsvgayqkavsr------------------------------------gsgmlvprvghlrlfpsyvlamlkhpafs--ss-r------------gi-rlderagamlmmrfspldqilsdiyprlyrlnelasmp-------------------------------------------edqsppalplsfehi-srggvylmitgtiafvyvass-------------------------adpgf--------------------------------lvnvfgtst-yndid-e-------y-----------s------lle--r--------dnels---rrvhaffkqvtqfr-------fylg-piit-i-keh--------------s--------------p-----------------------------------------------------lrd-vfvrrlvddrse----s-----t-------------hsyveflqhlkr-------------------------e----------------------------------------------------------------------------------------------------------------------------------------------------------------------------------------isgn
'sec24_cryptosporidium_h'  --------------------------------------------------------------------------------------------------------------------------------------------------------------------------------------------------------------------------------------------------------------------------------------------------------------------------------------------------------------------------------------------------------------------------------------------------------------------------------------------------------------------------------------------------------------------------------------------------------------------------------------------------------------------------------------------------------------------------------------------------------------------------------------------------------------------------------------------------------------------------------------------------------------------------------------------------------------------------------------------------------------------------------------------------------------------------------------------------------------------------------------------------------------------------------------------------------------------------------------------------------------------------------------------------------------------------------------------------------------------------------------------------------------------------------------------------------------------------------------------------------------------------------------------------------------------------------------------------------------------------------------------------------------------------------------------------------------------------------------------------------------------------------------------------------------------------------------------------------------------------------------------------------------------------------------------------------------------------------------------------------------------------------------------------------------------------------------------------------------------------------------------------------------------------------------------------------------------------------------------------------------mgsaikaaymair--higgkvllfssgaptv-gdqtiklnr-eq----mrn------sg--ke-s-kdi-------------------d-----------re-v-ell----kp---en--dgysnfvhalvrayisvdlfmc--t----sqpy------------------vdlptispivkktsgdlt--yifgfnsy-l---hgqklredifstltr-nsaweacirfrvsrgwkisnwygnfyfsgvdl--llapnchrdqafsividmdenv-tv------------apdpfvyiqaallhtnsdgerrirvhtmalpvtqnyvdl----------vssmdvqatvsiicqnam---------------------------------els-lk-sklldgrnylqtics-qiilpqsn--------------------------------------------qii--eaakqlplyilgvlkcpafr--dy-k------------evsqsdtriyhwirlsslrlesqmilfyprmfclsswnlqqq----------e----------------------------tdqslvlppalnltaekm-tqadaylledgesmylwlgra-------------------------ipttf--------------------------------iqqvfgvat-ldqlh-p---dy--a-----------e------tvigst--------geklg---vkvailinnireqr-k-----ppfm-klyt-i-rqg--------------d--------------p-----------------------------------------------------len-kfflsliedktq----gf----m-------------lsyndflnkilprsn---------------pnmlqryp----------------------------------------------------------------------------------------------------------------------------------------------------------------------------------------g--n
'sec24_giardia'            mip----av--------------------------------------------------------------------------------------------------------------------------------------------------------------------------------------------------------------------------------------------------------------------------------------------------------------------------------------------------------------------------------------------------------------------------------------------------------------------------------------------------------------------------------------------------------------------------------------------------------------------------------------------------------------------------------------------------------------------------------------------------------------------------------------------------------------------------------------------------------------------------------------------------------------------------------------------------------------------------------------------------------------------------------------------------------------------------------------------------------------------------------------------------------------------------------------------------------------------------------------------------------------------------------------------------------------------------------------------------------------------------------------------------------------------------------------------------------------------------------------------------------------------qsqappqpvysgqlhppvgapsqqvsavpligvptsqqqtftqpsisatlpqppagialpqaappqq------------------------------ain------------------------ysei--agss-------iaypsvnpaal---------------------------------------------------fap-----------------------------------------------------t---------------------------------------------d------hs-----qpfa-ssh--ivttphyvklthtalppssqdlsnyalpvgmvieplgpadsp---pplid--faaef--niqpprcqncqafincyntftp--drvssicclcghsthldhayrssi-------------d-fsnpnsigsnrveltheayevkatk---nyaa--r-anqtltfrtyvflidvspqaissgltsvaceacaefiklaitds---------------------------te--------nd-r-----rimlgiilfnthlhyiivkd---------------a---------aryelytvpm-------------iderfipa-pr-diivsakargnallnalqqvvsvfsqantvcpptsnqketg-ttrdvcfgaaldaayicis--tiggkilyflsslpsc-gmgslha-s-vhkrngn-------------l-l-fss-------------------tgshskafesgdii-k-qll----tpdakds--efyidlavrstinfvsidaflc--p-----payvnlgtcssttssvamggfldpatlaelsrctsgryn--yypdfngs-r---drvrlysdildvyqr-ysaleacsrirsskeidvaytygniyqrqegi--tqlaqydeqsgygceivyrvke-ih--------------aktlyiqmsflytdeaglrhircvtkplpiasnagsvstargssvvlynsvdinaqvallakk-lacvmrtnsevtsssnstvmsvgtestkyenvsgsls-sn-qpyhgiiaglfadlv-vclhnyrsllnlq---------------------------------ldpllkfip--eklsllplfvyamlrthmmr--pv-n----------sksa-rleervlsmmriergnvaatlnvlypnmyyihldea--------------------------------------------tgqwvasktrlsaeym-vpggiyfiedvhalyiffhhs-------------------------ispst--------------------------------vslfck-pnsqgainma---ep--l----------el------lpl--id-qedidsnlssqnpldlvsklaallreqr-n------syl-pifp-i-tae--------------t--------------r-----------------------------------------------------lvs-avmnclietrq-----g-----s-------------qgyadfvrmlgna------------------------lg----------------------------------------------------------------------------------------------------------------------------------------------------------------------------a--------kav--r
'sec24_thalassiosira'      mfa----pp----------------------------------------------------------------------------------------------------------------------------------------------------------------------------------------------------------------------------------------------------------------------------------------------------------------------------------------------------------------------------------------------------------------------------------------------------------------------------------------------------------------------------------------------------------------------------------------------------------------------------------------------------------------------------------------------------------------------------------------------------------------------------------------------------------------------------------------------------------------------------------------------------------------------------------------------------------------------------------------------------------------------------------------------------------------------------------------------------------------------------------------------------------------------------------------------------------------------------------------------------------------------------------------------------------------------------------------------------------------------------------------------------------------------------------------------------------------------------------------------------------------------------nqqpqqqpappqqqpqqpgmgfqnlnqpqpgaspfgfqqqqqqqamggshapqmgapp--------------------------------------------------------tpq-qpgk-ptm-------smpqggvpamt---------------------------------------------------ggt-----------------------------------------------------a---------------------------------------------a-------ppseyfeeni-dys--iqvpsrmlrlssqyipasasmahavkvplgavirplapcaed--eed-vk--vv--qpgaagivrckrcrtyinafvtwle--ngrcwrcnicaqrnecpapyfchl-------------d-eqgqrrdrdqrpelsegvvefiaps---eymv--r-ppqpp---syffvidvsmasvrsgmlksaakaia----esld-d--l------------------------pg---------s-p-----rtqvgfitydesvhyyslks---------------g-------l-anpqmlvvad-------------lvelfvpa-pd-dllvnlqesrevidvfldnlpnmfak--------------t-tsqsaclgpalkaaftvtk--higgkmsvfqsvlptl-gdgalvp-r-en----n-------------q-i-mgt-------------------p-----------de-v-kll----rp---aq--swykdtaiefsraqisvdmylf--p-----ray------------------idvaslgdlpkltagtlh--typgfnye-t---dgprfeselcraltq-htafeavmrirctrgmrisnfygnffvrgtdl--lalpncnadstfafdlvhdeqn-ln--------------ssfvtvqsallytssegerrirvvtqaisvsslasev----------vqsvdvdalttllakqgl---------------------------------dig-ik-snldnarqklqqvca-dviraskegdkph-----------------------------------dgekpvp--enlkllplytlalmknvalr--gg-t------------dv-hpdervhamhrltnmwvadskhyvyprmfslhdmspnag----------lpsn--td---edddekvag----------idrielprvlnltidrl-asngiflldngvdmflwvgrs-------------------------sdpal--------------------------------lnslfgtns-legid-m---sq--i-----------k------lqt--s--------gndfa---srlhsvvsalredd-sp---halva-kvti-v-reg--------------d------------h-g-----------------------------------------------------les-rffwylvedsasfn-gg-----t-------------fsyadf---------------------------------------------------------------------------------------------------------------------------------------------------------------------------------------------------------------------------s
'sec24_populus'            mgt----enp-------------------------------------------------------------------------------------------------------------------------------------------------------------------------------------------------------------------------------------------------------------------------------------------------------------------------------------------------------------------------------------------------------------------------------------------------------------------------------------------------------------------------------------------------------------------------------------------------------------------------gr----------------------------------------------------------------------------------------p---------------------------------------------------------------------------------nfpltgspfaappptttpfsasgpvvgseasgfrppaqppqnampsvssgpvvgpqasgfrpnnlparfndppvispptayvtpiggppfqryptpqfpsahqappprappigqppfqspagqvpspasfhpqpqvhavpmgsppsrannpqlpsdsssfgsranfqppfssmdssysasranlqpplpgyvkqanav------------------------------------------------------------------------------------------------------------------------------------------------------------------------------------------------------------------------------------------------------------------------------------------------------------------------------------------------------------------sq---------------------------------------------------------------------------------------------------------------------------------appmapfqaqqgsyaaptptppptfhpqqggfaqpppiaapfglhsrdqiqhpgsappiggiqglaedf--------------------------------------------------------gsl-sigs-vpg-------tidsgldpkal---------------------------------------------------prp-----------------------------------------------------l---------------------------------------------d-------gdvepnslge-ays--mncnprylrlttsaipssqsllsrwhcplgavvcplaeapdg---ee-vp--vi--nfvstgiircrrcrtyvnpyvtftd--sgrkwrcnicallndvpgdyfaql-------------d-atgrridlnqrpelikgsvdfvapt---eymv--r-ppmpp---lyfflidvsvsavrsgmievvaqtik----scld-e--l------------------------pg---------f-p-----rtqvgfitfdsaihfynmks---------------s-------l-tqpqmmvvtd-------------lddifvpl-pd-dllvnlsesrlvveafldslpsmfqd--------------n-mnmesalgpavkaafmvms--qlggkllifqntmpsl-gvgrlkl-r-gd---dl-------------r-v-ygt-------------------d-----------ke-h-alr----tp---ed--pfyknmaaectkyqigvnvyaf--s-----dky------------------idiaslgalakysggqvy--yypsfqsa-s---hgeklrrelardltr-etaweavmrircgkgirftsyhgnfmlrstdl--lalpavdcdkaygaqlsleetl-lt--------------sqtvyfqvallytascgerrirvhtaavpvvtdlgem----------yrqadagaivslfarlai---------------------------------eks-ls-hkledarssvqlriv-kalrefrnlyavq------------h--------r------------lggrmiyp--eslkllplyglalsksaalr--ggya------------dv-qlddrcaagftmmalpvkkllkllypslirvdeyllkps----------aqtd---------------------------efknimkrlpltaesl-dsrglyvyddgfrfvvwfgrm-------------------------lspdl--------------------------------amnllgqda-aae---f---sk--v-----------s------fgk--h--------dtems---rklmgvlrklresd-ps-----yyq-lcnl-v-rqg--------------e------------q-p-----------------------------------------------------regfflltnfvedqig----g-----t-------------sgysewmvqihrq------------------------vq--------------------------------------------------------------------------------------------------------------------------------------------------------------------------------------qn--a
'sec24_Ostreococcus'       mnf----ve-----------------------------------------------------------------------------------------------------------------------------------------------------------------------------------------------------------------------------------------------------------------------------------------------------------------------------------------------------------------------------------------------------------------------------------------------------------------------------------------------------------------------------------------------------------------------------------------------------------------------------------------------------------------------------------------------------------------------------------------------------------------------------------------------------------------------------------------------------------------------------------------------------------------------------------------------------------------------------------------------------------------------------------------------------------------------------------------------------------------------------------------------------------------------------------------------------------------------------------------------------------------------------------------------------------------------------------------------------------------------------------------------------------------------------------------------------------------------------------------------------------------------------------------------------------------------------------dfas------------------------------l-n------------------------l-gp--gggp-------ggeagmdpatf---------------------------------------------------prp-----------------------------------------------------g---------------------------------------------d-------d-----earp-nle--lscdpkymrltcgalpsspslktrfamplgcivqplrpgde----tt-vk--tahfg--ssgivrcrrcrtyinpfvqftd--ggrrfrcnvcalpnevpvdyfctl-------------d-angvrrdiaerpelnsgtveflasq---eymv--r-ppmpp---syffaldvshtavnsgflkqtvevir----dsld-v--m------------------------sk--------ks-e-----rtrvgfltydstlhfyslka---------------n-------q-sqpqmmvvae-------------lddpfcpm-pd-dllvnlaesravidafldmvcdtyaq--------------t-qnmesamgpaiqaaflams--higgkllvfqsclptl-gagrmin-r-dd----t-------------ras-tds-------------------t-----------ke-h-llr----gp---vd--gffkktsaecsrhqicidlyti--a-----apf------------------sdlasmavlckftggelr--hypgftpd-k---dgvkyakelknnltr-ftaweavcrvrcsrgfricafnghffirsmdl--lalpatdgdkaygvhiahdevv-ps--------------tnisylqcallytsaegerrirvhtmavpvvtdiaem----------yravdcgamgafmarlga---------------------------------ert-lt-vrlqdareavmtkvv-atlrefkllntqa---------------------s-----------rafnrlifp--esmkllplwifaaskstamr--gg-p-----------rdv-pvdariaavydfmsasteeilkllyptmhalhtmpeeag----------tk-d---------------e----------ygrvilpprtvlageri-dargaylvddgrrlllwlgkm-------------------------ldpqf--------------------------------vaalfgpsg-ppsad-v----d--c-----------n------lph--l--------dtdvs---rraravvddiraea-sr----arhl-altv-v-iqg--------------h--------------p-----------------------------------------------------set-qlfpyliedrgaanvpg-----a-------------ssygeflvqlhrq------------------------vs-------------------------------------------------------------------------------------------------------------------------------------------------------------------------------------aaq--r
'sec24_Phaeodactylum_t'    mss----fpp-----------------------------------------------------------------------------------------------------------------------------------------------------------------------------------------------------------------------------------------------------------------------------------------------------------------------------------------------------------------------------------------------------------------------------------------------------------------------------------------------------------------------------------------------------------------------------------------------------------------------------------------------------------------------------------------------------------------------------------------------------------------------------------------------------------------------------------------------------------------------------------------------------------------------------ppnpngsrfpppagggvgssgsrfppppgphqappppsgshtaplhagmrglsvngppppggipvqaappgapgmfrp------------------------------------------------------------------------------------------------------------------------------------------------------------------------------------------------------------------------------------------------------------------------------------------------------------------------------------------------------------------pp---------------------------------------------------------------------------------------------------------------------------------iapgsggpspgmfqppqasgmgsapgmfqpqpnvgfaappppgmtgtgppgtmpmqpqppppgghsgfy--------------------------------------------------------qap-papq-pmd-------rpaasavpagm---------------------------------------------------atg-----------------------------------------------------m---------------------------------------------a-------tagqvynenv-dls--ikiperlfrfsaskipqtaaqagsskipfggvlrplaptgpn--dee-id--tv--qpgnagivrckrcrtyinafvswld--qgkrwrcnicaqmndcpsayfchl-------------d-eqgfrrdrfdrpelskgvaeflapa---eymv--r-ppqep---tyffvvdvsatavrsgmlesvaagik----asld-d--l------------------------pg---------r-g-----rtkigfitfdstvhyfnlaa---------------d-------l-sspqmlvvsd-------------lkelfvpl-pd-nllvnlkesravvetfldnlpemfak--------------npvvsqsclgpalkaaftvmk--qiggkmcvfqsimpnl-gdgalkp-r-eq----p-------------g-i-mgt-------------------p-----------ne-v-kll----ks---dv--swykdtaiefsrqqisvdmflf--p-----yqy------------------mdlaalgelpkytsgsly--syvnfqra-r---darrfeeqlnktlvq-ttafeavmrirctkgiritnvygnfyirgtdl--lalpncntdsvfafdlahdeqt-vt--------------skyvtiqaallytssdgerrirvmtqalpvtslmsev----------iasvdcdaccallakqal---------------------------------evs-lk-ssldnarmklqqvcv-emiktaksgdkrt----------vsg--------yaappppghyiassdedkpip--ehlallplytlatmknvafr--gg-t------------dv-hpdervqardllngmwvedskhfiyprmftihdmgdnvg----------ytse--eepgnespseltag----------reqivlppvvnlsienl-tsngvylldngvdmylwvgrt-------------------------adlnv--------------------------------vgslfgvhs-lddid-p---nq--i-----------e------vqt--s--------gdsfa---srfgavvnalrddp-adt--lfigp-kinv-v-reg--------------d------------d-f-----------------------------------------------------mea-rffwfmiedrasfq-gg-----t-------------rsyaefmefvknp------------------------nassgtsgpggpsyggppsqqgrsmappqpgmgggppppgmggppaptpgmgrapppsvsgpphppapssygggpshgnagqppgppmpvsshmagpprsgppvsnappsqghgssgsygappppgppqrppssggfggpppppgraiprqappqqsgppppprgsmppppppaa--------shg--r
'sec24_cmerolae'           mnp----asrpgslpqgeqrgvagdgtqrrvavtaheaaplprpgtgpspadyatasasrygaayeqqrlserstfrqqqqasaeshgtgnmgqiseaqlarnvsdqadqvtqrpgrssawsseassqgngtaytgagaamgaappppgrqsvlptpqqpqrspaglssrsgayeatahsesasalgqalppqrispertappvrgnmsntmasdalhasaadiygsprrfdtpsdnqgamttdpraaasalasnsipragvaqglqarpmpqgtdslssdgqhsaeggnptnsahtgraggyvpaplgssaytgrgvtaatleagqhmehqrpmlisdqgrsnlshpsgapgdarytpqaatsqwattgygvadsiafgsnhgdsatatavqhpsgirtgpdtargmpsaqpvpgyraaaptvphlhpsmdasmmngaspvatatsaghgtaagnqytevsqrntvpfssqapavmprappggpsggitttvsppgqnrvpsfsnplsmgtslsaganalgsttrstissgyspvgyanrpvpgvlmps-------------------------------------------------------------pg----------------------------------------------------------------------------------------d---------------------------------------------------------------------------------g----------------------------------------------------------------------------------------------------------------------------------------------------------------------------------------------------p--------------------------------------------------------------------------------------------------------------------------------------------------------------------------------------------------------------------------------------------------------------------------------------------------------------------------------------------------------------------------------------------------------------------------------------ptagqfapamas------------------------------------------------vgpayarqgnsavsyqavpgnvpypmqpipgsggagpqmagppvpgsyanlptgmstapgapyygppggmvsa------------------------------pvq------------------------aipa--paaa-------aatpstdfasl---------------------------------------------------prpaldpdsvmyrvwfgdalqrdllwpqqvlagdrsahgggynpgaagagmpfepqi---------------------------------------------nfcafdptw-----ccpi-elf--rpchpsrmrmsvnffpnsaatrsktglplaaivrplapplsddpldq-vp--vvnfg--tngivrcrrcrtyinfgvtftd--ggrrwrcnicqllndvppeyyspl-------------d-angkrhdiaeraelcsasvefvaps---eymi--r-ppqpp---vyvfvldvsygsiisgafitfvetir----ssld-l--l------------------------pq---------d-g-----rtrvavltfdtqltycvlpp---------------g-------qqgeprflvtpd-------------vddvflpt-pe-dvlasldesrpallrlldklqtiydpatl--qstatltgna-ltngsalgsavmgayyimq--hwggkmvvlgasrptm-giaklkd-r-dd----a-------------y-a-lft-------------------d-----------re-a-rll----sp---ee--gqykrlavdfvraqvsvdlfltpps-----gty------------------vdvaslgclskytggell--yisgfeat-r---dgarlaralrrnlsr-etgfeavfrlrasngvrcsrfhgrfftrssdl--laqpnvdsdktyvvelsfdeaq-ls--------------srylcaqsallyttsrgerrirvhtivapvtsivnel----------yrsadvnavvnllarslf---------------------------------ehc-tm-kkadavrrlivdqiv-dilakyrqllssp------------g--------n-----------vtssqlvlp--dalrcmplyalgiirsvlls--rd-aat--------amvl-rldckaallqaidngsigtlmafaypncirledgt------------------------------------------------------gvhasaa-alsgmvlidagfeifiwiaqd-------------------------vpppl--------------------------------lvsllgpei-tslflaqpppah--vpspkalgeevlr------lpy--he-pn--drghemr---rrihavlearwd----------aqp-vvsl-v-rqg--------------t--------------p-----------------------------------------------------aea-rvltlmtedrts----s-----e-------------mgyleflaaiqrq------------------------lq----------------------------------------------------------------------------------------------------------------------------------------------------------------------------qrvvgsnaaagr--s
'sec24_Ecuni'              meh----rgs---------------------------------------------------------------------------------------------------------------------------------------------------------------------------------------------------------------------------------------------------------------------------------------------------------------------------------------------------------------------------------------------------------------------------------------------------------------------------------------------------------------------------------------------------------------------------------------------------------------------------------------------------------------------------------------------------------------------------------------------------------------------------------------------------------------------------------------------------------------------------------------------------------------------------------------------------------------------------------------------------------------------------------------------------------------------------------------------------------------------------------------------------------------------------------------------------------------------------------------------------------------------------------------------------------------------------------------------------------------------------------------------------------------------------------------------------------------------------------------------------------------------------------------------------------------------------------------------------------------------------------------------------------------------------------------------------------------------------gfeadc-----------------------------------------------------q---------------------------------------------d-------e-----egsv-sns--ivdessyyrstvlaipekqdiirmcgiplvinvvlen--yee---eg-ip--lc-----sedivrceccksylnpfveiip--pglkwrcnvclaindlatafqvtsrtaahdsgafdpra-naaynscyysrtelrstvyeleapp---nysl--k-tpspp---ficflievtfesmkcravdavirsil----ggld-p--k------------------------sf---------d-p-----rsrmmfaffdssiyllkkng----------------------------dfsiisd-------------atyipffl-ed-dfllpldhhldv-----arverffie--------------n-kstknnygdalrvvqsilg--atggciisflathpnm-gsgsvdp-s-q--------------------------------------------------------------rel----rc---ks--vfykemsahlskqgisvtqflf--p-----rlg------------------ielptlsvlnkytggmly--yypnfdgs-d-pafttklandlashldl-ntglhgmcrvrasrcvfikeyfgslhhrsadl--lsfstffpphslnfeidiskee-gt---------------kgvcfqvailrtlrtgerrirvvnfcidrvs--rsl----------ysvvdpyaiahalalkaf---------------------------------ffe-s--rskgggneylnksmk-diiraykqls--------------------------------------ntttllp--atlevlpmlvlslcksiplr--pv-s------------yt-pmdyksyyiylitnsypklvdtviyptllalhrldt-------------------------------------------------iqplnltldcl-etnglylldtgvtifffvarn-------------------------cdpsl--------------------------------pdllfdps--igs-------er--f-----------i------fdp--e--------rnefs---dsvckiieelrsnr-y------ltp-nyvl-v-rdnga-----------ss--------------v-----------------------------------------------------ykd-ifftyfvedesh----g-----l-------------psysryldllr----------------------------------------------------------------------------------------------------------------------------------------------------------------------------------------------------------------------a
'sec24_Volvox'             mqp----hgs-------------------------------------------------------------------------------------------------------------------------------------------------------------------------------------------------------------------------------------------------------------------------------------------------------------------------------------------------------------------------------------------------------------------------------------------------------------------------------------------------------vagafppppgppggmpppppgpagrpgmpppppppgvpgmpapvpgmpgmppp-------------------------------------------------------------pp----------------------------------------------------------------------------------------p---------------------------------------------------------------------------------g----------------------------------------------------------------------------------------------------------------------------------------------------------------------------------------------------i--------------------------------------------------------------------------------------------------------------------------------------------------------------------------------------------------------------------------------------------------------------------------------------------------------------------------------------------------------------------------------------------------------------------------------------pgkappgppgmp------------------------------------------------gmpppppgmpgmpppppggfhtagappplsggpgrhgmqpppmggydpyaaqvrcvgiglglcagqrlaeqfe------------------------------slt------------------------vgpa--gpga-------mapdgvdpgal---------------------------------------------------arp-----------------------------------------------------v---------------------------------------------geqlarala-----pqpp-adp--gncspdnmrmtinaipvstalktrmalplgvivhpmadefhg---rt-vp--vvqls--sagivrcrrcrtymnpfiqwtd--agrrfkcnvcsmlneipveyfssl-------------d-hngrrrdaderpelsqgtveyvapa---dymv--r-apmpp---vyfflidvsysavasgmvatvaaaik----scld-s--l------------------------pg---------d-e-----rtlvgfltfdsslhfynika---------------s-------l-sqpqmlvvte-------------lddpfvpl-pd-dllvnlresravvdalldalpnnftg--------------t-aqvecsmgpalqaafmvts--higgklllfqssvpsl-gvgkvkn-r-dn----p-------------s-a-ygt-------------------e-----------re-p-alr----np---dd--pffkryaaecsrvqitvdvfvm--s-----mqy------------------cdlasiaaiprytcgely--hypgfmaq-r---dgtkltaeichnltr-ptaweavmrvrcskglrisafhghffnrstdl--lalptcdpdkafaveiaheegv-vq--------------pgmayvqcallytnsngerrirvhtmavpvvselsdl----------ynntdagamscmlaklsv---------------------------------eky-ls-srldetrqslhlrls-galkefrlmnasa------------a--------m-----------rtpnkfifp--etykylpiwtlglmkcaafr--gg-a-----------kdv-nsderiavghflmaggvdavarlvypaafalhdpngpwg----------ie-q---------------p----------dgsvplpptvpltmaal-vdggaylldtgrlfvlwvgra-------------------------ispqw--------------------------------cvevfgtdp-mslpqdt---sa--v----------lv------epg--r--------dapms---rrvnavlrtlrakr-l------lhq-qvfv-v-rqg--------------s--------------g-----------------------------------------------------lda-hvlpyfvedrsp----s-----t-------------qsyteymvalhka------------------------v---------------------------------------------------------------------------------------------------------------------------------------------------------------------------------------ma--k
'sec24_ehistolytica'       mgd----nfq------------------------------------------------------------------------------------------------------------------------------------------------------------------------------------------------------------------------------------------------------------------------------------------------------------------------------------------------------------------------------------------------------------------------------------------------------------------------------------------------------------------------------------------------qtsnfsnsftlp-------------------------------------------------------------gh----------------------------------------------------------------------------------------i---------------------------------------------------------------------------------p----------------------------------------------------------------------------------------------------------------------------------------------------------------------------------------------------t--------------------------------------------------------------------------------------------------------------------------------------------------------------------------------------------------------------------------------------------------------------------------------------------------------------------------------------------------------------------------------------------------------------------------------------tasqpdgttpnp------------------------------------------------sfasvpypqqqtqqrtttnnnmafpqqnmgsipqqtpndqtllqqnivptqysnqpvqqpqvnqpvpqekpnv------------------------------dqs------------------------smpa--ptii-------ssqptaynnli---------------------------------------------------tpp-----------------------------------------------------s---------------------------------------------s------lq-----pftc-avs--nksspknirmsvftpafqgkmmklleiplscevtpfakmfeg---ek-le--svkve--pknikrcprcggyvnpfctfee--ggkkmkcnlceylsdvddnyfspl-------------r-gdgkredterrielmygtneyelegkdpvyin--kscgepm---kfiflidvskdsltrvfdsv-mnvlq----nalq-s--v------------------------pe--------lv-k-----tlecgfvtfsnyiqywvlgs--------------------------tprmvkvcd-------------itepfvplapk-nffkpiseviemipmlnqyirknite--------------g-vindnclvsaiesaaqmig--t-tgkilafttsqpne-gtaalir-k-ps----d-------------i-s--s-------------------------------------npq----tp---an--qyinqmakklslncigvdlfvl--p-----nkf------------------sdivtigeiprytggelf--yypnystk-----nqikltkdvlssfdm-dcgfdvevrvrssagvfiqdylgdvmpckdmidtvrigymnskksiialmdyddel-nn--------------yvgffiqavilytdifgqkkikifngfystateladv----------fkkadadvilntlirqsi---------------------------------kag-nf-ssdaglnielldktv-siltayrkhcsah---------------------------------akssilllp--ealklvpifvlgamktsafm--pf-fqlnsmstgygingi-isdlkfasiyqttsisigsllrqyyynaydvtghls--g----------iv-t---------------s----------dnfsddsfkvrlseknf-aedkvylldtgkdykllvgkn-------------------------vsdei--------------------------------ktnlfgqpidl--mnnq---qd--f----------ts------l------vy-----snalsqpdnlltkliywlagms---------ft-pmva-l-evi--------------p--------------f-----------------------------------------------------nkm-dlspfmledktm----k-----g-------------vayfdllvyyhkk------------------------iq----------------------------------------------------------------------------------------------------------------------------------------------------------------------------k--------kla--n
'sec24_dictyostelium'      mts----krq-----------------------------------------------------------------------------------------------------------------------------------------------------------------------------------------------------------------------------------------------------------------------------------------------------------------------------------------------------------------------------------------------------------------------------------------------------------------------------------------------------------------------------------------------------------y-------------------------------------------------------------------------------------------------------------------------------------------------------p---------------------------------------------------------------------------------i----------------------------------------------------------------------------------------------------------------------------------------------------------------------------------------------------d---------------------------------------------------------------------------------------------------------------------------------------------------------------------------------------------------------------------------------------------------------qsnqlsqgqnpspqqplqqypqqpyqpnptygndttqqwnqtpqqqqqpqqqnisppqsqnqngvqntihtggskrvypvdpqnetllssnfsnmnlssqqqqplpqpt----------------hipvpgpntttynpyiqqpqq----------------------------------------------------------------------------------qpqqqpqqqpqqpqqp------------------------------------------------qqqpqqqtqqpqtwntsppqtqqqpiqtftphisppqtqqqqpqqtt---------------------pfqp-mqptqpsy-------sqp---qq-tq---------------------------------------------------plp-----------------------------------------------------lppmqpsynqqpytqqpytqqpytqqpgqqsqyqqpqqqtpqqqaav-------e-----qpvp-tle--nlcpkpfmrlsmnaipnhpsilnkvhiplglnihplahdpq----gp-vp--vv-----yssiircrrcrtyinpfvtwln--gggrwrcnmcenindtpqdyfspi-------------dfttgkrsdilnrpelqkgcveflass---dylv--r-ppqpp---tyffivdvcyesivsgmlntainaik----ttlg-dlie------------------------k---------sn-g-----rarfgimtfddslhfynlks---------------n-------psnrpqmfvvtd-------------mdqvyvpp-fe-dflvnlkdglevventlniiqsmprt--------------q-qkvesclgsalkaafsice--rvggklivlqsyiprg-pl--gkl-sird----y------------qp-l-lgt-------------------k-----------ke-s-tll----qp---sndgefykelalsctsqqlsvdlflf--s-----ndy------------------tdtaslgtlcqitggsmy--yypsfvas-r---dgqvfaanlihsltr-dtaweavmrvrtsrgltinsyhgnyflktsdl--lglptidsdktitlqmgisdsi-gq---------------kyaslqsallythscgerrvrvftisipvvsnyqdl----------fryadisvvtsliskmai---------------------------------dka-ls-sslndardaiankcv-eilqafkaastsn------------pqanpavtls-----------qnapklllp--etlkhlplyvvsmvksiifs--sr-t-------------t-hpdlrafhmqrmktldlnsclnffypyfysllappnyqp----------pt---------------------------tpntpfvphsfklssdel-qrnglfaivngytlylfigeq-------------------------lpqpv--------------------------------ftdifgvpd-vsqld-i---nt-fq-----------d------lpi--l--------dndhs---ryarkvielvrnsy-------peyl-kmfv-v-kst--------------d--------------r----------------------------------------------------qrrp-efqslliedrtp----e-----g-------------csyyefiiqlqsri-----------------------t----------------------------------------------------------------------------------------------------------------------------------------------------------------------------------------q--n
'sec24_tetrahymena'        msi----hqk-----------------------------------------------------------------------------------------------------------------------------------------------------------------------------------------------------------------------------------------------------------------------------------------------------------------------------------------------------------------------------------------------------------------------------------------------------------------------------------------------------------------------------------------------------------m-------------------------------------------------------------------------------------------------------------------------------------------------------------------------------------------------------------------------------------------------------------------------------------------------------------------------------------------------------------------------------------------------------------------------------------------------------------------------------------------------------------------------------------------------------------------------------------------------------------------------------------------------------------------------------------------------------------------------------------------------------------------------------------------------------------------------------------------------------------------------------------------------------------------------------------------------------------------------------------------------------------------------------------------lakhqqnnqnqqyeqt---------------------gqnq-siqapsln-------qqq---qd-yq---------------------------------------------------sqn-----------------------------------------------------ttsgntgpfvqqnnnmqqgqyqnnaqyqnvyqqrgyvqnineknqie-------e-----iqqw-aen--fnapklyvrsttdcfpkskklyqdsnykfaliiqpygsqdv-----d-fp--vastk--ckniircdncraylnpfcrfmn--dgykykcnicdrfesvpnfyyspl-------------d-engyrkdmydrpelcygsfdiiagq---dyva--r-ppmpp---tffflidvskasvesgmlsvisnqik----atin-dqll------------------------a---------gk-e-----rtqvgfvtydskihiynlks---------------s-------l-kqpqmfvlsd-------------ltdieipi-pd-dlivtlsdskdlvlnlldslpkmfen--------------t-qinescltfalntvnkiiq--tvggrlfifqnsasii-nepvfqs-k-qd----pnk------k----p-q-pge-------------------t-----------lq-y-qyq----lp---as--shfrnvcsemhinfinpsifif--s-----dtf------------------knaitlgelarflngdif--yyydkl---t---rqqqleqdlkyslek-smswesvfriritqgfritnvignfsvkstdl--lsyp-cdenksliyeiemddti-ar--------------gtnlsiqtallyttsdgerrirshnyiipltsdpydi----------ykqadcsaltaylarnai---------------------------------ski-yl-qpisnlkaeligitk-ricssa----------------------------------------isvnqkqlp--dnlaqlplnvlgimkhaift--sn-y-----------qntpftdfinvqrlqfnsmpvdellvhfvpylfciddmkdenv------------------------------------------------------syi-ddqglftqldpqtlvkf------------------------------------------------------------------------------------------------------------------------------------------sqrrks--------tkyc-plniviagtg--------------s--------------p-----------------------------------------------------len-lfyyklvedkyv----nysmgyn-------------asyeefikfl-----------------------------------------------------------------------------------------------------------------------------------------------------------------------------------------------------------------------m
'sec24_Toxoplasma_g'       myt----qpn-----------------------------------------------------------------------------------------------------------------------------------------------------------------------------------------------------------------------------------------------------------------------------------------------------------------------------------------------------------------------------------------------------------------------------------------------------------------------------------------------------------------------------------------------------------------------------------------------------------------------------------------------------------------------------------------------------------------------------------------------------------------------------------------------------------------------------------------------------------------------------------------------------------------------------------------------------------------------------------------------------------------------------------------------------------------------------------------------------------------------------------------------------------------------------------------------------------------------------------------------------------------------------------------------------------------------------------------------------------------------------lpgg----------------tpsypagasqasrdaaptqqp----------------------------------------------------------------------------------fygytsqpspsdmrqg------------------------------------------------yanppaqsysngmpaypsdsasvpsypapplasgnpqpaagvyasqr---------------------sagg-ipsspfha-------atp---an-pg---------------------------------------------------aap-----------------------------------------------------pprtayypsgvqssgyagygaaasgvshsaalpadsgayastgsaaq-------q-----vlqe-iqq--fnspryftrasvarvphssslqqklhlpiglfirplapirpg--spt-vp--svnfg-ncgvvvrckrcrtyinpfvhwea--hgrrwscnlcgyvndtpqfymrgl-------------d-ekgkredrferaelsmgsvefvapa---dymi--r-ppqpp---aylflidvsatavasglvesacagir----aalt-sgkl------------------------pgctdsgagrgd-s-----rtmvgivtydsavhfyalgs---------------asg---ggk-rrpqvlvmpe-------------iddvflpl-sd-dlfvnfaenrdavlealdtipslwrs--------------n-gcidncmgsavkaallvmk--hvggkillfasfpptv-galvtkr-s-gg----lagadgagtdg--gs-r-qqp-------------------d-----------re-v-ell----kp---as--eayqqfaqqltqsqvsvdlfia--ps---sspy------------------cdlatilplaeltggevr--yysafsrl-q---hsqqlendivhiitr-ttgweavmrirvsrgwkisarhgrfflrgtdl--fvlptvnadstfsilmeldeqa-gaggpgnalvtppsggdnvvavqaallytnsdgerrirvhtfcmpvsqniqdi----------vssmdpevvtclliqqai---------------------------------dqs-lr-skiadgraflqtscs-qllsvlhsvgsstqlaasyalpslphygavaaasa-----------gnpaggall--eagrlvalfilgvlksnafr--pv-k------------ev-stdkrvfswsrllalpvdricayvhprmlplhnlsnfgg----------ps-d---------------rvl------dgqeevilppalrltaeem-tqdgayllengeemllwigrs-------------------------ispqw--------------------------------lasvfgahs-ldcvh-p---dv--a-----------a------asigds--------qdpvg---lrvravvqsvqgeh-l-----cnam-rllv-i-rqg--------------d--------------p-----------------------------------------------------seq-kffaqlmedrvp----sl----l-------------ltfaeflqkvdmrsqlqapappmipaaggaapplqqpr----------------------------------------------------------------------------------------------------------------------------------------------------------------------------------------m--y
'sec24_theileria'          mas----nwp-----------------------------------------------------------------------------------------------------------------------------------------------------------------------------------------------------------------------------------------------------------------------------------------------------------------------------------------------------------------------------------------------------------------------------------------------------------------------------------------------------------------------------------------------------------n---------------------------------------------------------------------------------------------------------------------------------------------------------------------------------------------------------------------------------------------------------------------------------------------------------------------------------------------------------------------------------------------------------------------------------------------------------------------------------------------------------------------------------------------------------------------------------------------------------------------------------------------------------------------------------------------------------------------------------------------------------------------------------------------------------pkqgltsrtsnp----------------fpnvqnpvhqtpfanpvhppt----------------------------------------------------------------------------------------------------------------------------------hppvnppptaggyahnlpqtfpgqqfppgpgvppvynpnqsglvnrsglgnaayanppsvhft---------------------ssle-yssqvppa-------fse---pp-pa---------------------------------------------------pvp-----------------------------------------------------ppkleelnkaqsgqgvttvrptskshtgqvfhdnfsatstvgyksde-------e-----vles-vvl--anttknfvslsvgtlpstdqlhqksgitlsytitplnsve------t-vp--lvnhg--nesitrckqcrayinpfvrtdp--skrfwicnlcdtsnelqnrylssf-------------n-q-ypgsnqqnelelscgvvefmasa---dytv--r-ppqpp---sylflidvssnavnsrmlevvcktik----elim-gnef------------------------a---------cd-n-----rtlvglmtfdstvhfyqisk---------------g-------p-qnyqllivsd-------------ledlflpl-pg-evllnlqessqdflrmldllpslwkn--------------t-tttgsalgsairsahysmk--hvggklivfaaspctf-gdfsits-a-qk----aes------apqssn-v-lnm-------------------n-----------kkpt-ski----hp---l---ekckdfscmmcqtqttldlfvc--t-----pqa------------------lnldklqymstltsgniy--yypyknh--a---enyklvnelkhlvrr-ttvwesvmrirlskgwkvtnwhgncfvrgsdl--mvlpttsedhsytitfvpdtsn-ss--------ntssagkkvmyiqtallhtnssgerrirvfntavgisndlgtv----------lnsvnveslvfnmllgai---------------------------------kvyqts-gkmvdarnhltthcs-rvissmsil------------------------------------------gstv--dlsrvlslyvlgllkttlft--d---------------dh-nqdyrvylstkfrsckidqvilyaypqlynlsnelnsh--------------------------------------------elllqglplsfesl-lqecfyllfngeylllwvgmn-------------------------vpnnl--------------------------------lqstfdvps-feqln-a---tl--v-----------p------laleqs--------tssna---hkvkvcletlrarl-------ppyv-plmv-l-kqg--------------e--------------g------------------------------------------------------da-lfyaslvqdktq----gm----m-------------vtfqefyqsmqpts--------------------tlgi----------------------------------------------------------------------------------------------------------------------------------------------------------------------------------------k--r
'sec24_leishmania'         mmy----sag-----------------------------------------------------------------------------------------------------------------------------------------------------------------------------------------------------------------------------------------------------------------------------------------------------------------------------------------------------------------------------------------------------------------------------------------------------------------------------------------------------------------------------------------------------------a-------------------------------------------------------------my--------------------------------------------------------------------------------------------------------------------------------------------------------------------------------------------------------------------------------------------------------------------aeiyrnqaaaaaakpreepappqnlhhtfedpnqfhtapalgygqqppvppsshppqqqgapagcppmggsgpygqqpaqpsfvssysqanpygnvyaasppqqgyss------------------------------------------------------------------------------------------------------------------------------------------------------------------------------------------------------------------------------------------------------------------------------------------------------------------------------------------------------------------ya---------------------------------------------------------------------------------------------------------------------------------plpppqhqqqqynappqfpqqqygnyaqppaayghqpqmhqsppplqpygmpgypqqlnpdfirvtqvq--------------------------------------------------------lrk-ssnk-pga-------lydhpsvprmm---------------------------------------------------pqd-----------------------------------------------------i---------------------------------------------e-------edlqqrmpap-vhi--tpthrlcirptmgtfpqtqqladslglplginfrpfaeprln----e-vd--ls--dk-gnamirckacgayinpfttfteandgsrwqcilckhinvtprayfshv-------------dpqtgqledimsrpellncsvdfyatp---eflk--r-pprrp---vfllmldcsfsavasglleamcrgal----tald-s--m------------------------kd---------d-d-----alymgimgydstvyffnlrs---------------s-------l-raprmmaspdtvkdianvnddfklekvelpc-ptgdlvvsvkesyhllrmalesipnvfap--------------t-kevgcafgpslaaavtmld--anggkilasitsipse-gdgklkh-r-fd----a-------------a-klsnq-------------------p-----------ke-y-tmc----aa---an--dwykqralacsnsaisvdlfvg--a-----nkd------------------vdlttiaplsrftsgsih--ratavtm--------sgladqvqrsllr-ftafdctlrvrtskglivpnfyghchvrvpdl--lvlpiadedssysiefkmgpny-aa---------------kfayvqfavvyttrsrerrirvhtvqipvsstigpv----------insinslgmscflskmcv---------------------------------dma-vn-gpfsqaqekiteklt-tawkaalkqmaaq-----------gv--------r-----------pgagellip--esmrfipqllcgffrcaatglatv-r------------pl-ppdervasmssvmscpieamvpwyvtwtyvvyapeed--------------------------------------------vdqlpasifsseqcv-hregvylinvgavivlwfgkh-------------------------vhpti---------------------------------cqlfgvdp-gemtp-e---ka--e-----------kqeqlsvspe--q--------laalr---qrvedliwthrqinrsv-----f-tavmep-c-aqg--------------n------------a-t-----------------------------------------------------yep-mmkrgmgedntr----n-----l-------------iaygsylrkvwda------------------------v--------------------------------------------------------------------------------------------------------------------------------------------------------------------------------------svg--k
'sec24_naegleria'          mnn----fyn-----------------------------------------------------------------------------------------------------------------------------------------------------------------------------------------------------------------------------------------------------------------------------------------------------------------------------------------------------------------------------------------------------------------------------------------------------------------------------------------------------------------------------------------------------------------------------------------------------------------------------------------------------------------------------------------------------------------------------------------------------------------------------------------------------------------------------------------------------------------------------------------------------------------------------------------------------------------------------------------------------------------------------------------------------------------------------------------------------------------------------------------------------------p----------------------------------------------------------------------------------------------------------------------------------------------------------------------------------lqatstnqpsqtttsnpygnygtnttttttpttsg----------------gmmmggssvggfsspstpttgygfynpvsssssyqpstgtssgfydpsstiptttntfgsslpppptgnsffnpttsalskpvgppptelkfgenvhgavgqshhqppttgvvqpppps------------------------------------------------vgisgsalqgssvqsesafeqghnfmvqdvishmgtltlnqqqnqqpfvqivppnnmpqpkdaaelltshvs-gqpd--vaplyqahynlfrekygste---------------------------------------------------n-----------------------------------------------------------------------------------------------------r-------p-----asev-fkf--lqsdentmkmscnavpqslellnryglpfgcvlnpfyqk-------e-vp--ti--g--gnfivrcnncrtyinpfvqfie--ygnkwqcnvckninevpkryyspt-------------d-nngvrqdfferpelvngvyeylapq---eyms--r-ppqpp---aylflidtsfhsingglfqsavkaik----nclk-e--l------------------------ke--------ks-p-----rtmvgilcfdtkihffnlrp---------------t-------l-snpqqlvvge-------------lnesllpl-pn-dllvnleesyhlveilldklelmfkg--------------s-tnaecclgsalnaagrlig--rfggkvsiflsqlpti-gpnkltn-r-en----l-------------n-d-ygn------------------ek-----------ae-a-kll----qp---ad--qsyrdfallfnkdqicidlycy--sipesrnsf------------------ldistisnlskftggwcklyeypdqlsh-q---la----sdlkqniieeitgfesvmrirvssgmkivnffgnffirghdl--malpnisgtqtfgfqmvhtgam-ls--------------tpnvsvqvavlytsdqgqrkirvcnlllpittslsvl----------ynstqttcltnlmgkila---------------------------------adl-pk-egitnsknilidkwlkgavagyktvanv-----------------------------------gsmgivmp--talqylplficglsksamli--gg-k------------ev-radgrsaaslffsscsiqqstlmvhplminvsqllaees----------ae-q---------------e----------ndkpkvlkleplsrklinpddgvyllcdgvaiyiwlgkk-------------------------qwdgdrekffdlihdlnfnkfslqeepsevpysddalltkvfdlce-lfrvq-l----------------------------------------ksemp---vrianainetsnnekf-----kkat-piiv-a-kqt--------------k--------------ttatnntdahttkmvnsisscsvwkdecessglggiarslgvivivcsdgywdklsk-vrvqltieskns----q-----scilhlkrlrneefisicwfilts---------------irkfkplinhcqh----------------------------------------------------------------------------------------------------------------------------------------------------------------------------------------s--q
'sec24_phytophthora'       mnn----ppy-----------------------------------------------------------------------------------------------------------------------------------------------------------------------------------------------------------------------------------------------------------------------------------------------------------------------------------------------------------------------------------------------------------------------------------------------------------------------------------------------------------------------------------------------------------q-------------------------------------------------------------py----------------------------------------------------------------------------------------g----------------------------------------------------------------------gpphqnmqhhpp----------------------------------------------------------------------------------------------------------------------------------------------------------------------------------------------------q------------------------------------------------------------------------------------------------------------------------------------------------------------------------------------------------------------------------------------------------------------------------------------------------------------------------------------------------------------------qnmq----------------qqqppqsqppragafrpfnpaqvnaplsgsggpafahsassgppstgslnapphqqhmgn------------------------------------------------aprgfvpqnrsfssgpasqptgpppqqfgsqpapmsgpgygppraglpnvqqqqmmrgpppagaappmgqamrgppppgagamnqgppnaqngftqqfanmglsng---------------------ppgp-aaagpprg-------ppmggappppmagsmappgapaamnqqqqpkaynnnlpsgnfqqpdtmndgyggqpgfqnqqaqq-----------------------------------------------------p---------------------------------------------s-------p-----ltee-mma--sqcdprymrltvnalphsldhankskltygliirplappdeg---de-ld--vvnfg--ptgvvrcrhcrtymnpfvqwvd--ngrrwrcnlcgvsndvassyfchl-------------g-anqlrqdrderpelnsgsveiiaps---eymm--r-ppqpp---cyvfvidvsatavasgsvqiavdtir----eqld-n--l------------------------lg---------a-p-----rtrvgfltydssihfynlks----------------------tl-kapqmmvvad-------------ldelfipi-pd-ellvnlsdsreivemlletlpsihqn--------------a-rsaetalgpairvafklms--siggkmlvfqnslpst-gngalrn-r-dn----p-------------r-l-ygt-------------------d-----------ke-h-tll----qa---vd--tfyrtnaidfcrqqvsvdmflf--s-----smy------------------tdiaslgslskysagqvy--yypafnae-r---dgekfsnelahclar-etaweavmrvrctkgmrlanfygnfflrgpdl--lalptcnadstfaveithsdallts---------------stisvqagllytnsigerrirvhticipvtklfael----------frqvdqdalcnimaknal---------------------------------eia-lk-tgldsgrsrlqtqca-divrayrnsgayg------------a--------kq----------asgyqlhlp--eslqllplyimsllknstlr--gg-t------------di-nvdertflqyelnnmpvelsrvfiyprmfalhnmppeag----------lp-a---------------edqaegaddnsatsivlppvinlsierl-qcdgvfllddtlslylwvgrs-------------------------appel--------------------------------lesllgvps-megvd-c---sq--i-----------k------lla--p--------hddts---nrvdailaairaer-l------phq-nvvi-m-reg--------------d--------------p-----------------------------------------------------aeg-rffwklvedrasfs-gg-----s-------------ysyseylgqisrmsl------------------sggsg----------------------------------------------------------------------------------------------------------------------------------------------------------------------------------------g--r
'sec24_xenopus'            mnv----nqq-------------------------------------------------------------------------------------------------------------------------------------------------------------------------------------------------------------------------------------------------------------------------------------------------------------------------------------------------------------------------------------------------------------------------------------------------------------------------------------------------------------------------------------------------------------------------------------------------------------------------ph----------------------------------------------------------------------------------------patsymqpqqgyqqpiyaaqqmpglpqypgyngslqgysqhdptqglmgpppvstaptptiagsslpaeqqlysqygqgdahngptsvanqmqrppmrymqpgtgpqatsyqpytpstastqqltnqimgmhignaaaaptstamgygiqnplqpssgsfptagsgfqhsysssqgpspinltqgmpptslpqsqptqqrfasgpppqnlpssqapgfppppsavqvptyvsssggpqqpftqgpplpgqalpapplphpnhaspnqaqppmpgvplist------------------------------------------------------------------------------------------------------------------------------------------------------------------------------------------------------------------------------------------------------------------------------------------------------------------------------------------------------------------ms---------------------------------------------------------------------------------gpqgppphmpssqdgfppqqngsfgqikgpqpgypatyprapnygtqpglqgppap------------------------------------------------pppaqkrldpdsi--------------------------------------------------------psp-iqvi-edd-------knrgsepfitg---------------------------------------------------prg-----------------------------------------------------q---------------------------------------------v-------pplvttnvlv-kdq--gnaspryirctsynfpassdmakqsqvplaavfkplatlpgd----e-lppciv--dhvetgpircnrckaymcpfmqfie--ggrrfqccfcscvtevpthyfqhl-------------d-htgrrvdcyerpelsmgsyeftatv---dycknnk-ipnpp---afifmidvsynavksglvalvceelk----qlvd-y--l------------------------pr---------e-snmeesvirvgfvtynkvlhfynvks---------------s-------l-aqpqmmvvsd-------------vsdmfvpl-ld-gflvnvnesrtvitslldqipelfad--------------t-retetvfapviqaglealkaadcagklfifhttlpiaeapgklkn-r-dd----k-------------k-l-vnt-------------------d-----------ke-k-ilf----qp---qt--nfynnlskdcvaqgccvdlflf--p-----nqf------------------vdvatlgvvpfqtggsvy--kytsfqpe-t---dkeqflndlrrdvqk-evgfdavmrvrtstgiratdffgafymsnttd--velagldcdktitvefkhddkl-ne--------------dtgallqcavlytscggqrrlrvhnmalnccnqladl----------yrncetdtlinyfaklay---------------------------------rgv-ls-nptktvrdtlinqca-qilscyrkncasp------------s---------------------sagqlilp--ecmkllpvylncllksdvlq--pg-t------------em-ttddrayirqlvsamdvadshvffyprllplskmdps--------------------------------------------ndglplairsseerl-skgevyllenglnlfvwvgan-------------------------lqqsy--------------------------------iqnlfgvss-fsqid-c---sm--n-----------a------lpv--l--------dnpvs---nkirgiitmfraqr-pr-----y-m-klii-v-kqd--------------d--------------k-----------------------------------------------------mem-lfknllvedknln---g-----g-------------asyvdflchmhke------------------------ir-------------------------------------------------------------------------------------------------------------------------------------------------------------------------------------qll--s
'sec24_apis'               ylsqlsnpm------------------------------------------------------------------------------------------------------------------------------------------------------------------------------------------------------------------------------------------------------------------------------------------------------------------------------------------------------------------------------------------------------------------------------------------------------------------------------------------------------------------------------------------------------------------------------------------------------------------------------------------------------------------------------------------------------------------------------------------------------------------------------------------------------------------------------------------------------------------------------------------------------------------------------------------------------------------------------------------------------------------------------------------------------------------------------------------------------------------------------------------------------------------------------------------------------------------------------------------------------------------------------------------------------------------------------------------------------------------------------sm---------------------------------------------------------------------------------ppdsmnkrysesysdqmnhinnqmnmmsttqlgynklwypnqlpnsmnmppdslnk------------------------------------------------rypesypdqinhln------------nq--mnmmsvtqlgynklwgm---------------------etid-llqc-rnv-------lpiekvespki---------------------------------------------------klh-----------------------------------------------------q-------------------------------------------------------------ef-lds--vncspdifrctltkipvsnsllqksrlplgvlihpfkdln------h-lp--vi--q--cstivrchacrtyinpfvyfnd---skrwkcnlcyrinelpeefqfd--------------p-vtksygdpsrrpevktstiefiass---eyml--r-ppqpa---vylfvldvsrlavesgylntvcnvis----eels-r--l------------------------pg---------d-s-----rtqigflavdsaihffgipd---------------n-------v-sqpqemimld-------------iddvflpc-pe-nlivnlkereelvrdlliqlpikfqg--------------t-hdtnsalgaalqaayklms--ptggrvtvfqtclpnl-gpgllqa-r-ed----p-------------n-n-ra--------------------s-----------kd-v-phl----np---vt--dfykrlaldcsgqqiavdlfll--n-----cqy------------------cdlstisgmckfsggciy--hlplfras-k-pqhvetldrilrryltr-kigfeavmrirctrglsihtfhgnffvrstdl--lslpnvnpdagfgmqisieenl-sd--------------vqnvcfqaallytsskgerrirvhtlclpvvstlsdv----------lhsadqqcivgllskmav---------------------------------drs-qq-ssisdardalinvai-dvlsayklsqs-----------------------a------------asggllap--aslkllplyiiallkciafr--sg-t------------nt-rlddrvfamcqlktvplfqliqmiypdlypihaledrna----------kd-i---------------d----------gklcpqpprlhlsaekl-dsrgaflmdtgdqifiligkn-------------------------ihpsf--------------------------------ccnvlgvsa-fpsip-e---ef--y-----------e------lpe--i--------ettes---erlrnfvfslqeek-p------ypa-siqi-i-rdd---------------------------s-h-----------------------------------------------------frt-lfierliedrfe----n-----s-------------lsyyeflqhlktq------------------------v-------------------------------------------------------------------------------------------------------------------------------------------------------------------------------------------k
'sec24_ciona'              maq----snp----------------------------------------------------------------------------------------------------------------------------------------------------------------------------------------------------------------------------------------------------------------------------------------------------------------------------------------------------------------------------------------------------------------------------------------------------------------------------------------yyqnstqsggyqygtqpnvagpppqgynmkdqyrgsqppmtapsyppstvngynnypqrgyspntqpp---------------------------------------------------------pqpgys----------------------------------------------------------------------------------------p---------------------------------------------------------------------------------n----------------------------------------------------------------------------------------------------------------------------------------------------------------------------------------------------------------------------------------------------------------------------------------------------------------------------------------------------------------------------------------------------------------------------------------------------------------------------------------------------------------------------tqpppqntmngppvsagyysntypksapnpsmppysqsqftppksns----------------plpnapqrnspqpnvsngphapsrpppsmatsyssapppnvhqnpyqtgtagypsnigpt------------------------------------------------shapppnvsqsfpnqtsqhghslpplpgqqlsappsaqpappplpgqqyvppnplaapplpqpsgapqapmtqppqnnayqfngppptgssinrqpgptpqypgslpqpnqpplshamgrmnlsdaerpin-lmqe--krllpphkhvetplrfetta---------------------------------------------------d-----------------------------------------------------------------------------------------------------q-------g-----mlvp-pnr--kncnpsvfcstlkavphtqnllgkvklpfgliihpfkdls------s-lp--vi--s--agtivrckrcrtyinpfvsflq---erkwrcnmcfmvndtaeeflhh--------------p-vtktygephtrpectnstiefiapq---eyml--r-ppqpa---vylflmdvshsaiesgylqivcdsll----dhld-h--m------------------------p---------gd-g-----rtrigfltyngtvhfyrlse---------------g-------l-sqpqmiivsd-------------iddvfipt-pe-nllvnlreskslvqdllhqlpllhtvda----------ege-idtysalgaalevakklig--asggrvtvfqqaipsi-gpgmlkk-r-ed----p-------------n-a-rag-------------------e-----------qs-t-tal----np---st--dyykklaldcsaqqvaidffff--n-----sqy------------------idiatlscasrfsagdmh--yypslhtv-hnpieaerlsrdlerylsr-kigfesvmrirctkglaihtfhgnffvrstdl--lslaninpdagyavnlsiedpl-td--------------lsavcfqaallyttskgerrirvhtlcipvvkspaev----------fnsvdcvavisllskmav---------------------------------drs-vt-asvsdarealmnalv-dplkayketlpqg------------m---------------------ttagvyvp--kslrllplyiqcllkhrafr--tg-i------------st-rlddrvfaminfkmqpalyqmldlhpdlyrvddlndegv----------lt-v---------------s----------greipqphvlpltaesl-sqsgaflldcgwkmyllvgrl-------------------------tsqsf--------------------------------ikdvldypq-fsnie-e---pl--s-----------s------ipe--l--------enpss---emfhsfvdwlqenr-------phha-pisv-i-rdd--------------s--------------r-----------------------------------------------------drq-lvlsrliqdrte----s-----s-------------msmqeflmnlqq-------------------------k----------------------------------------------------------------------------------------------------------------------------------------------------------------------------------------l--t
'sec24_drosophila'         mmp----pa------------------------------------------------------------------------------------------------------------------------------------------------------------------------------------------------------------------------------------------------------------------------------------------------------------------------------------------------------------------------------------------------------------------------------------------------------------------------------------------------------------------------------------------------------------------------------------------------------------------------------------------------------------------------------------------------------------------------------------------------------------------------------------------------------------------------------------------------------------------------------------------------------------------------------------------------------------------------------------------------------------------------------------------------------------------------------------------------------------------------------------------------------------------------------------------------------------------------------------------------------------------------------------------------------------------------------------------------------------------------------qq---------------------------------------------------------------------------------tpqtypysqvyqpgpqqqppppqsavqppppgmfgtqptgaplqyqaqappqaygq------------------------------------------------hpqqapqtapggpy------------gt--taplnvaqqgfsrlwgq---------------------dtid-lmqn-rhi-------ltpatlpppkv---------------------------------------------------vlh-----------------------------------------------------n-------------------------------------------------------------qf-hes--incspsimrctltkipesnsllqksrlplgivihpfrdvn------s-lp--vi--q--cinivrcrlcrtyinpfvyfvd---skmwkcnlcyrvnelpddfqfd--------------p-atktygdvtrrpevrsstiefiaps---eyml--r-ppqpa---mylflfdvsiiaqqsgyleaacavln----rhld-e--m------------------------pg---------d-a-----rtqvgficfdsfvhfysmae---------------g-------l-nqphemtlld-------------iedpflpr-pd-sllvnlkeckelvrdllkqlpkrfah--------------t-ndpgsalgaalqvafklmq--asggritvfqsclpnk-gpgalep-r-ed----p-------------n-n-rs--------------------a-----------kd-v-ahl----np---at--dfykrfalecsgyqiacdlflm--n-----qqy------------------sdmatisgiskhsggcvh--hfplyqkt-k-phmvesfrscfkryltr-kigfeavmrirctrglqvhtfhgnffvrstdl--lslpnvnpdagygmqisyeesl-td--------------akticfqaallytnsegerrirvhtvclpvtaslpev----------mhsadteaiigllskmav---------------------------------drs-va-snlsdardafinati-dvynafkiaqnlp------------s--------g------------qsgqliap--rslaslplyilallkhpafr--vg-t------------st-rlddrvyamdcmktlpldqlmkyvypelykidaliyharnsnissnqddde-d---------------e----------deplpelprlqlsaehl-dsrsiflmdcgtlimiyvgln-------------------------vppdv--------------------------------leavlgiss-taelg-d---yv--y-----------g------lpn--v--------vsnen---dvlkrfilrlnydk-p------ysa-lvqi-i-rdt---------------------------s-t-----------------------------------------------------akd-qfterltddrse----s-----s-------------lsyyeflqhiraq------------------------v-------------------------------------------------------------------------------------------------------------------------------------------------------------------------------------------k
'sec24_physcomitrella'     mag----psg-----------------------------------------------------------------------------------------------------------------------------------------------------------------------------------------------------------------------------------------------------------------------------------------------------------------------------------------------------------------------------------------------------------------------------------------------------------------------------------------------------------------------------------------------------------a-------------------------------------------------------------fl----------------------------------------------------------------------------------------p---------------------------------------------------------------------------------p----------------------------------------------------------------------------------------------------------------------------------------------------------------------------------------------------s--------------------------------------------------------------------------------------------------------------------------------------------------------------------------------------------------------------------------------------------------------------------------------------------------------------------------------------------------------------------------------------------------------------------------------------sfspsnlasspkssstipqppqfsslnlpqygapplsqgfyggpppppipgqysdgqvgkyshpppassyg------------------------------------------------gnypqaqglvedfq------------------------------s-l------------------------a-lv--svlg-------spditvdpatl---------------------------------------------------prp-----------------------------------------------------l---------------------------------------------d-----gae-----evkp-sgn--lnchprylrlttnampnaqslasrwylplgavvhplaeapp----ge-vp--vvnf---vgtivrcrrcrtyinafvmftd--ggrrwrcnvcsllnevpvdyycpl-------------d-engrrrdaderpelsrgsvefvapt---eymv--r-ppmpp---vyfflidvslsavksgmikvaaetik----asld-k--l------------------------pg---------f-p-----rtqigfvtfdstlhfynlks---------------s-------l-tqpqmmvvad-------------lddpflpl-pd-dllvnlsesrtvvdalldslpsmfek--------------n-ltiesalgpalkatfmvms--qlggklllfqstlpsl-gsgrlkl-r-gd----n-------------pli-ygt-------------------e-----------ke-c-llr----vs---ee--hfykqmaadfskyqiavdtyif--g-----ery------------------advaslgvlpkytggqvy--yypafqar-f---hgekfsydltrdlsr-etaweavmrircgkgvrfstfhghfmlrsadl--malpavdcdkafamqlqledtv-lp--------------lqtiyfqvallytssigerrirvhtmatpvvkdllel----------ykaadvdaitflmsrlav---------------------------------ekt-lq-tkledarqacqqrlv-rslreyskllsvq---------------------h-----------rssnrliyp--eslkllpiytlailkslalr--gg-f-----------gdc-tpdersamgfeimtmsiprllkllypslirldeyliqgp----------ka----------------------------dglaglptplavssgnl-dprgafllndglrfvlwlgkg-------------------------lptef--------------------------------vkdllgpev-aftad-s---sq--i-----------a------vve--q--------etais---krlmsvlqalrqsc-p-----avyq-lctv-v-rqg--------------e------------q-p-----------------------------------------------------regtfmlsnlledrta----g-----a-------------ngyaefvvqiyrq------------------------vs--------------------------------------------------------------------------------------------------------------------------------------------------------------------------------------ql--s
'sec24_arabidopsis'        mgt----enq-------------------------------------------------------------------------------------------------------------------------------------------------------------------------------------------------------------------------------------------------------------------------------------------------------------------------------------------------------------------------------------------------------------------------------------------------------------------------------------------------------------------------------------------------------------------------------------------------------------------------gy----------------------------------------------------------------------------------------p---------------------------------------------------------------------------------n----fparpasspfasapppgippqsggpptgseavgfrpftpsasqptrpftasgpppappvgtmrpgqpspfvsqipgsrppppssnsfpspaygppggapfqrfpsppfpttqnppqgppppqtlaghlsppmslrpqqpmapvamgpppqsttsglpganayppatdyhmparpgfqqsmppvtpsypgvggs------------------------------------------------------------------------------------------------------------------------------------------------------------------------------------------------------------------------------------------------------------------------------------------------------------------------------------------------------------------qp---------------------------------------------------------------------------------------------------------------------------------sfpgypskqvlqaptpfqtsqgppgpppvssypphtggfaqrpnmaaqqnlhpnyapppsnvqgltedf--------------------------------------------------------nsl-slss-ipg-------slepgldhksf---------------------------------------------------prp-----------------------------------------------------l---------------------------------------------d-------gdvepnsfae-myp--mnchsrylrlttsaipnsqslasrwhlplgavvcplaetpeg---ee-vp--li--dfgstgiircrrcrtyvnpfvtftd--sgrkwrcnicsmlndvpgeyfshl-------------d-atgrrmdmdqrpeltkgsveiiapt---eymv--r-ppmpp---iyfflidvsisatksgmlevvaqtik----scld-n--l------------------------pg---------y-p-----rtqigfitydstlhfynmks---------------s-------l-sqpqmmvvsd-------------lddifvpl-pd-dllvnlsesrtvvdafldslplmfqd--------------n-fnvesafgpalraafmvmn--qlggkllifqnslpsl-gagrlkl-r-gd---dp-------------r-v-ygt-------------------d-----------ke-y-alr----va---ed--pfykqmaadctkfqiginvyaf--s-----dky------------------tdiaslgtlakytggqvy--yypgfqss-v---hgdklrhelardltr-etaweavmrircgkgirfssyhgnfmlrstdl--lalpavdcdkayamqlsleetl-lt--------------sqtvyfqvallytascgerrirvhtsvapvvtdlgem----------yrqadtgsivslyarlai---------------------------------eks-ls-aklddarnaiqqkiv-kalkeyrnlhavq------------h--------r------------lgsrlvyp--eslkflplyglaitkstpll--ggpa------------dt-sldercaagftmmalpvkkllkllypnlfrvdewllkps----------aahd---------------------------dfkdvlrrlplaaesl-dsrglyiyddgfrlvlwfgrm-------------------------lspdi--------------------------------aknllgvdf-aad---l---sr--v-----------t------fqe--q--------engms---kklmrlvkklresd-ps-----yhp-mcfl-v-rqg--------------e------------q-p-----------------------------------------------------regflllrnliedqmg----g-----s-------------sgyvdwilqlhrq------------------------v---------------------------------------------------------------------------------------------------------------------------------------------------------------------------------------qq--n
'sec24_oryza'              mpp--------------------------------------------------------------------------------------------------------------------------------------------------------------------------------------------------------------------------------------------------------------------------------------------------------------------------------------------------------------------------------------------------------------------------------------------------------------------------------------------------------------------------------------------------------------------------------------------------------------------------------------------------------------------------------------------------------------------------------------------------------------------------------------------------------------------------------------------------------------------------------------------------------------------------------------------------------------------------------------------------------------------------------------------------------------------------------------------------------------------------------------------------------------------------------------------------------------------------------------------------------------------------------------------------------------------------------------------------------------------------------------------------------------------------------------------------------------------------------------------------------------------------------------------------------------ppmagfgnqaayatggpptggtlqslvedf--------------------------------------------------------qsl-svss-apg-------sldpgvdvkgl---------------------------------------------------prp-----------------------------------------------------l---------------------------------------------d-------gdeeptkvle-ayp--lnchpryfrltthaipasqslvsrwhlplgavvhplaespdg----e-vp--vi--nfgsagvircrrcrtyinpyatfad--agrkwrcnlctllndvpgeyfcgi-------------d-gsgrrydadqrpelskgtvefvapt---eymv--r-ppmpp---syfflidvsvsavrsgllevvaktik----scld-d--l------------------------pg---------f-p-----rtqigfltfdstlhfhnfks---------------s-------l-sqpqmmvvad-------------lddvflpl-pd-dllvnlvdsrhvvdsfldslpnmfqd--------------n-vnvesalgpalkaafmvms--qiggkllvfqstlpsl-gvgrlrl-r-gd---dv-------------r-a-ygt-------------------d-----------ke-h-slr----vp---ed--pfykqmaaeftknqiavdifsf--s-----dky------------------cdiaslgslakytggqvy--hypsfqav-t---hgdklkhelsrdltr-etawesvmrircgkgvrfttyhghfmlrstdl--lalpavdsdkafamqlsleetl-mt--------------tqtvyfqvallytsssgerrirvhtaaapvvtdlgem----------yrqadtgaivsllsriav---------------------------------ens-ls-dkldsvrqqlqlklv-rslkeyrnlyvvq------------h--------r------------iggrliyp--eslrflplyilsickslalr--ggya------------dv-sldercaagfsmmilpakkllnfiypslyrvdevlsme-------------pd---------------------------riggslkrlpltmqcl-dtgglyllddgftflvwlgrm-------------------------lppel--------------------------------vnnilgvsl-anfpd-l---sk--v-----------q------lre--c--------dneys---rnfmkilgtlrerd-ps-----yhq-lcrv-v-rqg--------------e------------q-p-----------------------------------------------------regflllsnlvedqms----g-----t-------------ssymdwilqihrq------------------------t----------------------------------------------------------------------------------------------------------------------------------------------------------------------------------------q--s
'sec24_candida_g'          msh----hkk-----------------------------------------------------------------------------------------------------------------------------------------------------------------------------------------------------------------------------------------------------------------------------------------------------------------------------------------------------------------------------------------------------------------------------------------------------------------------------------------------------------------------------------------------------------r-------------------------------------------------------------vy----------------------------------------------------------------------------------------p---------------------------------------------------------------------------------q----------------------------------------------------------------------------------------------------------------------------------------------------------------------------------------------------a------------------------------------------------------------------------------------------------------------------------------------------------------------------------------------------------------------------------------------------------------------------------------------------------------------------------------------------------------------------qfqy----------------ga---gvppagipvsdasiippqvqspqvgatdnmippynqtptmnqmeqapqaqmftpa------------------------------------------------qqqlnqqin--------------------------------------------------svttnmgamnigtpmmeqmpqqmtpqpqmygqsqglmghsnkpmnql---------------------ypvd-lltelppp-------ihdlmlppppl---------------------------------------------------mvs-----------------------------------------------------p---------------------------------------------d-------k-----mlvp-set--anassdylrctlnampkngsllkksklplalvirpyqhlhde--vnp-pp--ln--e--dglvvrcrrcrsymnpfvtfie--qgrrwrcnfcrlandvpmqldqsf---------------e-gapanryerneikhsvmeylapk---eytv--r-qppps---tyifvldvsqnavkngllattarsil----dtle-f--l------------------------pn--------hd-n-----rtrvsilavdnslhyfsipl---------------d-----ees-dqirmmdisd-------------idepflpk-ph-smivplnecrnnleklltqlpeifqf--------------n-imskfalgpalkaaqnmis--nlggkivvvsatlpni-gigklqr-r-ne----s-------------g-v-ant-------------------p-----------ke-stqll----sc---qd--afyknftitcsksqvsvdlfla--s-----edy------------------mdvaslsnlgrftggqth--fypgftaa-n-iadvtkftkefskflsm-dlstetvmrargstgirmsafyghffnrssdl--cafstmprdqsyvfemsideni-gt---------------eycyvqiavllslntsqrririitvaiptteslsev----------yasadqlaiadfftkkav---------------------------------eka-mn-sslqdardllnkslq-dilatykkeivvs------------n--------t-----------aggaplrfc--anlrmlpllvhalskhtafr--ag--------------iv-psdhraaalnnlesmplkylvksayarvyslhdmvdeag----------yp-d---------------e----------ngeivlpepinasaslf-eryglylidnsselflwvggd-------------------------avpel--------------------------------vndvfglqd-ifqip-n---gk--h-----------e------lai--ve-------gsefn---ervrniiqkvrehd-dv----ityq-tlyi-v-rgpsvsepvghaagrelq--------------p-----------------------------------------------------lrm-watsnlvedkvl----g-----t-------------esyreflqtlknk------------------------l----------------------------------------------------------------------------------------------------------------------------------------------------------------------------------------n--k
'sec24_kluyveromyces'      msh----hkk-----------------------------------------------------------------------------------------------------------------------------------------------------------------------------------------------------------------------------------------------------------------------------------------------------------------------------------------------------------------------------------------------------------------------------------------------------------------------------------------------------------------------------------------------------------r-------------------------------------------------------------vy----------------------------------------------------------------------------------------p---------------------------------------------------------------------------------q----------------------------------------------------------------------------------------------------------------------------------------------------------------------------------------------------a------------------------------------------------------------------------------------------------------------------------------------------------------------------------------------------------------------------------------------------------------------------------------------------------------------------------------------------------------------------qyqi----------------a-------------------------------egiaqpivgggvppqtvgagqpqfltpa------------------------------------------------qqhlhqqidqasngignmqlhnvpvvdptafqqagtpvqqppyggapqygqpmnsgygadnisgvqqqyqqpmqqpygqtygqqqqqpqyqqpgvgmavgkpmnql---------------------ypvd-lfqelppp-------itdlslppppl---------------------------------------------------mlp-----------------------------------------------------p---------------------------------------------e-------k-----mivp-ndt--vnncsdhlrctlnavpknnsllkksklplamvirpytkltds--ecp-vp--ts--e--dgvvvrcrrcraylnpfvqvie--nglrwrcnfcnlannfpqaidm---------------------ngnryerpefnhsvvdfvapk---eyav--r-pppps---tyafildvsqasikngllataartll----esld-t--i------------------------pn--------hd-e-----rtrisiicvdqslhyfripl---------------de-----eg-dnikmydvad-------------ldepflps-pt-gllvpliearsnieklltslpeifqq--------------n-iqprfalasalksalnlir--aqggkiivvgatlanv-gegtlhk-r-ne----k-------------a-v-ant-------------------s-----------ke-astll----nt---gd--afyksfpiecnkyqvtvdmfma--s-----ddy------------------vdiasisnlgrftggqth--fypgfsal-n-lidvtkfskefskhvsm-dlsleavmrargssglkmtgfyghffnrssdl--calatvprdqsyvfeigideql-tk---------------dfvyiqiallltsnaaqrrirvitigipttdkltev----------yasadqlaitayfaqkav---------------------------------era-ps-sgfedtreffnksvq-evlatykkevlts------------n--------t-----------gggaplmlc--snlrmwpllmhsltkhmafr--sg--------------iv-padhraqalnnletlplpyliqniyptvyslhdmpdeag----------lp-d---------------e---------etgeivlpqpinstssll-eryglylidtgldmflwiggd-------------------------avpel--------------------------------vtdvfgtpd-imeip-i---gk--n-----------e------lpl--ld-------atefn---lrvrnvitkirehd-dv----ifyk-tlhi-v-rgaspsepmnhpsareva--------------s-----------------------------------------------------lrl-wtasqlvedkvq----n-----s-------------wnyreflqnmktr------------------------i----------------------------------------------------------------------------------------------------------------------------------------------------------------------------------------s--k
'sec24_debaromyces'        mss----rrr-------------------------------------------------------------------------------------------------------------------------------------------------------------------------------------------------------------------------------------------------------------------------------------------------------------------------------------------------------------------------------------------------------------------------------------------------------------------------------------------------------------------------------------------------------------------------------------------------------------------------ay----------------------------------------------------------------------------------------p---------------------------------------------------------------------------------q----------------------------------------------------------------------------------------------------------------------------------------------------------------------------------------------------p------------------------------------------------------------------------------------------------------------------------------------------------------------------------------------------------------------------------------------------------------------------------------------------------------------------------------------------------------------------qyaatpavpaadpqlqqfqpq-------------------------------------------------------------------qaqgqaqqaqgygagspaygvdqvnqqfqnmnvgggvagqpmanqylgqyq------------------------------------------------pppsqanpqapyqapgadsfgsqfaqhpqyaqpgmvggaaalplnql---------------------yttd-lsrelpps-------itdlslppppi---------------------------------------------------vlp-----------------------------------------------------a---------------------------------------------n-------s-----vvvptsed--snappeyfrstlnvlpannsllkksklplalvvrpyntlhid--sen-ip--vt--s--dtiisrcrrcrgyinpfvtlte--qgrrwrcnfcnlqndipsafdyd--------------e-ltgtaknkfervelnhsvvefvapk---eyma--r-tpqpi---vytfiidvsidavnsgltstitrtil----esld-r--i------------------------pn---------dnk-----tarvafigvdsnlhyfkfne---------------g-------l-dgtdllivsd-------------idepflps-pd-gllinlnenrstiekllidfptyfeg--------------t-andrfalgpalraghkmis--niggklicftatlpni-gegkltl-r-de----a-------------s-h-sgk-------------------p-----------ke-sqmll----sn---ad--kfyksfavecnsaqvtvdlflt--s-----aky------------------qdvaslanlprftagqth--fypawsca-k-aedvtklsrevsehlsm-dialeavlrvrgstgirmssfygnffnrssdl--csfptfprdqsyciemsieeti-h---------------ksvvyfqaavlhstcfgerrirvmnlaiptstklddi----------fasadqlavanyfthrsv---------------------------------eka-fs-sslpdardylvksiv-dilnvykkelvag------------n--------v-----------sgssplqls--tnlrmlplllfsltkhlalr--qe--------------rv-psdhraaalnllsslpiphlikyiyptvyslhnmgdecg----------lp-eqivqvdeetgeeetvn----------steillpeplndtkasw-enyglylidnstelflwvsgd-------------------------vvpgl--------------------------------vydlfgtdn-lysvp-t---gk--t-----------e------lpe--fs-fe----esefn---ykvrqiigkireqk-ds----vtwk-nlyv-v-igg--------------ssnepieisqqrdlma-----------------------------------------------------lrm-walsclvedkta----s-----e-------------pgyrefltslksk------------------------i----------------------------------------------------------------------------------------------------------------------------------------------------------------------------------------t--q
'sec24_pichia'             mss----krr-------------------------------------------------------------------------------------------------------------------------------------------------------------------------------------------------------------------------------------------------------------------------------------------------------------------------------------------------------------------------------------------------------------------------------------------------------------------------------------------------------------------------------------------------------------------------------------------------------------------------ay----------------------------------------------------------------------------------------p---------------------------------------------------------------------------------q----------------------------------------------------------------------------------------------------------------------------------------------------------------------------------------------------p------------------------------------------------------------------------------------------------------------------------------------------------------------------------------------------------------------------------------------------------------------------------------------------------------------------------------------------------------------------sytn----------------g-------------------------------------------------------------------pgsqlgtppvaggfqqpnygvdqlnqqf-qgmnvdpnqaavagapqaaags------------------------------------------------pygynqyqqpgananaahqsragnaagassyylqqgninaalplnql---------------------yttd-lsrelppp-------isdlslppppi---------------------------------------------------vlp-----------------------------------------------------a---------------------------------------------g-------t-----tlipnset--anaqpeyfrstlnviptnssllkksklplalvvkpynalkve--qed-vp--vt--s--dttisrcrrcrgyinpfvtlae--ngrrwrcnfcnllndipssfeyd--------------e-isgtvknkfdrvelnnavvefiapk---eyma--r-apqpi---vytfiidvsinavqsgltgtitrtil----esld-r--i------------------------pn---------ktk-----tarvafigvdsnlhyfrfne---------------g-------l-dgtevlivsd-------------idepflps-pd-gllvnldenrqavekllidfpsyfed--------------t-anqgfalgpalksghkmis--higgklvcfsatlpni-gegklsv-r-de----a-------------s-v-sgk-------------------p-----------ke-aktll----ss---ad--sfyksfavncnssqisvdlflt--s-----ssy------------------qdvatlsnlprftagqsh--fypawtsa-k-nedvtklskevsdhlsq-dialeavlrvrgstgirmssfygnffnrssdl--csfptfprdqsyviemsieeni-n---------------kpvvyfqaavlhstsfgerrirvmnlaiptssklndi----------yasadqlaitnifthkai---------------------------------eta-ls-sslpdardflvnkvv-dilnvykkelvag------------n--------v-----------sgasplqls--tnlrmlpillfsltkhlgfr--ad--------------rv-psdhraaalnnlgslpipylvkyiyptvyalhtmpdecg----------lp-ekliqvneetgeeeevi----------stnimlpepindskssw-enyglylidnsselflwvsgn-------------------------vvpgl--------------------------------vqdlfgtdn-lyaip-t---gk--t-----------e------lpe--fs-de----esefn---frvrqiigkirenn-ds----ivwk-nlyv-v-vgg--------------ssnepieisqqrdlma-----------------------------------------------------lrm-waysclvedktg----s-----e-------------psyrdfltnlktk------------------------v----------------------------------------------------------------------------------------------------------------------------------------------------------------------------------------s--q
'sec24_candida_a'          msg----rrr-------------------------------------------------------------------------------------------------------------------------------------------------------------------------------------------------------------------------------------------------------------------------------------------------------------------------------------------------------------------------------------------------------------------------------------------------------------------------------------------------------------------------------------------------------------------------------------------------------------------------ay----------------------------------------------------------------------------------------p---------------------------------------------------------------------------------q----------------------------------------------------------------------------------------------------------------------------------------------------------------------------------------------------p------------------------------------------------------------------------------------------------------------------------------------------------------------------------------------------------------------------------------------------------------------------------------------------------------------------------------------------------------------------qyat----------------g-------------------------------------------pagmatppapnqfqqq------------------------------------------------qqpvqqpvqqygvdqmqgqfqqmnvggvgptgvppapqypyqqpgqpqqspqlsydpyqpqpqantgvygqgmggvppsavpaggagyggygqqnniglgaqlnal---------------------yttd-lsrdlppp-------iaelsfqpppi---------------------------------------------------tlp-----------------------------------------------------d---------------------------------------------n-------a-----tlipaskt--anatpeyfrstlnvvptnssllkksklplaivvnpynalkie--nen-vp--vt--c--dtvisrcrrcrgyinpfvtlae--ngrrwrcnfcnllndipsafdyd--------------e-isgqvknkfdrvelnhsvvefiapk---eyma--r-apqpi---vytfiidvsvhaiqsgltgtitrtil----esld-r--i------------------------pn---------enk-----tarvsfigvdsnlhyirfne---------------g-------l-egteilvvad-------------idepflps-pg-gllvnldenreaiekllldfpsyfen--------------n-anqgfalgpalkaghkmis--niggklvcfaatlpni-gegklsv-r-de----a-------------s-v-agk-------------------a-----------ke-akall----tp---ad--sfyksfavtcnssqvtvdlflt--s-----say------------------qdvatlsnlarytagqth--fypawtsn-k-yedvaklskevsdhlsq-dialeavlrvrgstgfrmssfygnffnrssdl--csfptfprdqsyliemsieeti-n---------------kpvvyfqaavlhstcfgerrirvmnlalptssklvdi----------yasadqlaianyfthkai---------------------------------eka-ls-sslpeareyliarvv-dilnvyrkelvag------------n--------v-----------sgasplqis--tnlrmlplllfcltkhlafr--ge--------------rv-psdhraaalnnlgsspipqliksiyptvyslhnmpdtcg----------lp-gv-k--ededdeegaga----------eidvvlpdpindskasw-enyglylidngselflwvsgn-------------------------vvpgl--------------------------------vqdlfgten-lyeip-t---gk--t-----------e------lpe--fs-le----esefn---yrvrqiigkireqn-ds----iiwk-nlyv-v-vga--------------ssnepieisqqrdlma-----------------------------------------------------lrm-wassclvedktg----s-----e-------------psyrdfltslksk------------------------v----------------------------------------------------------------------------------------------------------------------------------------------------------------------------------------s--q
'sec24_neurospora'         maa----ppp-------------------------------------------------------------------------------------------------------------------------------------------------------------------------------------------------------------------------------------------------------------------------------------------------------------------------------------------------------------------------------------------------------------------------------------------------------------------------------------------------------------------ndgygqyppqqygeqpqypvepaqqaygspaspppaaasqh-------------------------------------------------------------ga----------------------------------------------------------------------------------------e----------------------------------------------------------------------------------------------------------------------------------------------------------------------------------------------------------------------------------------------hgkkkkrayaaqafevatggnavvggqpaatqygipqpaap------------------------------------------------------------------------------------------------------------------------------------------------------------------------------------------------------------------------------------------------------------------------------------------------------------------------------------------------------------------gf---------------------------------------------------------------------------------------------------------------------------------ggypaqdaqqvaygapttpygapqpavpgvggyqapdpyysqgvppaavgpapggvagitagiqsmgfgg------------qp--qqpqqlpaqtrglvnql---------------------yptd-llnq-pfn-------vaelelppppi---------------------------------------------------ilp-----------------------------------------------------p---------------------------------------------n-------s-----svtp-spd--ancapkyvrstlnavptthsllkksklpfalviqpyaalhdl--ddp-vp--vv--q--dqvisrcrrcrsyinpfvtfld--hghrwrcnmcnltndvpqafdwd--------------a-aaqksvdrwqrpelnhavvefvapq---eymv--r-ppqpl---vylflfdvsyaavstgllatsartil----dsld-r--i------------------------pn--------ad-r-----rtrlgfiavdsslhyfsvpr---------------dt----een-getsmlvvsd-------------ldepflpv-pg-ellvpltecrqniesflnklpemfan--------------n-qsngncmgsalraghklia--plggkivvlssslpnv-gygklem-r-ed----k-------------k-l-lgt-------------------s-----------ke-s-gll----qt---an--sfyksfavecsknqvsidmflf--s-----sqy------------------qdvaslsnlprytggqtw--fypgwnaa-r-aedavkfasefsdylss-eigleavlrvrattglrmstfygnffnrssdl--cafpafprdqcyvvevaidenl-t---------------knfvclqtavlhttcngerrirvmtlalptttnladv----------yasadqcaiatyfshkav---------------------------------eka-lg-nsldaardlpqqklt-ellqtfrkelggg------------s--------m-------------ggglqfp--snlrglpalclgltkhvglr--ks-a------------li-psdirsaalcqlstlplpllmqyiyprlyslhdmpdnag----------ipdp---------------e----------tsqivlpppmnlsserf-vpfglyliddgqtqflwvgrd-------------------------avpql--------------------------------ildvfgvqe-rtqva-v---gk--g-----------t------lpe--l--------dndfn---ervrnviaksrdhk-skgvgsitlp-hlyi-v-red--------------g------------e-p----------------------------------------------------slkl-waqtllvedrad----q-----g-------------msfqqwmgmlrek------------------------v----------------------------------------------------------------------------------------------------------------------------------------------------------------------------------------v--q
'sec24_aspergillus'        mas----pqg-------------------------------------------------------------------------------------------------------------------------------------------------------------------------------------------------------------------------------------------------------------------------------------------------------------------------------------------------------------------------------------------------------------------------------------------------------------------------------------------------------------------------------------------------------------------------------------------------------------------------gy----------------------------------------------------------------------------------------p----------------------------------------------------------------------------------------------------------------------------------------------------------------------------------------------------------------------------------------------pqegygqqpvaygapvqqpgeapapqvhtggrkkrayagea------------------------------------------------------------------------------------------------------------------------------------------------------------------------------------------------------------------------------------------------------------------------------------------------------------------------------------------------------------------fe---------------------------------------------------------------------------------------------------------------------------------igsganaalggqppaggaygayppqqpaygadpsqmaqgyappvapgvaqmtqqfgamgvtdphlmppqq------------ap--qapqapqapravplnql---------------------yptd-lltq-pfn-------vaeldyppppi---------------------------------------------------vla-----------------------------------------------------p---------------------------------------------g-------t-----svyp-spy--ancppkyvrstlnavptthsllkksklpfalviqpyaalhda--edq-vp--vi--p--dqvisrcrrcrsyinpfvtfld--hghrwrcnmcnltndvpqafdwd--------------a-tlqkpadralrpdlnhavvefvapq---eymv--r-ppqpl---vylflidvsyasvtngllatsarcik----esld-r--i------------------------pn--------ad-r-----rtrlgfiavdsslhyfsipr---------------dg----set-sdprmlvvsd-------------ldepflpi-pg-dllvtlsecrenievfldklqemfqn--------------t-qnnscamgsalragyklis--pvggkmtvltsslpnv-ghgaltm-r-ed----k-------------k-v-lgt-------------------s-----------ke-s-sll----qt---an--sfyksfavecskaqvsvdmflf--s-----sqy------------------qdvaslsnlprytggqty--fypgwnaa-r-sedaikfarefsdylss-eigleavlrvrattglrmstfygnffnrssdl--cafpafprdqayvvevaidetv-t---------------kpvvclqtavlhttcngerrirvltlalpttqnladv----------yasadqqaiatffshkav---------------------------------ert-lg-sgleqarealqakav-ellstyrkelagg------------s--------v------------gggglqfp--anlrglpvlflaliknlglr--ks-a------------qi-ptdmrsaalcllstlplplliqyiypkmyslhdmpdnag----------lpde---------------q----------tgeivlpppinlsseri-vpyglyliddgqtqflwvgrd-------------------------avpql--------------------------------lldvfglpd-rsqlr-v---gk--q-----------n------lpe--l--------dndfn---grvravveksrdhr-skgvgsivvp-hlyv-v-ked--------------g------------e-p----------------------------------------------------glrl-waqtmlvedrad----q-----g-------------vslvqwmgslrek--------------------------------------------------------------------------------------------------------------------------------------------------------------------------------------------------------------------v
'sec24_yarrowia'           msq----ehp--------------------------------------------------------------------------------------------------------------------------------------------------------------------------------------------------------------------------------------------------------------------------------------------------------------------------------------------------------------------------------------------------------------------------------------------------------------------------------------------------------------------------------------------------------------------------------------------------------------------------------------------------------------------------------------------------------eqgssskrrvyp---------------------------------------------------------------------------------q----------------------------------------------------------------------------------------------------------------------------------------------------------------------------------------------------q------------------------------------------------------------------------------------------------------------------------------------------------------------------------------------------------------------------------------------------------------------------------------------------------------------------------------------------------------------------qyd---------faaaqpagy-------------------------------------------smpdptqpygasasps------------------------------------------------aamyggahaipspaafqphtanvqsgafapppgtpgsavdppvapgvaggmaygapqaagaaygyqgltnqmgnlniggggayqggappgaaggahmaaptqlnqi---------------------yntd-llqnfppp-------isdltlppppv---------------------------------------------------ilp-----------------------------------------------------p---------------------------------------------g-------s-----svtg-npd--pnadsefmrctlntvptsssllkksklpfalvirpytalrda--den-vp--tv--a--dttiarcrrcrsyinpyvvfle--ggarwrcnmcnltndvpsgfdyd--------------a-vankprdrwsraelnhsvvefvapa---eymv--r-ppqpl---vyvfvldvsvhsvkngllataartik----esls-r--i------------------------pn---------vdn-----rtrvgflavdsslhyfaiprkedvaegegeegeene-------w-peprmmvvsd-------------iddpflpm-pt-dllvnlsqckggieklldslqsmfah--------------t-vnpasalgsavvaahklia--niggkivcltstlpnv-gqgklev-r-dd----k-------------k-a-lgt-------------------s-----------re-g-qml----qt---as--tfyksfavecsktqvtvdmflf--s-----shy------------------qdvaslsnlprfsagqty--fypgwias-n-pedankfalefseylsq-elateavlrvrscdgirmsafygnffsrssdl--csfstfprdqsyvievnieeti-v---------------kpwvtfqaailhstasgerrirvitrafptsallqdi----------yasadqiaittylankav---------------------------------eka-lq-kgpqdardllmnrln-emftcykkdlmtt------------n--------v-----------gasaplqfc--tnlrmlpllvnalikhigfr--kt-s------------qi-psdlrsaalcllstlpdkyliqyiypnfynlifmpdeag----------lp-da--------------e----------tgqivmppctnlsgehl-ishglfliddgqvmflwvgrd-------------------------aqpal--------------------------------lqdvfgvss-itevp-t---gk--t-----------e------lpv--l--------dnqfn---erirniiskarekt-da----ityq-hlyv-v-red--------------g------------epa-----------------------------------------------------lrl-watthlvedrve----qs----g-------------vtyhqfltsirek------------------------l----------------------------------------------------------------------------------------------------------------------------------------------------------------------------------------n--s
'sec24_spombe'             msq----eda-------------------------------------------------------------------------------------------------------------------------------------------------------------------------------------------------------------------------------------------------------------------------------------------------------------------------------------------------------------------------------------------------------------------------------------------------------------------------------------------------------------------------------------------------------------------------------------------------------------------------fy---------------------------------------------------------------------gkgsygassgnsnippqgfq---------------------------------------------------------------------------------p----------------------------------------------------------------------------------------------------------------------------------------------------------------------------------------------------v------------------------------------------------------------------------------------------------------------------------------------------------------------------------------------------------------------------------------------------------------------------------------------------------------------------------------------------------------------------ypv---------agqldntap-------------------------------------------yvgavaegtaegivsn------------------------------------------------geyavgamgaaptniigsvdqqppvshtshksrrqypaevfeltntlaaspappslsepsyvmartpssspyphdraevgtkslsaqfggmslgadgaaamptnel---------------------vsvd-lynq-tpe-------isdltsppppi---------------------------------------------------nlp-----------------------------------------------------l---------------------------------------------s-------y-----satg-aat--sncppkyvrstincvpttnsllkkskipfalvirpytslvee--ddp-vp--vv--t--dtiisrcrrcrmyinpfsifid--nghryrcnscgivnevpqsydwd--------------s-frnvqrdrwqrpelnyavvdfiapq---eymv--r-apqpl---vyvflidisfvsissgmvgtasrail----esld-r--i------------------------pn---------keg-----rakvafigvdsalhffsvsp---------------g-------a-eeatqlvvsd-------------leepflpr-nq-dlllnlrecrqgienllerfqsmfat--------------t-rdssnalgpglkaahrlie--niggkicclisslpnv-gvgklel-r-ed----p-------------k-l-lgt-------------------n-----------re-s-sll----hp---nd--sfyksfavecstsqvsvdmflf--s-----sqy------------------qdvatlsclprytsgktq--fyhrwnas-r-sedalkfaseltnylsm-eieleavmrvrgsnglrmssfygnffnrssdl--cafpsfprdqsyvvevviedti-t---------------kpfvsfqtamlhttcngerrirvltislpttnsmtdl----------yasadqvaiaqyltvras---------------------------------eka-ls-stlneardsiisklv-eilevykknlagq------------n--------t-----------gaaiplqis--tnlrllpllclaltkhtgfr--rs-s------------hi-ssdlrsialcylstlptpllmryiyptlyslhdmpieag----------tv-t---------------e-----------qgvvlpsalnltsall-qsfglylvdthihqflyigkd-------------------------avpql--------------------------------lidafgvns-ladlk-a---gr--f-----------t------mpv--i--------dnpln---vrinailgklrsld-kg---stimp-slyl-v-rgd--------------g------------dpq-----------------------------------------------------lrs-wffshfvedrse----n-----s-------------psylqflqtlkek------------------------v----------------------------------------------------------------------------------------------------------------------------------------------------------------------------------------r--d
'sec24_ustilago'           maq----ppp-------------------------------------------------------------------------------------------------------------------------------------------------------------------------------------------------------------------------------------------------------------------------------------------------------------------------------------------------------------------------------------------------------------------------------------------------------------------------------------------------------------------------------------------------------------------------------------------------------------------------qlppgwvaqwdpnaarqvfvetatgrtswqpptagpagvappqqhqqrpthpqgqarmsmpqiqpppgmrgpslspisqhgpgapvsppsa----------------------------------------------------------------------------------------------------------------------------------------------------------------------------------------------------------------------------------------------gspapasigpgasrrrayptahlaansisyaggydastatg------------------------------------------------------------------------------------------------------------------------------------------------------------------------------------------------------------------------------------------------------------------------------------------------------------------------------------------------------------------ag---------------------------------------------------------------------------------vaypgaqdaqpqlftpgapdltpspygaaaqpalgapglapapgahgapgvgpapg------------------------------------------------yaaggvqgitnqfq------------am--gvgggvaggmgqkfstl---------------------qtvn-isgv-qpn-------vndlerpppei---------------------------------------------------rlp-----------------------------------------------------p---------------------------------------------n-------a-----cvst-npk--anadpsyqrctlnavpttssllqkskiplglilspyrsvreadgdep-vp--vv--t--dtviarcrrcrtyinpyvtfie--ngnrwkccmcnisnevpqlfdwn--------------s-etnqpadrwqrpelnhsvvefiapr---eymv--r-ppqpp---vytflidvsyqavnsgmvataartil----etld-r--l------------------------pn--------sd-n-----rakiciigvdtslhffsitp---------------e-------g-tepdmlvvsd-------------lddvflpk-pn-dllvnltecragveallqrlgdmykd--------------s-lvtgsalgaalqaayklis--piggkimvltaslpsv-gpgalkn-r-ed----p-------------k-l-lgt-------------------a-----------ke-s-tll----ga---as--sfyktfpidcsrsqvsvdmflf--a-----psy------------------tdvatlsclprytggqtf--fypafhag-r-aedavkfshefsevlas-pisyeavlrlratkgiratafhgnffvrstdl--lalpsvpldqnyaieceieeti-n---------------apfvvfqsvvlhstssgerrirvinlalpttssmsev----------yanadqiaiatlladkav---------------------------------ers-ih-srledardalfnklv-dvfstykstmtsa------------g--------s-----------gaspqlaia--qnlaqlpllvlallkhvgir--qs-s------------si-psdlrayaqallttlpaqqlipylhasfyclhnmapeag----------tt-v---------------a----------ekgfvmpaklnltserf-erhglyliedgqniflwvgre-------------------------avpql--------------------------------cldvfdvan-ygtlr-g---gk--t-----------t------lpk--l--------dnsmn---qrvnaivqrirdsr-rg----pyrp-hlyi-v-ked--------------g------------e-p----------------------------------------------------slrl-walslliedrfe----q-----s-------------psymqfigqlrdk------------------------vn--------------------------------------------------------------------------------------------------------------------------------------------------------------------------------------gg--s
'sec24_cryptococcus'       msq----pim----------------------------------------------------------------------------------------------------------------------------------------------------------------------------------------------------------------------------------------------------------------------------------------------------------------------------------------------------------------------------------------------------------------------------------------------------------------------------------------------------------------------------------------------------------------------------------------------------------------------------------------------------------------------------------------------------lpqgwearwdpqanay----------------------------------------------------------------------------------------------------------------------------------------------------------------------------------------------------------------------------------------------iyvdqstgrsqwevplnptfptsptphappqrhgrraypsa------------------------------------------------------------------------------------------------------------------------------------------------------------------------------------------------------------------------------------------------------------------------------------------------------------------------------------------------------------------my---------------------------------------------------------------------------------ahaydtpaphvgppqpvagyaeqgtpqfitpgfegqqpvqqppyaavdhvagqfqq------------------------------------------------mniapgaapvagaa------------ag--ayqgagyaekqlhstkt---------------------ktvn-ligl-qpd-------vaaldnppppa---------------------------------------------------llp-----------------------------------------------------a---------------------------------------------n-------a-----svts-sah--sqpdpsyqrctlnampttqsllnksklplalvmapyrsiretdndpd-vp--vv--e--dgviarcrrcrayinpfvtfie--ggnrwkccmcglsnevpqlfdwd--------------q-raekpadrwarkelnhavvefvapt---eymv--r-ppqpp---vyafvidvssaaiqsgmvavaartil----esld-s--l------------------------pn--------ad-n-----rtkvaiiavstslhffslpa---------------d-------a-teagmlvvpd-------------ltdvflpk-pv-dllvnltesrpaiesllaklsdmfqd--------------s-htvgsalgsglqaahqlig--kiggkiialgaslpti-gegvlka-r-dd----p-------------k-l-lgt-------------------s-----------ke-s-qll----na---gn--nwyktfaiecsknqvsvdmflf--s-----gty------------------tdvatlgclprytagqty--lypgfnas-r-sedaikfatefgkvlam-pigleavirvrasrgirmsafhgnffirstdl--lalpvvpqdqnyvielqieddi-k---------------gsfvviqtavlhttcygerrirvitqampttdsiael----------ytsadqialatylankav---------------------------------ers-ms-hslddarnhvtnrlg-emltvyknqvtsa------------a--------g-----------gasaqlavp--enllllpllccaltkhvglr--eg-a------------si-ppdlrayaqcllttlpcqtlipyihprfyslhnmppeag----------tigg---------------d----------dgamilppalnltsekl-erhglfliedgqniflwvghd-------------------------avprl--------------------------------iqdvfdlas-yhelq-g---gk--y-----------t------lpr--l--------dnpfs---ervcnvvdktremr-rg----vyrp-qlyv-v-ksd--------------a------------e-p----------------------------------------------------alrs-walsllvedrmd----r-----m-------------ssyaqylttvksk------------------------vn---------------------------------------------------------------------------------------------------------------------------------------------------------------------------------------g--s
'sec24_rattus'             maq----pri-----------------------------------------------------------------------------------------------------------------------------------------------------------------------------------------------------------------------------------------------------------------------------------------------------------------------------------------------------------------------------------------------------------------------------------------------------------------------------------------------------------------------------------------------------------------------------------------------------------------------------------------------------------------------------------------------------------------------------------------------------------------------------------------------------------------------------------------------------------------------------------------------------------------------------------------------------------------------------------------------------------------------------------------------------------------------------------------------------------------------------------------------------------p----------aargaaaglqaqngaasasgspytngpvqhtlmssqvslsqgydsqlpgsyphpmpaktlnpfsaqsnyggsqgsgqalnsplvtsspvppslhsgpvprmalptsqnpaatpmpsgsfppgtnpapplnwqynhpstgpqtnhfphvaqptipgntdftadhpyvssgdpalqtsfkkpgsalplqnpplpptfqpgappgpp-paggpppsrgpvpqk-------------------------------------------tppraafppslnsavn------------------------------------------------qegitsnantgsaahstydeiegggflatpqlvnqnpktsrsvgyaypslppgyqntappvagmppsslnypsgpqaftqaplganhltasmsgls----lhpegl---------------------rvvn-llqe-------------rnmlpstpl---------------------------------------------------qpp-----------------------------------------------------v---------------------------------------------p-------n-----lled-vqk--lncnpelfrctltsvpqtqallnkaklplglllhpfkdlv------q-lp--vv--t--sstivrcrscrtyinpfvnfld--q-rrwkcnlcyrvndvpeefmyn--------------p-ltrvygephkrpevqnatiefmaps---eyml--r-ppqpp---vylfvfdvshnaietgylnsvcqsll----dnld-l--l------------------------pg---------n-t-----rtkigfitfdstihfyslqe---------------g-------l-sqpqmlivsd-------------iddvfipm-pe-nllvnlneskelvqdllktlpqmftk--------------t-letqsalgpalqaafklis--ptggrmsvfqtqlptl-gvgalkp-r-ee----p-------------n-q-rss-------------------a-----------ke-i--hl----tp---st--dfykklaldcsgqqaavdlfll--s-----gqy------------------sdlaslgcisrysagsvy--yypsyhhq-hnpvqvqkfqkelhryltr-kigfeavmrirctkglsihtfhgnffvrstdl--lslpnvnpdagyavqmsveesl-td--------------tqlvsfqsallytsskgerrirvhtlclpvvstlnev----------flgadvqaisgllanmav---------------------------------drs-vt-aslsdardalvnavi-dslsayrssvlss------------q----------------------qpglmvp--fslrlfplfvlallkqksfq--tg-t------------nv-rlderifamcqvknqplvhlmltthpslyrvdnlsdega----------ln-i---------------n----------drtipqppilqlsvekl-srdgaflmdagsvlmlwvgrn-------------------------caqnf--------------------------------lsqvlgvqn-yasip-q---tm--t-----------d------lpe--l--------dtpes---armtafiswlreqr-p------ffp-ilyv-i-ree--------------s--------------l-----------------------------------------------------mka-aflqnlvedrte----s-----a-------------lsyyefllhiqqq------------------------v----------------------------------------------------------------------------------------------------------------------------------------------------------------------------------------n--k
'sec24_mus'                maq----pri-----------------------------------------------------------------------------------------------------------------------------------------------------------------------------------------------------------------------------------------------------------------------------------------------------------------------------------------------------------------------------------------------------------------------------------------------------------------------------------------------------------------------------------------------------------------------------------------------------------------------------------------------------------------------------------------------------------------------------------------------------------------------------------------------------------------------------------------------------------------------------------------------------------------------------------------------------------------------------------------------------------------------------------------------------------------------------------------------------------------------------------------------------------p----------aargaaaslqaqngaasasgspytngpvhntlmspqvsssqgydsqppgsyprpmpaktlnpfsaqsnyggsqgsgqtlnsplvtsgpvlpslhsgpvprmplptsqnpaatpmpsgsflpganpppplnwqynypstgpqtnhfphvapptlpgnpnltadhqyvssgdpalqtsfkkpgsalplqnpplpptfqpgappgpppaggpppsrgpapqkt-------------------------------------------ppraapppsfnsavnq------------------------------------------------egitsnanngstaahntydeiegggflatpqlvnqnpktsrsvgsaypslppgyqnsappvagmpppslsypsgpqaftqtplganhltasmsgls----lhpegl---------------------rvvn-llqe-------------rnmlpstpl---------------------------------------------------qpp-----------------------------------------------------v---------------------------------------------p-------n-----lled-iqk--lncnpelfrctltsvpqtqallnkaklplglllhpfkdlv------q-lp--vv--t--sstivrcrscrtyinpfvnfld--q-rrwkcnlcyrvndvpeefmyn--------------p-ltrvygephkrpevqnatiefmaps---eyml--r-ppqpp---vylfvfdvshnaietgylnsvcqsll----dnld-l--l------------------------pg---------n-t-----rtkigfitfdstihfyslqe---------------g-------l-sqpqmlivsd-------------iddvfipm-pe-nllvnlneskelvqdllktlpqmftk--------------t-letqsalgpalqaafklis--ptggrmsvfqtqlptl-gvgalkp-r-ee----p-------------n-q-rss-------------------a-----------ke-i--hl----tp---st--dfykklaldcsgqqaavdlfll--s-----gqy------------------sdlaslgcisrysagsvy--yypsyhhq-hnpvqvqklqkelhryltr-kigfeavmrirctkglsihtfhgnffvrstdl--lslpnvnpdagyavqmsveesl-td--------------tqlvsfqsallytsskgerrirvhtlclpvvstlnev----------flgadvqaisgllanmav---------------------------------drs-vt-aslsdardalvnavi-dslsayrssvlsg------------q----------------------qpglmvp--fslrlfplfvlallkqksfq--tg-t------------si-rlderifamcqvksqplvhlmltthpslyrvdnlsdega----------ln-i---------------n----------drtipqppilqlsvekl-srdgaflmdagsllmlwvgrn-------------------------csqnf--------------------------------lsqvlgvqn-yasip-q---tm--t-----------d------lpe--l--------dtpes---ariaafiswlreqr-p------ffp-vlyv-i-ree--------------s--------------l-----------------------------------------------------mka-aflqslvedrte----s-----a-------------lsyyefllhiqqq------------------------v----------------------------------------------------------------------------------------------------------------------------------------------------------------------------------------n--k
'sec24_homo'               msa----pag-----------------------------------------------------------------------------------------------------------------------------------------------------------------------------------------------------------------------------------------------------------------------------------------------------------------------------------------------------------------------------------------------------------------------------------------------------------------------------------------------------------------------------------------------------------s-------------------------------------------------------------sh----------------------------------------------------------------------------------------p---------------------------------------------------------------------------------a----------------------------------------------------------------------------------------------------------------------------------------------------------------------------------------------------a----------------------sarippkfggaavsgaaapagpgagpaphqqngpaqnqmqvpsgyglhhqnyiapsghysqgpgkmtslpldtqcgdyysalytvptqnvtpntvnqqpgaqqlysrgppaphivgstlgsfqgaassashlhtsasqpyssfvnhynspamysasssvasqgfpstcghyamstvsnaaypsvsypslpagdtygqmftsqnaptvrpvkdnsfsgqntaishpsplpplpsqqhhqqqslsgystltwsspglpstqdnlirnhtgslavannnptitvadslscpvmqnvqppksspvvstvlsgssgssstrtpptanhpvepvtsvtqpsellqqkgvdsssttssas-------------------------------------------pmpnsydaleggsypd------------------------------------------------mlsssasspapdpapepdpasapapasapapvvpqpskmakpfgygyptlqpgyqnataplisgvqpsnpvysgfqqypqqypgvnqlsssigglslqsspqpesl---------------------rpvn-ltqe-------------rnilpmtpv---------------------------------------------------wap-----------------------------------------------------v---------------------------------------------p-------n-----lnad-lkk--lncspdsfrctltnipqtqallnkaklplglllhpfrdlt------q-lp--vi--t--sntivrcrscrtyinpfvsfid--q-rrwkcnlcyrvndvpeefmyn--------------p-ltrsygephkrpevqnstvefiass---dyml--r-ppqpa---vylfvldvshnaveagyltilcqsll----enld-k--l------------------------pg---------d-s-----rtrigfmtfdstihfynlqe---------------g-------l-sqpqmlivsd-------------iddvflpt-pd-sllvnlyeskelikdllnalpnmftn--------------t-rethsalgpalqaafklms--ptggrvsvfqtqlpsl-gagllqs-r-ed----p-------------n-q-rss-------------------t-----------kv-v-qhl----gp---at--dfykklaldcsgqqtavdlfll--s-----sqy------------------sdlaslacmskysagciy--yypsfhyt-hnpsqaeklqkdlkryltr-kigfeavmrirctkglsmhtfhgnffvrstdl--lslaninpdagfavqlsieesl-td--------------tslvcfqtallytsskgerrirvhtlclpvvssladv----------yagvdvqaaicllanmav---------------------------------drs-vs-sslsdardalvnavv-dslsaygstvsnl------------q----------------------hsalmap--sslklfplyvlallkqkafr--tg-t------------st-rlddrvyamcqiksqplvhlmkmihpnlyridrltdega----------vh-v---------------n----------drivpqpplqklsaekl-tregaflmdcgsvfyiwvgkg-------------------------cdnnf--------------------------------iedvlgytn-fasip-q---km--t-----------h------lpe--l--------dtlss---erarsfitwlrdsr-p------lsp-ilhi-v-kde--------------s--------------p-----------------------------------------------------aka-effqhliedrte----a-----a-------------fsyyefllhvqqq------------------------i----------------------------------------------------------------------------------------------------------------------------------------------------------------------------------------c--k
'sec24_monosiga'           maa----ppp-----------------------------------------------------------------------------------------------------------------------------------------------------------------------------------------------------------------------------------------------------------------------------------------------------------------------------------------------------------------------------------------------------------------------------------------------------------------------------------------------------------------------------------------------------------mppgsggsrppgpppptmmampprppptslpqqpmqppttqfqqmsfqppamppgppsgppsgr----------------------------------------------------------------------------------------t---------------------------------------------------------------------------------s----------------------------------------------------------------------------------------------------------------------------------------------------------------------------------------------------------------------------------------------------------------------------------------------------------------------------------------------------------------------------------------------------------------------------------------------------------------------------------------------------------------------------assasmsiprpptgpptmpptsfssmppsgppsmpptsfpsmppsgp----------------ptmpptsfpsmppsgppsmppmmpppaagaqsapgghppshsasmpmpmpphpgnmpmpphpgnmpmpphpgnmpmpptmpdpeaggfahsngsdghngagppasaglfsipendnpgq------------------------------------------------gsyvksrrypsqsyefekasspsvpqmqpvppgaqqapiaggavspsptklgdprlrrlssnalvpqgvsvn-lmad--rnvlp--------pkpaagv---------------------------------------------------k-----------------------------------------------------------------------------------------------------p-------p-----lseq-yer--cnvskrimrstltavpetpkllsnarlpfalhvhpyatdp------n-lp--vi--d--hltitrckvcrtyinpfvafvq--gggswrcnlcgrlnplpqdfdyn--------------r-ltgemidrtsrpdliqpsvefiapp---eymv--r-apqpc---tyiflidvtaaaiangsvdlicqtil----deld-h--i------------------------t---------gd-a-----rtrvafltfdtnihfynlaa---------------s-------l-aqpqmmvmtd-------------tedpflphatd-dllvnlaesre---tllrelprtvrs--------------s-prgqaalgpalqaarqiig--nvggrlsvftttlpsi-gvgslkm-r-dd----a-------------s-q-rsg-------------------d-----------kv-h-all----kt---qt--dfykaysvdasraqlaidvfcf--n-----gdy------------------adiaslndlprygggtly--hypgfnaa-r-pacqtqvqkdlsryltr-plaleavmrlrtskgvvmngfhgnfflrsqdl--lalanvspdngytvqltlddkl-ge-------------tapfvyfqaallytasdgtrrirvhtmalpvvktlhei----------yafadaeaitgllaklav---------------------------------drt-vn-skladarsalsnfci-dtfksyrkdvlgs------------e---------------------pdgqlltp--dslkllplyinallkssafr--sd-a------------qv-saderayqmsliktlplnelmiaiyprfyslhdiaenvg----------vr-d---------------s----------rnrlpmppqrqlsaerl-vrdgihllysgdgvylylgph-------------------------tppel--------------------------------mdqffgvqs-qaele-p---ey--g-----------p------lpr--c--------esdsn---irmrniikglrgli-------sryq-vlhv-i-tdr--------------s--------------p-----------------------------------------------------lra-kftnmlyddktv----q-----g-------------psyweflnvvqk-------------------------g----------------------------------------------------------------------------------------------------------------------------------------------------------------------------------------l--q
'sec24_gallus'             maq----par-----------------------------------------------------------------------------------------------------------------------------------------------------------------------------------------------------------------------------------------------------------------------------------------------------------------------------------------------------------------------------------------------------------------------------------------------------------------------------------------------------------------------------------------------------------------------------------------------------------------------------------------------------------------------------------------------------------------------------------------------------------------------------------------------------------------------------------------------------------------------------------------------------------------------------------------------------------------------------------------------------------------------------------------------------------------------------------------------------------------------------------------------------------paasyrsqngagqqpysngpvqnqmmhssdaqgyspsvpgpyshqtpskvpphpssgqynysgsqnvsqfnsyqgpgqtlnrtpaaplsgspvqqtgpvpqvlppalqnsaavssaggfppgvsppmhpnwqysqapvshpaaaqpshsapvagtgpaqpppplsgnppgsyqyaaspggpslqnsymkpgsvpppvtqpltplhppsrpplgpppvggpplirpstvtag-------------------------------------------apstqsllhsatnqegdatsaagdgsvvqnsydaieggglmatphpsapanlkmnrnvgysypalppgyqntspp------------------------------------------------gapgmqasalqypdgskhfhqpplgtnhlnasmgsls----lqqegl---------------------rpvn-llqe-------------rnilpttll---------------------------------------------------qap-----------------------------------------------------v---------------------------------------------p-------n-----lhed-iqk--lncnpelfrctltnipqtqallnkaklplglllhpfkdls------q-lp--vv--t--sstivrcrscrtyinpfvsfld--q-rrwkcnlcyrvndvpeefmyn--------------p-vtrvygephkrpevqnatiefmaps---eyml--r-ppqpp---vylfvfdvshnaietgylntvcktll----dnld-l--l------------------------pg---------n-t-----rtkigfitfdstihfyslqe---------------g-------l-sqpqmlivsd-------------iedvfipm-pe-nllvnlnenkeliqdllkslpqmftk--------------s-letqsalgpalqaafklms--psggrisvfqtqlpsv-gmgalks-r-ee----p-------------n-q-rat-------------------a-----------kd-i--hl----tp---st--dfykklaldcsgqqvavdlfll--s-----gqy------------------sdlaslgcisrysagsvy--yyqsyhhk-hnpvqveklqkelkryltr-kigfeavmrirctkglsihtfhgnffvrstdl--lslpnvnpdagyavqmsveesl-td--------------mqvvsfqsallytsskgerrirvhtmclpvvttlsdv----------ylgadvqaitgllanmav---------------------------------drs-vs-atlsdardalvnavi-dslsayrssvlsi------------q----------------------qpglmap--sslrlfplyvlallkqkafq--tg-t------------na-rlderifsmcqvknqplvylmlmthpslyrvdnltdega----------ln-i---------------n----------drtipqppilqlsvekl-sregaylmdagsvmflwigks-------------------------cgqsf--------------------------------isqvlgvpn-ygsip-q---nm--t-----------h------lpe--l--------etaes---irtvafiswlreqr-p------ffp-ilyv-i-kdd--------------s--------------p-----------------------------------------------------lks-sflqnmiedrte----s-----a-------------lsyyefllhiqqq------------------------v----------------------------------------------------------------------------------------------------------------------------------------------------------------------------------------n--k
'sec24_danio'              mss----gqf----------------------------------------------------------------------------------------------------------------------------------------------------------------------------------------------------------------------------------------------------------------------------------------------------------------------------------------------------------------------------------------------------------------------------------apqngagdsfangpsqnavyplnpgfmapplqpgyissvpakglpagpqscynthrhqpspvgthsplpaspnhrpvlpgppqasptppphanshyqhtqqpsswsstaavfqstaappaln-------------------------------------------------------------vmaphqtfgpppaamrgtppltvppptvapppfaaapppstiapppfaaapppstiapppfaaapppstiapppfvaapppstiapppfag----------------------------------------------------------------------------------------------------------------------------------------------------------------------------------------------------------------------------------------------apptstvlpppragvpppsasaavpppptgahsdagpyhlg------------------------------------------------------------------------------------------------------------------------------------------------------------------------------------------------------------------------------------------------------------------------------------------------------------------------------------------------------------------qm---------------------------------------------------------------------------------srpvgsgypslqpgystaqgytppvgqiqhppgqiqpssmgqihptaqipppsagq------------------------------------------------fhpagqippsaqqa------------gl--spslaalslqshtpeal---------------------rvln-llqe-rnl-------lphtavtpplp---------------------------------------------------clp-----------------------------------------------------q-------------------------------------------------------------d--lqr--mncspevfrctlssipqtqamlnkaklplglllhpfkdls------q-lp--vv--t--ssnivrcrscrtyinpfvtfvg---ptrwkcnlchrinevpeefmyn--------------p-vsksygaphkrpevqnatiefiaps---eyml--r-ppqpa---vylfvldvshnavetgyldavcrsll----dnls-s--l------------------------pg---------d-a-----rtkigfitfdstihfyslqe---------------g-------l-srpqmlivsd-------------iddvflpt-qd-gllvnlneckelvqdllsslpqmwrq--------------t-methsalgpalqaafklls--atggrislfqtqlptl-gigalkp-r-eq----p-------------s-t-ktq-------------------a-----------kd-i-qhl----sp---at--dfykklaldcsgqhvavdlfll--s-----aqy------------------cdlsslgcisrysagsvf--yypsyhtlhn-paqaerfqkdlkryltr-kigfeavmrirctkglsihtfhgnffvrstdl--lslanvnpdagfavqmnieenl-ld--------------lqtvsfqaallytsskgerrirvhtlclpvvnslsdi----------fagadvqaitallasmav---------------------------------drs-vt-asvsdardalvnaav-dmlssyrssvl--------------t--------v------------pqpgllap--aclrlfplyilallkhkafg--ts-s------------at-rldermfcmcqlkqqplayamlsihpslyrvddltdega----------ln-v---------------n----------dctipqprvqqlsvekl-srdaaflmdcgsvlylwigrn-------------------------cnpaf--------------------------------ltqvlgvdg-yanip-l---nm--t-----------q------lpe--l--------dtaes---crmrafvdwlrerr-p------fhp-llhv-i-rse----------------------------------------------------------------------------------------------------------------------------------------------------------------t-------------------------------------------------------------------------------------------------------------------------------------------------------------------------------------------l
'sec24_bos'                msa----pag-----------------------------------------------------------------------------------------------------------------------------------------------------------------------------------------------------------------------------------------------------------------------------------------------------------------------------------------------------------------------------------------------------------------------------------------------------------------------------------------------------------------------------------------------------------s-------------------------------------------------------------ph----------------------------------------------------------------------------------------p---------------------------------------------------------------------------------a----------------------------------------------------------------------------------------------------------------------------------------------------------------------------------------------------asarippklggaaasgaaapagpgpgphqqngpaqnqmqvpseyglppqnyivpsghysqgpgkmtslplqsqsgdyysglytvptqnvatpntasqqagaqqmygrappaphavgstpgsfqgasssashlhtsasqpyssfvnhynspatysasssvasqgfpstcghyalstvsnaaypsisypslpagdpygqqmftsqnapavrpirdnsfsgqntavshpsplppppsrqyhqqqslsgystfswsapglpstqdnlirnhtslatasnptntvadslscsvmqnvqppksspvvstvvsgasstrmppaanrpvepvasvtqpsellqqkgmqygeyvnnqassaptplsstsddeeeeeedeeagvds-------------------------------------------ssttssaspmpnsydaleggsypdvlsssasspapdpapdpapapapaapqpskmpkpfgygyptlqpgyqnata------------------------------------------------plnsggppsspvysgfqqyaqqypgmnqlssslgglnlqsssqpesl---------------------rpvn-ltqe-------------rnilpmtpv---------------------------------------------------wap-----------------------------------------------------v---------------------------------------------p-------n-----lnld-lkk--lncspdsfrctltnipqtqallnkaklplglllhpfrdlt------q-lp--vi--t--sntivrcrscrtyinpfvsfid--q-rrwkcnlcyrvndvpeefmyn--------------p-ltrsygephkrpevqnstvefiass---dyml--r-ppqpa---vylfvldvshnaveagyltilcqsll----enld-k--l------------------------pg---------d-s-----rtrigfvtfdstihfynlqe---------------g-------l-sqpqmlivsd-------------iddvflpt-pd-sllvnlyeskelikdllnalpnmftn--------------t-rethsalgpalqaafklms--ptggrvslfqtqlpsl-gagllqs-r-ed----p-------------n-q-rss-------------------t-----------kv-v-qhl----gp---at--dfykklaldcsgqqtavdlfll--s-----sqy------------------sdlaslacmskysagciy--yypsfhyt-hnpsqaeklqkdlkryltr-kigfeavmrirctkglsmhtfhgnffvrstdl--lslaninpdagfavqlsieesl-td--------------tslvcfqtallytsskgerrirvhtlclpvvssladv----------yagvdvqaaicllanmav---------------------------------drs-is-sslsdardalvnavv-dslsaygstvsnv------------q----------------------hsgliap--sslklfplyvlallkqkafr--tg-t------------st-rlddrvyamcqikcqplvhlmkmihpnlyridrltdega----------ih-v---------------n----------drvvpqpplqklsaekl-tregaflmdcgsvfyiwigks-------------------------cdnnf--------------------------------iedvlgypd-fasip-q---km--t-----------h------lpe--l--------dtlss---erarsfitwlrdsr-p------lsp-vlhv-v-kde--------------s--------------p-----------------------------------------------------akt-effqhliedrte----a-----a-------------fsyyefllhvqqq------------------------i----------------------------------------------------------------------------------------------------------------------------------------------------------------------------------------c--k
'sec24_chlamydomonas'      mpp----a---------------------------------------------------------------------------------------------------------------------------------------------------------------------------------------------------------------------------------------------------------------------------------------------------------------------------------------------------------------------------------------------------------------------------------------------------------------------------------------------------------------------------------------------------------------------------------------------------------------------------------------------------------------------------------------------------------------------------------------------------------------------------------------------------------------------------------------------------------------------------------------------------------------------------------------------------------------------------------------------------------------------------------------------------------------------------------------------------------------------------------------------------------------------------------------------------------------------------------------------------------------------------------------------------------------------------------------------------------------------------------------------------------------------------------------------------------------------------------------------------------------------------------------pagfhapgvppppgmpggpppqpgmvgmpppmnagydpysgqrmmeqfe------------------------------slt------------------------l--g--aagp-------gqpegvdpasl---------------------------------------------------prp-----------------------------------------------------v---------------------------------------------gealeralt-----ahsp-gdp--ancspdnmrmtinaipvstalkarmplplgvvvhpmadefyg---rq-vp--vvqls--sagivrcrrcrtymnpfiqwtd--agrrfkcnvcamlneipveyfssl-------------d-qngrrrdaderpelsqgtveyvapa---dymv--r-ppmpp---vyffcidvsyaavasgavattaaaik----acld-q--l------------------------pg---------d-e-----rtlvgfltfdsslhfynlka---------------s-------l-tqpqmlvvte-------------lddpfvpl-pd-dllvnlresrqvvealldalpnnfag--------------t-svvesamgpalqaafmvss--higgklllfqssvpsl-gvgrvkn-r-en----p-------------s-a-ygt-------------------e-----------re-p-glr----np---dd--pfykryaaecsrvqitvdvfam--a-----mqy------------------tdlaslaaiprytcgely--yypgfmaa-r---dgtkltaeithnltr-ptaweavmrvrcskglrisafhghffnrstdl--lalptcdpdkafameiaheegv-vq--------------pgfayvqcallytnsngerrirvhtmavpivseladm----------faatdagamttmmaklsv---------------------------------eky-ls-srldetrqslharls-galkefrimnana------------a--------l-----------rtpnklifp--etykylpiwtlglmkcaafr--gg-a-----------kdv-naderiavghflmaggveavarlayptayalhdpsgpwg----------me-q---------------q----------dgsvpvpaavplsaavl-qdggvylidtgrvfvlwlgra-------------------------mspqw--------------------------------cvevfgtdp-lslpqdt---sa--v----------tv------epg--r--------dtpms---grvttllralragr-p------lhq-qvfv-v-rqg--------------s--------------p-----------------------------------------------------lep-hvlpylvedrsp----s-----t-------------qsytdymvslhka------------------------v---------------------------------------------------------------------------------------------------------------------------------------------------------------------------------------la--k
'sec24_Scerevisiae'        msh----hkk-----------------------------------------------------------------------------------------------------------------------------------------------------------------------------------------------------------------------------------------------------------------------------------------------------------------------------------------------------------------------------------------------------------------------------------------------------------------------------------------------------------------------------------------------------------r-------------------------------------------------------------vy----------------------------------------------------------------------------------------p---------------------------------------------------------------------------------q----------------------------------------------------------------------------------------------------------------------------------------------------------------------------------------------------a------------------------------------------------------------------------------------------------------------------------------------------------------------------------------------------------------------------------------------------------------------------------------------------------------------------------------------------------------------------qlqy----------------gq---n--------atplqqpaqfmppqdpaaagmsygqmgmppqgavpsmgqqqfltpa------------------------------------------------qeqlhqqidqattsmndmhl-------------------------------hnvplvdpnaymqpqvpvqmgtp--lqqqqqpmaapaygqpsaamgqnmrpmnql---------------------ypid-lltelppp-------itdltlppppl---------------------------------------------------vip-----------------------------------------------------p---------------------------------------------e-------r-----mlvp-sel--snaspdyirstlnavpknssllkksklpfglvirpyqhlydd--idp-pp--ln--e--dglivrcrrcrsymnpfvtfie--qgrrwrcnfcrlandvpmqmdqsd---------------p-ndpksrydrneikcavmeymapk---eytl--r-qpppa---tycflidvsqssiksgllattintll----qnld-s--i------------------------pn--------hd-e-----rtrisilcvdnaihyfkipl---------------dsenneesa-dqinmmdiad-------------leepflpr-pn-smvvslkacrqnietlltkipqifqs--------------n-litnfalgpalksayhlig--gvggkiivvsgtlpnl-gigklqr-r-ne----s-------------g-v-vnt-------------------s-----------ke-taqll----sc---qd--sfyknftidcskvqitvdlfla--s-----edy------------------mdvaslsnlsrftagqth--fypgfsgk-n-pndivkfstefakhism-dfcmetvmrargstglrmsrfyghffnrssdl--cafstmprdqsylfevnvdesi-ma---------------dycyvqvavllslnnsqrririitlamptteslaev----------yasadqlaiasfynskav---------------------------------eka-ln-sslddarvlinksvq-dilatykkeivvs------------n--------t-----------aggaplrlc--anlrmfpllmhsltkhmafr--sg--------------iv-psdhrasalnnleslplkylikniypdvyslhdmadeag----------lp-v---------------qte----dgeatgtivlpqpinatsslf-eryglylidngnelflwmggd-------------------------avpal--------------------------------vfdvfgtqd-ifdip-i---gk--q-----------e------ipv--ve-------nsefn---qrvrniinqlrnhd-dv----ityq-slyi-v-rgaslsepvnhasareva--------------t-----------------------------------------------------lrl-wasstlvedkil----n-----n-------------esyreflqimkar------------------------i----------------------------------------------------------------------------------------------------------------------------------------------------------------------------------------s--k
'sec24_Smik'               msh----hkk-----------------------------------------------------------------------------------------------------------------------------------------------------------------------------------------------------------------------------------------------------------------------------------------------------------------------------------------------------------------------------------------------------------------------------------------------------------------------------------------------------------------------------------------------------------r-------------------------------------------------------------vy----------------------------------------------------------------------------------------p---------------------------------------------------------------------------------q----------------------------------------------------------------------------------------------------------------------------------------------------------------------------------------------------a------------------------------------------------------------------------------------------------------------------------------------------------------------------------------------------------------------------------------------------------------------------------------------------------------------------------------------------------------------------qlqy----------------gq---n--------atplqqpaqfmppqdtaaagmnyaqmgmpsqaamppmgqqqfltpa------------------------------------------------qeqlhqqidqaatsmndmhl-------------------------------hnvplvdpnaymqpqvpvqmgtplqqqqqqqplstpaygqssatmgqnmrpmnql---------------------ypid-lltelppp-------indltlppppl---------------------------------------------------vip-----------------------------------------------------p---------------------------------------------e-------k-----mlvp-sel--snaspdyirstlnavpknssllkksklpfglvirpyqhlydd--idp-pp--ln--e--dglivrcrrcrsymnpfvtfie--qgrrwrcnfcrlandvpmqmdqsd---------------p-ndpksrydrseikcavmeymapk---eytl--r-qpppa---tycflidvsqssiksgllattintll----qnld-s--i------------------------pn--------hd-e-----rtrisilcvdnaihyfkipl---------------dsesneest-dqinmmdiad-------------leepflpr-pn-smvvslkacrknietlltkiplifqs--------------n-litsfalgpalksayhlig--gvggkiivisgtlpnl-gigklqr-r-ne----s-------------g-v-vnt-------------------s-----------ke-taqll----sc---qd--sfyknftidcskvqitvdlfla--s-----eey------------------mdvaslsnlsrftagqth--fypgfsgk-n-pndivkfstefakhism-dfcmetvmrargstglrmtrfyghffnrssdl--cafstmprdqsylfevnvdesi-ma---------------dycyiqvavllslnnsqrririitlamptteslaev----------yasadqlaiasfynskav---------------------------------eka-ln-ssldearvlinksvq-dilatykkeivvs------------n--------t-----------aggaplrlc--anlrmfpllmhsltkhmafr--sg--------------iv-psdhrasalnnleslplkylikniypdvyslhdmadeag----------lp-v---------------qte----dgeatgtvvlpqpinatsslf-eryglylidngnelflwmggd-------------------------avpal--------------------------------vfdvfgtqd-ifdip-i---gk--q-----------e------ipv--ve-------nsefn---qrvrniinqlrnhd-di----ityq-slyi-v-rgaslsepvnhasareva--------------t-----------------------------------------------------lrl-wasstlvedkil----n-----n-------------esyreflqimkar------------------------i----------------------------------------------------------------------------------------------------------------------------------------------------------------------------------------s--k
'sec24_Spar_c440_10616'    msh----hkk-----------------------------------------------------------------------------------------------------------------------------------------------------------------------------------------------------------------------------------------------------------------------------------------------------------------------------------------------------------------------------------------------------------------------------------------------------------------------------------------------------------------------------------------------------------r-------------------------------------------------------------vy----------------------------------------------------------------------------------------p---------------------------------------------------------------------------------q----------------------------------------------------------------------------------------------------------------------------------------------------------------------------------------------------a------------------------------------------------------------------------------------------------------------------------------------------------------------------------------------------------------------------------------------------------------------------------------------------------------------------------------------------------------------------qlqy----------------gq---s--------atplqqptqfmppqdpaaagmnygqmgmppqaaipstgqqqfltpa------------------------------------------------qeqlhqqidqattsmndmhl-------------------------------hnvplvdpnaymqpqvpvqmgtp--lqqqqqplaapsygqpsaamgqnmrpmnql---------------------ypid-lltelppp-------itdltlppppl---------------------------------------------------vvp-----------------------------------------------------p---------------------------------------------e-------k-----mlvp-sel--snaspdyirstlnavpknssllkksklpfglvirpyqhlydd--idp-pp--ln--e--dglivrcrrcrsymnpfvnfie--qgrrwrcnfcrlandvpmqmdqsd---------------p-ndpksrydrneikcavmeymapk---eytl--r-qpppa---tycflidvsqssiksgllattintll----qnld-s--i------------------------pn--------hd-e-----rtrisilcvdnaihyfkipl---------------dsenneesa-dqinmmdiad-------------leepflpr-pn-smvvslkacrqnietlltkipqifqs--------------n-litsfalgpalksayhlig--gvggkiivvsgtlpnl-gigklqr-r-ne----s-------------g-v-vnt-------------------s-----------ke-taqll----sc---qd--sfyknftidcskvqitvdlfla--s-----edy------------------mdvaslsnlsrftagqth--fypgfsgk-n-pndivkfstefakhism-dfcmetvmrargstglrmsrfyghffnrssdl--cafstmprdqsylfevnvdesi-ma---------------dycyiqvavllslnnsqrririitlamptteslaev----------yasadqlaiasfynskav---------------------------------eka-ln-sslddarilinksvq-dilatykkeivvs------------n--------t-----------aggaplrlc--anlrmfpllmhsltkhmafr--sg--------------iv-psdhrasalnnleslplkyliknvypdvyslhdmadeag----------lp-v---------------qte----dgeatgtivlpqpinatsslf-eryglylidngnelflwmggd-------------------------avpal--------------------------------vfdvfgtqd-ifdip-i---gk--q-----------e------ipv--ve-------nsefn---qrvrniinqlrnhd-dv----ityq-slyi-v-rgaslsepvnhasareva--------------t-----------------------------------------------------lrl-wasstlvedkil----n-----n-------------esyreflqimkar------------------------i----------------------------------------------------------------------------------------------------------------------------------------------------------------------------------------s--k
'sec24_Sbay_Contig665_8'   msh----hkk-----------------------------------------------------------------------------------------------------------------------------------------------------------------------------------------------------------------------------------------------------------------------------------------------------------------------------------------------------------------------------------------------------------------------------------------------------------------------------------------------------------------------------------------------------------r-------------------------------------------------------------vy----------------------------------------------------------------------------------------p---------------------------------------------------------------------------------q----------------------------------------------------------------------------------------------------------------------------------------------------------------------------------------------------a------------------------------------------------------------------------------------------------------------------------------------------------------------------------------------------------------------------------------------------------------------------------------------------------------------------------------------------------------------------qaqy----------------gq---s--------atplqqpaqlvppqdpaaagmsyaqmgmppqgaaapmgqpqfltpa------------------------------------------------qeqlhqqidqaatsmndmhl-------------------------------hnvplvdpnaymqqqvpaqagmp--fqqqqqplpaqvygqpsaamgqnmrpmnql---------------------ypid-lltelppp-------itdltlppppl---------------------------------------------------vip-----------------------------------------------------p---------------------------------------------e-------k-----mlvp-sev--snaspdyirstlnavpknssllkksklpfglvirpyqhlydd--idp-pp--ln--e--dglivrcrrcrsymnpfitfie--qgrrwrcnfcrlandvpmqmdqtd---------------p-ndpksrydrneikcavmeymapk---eytl--r-qpppa---tycflvdvsqasiksgllattintll----qnld-s--i------------------------pn--------hd-e-----rtrisilcvdnaihyfkipl---------------dsdnnegst-dqinmmdiad-------------leepflpr-pn-smvvslkacrqnieslltkipqifqs--------------n-litsfalgpalksayhlig--gvggkiivvsgtlpnl-gigklqr-r-ne----s-------------g-v-vnt-------------------s-----------ke-taqll----sc---qd--sfyknftidcskvqitvdlfla--s-----edy------------------mdvaslsnlsrftagqth--fypgfsgk-n-pndivkfstefakhism-dlcmetvmrargstglrmsrfyghffnrssdl--cafstmprdqsylfevnvdesi-mt---------------eycyiqvavllslnnsqrririitlamptteslaev----------yasadqlaiasfynskav---------------------------------eka-ln-ssldearvlinksvq-dilatykkeivvs------------n--------t-----------aggaplrlc--anlrmfpllmhsltkhmafr--sg--------------iv-psdhrasalnileslplkylikniypdvyslhdmadeag----------lp-l---------------qte----dgettatvvlpqplnatsslf-eryglylidngnelflwmggd-------------------------avpal--------------------------------vfdvfgtqd-ifdip-i---gk--q-----------e------ipv--ve-------nsefn---qrvrniinqlrnhd-di----ityq-slyi-v-rgaslsepvnhasareva--------------t-----------------------------------------------------lrl-wasstlvedkil----n-----n-------------esyreflqimkar------------------------i----------------------------------------------------------------------------------------------------------------------------------------------------------------------------------------s--k
'sec24_Scas_Contig694_32'  msh----k-k-----------------------------------------------------------------------------------------------------------------------------------------------------------------------------------------------------------------------------------------------------------------------------------------------------------------------------------------------------------------------------------------------------------------------------------------------------------------------------------------------------------------------------------------------------------r-------------------------------------------------------------vy----------------------------------------------------------------------------------------p---------------------------------------------------------------------------------t----------------------------------------------------------------------------------------------------------------------------------------------------------------------------------------------------a------------------------------------------------------------------------------------------------------------------------------------------------------------------------------------------------------------------------------------------------------------------------------------------------------------------------------------------------------------------qlqy----------------gqtniyeqhgvpqdagapqgqplqsdipymnaqpgvipgqgapmmmdngampqqqmftpa------------------------------------------------qqqlnqqidqt------------------------------------------------taamgnmqfnpaanesnmyyqqplpqqqqqqqqqqgpakppkpmnql---------------------ypid-llvafppp-------isdlslppppi---------------------------------------------------lfp-----------------------------------------------------l---------------------------------------------d-------t-----ipvp-sed--alapsnyirstlnavpksnsllkktklpfslvitpyqhlhdd--inp-pp--ln--e--dgtivrcrrcrsymnpfvhfnq--dgrrwkcnicnlfnevpsfldrmp---------------n-dtmsnrymrnelrysvveylapk---eysl--r-qppps---tytfiidvsqnamkngllgtttrtll----dnld-s--l------------------------pn--------hd-g-----rtrisilcvdnglhyfaips---------------dd----qeg-qqvemmdvcd-------------lddafipr-pd-smvvnlvqcrnnietlltkipqifqn--------------n-iinkfalgpalqaaynltr--neggkiivvsatlpni-gvgqlkk-r-ve----e-------------a-n-vgt-------------------p-----------ke-sqqll----tc---qd--pfyktftiqcnkvqisidmfla--s-----eey------------------mdvatlanlghfsggqth--fypgfsaq-r-itdatkfsmefakhlsm-dtsnevvmrargstgirttgfhghffnrssdl--cafsimnrdqsyvfditldeni-aa---------------eycyvqvaillslntsqrrirvitlalpttdsiaev----------yasvdqlavtaaftqkai---------------------------------dka-qd-tsleearrfinqsve-dvlttykkelvvq------------n--------tg----------aggmplrlc--anmkifpllmhaltknlafr--pg--------------rv-psdhraaalnymesvplkyllkciyptiyslhdmpdevg----------lp-d---------------e----------nneiilpepinasyssf-etyglylidngidlflwmgge-------------------------alpql--------------------------------vedafgvpn-ilemp-i---gk--q-----------e------vpv--vp-------espfn---erirniinrlrnhd-dv----ityq-slyi-l-rsasnsdpvq-anakels--------------s-----------------------------------------------------lrm-wasthlvedkim----g-----s-------------egyrdflqmmknk------------------------t----------------------------------------------------------------------------------------------------------------------------------------------------------------------------------------s--k
'sec24_plasmodium_f'       mqp----ydy-----------------------------------------------------------------------------------------------------------------------------------------------------------------------------------------------------------------------------------------------------------------------------------------------------------------------------------------------------------------------------------------------------------------------------------------------------------------------------------------------------------------------------------------------------------------------------------------------------------------------------------------------------------------------------------------------------------------------------------------------------------------------------------------------------------------------------------------------------------------------------------------------------------------------------------------------------------------------------------------------------------------------------------------------------------------------------------------------------------------------------------------------------------------------------------------------------------------------------------------------------------------------------------------------------------------------------------------------------------------------------------------------------------------------------------------------------------------------------------------------------------------nrglnnnntanynnqnnanapinnpflhnndignnnnmktnegpynaptyynpgqhqqqqqqqqqqgpplhqgyqhsgvygmnqgnyktnnigenmynqdghnntsyinqgqpyrnvtsqfipvssn-ntlk--aggnmlgydnmgninhvqpi---------------------------------------------------i-----------------------------------------------------------------------------------------------------n-------d-----tyqe-flq--fnafshfvkssvsympanttlkqkayvplgfviqplapipdg--ype-la--svnfg--nstvvrckkcrtyinpfvrfea--ggkkwncnmcynindtpqfyfvpl-------------d-ekgkrkdlfqrpelctgsvefiaps---dymi--r-ppqps---vylflidvtvtsvnsglldvvcstik----sllp-k--nndstennnqndnnnnnnnnnsknlks--------fd-s-----rtligimtfdstihfynlns---------------n-------l-kqtqmmvvpd-------------iqdifipl-pe-dilvnvhecqnvidvlldnlpgmwrn--------------n-kisdccagnalkaafmvlk--kvggkllfflssvpni-gdltvsv-n-rd----n-------------k-d-ksk-ykniysssssgnnvvdskl-----------re-v-ell----np---cn--nlyaelaqnitqyqiavdlfac--p-----lyn------------------ldlasiypliknsggsly--yypqfnvh-q---yndklrqellfaltt-etawesvmririsrgwkitnwygnyqfrgadl--lalpnchsgqnfsiivdleenv-vq--------------dsivyvqsallytnsngerrirlhtyalpitqnikti----------tdsinpqvvvsllahqsi---------------------------------dis-kk-gkiadgrnliqnlcs-qvlss---------------------------------------------qllqs--ecarllslyilgmlksiafr--ds-g------------dv-ppdlriyhwyrlenipvesveanfyprmfslhnlekhhg----------hl-d---------------e----------nnnivfpdalnltcenm-tqdgcyivedgetivmwigrs-------------------------inpqw--------------------------------iyavfgvqt-idqln-t---eyaen-----------h------lgs--t--------gnpfg---vqilniinalrkir-t-----pcym-kllv-v-kqg--------------d--------------p-----------------------------------------------------ley-kffsyliedrsq----h-----m------------mlslkeflakicpkfp--------qftpsmttnplatqh----------------------------------------------------------------------------------------------------------------------------------------------------------------------------------------g--r
'sec24_plasmodium_b'       mqp----hds----------------------------------------------------------------------------------------------------------------------------------------------------------------------------------------------------------------------------------------------------------------------------------------------------------------------------------------------------------------------------------------------------------------------------------------------------------------------------------------------------------------------------------------------------------------------------------------------------------------------------------------------------------------------------------------------------------------------------------------------------------------------------------------------------------------------------------------------------------------------------------------------------------------------------------------------------------------------------------------------------------------------------------------------------------------------------------------------------------------------------------------------------------------------------------------------------------------------------------------------------------------------------------------------------------------------------------------------------------------------------------------------------------------------------------------------------nrglnnfnn------------------------------------------------ssntnssnnalnynnqnnmntpiaspfsysgnttnninrgagnippmgnnndnagyntvkgnpnyysgqnyynlqnpvqhdayaansnnlnegmygreppnsnpylnnqgqymgtqnaympmaanipnnna-ntfn--dignnlrydankpinsvqpi---------------------------------------------------v-----------------------------------------------------------------------------------------------------n-------d-----tyqe-flq--fnafshfvkssvnympangtlkqkthvplgftiqplapipdg--ype-la--svnfg--nstvvrckkcrtyinpfarfes--ggkkwncnmcyninetpqfyfvpl-------------d-ekgkrkdlfqrpelctgsvefiaps---dymi--r-ppqpp---vylflidvtvtsinsglldvvcntik----kllp-k--nnd-----------dnatnansndkkv--------fd-p-----rtligiitfdstihfynlns---------------n-------l-kqtqmmvvsd-------------iqdifipl-pe-nilvnvhecqnvidnlldnlpsmwrn--------------n-kmsdccagnalkaavmlik--kvggkilfflssvpni-gdltvnv-n-re----a-------------k-d-kgssykkiynsgnsgnsntdlkl-----------re-v-eml----np---an--neygefaqsitqfqiavdlfac--p-----lyn------------------idlasiypliknsggsly--yypqfnvh-q---ysdklreellfaltt-etawesvmririsrgwkitnwygnfqfrgvdl--lalpnchssqtfsivvdleenv-vq--------------dsvvyvqsallytnsngerrirlhtyalpitqnikti----------tdsinpqvvvsllshqai---------------------------------evi-kk-gkiadgrnliqtlcs-qvlst---------------------------------------------qlsss--enlqllpiyilgmlksvafr--dg--------------dv-ppdmriyqwsrlenipvesieayfyprmfslhnlekhhg----------hy-d---------------e----------nnnfifpatlnltcenm-tqdgcylvedgenivmwigryclflyvqyhvlcdhhfapffifyrsinpqw--------------------------------iysvfgvqs-ldqln-s---eyaen-----------h------igs--s--------dnpsg---lqvlniinalrkar-t-----psym-kltv-v-kqg--------------d--------------p-----------------------------------------------------ley-kffsyliedrsq----h-----m------------mislkeflakfypkyp---------qftpslsnphaatf----------------------------------------------------------------------------------------------------------------------------------------------------------------------------------------d--r
'sec24_trichomonas'        mnr----ryv-----------------------------------------------------------------------------------------------------------------------------------------------------------------------------------------------------------------------------------------------------------------------------------------------------------------------------------------------------------------------------------------------------------------------------------------------------------------------------------------------------------------------------------------------------------------------------------------------------------------------------------------------------------------------------------------------------------------------------------------------------------------------------------------------------------------------------------------------------------------------------------------------------------------------------------------------------------------------------------------------------------------------------------------------------------------------------------------------------------------------------------------------------------------------------------------------------------------------------------------------------------------------------------------------------------------------------------------------------------------------------------------------------------------------------------------------------------------------------------------------------------------------------------------------------------------------------------------------------------------------qpsqvmqsnpqmvaqpitptaqaap-mmap--qn----iqi----npctpwe---------------------------------------------------s-----------------------------------------------------------------------------------------------------e-------h-----iiep-kpningskfppyfrpsvsilpanntvaenagiplnlvvhpslv-a------n-vp--vlnys--qspiprcskcaaylcpytqgsp--dgrsytcamcksknvladaas----------------------tipiqqrpelanpvydmiapr---qyis--a-pyica---aycivadmsapavksgftanflsstl----atid-q--l-----------------------------------d-d-----tcrvtivtmsnkitmfdfkn---------------------------qtefvlsd-------------lkdpavqy-p---lvqqlgemrdqlkqvlkml--isrp--------------p-eadghcfgsvleclnrims--plggvilagvygrpty-gprvppp-r-pq----n-------------a-s-----------------------p-----------te-a-dllklpqge---gf--kfyrdvsfmlnrqscsinlflv--s-----dtl------------------adasiigvpcgltggrlf--yygq-nse-s---tayqmhndifsvmta-dyfynasirlrasdgisitrlqgtftiqnhdl--infpilnprasvnfefaiqnpl-s----------------qpvifqlamlwttknhermiriftfeipisqdinqi----------rqsmdeasilsyytkrav---------------------------------idc-lt-dgpsvalknlkinc----nkmqnk----------------------------------------------n--lpfeyfpylahalsvspllc--pr-h------------pl-gpdgrmmaiidfraasiveiclrfyprffaidthqg---------------------------------------------------pfglttesf-argtsfllhtfdkiyiwisqg-------------------------atpey--------------------------------lmdafgvds-lanlp-n---e----------------------vpn--t--------qtpen---tylqeliqqcmtis-------qryl-pvev-i-pqg--------------d--------------p-----------------------------------------------------rea-ifgealiddatn----t-----h-------------sgyatwsndir--------------------------t----------------------------------------------------------------------------------------------------------------------------------------------------------------------------------------a--c
;
END; [Characters]

BEGIN Distances;
DIMENSIONS ntax=52;
FORMAT labels=left diagonal triangle=both;
MATRIX
[1] 'sec24_celegans'            0.0 0.7126949 0.7820025 0.68508995 0.6966292 0.69357044 0.6925 0.72208434 0.7548291 0.7062423 0.80174565 0.72738093 0.7352071 0.7308642 0.7731196 0.7672956 0.7600897 0.7165006 0.74206346 0.57087123 0.6525336 0.56363636 0.6979167 0.70037454 0.6635762 0.7089202 0.69655174 0.6904762 0.6829574 0.69953597 0.6654589 0.6606061 0.6988372 0.7030162 0.64961636 0.6717949 0.6154708 0.6188341 0.6197339 0.679868 0.6007109 0.58277255 0.61241215 0.69987065 0.7084785 0.70683664 0.7084785 0.70963997 0.7196262 0.73964494 0.74562424 0.77840906
[2] 'sec24_cryptosporidium_h'   0.7126949 0.0 0.7692308 0.6593407 0.70652175 0.68682504 0.63793105 0.7303371 0.7767442 0.66522676 0.8004484 0.71428573 0.7663317 0.56082475 0.7044968 0.7649667 0.74835885 0.67164177 0.7417943 0.70434785 0.74025977 0.7217391 0.70689654 0.70434785 0.70434785 0.72943723 0.7300216 0.7229437 0.7077922 0.7056277 0.7062635 0.70065075 0.73060346 0.6991342 0.71058315 0.7019438 0.7121212 0.7056277 0.7149028 0.68682504 0.7034632 0.7209302 0.7149028 0.66090715 0.73866093 0.7408207 0.7365011 0.73434126 0.75541127 0.5361702 0.53944564 0.75632185
[3] 'sec24_giardia'             0.7820025 0.7692308 0.0 0.7601523 0.77819085 0.77158034 0.7620222 0.78502417 0.79675996 0.7743902 0.8189655 0.7636122 0.78176385 0.76539975 0.7819149 0.79625 0.78755075 0.7721675 0.79815304 0.7673797 0.7696139 0.772 0.7718383 0.77047145 0.7604167 0.78157896 0.7962733 0.7709424 0.7722513 0.7610837 0.769802 0.7732342 0.7950617 0.7725587 0.7473822 0.7562254 0.7869674 0.783208 0.77597 0.76375836 0.768 0.775766 0.76431423 0.7647059 0.79204106 0.79075736 0.79204106 0.79204106 0.77003944 0.7744361 0.7728984 0.826215
[4] 'sec24_thalassiosira'       0.68508995 0.6593407 0.7601523 0.0 0.6103576 0.5954606 0.4211793 0.6568502 0.7300885 0.6042447 0.79102564 0.6519411 0.70464766 0.63372856 0.708166 0.74654955 0.67432433 0.5210918 0.68379444 0.657754 0.68679243 0.64266664 0.56631297 0.6140567 0.59050065 0.67061925 0.6733417 0.66536963 0.6601816 0.6760736 0.6415328 0.6291718 0.65799254 0.6629492 0.63254595 0.6146789 0.6486146 0.6523929 0.6553459 0.6505376 0.64886516 0.6473029 0.64266664 0.5982256 0.694696 0.6972833 0.694696 0.69598967 0.68205804 0.6368222 0.6401515 0.77466863
[5] 'sec24_populus'             0.6966292 0.70652175 0.77819085 0.6103576 0.0 0.54111403 0.6608506 0.645241 0.7353801 0.54413545 0.7863354 0.64889467 0.66964287 0.6739691 0.7222222 0.76824033 0.7051793 0.60240966 0.7217125 0.64659685 0.6797066 0.62320733 0.38688946 0.37475914 0.29545453 0.6816431 0.7014563 0.6641124 0.66538954 0.6787004 0.673938 0.6770115 0.66746986 0.6887019 0.65939397 0.6622114 0.63390666 0.6363636 0.64512193 0.62958115 0.6214099 0.65167093 0.6295337 0.52882206 0.7030075 0.7017544 0.70426065 0.7030075 0.6807692 0.6666667 0.6716233 0.7704678
[6] 'sec24_Ostreococcus'        0.69357044 0.68682504 0.77158034 0.5954606 0.54111403 0.0 0.6321989 0.6456376 0.7606461 0.51963353 0.7986577 0.6528705 0.7218935 0.67105263 0.72540987 0.73351276 0.6852103 0.5897772 0.682243 0.6577181 0.69518715 0.6706827 0.5209424 0.5458167 0.5441176 0.68379444 0.6883289 0.6798419 0.6798419 0.6798419 0.6490765 0.6340819 0.66710526 0.6794195 0.6574803 0.651774 0.6487936 0.6487936 0.6318608 0.65363884 0.65683645 0.6722689 0.6305221 0.51312333 0.7061924 0.7061924 0.7061924 0.7075099 0.6833773 0.6689008 0.6684564 0.77452415
[7] 'sec24_Phaeodactylum_t'     0.6925 0.63793105 0.7620222 0.4211793 0.6608506 0.6321989 0.0 0.68310726 0.74561405 0.6268116 0.7957921 0.65932643 0.70178044 0.6369427 0.7140975 0.7535912 0.69920844 0.5760479 0.71925753 0.6588542 0.6813187 0.67055774 0.59511566 0.65829694 0.608091 0.67902815 0.70495766 0.69086355 0.68085104 0.6970414 0.6609589 0.6628571 0.66706586 0.6742515 0.6586248 0.66827506 0.6418093 0.64547676 0.64756095 0.6640523 0.638961 0.6444159 0.63860106 0.60772103 0.70411986 0.7028714 0.70411986 0.7053683 0.68622446 0.65559655 0.6494465 0.7700146
[8] 'sec24_cmerolae'            0.72208434 0.7303371 0.78502417 0.6568502 0.645241 0.6456376 0.68310726 0.0 0.7618343 0.6744705 0.80167264 0.6758893 0.7485119 0.6832461 0.7446524 0.76463264 0.7116155 0.6413959 0.7342932 0.7014726 0.7204059 0.70133334 0.61577606 0.644802 0.6215506 0.703466 0.72694176 0.6757458 0.6770428 0.69915766 0.67920095 0.66501856 0.6795647 0.6932367 0.67185473 0.640625 0.6802469 0.6728395 0.68298656 0.6863517 0.6574803 0.7191943 0.6697009 0.64580727 0.71428573 0.71428573 0.71553886 0.71553886 0.725641 0.7137453 0.71801245 0.77319586
[9] 'sec24_Ecuni'               0.7548291 0.7767442 0.79675996 0.7300885 0.7353801 0.7606461 0.74561405 0.7618343 0.0 0.7426901 0.7818991 0.7463127 0.7849117 0.7865497 0.77877426 0.8094535 0.7891566 0.73508006 0.7771261 0.74222225 0.75147927 0.75555557 0.7510981 0.7353801 0.73088235 0.72303206 0.74449337 0.7144949 0.71742314 0.7218155 0.7266082 0.7280702 0.7368421 0.7266082 0.73245615 0.7280702 0.75441176 0.75441176 0.73715127 0.73964494 0.75735295 0.74767804 0.7386197 0.75073314 0.72303206 0.72303206 0.7244898 0.72157437 0.72700727 0.7477745 0.75037146 0.7922481
[10] 'sec24_Volvox'              0.7062423 0.66522676 0.7743902 0.6042447 0.54413545 0.51963353 0.6268116 0.6744705 0.7426901 0.0 0.7818396 0.66237116 0.704579 0.63903064 0.71842104 0.7251534 0.7012987 0.6197183 0.68 0.65494794 0.6970721 0.67185473 0.5435323 0.56469166 0.51994854 0.69298244 0.70344007 0.6713198 0.6725888 0.682783 0.66704935 0.65500605 0.6918536 0.6800472 0.64847714 0.6458599 0.65583634 0.65583634 0.65632457 0.6483376 0.6462324 0.6633166 0.6392405 0.18048781 0.70501834 0.70501834 0.70501834 0.7062423 0.70838547 0.67281675 0.6751515 0.7865497
[11] 'sec24_ehistolytica'        0.80174565 0.8004484 0.8189655 0.79102564 0.7863354 0.7986577 0.7957921 0.80167264 0.7818991 0.7818396 0.0 0.77748346 0.77526397 0.7742782 0.82051283 0.7987421 0.79017264 0.8060241 0.76058203 0.8005355 0.8198307 0.80106807 0.7826087 0.7773632 0.7771883 0.80927837 0.8282582 0.7780679 0.78067887 0.7905569 0.80243903 0.8079306 0.81674755 0.80582523 0.82007825 0.8036649 0.7886279 0.78368354 0.79656863 0.7929227 0.7805519 0.7827869 0.7890625 0.77243996 0.80251575 0.80251575 0.80125785 0.8050314 0.7979408 0.78814626 0.7925466 0.83159465
[12] 'sec24_dictyostelium'       0.72738093 0.71428573 0.7636122 0.6519411 0.64889467 0.6528705 0.65932643 0.6758893 0.7463127 0.66237116 0.77748346 0.0 0.7173913 0.71237457 0.7453271 0.74210525 0.74763036 0.67980886 0.69520104 0.68582374 0.7050691 0.7010178 0.6371795 0.6358908 0.62716377 0.72409636 0.7053021 0.71515894 0.70782393 0.7121771 0.6759142 0.6624526 0.69495696 0.6843403 0.67206985 0.67206985 0.6952169 0.6952169 0.7070485 0.69930875 0.704646 0.67635405 0.7042716 0.6424802 0.71567434 0.7187879 0.71688944 0.7144593 0.7182254 0.65736043 0.6700379 0.78414094
[13] 'sec24_tetrahymena'         0.7352071 0.7663317 0.78176385 0.70464766 0.66964287 0.7218935 0.70178044 0.7485119 0.7849117 0.704579 0.77526397 0.7173913 0.0 0.7520107 0.75238097 0.7826087 0.73274595 0.69942194 0.7279522 0.7260677 0.72700727 0.7334315 0.68195266 0.6666667 0.6796407 0.75652176 0.7649635 0.74891144 0.73004353 0.7445573 0.7387518 0.7271408 0.73516643 0.72859216 0.726087 0.73623186 0.7214815 0.72 0.7077827 0.7205882 0.7214815 0.72128636 0.7092511 0.70430905 0.7536232 0.7507246 0.7521739 0.7521739 0.7503629 0.7109489 0.7017544 0.7860539
[14] 'sec24_Toxoplasma_g'        0.7308642 0.56082475 0.76539975 0.63372856 0.6739691 0.67105263 0.6369427 0.6832461 0.7865497 0.63903064 0.7742782 0.71237457 0.7520107 0.0 0.7034483 0.74509805 0.73652697 0.66002345 0.72715575 0.69065654 0.7177322 0.7044025 0.6632653 0.681701 0.6649146 0.7422434 0.72527474 0.7288136 0.7288136 0.727162 0.7198008 0.7094763 0.7080292 0.72649574 0.7037037 0.69753087 0.6924035 0.6936488 0.7042079 0.69638556 0.6967822 0.6880734 0.69495696 0.648052 0.74401915 0.7470167 0.74401915 0.7464115 0.74733096 0.5779141 0.5679315 0.7714702
[15] 'sec24_theileria'           0.7731196 0.7044968 0.7819149 0.708166 0.7222222 0.72540987 0.7140975 0.7446524 0.77877426 0.71842104 0.82051283 0.7453271 0.75238097 0.7034483 0.0 0.76462764 0.7528373 0.72627735 0.7554054 0.7450199 0.7365854 0.7250996 0.7187079 0.7195767 0.7118194 0.7684606 0.76166457 0.72692305 0.72820514 0.7349246 0.74230766 0.7297297 0.74120605 0.7468514 0.72477067 0.7287025 0.7247475 0.7222222 0.7218045 0.73875 0.72164947 0.7365517 0.7199488 0.71825397 0.76411545 0.7659575 0.7628607 0.77038896 0.7690387 0.68268013 0.67256635 0.8020528
[16] 'sec24_leishmania'          0.7672956 0.7649667 0.79625 0.74654955 0.76824033 0.73351276 0.7535912 0.76463264 0.8094535 0.7251534 0.7987421 0.74210525 0.7826087 0.74509805 0.76462764 0.0 0.7644684 0.7594628 0.7717514 0.7357238 0.7630273 0.744709 0.72287583 0.74892706 0.7304236 0.75390625 0.76260763 0.74025977 0.7311688 0.74816626 0.76456875 0.77453274 0.77845776 0.7741148 0.7549261 0.7552534 0.74844337 0.74470735 0.740099 0.75 0.72715235 0.7301173 0.72894734 0.7141042 0.7573062 0.7598475 0.7598475 0.7623888 0.76332897 0.754717 0.754717 0.79264706
[17] 'sec24_naegleria'           0.7600897 0.74835885 0.78755075 0.67432433 0.7051793 0.6852103 0.69920844 0.7116155 0.7891566 0.7012987 0.79017264 0.74763036 0.73274595 0.73652697 0.7528373 0.7644684 0.0 0.7171129 0.75753766 0.73006135 0.75164115 0.74019605 0.71411043 0.69721115 0.68335587 0.7588235 0.74847376 0.76555026 0.74850297 0.74014777 0.7275064 0.7207207 0.7376847 0.7336621 0.72067714 0.7279323 0.7266187 0.72541964 0.7258641 0.7636555 0.7403628 0.72969544 0.7339346 0.6908602 0.7577197 0.757109 0.7577197 0.7612827 0.7576112 0.7241798 0.71497005 0.7874465
[18] 'sec24_phytophthora'        0.7165006 0.67164177 0.7721675 0.5210918 0.60240966 0.5897772 0.5760479 0.6413959 0.73508006 0.6197183 0.8060241 0.67980886 0.69942194 0.66002345 0.72627735 0.7594628 0.7171129 0.0 0.65822786 0.6742712 0.69163954 0.6679293 0.5802005 0.6060241 0.5725289 0.6972789 0.6988889 0.67070216 0.6731235 0.6932584 0.6436108 0.63924795 0.6655405 0.6745495 0.63366336 0.6302729 0.64902186 0.64902186 0.66477275 0.6574395 0.6479902 0.64836603 0.65024036 0.598513 0.7045708 0.7074527 0.70680046 0.71014494 0.70011276 0.6819249 0.681713 0.7735849
[19] 'sec24_xenopus'             0.74206346 0.7417943 0.79815304 0.68379444 0.7217125 0.682243 0.71925753 0.7342932 0.7771261 0.68 0.76058203 0.69520104 0.7279522 0.72715575 0.7554054 0.7717514 0.75753766 0.65822786 0.0 0.7354037 0.74609375 0.7537129 0.6735941 0.71516395 0.66753584 0.72774196 0.7435233 0.7322738 0.72827417 0.718509 0.72727275 0.7220172 0.7284427 0.73299104 0.73872834 0.72273785 0.7094241 0.7094241 0.6909091 0.7038414 0.71075404 0.73536587 0.7006135 0.6732804 0.74131274 0.7387387 0.74131274 0.7425997 0.73582476 0.7184595 0.7222222 0.7883212
[20] 'sec24_apis'                0.57087123 0.70434785 0.7673797 0.657754 0.64659685 0.6577181 0.6588542 0.7014726 0.74222225 0.65494794 0.8005355 0.68582374 0.7260677 0.69065654 0.7450199 0.7357238 0.73006135 0.6742712 0.7354037 0.0 0.5044586 0.42789036 0.6530864 0.64267015 0.6258322 0.67852604 0.67388535 0.68990386 0.6835138 0.6818182 0.6603295 0.6425856 0.6469105 0.67676765 0.65274465 0.67899764 0.45128205 0.4525641 0.43312103 0.6354799 0.4678788 0.4764268 0.46024096 0.65033114 0.68567806 0.68821293 0.68821293 0.6869455 0.6878173 0.6835279 0.6808786 0.7776141
[21] 'sec24_ciona'               0.6525336 0.74025977 0.7696139 0.68679243 0.6797066 0.69518715 0.6813187 0.7204059 0.75147927 0.6970721 0.8198307 0.7050691 0.72700727 0.7177322 0.7365854 0.7630273 0.75164115 0.69163954 0.74609375 0.5044586 0.0 0.54441625 0.6530612 0.6638142 0.64889467 0.7229885 0.7105856 0.6862745 0.6887255 0.71363634 0.6926554 0.67734283 0.70273346 0.7133106 0.64625 0.6679198 0.51208794 0.50769234 0.50869566 0.6638388 0.49303943 0.5048309 0.48509175 0.6818182 0.7133106 0.7139614 0.7133106 0.71786124 0.72196794 0.73847926 0.73636365 0.79465544
[22] 'sec24_drosophila'          0.56363636 0.7217391 0.772 0.64266664 0.62320733 0.6706827 0.67055774 0.70133334 0.75555557 0.67185473 0.80106807 0.7010178 0.7334315 0.7044025 0.7250996 0.744709 0.74019605 0.6679293 0.7537129 0.42789036 0.54441625 0.0 0.65640396 0.6440678 0.6392573 0.6962025 0.68654823 0.6994012 0.6882494 0.69056606 0.6540404 0.6691919 0.6557789 0.67044026 0.6575505 0.67895365 0.49553 0.49553 0.48984772 0.61622274 0.52657 0.5315985 0.5126051 0.6662269 0.68813133 0.6919192 0.68686867 0.69065654 0.6978508 0.6990921 0.70542634 0.78055966
[23] 'sec24_physcomitrella'      0.6979167 0.70689654 0.7718383 0.56631297 0.38688946 0.5209424 0.59511566 0.61577606 0.7510981 0.5435323 0.7826087 0.6371795 0.68195266 0.6632653 0.7187079 0.72287583 0.71411043 0.5802005 0.6735941 0.6530864 0.6530612 0.65640396 0.0 0.3976834 0.36939314 0.6759142 0.6835443 0.67718446 0.673147 0.669598 0.6469833 0.6293436 0.65157235 0.6679245 0.64096385 0.64449817 0.61053985 0.6143959 0.6076433 0.62953997 0.6283293 0.63265306 0.62064826 0.5142487 0.6842767 0.68679243 0.6842767 0.69056606 0.68010074 0.6557162 0.65329885 0.7719298
[24] 'sec24_arabidopsis'         0.70037454 0.70434785 0.77047145 0.6140567 0.37475914 0.5458167 0.65829694 0.644802 0.7353801 0.56469166 0.7773632 0.6358908 0.6666667 0.681701 0.7195767 0.74892706 0.69721115 0.6060241 0.71516395 0.64267015 0.6638142 0.6440678 0.3976834 0.0 0.30176768 0.6931964 0.7196602 0.6743295 0.6743295 0.6835138 0.68082666 0.67241377 0.68554217 0.6887019 0.6541262 0.6666667 0.6363636 0.6351351 0.6304878 0.64528793 0.618799 0.64652956 0.626943 0.5401003 0.70802003 0.70927316 0.70927316 0.7105263 0.6820513 0.669145 0.6679058 0.7733918
[25] 'sec24_oryza'               0.6635762 0.70434785 0.7604167 0.59050065 0.29545453 0.5441176 0.608091 0.6215506 0.73088235 0.51994854 0.7771883 0.62716377 0.6796407 0.6649146 0.7118194 0.7304236 0.68335587 0.5725289 0.66753584 0.6258322 0.64889467 0.6392573 0.36939314 0.30176768 0.0 0.66885674 0.6778784 0.6592398 0.6566186 0.6615385 0.6427657 0.63461536 0.6517286 0.6760563 0.63350785 0.6405229 0.60078025 0.60338104 0.6116883 0.6233244 0.5984042 0.6125 0.6055777 0.5167526 0.6788036 0.6775032 0.6814044 0.6788036 0.6754271 0.63350785 0.6408912 0.78477305
[26] 'sec24_candida_g'           0.7089202 0.72943723 0.78157896 0.67061925 0.6816431 0.68379444 0.67902815 0.703466 0.72303206 0.69298244 0.80927837 0.72409636 0.75652176 0.7422434 0.7684606 0.75390625 0.7588235 0.6972789 0.72774196 0.67852604 0.7229885 0.6962025 0.6759142 0.6931964 0.66885674 0.0 0.37844038 0.4795181 0.47349396 0.4964539 0.5037129 0.51240695 0.51248515 0.5909631 0.5777778 0.5717822 0.6764347 0.6813187 0.6759036 0.6828704 0.6886447 0.68152034 0.67951804 0.671875 0.30691963 0.3129176 0.30691963 0.3125 0.38384956 0.7295597 0.7289604 0.77874815
[27] 'sec24_kluyveromyces'       0.69655174 0.7300216 0.7962733 0.6733417 0.7014563 0.6883289 0.70495766 0.72694176 0.74449337 0.70344007 0.8282582 0.7053021 0.7649635 0.72527474 0.76166457 0.76260763 0.74847376 0.6988889 0.7435233 0.67388535 0.7105856 0.68654823 0.6835443 0.7196602 0.6778784 0.37844038 0.0 0.49758455 0.5036232 0.5280269 0.53395784 0.53051645 0.5287486 0.59413755 0.5841584 0.55334985 0.70057803 0.70520234 0.6917808 0.6810551 0.68053854 0.6806833 0.68236715 0.68922305 0.3838384 0.38857782 0.38271606 0.3849607 0.44100803 0.7416667 0.7467761 0.78020376
[28] 'sec24_debaromyces'         0.6904762 0.7229437 0.7709424 0.66536963 0.6641124 0.6798419 0.69086355 0.6757458 0.7144949 0.6713198 0.7780679 0.71515894 0.74891144 0.7288136 0.72692305 0.74025977 0.76555026 0.67070216 0.7322738 0.68990386 0.6862745 0.6994012 0.67718446 0.6743295 0.6592398 0.4795181 0.49758455 0.0 0.24696803 0.25202313 0.4962963 0.4882571 0.49524942 0.5338882 0.58128655 0.5791325 0.66423357 0.65856624 0.6662665 0.68588233 0.6755504 0.67493796 0.67697597 0.66059816 0.49879518 0.50600964 0.50120485 0.50240964 0.52587247 0.72772896 0.72034955 0.76128095
[29] 'sec24_pichia'              0.6829574 0.7077922 0.7722513 0.6601816 0.66538954 0.6798419 0.68085104 0.6770428 0.71742314 0.6725888 0.78067887 0.70782393 0.73004353 0.7288136 0.72820514 0.7311688 0.74850297 0.6731235 0.72827417 0.6835138 0.6887255 0.6882494 0.673147 0.6743295 0.6566186 0.47349396 0.5036232 0.24696803 0.0 0.19537573 0.49876544 0.49196538 0.4880096 0.52220887 0.58079624 0.58920187 0.64931846 0.64684016 0.6634027 0.68315667 0.6666667 0.6621118 0.6728972 0.65279585 0.5048193 0.5120192 0.5060241 0.5108434 0.51744884 0.7302384 0.721598 0.76419216
[30] 'sec24_candida_a'           0.69953597 0.7056277 0.7610837 0.6760736 0.6787004 0.6798419 0.6970414 0.69915766 0.7218155 0.682783 0.7905569 0.7121771 0.7445573 0.727162 0.7349246 0.74816626 0.74014777 0.6932584 0.718509 0.6818182 0.71363634 0.69056606 0.669598 0.6835138 0.6615385 0.4964539 0.5280269 0.25202313 0.19537573 0.0 0.516317 0.5145858 0.5233853 0.5440357 0.55460125 0.5682657 0.6762342 0.67049366 0.6878547 0.67191285 0.6622114 0.6671018 0.67466986 0.659204 0.5272306 0.5260116 0.52838933 0.52607185 0.5348288 0.7337278 0.74009323 0.77874815
[31] 'sec24_neurospora'          0.6654589 0.7062635 0.769802 0.6415328 0.673938 0.6490765 0.6609589 0.67920095 0.7266082 0.66704935 0.80243903 0.6759142 0.7387518 0.7198008 0.74230766 0.76456875 0.7275064 0.6436108 0.72727275 0.6603295 0.6926554 0.6540404 0.6469833 0.68082666 0.6427657 0.5037129 0.53395784 0.4962963 0.49876544 0.516317 0.0 0.28224918 0.4294049 0.4691502 0.5029308 0.4964789 0.6507177 0.6507177 0.6536643 0.6409608 0.63578683 0.67535543 0.6378446 0.6458853 0.53502417 0.53985506 0.5374396 0.5374396 0.54444444 0.7094838 0.69867945 0.7688953
[32] 'sec24_aspergillus'         0.6606061 0.70065075 0.7732342 0.6291718 0.6770115 0.6340819 0.6628571 0.66501856 0.7280702 0.65500605 0.8079306 0.6624526 0.7271408 0.7094763 0.7297297 0.77453274 0.7207207 0.63924795 0.7220172 0.6425856 0.67734283 0.6691919 0.6293436 0.67241377 0.63461536 0.51240695 0.53051645 0.4882571 0.49196538 0.5145858 0.28224918 0.0 0.42640188 0.4848485 0.4976526 0.50293773 0.64868104 0.6510791 0.6488731 0.63371354 0.6386768 0.64881694 0.6301887 0.6329588 0.5338983 0.5363196 0.535109 0.53753024 0.55445546 0.70998794 0.69434416 0.77842563
[33] 'sec24_yarrowia'            0.6988372 0.73060346 0.7950617 0.65799254 0.66746986 0.66710526 0.66706586 0.6795647 0.7368421 0.6918536 0.81674755 0.69495696 0.73516643 0.7080292 0.74120605 0.77845776 0.7376847 0.6655405 0.7284427 0.6469105 0.70273346 0.6557789 0.65157235 0.68554217 0.6517286 0.51248515 0.5287486 0.49524942 0.4880096 0.5233853 0.4294049 0.42640188 0.0 0.52568305 0.48969698 0.49818182 0.67007965 0.668942 0.669673 0.6553398 0.6570397 0.63917524 0.6626937 0.6658385 0.55244756 0.55697674 0.55361307 0.55710953 0.55938244 0.7234042 0.7167832 0.7877907
[34] 'sec24_spombe'              0.7030162 0.6991342 0.7725587 0.6629492 0.6887019 0.6794195 0.6742515 0.6932367 0.7266082 0.6800472 0.80582523 0.6843403 0.72859216 0.72649574 0.7468514 0.7741148 0.7336621 0.6745495 0.73299104 0.67676765 0.7133106 0.67044026 0.6679245 0.6887019 0.6760563 0.5909631 0.59413755 0.5338882 0.52220887 0.5440357 0.4691502 0.4848485 0.52568305 0.0 0.5119904 0.5072464 0.6879271 0.6822323 0.6970721 0.67757577 0.6771084 0.67388535 0.68333334 0.6600249 0.58391607 0.5837209 0.58275056 0.5780886 0.60570073 0.731361 0.72578764 0.7790698
[35] 'sec24_ustilago'            0.64961636 0.71058315 0.7473822 0.63254595 0.65939397 0.6574803 0.6586248 0.67185473 0.73245615 0.64847714 0.82007825 0.67206985 0.726087 0.7037037 0.72477067 0.7549261 0.72067714 0.63366336 0.73872834 0.65274465 0.64625 0.6575505 0.64096385 0.6541262 0.63350785 0.5777778 0.5841584 0.58128655 0.58079624 0.55460125 0.5029308 0.4976526 0.48969698 0.5119904 0.0 0.45266595 0.6017699 0.6017699 0.615 0.65196663 0.6148325 0.66170216 0.63076925 0.63506496 0.6009852 0.6009852 0.6022167 0.6046798 0.61282367 0.7006369 0.6878173 0.76598835
[36] 'sec24_cryptococcus'        0.6717949 0.7019438 0.7562254 0.6146789 0.6622114 0.651774 0.66827506 0.640625 0.7280702 0.6458599 0.8036649 0.67206985 0.73623186 0.69753087 0.7287025 0.7552534 0.7279323 0.6302729 0.72273785 0.67899764 0.6679198 0.67895365 0.64449817 0.6666667 0.6405229 0.5717822 0.55334985 0.5791325 0.58920187 0.5682657 0.4964789 0.50293773 0.49818182 0.5072464 0.45266595 0.0 0.6283186 0.62705433 0.6365915 0.65830344 0.6435407 0.67052025 0.6500593 0.6319896 0.5876543 0.591358 0.5888889 0.5901235 0.6007417 0.68917197 0.6827411 0.7645349
[37] 'sec24_rattus'              0.6154708 0.7121212 0.7869674 0.6486146 0.63390666 0.6487936 0.6418093 0.6802469 0.75441176 0.65583634 0.7886279 0.6952169 0.7214815 0.6924035 0.7247475 0.74844337 0.7266187 0.64902186 0.7094241 0.45128205 0.51208794 0.49553 0.61053985 0.6363636 0.60078025 0.6764347 0.70057803 0.66423357 0.64931846 0.6762342 0.6507177 0.64868104 0.67007965 0.6879271 0.6017699 0.6283186 0.0 0.06887052 0.4352617 0.61376894 0.31123918 0.28229028 0.4351585 0.6376263 0.68301433 0.6873508 0.6818182 0.6866029 0.6926829 0.6995192 0.70379144 0.77452415
[38] 'sec24_mus'                 0.6188341 0.7056277 0.783208 0.6523929 0.6363636 0.6487936 0.64547676 0.6728395 0.75441176 0.65583634 0.78368354 0.6952169 0.72 0.6936488 0.7222222 0.74470735 0.72541964 0.64902186 0.7094241 0.4525641 0.50769234 0.49553 0.6143959 0.6351351 0.60338104 0.6813187 0.70520234 0.65856624 0.64684016 0.67049366 0.6507177 0.6510791 0.668942 0.6822323 0.6017699 0.62705433 0.06887052 0.0 0.43669724 0.60793465 0.3119002 0.2849534 0.43666026 0.6388889 0.6854067 0.6897375 0.68421054 0.68779904 0.69512194 0.6995192 0.7085308 0.77452415
[39] 'sec24_homo'                0.6197339 0.7149028 0.77597 0.6553459 0.64512193 0.6318608 0.64756095 0.68298656 0.73715127 0.65632457 0.79656863 0.7070485 0.7077827 0.7042079 0.7218045 0.740099 0.7258641 0.66477275 0.6909091 0.43312103 0.50869566 0.48984772 0.6076433 0.6304878 0.6116883 0.6759036 0.6917808 0.6662665 0.6634027 0.6878547 0.6536643 0.6488731 0.669673 0.6970721 0.615 0.6365915 0.4352617 0.43669724 0.0 0.61361015 0.4325095 0.34034166 0.31392404 0.62799495 0.6883117 0.6866902 0.68949234 0.68949234 0.68471724 0.692951 0.7090695 0.78070176
[40] 'sec24_monosiga'            0.679868 0.68682504 0.76375836 0.6505376 0.62958115 0.65363884 0.6640523 0.6863517 0.73964494 0.6483376 0.7929227 0.69930875 0.7205882 0.69638556 0.73875 0.75 0.7636555 0.6574395 0.7038414 0.6354799 0.6638388 0.61622274 0.62953997 0.64528793 0.6233244 0.6828704 0.6810551 0.68588233 0.68315667 0.67191285 0.6409608 0.63371354 0.6553398 0.67757577 0.65196663 0.65830344 0.61376894 0.60793465 0.61361015 0.0 0.6287293 0.6195244 0.6284153 0.63382155 0.69976634 0.7004662 0.7009346 0.69976634 0.69239634 0.69135803 0.7007299 0.76628894
[41] 'sec24_gallus'              0.6007109 0.7034632 0.768 0.64886516 0.6214099 0.65683645 0.638961 0.6574803 0.75735295 0.6462324 0.7805519 0.704646 0.7214815 0.6967822 0.72164947 0.72715235 0.7403628 0.6479902 0.71075404 0.4678788 0.49303943 0.52657 0.6283293 0.618799 0.5984042 0.6886447 0.68053854 0.6755504 0.6666667 0.6622114 0.63578683 0.6386768 0.6570397 0.6771084 0.6148325 0.6435407 0.31123918 0.3119002 0.4325095 0.6287293 0.0 0.32788944 0.45181817 0.6301189 0.6825397 0.68818516 0.6825397 0.6862027 0.69512194 0.6811224 0.68718594 0.78477305
[42] 'sec24_danio'               0.58277255 0.7209302 0.775766 0.6473029 0.65167093 0.6722689 0.6444159 0.7191943 0.74767804 0.6633166 0.7827869 0.67635405 0.72128636 0.6880734 0.7365517 0.7301173 0.72969544 0.64836603 0.73536587 0.4764268 0.5048309 0.5315985 0.63265306 0.64652956 0.6125 0.68152034 0.6806833 0.67493796 0.6621118 0.6671018 0.67535543 0.64881694 0.63917524 0.67388535 0.66170216 0.67052025 0.28229028 0.2849534 0.34034166 0.6195244 0.32788944 0.0 0.36352357 0.63310343 0.68235296 0.6862745 0.68496734 0.6862745 0.69895285 0.6936572 0.70564514 0.76
[43] 'sec24_bos'                 0.61241215 0.7149028 0.76431423 0.64266664 0.6295337 0.6305221 0.63860106 0.6697009 0.7386197 0.6392405 0.7890625 0.7042716 0.7092511 0.69495696 0.7199488 0.72894734 0.7339346 0.65024036 0.7006135 0.46024096 0.48509175 0.5126051 0.62064826 0.626943 0.6055777 0.67951804 0.68236715 0.67697597 0.6728972 0.67466986 0.6378446 0.6301887 0.6626937 0.68333334 0.63076925 0.6500593 0.4351585 0.43666026 0.31392404 0.6284153 0.45181817 0.36352357 0.0 0.61741424 0.68192774 0.68149036 0.6831325 0.6843374 0.690734 0.68441063 0.690387 0.7792398
[44] 'sec24_chlamydomonas'       0.69987065 0.66090715 0.7647059 0.5982256 0.52882206 0.51312333 0.60772103 0.64580727 0.75073314 0.18048781 0.77243996 0.6424802 0.70430905 0.648052 0.71825397 0.7141042 0.6908602 0.598513 0.6732804 0.65033114 0.6818182 0.6662269 0.5142487 0.5401003 0.5167526 0.671875 0.68922305 0.66059816 0.65279585 0.659204 0.6458853 0.6329588 0.6658385 0.6600249 0.63506496 0.6319896 0.6376263 0.6388889 0.62799495 0.63382155 0.6301189 0.63310343 0.61741424 0.0 0.6881443 0.689433 0.689433 0.6881443 0.6848958 0.664557 0.6603295 0.77679884
[45] 'sec24_Scerevisiae'         0.7084785 0.73866093 0.79204106 0.694696 0.7030075 0.7061924 0.70411986 0.71428573 0.72303206 0.70501834 0.80251575 0.71567434 0.7536232 0.74401915 0.76411545 0.7573062 0.7577197 0.7045708 0.74131274 0.68567806 0.7133106 0.68813133 0.6842767 0.70802003 0.6788036 0.30691963 0.3838384 0.49879518 0.5048193 0.5272306 0.53502417 0.5338983 0.55244756 0.58391607 0.6009852 0.5876543 0.68301433 0.6854067 0.6883117 0.69976634 0.6825397 0.68235296 0.68192774 0.6881443 0.0 0.031317495 0.016198704 0.04535637 0.37346712 0.7376847 0.7357576 0.7933042
[46] 'sec24_Smik'                0.70683664 0.7408207 0.79075736 0.6972833 0.7017544 0.7061924 0.7028714 0.71428573 0.72303206 0.70501834 0.80251575 0.7187879 0.7507246 0.7470167 0.7659575 0.7598475 0.757109 0.7074527 0.7387387 0.68821293 0.7139614 0.6919192 0.68679243 0.70927316 0.6775032 0.3129176 0.38857782 0.50600964 0.5120192 0.5260116 0.53985506 0.5363196 0.55697674 0.5837209 0.6009852 0.591358 0.6873508 0.6897375 0.6866902 0.7004662 0.68818516 0.6862745 0.68149036 0.689433 0.031317495 0.0 0.03347732 0.049676027 0.378198 0.73955774 0.7376058 0.7918486
[47] 'sec24_Spar_c440_10616'     0.7084785 0.7365011 0.79204106 0.694696 0.70426065 0.7061924 0.70411986 0.71553886 0.7244898 0.70501834 0.80125785 0.71688944 0.7521739 0.74401915 0.7628607 0.7598475 0.7577197 0.70680046 0.74131274 0.68821293 0.7133106 0.68686867 0.6842767 0.70927316 0.6814044 0.30691963 0.38271606 0.50120485 0.5060241 0.52838933 0.5374396 0.535109 0.55361307 0.58275056 0.6022167 0.5888889 0.6818182 0.68421054 0.68949234 0.7009346 0.6825397 0.68496734 0.6831325 0.689433 0.016198704 0.03347732 0.0 0.048596114 0.3768116 0.7389163 0.7369697 0.7933042
[48] 'sec24_Sbay_Contig665_8'    0.70963997 0.73434126 0.79204106 0.69598967 0.7030075 0.7075099 0.7053683 0.71553886 0.72157437 0.7062423 0.8050314 0.7144593 0.7521739 0.7464115 0.77038896 0.7623888 0.7612827 0.71014494 0.7425997 0.6869455 0.71786124 0.69065654 0.69056606 0.7105263 0.6788036 0.3125 0.3849607 0.50240964 0.5108434 0.52607185 0.5374396 0.53753024 0.55710953 0.5780886 0.6046798 0.5901235 0.6866029 0.68779904 0.68949234 0.69976634 0.6862027 0.6862745 0.6843374 0.6881443 0.04535637 0.049676027 0.048596114 0.0 0.38015607 0.7413793 0.73939395 0.7933042
[49] 'sec24_Scas_Contig694_32'   0.7196262 0.75541127 0.77003944 0.68205804 0.6807692 0.6833773 0.68622446 0.725641 0.72700727 0.70838547 0.7979408 0.7182254 0.7503629 0.74733096 0.7690387 0.76332897 0.7576112 0.70011276 0.73582476 0.6878173 0.72196794 0.6978508 0.68010074 0.6820513 0.6754271 0.38384956 0.44100803 0.52587247 0.51744884 0.5348288 0.54444444 0.55445546 0.55938244 0.60570073 0.61282367 0.6007417 0.6926829 0.69512194 0.68471724 0.69239634 0.69512194 0.69895285 0.690734 0.6848958 0.37346712 0.378198 0.3768116 0.38015607 0.0 0.72864324 0.72435105 0.7842566
[50] 'sec24_plasmodium_f'        0.73964494 0.5361702 0.7744361 0.6368222 0.6666667 0.6689008 0.65559655 0.7137453 0.7477745 0.67281675 0.78814626 0.65736043 0.7109489 0.5779141 0.68268013 0.754717 0.7241798 0.6819249 0.7184595 0.6835279 0.73847926 0.6990921 0.6557162 0.669145 0.63350785 0.7295597 0.7416667 0.72772896 0.7302384 0.7337278 0.7094838 0.70998794 0.7234042 0.731361 0.7006369 0.68917197 0.6995192 0.6995192 0.692951 0.69135803 0.6811224 0.6936572 0.68441063 0.664557 0.7376847 0.73955774 0.7389163 0.7413793 0.72864324 0.0 0.25782093 0.79465544
[51] 'sec24_plasmodium_b'        0.74562424 0.53944564 0.7728984 0.6401515 0.6716233 0.6684564 0.6494465 0.71801245 0.75037146 0.6751515 0.7925466 0.6700379 0.7017544 0.5679315 0.67256635 0.754717 0.71497005 0.681713 0.7222222 0.6808786 0.73636365 0.70542634 0.65329885 0.6679058 0.6408912 0.7289604 0.7467761 0.72034955 0.721598 0.74009323 0.69867945 0.69434416 0.7167832 0.72578764 0.6878173 0.6827411 0.70379144 0.7085308 0.7090695 0.7007299 0.68718594 0.70564514 0.690387 0.6603295 0.7357576 0.7376058 0.7369697 0.73939395 0.72435105 0.25782093 0.0 0.79577464
[52] 'sec24_trichomonas'         0.77840906 0.75632185 0.826215 0.77466863 0.7704678 0.77452415 0.7700146 0.77319586 0.7922481 0.7865497 0.83159465 0.78414094 0.7860539 0.7714702 0.8020528 0.79264706 0.7874465 0.7735849 0.7883212 0.7776141 0.79465544 0.78055966 0.7719298 0.7733918 0.78477305 0.77874815 0.78020376 0.76128095 0.76419216 0.77874815 0.7688953 0.77842563 0.7877907 0.7790698 0.76598835 0.7645349 0.77452415 0.77452415 0.78070176 0.76628894 0.78477305 0.76 0.7792398 0.77679884 0.7933042 0.7918486 0.7933042 0.7933042 0.7842566 0.79465544 0.79577464 0.0
;
END; [Distances]

BEGIN Splits;
DIMENSIONS ntax=52 nsplits=192;
FORMAT labels=no weights=yes confidences=no intervals=no;
PROPERTIES fit=98.53 cyclic;
CYCLE 1 22 20 41 38 37 42 39 43 21 40 7 4 18 6 10 44 23 5 25 24 8 12 14 2 50 51 15 11 9 3 52 16 17 13 19 49 48 47 45 46 26 27 28 30 29 34 32 31 33 35 36;
MATRIX
[1, size=1] 	 0.20753254 	  1 2 3 4 5 6 7 8 9 10 11 12 13 14 15 16 17 18 19 20 21 23 24 25 26 27 28 29 30 31 32 33 34 35 36 37 38 39 40 41 42 43 44 45 46 47 48 49 50 51 52,
[2, size=2] 	 0.022572676 	  1 2 3 4 5 6 7 8 9 10 11 12 13 14 15 16 17 18 19 21 23 24 25 26 27 28 29 30 31 32 33 34 35 36 37 38 39 40 41 42 43 44 45 46 47 48 49 50 51 52,
[3, size=5] 	 3.3207278E-4 	  1 2 3 4 5 6 7 8 9 10 11 12 13 14 15 16 17 18 19 21 23 24 25 26 27 28 29 30 31 32 33 34 35 36 39 40 42 43 44 45 46 47 48 49 50 51 52,
[4, size=7] 	 0.0020067017 	  1 2 3 4 5 6 7 8 9 10 11 12 13 14 15 16 17 18 19 21 23 24 25 26 27 28 29 30 31 32 33 34 35 36 40 43 44 45 46 47 48 49 50 51 52,
[5, size=9] 	 0.019664947 	  1 2 3 4 5 6 7 8 9 10 11 12 13 14 15 16 17 18 19 23 24 25 26 27 28 29 30 31 32 33 34 35 36 40 44 45 46 47 48 49 50 51 52,
[6, size=10] 	 0.009136963 	  1 2 3 4 5 6 7 8 9 10 11 12 13 14 15 16 17 18 19 23 24 25 26 27 28 29 30 31 32 33 34 35 36 44 45 46 47 48 49 50 51 52,
[7, size=20] 	 0.0066722804 	  1 2 3 8 9 11 12 13 14 15 16 17 19 26 27 28 29 30 31 32 33 34 35 36 45 46 47 48 49 50 51 52,
[8, size=14] 	 3.6365126E-4 	  1 26 27 28 29 30 31 32 33 34 35 36 45 46,
[9, size=13] 	 8.1838877E-4 	  1 26 27 28 29 30 31 32 33 34 35 36 46,
[10, size=3] 	 0.0052407295 	  1 35 36,
[11, size=1] 	 0.28050798 	  1,
[12, size=1] 	 0.18281904 	  1 2 3 4 5 6 7 8 9 10 11 12 13 14 15 16 17 18 19 21 22 23 24 25 26 27 28 29 30 31 32 33 34 35 36 37 38 39 40 41 42 43 44 45 46 47 48 49 50 51 52,
[13, size=7] 	 0.004147552 	  1 2 3 4 5 6 7 8 9 10 11 12 13 14 15 16 17 18 19 21 22 23 24 25 26 27 28 29 30 31 32 33 34 35 36 40 44 45 46 47 48 49 50 51 52,
[14, size=8] 	 0.021831641 	  1 2 3 4 5 6 7 8 9 10 11 12 13 14 15 16 17 18 19 22 23 24 25 26 27 28 29 30 31 32 33 34 35 36 40 44 45 46 47 48 49 50 51 52,
[15, size=18] 	 5.3163804E-4 	  1 22 26 27 28 29 30 31 32 33 34 35 36 45 46 47 48 49,
[16, size=17] 	 9.5007237E-4 	  1 22 26 27 28 29 30 31 32 33 34 35 36 45 46 47 48,
[17, size=2] 	 0.0061553037 	  1 22,
[18, size=1] 	 0.1580012 	  1 2 3 4 5 6 7 8 9 10 11 12 13 14 15 16 17 18 19 20 21 22 23 24 25 26 27 28 29 30 31 32 33 34 35 36 37 38 39 40 42 43 44 45 46 47 48 49 50 51 52,
[19, size=2] 	 6.6025363E-4 	  1 2 3 4 5 6 7 8 9 10 11 12 13 14 15 16 17 18 19 20 21 22 23 24 25 26 27 28 29 30 31 32 33 34 35 36 37 39 40 42 43 44 45 46 47 48 49 50 51 52,
[20, size=4] 	 0.06331398 	  1 2 3 4 5 6 7 8 9 10 11 12 13 14 15 16 17 18 19 20 21 22 23 24 25 26 27 28 29 30 31 32 33 34 35 36 39 40 43 44 45 46 47 48 49 50 51 52,
[21, size=19] 	 2.2952138E-4 	  1 20 22 26 27 28 29 30 31 32 33 34 35 36 45 46 47 48 49,
[22, size=3] 	 0.025459886 	  1 20 22,
[23, size=1] 	 0.037174307 	  1 2 3 4 5 6 7 8 9 10 11 12 13 14 15 16 17 18 19 20 21 22 23 24 25 26 27 28 29 30 31 32 33 34 35 36 37 39 40 41 42 43 44 45 46 47 48 49 50 51 52,
[24, size=2] 	 0.099169515 	  1 2 3 4 5 6 7 8 9 10 11 12 13 14 15 16 17 18 19 20 21 22 23 24 25 26 27 28 29 30 31 32 33 34 35 36 39 40 41 42 43 44 45 46 47 48 49 50 51 52,
[25, size=3] 	 0.017041275 	  1 2 3 4 5 6 7 8 9 10 11 12 13 14 15 16 17 18 19 20 21 22 23 24 25 26 27 28 29 30 31 32 33 34 35 36 39 40 41 43 44 45 46 47 48 49 50 51 52,
[26, size=5] 	 0.005866438 	  1 2 3 4 5 6 7 8 9 10 11 12 13 14 15 16 17 18 19 20 21 22 23 24 25 26 27 28 29 30 31 32 33 34 35 36 40 41 44 45 46 47 48 49 50 51 52,
[27, size=1] 	 0.035080377 	  1 2 3 4 5 6 7 8 9 10 11 12 13 14 15 16 17 18 19 20 21 22 23 24 25 26 27 28 29 30 31 32 33 34 35 36 38 39 40 41 42 43 44 45 46 47 48 49 50 51 52,
[28, size=2] 	 3.107115E-4 	  1 2 3 4 5 6 7 8 9 10 11 12 13 14 15 16 17 18 19 20 21 22 23 24 25 26 27 28 29 30 31 32 33 34 35 36 38 39 40 41 43 44 45 46 47 48 49 50 51 52,
[29, size=4] 	 0.0025941194 	  1 2 3 4 5 6 7 8 9 10 11 12 13 14 15 16 17 18 19 20 21 22 23 24 25 26 27 28 29 30 31 32 33 34 35 36 38 40 41 44 45 46 47 48 49 50 51 52,
[30, size=21] 	 6.448064E-5 	  1 20 22 26 27 28 29 30 31 32 33 34 35 36 38 41 45 46 47 48 49,
[31, size=1] 	 0.09315525 	  1 2 3 4 5 6 7 8 9 10 11 12 13 14 15 16 17 18 19 20 21 22 23 24 25 26 27 28 29 30 31 32 33 34 35 36 37 38 39 40 41 43 44 45 46 47 48 49 50 51 52,
[32, size=2] 	 0.011193175 	  1 2 3 4 5 6 7 8 9 10 11 12 13 14 15 16 17 18 19 20 21 22 23 24 25 26 27 28 29 30 31 32 33 34 35 36 37 38 40 41 43 44 45 46 47 48 49 50 51 52,
[33, size=3] 	 0.03412086 	  1 2 3 4 5 6 7 8 9 10 11 12 13 14 15 16 17 18 19 20 21 22 23 24 25 26 27 28 29 30 31 32 33 34 35 36 37 38 40 41 44 45 46 47 48 49 50 51 52,
[34, size=4] 	 9.844746E-4 	  1 2 3 4 5 6 7 8 9 10 11 12 13 14 15 16 17 18 19 20 22 23 24 25 26 27 28 29 30 31 32 33 34 35 36 37 38 40 41 44 45 46 47 48 49 50 51 52,
[35, size=20] 	 1.9778777E-4 	  1 20 22 26 27 28 29 30 31 32 33 34 35 36 37 38 41 45 46 47,
[36, size=1] 	 0.14444155 	  1 2 3 4 5 6 7 8 9 10 11 12 13 14 15 16 17 18 19 20 21 22 23 24 25 26 27 28 29 30 31 32 33 34 35 36 37 38 40 41 42 43 44 45 46 47 48 49 50 51 52,
[37, size=2] 	 0.0254512 	  1 2 3 4 5 6 7 8 9 10 11 12 13 14 15 16 17 18 19 20 21 22 23 24 25 26 27 28 29 30 31 32 33 34 35 36 37 38 40 41 42 44 45 46 47 48 49 50 51 52,
[38, size=23] 	 8.007365E-4 	  1 20 22 26 27 28 29 30 31 32 33 34 35 36 37 38 41 42 45 46 47 48 49,
[39, size=1] 	 0.14373966 	  1 2 3 4 5 6 7 8 9 10 11 12 13 14 15 16 17 18 19 20 21 22 23 24 25 26 27 28 29 30 31 32 33 34 35 36 37 38 39 40 41 42 44 45 46 47 48 49 50 51 52,
[40, size=2] 	 0.010898243 	  1 2 3 4 5 6 7 8 9 10 11 12 13 14 15 16 17 18 19 20 22 23 24 25 26 27 28 29 30 31 32 33 34 35 36 37 38 39 40 41 42 44 45 46 47 48 49 50 51 52,
[41, size=24] 	 3.1174094E-4 	  1 20 22 26 27 28 29 30 31 32 33 34 35 36 37 38 39 41 42 45 46 47 48 49,
[42, size=11] 	 4.9214024E-4 	  1 20 22 33 35 36 37 38 39 41 42,
[43, size=1] 	 0.25776133 	  1 2 3 4 5 6 7 8 9 10 11 12 13 14 15 16 17 18 19 20 22 23 24 25 26 27 28 29 30 31 32 33 34 35 36 37 38 39 40 41 42 43 44 45 46 47 48 49 50 51 52,
[44, size=9] 	 0.007780672 	  1 20 22 37 38 39 41 42 43,
[45, size=1] 	 0.3119267 	  1 2 3 4 5 6 7 8 9 10 11 12 13 14 15 16 17 18 19 20 21 22 23 24 25 26 27 28 29 30 31 32 33 34 35 36 37 38 39 41 42 43 44 45 46 47 48 49 50 51 52,
[46, size=17] 	 0.002976905 	  1 3 9 11 13 15 16 17 19 20 21 22 26 27 28 29 30 31 32 33 34 35 36 37 38 39 41 42 43 45 46 47 48 49 52,
[47, size=25] 	 1.259855E-4 	  1 20 21 22 26 27 28 29 30 31 32 33 34 35 36 37 38 39 41 42 43 45 46 47 48,
[48, size=12] 	 0.0044489955 	  1 20 21 22 35 36 37 38 39 41 42 43,
[49, size=10] 	 0.020610468 	  1 20 21 22 37 38 39 41 42 43,
[50, size=1] 	 0.21286915 	  1 2 3 4 5 6 8 9 10 11 12 13 14 15 16 17 18 19 20 21 22 23 24 25 26 27 28 29 30 31 32 33 34 35 36 37 38 39 40 41 42 43 44 45 46 47 48 49 50 51 52,
[51, size=2] 	 0.07219467 	  1 2 3 5 6 8 9 10 11 12 13 14 15 16 17 18 19 20 21 22 23 24 25 26 27 28 29 30 31 32 33 34 35 36 37 38 39 40 41 42 43 44 45 46 47 48 49 50 51 52,
[52, size=3] 	 0.0257933 	  1 2 3 5 6 8 9 10 11 12 13 14 15 16 17 19 20 21 22 23 24 25 26 27 28 29 30 31 32 33 34 35 36 37 38 39 40 41 42 43 44 45 46 47 48 49 50 51 52,
[53, size=7] 	 0.0015473046 	  1 2 3 5 8 9 11 12 13 14 15 16 17 19 20 21 22 24 25 26 27 28 29 30 31 32 33 34 35 36 37 38 39 40 41 42 43 45 46 47 48 49 50 51 52,
[54, size=16] 	 0.0041210745 	  1 3 9 11 13 15 16 17 19 20 21 22 26 27 28 29 30 31 32 33 34 35 36 37 38 39 40 41 42 43 45 46 47 48 49 52,
[55, size=17] 	 0.0015866269 	  1 3 9 11 13 16 17 19 20 21 22 26 27 28 29 30 31 32 33 34 35 36 37 38 39 40 41 42 43 45 46 47 48 49 52,
[56, size=26] 	 0.0057260254 	  1 20 21 22 26 27 28 29 30 31 32 33 34 35 36 37 38 39 40 41 42 43 45 46 47 48,
[57, size=25] 	 8.83978E-6 	  1 20 21 22 26 27 28 29 30 31 32 33 34 35 36 37 38 39 40 41 42 43 45 46 47,
[58, size=16] 	 2.7512296E-4 	  1 20 21 22 31 32 33 35 36 37 38 39 40 41 42 43,
[59, size=1] 	 0.18447241 	  1 2 3 5 6 7 8 9 10 11 12 13 14 15 16 17 18 19 20 21 22 23 24 25 26 27 28 29 30 31 32 33 34 35 36 37 38 39 40 41 42 43 44 45 46 47 48 49 50 51 52,
[60, size=2] 	 0.009196793 	  1 2 3 5 6 7 8 9 10 11 12 13 14 15 16 17 19 20 21 22 23 24 25 26 27 28 29 30 31 32 33 34 35 36 37 38 39 40 41 42 43 44 45 46 47 48 49 50 51 52,
[61, size=3] 	 0.0048519927 	  1 2 3 5 7 8 9 10 11 12 13 14 15 16 17 19 20 21 22 23 24 25 26 27 28 29 30 31 32 33 34 35 36 37 38 39 40 41 42 43 44 45 46 47 48 49 50 51 52,
[62, size=9] 	 0.0025767866 	  1 2 3 7 8 9 11 12 13 14 15 16 17 19 20 21 22 26 27 28 29 30 31 32 33 34 35 36 37 38 39 40 41 42 43 45 46 47 48 49 50 51 52,
[63, size=12] 	 0.0013219842 	  1 2 3 7 9 11 13 15 16 17 19 20 21 22 26 27 28 29 30 31 32 33 34 35 36 37 38 39 40 41 42 43 45 46 47 48 49 50 51 52,
[64, size=24] 	 4.523796E-4 	  1 7 20 21 22 26 27 28 29 30 31 32 33 34 35 36 37 38 39 40 41 42 43 45 46 47 48 49,
[65, size=12] 	 0.0022021863 	  1 7 20 21 22 37 38 39 40 41 42 43,
[66, size=1] 	 0.25694892 	  1 2 3 4 5 6 7 8 9 10 11 12 13 14 15 16 17 19 20 21 22 23 24 25 26 27 28 29 30 31 32 33 34 35 36 37 38 39 40 41 42 43 44 45 46 47 48 49 50 51 52,
[67, size=2] 	 0.008135264 	  1 2 3 4 5 7 8 9 10 11 12 13 14 15 16 17 19 20 21 22 23 24 25 26 27 28 29 30 31 32 33 34 35 36 37 38 39 40 41 42 43 44 45 46 47 48 49 50 51 52,
[68, size=9] 	 0.002442664 	  1 2 3 4 7 9 11 12 13 14 15 16 17 19 20 21 22 26 27 28 29 30 31 32 33 34 35 36 37 38 39 40 41 42 43 45 46 47 48 49 50 51 52,
[69, size=23] 	 9.033008E-4 	  1 4 7 20 21 22 26 27 28 29 30 31 32 33 34 35 36 37 38 39 40 41 42 43 45 46 47 48 49,
[70, size=1] 	 0.24597041 	  1 2 3 4 5 7 8 9 10 11 12 13 14 15 16 17 18 19 20 21 22 23 24 25 26 27 28 29 30 31 32 33 34 35 36 37 38 39 40 41 42 43 44 45 46 47 48 49 50 51 52,
[71, size=2] 	 0.0066525484 	  1 2 3 4 5 7 8 9 11 12 13 14 15 16 17 18 19 20 21 22 23 24 25 26 27 28 29 30 31 32 33 34 35 36 37 38 39 40 41 42 43 44 45 46 47 48 49 50 51 52,
[72, size=3] 	 0.009670635 	  1 2 3 4 5 7 8 9 11 12 13 14 15 16 17 18 19 20 21 22 23 24 25 26 27 28 29 30 31 32 33 34 35 36 37 38 39 40 41 42 43 45 46 47 48 49 50 51 52,
[73, size=5] 	 0.0030467687 	  1 2 3 4 7 8 9 11 12 13 14 15 16 17 18 19 20 21 22 24 25 26 27 28 29 30 31 32 33 34 35 36 37 38 39 40 41 42 43 45 46 47 48 49 50 51 52,
[74, size=7] 	 0.025715308 	  1 2 3 4 7 8 9 11 12 13 14 15 16 17 18 19 20 21 22 26 27 28 29 30 31 32 33 34 35 36 37 38 39 40 41 42 43 45 46 47 48 49 50 51 52,
[75, size=1] 	 0.08950899 	  1 2 3 4 5 6 7 8 9 11 12 13 14 15 16 17 18 19 20 21 22 23 24 25 26 27 28 29 30 31 32 33 34 35 36 37 38 39 40 41 42 43 44 45 46 47 48 49 50 51 52,
[76, size=2] 	 0.16964446 	  1 2 3 4 5 6 7 8 9 11 12 13 14 15 16 17 18 19 20 21 22 23 24 25 26 27 28 29 30 31 32 33 34 35 36 37 38 39 40 41 42 43 45 46 47 48 49 50 51 52,
[77, size=5] 	 0.0018293841 	  1 2 3 4 6 7 8 9 11 12 13 14 15 16 17 18 19 20 21 22 24 26 27 28 29 30 31 32 33 34 35 36 37 38 39 40 41 42 43 45 46 47 48 49 50 51 52,
[78, size=1] 	 0.07665496 	  1 2 3 4 5 6 7 8 9 10 11 12 13 14 15 16 17 18 19 20 21 22 23 24 25 26 27 28 29 30 31 32 33 34 35 36 37 38 39 40 41 42 43 45 46 47 48 49 50 51 52,
[79, size=2] 	 8.719367E-4 	  1 2 3 4 5 6 7 8 9 10 11 12 13 14 15 16 17 18 19 20 21 22 24 25 26 27 28 29 30 31 32 33 34 35 36 37 38 39 40 41 42 43 45 46 47 48 49 50 51 52,
[80, size=3] 	 3.819236E-4 	  1 2 3 4 6 7 8 9 10 11 12 13 14 15 16 17 18 19 20 21 22 24 25 26 27 28 29 30 31 32 33 34 35 36 37 38 39 40 41 42 43 45 46 47 48 49 50 51 52,
[81, size=5] 	 7.2796067E-4 	  1 2 3 4 6 7 8 9 10 11 12 13 14 15 16 17 18 19 20 21 22 26 27 28 29 30 31 32 33 34 35 36 37 38 39 40 41 42 43 45 46 47 48 49 50 51 52,
[82, size=7] 	 0.0027657587 	  1 2 3 4 6 7 9 10 11 13 14 15 16 17 18 19 20 21 22 26 27 28 29 30 31 32 33 34 35 36 37 38 39 40 41 42 43 45 46 47 48 49 50 51 52,
[83, size=1] 	 0.18502197 	  1 2 3 4 5 6 7 8 9 10 11 12 13 14 15 16 17 18 19 20 21 22 24 25 26 27 28 29 30 31 32 33 34 35 36 37 38 39 40 41 42 43 44 45 46 47 48 49 50 51 52,
[84, size=3] 	 0.0031737334 	  1 2 3 4 6 7 8 9 10 11 12 13 14 15 16 17 18 19 20 21 22 24 26 27 28 29 30 31 32 33 34 35 36 37 38 39 40 41 42 43 44 45 46 47 48 49 50 51 52,
[85, size=4] 	 0.0628288 	  1 2 3 4 6 7 8 9 10 11 12 13 14 15 16 17 18 19 20 21 22 26 27 28 29 30 31 32 33 34 35 36 37 38 39 40 41 42 43 44 45 46 47 48 49 50 51 52,
[86, size=6] 	 0.0031355463 	  1 2 3 4 6 7 9 10 11 13 14 15 16 17 18 19 20 21 22 26 27 28 29 30 31 32 33 34 35 36 37 38 39 40 41 42 43 44 45 46 47 48 49 50 51 52,
[87, size=1] 	 0.15485843 	  1 2 3 4 6 7 8 9 10 11 12 13 14 15 16 17 18 19 20 21 22 23 24 25 26 27 28 29 30 31 32 33 34 35 36 37 38 39 40 41 42 43 44 45 46 47 48 49 50 51 52,
[88, size=2] 	 0.022222342 	  1 2 3 4 6 7 8 9 10 11 12 13 14 15 16 17 18 19 20 21 22 23 24 26 27 28 29 30 31 32 33 34 35 36 37 38 39 40 41 42 43 44 45 46 47 48 49 50 51 52,
[89, size=3] 	 0.023198003 	  1 2 3 4 6 7 8 9 10 11 12 13 14 15 16 17 18 19 20 21 22 23 26 27 28 29 30 31 32 33 34 35 36 37 38 39 40 41 42 43 44 45 46 47 48 49 50 51 52,
[90, size=1] 	 0.11190708 	  1 2 3 4 5 6 7 8 9 10 11 12 13 14 15 16 17 18 19 20 21 22 23 24 26 27 28 29 30 31 32 33 34 35 36 37 38 39 40 41 42 43 44 45 46 47 48 49 50 51 52,
[91, size=2] 	 0.026117843 	  1 2 3 4 5 6 7 8 9 10 11 12 13 14 15 16 17 18 19 20 21 22 23 26 27 28 29 30 31 32 33 34 35 36 37 38 39 40 41 42 43 44 45 46 47 48 49 50 51 52,
[92, size=1] 	 0.16025937 	  1 2 3 4 5 6 7 8 9 10 11 12 13 14 15 16 17 18 19 20 21 22 23 25 26 27 28 29 30 31 32 33 34 35 36 37 38 39 40 41 42 43 44 45 46 47 48 49 50 51 52,
[93, size=19] 	 1.9450099E-4 	  1 4 5 6 7 10 18 20 21 22 23 25 26 27 28 29 30 31 32 33 34 35 36 37 38 39 40 41 42 43 44 45 46,
[94, size=1] 	 0.33049336 	  1 2 3 4 5 6 7 9 10 11 12 13 14 15 16 17 18 19 20 21 22 23 24 25 26 27 28 29 30 31 32 33 34 35 36 37 38 39 40 41 42 43 44 45 46 47 48 49 50 51 52,
[95, size=1] 	 0.32654157 	  1 2 3 4 5 6 7 8 9 10 11 13 14 15 16 17 18 19 20 21 22 23 24 25 26 27 28 29 30 31 32 33 34 35 36 37 38 39 40 41 42 43 44 45 46 47 48 49 50 51 52,
[96, size=5] 	 0.0024849016 	  1 3 4 5 6 7 8 9 10 11 13 15 16 17 18 19 20 21 22 23 24 25 26 27 28 29 30 31 32 33 34 35 36 37 38 39 40 41 42 43 44 45 46 47 48 49 52,
[97, size=11] 	 0.0025535545 	  1 4 5 6 7 8 10 13 17 18 19 20 21 22 23 24 25 26 27 28 29 30 31 32 33 34 35 36 37 38 39 40 41 42 43 44 45 46 47 48 49,
[98, size=14] 	 0.003375099 	  1 4 5 6 7 8 10 18 20 21 22 23 24 25 26 27 28 29 30 31 32 33 34 35 36 37 38 39 40 41 42 43 44 45 46 47 48 49,
[99, size=21] 	 1.4644439E-4 	  1 4 5 6 7 8 10 18 20 21 22 23 24 25 28 29 30 31 32 33 34 35 36 37 38 39 40 41 42 43 44,
[100, size=1] 	 0.2696389 	  1 2 3 4 5 6 7 8 9 10 11 12 13 15 16 17 18 19 20 21 22 23 24 25 26 27 28 29 30 31 32 33 34 35 36 37 38 39 40 41 42 43 44 45 46 47 48 49 50 51 52,
[101, size=2] 	 0.021041976 	  1 3 4 5 6 7 8 9 10 11 12 13 15 16 17 18 19 20 21 22 23 24 25 26 27 28 29 30 31 32 33 34 35 36 37 38 39 40 41 42 43 44 45 46 47 48 49 50 51 52,
[102, size=4] 	 0.031087637 	  1 3 4 5 6 7 8 9 10 11 12 13 15 16 17 18 19 20 21 22 23 24 25 26 27 28 29 30 31 32 33 34 35 36 37 38 39 40 41 42 43 44 45 46 47 48 49 52,
[103, size=5] 	 0.012616597 	  1 3 4 5 6 7 8 9 10 11 12 13 16 17 18 19 20 21 22 23 24 25 26 27 28 29 30 31 32 33 34 35 36 37 38 39 40 41 42 43 44 45 46 47 48 49 52,
[104, size=6] 	 0.006671073 	  1 3 4 5 6 7 8 9 10 12 13 16 17 18 19 20 21 22 23 24 25 26 27 28 29 30 31 32 33 34 35 36 37 38 39 40 41 42 43 44 45 46 47 48 49 52,
[105, size=11] 	 0.003879285 	  1 4 5 6 7 8 10 12 13 18 19 20 21 22 23 24 25 26 27 28 29 30 31 32 33 34 35 36 37 38 39 40 41 42 43 44 45 46 47 48 49,
[106, size=13] 	 0.0017763951 	  1 4 5 6 7 8 10 12 18 20 21 22 23 24 25 26 27 28 29 30 31 32 33 34 35 36 37 38 39 40 41 42 43 44 45 46 47 48 49,
[107, size=1] 	 0.25322828 	  1 3 4 5 6 7 8 9 10 11 12 13 14 15 16 17 18 19 20 21 22 23 24 25 26 27 28 29 30 31 32 33 34 35 36 37 38 39 40 41 42 43 44 45 46 47 48 49 50 51 52,
[108, size=2] 	 0.005440609 	  1 3 4 5 6 7 8 9 10 11 12 13 14 15 16 17 18 19 20 21 22 23 24 25 26 27 28 29 30 31 32 33 34 35 36 37 38 39 40 41 42 43 44 45 46 47 48 49 51 52,
[109, size=3] 	 0.016047606 	  1 3 4 5 6 7 8 9 10 11 12 13 14 15 16 17 18 19 20 21 22 23 24 25 26 27 28 29 30 31 32 33 34 35 36 37 38 39 40 41 42 43 44 45 46 47 48 49 52,
[110, size=4] 	 0.003990286 	  1 3 4 5 6 7 8 9 10 11 12 13 14 16 17 18 19 20 21 22 23 24 25 26 27 28 29 30 31 32 33 34 35 36 37 38 39 40 41 42 43 44 45 46 47 48 49 52,
[111, size=1] 	 0.12949017 	  1 2 3 4 5 6 7 8 9 10 11 12 13 14 15 16 17 18 19 20 21 22 23 24 25 26 27 28 29 30 31 32 33 34 35 36 37 38 39 40 41 42 43 44 45 46 47 48 49 51 52,
[112, size=2] 	 0.133894 	  1 2 3 4 5 6 7 8 9 10 11 12 13 14 15 16 17 18 19 20 21 22 23 24 25 26 27 28 29 30 31 32 33 34 35 36 37 38 39 40 41 42 43 44 45 46 47 48 49 52,
[113, size=3] 	 3.256145E-4 	  1 2 3 4 5 6 7 8 9 10 11 12 13 14 16 17 18 19 20 21 22 23 24 25 26 27 28 29 30 31 32 33 34 35 36 37 38 39 40 41 42 43 44 45 46 47 48 49 52,
[114, size=12] 	 7.278661E-4 	  1 2 4 5 6 7 8 10 12 14 18 20 21 22 23 24 25 26 27 28 29 30 31 32 33 34 35 36 37 38 39 40 41 42 43 44 45 46 47 48,
[115, size=16] 	 1.0844853E-4 	  1 2 4 5 6 7 8 10 12 14 18 20 21 22 23 24 25 26 27 28 29 30 31 32 33 34 35 36 37 38 39 40 41 42 43 44,
[116, size=1] 	 0.12755029 	  1 2 3 4 5 6 7 8 9 10 11 12 13 14 15 16 17 18 19 20 21 22 23 24 25 26 27 28 29 30 31 32 33 34 35 36 37 38 39 40 41 42 43 44 45 46 47 48 49 50 52,
[117, size=2] 	 0.0068834997 	  1 2 3 4 5 6 7 8 9 10 11 12 13 14 16 17 18 19 20 21 22 23 24 25 26 27 28 29 30 31 32 33 34 35 36 37 38 39 40 41 42 43 44 45 46 47 48 49 50 52,
[118, size=5] 	 3.2406757E-4 	  1 2 4 5 6 7 8 10 12 13 14 16 17 18 19 20 21 22 23 24 25 26 27 28 29 30 31 32 33 34 35 36 37 38 39 40 41 42 43 44 45 46 47 48 49 50 52,
[119, size=1] 	 0.34637976 	  1 2 3 4 5 6 7 8 9 10 11 12 13 14 16 17 18 19 20 21 22 23 24 25 26 27 28 29 30 31 32 33 34 35 36 37 38 39 40 41 42 43 44 45 46 47 48 49 50 51 52,
[120, size=6] 	 0.002126394 	  1 2 4 5 6 7 8 10 12 13 14 17 18 19 20 21 22 23 24 25 26 27 28 29 30 31 32 33 34 35 36 37 38 39 40 41 42 43 44 45 46 47 48 49 50 51,
[121, size=19] 	 0.0046761143 	  1 2 4 5 6 7 8 10 12 14 18 20 21 22 23 24 25 31 32 33 34 35 36 37 38 39 40 41 42 43 44 50 51,
[122, size=1] 	 0.41191822 	  1 2 3 4 5 6 7 8 9 10 12 13 14 15 16 17 18 19 20 21 22 23 24 25 26 27 28 29 30 31 32 33 34 35 36 37 38 39 40 41 42 43 44 45 46 47 48 49 50 51 52,
[123, size=2] 	 0.012418072 	  1 2 3 4 5 6 7 8 10 12 13 14 15 16 17 18 19 20 21 22 23 24 25 26 27 28 29 30 31 32 33 34 35 36 37 38 39 40 41 42 43 44 45 46 47 48 49 50 51 52,
[124, size=14] 	 0.0015362562 	  1 2 4 5 6 7 8 10 12 14 15 18 20 21 22 23 24 25 27 28 29 30 31 32 33 34 35 36 37 38 39 40 41 42 43 44 50 51,
[125, size=18] 	 0.003308692 	  1 2 4 5 6 7 8 10 12 14 15 18 20 21 22 23 24 25 31 32 33 34 35 36 37 38 39 40 41 42 43 44 50 51,
[126, size=1] 	 0.36836925 	  1 2 3 4 5 6 7 8 10 11 12 13 14 15 16 17 18 19 20 21 22 23 24 25 26 27 28 29 30 31 32 33 34 35 36 37 38 39 40 41 42 43 44 45 46 47 48 49 50 51 52,
[127, size=3] 	 8.655348E-4 	  1 2 4 5 6 7 8 10 11 12 13 14 15 16 17 18 19 20 21 22 23 24 25 26 27 28 29 30 31 32 33 34 35 36 37 38 39 40 41 42 43 44 45 46 47 48 49 50 51,
[128, size=1] 	 0.40836987 	  1 2 4 5 6 7 8 9 10 11 12 13 14 15 16 17 18 19 20 21 22 23 24 25 26 27 28 29 30 31 32 33 34 35 36 37 38 39 40 41 42 43 44 45 46 47 48 49 50 51 52,
[129, size=3] 	 0.0011339891 	  1 2 4 5 6 7 8 9 10 11 12 13 14 15 17 18 19 20 21 22 23 24 25 26 27 28 29 30 31 32 33 34 35 36 37 38 39 40 41 42 43 44 45 46 47 48 49 50 51,
[130, size=5] 	 3.8495494E-4 	  1 2 4 5 6 7 8 9 10 11 12 14 15 18 19 20 21 22 23 24 25 26 27 28 29 30 31 32 33 34 35 36 37 38 39 40 41 42 43 44 45 46 47 48 49 50 51,
[131, size=1] 	 0.41017523 	  1 2 3 4 5 6 7 8 9 10 11 12 13 14 15 16 17 18 19 20 21 22 23 24 25 26 27 28 29 30 31 32 33 34 35 36 37 38 39 40 41 42 43 44 45 46 47 48 49 50 51,
[132, size=2] 	 0.0017051366 	  1 2 3 4 5 6 7 8 9 10 11 12 13 14 15 17 18 19 20 21 22 23 24 25 26 27 28 29 30 31 32 33 34 35 36 37 38 39 40 41 42 43 44 45 46 47 48 49 50 51,
[133, size=3] 	 0.0012282297 	  1 2 3 4 5 6 7 8 9 10 11 12 13 14 15 18 19 20 21 22 23 24 25 26 27 28 29 30 31 32 33 34 35 36 37 38 39 40 41 42 43 44 45 46 47 48 49 50 51,
[134, size=1] 	 0.38142288 	  1 2 3 4 5 6 7 8 9 10 11 12 13 14 15 17 18 19 20 21 22 23 24 25 26 27 28 29 30 31 32 33 34 35 36 37 38 39 40 41 42 43 44 45 46 47 48 49 50 51 52,
[135, size=2] 	 0.003127278 	  1 2 3 4 5 6 7 8 9 10 11 12 13 14 15 18 19 20 21 22 23 24 25 26 27 28 29 30 31 32 33 34 35 36 37 38 39 40 41 42 43 44 45 46 47 48 49 50 51 52,
[136, size=1] 	 0.35703948 	  1 2 3 4 5 6 7 8 9 10 11 12 13 14 15 16 18 19 20 21 22 23 24 25 26 27 28 29 30 31 32 33 34 35 36 37 38 39 40 41 42 43 44 45 46 47 48 49 50 51 52,
[137, size=2] 	 0.011673805 	  1 2 3 4 5 6 7 8 9 10 11 12 14 15 16 18 19 20 21 22 23 24 25 26 27 28 29 30 31 32 33 34 35 36 37 38 39 40 41 42 43 44 45 46 47 48 49 50 51 52,
[138, size=1] 	 0.34926754 	  1 2 3 4 5 6 7 8 9 10 11 12 14 15 16 17 18 19 20 21 22 23 24 25 26 27 28 29 30 31 32 33 34 35 36 37 38 39 40 41 42 43 44 45 46 47 48 49 50 51 52,
[139, size=2] 	 0.009194006 	  1 2 3 4 5 6 7 8 9 10 11 12 14 15 16 17 18 20 21 22 23 24 25 26 27 28 29 30 31 32 33 34 35 36 37 38 39 40 41 42 43 44 45 46 47 48 49 50 51 52,
[140, size=1] 	 0.35610622 	  1 2 3 4 5 6 7 8 9 10 11 12 13 14 15 16 17 18 20 21 22 23 24 25 26 27 28 29 30 31 32 33 34 35 36 37 38 39 40 41 42 43 44 45 46 47 48 49 50 51 52,
[141, size=15] 	 2.60891E-4 	  1 2 3 4 5 6 7 8 9 10 11 12 13 14 15 16 17 18 20 21 22 23 24 25 35 36 37 38 39 40 41 42 43 44 50 51 52,
[142, size=1] 	 0.18541358 	  1 2 3 4 5 6 7 8 9 10 11 12 13 14 15 16 17 18 19 20 21 22 23 24 25 26 27 28 29 30 31 32 33 34 35 36 37 38 39 40 41 42 43 44 45 46 47 48 50 51 52,
[143, size=4] 	 0.0036223936 	  1 2 3 4 5 6 7 8 9 10 11 12 13 14 15 16 17 18 19 20 21 22 23 24 25 26 27 28 29 30 31 32 33 34 35 36 37 38 39 40 41 42 43 44 46 50 51 52,
[144, size=5] 	 0.006894949 	  1 2 3 4 5 6 7 8 9 10 11 12 13 14 15 16 17 18 19 20 21 22 23 24 25 26 27 28 29 30 31 32 33 34 35 36 37 38 39 40 41 42 43 44 50 51 52,
[145, size=6] 	 0.021946512 	  1 2 3 4 5 6 7 8 9 10 11 12 13 14 15 16 17 18 19 20 21 22 23 24 25 27 28 29 30 31 32 33 34 35 36 37 38 39 40 41 42 43 44 50 51 52,
[146, size=7] 	 0.04769862 	  1 2 3 4 5 6 7 8 9 10 11 12 13 14 15 16 17 18 19 20 21 22 23 24 25 28 29 30 31 32 33 34 35 36 37 38 39 40 41 42 43 44 50 51 52,
[147, size=8] 	 0.0028919324 	  1 2 3 4 5 6 7 8 9 10 11 12 13 14 15 16 17 18 19 20 21 22 23 24 25 29 30 31 32 33 34 35 36 37 38 39 40 41 42 43 44 50 51 52,
[148, size=10] 	 0.018636443 	  1 2 3 4 5 6 7 8 9 10 11 12 13 14 15 16 17 18 19 20 21 22 23 24 25 31 32 33 34 35 36 37 38 39 40 41 42 43 44 50 51 52,
[149, size=14] 	 0.022508577 	  1 2 3 4 5 6 7 8 9 10 11 12 13 14 15 16 17 18 19 20 21 22 23 24 25 35 36 37 38 39 40 41 42 43 44 50 51 52,
[150, size=16] 	 0.042703576 	  1 2 3 4 5 6 7 8 9 10 11 12 13 14 15 16 17 18 19 20 21 22 23 24 25 37 38 39 40 41 42 43 44 50 51 52,
[151, size=1] 	 0.025587719 	  1 2 3 4 5 6 7 8 9 10 11 12 13 14 15 16 17 18 19 20 21 22 23 24 25 26 27 28 29 30 31 32 33 34 35 36 37 38 39 40 41 42 43 44 45 46 47 49 50 51 52,
[152, size=4] 	 0.12787426 	  1 2 3 4 5 6 7 8 9 10 11 12 13 14 15 16 17 18 19 20 21 22 23 24 25 26 27 28 29 30 31 32 33 34 35 36 37 38 39 40 41 42 43 44 49 50 51 52,
[153, size=5] 	 0.009193107 	  1 2 3 4 5 6 7 8 9 10 11 12 13 14 15 16 17 18 19 20 21 22 23 24 25 27 28 29 30 31 32 33 34 35 36 37 38 39 40 41 42 43 44 49 50 51 52,
[154, size=6] 	 0.016829828 	  1 2 3 4 5 6 7 8 9 10 11 12 13 14 15 16 17 18 19 20 21 22 23 24 25 28 29 30 31 32 33 34 35 36 37 38 39 40 41 42 43 44 49 50 51 52,
[155, size=7] 	 0.004781502 	  1 2 3 4 5 6 7 8 9 10 11 12 13 14 15 16 17 18 19 20 21 22 23 24 25 29 30 31 32 33 34 35 36 37 38 39 40 41 42 43 44 49 50 51 52,
[156, size=13] 	 0.0016459235 	  1 2 3 4 5 6 7 8 9 10 11 12 13 14 15 16 17 18 19 20 21 22 23 24 25 35 36 37 38 39 40 41 42 43 44 49 50 51 52,
[157, size=1] 	 0.009599503 	  1 2 3 4 5 6 7 8 9 10 11 12 13 14 15 16 17 18 19 20 21 22 23 24 25 26 27 28 29 30 31 32 33 34 35 36 37 38 39 40 41 42 43 44 45 46 48 49 50 51 52,
[158, size=2] 	 0.006683686 	  1 2 3 4 5 6 7 8 9 10 11 12 13 14 15 16 17 18 19 20 21 22 23 24 25 26 27 28 29 30 31 32 33 34 35 36 37 38 39 40 41 42 43 44 46 48 49 50 51 52,
[159, size=3] 	 0.0046660504 	  1 2 3 4 5 6 7 8 9 10 11 12 13 14 15 16 17 18 19 20 21 22 23 24 25 26 27 28 29 30 31 32 33 34 35 36 37 38 39 40 41 42 43 44 48 49 50 51 52,
[160, size=4] 	 0.002042589 	  1 2 3 4 5 6 7 8 9 10 11 12 13 14 15 16 17 18 19 20 21 22 23 24 25 27 28 29 30 31 32 33 34 35 36 37 38 39 40 41 42 43 44 48 49 50 51 52,
[161, size=12] 	 5.369229E-4 	  1 2 3 4 5 6 7 8 9 10 11 12 13 14 15 16 17 18 19 20 21 22 23 24 25 35 36 37 38 39 40 41 42 43 44 48 49 50 51 52,
[162, size=1] 	 0.0072860154 	  1 2 3 4 5 6 7 8 9 10 11 12 13 14 15 16 17 18 19 20 21 22 23 24 25 26 27 28 29 30 31 32 33 34 35 36 37 38 39 40 41 42 43 44 46 47 48 49 50 51 52,
[163, size=2] 	 8.2035735E-4 	  1 2 3 4 5 6 7 8 9 10 11 12 13 14 15 16 17 18 19 20 21 22 23 24 25 26 27 28 29 30 31 32 33 34 35 36 37 38 39 40 41 42 43 44 47 48 49 50 51 52,
[164, size=3] 	 1.9311755E-4 	  1 2 3 4 5 6 7 8 9 10 11 12 13 14 15 16 17 18 19 20 21 22 23 24 25 27 28 29 30 31 32 33 34 35 36 37 38 39 40 41 42 43 44 47 48 49 50 51 52,
[165, size=1] 	 0.018555181 	  1 2 3 4 5 6 7 8 9 10 11 12 13 14 15 16 17 18 19 20 21 22 23 24 25 26 27 28 29 30 31 32 33 34 35 36 37 38 39 40 41 42 43 44 45 47 48 49 50 51 52,
[166, size=1] 	 0.1456649 	  1 2 3 4 5 6 7 8 9 10 11 12 13 14 15 16 17 18 19 20 21 22 23 24 25 27 28 29 30 31 32 33 34 35 36 37 38 39 40 41 42 43 44 45 46 47 48 49 50 51 52,
[167, size=11] 	 0.0043253736 	  1 2 3 4 5 6 7 8 9 10 11 12 13 14 15 16 17 18 19 20 21 22 23 24 25 37 38 39 40 41 42 43 44 45 46 47 48 49 50 51 52,
[168, size=1] 	 0.1889307 	  1 2 3 4 5 6 7 8 9 10 11 12 13 14 15 16 17 18 19 20 21 22 23 24 25 26 28 29 30 31 32 33 34 35 36 37 38 39 40 41 42 43 44 45 46 47 48 49 50 51 52,
[169, size=1] 	 0.11537402 	  1 2 3 4 5 6 7 8 9 10 11 12 13 14 15 16 17 18 19 20 21 22 23 24 25 26 27 29 30 31 32 33 34 35 36 37 38 39 40 41 42 43 44 45 46 47 48 49 50 51 52,
[170, size=2] 	 0.009205726 	  1 2 3 4 5 6 7 8 9 10 11 12 13 14 15 16 17 18 19 20 21 22 23 24 25 26 27 29 31 32 33 34 35 36 37 38 39 40 41 42 43 44 45 46 47 48 49 50 51 52,
[171, size=3] 	 0.101272605 	  1 2 3 4 5 6 7 8 9 10 11 12 13 14 15 16 17 18 19 20 21 22 23 24 25 26 27 31 32 33 34 35 36 37 38 39 40 41 42 43 44 45 46 47 48 49 50 51 52,
[172, size=4] 	 0.0032494639 	  1 2 3 4 5 6 7 8 9 10 11 12 13 14 15 16 17 18 19 20 21 22 23 24 25 26 27 31 32 33 35 36 37 38 39 40 41 42 43 44 45 46 47 48 49 50 51 52,
[173, size=6] 	 0.0016923755 	  1 2 3 4 5 6 7 8 9 10 11 12 13 14 15 16 17 18 19 20 21 22 23 24 25 26 27 33 35 36 37 38 39 40 41 42 43 44 45 46 47 48 49 50 51 52,
[174, size=8] 	 0.004181484 	  1 2 3 4 5 6 7 8 9 10 11 12 13 14 15 16 17 18 19 20 21 22 23 24 25 26 27 36 37 38 39 40 41 42 43 44 45 46 47 48 49 50 51 52,
[175, size=1] 	 0.09616042 	  1 2 3 4 5 6 7 8 9 10 11 12 13 14 15 16 17 18 19 20 21 22 23 24 25 26 27 28 29 31 32 33 34 35 36 37 38 39 40 41 42 43 44 45 46 47 48 49 50 51 52,
[176, size=2] 	 0.031662684 	  1 2 3 4 5 6 7 8 9 10 11 12 13 14 15 16 17 18 19 20 21 22 23 24 25 26 27 28 31 32 33 34 35 36 37 38 39 40 41 42 43 44 45 46 47 48 49 50 51 52,
[177, size=3] 	 8.1322587E-4 	  1 2 3 4 5 6 7 8 9 10 11 12 13 14 15 16 17 18 19 20 21 22 23 24 25 26 27 28 31 32 33 35 36 37 38 39 40 41 42 43 44 45 46 47 48 49 50 51 52,
[178, size=1] 	 0.0945447 	  1 2 3 4 5 6 7 8 9 10 11 12 13 14 15 16 17 18 19 20 21 22 23 24 25 26 27 28 30 31 32 33 34 35 36 37 38 39 40 41 42 43 44 45 46 47 48 49 50 51 52,
[179, size=2] 	 3.5187617E-4 	  1 2 3 4 5 6 7 8 9 10 11 12 13 14 15 16 17 18 19 20 21 22 23 24 25 26 27 28 30 31 32 33 35 36 37 38 39 40 41 42 43 44 45 46 47 48 49 50 51 52,
[180, size=1] 	 0.24216856 	  1 2 3 4 5 6 7 8 9 10 11 12 13 14 15 16 17 18 19 20 21 22 23 24 25 26 27 28 29 30 31 32 33 35 36 37 38 39 40 41 42 43 44 45 46 47 48 49 50 51 52,
[181, size=3] 	 0.0037954685 	  1 2 3 4 5 6 7 8 9 10 11 12 13 14 15 16 17 18 19 20 21 22 23 24 25 26 27 28 29 30 33 35 36 37 38 39 40 41 42 43 44 45 46 47 48 49 50 51 52,
[182, size=6] 	 0.01750762 	  1 2 3 4 5 6 7 8 9 10 11 12 13 14 15 16 17 18 19 20 21 22 23 24 25 26 27 28 29 30 37 38 39 40 41 42 43 44 45 46 47 48 49 50 51 52,
[183, size=1] 	 0.14616832 	  1 2 3 4 5 6 7 8 9 10 11 12 13 14 15 16 17 18 19 20 21 22 23 24 25 26 27 28 29 30 31 33 34 35 36 37 38 39 40 41 42 43 44 45 46 47 48 49 50 51 52,
[184, size=2] 	 0.050056912 	  1 2 3 4 5 6 7 8 9 10 11 12 13 14 15 16 17 18 19 20 21 22 23 24 25 26 27 28 29 30 33 34 35 36 37 38 39 40 41 42 43 44 45 46 47 48 49 50 51 52,
[185, size=3] 	 0.021608284 	  1 2 3 4 5 6 7 8 9 10 11 12 13 14 15 16 17 18 19 20 21 22 23 24 25 26 27 28 29 30 34 35 36 37 38 39 40 41 42 43 44 45 46 47 48 49 50 51 52,
[186, size=1] 	 0.15011899 	  1 2 3 4 5 6 7 8 9 10 11 12 13 14 15 16 17 18 19 20 21 22 23 24 25 26 27 28 29 30 32 33 34 35 36 37 38 39 40 41 42 43 44 45 46 47 48 49 50 51 52,
[187, size=4] 	 4.9554865E-4 	  1 2 3 4 5 6 7 8 9 10 11 12 13 14 15 16 17 18 19 20 21 22 23 24 25 26 27 28 29 30 32 34 37 38 39 40 41 42 43 44 45 46 47 48 49 50 51 52,
[188, size=1] 	 0.2016282 	  1 2 3 4 5 6 7 8 9 10 11 12 13 14 15 16 17 18 19 20 21 22 23 24 25 26 27 28 29 30 31 32 34 35 36 37 38 39 40 41 42 43 44 45 46 47 48 49 50 51 52,
[189, size=2] 	 0.0061559393 	  1 2 3 4 5 6 7 8 9 10 11 12 13 14 15 16 17 18 19 20 21 22 23 24 25 26 27 28 29 30 31 32 34 36 37 38 39 40 41 42 43 44 45 46 47 48 49 50 51 52,
[190, size=3] 	 0.0084122075 	  1 2 3 4 5 6 7 8 9 10 11 12 13 14 15 16 17 18 19 20 21 22 23 24 25 26 27 28 29 30 31 32 34 37 38 39 40 41 42 43 44 45 46 47 48 49 50 51 52,
[191, size=1] 	 0.22366974 	  1 2 3 4 5 6 7 8 9 10 11 12 13 14 15 16 17 18 19 20 21 22 23 24 25 26 27 28 29 30 31 32 33 34 36 37 38 39 40 41 42 43 44 45 46 47 48 49 50 51 52,
[192, size=1] 	 0.235442 	  1 2 3 4 5 6 7 8 9 10 11 12 13 14 15 16 17 18 19 20 21 22 23 24 25 26 27 28 29 30 31 32 33 34 35 37 38 39 40 41 42 43 44 45 46 47 48 49 50 51 52,
;
END; [Splits]

BEGIN Network;
DIMENSIONS ntax=52 nvertices=1144 nedges=2094;
DRAW to_scale;
TRANSLATE
2 'sec24_celegans',
3 'sec24_drosophila',
4 'sec24_apis',
5 'sec24_gallus',
6 'sec24_mus',
7 'sec24_rattus',
8 'sec24_danio',
9 'sec24_homo',
10 'sec24_bos',
11 'sec24_ciona',
12 'sec24_monosiga',
13 'sec24_Phaeodactylum_t',
14 'sec24_thalassiosira',
15 'sec24_phytophthora',
16 'sec24_Ostreococcus',
17 'sec24_Volvox',
18 'sec24_chlamydomonas',
19 'sec24_physcomitrella',
20 'sec24_populus',
21 'sec24_oryza',
22 'sec24_arabidopsis',
23 'sec24_cmerolae',
24 'sec24_dictyostelium',
25 'sec24_Toxoplasma_g',
26 'sec24_cryptosporidium_h',
27 'sec24_plasmodium_f',
28 'sec24_plasmodium_b',
29 'sec24_theileria',
30 'sec24_ehistolytica',
31 'sec24_Ecuni',
32 'sec24_giardia',
33 'sec24_trichomonas',
34 'sec24_leishmania',
35 'sec24_naegleria',
36 'sec24_tetrahymena',
37 'sec24_xenopus',
38 'sec24_Scas_Contig694_32',
39 'sec24_Sbay_Contig665_8',
40 'sec24_Spar_c440_10616',
41 'sec24_Scerevisiae',
42 'sec24_Smik',
43 'sec24_candida_g',
44 'sec24_kluyveromyces',
45 'sec24_debaromyces',
46 'sec24_candida_a',
47 'sec24_pichia',
48 'sec24_spombe',
49 'sec24_aspergillus',
50 'sec24_neurospora',
51 'sec24_yarrowia',
52 'sec24_ustilago',
53 'sec24_cryptococcus',
;
VERTICES
1 -0.28050798 0.0 w=2 h=2 s=n,
2 0.0 0.0 w=2 h=2 c=102 51 0 b=102 51 0,
3 -0.030909123 0.054742035 w=2 h=2 c=102 51 0 b=102 51 0,
4 -0.04592495 0.09005626 w=2 h=2 c=102 51 0 b=102 51 0,
5 -0.068542294 0.1283926 w=2 h=2 c=102 51 0 b=102 51 0,
6 -0.08007657 0.15451522 w=2 h=2 c=102 51 0 b=102 51 0,
7 -0.082693644 0.15896511 w=2 h=2 c=102 51 0 b=102 51 0,
8 -0.09603546 0.18372053 w=2 h=2 c=102 51 0 b=102 51 0,
9 -0.12339567 0.20792598 w=2 h=2 c=102 51 0 b=102 51 0,
10 -0.14232285 0.21862802 w=2 h=2 c=102 51 0 b=102 51 0,
11 -0.15903941 0.2712979 w=2 h=2 c=102 51 0 b=102 51 0,
12 -0.23133495 0.2899878 w=2 h=2 c=102 51 0 b=102 51 0,
13 -0.29159093 0.30358872 w=2 h=2 c=51 0 255 b=51 0 255,
14 -0.32350594 0.29638168 w=2 h=2 c=51 0 255 b=51 0 255,
15 -0.3612585 0.30969054 w=2 h=2 c=51 0 255 b=51 0 255,
16 -0.41111568 0.30368513 w=2 h=2 c=0 153 0 b=0 153 0,
17 -0.4537168 0.2970267 w=2 h=2 c=0 153 0 b=0 153 0,
18 -0.4610619 0.2790513 w=2 h=2 c=0 153 0 b=0 153 0,
19 -0.50984734 0.25414065 w=2 h=2 c=0 153 0 b=0 153 0,
20 -0.54037666 0.2502837 w=2 h=2 c=0 153 0 b=0 153 0,
21 -0.5438254 0.22188252 w=2 h=2 c=0 153 0 b=0 153 0,
22 -0.573397 0.22259668 w=2 h=2 c=0 153 0 b=0 153 0,
23 -0.64154017 0.18662846 w=2 h=2 c=0 153 0 b=0 153 0,
24 -0.66583204 0.14766106 w=2 h=2 c=153 0 153 b=153 0 153,
25 -0.700038 0.09946655 w=2 h=2 c=51 0 255 b=51 0 255,
26 -0.7183724 0.06647739 w=2 h=2 c=51 0 255 b=51 0 255,
27 -0.7156342 0.022855239 w=2 h=2 c=51 0 255 b=51 0 255,
28 -0.71647257 0.005773057 w=2 h=2 c=51 0 255 b=51 0 255,
29 -0.7495697 -0.06313436 w=2 h=2 c=51 0 255 b=51 0 255,
30 -0.7945427 -0.13066305 w=2 h=2 c=153 0 153 b=153 0 153,
31 -0.7331328 -0.16351512 w=2 h=2 c=255 0 0 b=255 0 0,
32 -0.73966074 -0.21987356 w=2 h=2 c=153 153 0 b=153 153 0,
33 -0.7175817 -0.2648892 w=2 h=2 c=153 153 0 b=153 153 0,
34 -0.66695815 -0.28662238 w=2 h=2 c=153 153 0 b=153 153 0,
35 -0.6186699 -0.30725327 w=2 h=2 c=153 153 0 b=153 153 0,
36 -0.5781747 -0.33136082 w=2 h=2 c=51 0 255 b=51 0 255,
37 -0.53767884 -0.35003492 w=2 h=2 c=102 0 0 b=102 0 0,
38 -0.39347914 -0.35848224 w=2 h=2 c=255 0 0 b=255 0 0,
39 -0.33238012 -0.37188172 w=2 h=2 c=255 0 0 b=255 0 0,
40 -0.32723826 -0.37050736 w=2 h=2 c=255 0 0 b=255 0 0,
41 -0.32556936 -0.3694626 w=2 h=2 c=255 0 0 b=255 0 0,
42 -0.3216637 -0.37090462 w=2 h=2 c=255 0 0 b=255 0 0,
43 -0.2772237 -0.3567379 w=2 h=2 c=255 0 0 b=255 0 0,
44 -0.24311459 -0.3573142 w=2 h=2 c=255 0 0 b=255 0 0,
45 -0.18861575 -0.31578192 w=2 h=2 c=255 0 0 b=255 0 0,
46 -0.1682921 -0.31066152 w=2 h=2 c=255 0 0 b=255 0 0,
47 -0.16473636 -0.2946615 w=2 h=2 c=255 0 0 b=255 0 0,
48 -0.10484969 -0.25969028 w=2 h=2 c=255 0 0 b=255 0 0,
49 -0.10637976 -0.21457681 w=2 h=2 c=255 0 0 b=255 0 0,
50 -0.09327705 -0.20145494 w=2 h=2 c=255 0 0 b=255 0 0,
51 -0.07031044 -0.17766722 w=2 h=2 c=255 0 0 b=255 0 0,
52 -0.061912395 -0.12577407 w=2 h=2 c=255 0 0 b=255 0 0,
53 -0.054526135 -0.09621558 w=2 h=2 c=255 0 0 b=255 0 0,
54 -0.28665206 -3.71648E-4 w=2 h=2 s=n,
55 -0.2857105 6.3170015E-4 w=2 h=2 s=n,
56 -0.29185456 2.6005215E-4 w=2 h=2 s=n,
57 -0.31712884 -0.0028087979 w=2 h=2 s=n,
58 -0.3119263 -0.0034404981 w=2 h=2 s=n,
59 -0.32401827 -0.0064246566 w=2 h=2 s=n,
60 -0.31881574 -0.007056357 w=2 h=2 s=n,
61 -0.34165633 -0.01708723 w=2 h=2 s=n,
62 -0.3364538 -0.017718932 w=2 h=2 s=n,
63 -0.31760666 -0.0029265748 w=2 h=2 s=n,
64 -0.32449612 -0.0065424335 w=2 h=2 s=n,
65 -0.34213418 -0.017205007 w=2 h=2 s=n,
66 -0.3461912 -0.019030932 w=2 h=2 s=n c=255 0 0 b=255 0 0,
67 -0.34571338 -0.018913155 w=2 h=2 s=n,
68 -0.34792474 -0.020389063 w=2 h=2 s=n c=255 0 0 b=255 0 0,
69 -0.3474469 -0.020271286 w=2 h=2 s=n c=255 0 0 b=255 0 0,
70 -0.34338984 -0.018445361 w=2 h=2 s=n,
71 -0.33818734 -0.01907706 w=2 h=2 s=n c=255 0 0 b=255 0 0,
72 -0.28632307 0.0011743923 w=2 h=2 s=n,
73 -0.29246715 8.027443E-4 w=2 h=2 s=n,
74 -0.3177414 -0.0022661057 w=2 h=2 s=n,
75 -0.31821924 -0.0023838826 w=2 h=2 s=n,
76 -0.32510868 -0.005999741 w=2 h=2 s=n,
77 -0.34274673 -0.016662316 w=2 h=2 s=n,
78 -0.34680378 -0.018488241 w=2 h=2 s=n,
79 -0.3485373 -0.01984637 w=2 h=2 s=n c=255 0 0 b=255 0 0,
80 -0.2865802 0.0014315326 w=2 h=2 s=n,
81 -0.29272428 0.0010598846 w=2 h=2 s=n,
82 -0.31799853 -0.0020089655 w=2 h=2 s=n,
83 -0.31847638 -0.0021267424 w=2 h=2 s=n,
84 -0.3253658 -0.005742601 w=2 h=2 s=n,
85 -0.34300387 -0.016405176 w=2 h=2 s=n,
86 -0.34706092 -0.018231101 w=2 h=2 s=n,
87 -0.34879443 -0.01958923 w=2 h=2 s=n c=255 0 0 b=255 0 0,
88 -0.34732357 -0.01831295 w=2 h=2 s=n,
89 -0.3490571 -0.01967108 w=2 h=2 s=n c=255 0 0 b=255 0 0,
90 -0.34879997 -0.01992822 w=2 h=2 s=n c=255 0 0 b=255 0 0,
91 -0.3481874 -0.020470912 w=2 h=2 s=n c=255 0 0 b=255 0 0,
92 -0.2933543 0.001771024 w=2 h=2 s=n,
93 -0.31862855 -0.0012978262 w=2 h=2 s=n,
94 -0.3191064 -0.001415603 w=2 h=2 s=n,
95 -0.32599583 -0.005031462 w=2 h=2 s=n,
96 -0.3436339 -0.015694037 w=2 h=2 s=n,
97 -0.34769094 -0.01751996 w=2 h=2 s=n,
98 -0.3479536 -0.01760181 w=2 h=2 s=n,
99 -0.34968713 -0.018959941 w=2 h=2 s=n c=255 0 0 b=255 0 0,
100 -0.2936822 0.0021895205 w=2 h=2 s=n,
101 -0.31895643 -8.7932945E-4 w=2 h=2 s=n,
102 -0.31943426 -9.971063E-4 w=2 h=2 s=n,
103 -0.32632372 -0.004612965 w=2 h=2 s=n,
104 -0.34396178 -0.01527554 w=2 h=2 s=n,
105 -0.3480188 -0.017101465 w=2 h=2 s=n,
106 -0.34828147 -0.017183315 w=2 h=2 s=n,
107 -0.35001498 -0.018541444 w=2 h=2 s=n,
108 -0.31910864 -7.0753024E-4 w=2 h=2 s=n,
109 -0.31958646 -8.253071E-4 w=2 h=2 s=n,
110 -0.32647592 -0.004441166 w=2 h=2 s=n,
111 -0.34411398 -0.015103741 w=2 h=2 s=n,
112 -0.348171 -0.016929666 w=2 h=2 s=n,
113 -0.34843367 -0.017011516 w=2 h=2 s=n,
114 -0.35016719 -0.018369645 w=2 h=2 s=n,
115 -0.31927788 -6.0520717E-4 w=2 h=2 s=n,
116 -0.31975573 -7.22984E-4 w=2 h=2 s=n,
117 -0.32664517 -0.004338843 w=2 h=2 s=n,
118 -0.34428322 -0.015001417 w=2 h=2 s=n,
119 -0.34834027 -0.016827341 w=2 h=2 s=n,
120 -0.34860292 -0.016909191 w=2 h=2 s=n,
121 -0.35033646 -0.018267322 w=2 h=2 s=n,
122 -0.35018426 -0.018439122 w=2 h=2 s=n,
123 -0.34985638 -0.018857617 w=2 h=2 s=n,
124 -0.34922636 -0.019568756 w=2 h=2 s=n c=255 0 0 b=255 0 0,
125 -0.3191569 -6.6477165E-4 w=2 h=2 s=n,
126 -0.31932616 -5.624486E-4 w=2 h=2 s=n,
127 -0.31980398 -6.8022544E-4 w=2 h=2 s=n,
128 -0.32669345 -0.004296084 w=2 h=2 s=n,
129 -0.3443315 -0.014958659 w=2 h=2 s=n,
130 -0.34838852 -0.016784584 w=2 h=2 s=n,
131 -0.3486512 -0.016866433 w=2 h=2 s=n,
132 -0.3503847 -0.018224563 w=2 h=2 s=n,
133 -0.31998515 -1.0757842E-4 w=2 h=2 s=n,
134 -0.320463 -2.2535528E-4 w=2 h=2 s=n,
135 -0.32735243 -0.0038412139 w=2 h=2 s=n,
136 -0.3449905 -0.014503788 w=2 h=2 s=n,
137 -0.3490475 -0.016329713 w=2 h=2 s=n,
138 -0.3493102 -0.016411563 w=2 h=2 s=n,
139 -0.3510437 -0.017769692 w=2 h=2 s=n,
140 -0.32072976 -6.407991E-5 w=2 h=2 s=n,
141 -0.32761922 -0.0036799386 w=2 h=2 s=n,
142 -0.34525725 -0.014342513 w=2 h=2 s=n,
143 -0.3493143 -0.016168438 w=2 h=2 s=n,
144 -0.34957698 -0.016250288 w=2 h=2 s=n,
145 -0.3513105 -0.017608417 w=2 h=2 s=n,
146 -0.3494321 -0.016123762 w=2 h=2 s=n,
147 -0.34969476 -0.016205613 w=2 h=2 s=n,
148 -0.3514283 -0.017563744 w=2 h=2 s=n,
149 -0.3511615 -0.017725019 w=2 h=2 s=n,
150 -0.35050252 -0.018179888 w=2 h=2 s=n,
151 -0.35045424 -0.018222647 w=2 h=2 s=n,
152 -0.35030204 -0.018394446 w=2 h=2 s=n,
153 -0.3499742 -0.018812943 w=2 h=2 s=n,
154 -0.34970334 -0.016203497 w=2 h=2 s=n,
155 -0.35143688 -0.017561628 w=2 h=2 s=n,
156 -0.3511701 -0.017722903 w=2 h=2 s=n,
157 -0.3505111 -0.018177772 w=2 h=2 s=n,
158 -0.35046282 -0.01822053 w=2 h=2 s=n,
159 -0.35031062 -0.01839233 w=2 h=2 s=n,
160 -0.34998277 -0.018810827 w=2 h=2 s=n,
161 -0.34986496 -0.018855503 w=2 h=2 s=n,
162 -0.34923494 -0.019566642 w=2 h=2 s=n c=255 0 0 b=255 0 0,
163 -0.3551701 -0.0144999875 w=2 h=2 s=n,
164 -0.35690364 -0.015858117 w=2 h=2 s=n,
165 -0.35663685 -0.016019393 w=2 h=2 s=n,
166 -0.35597786 -0.016474262 w=2 h=2 s=n,
167 -0.35592958 -0.01651702 w=2 h=2 s=n,
168 -0.35577738 -0.01668882 w=2 h=2 s=n,
169 -0.35544953 -0.017107317 w=2 h=2 s=n,
170 -0.35733554 -0.015723532 w=2 h=2 s=n,
171 -0.3582126 -0.015507359 w=2 h=2 s=n,
172 -0.3583222 -0.015604469 w=2 h=2 s=n,
173 -0.35744515 -0.015820643 w=2 h=2 s=n,
174 -0.35701326 -0.015955228 w=2 h=2 s=n,
175 -0.35674646 -0.016116504 w=2 h=2 s=n,
176 -0.35608748 -0.016571373 w=2 h=2 s=n,
177 -0.3560392 -0.016614132 w=2 h=2 s=n,
178 -0.355887 -0.01678593 w=2 h=2 s=n,
179 -0.35555914 -0.017204428 w=2 h=2 s=n,
180 -0.35009238 -0.018907938 w=2 h=2 s=n,
181 -0.34997457 -0.018952614 w=2 h=2 s=n c=255 0 0 b=255 0 0,
182 -0.34934458 -0.019663753 w=2 h=2 s=n c=255 0 0 b=255 0 0,
183 -0.349336 -0.019665867 w=2 h=2 s=n c=255 0 0 b=255 0 0,
184 -0.34916672 -0.019768192 w=2 h=2 s=n c=255 0 0 b=255 0 0,
185 -0.3489096 -0.020025332 w=2 h=2 s=n c=255 0 0 b=255 0 0,
186 -0.348297 -0.020568023 w=2 h=2 s=n c=255 0 0 b=255 0 0,
187 -0.2845952 0.007801698 w=2 h=2 s=n,
188 -0.29073927 0.00743005 w=2 h=2 s=n,
189 -0.2913693 0.008141189 w=2 h=2 s=n,
190 -0.29169714 0.008559686 w=2 h=2 s=n,
191 -0.3169714 0.0054908358 w=2 h=2 s=n,
192 -0.3171236 0.005662635 w=2 h=2 s=n,
193 -0.31717187 0.005705394 w=2 h=2 s=n,
194 -0.31734112 0.005807717 w=2 h=2 s=n,
195 -0.31800014 0.006262587 w=2 h=2 s=n,
196 -0.31847796 0.00614481 w=2 h=2 s=n,
197 -0.31874475 0.0063060853 w=2 h=2 s=n,
198 -0.32563418 0.0026902268 w=2 h=2 s=n,
199 -0.34327224 -0.007972348 w=2 h=2 s=n,
200 -0.3473293 -0.0097982725 w=2 h=2 s=n,
201 -0.34744707 -0.009753598 w=2 h=2 s=n,
202 -0.34770975 -0.009835447 w=2 h=2 s=n,
203 -0.34771833 -0.009833332 w=2 h=2 s=n,
204 -0.3531851 -0.008129822 w=2 h=2 s=n,
205 -0.3549186 -0.009487952 w=2 h=2 s=n,
206 -0.3553505 -0.009353368 w=2 h=2 s=n,
207 -0.35622755 -0.009137194 w=2 h=2 s=n,
208 -0.35640943 -0.009206165 w=2 h=2 s=n,
209 -0.35839444 -0.01557633 w=2 h=2 s=n,
210 -0.35850406 -0.01567344 w=2 h=2 s=n,
211 -0.357627 -0.015889615 w=2 h=2 s=n,
212 -0.3571951 -0.016024198 w=2 h=2 s=n,
213 -0.35692832 -0.016185474 w=2 h=2 s=n,
214 -0.35626933 -0.016640345 w=2 h=2 s=n,
215 -0.35622108 -0.016683104 w=2 h=2 s=n,
216 -0.35606888 -0.016854903 w=2 h=2 s=n,
217 -0.355741 -0.017273398 w=2 h=2 s=n,
218 -0.35027424 -0.018976908 w=2 h=2 s=n c=255 0 0 b=255 0 0,
219 -0.35015646 -0.019021584 w=2 h=2 s=n c=255 0 0 b=255 0 0,
220 -0.34952644 -0.019732723 w=2 h=2 s=n c=255 0 0 b=255 0 0,
221 -0.34951785 -0.019734839 w=2 h=2 s=n c=255 0 0 b=255 0 0,
222 -0.34934857 -0.019837162 w=2 h=2 s=n c=255 0 0 b=255 0 0,
223 -0.36016223 -0.020045683 w=2 h=2 s=n c=255 0 0 b=255 0 0,
224 -0.35928518 -0.020261858 w=2 h=2 s=n c=255 0 0 b=255 0 0,
225 -0.35885328 -0.020396441 w=2 h=2 s=n c=255 0 0 b=255 0 0,
226 -0.3585865 -0.020557716 w=2 h=2 s=n c=255 0 0 b=255 0 0,
227 -0.3579275 -0.021012587 w=2 h=2 s=n c=255 0 0 b=255 0 0,
228 -0.35787925 -0.021055346 w=2 h=2 s=n c=255 0 0 b=255 0 0,
229 -0.35772705 -0.021227146 w=2 h=2 s=n c=255 0 0 b=255 0 0,
230 -0.35739917 -0.021645641 w=2 h=2 s=n c=255 0 0 b=255 0 0,
231 -0.3519324 -0.023349151 w=2 h=2 s=n c=255 0 0 b=255 0 0,
232 -0.35181463 -0.023393827 w=2 h=2 s=n c=255 0 0 b=255 0 0,
233 -0.3511846 -0.024104966 w=2 h=2 s=n c=255 0 0 b=255 0 0,
234 -0.35117602 -0.024107082 w=2 h=2 s=n c=255 0 0 b=255 0 0,
235 -0.35100675 -0.024209404 w=2 h=2 s=n c=255 0 0 b=255 0 0,
236 -0.3508249 -0.024140434 w=2 h=2 s=n c=255 0 0 b=255 0 0,
237 -0.35056776 -0.024397574 w=2 h=2 s=n c=255 0 0 b=255 0 0,
238 -0.34995517 -0.024940265 w=2 h=2 s=n c=255 0 0 b=255 0 0,
239 -0.34984556 -0.024843154 w=2 h=2 s=n c=255 0 0 b=255 0 0,
240 -0.36114657 -0.023204561 w=2 h=2 s=n c=255 0 0 b=255 0 0,
241 -0.36026952 -0.023420734 w=2 h=2 s=n c=255 0 0 b=255 0 0,
242 -0.35983762 -0.023555318 w=2 h=2 s=n c=255 0 0 b=255 0 0,
243 -0.35957086 -0.023716595 w=2 h=2 s=n c=255 0 0 b=255 0 0,
244 -0.35891184 -0.024171464 w=2 h=2 s=n c=255 0 0 b=255 0 0,
245 -0.3588636 -0.024214223 w=2 h=2 s=n c=255 0 0 b=255 0 0,
246 -0.3587114 -0.024386022 w=2 h=2 s=n c=255 0 0 b=255 0 0,
247 -0.3583835 -0.02480452 w=2 h=2 s=n c=255 0 0 b=255 0 0,
248 -0.35291675 -0.02650803 w=2 h=2 s=n c=255 0 0 b=255 0 0,
249 -0.35279897 -0.026552703 w=2 h=2 s=n c=255 0 0 b=255 0 0,
250 -0.35216895 -0.027263843 w=2 h=2 s=n c=255 0 0 b=255 0 0,
251 -0.35216036 -0.027265958 w=2 h=2 s=n c=255 0 0 b=255 0 0,
252 -0.3519911 -0.027368281 w=2 h=2 s=n c=255 0 0 b=255 0 0,
253 -0.35180923 -0.027299311 w=2 h=2 s=n c=255 0 0 b=255 0 0,
254 -0.3515521 -0.027556451 w=2 h=2 s=n c=255 0 0 b=255 0 0,
255 -0.3509395 -0.028099144 w=2 h=2 s=n c=255 0 0 b=255 0 0,
256 -0.3508299 -0.028002033 w=2 h=2 s=n c=255 0 0 b=255 0 0,
257 -0.34913814 -0.007303653 w=2 h=2 s=n,
258 -0.34940082 -0.0073855026 w=2 h=2 s=n,
259 -0.3494094 -0.007383387 w=2 h=2 s=n,
260 -0.35487616 -0.005679877 w=2 h=2 s=n,
261 -0.35660967 -0.007038007 w=2 h=2 s=n,
262 -0.35704157 -0.0069034225 w=2 h=2 s=n,
263 -0.35791862 -0.0066872486 w=2 h=2 s=n,
264 -0.3581005 -0.0067562195 w=2 h=2 s=n,
265 -0.36008552 -0.0131263845 w=2 h=2 s=n,
266 -0.36019513 -0.013223495 w=2 h=2 s=n,
267 -0.35592827 -0.00449227 w=2 h=2 s=n,
268 -0.3576618 -0.0058504 w=2 h=2 s=n,
269 -0.3580937 -0.0057158154 w=2 h=2 s=n,
270 -0.35897076 -0.0054996414 w=2 h=2 s=n,
271 -0.35915262 -0.0055686124 w=2 h=2 s=n,
272 -0.36113766 -0.011938778 w=2 h=2 s=n,
273 -0.36124727 -0.012035889 w=2 h=2 s=n,
274 -0.3595562 -0.014485833 w=2 h=2 s=n,
275 -0.36121437 -0.018858075 w=2 h=2 s=n,
276 -0.35846984 -0.001248228 w=2 h=2 s=n,
277 -0.36020336 -0.002606358 w=2 h=2 s=n,
278 -0.36063525 -0.0024717737 w=2 h=2 s=n,
279 -0.3615123 -0.0022555995 w=2 h=2 s=n,
280 -0.36169416 -0.0023245704 w=2 h=2 s=n,
281 -0.3636792 -0.008694736 w=2 h=2 s=n,
282 -0.3637888 -0.008791846 w=2 h=2 s=n,
283 -0.3638655 -0.008868531 w=2 h=2 s=n,
284 -0.36132395 -0.012112573 w=2 h=2 s=n,
285 -0.35963288 -0.014562517 w=2 h=2 s=n,
286 -0.36129105 -0.01893476 w=2 h=2 s=n c=255 0 0 b=255 0 0,
287 -0.3602389 -0.020122368 w=2 h=2 s=n c=255 0 0 b=255 0 0,
288 -0.36122325 -0.023281245 w=2 h=2 s=n c=255 0 0 b=255 0 0,
289 -0.3603462 -0.02349742 w=2 h=2 s=n c=255 0 0 b=255 0 0,
290 -0.3599143 -0.023632003 w=2 h=2 s=n c=255 0 0 b=255 0 0,
291 -0.35964754 -0.023793278 w=2 h=2 s=n c=255 0 0 b=255 0 0,
292 -0.35898852 -0.02424815 w=2 h=2 s=n c=255 0 0 b=255 0 0,
293 -0.35894027 -0.024290908 w=2 h=2 s=n c=255 0 0 b=255 0 0,
294 -0.35878807 -0.024462707 w=2 h=2 s=n c=255 0 0 b=255 0 0,
295 -0.3584602 -0.024881203 w=2 h=2 s=n c=255 0 0 b=255 0 0,
296 -0.35299346 -0.026584713 w=2 h=2 s=n c=255 0 0 b=255 0 0,
297 -0.35287565 -0.026629388 w=2 h=2 s=n c=255 0 0 b=255 0 0,
298 -0.35224563 -0.027340528 w=2 h=2 s=n c=255 0 0 b=255 0 0,
299 -0.35223705 -0.027342644 w=2 h=2 s=n c=255 0 0 b=255 0 0,
300 -0.3520678 -0.027444966 w=2 h=2 s=n c=255 0 0 b=255 0 0,
301 -0.3518859 -0.027375996 w=2 h=2 s=n c=255 0 0 b=255 0 0,
302 -0.35162878 -0.027633136 w=2 h=2 s=n c=255 0 0 b=255 0 0,
303 -0.35101622 -0.028175827 w=2 h=2 s=n c=255 0 0 b=255 0 0,
304 -0.33636802 -0.061426125 w=2 h=2 s=n c=255 0 0 b=255 0 0,
305 -0.33090127 -0.06312963 w=2 h=2 s=n c=255 0 0 b=255 0 0,
306 -0.3307835 -0.06317431 w=2 h=2 s=n c=255 0 0 b=255 0 0,
307 -0.33015347 -0.06388545 w=2 h=2 s=n c=255 0 0 b=255 0 0,
308 -0.33014488 -0.06388757 w=2 h=2 s=n c=255 0 0 b=255 0 0,
309 -0.3299756 -0.063989885 w=2 h=2 s=n c=255 0 0 b=255 0 0,
310 -0.32979375 -0.063920915 w=2 h=2 s=n c=255 0 0 b=255 0 0,
311 -0.32953662 -0.06417806 w=2 h=2 s=n c=255 0 0 b=255 0 0,
312 -0.32892403 -0.06472075 w=2 h=2 s=n c=255 0 0 b=255 0 0,
313 -0.32884735 -0.06464406 w=2 h=2 s=n c=255 0 0 b=255 0 0,
314 -0.32873774 -0.06454695 w=2 h=2 s=n c=255 0 0 b=255 0 0,
315 -0.3277534 -0.061388075 w=2 h=2 s=n c=255 0 0 b=255 0 0,
316 -0.32609522 -0.057015833 w=2 h=2 s=n c=255 0 0 b=255 0 0,
317 -0.32583255 -0.056933984 w=2 h=2 s=n c=255 0 0 b=255 0 0,
318 -0.32535473 -0.056816205 w=2 h=2 s=n c=255 0 0 b=255 0 0,
319 -0.32129768 -0.05499028 w=2 h=2 s=n c=255 0 0 b=255 0 0,
320 -0.31609514 -0.05562198 w=2 h=2 s=n c=255 0 0 b=255 0 0,
321 -0.36113074 -0.023525182 w=2 h=2 s=n c=255 0 0 b=255 0 0,
322 -0.3602537 -0.023741357 w=2 h=2 s=n c=255 0 0 b=255 0 0,
323 -0.3598218 -0.02387594 w=2 h=2 s=n c=255 0 0 b=255 0 0,
324 -0.359555 -0.024037216 w=2 h=2 s=n c=255 0 0 b=255 0 0,
325 -0.35889602 -0.024492087 w=2 h=2 s=n c=255 0 0 b=255 0 0,
326 -0.35884777 -0.024534846 w=2 h=2 s=n c=255 0 0 b=255 0 0,
327 -0.35869557 -0.024706645 w=2 h=2 s=n c=255 0 0 b=255 0 0,
328 -0.35836768 -0.02512514 w=2 h=2 s=n c=255 0 0 b=255 0 0,
329 -0.33627552 -0.06167006 w=2 h=2 s=n c=255 0 0 b=255 0 0,
330 -0.33080876 -0.06337357 w=2 h=2 s=n c=255 0 0 b=255 0 0,
331 -0.33069095 -0.06341825 w=2 h=2 s=n c=255 0 0 b=255 0 0,
332 -0.33006093 -0.06412939 w=2 h=2 s=n c=255 0 0 b=255 0 0,
333 -0.33005238 -0.0641315 w=2 h=2 s=n c=255 0 0 b=255 0 0,
334 -0.3298831 -0.064233825 w=2 h=2 s=n c=255 0 0 b=255 0 0,
335 -0.32970124 -0.064164855 w=2 h=2 s=n c=255 0 0 b=255 0 0,
336 -0.3294441 -0.064422 w=2 h=2 s=n c=255 0 0 b=255 0 0,
337 -0.32883152 -0.06496469 w=2 h=2 s=n c=255 0 0 b=255 0 0,
338 -0.32875484 -0.064888 w=2 h=2 s=n c=255 0 0 b=255 0 0,
339 -0.32864523 -0.06479089 w=2 h=2 s=n c=255 0 0 b=255 0 0,
340 -0.3276609 -0.061632015 w=2 h=2 s=n c=255 0 0 b=255 0 0,
341 -0.32600272 -0.057259772 w=2 h=2 s=n c=255 0 0 b=255 0 0,
342 -0.32574004 -0.05717792 w=2 h=2 s=n c=255 0 0 b=255 0 0,
343 -0.3252622 -0.057060145 w=2 h=2 s=n c=255 0 0 b=255 0 0,
344 -0.36701107 -0.009795949 w=2 h=2 s=n,
345 -0.36708778 -0.009872633 w=2 h=2 s=n,
346 -0.3645462 -0.013116675 w=2 h=2 s=n,
347 -0.36285514 -0.01556662 w=2 h=2 s=n,
348 -0.3645133 -0.019938862 w=2 h=2 s=n c=255 0 0 b=255 0 0,
349 -0.3634612 -0.02112647 w=2 h=2 s=n c=255 0 0 b=255 0 0,
350 -0.36444554 -0.024285348 w=2 h=2 s=n c=255 0 0 b=255 0 0,
351 -0.36435303 -0.024529284 w=2 h=2 s=n c=255 0 0 b=255 0 0,
352 -0.3652403 -0.025600046 w=2 h=2 s=n c=255 0 0 b=255 0 0,
353 -0.3651478 -0.025843984 w=2 h=2 s=n c=255 0 0 b=255 0 0,
354 -0.3619255 -0.024839882 w=2 h=2 s=n c=255 0 0 b=255 0 0,
355 -0.36104846 -0.025056055 w=2 h=2 s=n c=255 0 0 b=255 0 0,
356 -0.36061656 -0.02519064 w=2 h=2 s=n c=255 0 0 b=255 0 0,
357 -0.36034977 -0.025351916 w=2 h=2 s=n c=255 0 0 b=255 0 0,
358 -0.3596908 -0.025806786 w=2 h=2 s=n c=255 0 0 b=255 0 0,
359 -0.35964254 -0.025849544 w=2 h=2 s=n c=255 0 0 b=255 0 0,
360 -0.35949033 -0.026021343 w=2 h=2 s=n c=255 0 0 b=255 0 0,
361 -0.35916245 -0.02643984 w=2 h=2 s=n c=255 0 0 b=255 0 0,
362 -0.3370703 -0.062984765 w=2 h=2 s=n c=255 0 0 b=255 0 0,
363 -0.33160353 -0.06468827 w=2 h=2 s=n c=255 0 0 b=255 0 0,
364 -0.33148572 -0.06473295 w=2 h=2 s=n c=255 0 0 b=255 0 0,
365 -0.3308557 -0.06544408 w=2 h=2 s=n c=255 0 0 b=255 0 0,
366 -0.3308471 -0.0654462 w=2 h=2 s=n c=255 0 0 b=255 0 0,
367 -0.33067787 -0.065548524 w=2 h=2 s=n c=255 0 0 b=255 0 0,
368 -0.330496 -0.065479554 w=2 h=2 s=n c=255 0 0 b=255 0 0,
369 -0.33023885 -0.065736696 w=2 h=2 s=n c=255 0 0 b=255 0 0,
370 -0.3296263 -0.06627939 w=2 h=2 s=n c=255 0 0 b=255 0 0,
371 -0.3295496 -0.0662027 w=2 h=2 s=n c=255 0 0 b=255 0 0,
372 -0.32783246 -0.08351033 w=2 h=2 s=n c=255 0 0 b=255 0 0,
373 -0.3223657 -0.08521384 w=2 h=2 s=n c=255 0 0 b=255 0 0,
374 -0.32224792 -0.08525851 w=2 h=2 s=n c=255 0 0 b=255 0 0,
375 -0.3216179 -0.08596965 w=2 h=2 s=n c=255 0 0 b=255 0 0,
376 -0.32160932 -0.085971765 w=2 h=2 s=n c=255 0 0 b=255 0 0,
377 -0.32144004 -0.08607409 w=2 h=2 s=n c=255 0 0 b=255 0 0,
378 -0.3212582 -0.08600512 w=2 h=2 s=n c=255 0 0 b=255 0 0,
379 -0.32100105 -0.08626226 w=2 h=2 s=n c=255 0 0 b=255 0 0,
380 -0.32038847 -0.086804956 w=2 h=2 s=n c=255 0 0 b=255 0 0,
381 -0.32031178 -0.08672827 w=2 h=2 s=n c=255 0 0 b=255 0 0,
382 -0.31951702 -0.08541357 w=2 h=2 s=n c=255 0 0 b=255 0 0,
383 -0.3194074 -0.08531646 w=2 h=2 s=n c=255 0 0 b=255 0 0,
384 -0.31842306 -0.08215758 w=2 h=2 s=n c=255 0 0 b=255 0 0,
385 -0.3167649 -0.077785335 w=2 h=2 s=n c=255 0 0 b=255 0 0,
386 -0.31650224 -0.07770349 w=2 h=2 s=n c=255 0 0 b=255 0 0,
387 -0.3160244 -0.07758571 w=2 h=2 s=n c=255 0 0 b=255 0 0,
388 -0.36867204 -0.0104258675 w=2 h=2 s=n,
389 -0.36874872 -0.010502552 w=2 h=2 s=n,
390 -0.36620718 -0.013746593 w=2 h=2 s=n,
391 -0.3645161 -0.016196538 w=2 h=2 s=n,
392 -0.36617428 -0.02056878 w=2 h=2 s=n c=255 0 0 b=255 0 0,
393 -0.36512214 -0.021756388 w=2 h=2 s=n c=255 0 0 b=255 0 0,
394 -0.3661065 -0.024915265 w=2 h=2 s=n c=255 0 0 b=255 0 0,
395 -0.36690125 -0.026229965 w=2 h=2 s=n c=255 0 0 b=255 0 0,
396 -0.36680874 -0.026473902 w=2 h=2 s=n c=255 0 0 b=255 0 0,
397 -0.320853 -0.08742704 w=2 h=2 s=n c=255 0 0 b=255 0 0,
398 -0.3208444 -0.08742916 w=2 h=2 s=n c=255 0 0 b=255 0 0,
399 -0.32067516 -0.087531485 w=2 h=2 s=n c=255 0 0 b=255 0 0,
400 -0.32049328 -0.087462515 w=2 h=2 s=n c=255 0 0 b=255 0 0,
401 -0.32023615 -0.08771966 w=2 h=2 s=n c=255 0 0 b=255 0 0,
402 -0.3196236 -0.08826235 w=2 h=2 s=n c=255 0 0 b=255 0 0,
403 -0.3195469 -0.08818566 w=2 h=2 s=n c=255 0 0 b=255 0 0,
404 -0.31875214 -0.08687096 w=2 h=2 s=n c=255 0 0 b=255 0 0,
405 -0.31864253 -0.08677385 w=2 h=2 s=n c=255 0 0 b=255 0 0,
406 -0.31765816 -0.083614975 w=2 h=2 s=n c=255 0 0 b=255 0 0,
407 -0.31599998 -0.07924273 w=2 h=2 s=n c=255 0 0 b=255 0 0,
408 -0.31573734 -0.079160884 w=2 h=2 s=n c=255 0 0 b=255 0 0,
409 -0.3152595 -0.079043105 w=2 h=2 s=n c=255 0 0 b=255 0 0,
410 -0.36131915 -0.0013404442 w=2 h=2 s=n,
411 -0.3621962 -0.0011242701 w=2 h=2 s=n,
412 -0.3623781 -0.0011932412 w=2 h=2 s=n,
413 -0.3643631 -0.0075634066 w=2 h=2 s=n,
414 -0.36447272 -0.007660517 w=2 h=2 s=n,
415 -0.367695 -0.008664619 w=2 h=2 s=n,
416 -0.36935595 -0.009294538 w=2 h=2 s=n,
417 -0.36937162 -0.010879104 w=2 h=2 s=n,
418 -0.36683008 -0.014123146 w=2 h=2 s=n,
419 -0.365139 -0.01657309 w=2 h=2 s=n,
420 -0.36679718 -0.020945333 w=2 h=2 s=n c=255 0 0 b=255 0 0,
421 -0.36574504 -0.02213294 w=2 h=2 s=n c=255 0 0 b=255 0 0,
422 -0.36672938 -0.02529182 w=2 h=2 s=n c=255 0 0 b=255 0 0,
423 -0.36752415 -0.026606517 w=2 h=2 s=n c=255 0 0 b=255 0 0,
424 -0.36743164 -0.026850455 w=2 h=2 s=n c=255 0 0 b=255 0 0,
425 -0.3657707 -0.026220536 w=2 h=2 s=n c=255 0 0 b=255 0 0,
426 -0.3625484 -0.025216434 w=2 h=2 s=n c=255 0 0 b=255 0 0,
427 -0.36167136 -0.025432609 w=2 h=2 s=n c=255 0 0 b=255 0 0,
428 -0.36123946 -0.025567193 w=2 h=2 s=n c=255 0 0 b=255 0 0,
429 -0.36097267 -0.025728468 w=2 h=2 s=n c=255 0 0 b=255 0 0,
430 -0.36031368 -0.026183339 w=2 h=2 s=n c=255 0 0 b=255 0 0,
431 -0.3602654 -0.026226098 w=2 h=2 s=n c=255 0 0 b=255 0 0,
432 -0.3601132 -0.026397897 w=2 h=2 s=n c=255 0 0 b=255 0 0,
433 -0.35978535 -0.026816392 w=2 h=2 s=n c=255 0 0 b=255 0 0,
434 -0.33769318 -0.06336132 w=2 h=2 s=n c=255 0 0 b=255 0 0,
435 -0.32845536 -0.083886884 w=2 h=2 s=n c=255 0 0 b=255 0 0,
436 -0.32039738 -0.08799097 w=2 h=2 s=n c=255 0 0 b=255 0 0,
437 -0.32021552 -0.087922 w=2 h=2 s=n c=255 0 0 b=255 0 0,
438 -0.3199584 -0.08817914 w=2 h=2 s=n c=255 0 0 b=255 0 0,
439 -0.3193458 -0.088721834 w=2 h=2 s=n c=255 0 0 b=255 0 0,
440 -0.31926912 -0.08864515 w=2 h=2 s=n c=255 0 0 b=255 0 0,
441 -0.31847435 -0.08733045 w=2 h=2 s=n c=255 0 0 b=255 0 0,
442 -0.31836474 -0.08723334 w=2 h=2 s=n c=255 0 0 b=255 0 0,
443 -0.3173804 -0.08407446 w=2 h=2 s=n c=255 0 0 b=255 0 0,
444 -0.31572223 -0.07970222 w=2 h=2 s=n c=255 0 0 b=255 0 0,
445 -0.31545955 -0.07962037 w=2 h=2 s=n c=255 0 0 b=255 0 0,
446 -0.31498173 -0.07950259 w=2 h=2 s=n c=255 0 0 b=255 0 0,
447 -0.37022993 -0.008972417 w=2 h=2 s=n,
448 -0.3718909 -0.009602334 w=2 h=2 s=n,
449 -0.37120697 -0.010733664 w=2 h=2 s=n,
450 -0.37128365 -0.010810349 w=2 h=2 s=n,
451 -0.37190655 -0.0111869015 w=2 h=2 s=n,
452 -0.369365 -0.014430943 w=2 h=2 s=n,
453 -0.36767393 -0.016880888 w=2 h=2 s=n,
454 -0.3693321 -0.021253131 w=2 h=2 s=n c=255 0 0 b=255 0 0,
455 -0.36828 -0.022440739 w=2 h=2 s=n c=255 0 0 b=255 0 0,
456 -0.36926433 -0.025599616 w=2 h=2 s=n c=255 0 0 b=255 0 0,
457 -0.3700591 -0.026914315 w=2 h=2 s=n c=255 0 0 b=255 0 0,
458 -0.37565744 -0.010530708 w=2 h=2 s=n,
459 -0.37497354 -0.011662038 w=2 h=2 s=n,
460 -0.37505022 -0.011738722 w=2 h=2 s=n,
461 -0.37567312 -0.0121152755 w=2 h=2 s=n,
462 -0.37313157 -0.015359317 w=2 h=2 s=n,
463 -0.3714405 -0.017809262 w=2 h=2 s=n,
464 -0.37309867 -0.022181505 w=2 h=2 s=n c=255 0 0 b=255 0 0,
465 -0.37204653 -0.023369111 w=2 h=2 s=n c=255 0 0 b=255 0 0,
466 -0.3730309 -0.02652799 w=2 h=2 s=n c=255 0 0 b=255 0 0,
467 -0.37382564 -0.027842687 w=2 h=2 s=n c=255 0 0 b=255 0 0,
468 -0.3712907 -0.02753489 w=2 h=2 s=n c=255 0 0 b=255 0 0,
469 -0.31603155 -0.0915134 w=2 h=2 s=n c=255 0 0 b=255 0 0,
470 -0.31523678 -0.0901987 w=2 h=2 s=n c=255 0 0 b=255 0 0,
471 -0.31512716 -0.09010159 w=2 h=2 s=n c=255 0 0 b=255 0 0,
472 -0.31414282 -0.08694272 w=2 h=2 s=n c=255 0 0 b=255 0 0,
473 -0.31248465 -0.08257047 w=2 h=2 s=n c=255 0 0 b=255 0 0,
474 -0.31222197 -0.082488626 w=2 h=2 s=n c=255 0 0 b=255 0 0,
475 -0.31174412 -0.08237085 w=2 h=2 s=n c=255 0 0 b=255 0 0,
476 -0.3120219 -0.081911355 w=2 h=2 s=n c=255 0 0 b=255 0 0,
477 -0.3127868 -0.08045396 w=2 h=2 s=n c=255 0 0 b=255 0 0,
478 -0.3220246 -0.0599284 w=2 h=2 s=n c=255 0 0 b=255 0 0,
479 -0.32211712 -0.05968446 w=2 h=2 s=n c=255 0 0 b=255 0 0,
480 -0.3180601 -0.057858534 w=2 h=2 s=n c=255 0 0 b=255 0 0,
481 -0.31285757 -0.058490235 w=2 h=2 s=n c=255 0 0 b=255 0 0,
482 -0.27740273 0.013436635 w=2 h=2 s=n,
483 -0.2835468 0.013064987 w=2 h=2 s=n,
484 -0.28417683 0.013776126 w=2 h=2 s=n,
485 -0.28450468 0.014194624 w=2 h=2 s=n,
486 -0.30977893 0.011125773 w=2 h=2 s=n,
487 -0.30993113 0.011297572 w=2 h=2 s=n,
488 -0.3099794 0.011340331 w=2 h=2 s=n,
489 -0.31014866 0.011442654 w=2 h=2 s=n,
490 -0.31080765 0.011897524 w=2 h=2 s=n,
491 -0.3112855 0.011779747 w=2 h=2 s=n,
492 -0.3115523 0.011941023 w=2 h=2 s=n,
493 -0.31844172 0.008325164 w=2 h=2 s=n,
494 -0.33607978 -0.0023374106 w=2 h=2 s=n,
495 -0.34013683 -0.004163335 w=2 h=2 s=n,
496 -0.3402546 -0.00411866 w=2 h=2 s=n,
497 -0.34194568 -0.0016687154 w=2 h=2 s=n,
498 -0.32509604 -0.102218054 w=2 h=2 s=n c=255 0 0 b=255 0 0,
499 -0.32447314 -0.1018415 w=2 h=2 s=n c=255 0 0 b=255 0 0,
500 -0.3190064 -0.10354502 w=2 h=2 s=n c=255 0 0 b=255 0 0,
501 -0.3188886 -0.10358969 w=2 h=2 s=n c=255 0 0 b=255 0 0,
502 -0.31825858 -0.10430083 w=2 h=2 s=n c=255 0 0 b=255 0 0,
503 -0.31749368 -0.10575822 w=2 h=2 s=n c=255 0 0 b=255 0 0,
504 -0.3174851 -0.105760336 w=2 h=2 s=n c=255 0 0 b=255 0 0,
505 -0.31731585 -0.10586266 w=2 h=2 s=n c=255 0 0 b=255 0 0,
506 -0.31703806 -0.10632215 w=2 h=2 s=n c=255 0 0 b=255 0 0,
507 -0.3168562 -0.10625318 w=2 h=2 s=n c=255 0 0 b=255 0 0,
508 -0.31659907 -0.10651032 w=2 h=2 s=n c=255 0 0 b=255 0 0,
509 -0.31598648 -0.10705301 w=2 h=2 s=n c=255 0 0 b=255 0 0,
510 -0.3159098 -0.10697632 w=2 h=2 s=n c=255 0 0 b=255 0 0,
511 -0.31267223 -0.10984458 w=2 h=2 s=n c=255 0 0 b=255 0 0,
512 -0.31187746 -0.10852988 w=2 h=2 s=n c=255 0 0 b=255 0 0,
513 -0.31176785 -0.10843277 w=2 h=2 s=n c=255 0 0 b=255 0 0,
514 -0.2612188 0.024607599 w=2 h=2 s=n,
515 -0.26736286 0.02423595 w=2 h=2 s=n,
516 -0.26799288 0.02494709 w=2 h=2 s=n,
517 -0.26832074 0.025365585 w=2 h=2 s=n,
518 -0.29359502 0.022296736 w=2 h=2 s=n,
519 -0.29374722 0.022468535 w=2 h=2 s=n,
520 -0.29379547 0.022511294 w=2 h=2 s=n,
521 -0.29396474 0.022613617 w=2 h=2 s=n,
522 -0.29462373 0.023068488 w=2 h=2 s=n,
523 -0.29510155 0.02295071 w=2 h=2 s=n,
524 -0.29536834 0.023111986 w=2 h=2 s=n,
525 -0.30225778 0.019496128 w=2 h=2 s=n,
526 -0.3622329 0.001068893 w=2 h=2 s=n,
527 -0.36310995 0.0012850671 w=2 h=2 s=n,
528 -0.36329183 0.0012160961 w=2 h=2 s=n,
529 -0.36424512 0.0034479387 w=2 h=2 s=n,
530 -0.36442697 0.0033789678 w=2 h=2 s=n,
531 -0.36351323 9.696304E-4 w=2 h=2 s=n,
532 -0.36549827 -0.0054005347 w=2 h=2 s=n,
533 -0.25113523 0.038829572 w=2 h=2 s=n c=102 51 0 b=102 51 0,
534 -0.2764095 0.035760723 w=2 h=2 s=n,
535 -0.2765617 0.035932522 w=2 h=2 s=n,
536 -0.27660996 0.035975277 w=2 h=2 s=n,
537 -0.27677923 0.036077604 w=2 h=2 s=n,
538 -0.27743822 0.036532473 w=2 h=2 s=n,
539 -0.27791604 0.036414694 w=2 h=2 s=n,
540 -0.27818283 0.03657597 w=2 h=2 s=n,
541 -0.2850723 0.032960113 w=2 h=2 s=n,
542 -0.32492143 -0.105104715 w=2 h=2 s=n c=255 0 0 b=255 0 0,
543 -0.32429853 -0.10472816 w=2 h=2 s=n c=255 0 0 b=255 0 0,
544 -0.3188318 -0.10643167 w=2 h=2 s=n c=255 0 0 b=255 0 0,
545 -0.318714 -0.106476344 w=2 h=2 s=n c=255 0 0 b=255 0 0,
546 -0.31808397 -0.10718749 w=2 h=2 s=n c=255 0 0 b=255 0 0,
547 -0.31731907 -0.10864488 w=2 h=2 s=n c=255 0 0 b=255 0 0,
548 -0.31731048 -0.108647 w=2 h=2 s=n c=255 0 0 b=255 0 0,
549 -0.31714123 -0.108749315 w=2 h=2 s=n c=255 0 0 b=255 0 0,
550 -0.31686345 -0.10920881 w=2 h=2 s=n c=255 0 0 b=255 0 0,
551 -0.3166816 -0.10913984 w=2 h=2 s=n c=255 0 0 b=255 0 0,
552 -0.31642446 -0.10939697 w=2 h=2 s=n c=255 0 0 b=255 0 0,
553 -0.31581187 -0.109939665 w=2 h=2 s=n c=255 0 0 b=255 0 0,
554 -0.3157352 -0.10986298 w=2 h=2 s=n c=255 0 0 b=255 0 0,
555 -0.31249762 -0.11273123 w=2 h=2 s=n c=255 0 0 b=255 0 0,
556 -0.31170285 -0.11141653 w=2 h=2 s=n c=255 0 0 b=255 0 0,
557 -0.31159323 -0.11131942 w=2 h=2 s=n c=255 0 0 b=255 0 0,
558 -0.30830163 -0.113898225 w=2 h=2 s=n c=255 0 0 b=255 0 0,
559 -0.30847624 -0.11101157 w=2 h=2 s=n c=255 0 0 b=255 0 0,
560 -0.31183556 -0.092680395 w=2 h=2 s=n c=255 0 0 b=255 0 0,
561 -0.31085122 -0.08952151 w=2 h=2 s=n c=255 0 0 b=255 0 0,
562 -0.30919304 -0.08514927 w=2 h=2 s=n c=255 0 0 b=255 0 0,
563 -0.30893037 -0.08506742 w=2 h=2 s=n c=255 0 0 b=255 0 0,
564 -0.30845255 -0.08494965 w=2 h=2 s=n c=255 0 0 b=255 0 0,
565 -0.3087303 -0.08449016 w=2 h=2 s=n c=255 0 0 b=255 0 0,
566 -0.3094952 -0.083032764 w=2 h=2 s=n c=255 0 0 b=255 0 0,
567 -0.318733 -0.0625072 w=2 h=2 s=n c=255 0 0 b=255 0 0,
568 -0.31882554 -0.06226326 w=2 h=2 s=n c=255 0 0 b=255 0 0,
569 -0.3147685 -0.060437337 w=2 h=2 s=n c=255 0 0 b=255 0 0,
570 -0.30956596 -0.061069034 w=2 h=2 s=n c=255 0 0 b=255 0 0,
571 -0.25944194 0.025540158 w=2 h=2 s=n,
572 -0.26558602 0.02516851 w=2 h=2 s=n,
573 -0.26621604 0.025879651 w=2 h=2 s=n,
574 -0.2665439 0.026298147 w=2 h=2 s=n,
575 -0.2493584 0.039762132 w=2 h=2 s=n c=102 51 0 b=102 51 0,
576 -0.27463266 0.036693282 w=2 h=2 s=n,
577 -0.27478486 0.03686508 w=2 h=2 s=n,
578 -0.2748331 0.03690784 w=2 h=2 s=n,
579 -0.2750024 0.037010163 w=2 h=2 s=n,
580 -0.27566138 0.037465032 w=2 h=2 s=n,
581 -0.24594502 0.04211821 w=2 h=2 s=n c=102 51 0 b=102 51 0,
582 -0.27121928 0.03904936 w=2 h=2 s=n,
583 -0.27137148 0.03922116 w=2 h=2 s=n,
584 -0.27141973 0.03926392 w=2 h=2 s=n,
585 -0.271589 0.03936624 w=2 h=2 s=n,
586 -0.272248 0.03982111 w=2 h=2 s=n,
587 -0.27402484 0.03888855 w=2 h=2 s=n,
588 -0.2745027 0.038770773 w=2 h=2 s=n,
589 -0.27476948 0.038932048 w=2 h=2 s=n,
590 -0.35865635 2.8779492E-4 w=2 h=2 s=n,
591 -0.36038986 -0.0010703349 w=2 h=2 s=n,
592 -0.36082175 -9.357506E-4 w=2 h=2 s=n,
593 -0.36150566 1.9557873E-4 w=2 h=2 s=n,
594 -0.36241943 0.002604916 w=2 h=2 s=n,
595 -0.36329648 0.0028210902 w=2 h=2 s=n,
596 -0.36443162 0.0049839616 w=2 h=2 s=n,
597 -0.37638214 0.027753737 w=2 h=2 s=n,
598 -0.3761956 0.026217714 w=2 h=2 s=n,
599 -0.3763775 0.026148742 w=2 h=2 s=n,
600 -0.37821618 0.029823937 w=2 h=2 s=n,
601 -0.37802964 0.028287914 w=2 h=2 s=n,
602 -0.37821153 0.028218942 w=2 h=2 s=n,
603 -0.366261 0.005449168 w=2 h=2 s=n,
604 -0.36534727 0.0030398304 w=2 h=2 s=n,
605 -0.3673323 -0.0033303348 w=2 h=2 s=n,
606 -0.36619714 -0.0054932064 w=2 h=2 s=n,
607 -0.36630675 -0.005590317 w=2 h=2 s=n,
608 -0.36952904 -0.0065944195 w=2 h=2 s=n,
609 -0.37206396 -0.0069022165 w=2 h=2 s=n,
610 -0.32492143 -0.15280333 w=2 h=2 s=n c=255 0 0 b=255 0 0,
611 -0.32429853 -0.15242678 w=2 h=2 s=n c=255 0 0 b=255 0 0,
612 -0.3188318 -0.1541303 w=2 h=2 s=n c=255 0 0 b=255 0 0,
613 -0.318714 -0.15417497 w=2 h=2 s=n c=255 0 0 b=255 0 0,
614 -0.31808397 -0.15488611 w=2 h=2 s=n c=255 0 0 b=255 0 0,
615 -0.31731907 -0.1563435 w=2 h=2 s=n c=255 0 0 b=255 0 0,
616 -0.31731048 -0.15634562 w=2 h=2 s=n c=255 0 0 b=255 0 0,
617 -0.31714123 -0.15644793 w=2 h=2 s=n c=255 0 0 b=255 0 0,
618 -0.31686345 -0.15690742 w=2 h=2 s=n c=255 0 0 b=255 0 0,
619 -0.3166816 -0.15683846 w=2 h=2 s=n c=255 0 0 b=255 0 0,
620 -0.31642446 -0.1570956 w=2 h=2 s=n c=255 0 0 b=255 0 0,
621 -0.31581187 -0.15763828 w=2 h=2 s=n c=255 0 0 b=255 0 0,
622 -0.3157352 -0.1575616 w=2 h=2 s=n c=255 0 0 b=255 0 0,
623 -0.31249762 -0.16042985 w=2 h=2 s=n c=255 0 0 b=255 0 0,
624 -0.31170285 -0.15911515 w=2 h=2 s=n c=255 0 0 b=255 0 0,
625 -0.31674272 -0.16109014 w=2 h=2 s=n c=255 0 0 b=255 0 0,
626 -0.31673414 -0.16109225 w=2 h=2 s=n c=255 0 0 b=255 0 0,
627 -0.3165649 -0.16119458 w=2 h=2 s=n c=255 0 0 b=255 0 0,
628 -0.3162871 -0.16165407 w=2 h=2 s=n c=255 0 0 b=255 0 0,
629 -0.31610525 -0.16158509 w=2 h=2 s=n c=255 0 0 b=255 0 0,
630 -0.3158481 -0.16184224 w=2 h=2 s=n c=255 0 0 b=255 0 0,
631 -0.31523553 -0.16238493 w=2 h=2 s=n c=255 0 0 b=255 0 0,
632 -0.31515884 -0.16230825 w=2 h=2 s=n c=255 0 0 b=255 0 0,
633 -0.31192127 -0.1651765 w=2 h=2 s=n c=255 0 0 b=255 0 0,
634 -0.3111265 -0.1638618 w=2 h=2 s=n c=255 0 0 b=255 0 0,
635 -0.3111265 -0.11616317 w=2 h=2 s=n c=255 0 0 b=255 0 0,
636 -0.3110169 -0.11606606 w=2 h=2 s=n c=255 0 0 b=255 0 0,
637 -0.30772528 -0.11864486 w=2 h=2 s=n c=255 0 0 b=255 0 0,
638 -0.38043332 0.032041103 w=2 h=2 s=n,
639 -0.38024682 0.03050508 w=2 h=2 s=n,
640 -0.38042867 0.030436108 w=2 h=2 s=n,
641 -0.36847818 0.007666334 w=2 h=2 s=n,
642 -0.36756444 0.0052569965 w=2 h=2 s=n,
643 -0.36954948 -0.0011131688 w=2 h=2 s=n,
644 -0.3684143 -0.0032760403 w=2 h=2 s=n,
645 -0.36852393 -0.003373151 w=2 h=2 s=n,
646 -0.3717462 -0.0043772534 w=2 h=2 s=n,
647 -0.37428114 -0.0046850503 w=2 h=2 s=n,
648 -0.38231635 -0.010127919 w=2 h=2 s=n,
649 -0.38163245 -0.0112592485 w=2 h=2 s=n,
650 -0.38170913 -0.011335933 w=2 h=2 s=n,
651 -0.38233203 -0.011712486 w=2 h=2 s=n,
652 -0.37979048 -0.014956527 w=2 h=2 s=n,
653 -0.3780994 -0.017406473 w=2 h=2 s=n,
654 -0.37975758 -0.021778716 w=2 h=2 s=n c=255 0 0 b=255 0 0,
655 -0.37870544 -0.022966322 w=2 h=2 s=n c=255 0 0 b=255 0 0,
656 -0.37968978 -0.0261252 w=2 h=2 s=n c=255 0 0 b=255 0 0,
657 -0.38048455 -0.0274399 w=2 h=2 s=n c=255 0 0 b=255 0 0,
658 -0.38169664 -0.022651415 w=2 h=2 s=n c=255 0 0 b=255 0 0,
659 -0.3806445 -0.023839021 w=2 h=2 s=n c=255 0 0 b=255 0 0,
660 -0.38162884 -0.0269979 w=2 h=2 s=n c=255 0 0 b=255 0 0,
661 -0.3824236 -0.028312597 w=2 h=2 s=n c=255 0 0 b=255 0 0,
662 -0.3757647 -0.028715387 w=2 h=2 s=n c=255 0 0 b=255 0 0,
663 -0.32624653 -0.17470981 w=2 h=2 s=n c=255 0 0 b=255 0 0,
664 -0.32562363 -0.17433326 w=2 h=2 s=n c=255 0 0 b=255 0 0,
665 -0.32015687 -0.17603676 w=2 h=2 s=n c=255 0 0 b=255 0 0,
666 -0.3200391 -0.17608143 w=2 h=2 s=n c=255 0 0 b=255 0 0,
667 -0.31940907 -0.17679258 w=2 h=2 s=n c=255 0 0 b=255 0 0,
668 -0.31864417 -0.17824997 w=2 h=2 s=n c=255 0 0 b=255 0 0,
669 -0.31806782 -0.18299662 w=2 h=2 s=n c=255 0 0 b=255 0 0,
670 -0.31805924 -0.18299873 w=2 h=2 s=n c=255 0 0 b=255 0 0,
671 -0.31789 -0.18310104 w=2 h=2 s=n c=255 0 0 b=255 0 0,
672 -0.3176122 -0.18356054 w=2 h=2 s=n c=255 0 0 b=255 0 0,
673 -0.31743035 -0.18349157 w=2 h=2 s=n c=255 0 0 b=255 0 0,
674 -0.3171732 -0.1837487 w=2 h=2 s=n c=255 0 0 b=255 0 0,
675 -0.31656063 -0.1842914 w=2 h=2 s=n c=255 0 0 b=255 0 0,
676 -0.31648394 -0.18421471 w=2 h=2 s=n c=255 0 0 b=255 0 0,
677 -0.31324637 -0.18708296 w=2 h=2 s=n c=255 0 0 b=255 0 0,
678 -0.31705168 -0.19979574 w=2 h=2 s=n c=255 0 0 b=255 0 0,
679 -0.3170431 -0.19979785 w=2 h=2 s=n c=255 0 0 b=255 0 0,
680 -0.31687382 -0.19990017 w=2 h=2 s=n c=255 0 0 b=255 0 0,
681 -0.31659606 -0.20035966 w=2 h=2 s=n c=255 0 0 b=255 0 0,
682 -0.31641418 -0.2002907 w=2 h=2 s=n c=255 0 0 b=255 0 0,
683 -0.31615704 -0.20054783 w=2 h=2 s=n c=255 0 0 b=255 0 0,
684 -0.3155445 -0.20109051 w=2 h=2 s=n c=255 0 0 b=255 0 0,
685 -0.3154678 -0.20101383 w=2 h=2 s=n c=255 0 0 b=255 0 0,
686 -0.3122302 -0.20388208 w=2 h=2 s=n c=255 0 0 b=255 0 0,
687 -0.3109051 -0.18197562 w=2 h=2 s=n c=255 0 0 b=255 0 0,
688 -0.31011033 -0.18066092 w=2 h=2 s=n c=255 0 0 b=255 0 0,
689 -0.3065286 -0.11984155 w=2 h=2 s=n c=255 0 0 b=255 0 0,
690 -0.30710495 -0.115094915 w=2 h=2 s=n c=255 0 0 b=255 0 0,
691 -0.30727956 -0.11220826 w=2 h=2 s=n c=255 0 0 b=255 0 0,
692 -0.31063887 -0.093877085 w=2 h=2 s=n c=255 0 0 b=255 0 0,
693 -0.30965453 -0.09071821 w=2 h=2 s=n c=255 0 0 b=255 0 0,
694 -0.30799636 -0.08634596 w=2 h=2 s=n c=255 0 0 b=255 0 0,
695 -0.30773368 -0.08626411 w=2 h=2 s=n c=255 0 0 b=255 0 0,
696 -0.29203117 -0.09353132 w=2 h=2 s=n c=255 0 0 b=255 0 0,
697 -0.2917685 -0.093449466 w=2 h=2 s=n c=255 0 0 b=255 0 0,
698 -0.29296517 -0.092252776 w=2 h=2 s=n c=255 0 0 b=255 0 0,
699 -0.29248735 -0.092135 w=2 h=2 s=n c=255 0 0 b=255 0 0,
700 -0.2927651 -0.09167551 w=2 h=2 s=n c=255 0 0 b=255 0 0,
701 -0.29353002 -0.09021812 w=2 h=2 s=n c=255 0 0 b=255 0 0,
702 -0.3027678 -0.06969255 w=2 h=2 s=n c=255 0 0 b=255 0 0,
703 -0.30286032 -0.06944861 w=2 h=2 s=n c=255 0 0 b=255 0 0,
704 -0.2988033 -0.067622684 w=2 h=2 s=n c=255 0 0 b=255 0 0,
705 -0.29360077 -0.06825439 w=2 h=2 s=n c=255 0 0 b=255 0 0,
706 -0.29689237 -0.06567559 w=2 h=2 s=n c=255 0 0 b=255 0 0,
707 -0.25913146 0.025657915 w=2 h=2 s=n,
708 -0.26527554 0.025286267 w=2 h=2 s=n,
709 -0.26590553 0.025997406 w=2 h=2 s=n,
710 -0.2662334 0.026415901 w=2 h=2 s=n,
711 -0.2490479 0.03987989 w=2 h=2 s=n c=102 51 0 b=102 51 0,
712 -0.24563454 0.042235963 w=2 h=2 s=n c=102 51 0 b=102 51 0,
713 -0.2709088 0.039167114 w=2 h=2 s=n,
714 -0.271061 0.039338913 w=2 h=2 s=n,
715 -0.27110925 0.03938167 w=2 h=2 s=n,
716 -0.2666699 0.04322908 w=2 h=2 s=n,
717 -0.26671815 0.04327184 w=2 h=2 s=n,
718 -0.26702866 0.043154087 w=2 h=2 s=n,
719 -0.2671979 0.04325641 w=2 h=2 s=n,
720 -0.26785693 0.04371128 w=2 h=2 s=n,
721 -0.26963377 0.04277872 w=2 h=2 s=n,
722 -0.2701116 0.04266094 w=2 h=2 s=n,
723 -0.27037838 0.042822216 w=2 h=2 s=n,
724 -0.37746254 0.030602515 w=2 h=2 s=n,
725 -0.37929657 0.032672714 w=2 h=2 s=n,
726 -0.38151374 0.03488988 w=2 h=2 s=n,
727 -0.3813272 0.033353858 w=2 h=2 s=n,
728 -0.37831268 0.032222353 w=2 h=2 s=n,
729 -0.3801467 0.034292553 w=2 h=2 s=n,
730 -0.3823639 0.03650972 w=2 h=2 s=n,
731 -0.38217738 0.034973696 w=2 h=2 s=n,
732 -0.381097 0.032124918 w=2 h=2 s=n,
733 -0.38056025 0.034891654 w=2 h=2 s=n,
734 -0.38277742 0.03710882 w=2 h=2 s=n,
735 -0.38259092 0.035572797 w=2 h=2 s=n,
736 -0.3815105 0.03272402 w=2 h=2 s=n,
737 -0.38066036 0.03110418 w=2 h=2 s=n,
738 -0.3808422 0.03103521 w=2 h=2 s=n,
739 -0.37669381 -0.0040903743 w=2 h=2 s=n,
740 -0.37447667 -0.0063075405 w=2 h=2 s=n,
741 -0.37264264 -0.00837774 w=2 h=2 s=n,
742 -0.37430358 -0.009007659 w=2 h=2 s=n,
743 -0.37807015 -0.009936033 w=2 h=2 s=n,
744 -0.38472906 -0.009533243 w=2 h=2 s=n,
745 -0.38404512 -0.010664573 w=2 h=2 s=n,
746 -0.3841218 -0.010741257 w=2 h=2 s=n,
747 -0.3847447 -0.011117809 w=2 h=2 s=n,
748 -0.39725366 -0.00801248 w=2 h=2 s=n,
749 -0.39656973 -0.00914381 w=2 h=2 s=n,
750 -0.39664644 -0.009220495 w=2 h=2 s=n,
751 -0.3972693 -0.009597047 w=2 h=2 s=n,
752 -0.39485663 -0.010191723 w=2 h=2 s=n,
753 -0.3923151 -0.013435765 w=2 h=2 s=n,
754 -0.39062402 -0.015885709 w=2 h=2 s=n,
755 -0.3922822 -0.020257952 w=2 h=2 s=n c=255 0 0 b=255 0 0,
756 -0.39422125 -0.021130651 w=2 h=2 s=n c=255 0 0 b=255 0 0,
757 -0.39758396 -0.009674601 w=2 h=2 s=n,
758 -0.39517128 -0.010269278 w=2 h=2 s=n,
759 -0.39262974 -0.013513319 w=2 h=2 s=n,
760 -0.39093867 -0.015963264 w=2 h=2 s=n,
761 -0.39259684 -0.020335507 w=2 h=2 s=n c=255 0 0 b=255 0 0,
762 -0.3945359 -0.021208206 w=2 h=2 s=n c=255 0 0 b=255 0 0,
763 -0.3820113 -0.022728968 w=2 h=2 s=n c=255 0 0 b=255 0 0,
764 -0.38095915 -0.023916576 w=2 h=2 s=n c=255 0 0 b=255 0 0,
765 -0.3819435 -0.027075453 w=2 h=2 s=n c=255 0 0 b=255 0 0,
766 -0.38273826 -0.028390152 w=2 h=2 s=n c=255 0 0 b=255 0 0,
767 -0.37607935 -0.028792942 w=2 h=2 s=n c=255 0 0 b=255 0 0,
768 -0.3763675 -0.029048214 w=2 h=2 s=n c=255 0 0 b=255 0 0,
769 -0.37605286 -0.02897066 w=2 h=2 s=n c=255 0 0 b=255 0 0,
770 -0.3741138 -0.028097961 w=2 h=2 s=n c=255 0 0 b=255 0 0,
771 -0.37157887 -0.027790165 w=2 h=2 s=n c=255 0 0 b=255 0 0,
772 -0.3678123 -0.02686179 w=2 h=2 s=n c=255 0 0 b=255 0 0,
773 -0.32707763 -0.18155448 w=2 h=2 s=n c=255 0 0 b=255 0 0,
774 -0.32645473 -0.18117793 w=2 h=2 s=n c=255 0 0 b=255 0 0,
775 -0.32098797 -0.18288144 w=2 h=2 s=n c=255 0 0 b=255 0 0,
776 -0.3208702 -0.18292612 w=2 h=2 s=n c=255 0 0 b=255 0 0,
777 -0.32024017 -0.18363726 w=2 h=2 s=n c=255 0 0 b=255 0 0,
778 -0.31947526 -0.18509465 w=2 h=2 s=n c=255 0 0 b=255 0 0,
779 -0.31889892 -0.18984129 w=2 h=2 s=n c=255 0 0 b=255 0 0,
780 -0.31788278 -0.2066404 w=2 h=2 s=n c=255 0 0 b=255 0 0,
781 -0.3178742 -0.20664252 w=2 h=2 s=n c=255 0 0 b=255 0 0,
782 -0.31770492 -0.20674485 w=2 h=2 s=n c=255 0 0 b=255 0 0,
783 -0.31742716 -0.20720434 w=2 h=2 s=n c=255 0 0 b=255 0 0,
784 -0.31724527 -0.20713536 w=2 h=2 s=n c=255 0 0 b=255 0 0,
785 -0.31698814 -0.2073925 w=2 h=2 s=n c=255 0 0 b=255 0 0,
786 -0.31637558 -0.2079352 w=2 h=2 s=n c=255 0 0 b=255 0 0,
787 -0.31788278 -0.21583351 w=2 h=2 s=n c=255 0 0 b=255 0 0,
788 -0.3178742 -0.21583563 w=2 h=2 s=n c=255 0 0 b=255 0 0,
789 -0.31770492 -0.21593796 w=2 h=2 s=n c=255 0 0 b=255 0 0,
790 -0.31742716 -0.21639745 w=2 h=2 s=n c=255 0 0 b=255 0 0,
791 -0.31724527 -0.21632847 w=2 h=2 s=n c=255 0 0 b=255 0 0,
792 -0.31698814 -0.2165856 w=2 h=2 s=n c=255 0 0 b=255 0 0,
793 -0.31637558 -0.2171283 w=2 h=2 s=n c=255 0 0 b=255 0 0,
794 -0.3155445 -0.21028362 w=2 h=2 s=n c=255 0 0 b=255 0 0,
795 -0.3154678 -0.21020694 w=2 h=2 s=n c=255 0 0 b=255 0 0,
796 -0.3122302 -0.21307519 w=2 h=2 s=n c=255 0 0 b=255 0 0,
797 -0.21687807 0.07209363 w=2 h=2 s=n c=102 51 0 b=102 51 0,
798 -0.21248698 0.0759838 w=2 h=2 s=n c=102 51 0 b=102 51 0,
799 -0.21253525 0.07602656 w=2 h=2 s=n c=102 51 0 b=102 51 0,
800 -0.21284573 0.0759088 w=2 h=2 s=n c=102 51 0 b=102 51 0,
801 -0.21301499 0.07601113 w=2 h=2 s=n c=102 51 0 b=102 51 0,
802 -0.21070091 0.07786088 w=2 h=2 s=n c=102 51 0 b=102 51 0,
803 -0.21101141 0.07774312 w=2 h=2 s=n c=102 51 0 b=102 51 0,
804 -0.21118067 0.07784545 w=2 h=2 s=n c=102 51 0 b=102 51 0,
805 -0.2653636 0.045090728 w=2 h=2 s=n,
806 -0.2660226 0.0455456 w=2 h=2 s=n,
807 -0.26779944 0.044613037 w=2 h=2 s=n,
808 -0.2682773 0.044495262 w=2 h=2 s=n,
809 -0.26854405 0.044656537 w=2 h=2 s=n,
810 -0.21057354 0.07862041 w=2 h=2 s=n c=102 51 0 b=102 51 0,
811 -0.26475644 0.045865692 w=2 h=2 s=n,
812 -0.26541546 0.04632056 w=2 h=2 s=n,
813 -0.2671923 0.045388 w=2 h=2 s=n,
814 -0.26767012 0.045270223 w=2 h=2 s=n,
815 -0.26793692 0.0454315 w=2 h=2 s=n,
816 -0.26977125 0.04359718 w=2 h=2 s=n,
817 -0.27416232 0.039707012 w=2 h=2 s=n,
818 -0.2775757 0.037350934 w=2 h=2 s=n,
819 -0.28446513 0.033735074 w=2 h=2 s=n,
820 -0.42152512 0.08656661 w=2 h=2 s=n,
821 -0.42133862 0.08503059 w=2 h=2 s=n,
822 -0.42025822 0.08218181 w=2 h=2 s=n,
823 -0.41940805 0.08056197 w=2 h=2 s=n,
824 -0.4195899 0.080493 w=2 h=2 s=n,
825 -0.42783207 -0.0024087774 w=2 h=2 s=n,
826 -0.42714816 -0.0035401066 w=2 h=2 s=n,
827 -0.42722484 -0.0036167912 w=2 h=2 s=n,
828 -0.42784774 -0.003993344 w=2 h=2 s=n,
829 -0.4281624 -0.0040708985 w=2 h=2 s=n,
830 -0.43113115 -0.003299179 w=2 h=2 s=n,
831 -0.43120787 -0.003375864 w=2 h=2 s=n,
832 -0.43183073 -0.0037524165 w=2 h=2 s=n,
833 -0.4321454 -0.003829971 w=2 h=2 s=n,
834 -0.40156698 -0.009433674 w=2 h=2 s=n,
835 -0.39915428 -0.01002835 w=2 h=2 s=n,
836 -0.39661273 -0.013272392 w=2 h=2 s=n,
837 -0.39492166 -0.015722336 w=2 h=2 s=n,
838 -0.39657983 -0.02009458 w=2 h=2 s=n c=255 0 0 b=255 0 0,
839 -0.3985189 -0.020967279 w=2 h=2 s=n c=255 0 0 b=255 0 0,
840 -0.3277306 -0.18511754 w=2 h=2 s=n c=255 0 0 b=255 0 0,
841 -0.3271077 -0.18474099 w=2 h=2 s=n c=255 0 0 b=255 0 0,
842 -0.32164094 -0.1864445 w=2 h=2 s=n c=255 0 0 b=255 0 0,
843 -0.32152313 -0.18648918 w=2 h=2 s=n c=255 0 0 b=255 0 0,
844 -0.3208931 -0.18720031 w=2 h=2 s=n c=255 0 0 b=255 0 0,
845 -0.32012823 -0.1886577 w=2 h=2 s=n c=255 0 0 b=255 0 0,
846 -0.3195519 -0.19340435 w=2 h=2 s=n c=255 0 0 b=255 0 0,
847 -0.31853572 -0.21020347 w=2 h=2 s=n c=255 0 0 b=255 0 0,
848 -0.31853572 -0.21939658 w=2 h=2 s=n c=255 0 0 b=255 0 0,
849 -0.31852713 -0.21939869 w=2 h=2 s=n c=255 0 0 b=255 0 0,
850 -0.31835788 -0.21950102 w=2 h=2 s=n c=255 0 0 b=255 0 0,
851 -0.3180801 -0.2199605 w=2 h=2 s=n c=255 0 0 b=255 0 0,
852 -0.31789824 -0.21989153 w=2 h=2 s=n c=255 0 0 b=255 0 0,
853 -0.3176411 -0.22014867 w=2 h=2 s=n c=255 0 0 b=255 0 0,
854 -0.32625657 -0.34703752 w=2 h=2 s=n c=255 0 0 b=255 0 0,
855 -0.326248 -0.34703964 w=2 h=2 s=n c=255 0 0 b=255 0 0,
856 -0.3260787 -0.34714198 w=2 h=2 s=n c=255 0 0 b=255 0 0,
857 -0.32580096 -0.34760144 w=2 h=2 s=n c=255 0 0 b=255 0 0,
858 -0.3256191 -0.34753248 w=2 h=2 s=n c=255 0 0 b=255 0 0,
859 -0.32536197 -0.34778962 w=2 h=2 s=n c=255 0 0 b=255 0 0,
860 -0.324709 -0.34422657 w=2 h=2 s=n c=255 0 0 b=255 0 0,
861 -0.32409644 -0.34476927 w=2 h=2 s=n c=255 0 0 b=255 0 0,
862 -0.32567763 -0.3496403 w=2 h=2 s=n c=255 0 0 b=255 0 0,
863 -0.32549578 -0.34957135 w=2 h=2 s=n c=255 0 0 b=255 0 0,
864 -0.32523862 -0.34982848 w=2 h=2 s=n c=255 0 0 b=255 0 0,
865 -0.32458568 -0.34626544 w=2 h=2 s=n c=255 0 0 b=255 0 0,
866 -0.3239731 -0.34680814 w=2 h=2 s=n c=255 0 0 b=255 0 0,
867 -0.31625223 -0.21916717 w=2 h=2 s=n c=255 0 0 b=255 0 0,
868 -0.31542113 -0.21232249 w=2 h=2 s=n c=255 0 0 b=255 0 0,
869 -0.31534445 -0.2122458 w=2 h=2 s=n c=255 0 0 b=255 0 0,
870 -0.31210688 -0.21511406 w=2 h=2 s=n c=255 0 0 b=255 0 0,
871 -0.3045246 -0.12239948 w=2 h=2 s=n c=255 0 0 b=255 0 0,
872 -0.30510095 -0.11765284 w=2 h=2 s=n c=255 0 0 b=255 0 0,
873 -0.30527556 -0.11476618 w=2 h=2 s=n c=255 0 0 b=255 0 0,
874 -0.30863488 -0.09643501 w=2 h=2 s=n c=255 0 0 b=255 0 0,
875 -0.3076505 -0.09327613 w=2 h=2 s=n c=255 0 0 b=255 0 0,
876 -0.30599234 -0.08890389 w=2 h=2 s=n c=255 0 0 b=255 0 0,
877 -0.29002714 -0.09608924 w=2 h=2 s=n c=255 0 0 b=255 0 0,
878 -0.29129538 -0.09359689 w=2 h=2 s=n c=255 0 0 b=255 0 0,
879 -0.29249206 -0.0924002 w=2 h=2 s=n c=255 0 0 b=255 0 0,
880 -0.29201424 -0.09228242 w=2 h=2 s=n c=255 0 0 b=255 0 0,
881 -0.292292 -0.09182294 w=2 h=2 s=n c=255 0 0 b=255 0 0,
882 -0.2930569 -0.090365544 w=2 h=2 s=n c=255 0 0 b=255 0 0,
883 -0.3022947 -0.06983998 w=2 h=2 s=n c=255 0 0 b=255 0 0,
884 -0.3023872 -0.06959604 w=2 h=2 s=n c=255 0 0 b=255 0 0,
885 -0.2983302 -0.067770116 w=2 h=2 s=n c=255 0 0 b=255 0 0,
886 -0.29312766 -0.06840181 w=2 h=2 s=n c=255 0 0 b=255 0 0,
887 -0.29641926 -0.06582301 w=2 h=2 s=n c=255 0 0 b=255 0 0,
888 -0.19846228 0.08566435 w=2 h=2 s=n c=102 51 0 b=102 51 0,
889 -0.19851054 0.085707106 w=2 h=2 s=n c=102 51 0 b=102 51 0,
890 -0.19667622 0.087541424 w=2 h=2 s=n c=102 51 0 b=102 51 0,
891 -0.19698672 0.08742367 w=2 h=2 s=n c=102 51 0 b=102 51 0,
892 -0.19715598 0.08752599 w=2 h=2 s=n c=102 51 0 b=102 51 0,
893 -0.19654883 0.08830096 w=2 h=2 s=n c=102 51 0 b=102 51 0,
894 -0.17392252 0.11384079 w=2 h=2 s=n c=102 51 0 b=102 51 0,
895 -0.18794721 0.10416024 w=2 h=2 s=n c=102 51 0 b=102 51 0,
896 -0.24213015 0.07140552 w=2 h=2 s=n c=102 51 0 b=102 51 0,
897 -0.24278913 0.071860395 w=2 h=2 s=n c=102 51 0 b=102 51 0,
898 -0.24456598 0.07092783 w=2 h=2 s=n c=102 51 0 b=102 51 0,
899 -0.24504381 0.07081006 w=2 h=2 s=n c=102 51 0 b=102 51 0,
900 -0.2453106 0.07097133 w=2 h=2 s=n c=102 51 0 b=102 51 0,
901 -0.3555473 0.025893033 w=2 h=2 s=n,
902 -0.35728082 0.024534902 w=2 h=2 s=n,
903 -0.35771272 0.024669487 w=2 h=2 s=n,
904 -0.35839662 0.025800815 w=2 h=2 s=n,
905 -0.3593104 0.028210154 w=2 h=2 s=n,
906 -0.36018744 0.028426327 w=2 h=2 s=n,
907 -0.36132258 0.030589199 w=2 h=2 s=n,
908 -0.3593104 0.033062145 w=2 h=2 s=n,
909 -0.36018744 0.03327832 w=2 h=2 s=n,
910 -0.36132258 0.03544119 w=2 h=2 s=n,
911 -0.36443162 0.009835955 w=2 h=2 s=n,
912 -0.37638214 0.03260573 w=2 h=2 s=n,
913 -0.37746254 0.035454508 w=2 h=2 s=n,
914 -0.37977687 0.044844132 w=2 h=2 s=n,
915 -0.37977687 0.03999214 w=2 h=2 s=n,
916 -0.380627 0.041611977 w=2 h=2 s=n,
917 -0.38246104 0.043682177 w=2 h=2 s=n,
918 -0.38287458 0.044281278 w=2 h=2 s=n,
919 -0.38305208 0.044619452 w=2 h=2 s=n,
920 -0.38073775 0.035229832 w=2 h=2 s=n,
921 -0.3829549 0.037446998 w=2 h=2 s=n,
922 -0.42170262 0.086904794 w=2 h=2 s=n,
923 -0.4215161 0.08536877 w=2 h=2 s=n,
924 -0.42350549 0.08951672 w=2 h=2 s=n,
925 -0.42331898 0.0879807 w=2 h=2 s=n,
926 -0.4231415 0.08764252 w=2 h=2 s=n,
927 -0.42206112 0.08479375 w=2 h=2 s=n,
928 -0.4387021 0.10534465 w=2 h=2 s=n,
929 -0.43852463 0.10500648 w=2 h=2 s=n,
930 -0.4374442 0.1021577 w=2 h=2 s=n,
931 -0.43564135 0.09954577 w=2 h=2 s=n,
932 -0.43479118 0.09792593 w=2 h=2 s=n,
933 -0.43497303 0.09785696 w=2 h=2 s=n,
934 -0.44706178 -0.0013648539 w=2 h=2 s=n,
935 -0.44713846 -0.0014415387 w=2 h=2 s=n,
936 -0.44776136 -0.0018180913 w=2 h=2 s=n,
937 -0.448076 -0.0018956457 w=2 h=2 s=n,
938 -0.44808695 -0.0018180913 w=2 h=2 s=n,
939 -0.4484016 -0.0018956457 w=2 h=2 s=n,
940 -0.432471 -0.003829971 w=2 h=2 s=n,
941 -0.4018926 -0.009433674 w=2 h=2 s=n,
942 -0.3994799 -0.01002835 w=2 h=2 s=n,
943 -0.39693835 -0.013272392 w=2 h=2 s=n,
944 -0.39524728 -0.015722336 w=2 h=2 s=n,
945 -0.39690545 -0.02009458 w=2 h=2 s=n c=255 0 0 b=255 0 0,
946 -0.3988445 -0.020967279 w=2 h=2 s=n c=255 0 0 b=255 0 0,
947 -0.37684575 -0.029195176 w=2 h=2 s=n c=255 0 0 b=255 0 0,
948 -0.3771339 -0.029450448 w=2 h=2 s=n c=255 0 0 b=255 0 0,
949 -0.37681925 -0.029372893 w=2 h=2 s=n c=255 0 0 b=255 0 0,
950 -0.37806717 -0.030094627 w=2 h=2 s=n c=255 0 0 b=255 0 0,
951 -0.3777525 -0.030017074 w=2 h=2 s=n c=255 0 0 b=255 0 0,
952 -0.37698612 -0.02961484 w=2 h=2 s=n c=255 0 0 b=255 0 0,
953 -0.37867185 -0.03083154 w=2 h=2 s=n c=255 0 0 b=255 0 0,
954 -0.37790546 -0.030429306 w=2 h=2 s=n c=255 0 0 b=255 0 0,
955 -0.3769722 -0.029785126 w=2 h=2 s=n c=255 0 0 b=255 0 0,
956 -0.37503314 -0.028912427 w=2 h=2 s=n c=255 0 0 b=255 0 0,
957 -0.3724982 -0.02860463 w=2 h=2 s=n c=255 0 0 b=255 0 0,
958 -0.32567763 -0.35430637 w=2 h=2 s=n c=255 0 0 b=255 0 0,
959 -0.32549578 -0.3542374 w=2 h=2 s=n c=255 0 0 b=255 0 0,
960 -0.32523862 -0.35449454 w=2 h=2 s=n c=255 0 0 b=255 0 0,
961 -0.32458568 -0.3509315 w=2 h=2 s=n c=255 0 0 b=255 0 0,
962 -0.3239731 -0.35147417 w=2 h=2 s=n c=255 0 0 b=255 0 0,
963 -0.32521534 -0.35468626 w=2 h=2 s=n c=255 0 0 b=255 0 0,
964 -0.3245624 -0.35112318 w=2 h=2 s=n c=255 0 0 b=255 0 0,
965 -0.3239498 -0.35166588 w=2 h=2 s=n c=255 0 0 b=255 0 0,
966 -0.3239498 -0.34699982 w=2 h=2 s=n c=255 0 0 b=255 0 0,
967 -0.31622896 -0.21935888 w=2 h=2 s=n c=255 0 0 b=255 0 0,
968 -0.31539786 -0.2125142 w=2 h=2 s=n c=255 0 0 b=255 0 0,
969 -0.31532118 -0.21243751 w=2 h=2 s=n c=255 0 0 b=255 0 0,
970 -0.3120836 -0.21530578 w=2 h=2 s=n c=255 0 0 b=255 0 0,
971 -0.2469952 -0.2057452 w=2 h=2 s=n c=255 0 0 b=255 0 0,
972 -0.24757154 -0.20099856 w=2 h=2 s=n c=255 0 0 b=255 0 0,
973 -0.24774615 -0.1981119 w=2 h=2 s=n c=255 0 0 b=255 0 0,
974 -0.24720688 -0.19872062 w=2 h=2 s=n c=255 0 0 b=255 0 0,
975 -0.3047363 -0.11537489 w=2 h=2 s=n c=255 0 0 b=255 0 0,
976 -0.3080956 -0.097043715 w=2 h=2 s=n c=255 0 0 b=255 0 0,
977 -0.30711126 -0.09388484 w=2 h=2 s=n c=255 0 0 b=255 0 0,
978 -0.3054531 -0.089512594 w=2 h=2 s=n c=255 0 0 b=255 0 0,
979 -0.28948787 -0.09669795 w=2 h=2 s=n c=255 0 0 b=255 0 0,
980 -0.2863643 -0.09885402 w=2 h=2 s=n c=255 0 0 b=255 0 0,
981 -0.28690353 -0.09824531 w=2 h=2 s=n c=255 0 0 b=255 0 0,
982 -0.28890756 -0.09568739 w=2 h=2 s=n c=255 0 0 b=255 0 0,
983 -0.28864488 -0.09560554 w=2 h=2 s=n c=255 0 0 b=255 0 0,
984 -0.28817177 -0.09575296 w=2 h=2 s=n c=255 0 0 b=255 0 0,
985 -0.2695117 -0.10564741 w=2 h=2 s=n c=255 0 0 b=255 0 0,
986 -0.2690386 -0.10579483 w=2 h=2 s=n c=255 0 0 b=255 0 0,
987 -0.2721622 -0.10363876 w=2 h=2 s=n c=255 0 0 b=255 0 0,
988 -0.27335888 -0.10244207 w=2 h=2 s=n c=255 0 0 b=255 0 0,
989 -0.27288106 -0.10232429 w=2 h=2 s=n c=255 0 0 b=255 0 0,
990 -0.2647133 -0.10433747 w=2 h=2 s=n c=255 0 0 b=255 0 0,
991 -0.28384647 -0.0942956 w=2 h=2 s=n c=255 0 0 b=255 0 0,
992 -0.28412423 -0.09383611 w=2 h=2 s=n c=255 0 0 b=255 0 0,
993 -0.28488913 -0.09237871 w=2 h=2 s=n c=255 0 0 b=255 0 0,
994 -0.29412696 -0.071853146 w=2 h=2 s=n c=255 0 0 b=255 0 0,
995 -0.29421946 -0.071609214 w=2 h=2 s=n c=255 0 0 b=255 0 0,
996 -0.2901624 -0.069783285 w=2 h=2 s=n c=255 0 0 b=255 0 0,
997 -0.2849599 -0.07041499 w=2 h=2 s=n c=255 0 0 b=255 0 0,
998 -0.2882515 -0.06783619 w=2 h=2 s=n c=255 0 0 b=255 0 0,
999 -0.23692852 0.029726753 w=2 h=2 s=n c=102 51 0 b=102 51 0,
1000 -0.24307258 0.029355105 w=2 h=2 s=n c=102 51 0 b=102 51 0,
1001 -0.2437026 0.030066244 w=2 h=2 s=n c=102 51 0 b=102 51 0,
1002 -0.24403048 0.03048474 w=2 h=2 s=n c=102 51 0 b=102 51 0,
1003 -0.22684497 0.043948725 w=2 h=2 s=n c=102 51 0 b=102 51 0,
1004 -0.2234316 0.046304803 w=2 h=2 s=n c=102 51 0 b=102 51 0,
1005 -0.21627599 0.072364606 w=2 h=2 s=n c=102 51 0 b=102 51 0,
1006 -0.21188489 0.07625478 w=2 h=2 s=n c=102 51 0 b=102 51 0,
1007 -0.1978602 0.085935324 w=2 h=2 s=n c=102 51 0 b=102 51 0,
1008 -0.112992786 0.13723947 w=2 h=2 s=n c=102 51 0 b=102 51 0,
1009 -0.11359487 0.1369685 w=2 h=2 s=n c=102 51 0 b=102 51 0,
1010 -0.11364313 0.13701124 w=2 h=2 s=n c=102 51 0 b=102 51 0,
1011 -0.111808814 0.13884556 w=2 h=2 s=n c=102 51 0 b=102 51 0,
1012 -0.11156423 0.13903719 w=2 h=2 s=n c=102 51 0 b=102 51 0,
1013 -0.19643164 0.087733045 w=2 h=2 s=n c=102 51 0 b=102 51 0,
1014 -0.19674213 0.08761529 w=2 h=2 s=n c=102 51 0 b=102 51 0,
1015 -0.1969114 0.087717615 w=2 h=2 s=n c=102 51 0 b=102 51 0,
1016 -0.19630425 0.08849258 w=2 h=2 s=n c=102 51 0 b=102 51 0,
1017 -0.17367794 0.11403241 w=2 h=2 s=n c=102 51 0 b=102 51 0,
1018 -0.16576317 0.12194718 w=2 h=2 s=n c=102 51 0 b=102 51 0,
1019 -0.16600776 0.121755555 w=2 h=2 s=n c=102 51 0 b=102 51 0,
1020 -0.18003245 0.11207501 w=2 h=2 s=n c=102 51 0 b=102 51 0,
1021 -0.23421536 0.07932029 w=2 h=2 s=n c=102 51 0 b=102 51 0,
1022 -0.23487437 0.07977516 w=2 h=2 s=n c=102 51 0 b=102 51 0,
1023 -0.21917813 0.09980993 w=2 h=2 s=n c=102 51 0 b=102 51 0,
1024 -0.22709289 0.091895156 w=2 h=2 s=n c=102 51 0 b=102 51 0,
1025 -0.22886974 0.090962596 w=2 h=2 s=n c=102 51 0 b=102 51 0,
1026 -0.22934759 0.09084482 w=2 h=2 s=n c=102 51 0 b=102 51 0,
1027 -0.22961436 0.09100609 w=2 h=2 s=n c=102 51 0 b=102 51 0,
1028 -0.22397628 0.1003326 w=2 h=2 s=n c=102 51 0 b=102 51 0,
1029 -0.23967253 0.08029784 w=2 h=2 s=n c=102 51 0 b=102 51 0,
1030 -0.26229885 0.054758012 w=2 h=2 s=n,
1031 -0.26413316 0.05292369 w=2 h=2 s=n,
1032 -0.26852426 0.049033523 w=2 h=2 s=n,
1033 -0.2719376 0.046677444 w=2 h=2 s=n,
1034 -0.27882707 0.043061588 w=2 h=2 s=n,
1035 -0.34253386 0.09690515 w=2 h=2 s=n,
1036 -0.34426737 0.09554702 w=2 h=2 s=n,
1037 -0.34469926 0.0956816 w=2 h=2 s=n,
1038 -0.34538317 0.09681293 w=2 h=2 s=n,
1039 -0.3462969 0.09922227 w=2 h=2 s=n,
1040 -0.3462969 0.10407426 w=2 h=2 s=n,
1041 -0.34574163 0.11325428 w=2 h=2 s=n,
1042 -0.35875508 0.04224216 w=2 h=2 s=n,
1043 -0.35963213 0.042458333 w=2 h=2 s=n,
1044 -0.3607673 0.044621203 w=2 h=2 s=n,
1045 -0.3612585 0.05274163 w=2 h=2 s=n,
1046 -0.36181378 0.04356161 w=2 h=2 s=n,
1047 -0.36492282 0.017956376 w=2 h=2 s=n,
1048 -0.3768733 0.04072615 w=2 h=2 s=n,
1049 -0.3779537 0.04357493 w=2 h=2 s=n,
1050 -0.38026807 0.052964553 w=2 h=2 s=n,
1051 -0.38146722 0.05950813 w=2 h=2 s=n,
1052 -0.38097602 0.05138771 w=2 h=2 s=n,
1053 -0.38097602 0.046535715 w=2 h=2 s=n,
1054 -0.38182616 0.048155557 w=2 h=2 s=n,
1055 -0.43229592 0.21011867 w=2 h=2 s=n c=0 153 0 b=0 153 0,
1056 -0.43109676 0.20357509 w=2 h=2 s=n c=0 153 0 b=0 153 0,
1057 -0.4329308 0.20564528 w=2 h=2 s=n c=0 153 0 b=0 153 0,
1058 -0.43334433 0.20624438 w=2 h=2 s=n c=0 153 0 b=0 153 0,
1059 -0.4335218 0.20658256 w=2 h=2 s=n c=0 153 0 b=0 153 0,
1060 -0.43387967 0.20737767 w=2 h=2 s=n c=0 153 0 b=0 153 0,
1061 -0.38340992 0.045414574 w=2 h=2 s=n,
1062 -0.3810956 0.03602495 w=2 h=2 s=n,
1063 -0.38331276 0.038242117 w=2 h=2 s=n,
1064 -0.42206046 0.08769991 w=2 h=2 s=n,
1065 -0.42386335 0.09031184 w=2 h=2 s=n,
1066 -0.45240706 0.122837715 w=2 h=2 s=n,
1067 -0.45222956 0.12249954 w=2 h=2 s=n,
1068 -0.45114917 0.11965076 w=2 h=2 s=n,
1069 -0.46961728 0.13811886 w=2 h=2 s=n,
1070 -0.45591232 0.1206258 w=2 h=2 s=n,
1071 -0.45410943 0.11801387 w=2 h=2 s=n,
1072 -0.4532593 0.116394036 w=2 h=2 s=n,
1073 -0.45344114 0.11632506 w=2 h=2 s=n,
1074 -0.44792128 0.003851275 w=2 h=2 s=n,
1075 -0.44723737 0.0027199455 w=2 h=2 s=n,
1076 -0.4512204 0.002960873 w=2 h=2 s=n,
1077 -0.467151 0.004895198 w=2 h=2 s=n,
1078 -0.47250247 0.0058758953 w=2 h=2 s=n,
1079 -0.45241326 -3.8415674E-4 w=2 h=2 s=n,
1080 -0.45248994 -4.6084143E-4 w=2 h=2 s=n,
1081 -0.45311284 -8.373941E-4 w=2 h=2 s=n,
1082 -0.45343846 -8.373941E-4 w=2 h=2 s=n,
1083 -0.58708817 0.007246924 w=2 h=2 s=n,
1084 -0.5817367 0.006266227 w=2 h=2 s=n,
1085 -0.58205134 0.0061886725 w=2 h=2 s=n,
1086 -0.58892226 0.005773057 w=2 h=2 s=n,
1087 -0.45527256 -0.0023112611 w=2 h=2 s=n,
1088 -0.43934196 -0.004245586 w=2 h=2 s=n,
1089 -0.40876353 -0.009849289 w=2 h=2 s=n,
1090 -0.40635085 -0.010443965 w=2 h=2 s=n,
1091 -0.40380928 -0.013688007 w=2 h=2 s=n,
1092 -0.4021182 -0.016137952 w=2 h=2 s=n,
1093 -0.40377638 -0.020510195 w=2 h=2 s=n c=255 0 0 b=255 0 0,
1094 -0.40571544 -0.021382894 w=2 h=2 s=n c=255 0 0 b=255 0 0,
1095 -0.39459404 -0.032084566 w=2 h=2 s=n c=255 0 0 b=255 0 0,
1096 -0.38793516 -0.032487355 w=2 h=2 s=n c=255 0 0 b=255 0 0,
1097 -0.38870156 -0.03288959 w=2 h=2 s=n c=255 0 0 b=255 0 0,
1098 -0.3800141 -0.03188313 w=2 h=2 s=n c=255 0 0 b=255 0 0,
1099 -0.3792477 -0.031480897 w=2 h=2 s=n c=255 0 0 b=255 0 0,
1100 -0.38145903 -0.033692215 w=2 h=2 s=n c=255 0 0 b=255 0 0,
1101 -0.38011676 -0.032640625 w=2 h=2 s=n c=255 0 0 b=255 0 0,
1102 -0.3791835 -0.031996448 w=2 h=2 s=n c=255 0 0 b=255 0 0,
1103 -0.37724444 -0.031123748 w=2 h=2 s=n c=255 0 0 b=255 0 0,
1104 -0.37470952 -0.03081595 w=2 h=2 s=n c=255 0 0 b=255 0 0,
1105 -0.38190898 -0.04000538 w=2 h=2 s=n c=255 0 0 b=255 0 0,
1106 -0.37969765 -0.037794057 w=2 h=2 s=n c=255 0 0 b=255 0 0,
1107 -0.3787783 -0.03697959 w=2 h=2 s=n c=255 0 0 b=255 0 0,
1108 -0.37501174 -0.036051217 w=2 h=2 s=n c=255 0 0 b=255 0 0,
1109 -0.37976816 -0.043919276 w=2 h=2 s=n c=255 0 0 b=255 0 0,
1110 -0.3725687 -0.03472985 w=2 h=2 s=n c=255 0 0 b=255 0 0,
1111 -0.37228057 -0.034474578 w=2 h=2 s=n c=255 0 0 b=255 0 0,
1112 -0.37218806 -0.034718513 w=2 h=2 s=n c=255 0 0 b=255 0 0,
1113 -0.3260812 -0.36097786 w=2 h=2 s=n c=255 0 0 b=255 0 0,
1114 -0.3258993 -0.3609089 w=2 h=2 s=n c=255 0 0 b=255 0 0,
1115 -0.32564217 -0.36116603 w=2 h=2 s=n c=255 0 0 b=255 0 0,
1116 -0.3256189 -0.36135775 w=2 h=2 s=n c=255 0 0 b=255 0 0,
1117 -0.32556936 -0.3621766 w=2 h=2 s=n c=255 0 0 b=255 0 0,
1118 -0.3251658 -0.3555051 w=2 h=2 s=n c=255 0 0 b=255 0 0,
1119 -0.32451287 -0.35194206 w=2 h=2 s=n c=255 0 0 b=255 0 0,
1120 -0.32390028 -0.35248473 w=2 h=2 s=n c=255 0 0 b=255 0 0,
1121 -0.24223273 -0.21362329 w=2 h=2 s=n c=255 0 0 b=255 0 0,
1122 -0.24280907 -0.20887665 w=2 h=2 s=n c=255 0 0 b=255 0 0,
1123 -0.24298368 -0.20598999 w=2 h=2 s=n c=255 0 0 b=255 0 0,
1124 -0.24244441 -0.2065987 w=2 h=2 s=n c=255 0 0 b=255 0 0,
1125 -0.22291744 -0.23152304 w=2 h=2 s=n c=255 0 0 b=255 0 0,
1126 -0.22767991 -0.22364496 w=2 h=2 s=n c=255 0 0 b=255 0 0,
1127 -0.2274311 -0.22389376 w=2 h=2 s=n c=255 0 0 b=255 0 0,
1128 -0.24695808 -0.19896942 w=2 h=2 s=n c=255 0 0 b=255 0 0,
1129 -0.30448747 -0.115623705 w=2 h=2 s=n c=255 0 0 b=255 0 0,
1130 -0.30784678 -0.09729253 w=2 h=2 s=n c=255 0 0 b=255 0 0,
1131 -0.30686244 -0.09413365 w=2 h=2 s=n c=255 0 0 b=255 0 0,
1132 -0.30520427 -0.08976141 w=2 h=2 s=n c=255 0 0 b=255 0 0,
1133 -0.28923908 -0.09694676 w=2 h=2 s=n c=255 0 0 b=255 0 0,
1134 -0.28611547 -0.09910283 w=2 h=2 s=n c=255 0 0 b=255 0 0,
1135 -0.22667393 -0.13154374 w=2 h=2 s=n c=255 0 0 b=255 0 0,
1136 -0.22620082 -0.13169117 w=2 h=2 s=n c=255 0 0 b=255 0 0,
1137 -0.2588361 -0.10616888 w=2 h=2 s=n c=255 0 0 b=255 0 0,
1138 -0.27796927 -0.09612701 w=2 h=2 s=n c=255 0 0 b=255 0 0,
1139 -0.27824703 -0.09566752 w=2 h=2 s=n c=255 0 0 b=255 0 0,
1140 -0.27901193 -0.094210126 w=2 h=2 s=n c=255 0 0 b=255 0 0,
1141 -0.28824973 -0.07368456 w=2 h=2 s=n c=255 0 0 b=255 0 0,
1142 -0.28834227 -0.073440626 w=2 h=2 s=n c=255 0 0 b=255 0 0,
1143 -0.28428522 -0.0716147 w=2 h=2 s=n c=255 0 0 b=255 0 0,
1144 -0.2790827 -0.072246395 w=2 h=2 s=n c=255 0 0 b=255 0 0,
;
VLABELS
2 'sec24_celegans' x=12 y=3 f='Dialog-PLAIN-10',
3 'sec24_drosophila' x=12 y=5 f='Dialog-PLAIN-10',
4 'sec24_apis' x=12 y=6 f='Dialog-PLAIN-10',
5 'sec24_gallus' x=11 y=7 f='Dialog-PLAIN-10',
6 'sec24_mus' x=11 y=8 f='Dialog-PLAIN-10',
7 'sec24_rattus' x=10 y=15 f='Dialog-PLAIN-10',
8 'sec24_danio' x=9 y=16 f='Dialog-PLAIN-10',
9 'sec24_homo' x=-22 y=17 f='Dialog-PLAIN-10',
10 'sec24_bos' x=-18 y=23 f='Dialog-PLAIN-10',
11 'sec24_ciona' x=-23 y=14 f='Dialog-PLAIN-10',
12 'sec24_monosiga' x=-36 y=14 f='Dialog-PLAIN-10',
13 'sec24_Phaeodactylum_t' x=-55 y=20 f='Dialog-PLAIN-10',
14 'sec24_thalassiosira' x=-46 y=0 f='Dialog-PLAIN-10',
15 'sec24_phytophthora' x=-49 y=30 f='Dialog-PLAIN-10',
16 'sec24_Ostreococcus' x=-50 y=10 f='Dialog-PLAIN-10',
17 'sec24_Volvox' x=-36 y=25 f='Dialog-PLAIN-10',
18 'sec24_chlamydomonas' x=-59 y=-1 f='Dialog-PLAIN-10',
19 'sec24_physcomitrella' x=-58 y=24 f='Dialog-PLAIN-10',
20 'sec24_populus' x=-42 y=3 f='Dialog-PLAIN-10',
21 'sec24_oryza' x=-38 y=7 f='Dialog-PLAIN-10',
22 'sec24_arabidopsis' x=-98 y=-4 f='Dialog-PLAIN-10',
23 'sec24_cmerolae' x=-88 y=5 f='Dialog-PLAIN-10',
24 'sec24_dictyostelium' x=-109 y=9 f='Dialog-PLAIN-10',
25 'sec24_Toxoplasma_g' x=-114 y=7 f='Dialog-PLAIN-10',
26 'sec24_cryptosporidium_h' x=-134 y=6 f='Dialog-PLAIN-10',
27 'sec24_plasmodium_f' x=-113 y=5 f='Dialog-PLAIN-10',
28 'sec24_plasmodium_b' x=-115 y=3 f='Dialog-PLAIN-10',
29 'sec24_theileria' x=-86 y=2 f='Dialog-PLAIN-10',
30 'sec24_ehistolytica' x=-101 y=0 f='Dialog-PLAIN-10',
31 'sec24_Ecuni' x=-69 y=-1 f='Dialog-PLAIN-10',
32 'sec24_giardia' x=-78 y=-3 f='Dialog-PLAIN-10',
33 'sec24_trichomonas' x=-103 y=-4 f='Dialog-PLAIN-10',
34 'sec24_leishmania' x=-95 y=-5 f='Dialog-PLAIN-10',
35 'sec24_naegleria' x=-47 y=-6 f='Dialog-PLAIN-10',
36 'sec24_tetrahymena' l=9 x=-62 y=-14 f='Dialog-PLAIN-10',
37 'sec24_xenopus' f='Dialog-PLAIN-10',
38 'sec24_Scas_Contig694_32' x=-67 y=-18 f='Dialog-PLAIN-10',
39 'sec24_Sbay_Contig665_8' x=-63 y=1 f='Dialog-PLAIN-10',
40 'sec24_Spar_c440_10616' x=-58 y=-24 f='Dialog-PLAIN-10',
41 'sec24_Scerevisiae' x=-43 y=11 f='Dialog-PLAIN-10',
42 'sec24_Smik' x=-25 y=-34 f='Dialog-PLAIN-10',
43 'sec24_candida_g' x=-38 y=16 f='Dialog-PLAIN-10',
44 'sec24_kluyveromyces' x=-48 y=27 f='Dialog-PLAIN-10',
45 'sec24_debaromyces' x=-42 y=17 f='Dialog-PLAIN-10',
46 'sec24_candida_a' x=-34 y=-22 f='Dialog-PLAIN-10',
47 'sec24_pichia' x=-23 y=19 f='Dialog-PLAIN-10',
48 'sec24_spombe' x=9 y=0 f='Dialog-PLAIN-10',
49 'sec24_aspergillus' x=10 y=-4 f='Dialog-PLAIN-10',
50 'sec24_neurospora' x=11 y=2 f='Dialog-PLAIN-10',
51 'sec24_yarrowia' x=11 y=-1 f='Dialog-PLAIN-10',
52 'sec24_ustilago' x=12 y=0 f='Dialog-PLAIN-10',
53 'sec24_cryptococcus' x=12 y=2 f='Dialog-PLAIN-10',
;
EDGES
1 1 2 s=11 w=0.28050798,
2 54 1 s=17 w=0.0061553037,
3 55 1 s=10 w=0.0052407295,
4 56 54 s=10 w=0.0052407295,
5 56 55 s=17 w=0.0061553037,
6 57 56 s=22 w=0.025459886,
7 58 54 s=22 w=0.025459886,
8 58 57 s=10 w=0.0052407295,
9 59 57 s=44 w=0.007780672,
10 60 58 s=44 w=0.007780672,
11 60 59 s=10 w=0.0052407295,
12 61 59 s=49 w=0.020610468,
13 62 60 s=49 w=0.020610468,
14 62 61 s=10 w=0.0052407295,
15 63 57 s=42 w=4.9214024E-4,
16 64 59 s=42 w=4.9214024E-4,
17 64 63 s=44 w=0.007780672,
18 65 61 s=42 w=4.9214024E-4,
19 65 64 s=49 w=0.020610468,
20 66 65 s=48 w=0.0044489955,
21 67 61 s=48 w=0.0044489955,
22 67 66 s=42 w=4.9214024E-4,
23 68 66 s=65 w=0.0022021863,
24 69 67 s=65 w=0.0022021863,
25 69 68 s=42 w=4.9214024E-4,
26 70 61 s=65 w=0.0022021863,
27 70 69 s=48 w=0.0044489955,
28 71 62 s=65 w=0.0022021863,
29 71 70 s=10 w=0.0052407295,
30 72 55 s=9 w=8.1838877E-4,
31 73 56 s=9 w=8.1838877E-4,
32 73 72 s=17 w=0.0061553037,
33 74 57 s=9 w=8.1838877E-4,
34 74 73 s=22 w=0.025459886,
35 75 63 s=9 w=8.1838877E-4,
36 75 74 s=42 w=4.9214024E-4,
37 76 64 s=9 w=8.1838877E-4,
38 76 75 s=44 w=0.007780672,
39 77 65 s=9 w=8.1838877E-4,
40 77 76 s=49 w=0.020610468,
41 78 66 s=9 w=8.1838877E-4,
42 78 77 s=48 w=0.0044489955,
43 79 68 s=9 w=8.1838877E-4,
44 79 78 s=65 w=0.0022021863,
45 80 72 s=8 w=3.6365126E-4,
46 81 73 s=8 w=3.6365126E-4,
47 81 80 s=17 w=0.0061553037,
48 82 74 s=8 w=3.6365126E-4,
49 82 81 s=22 w=0.025459886,
50 83 75 s=8 w=3.6365126E-4,
51 83 82 s=42 w=4.9214024E-4,
52 84 76 s=8 w=3.6365126E-4,
53 84 83 s=44 w=0.007780672,
54 85 77 s=8 w=3.6365126E-4,
55 85 84 s=49 w=0.020610468,
56 86 78 s=8 w=3.6365126E-4,
57 86 85 s=48 w=0.0044489955,
58 87 79 s=8 w=3.6365126E-4,
59 87 86 s=65 w=0.0022021863,
60 88 86 s=58 w=2.7512296E-4,
61 89 87 s=58 w=2.7512296E-4,
62 89 88 s=65 w=0.0022021863,
63 90 79 s=58 w=2.7512296E-4,
64 90 89 s=8 w=3.6365126E-4,
65 91 68 s=58 w=2.7512296E-4,
66 91 90 s=9 w=8.1838877E-4,
67 92 81 s=16 w=9.5007237E-4,
68 93 82 s=16 w=9.5007237E-4,
69 93 92 s=22 w=0.025459886,
70 94 83 s=16 w=9.5007237E-4,
71 94 93 s=42 w=4.9214024E-4,
72 95 84 s=16 w=9.5007237E-4,
73 95 94 s=44 w=0.007780672,
74 96 85 s=16 w=9.5007237E-4,
75 96 95 s=49 w=0.020610468,
76 97 86 s=16 w=9.5007237E-4,
77 97 96 s=48 w=0.0044489955,
78 98 88 s=16 w=9.5007237E-4,
79 98 97 s=58 w=2.7512296E-4,
80 99 89 s=16 w=9.5007237E-4,
81 99 98 s=65 w=0.0022021863,
82 100 92 s=15 w=5.3163804E-4,
83 101 93 s=15 w=5.3163804E-4,
84 101 100 s=22 w=0.025459886,
85 102 94 s=15 w=5.3163804E-4,
86 102 101 s=42 w=4.9214024E-4,
87 103 95 s=15 w=5.3163804E-4,
88 103 102 s=44 w=0.007780672,
89 104 96 s=15 w=5.3163804E-4,
90 104 103 s=49 w=0.020610468,
91 105 97 s=15 w=5.3163804E-4,
92 105 104 s=48 w=0.0044489955,
93 106 98 s=15 w=5.3163804E-4,
94 106 105 s=58 w=2.7512296E-4,
95 107 99 s=15 w=5.3163804E-4,
96 107 106 s=65 w=0.0022021863,
97 108 101 s=21 w=2.2952138E-4,
98 109 102 s=21 w=2.2952138E-4,
99 109 108 s=42 w=4.9214024E-4,
100 110 103 s=21 w=2.2952138E-4,
101 110 109 s=44 w=0.007780672,
102 111 104 s=21 w=2.2952138E-4,
103 111 110 s=49 w=0.020610468,
104 112 105 s=21 w=2.2952138E-4,
105 112 111 s=48 w=0.0044489955,
106 113 106 s=21 w=2.2952138E-4,
107 113 112 s=58 w=2.7512296E-4,
108 114 107 s=21 w=2.2952138E-4,
109 114 113 s=65 w=0.0022021863,
110 115 108 s=35 w=1.9778777E-4,
111 116 109 s=35 w=1.9778777E-4,
112 116 115 s=42 w=4.9214024E-4,
113 117 110 s=35 w=1.9778777E-4,
114 117 116 s=44 w=0.007780672,
115 118 111 s=35 w=1.9778777E-4,
116 118 117 s=49 w=0.020610468,
117 119 112 s=35 w=1.9778777E-4,
118 119 118 s=48 w=0.0044489955,
119 120 113 s=35 w=1.9778777E-4,
120 120 119 s=58 w=2.7512296E-4,
121 121 114 s=35 w=1.9778777E-4,
122 121 120 s=65 w=0.0022021863,
123 122 107 s=35 w=1.9778777E-4,
124 122 121 s=21 w=2.2952138E-4,
125 123 99 s=35 w=1.9778777E-4,
126 123 122 s=15 w=5.3163804E-4,
127 124 89 s=35 w=1.9778777E-4,
128 124 123 s=16 w=9.5007237E-4,
129 125 108 s=30 w=6.448064E-5,
130 126 115 s=30 w=6.448064E-5,
131 126 125 s=35 w=1.9778777E-4,
132 127 116 s=30 w=6.448064E-5,
133 127 126 s=42 w=4.9214024E-4,
134 128 117 s=30 w=6.448064E-5,
135 128 127 s=44 w=0.007780672,
136 129 118 s=30 w=6.448064E-5,
137 129 128 s=49 w=0.020610468,
138 130 119 s=30 w=6.448064E-5,
139 130 129 s=48 w=0.0044489955,
140 131 120 s=30 w=6.448064E-5,
141 131 130 s=58 w=2.7512296E-4,
142 132 121 s=30 w=6.448064E-5,
143 132 131 s=65 w=0.0022021863,
144 133 126 s=38 w=8.007365E-4,
145 134 127 s=38 w=8.007365E-4,
146 134 133 s=42 w=4.9214024E-4,
147 135 128 s=38 w=8.007365E-4,
148 135 134 s=44 w=0.007780672,
149 136 129 s=38 w=8.007365E-4,
150 136 135 s=49 w=0.020610468,
151 137 130 s=38 w=8.007365E-4,
152 137 136 s=48 w=0.0044489955,
153 138 131 s=38 w=8.007365E-4,
154 138 137 s=58 w=2.7512296E-4,
155 139 132 s=38 w=8.007365E-4,
156 139 138 s=65 w=0.0022021863,
157 140 134 s=41 w=3.1174094E-4,
158 141 135 s=41 w=3.1174094E-4,
159 141 140 s=44 w=0.007780672,
160 142 136 s=41 w=3.1174094E-4,
161 142 141 s=49 w=0.020610468,
162 143 137 s=41 w=3.1174094E-4,
163 143 142 s=48 w=0.0044489955,
164 144 138 s=41 w=3.1174094E-4,
165 144 143 s=58 w=2.7512296E-4,
166 145 139 s=41 w=3.1174094E-4,
167 145 144 s=65 w=0.0022021863,
168 146 143 s=47 w=1.259855E-4,
169 147 144 s=47 w=1.259855E-4,
170 147 146 s=58 w=2.7512296E-4,
171 148 145 s=47 w=1.259855E-4,
172 148 147 s=65 w=0.0022021863,
173 149 139 s=47 w=1.259855E-4,
174 149 148 s=41 w=3.1174094E-4,
175 150 132 s=47 w=1.259855E-4,
176 150 149 s=38 w=8.007365E-4,
177 151 121 s=47 w=1.259855E-4,
178 151 150 s=30 w=6.448064E-5,
179 152 122 s=47 w=1.259855E-4,
180 152 151 s=21 w=2.2952138E-4,
181 153 123 s=47 w=1.259855E-4,
182 153 152 s=15 w=5.3163804E-4,
183 154 147 s=57 w=8.83978E-6,
184 155 148 s=57 w=8.83978E-6,
185 155 154 s=65 w=0.0022021863,
186 156 149 s=57 w=8.83978E-6,
187 156 155 s=41 w=3.1174094E-4,
188 157 150 s=57 w=8.83978E-6,
189 157 156 s=38 w=8.007365E-4,
190 158 151 s=57 w=8.83978E-6,
191 158 157 s=30 w=6.448064E-5,
192 159 152 s=57 w=8.83978E-6,
193 159 158 s=21 w=2.2952138E-4,
194 160 153 s=57 w=8.83978E-6,
195 160 159 s=15 w=5.3163804E-4,
196 161 123 s=57 w=8.83978E-6,
197 161 160 s=47 w=1.259855E-4,
198 162 124 s=57 w=8.83978E-6,
199 162 161 s=16 w=9.5007237E-4,
200 163 154 s=56 w=0.0057260254,
201 164 155 s=56 w=0.0057260254,
202 164 163 s=65 w=0.0022021863,
203 165 156 s=56 w=0.0057260254,
204 165 164 s=41 w=3.1174094E-4,
205 166 157 s=56 w=0.0057260254,
206 166 165 s=38 w=8.007365E-4,
207 167 158 s=56 w=0.0057260254,
208 167 166 s=30 w=6.448064E-5,
209 168 159 s=56 w=0.0057260254,
210 168 167 s=21 w=2.2952138E-4,
211 169 160 s=56 w=0.0057260254,
212 169 168 s=15 w=5.3163804E-4,
213 170 164 s=64 w=4.523796E-4,
214 171 170 s=69 w=9.033008E-4,
215 172 171 s=99 w=1.4644439E-4,
216 173 170 s=99 w=1.4644439E-4,
217 173 172 s=69 w=9.033008E-4,
218 174 164 s=99 w=1.4644439E-4,
219 174 173 s=64 w=4.523796E-4,
220 175 165 s=99 w=1.4644439E-4,
221 175 174 s=41 w=3.1174094E-4,
222 176 166 s=99 w=1.4644439E-4,
223 176 175 s=38 w=8.007365E-4,
224 177 167 s=99 w=1.4644439E-4,
225 177 176 s=30 w=6.448064E-5,
226 178 168 s=99 w=1.4644439E-4,
227 178 177 s=21 w=2.2952138E-4,
228 179 169 s=99 w=1.4644439E-4,
229 179 178 s=15 w=5.3163804E-4,
230 180 160 s=99 w=1.4644439E-4,
231 180 179 s=56 w=0.0057260254,
232 181 161 s=99 w=1.4644439E-4,
233 181 180 s=47 w=1.259855E-4,
234 182 162 s=99 w=1.4644439E-4,
235 182 181 s=16 w=9.5007237E-4,
236 183 124 s=99 w=1.4644439E-4,
237 183 182 s=57 w=8.83978E-6,
238 184 89 s=99 w=1.4644439E-4,
239 184 183 s=35 w=1.9778777E-4,
240 185 90 s=99 w=1.4644439E-4,
241 185 184 s=8 w=3.6365126E-4,
242 186 91 s=99 w=1.4644439E-4,
243 186 185 s=9 w=8.1838877E-4,
244 187 80 s=7 w=0.0066722804,
245 188 81 s=7 w=0.0066722804,
246 188 187 s=17 w=0.0061553037,
247 189 92 s=7 w=0.0066722804,
248 189 188 s=16 w=9.5007237E-4,
249 190 100 s=7 w=0.0066722804,
250 190 189 s=15 w=5.3163804E-4,
251 191 101 s=7 w=0.0066722804,
252 191 190 s=22 w=0.025459886,
253 192 108 s=7 w=0.0066722804,
254 192 191 s=21 w=2.2952138E-4,
255 193 125 s=7 w=0.0066722804,
256 193 192 s=30 w=6.448064E-5,
257 194 126 s=7 w=0.0066722804,
258 194 193 s=35 w=1.9778777E-4,
259 195 133 s=7 w=0.0066722804,
260 195 194 s=38 w=8.007365E-4,
261 196 134 s=7 w=0.0066722804,
262 196 195 s=42 w=4.9214024E-4,
263 197 140 s=7 w=0.0066722804,
264 197 196 s=41 w=3.1174094E-4,
265 198 141 s=7 w=0.0066722804,
266 198 197 s=44 w=0.007780672,
267 199 142 s=7 w=0.0066722804,
268 199 198 s=49 w=0.020610468,
269 200 143 s=7 w=0.0066722804,
270 200 199 s=48 w=0.0044489955,
271 201 146 s=7 w=0.0066722804,
272 201 200 s=47 w=1.259855E-4,
273 202 147 s=7 w=0.0066722804,
274 202 201 s=58 w=2.7512296E-4,
275 203 154 s=7 w=0.0066722804,
276 203 202 s=57 w=8.83978E-6,
277 204 163 s=7 w=0.0066722804,
278 204 203 s=56 w=0.0057260254,
279 205 164 s=7 w=0.0066722804,
280 205 204 s=65 w=0.0022021863,
281 206 170 s=7 w=0.0066722804,
282 206 205 s=64 w=4.523796E-4,
283 207 171 s=7 w=0.0066722804,
284 207 206 s=69 w=9.033008E-4,
285 208 207 s=93 w=1.9450099E-4,
286 209 171 s=93 w=1.9450099E-4,
287 209 208 s=7 w=0.0066722804,
288 210 172 s=93 w=1.9450099E-4,
289 210 209 s=99 w=1.4644439E-4,
290 211 173 s=93 w=1.9450099E-4,
291 211 210 s=69 w=9.033008E-4,
292 212 174 s=93 w=1.9450099E-4,
293 212 211 s=64 w=4.523796E-4,
294 213 175 s=93 w=1.9450099E-4,
295 213 212 s=41 w=3.1174094E-4,
296 214 176 s=93 w=1.9450099E-4,
297 214 213 s=38 w=8.007365E-4,
298 215 177 s=93 w=1.9450099E-4,
299 215 214 s=30 w=6.448064E-5,
300 216 178 s=93 w=1.9450099E-4,
301 216 215 s=21 w=2.2952138E-4,
302 217 179 s=93 w=1.9450099E-4,
303 217 216 s=15 w=5.3163804E-4,
304 218 180 s=93 w=1.9450099E-4,
305 218 217 s=56 w=0.0057260254,
306 219 181 s=93 w=1.9450099E-4,
307 219 218 s=47 w=1.259855E-4,
308 220 182 s=93 w=1.9450099E-4,
309 220 219 s=16 w=9.5007237E-4,
310 221 183 s=93 w=1.9450099E-4,
311 221 220 s=57 w=8.83978E-6,
312 222 184 s=93 w=1.9450099E-4,
313 222 221 s=35 w=1.9778777E-4,
314 223 210 s=121 w=0.0046761143,
315 224 211 s=121 w=0.0046761143,
316 224 223 s=69 w=9.033008E-4,
317 225 212 s=121 w=0.0046761143,
318 225 224 s=64 w=4.523796E-4,
319 226 213 s=121 w=0.0046761143,
320 226 225 s=41 w=3.1174094E-4,
321 227 214 s=121 w=0.0046761143,
322 227 226 s=38 w=8.007365E-4,
323 228 215 s=121 w=0.0046761143,
324 228 227 s=30 w=6.448064E-5,
325 229 216 s=121 w=0.0046761143,
326 229 228 s=21 w=2.2952138E-4,
327 230 217 s=121 w=0.0046761143,
328 230 229 s=15 w=5.3163804E-4,
329 231 218 s=121 w=0.0046761143,
330 231 230 s=56 w=0.0057260254,
331 232 219 s=121 w=0.0046761143,
332 232 231 s=47 w=1.259855E-4,
333 233 220 s=121 w=0.0046761143,
334 233 232 s=16 w=9.5007237E-4,
335 234 221 s=121 w=0.0046761143,
336 234 233 s=57 w=8.83978E-6,
337 235 222 s=121 w=0.0046761143,
338 235 234 s=35 w=1.9778777E-4,
339 236 184 s=121 w=0.0046761143,
340 236 235 s=93 w=1.9450099E-4,
341 237 185 s=121 w=0.0046761143,
342 237 236 s=8 w=3.6365126E-4,
343 238 186 s=121 w=0.0046761143,
344 238 237 s=9 w=8.1838877E-4,
345 239 91 s=121 w=0.0046761143,
346 239 238 s=99 w=1.4644439E-4,
347 240 223 s=125 w=0.003308692,
348 241 224 s=125 w=0.003308692,
349 241 240 s=69 w=9.033008E-4,
350 242 225 s=125 w=0.003308692,
351 242 241 s=64 w=4.523796E-4,
352 243 226 s=125 w=0.003308692,
353 243 242 s=41 w=3.1174094E-4,
354 244 227 s=125 w=0.003308692,
355 244 243 s=38 w=8.007365E-4,
356 245 228 s=125 w=0.003308692,
357 245 244 s=30 w=6.448064E-5,
358 246 229 s=125 w=0.003308692,
359 246 245 s=21 w=2.2952138E-4,
360 247 230 s=125 w=0.003308692,
361 247 246 s=15 w=5.3163804E-4,
362 248 231 s=125 w=0.003308692,
363 248 247 s=56 w=0.0057260254,
364 249 232 s=125 w=0.003308692,
365 249 248 s=47 w=1.259855E-4,
366 250 233 s=125 w=0.003308692,
367 250 249 s=16 w=9.5007237E-4,
368 251 234 s=125 w=0.003308692,
369 251 250 s=57 w=8.83978E-6,
370 252 235 s=125 w=0.003308692,
371 252 251 s=35 w=1.9778777E-4,
372 253 236 s=125 w=0.003308692,
373 253 252 s=93 w=1.9450099E-4,
374 254 237 s=125 w=0.003308692,
375 254 253 s=8 w=3.6365126E-4,
376 255 238 s=125 w=0.003308692,
377 255 254 s=9 w=8.1838877E-4,
378 256 239 s=125 w=0.003308692,
379 256 255 s=99 w=1.4644439E-4,
380 257 201 s=46 w=0.002976905,
381 258 202 s=46 w=0.002976905,
382 258 257 s=58 w=2.7512296E-4,
383 259 203 s=46 w=0.002976905,
384 259 258 s=57 w=8.83978E-6,
385 260 204 s=46 w=0.002976905,
386 260 259 s=56 w=0.0057260254,
387 261 205 s=46 w=0.002976905,
388 261 260 s=65 w=0.0022021863,
389 262 206 s=46 w=0.002976905,
390 262 261 s=64 w=4.523796E-4,
391 263 207 s=46 w=0.002976905,
392 263 262 s=69 w=9.033008E-4,
393 264 208 s=46 w=0.002976905,
394 264 263 s=93 w=1.9450099E-4,
395 265 209 s=46 w=0.002976905,
396 265 264 s=7 w=0.0066722804,
397 266 210 s=46 w=0.002976905,
398 266 265 s=99 w=1.4644439E-4,
399 267 260 s=55 w=0.0015866269,
400 268 261 s=55 w=0.0015866269,
401 268 267 s=65 w=0.0022021863,
402 269 262 s=55 w=0.0015866269,
403 269 268 s=64 w=4.523796E-4,
404 270 263 s=55 w=0.0015866269,
405 270 269 s=69 w=9.033008E-4,
406 271 264 s=55 w=0.0015866269,
407 271 270 s=93 w=1.9450099E-4,
408 272 265 s=55 w=0.0015866269,
409 272 271 s=7 w=0.0066722804,
410 273 266 s=55 w=0.0015866269,
411 273 272 s=99 w=1.4644439E-4,
412 274 210 s=55 w=0.0015866269,
413 274 273 s=46 w=0.002976905,
414 275 223 s=55 w=0.0015866269,
415 275 274 s=121 w=0.0046761143,
416 276 267 s=54 w=0.0041210745,
417 277 268 s=54 w=0.0041210745,
418 277 276 s=65 w=0.0022021863,
419 278 269 s=54 w=0.0041210745,
420 278 277 s=64 w=4.523796E-4,
421 279 270 s=54 w=0.0041210745,
422 279 278 s=69 w=9.033008E-4,
423 280 271 s=54 w=0.0041210745,
424 280 279 s=93 w=1.9450099E-4,
425 281 272 s=54 w=0.0041210745,
426 281 280 s=7 w=0.0066722804,
427 282 273 s=54 w=0.0041210745,
428 282 281 s=99 w=1.4644439E-4,
429 283 282 s=115 w=1.0844853E-4,
430 284 273 s=115 w=1.0844853E-4,
431 284 283 s=54 w=0.0041210745,
432 285 274 s=115 w=1.0844853E-4,
433 285 284 s=46 w=0.002976905,
434 286 275 s=115 w=1.0844853E-4,
435 286 285 s=121 w=0.0046761143,
436 287 223 s=115 w=1.0844853E-4,
437 287 286 s=55 w=0.0015866269,
438 288 240 s=115 w=1.0844853E-4,
439 288 287 s=125 w=0.003308692,
440 289 241 s=115 w=1.0844853E-4,
441 289 288 s=69 w=9.033008E-4,
442 290 242 s=115 w=1.0844853E-4,
443 290 289 s=64 w=4.523796E-4,
444 291 243 s=115 w=1.0844853E-4,
445 291 290 s=41 w=3.1174094E-4,
446 292 244 s=115 w=1.0844853E-4,
447 292 291 s=38 w=8.007365E-4,
448 293 245 s=115 w=1.0844853E-4,
449 293 292 s=30 w=6.448064E-5,
450 294 246 s=115 w=1.0844853E-4,
451 294 293 s=21 w=2.2952138E-4,
452 295 247 s=115 w=1.0844853E-4,
453 295 294 s=15 w=5.3163804E-4,
454 296 248 s=115 w=1.0844853E-4,
455 296 295 s=56 w=0.0057260254,
456 297 249 s=115 w=1.0844853E-4,
457 297 296 s=47 w=1.259855E-4,
458 298 250 s=115 w=1.0844853E-4,
459 298 297 s=16 w=9.5007237E-4,
460 299 251 s=115 w=1.0844853E-4,
461 299 298 s=57 w=8.83978E-6,
462 300 252 s=115 w=1.0844853E-4,
463 300 299 s=35 w=1.9778777E-4,
464 301 253 s=115 w=1.0844853E-4,
465 301 300 s=93 w=1.9450099E-4,
466 302 254 s=115 w=1.0844853E-4,
467 302 301 s=8 w=3.6365126E-4,
468 303 255 s=115 w=1.0844853E-4,
469 303 302 s=9 w=8.1838877E-4,
470 304 295 s=150 w=0.042703576,
471 305 296 s=150 w=0.042703576,
472 305 304 s=56 w=0.0057260254,
473 306 297 s=150 w=0.042703576,
474 306 305 s=47 w=1.259855E-4,
475 307 298 s=150 w=0.042703576,
476 307 306 s=16 w=9.5007237E-4,
477 308 299 s=150 w=0.042703576,
478 308 307 s=57 w=8.83978E-6,
479 309 300 s=150 w=0.042703576,
480 309 308 s=35 w=1.9778777E-4,
481 310 301 s=150 w=0.042703576,
482 310 309 s=93 w=1.9450099E-4,
483 311 302 s=150 w=0.042703576,
484 311 310 s=8 w=3.6365126E-4,
485 312 303 s=150 w=0.042703576,
486 312 311 s=9 w=8.1838877E-4,
487 313 255 s=150 w=0.042703576,
488 313 312 s=115 w=1.0844853E-4,
489 314 256 s=150 w=0.042703576,
490 314 313 s=99 w=1.4644439E-4,
491 315 239 s=150 w=0.042703576,
492 315 314 s=125 w=0.003308692,
493 316 91 s=150 w=0.042703576,
494 316 315 s=121 w=0.0046761143,
495 317 68 s=150 w=0.042703576,
496 317 316 s=58 w=2.7512296E-4,
497 318 69 s=150 w=0.042703576,
498 318 317 s=42 w=4.9214024E-4,
499 319 70 s=150 w=0.042703576,
500 319 318 s=48 w=0.0044489955,
501 320 71 s=150 w=0.042703576,
502 320 319 s=10 w=0.0052407295,
503 321 288 s=141 w=2.60891E-4,
504 322 289 s=141 w=2.60891E-4,
505 322 321 s=69 w=9.033008E-4,
506 323 290 s=141 w=2.60891E-4,
507 323 322 s=64 w=4.523796E-4,
508 324 291 s=141 w=2.60891E-4,
509 324 323 s=41 w=3.1174094E-4,
510 325 292 s=141 w=2.60891E-4,
511 325 324 s=38 w=8.007365E-4,
512 326 293 s=141 w=2.60891E-4,
513 326 325 s=30 w=6.448064E-5,
514 327 294 s=141 w=2.60891E-4,
515 327 326 s=21 w=2.2952138E-4,
516 328 295 s=141 w=2.60891E-4,
517 328 327 s=15 w=5.3163804E-4,
518 329 304 s=141 w=2.60891E-4,
519 329 328 s=150 w=0.042703576,
520 330 305 s=141 w=2.60891E-4,
521 330 329 s=56 w=0.0057260254,
522 331 306 s=141 w=2.60891E-4,
523 331 330 s=47 w=1.259855E-4,
524 332 307 s=141 w=2.60891E-4,
525 332 331 s=16 w=9.5007237E-4,
526 333 308 s=141 w=2.60891E-4,
527 333 332 s=57 w=8.83978E-6,
528 334 309 s=141 w=2.60891E-4,
529 334 333 s=35 w=1.9778777E-4,
530 335 310 s=141 w=2.60891E-4,
531 335 334 s=93 w=1.9450099E-4,
532 336 311 s=141 w=2.60891E-4,
533 336 335 s=8 w=3.6365126E-4,
534 337 312 s=141 w=2.60891E-4,
535 337 336 s=9 w=8.1838877E-4,
536 338 313 s=141 w=2.60891E-4,
537 338 337 s=115 w=1.0844853E-4,
538 339 314 s=141 w=2.60891E-4,
539 339 338 s=99 w=1.4644439E-4,
540 340 315 s=141 w=2.60891E-4,
541 340 339 s=125 w=0.003308692,
542 341 316 s=141 w=2.60891E-4,
543 341 340 s=121 w=0.0046761143,
544 342 317 s=141 w=2.60891E-4,
545 342 341 s=58 w=2.7512296E-4,
546 343 318 s=141 w=2.60891E-4,
547 343 342 s=42 w=4.9214024E-4,
548 344 282 s=98 w=0.003375099,
549 345 283 s=98 w=0.003375099,
550 345 344 s=115 w=1.0844853E-4,
551 346 284 s=98 w=0.003375099,
552 346 345 s=54 w=0.0041210745,
553 347 285 s=98 w=0.003375099,
554 347 346 s=46 w=0.002976905,
555 348 286 s=98 w=0.003375099,
556 348 347 s=121 w=0.0046761143,
557 349 287 s=98 w=0.003375099,
558 349 348 s=55 w=0.0015866269,
559 350 288 s=98 w=0.003375099,
560 350 349 s=125 w=0.003308692,
561 351 321 s=98 w=0.003375099,
562 351 350 s=141 w=2.60891E-4,
563 352 350 s=124 w=0.0015362562,
564 353 351 s=124 w=0.0015362562,
565 353 352 s=141 w=2.60891E-4,
566 354 321 s=124 w=0.0015362562,
567 354 353 s=98 w=0.003375099,
568 355 322 s=124 w=0.0015362562,
569 355 354 s=69 w=9.033008E-4,
570 356 323 s=124 w=0.0015362562,
571 356 355 s=64 w=4.523796E-4,
572 357 324 s=124 w=0.0015362562,
573 357 356 s=41 w=3.1174094E-4,
574 358 325 s=124 w=0.0015362562,
575 358 357 s=38 w=8.007365E-4,
576 359 326 s=124 w=0.0015362562,
577 359 358 s=30 w=6.448064E-5,
578 360 327 s=124 w=0.0015362562,
579 360 359 s=21 w=2.2952138E-4,
580 361 328 s=124 w=0.0015362562,
581 361 360 s=15 w=5.3163804E-4,
582 362 329 s=124 w=0.0015362562,
583 362 361 s=150 w=0.042703576,
584 363 330 s=124 w=0.0015362562,
585 363 362 s=56 w=0.0057260254,
586 364 331 s=124 w=0.0015362562,
587 364 363 s=47 w=1.259855E-4,
588 365 332 s=124 w=0.0015362562,
589 365 364 s=16 w=9.5007237E-4,
590 366 333 s=124 w=0.0015362562,
591 366 365 s=57 w=8.83978E-6,
592 367 334 s=124 w=0.0015362562,
593 367 366 s=35 w=1.9778777E-4,
594 368 335 s=124 w=0.0015362562,
595 368 367 s=93 w=1.9450099E-4,
596 369 336 s=124 w=0.0015362562,
597 369 368 s=8 w=3.6365126E-4,
598 370 337 s=124 w=0.0015362562,
599 370 369 s=9 w=8.1838877E-4,
600 371 338 s=124 w=0.0015362562,
601 371 370 s=115 w=1.0844853E-4,
602 372 362 s=149 w=0.022508577,
603 373 363 s=149 w=0.022508577,
604 373 372 s=56 w=0.0057260254,
605 374 364 s=149 w=0.022508577,
606 374 373 s=47 w=1.259855E-4,
607 375 365 s=149 w=0.022508577,
608 375 374 s=16 w=9.5007237E-4,
609 376 366 s=149 w=0.022508577,
610 376 375 s=57 w=8.83978E-6,
611 377 367 s=149 w=0.022508577,
612 377 376 s=35 w=1.9778777E-4,
613 378 368 s=149 w=0.022508577,
614 378 377 s=93 w=1.9450099E-4,
615 379 369 s=149 w=0.022508577,
616 379 378 s=8 w=3.6365126E-4,
617 380 370 s=149 w=0.022508577,
618 380 379 s=9 w=8.1838877E-4,
619 381 371 s=149 w=0.022508577,
620 381 380 s=115 w=1.0844853E-4,
621 382 338 s=149 w=0.022508577,
622 382 381 s=124 w=0.0015362562,
623 383 339 s=149 w=0.022508577,
624 383 382 s=99 w=1.4644439E-4,
625 384 340 s=149 w=0.022508577,
626 384 383 s=125 w=0.003308692,
627 385 341 s=149 w=0.022508577,
628 385 384 s=121 w=0.0046761143,
629 386 342 s=149 w=0.022508577,
630 386 385 s=58 w=2.7512296E-4,
631 387 343 s=149 w=0.022508577,
632 387 386 s=42 w=4.9214024E-4,
633 388 344 s=106 w=0.0017763951,
634 389 345 s=106 w=0.0017763951,
635 389 388 s=115 w=1.0844853E-4,
636 390 346 s=106 w=0.0017763951,
637 390 389 s=54 w=0.0041210745,
638 391 347 s=106 w=0.0017763951,
639 391 390 s=46 w=0.002976905,
640 392 348 s=106 w=0.0017763951,
641 392 391 s=121 w=0.0046761143,
642 393 349 s=106 w=0.0017763951,
643 393 392 s=55 w=0.0015866269,
644 394 350 s=106 w=0.0017763951,
645 394 393 s=125 w=0.003308692,
646 395 352 s=106 w=0.0017763951,
647 395 394 s=124 w=0.0015362562,
648 396 353 s=106 w=0.0017763951,
649 396 395 s=141 w=2.60891E-4,
650 397 375 s=156 w=0.0016459235,
651 398 376 s=156 w=0.0016459235,
652 398 397 s=57 w=8.83978E-6,
653 399 377 s=156 w=0.0016459235,
654 399 398 s=35 w=1.9778777E-4,
655 400 378 s=156 w=0.0016459235,
656 400 399 s=93 w=1.9450099E-4,
657 401 379 s=156 w=0.0016459235,
658 401 400 s=8 w=3.6365126E-4,
659 402 380 s=156 w=0.0016459235,
660 402 401 s=9 w=8.1838877E-4,
661 403 381 s=156 w=0.0016459235,
662 403 402 s=115 w=1.0844853E-4,
663 404 382 s=156 w=0.0016459235,
664 404 403 s=124 w=0.0015362562,
665 405 383 s=156 w=0.0016459235,
666 405 404 s=99 w=1.4644439E-4,
667 406 384 s=156 w=0.0016459235,
668 406 405 s=125 w=0.003308692,
669 407 385 s=156 w=0.0016459235,
670 407 406 s=121 w=0.0046761143,
671 408 386 s=156 w=0.0016459235,
672 408 407 s=58 w=2.7512296E-4,
673 409 387 s=156 w=0.0016459235,
674 409 408 s=42 w=4.9214024E-4,
675 410 278 s=63 w=0.0013219842,
676 411 279 s=63 w=0.0013219842,
677 411 410 s=69 w=9.033008E-4,
678 412 280 s=63 w=0.0013219842,
679 412 411 s=93 w=1.9450099E-4,
680 413 281 s=63 w=0.0013219842,
681 413 412 s=7 w=0.0066722804,
682 414 282 s=63 w=0.0013219842,
683 414 413 s=99 w=1.4644439E-4,
684 415 344 s=63 w=0.0013219842,
685 415 414 s=98 w=0.003375099,
686 416 388 s=63 w=0.0013219842,
687 416 415 s=106 w=0.0017763951,
688 417 389 s=114 w=7.278661E-4,
689 418 390 s=114 w=7.278661E-4,
690 418 417 s=54 w=0.0041210745,
691 419 391 s=114 w=7.278661E-4,
692 419 418 s=46 w=0.002976905,
693 420 392 s=114 w=7.278661E-4,
694 420 419 s=121 w=0.0046761143,
695 421 393 s=114 w=7.278661E-4,
696 421 420 s=55 w=0.0015866269,
697 422 394 s=114 w=7.278661E-4,
698 422 421 s=125 w=0.003308692,
699 423 395 s=114 w=7.278661E-4,
700 423 422 s=124 w=0.0015362562,
701 424 396 s=114 w=7.278661E-4,
702 424 423 s=141 w=2.60891E-4,
703 425 353 s=114 w=7.278661E-4,
704 425 424 s=106 w=0.0017763951,
705 426 354 s=114 w=7.278661E-4,
706 426 425 s=98 w=0.003375099,
707 427 355 s=114 w=7.278661E-4,
708 427 426 s=69 w=9.033008E-4,
709 428 356 s=114 w=7.278661E-4,
710 428 427 s=64 w=4.523796E-4,
711 429 357 s=114 w=7.278661E-4,
712 429 428 s=41 w=3.1174094E-4,
713 430 358 s=114 w=7.278661E-4,
714 430 429 s=38 w=8.007365E-4,
715 431 359 s=114 w=7.278661E-4,
716 431 430 s=30 w=6.448064E-5,
717 432 360 s=114 w=7.278661E-4,
718 432 431 s=21 w=2.2952138E-4,
719 433 361 s=114 w=7.278661E-4,
720 433 432 s=15 w=5.3163804E-4,
721 434 362 s=114 w=7.278661E-4,
722 434 433 s=150 w=0.042703576,
723 435 372 s=114 w=7.278661E-4,
724 435 434 s=149 w=0.022508577,
725 436 399 s=161 w=5.369229E-4,
726 437 400 s=161 w=5.369229E-4,
727 437 436 s=93 w=1.9450099E-4,
728 438 401 s=161 w=5.369229E-4,
729 438 437 s=8 w=3.6365126E-4,
730 439 402 s=161 w=5.369229E-4,
731 439 438 s=9 w=8.1838877E-4,
732 440 403 s=161 w=5.369229E-4,
733 440 439 s=115 w=1.0844853E-4,
734 441 404 s=161 w=5.369229E-4,
735 441 440 s=124 w=0.0015362562,
736 442 405 s=161 w=5.369229E-4,
737 442 441 s=99 w=1.4644439E-4,
738 443 406 s=161 w=5.369229E-4,
739 443 442 s=125 w=0.003308692,
740 444 407 s=161 w=5.369229E-4,
741 444 443 s=121 w=0.0046761143,
742 445 408 s=161 w=5.369229E-4,
743 445 444 s=58 w=2.7512296E-4,
744 446 409 s=161 w=5.369229E-4,
745 446 445 s=42 w=4.9214024E-4,
746 447 415 s=97 w=0.0025535545,
747 448 416 s=97 w=0.0025535545,
748 448 447 s=106 w=0.0017763951,
749 449 388 s=97 w=0.0025535545,
750 449 448 s=63 w=0.0013219842,
751 450 389 s=97 w=0.0025535545,
752 450 449 s=115 w=1.0844853E-4,
753 451 417 s=97 w=0.0025535545,
754 451 450 s=114 w=7.278661E-4,
755 452 418 s=97 w=0.0025535545,
756 452 451 s=54 w=0.0041210745,
757 453 419 s=97 w=0.0025535545,
758 453 452 s=46 w=0.002976905,
759 454 420 s=97 w=0.0025535545,
760 454 453 s=121 w=0.0046761143,
761 455 421 s=97 w=0.0025535545,
762 455 454 s=55 w=0.0015866269,
763 456 422 s=97 w=0.0025535545,
764 456 455 s=125 w=0.003308692,
765 457 423 s=97 w=0.0025535545,
766 457 456 s=124 w=0.0015362562,
767 458 448 s=105 w=0.003879285,
768 459 449 s=105 w=0.003879285,
769 459 458 s=63 w=0.0013219842,
770 460 450 s=105 w=0.003879285,
771 460 459 s=115 w=1.0844853E-4,
772 461 451 s=105 w=0.003879285,
773 461 460 s=114 w=7.278661E-4,
774 462 452 s=105 w=0.003879285,
775 462 461 s=54 w=0.0041210745,
776 463 453 s=105 w=0.003879285,
777 463 462 s=46 w=0.002976905,
778 464 454 s=105 w=0.003879285,
779 464 463 s=121 w=0.0046761143,
780 465 455 s=105 w=0.003879285,
781 465 464 s=55 w=0.0015866269,
782 466 456 s=105 w=0.003879285,
783 466 465 s=125 w=0.003308692,
784 467 457 s=105 w=0.003879285,
785 467 466 s=124 w=0.0015362562,
786 468 423 s=105 w=0.003879285,
787 468 467 s=97 w=0.0025535545,
788 469 440 s=167 w=0.0043253736,
789 470 441 s=167 w=0.0043253736,
790 470 469 s=124 w=0.0015362562,
791 471 442 s=167 w=0.0043253736,
792 471 470 s=99 w=1.4644439E-4,
793 472 443 s=167 w=0.0043253736,
794 472 471 s=125 w=0.003308692,
795 473 444 s=167 w=0.0043253736,
796 473 472 s=121 w=0.0046761143,
797 474 445 s=167 w=0.0043253736,
798 474 473 s=58 w=2.7512296E-4,
799 475 446 s=167 w=0.0043253736,
800 475 474 s=42 w=4.9214024E-4,
801 476 409 s=167 w=0.0043253736,
802 476 475 s=161 w=5.369229E-4,
803 477 387 s=167 w=0.0043253736,
804 477 476 s=156 w=0.0016459235,
805 478 343 s=167 w=0.0043253736,
806 478 477 s=149 w=0.022508577,
807 479 318 s=167 w=0.0043253736,
808 479 478 s=141 w=2.60891E-4,
809 480 319 s=167 w=0.0043253736,
810 480 479 s=48 w=0.0044489955,
811 481 320 s=167 w=0.0043253736,
812 481 480 s=10 w=0.0052407295,
813 482 187 s=6 w=0.009136963,
814 483 188 s=6 w=0.009136963,
815 483 482 s=17 w=0.0061553037,
816 484 189 s=6 w=0.009136963,
817 484 483 s=16 w=9.5007237E-4,
818 485 190 s=6 w=0.009136963,
819 485 484 s=15 w=5.3163804E-4,
820 486 191 s=6 w=0.009136963,
821 486 485 s=22 w=0.025459886,
822 487 192 s=6 w=0.009136963,
823 487 486 s=21 w=2.2952138E-4,
824 488 193 s=6 w=0.009136963,
825 488 487 s=30 w=6.448064E-5,
826 489 194 s=6 w=0.009136963,
827 489 488 s=35 w=1.9778777E-4,
828 490 195 s=6 w=0.009136963,
829 490 489 s=38 w=8.007365E-4,
830 491 196 s=6 w=0.009136963,
831 491 490 s=42 w=4.9214024E-4,
832 492 197 s=6 w=0.009136963,
833 492 491 s=41 w=3.1174094E-4,
834 493 198 s=6 w=0.009136963,
835 493 492 s=44 w=0.007780672,
836 494 199 s=6 w=0.009136963,
837 494 493 s=49 w=0.020610468,
838 495 200 s=6 w=0.009136963,
839 495 494 s=48 w=0.0044489955,
840 496 201 s=6 w=0.009136963,
841 496 495 s=47 w=1.259855E-4,
842 497 257 s=6 w=0.009136963,
843 497 496 s=46 w=0.002976905,
844 497 12 s=45 w=0.3119267,
845 498 435 s=148 w=0.018636443,
846 499 372 s=148 w=0.018636443,
847 499 498 s=114 w=7.278661E-4,
848 500 373 s=148 w=0.018636443,
849 500 499 s=56 w=0.0057260254,
850 501 374 s=148 w=0.018636443,
851 501 500 s=47 w=1.259855E-4,
852 502 375 s=148 w=0.018636443,
853 502 501 s=16 w=9.5007237E-4,
854 503 397 s=148 w=0.018636443,
855 503 502 s=156 w=0.0016459235,
856 504 398 s=148 w=0.018636443,
857 504 503 s=57 w=8.83978E-6,
858 505 399 s=148 w=0.018636443,
859 505 504 s=35 w=1.9778777E-4,
860 506 436 s=148 w=0.018636443,
861 506 505 s=161 w=5.369229E-4,
862 507 437 s=148 w=0.018636443,
863 507 506 s=93 w=1.9450099E-4,
864 508 438 s=148 w=0.018636443,
865 508 507 s=8 w=3.6365126E-4,
866 509 439 s=148 w=0.018636443,
867 509 508 s=9 w=8.1838877E-4,
868 510 440 s=148 w=0.018636443,
869 510 509 s=115 w=1.0844853E-4,
870 511 469 s=148 w=0.018636443,
871 511 510 s=167 w=0.0043253736,
872 512 470 s=148 w=0.018636443,
873 512 511 s=124 w=0.0015362562,
874 513 471 s=148 w=0.018636443,
875 513 512 s=99 w=1.4644439E-4,
876 514 482 s=5 w=0.019664947,
877 515 483 s=5 w=0.019664947,
878 515 514 s=17 w=0.0061553037,
879 516 484 s=5 w=0.019664947,
880 516 515 s=16 w=9.5007237E-4,
881 517 485 s=5 w=0.019664947,
882 517 516 s=15 w=5.3163804E-4,
883 518 486 s=5 w=0.019664947,
884 518 517 s=22 w=0.025459886,
885 519 487 s=5 w=0.019664947,
886 519 518 s=21 w=2.2952138E-4,
887 520 488 s=5 w=0.019664947,
888 520 519 s=30 w=6.448064E-5,
889 521 489 s=5 w=0.019664947,
890 521 520 s=35 w=1.9778777E-4,
891 522 490 s=5 w=0.019664947,
892 522 521 s=38 w=8.007365E-4,
893 523 491 s=5 w=0.019664947,
894 523 522 s=42 w=4.9214024E-4,
895 524 492 s=5 w=0.019664947,
896 524 523 s=41 w=3.1174094E-4,
897 525 493 s=5 w=0.019664947,
898 525 524 s=44 w=0.007780672,
899 526 410 s=62 w=0.0025767866,
900 527 411 s=62 w=0.0025767866,
901 527 526 s=69 w=9.033008E-4,
902 528 412 s=62 w=0.0025767866,
903 528 527 s=93 w=1.9450099E-4,
904 529 527 s=68 w=0.002442664,
905 530 528 s=68 w=0.002442664,
906 530 529 s=93 w=1.9450099E-4,
907 531 412 s=68 w=0.002442664,
908 531 530 s=62 w=0.0025767866,
909 532 413 s=68 w=0.002442664,
910 532 531 s=7 w=0.0066722804,
911 533 517 s=14 w=0.021831641,
912 534 518 s=14 w=0.021831641,
913 534 533 s=22 w=0.025459886,
914 535 519 s=14 w=0.021831641,
915 535 534 s=21 w=2.2952138E-4,
916 536 520 s=14 w=0.021831641,
917 536 535 s=30 w=6.448064E-5,
918 537 521 s=14 w=0.021831641,
919 537 536 s=35 w=1.9778777E-4,
920 538 522 s=14 w=0.021831641,
921 538 537 s=38 w=8.007365E-4,
922 539 523 s=14 w=0.021831641,
923 539 538 s=42 w=4.9214024E-4,
924 540 524 s=14 w=0.021831641,
925 540 539 s=41 w=3.1174094E-4,
926 541 525 s=14 w=0.021831641,
927 541 540 s=44 w=0.007780672,
928 542 498 s=147 w=0.0028919324,
929 543 499 s=147 w=0.0028919324,
930 543 542 s=114 w=7.278661E-4,
931 544 500 s=147 w=0.0028919324,
932 544 543 s=56 w=0.0057260254,
933 545 501 s=147 w=0.0028919324,
934 545 544 s=47 w=1.259855E-4,
935 546 502 s=147 w=0.0028919324,
936 546 545 s=16 w=9.5007237E-4,
937 547 503 s=147 w=0.0028919324,
938 547 546 s=156 w=0.0016459235,
939 548 504 s=147 w=0.0028919324,
940 548 547 s=57 w=8.83978E-6,
941 549 505 s=147 w=0.0028919324,
942 549 548 s=35 w=1.9778777E-4,
943 550 506 s=147 w=0.0028919324,
944 550 549 s=161 w=5.369229E-4,
945 551 507 s=147 w=0.0028919324,
946 551 550 s=93 w=1.9450099E-4,
947 552 508 s=147 w=0.0028919324,
948 552 551 s=8 w=3.6365126E-4,
949 553 509 s=147 w=0.0028919324,
950 553 552 s=9 w=8.1838877E-4,
951 554 510 s=147 w=0.0028919324,
952 554 553 s=115 w=1.0844853E-4,
953 555 511 s=147 w=0.0028919324,
954 555 554 s=167 w=0.0043253736,
955 556 512 s=147 w=0.0028919324,
956 556 555 s=124 w=0.0015362562,
957 557 513 s=147 w=0.0028919324,
958 557 556 s=99 w=1.4644439E-4,
959 558 557 s=174 w=0.004181484,
960 559 513 s=174 w=0.004181484,
961 559 558 s=147 w=0.0028919324,
962 560 471 s=174 w=0.004181484,
963 560 559 s=148 w=0.018636443,
964 561 472 s=174 w=0.004181484,
965 561 560 s=125 w=0.003308692,
966 562 473 s=174 w=0.004181484,
967 562 561 s=121 w=0.0046761143,
968 563 474 s=174 w=0.004181484,
969 563 562 s=58 w=2.7512296E-4,
970 564 475 s=174 w=0.004181484,
971 564 563 s=42 w=4.9214024E-4,
972 565 476 s=174 w=0.004181484,
973 565 564 s=161 w=5.369229E-4,
974 566 477 s=174 w=0.004181484,
975 566 565 s=156 w=0.0016459235,
976 567 478 s=174 w=0.004181484,
977 567 566 s=149 w=0.022508577,
978 568 479 s=174 w=0.004181484,
979 568 567 s=141 w=2.60891E-4,
980 569 480 s=174 w=0.004181484,
981 569 568 s=48 w=0.0044489955,
982 570 481 s=174 w=0.004181484,
983 570 569 s=10 w=0.0052407295,
984 571 514 s=4 w=0.0020067017,
985 572 515 s=4 w=0.0020067017,
986 572 571 s=17 w=0.0061553037,
987 573 516 s=4 w=0.0020067017,
988 573 572 s=16 w=9.5007237E-4,
989 574 517 s=4 w=0.0020067017,
990 574 573 s=15 w=5.3163804E-4,
991 575 533 s=4 w=0.0020067017,
992 575 574 s=14 w=0.021831641,
993 576 534 s=4 w=0.0020067017,
994 576 575 s=22 w=0.025459886,
995 577 535 s=4 w=0.0020067017,
996 577 576 s=21 w=2.2952138E-4,
997 578 536 s=4 w=0.0020067017,
998 578 577 s=30 w=6.448064E-5,
999 579 537 s=4 w=0.0020067017,
1000 579 578 s=35 w=1.9778777E-4,
1001 580 538 s=4 w=0.0020067017,
1002 580 579 s=38 w=8.007365E-4,
1003 581 575 s=13 w=0.004147552,
1004 582 576 s=13 w=0.004147552,
1005 582 581 s=22 w=0.025459886,
1006 583 577 s=13 w=0.004147552,
1007 583 582 s=21 w=2.2952138E-4,
1008 584 578 s=13 w=0.004147552,
1009 584 583 s=30 w=6.448064E-5,
1010 585 579 s=13 w=0.004147552,
1011 585 584 s=35 w=1.9778777E-4,
1012 586 580 s=13 w=0.004147552,
1013 586 585 s=38 w=8.007365E-4,
1014 587 538 s=13 w=0.004147552,
1015 587 586 s=4 w=0.0020067017,
1016 588 539 s=13 w=0.004147552,
1017 588 587 s=42 w=4.9214024E-4,
1018 589 540 s=13 w=0.004147552,
1019 589 588 s=41 w=3.1174094E-4,
1020 590 276 s=53 w=0.0015473046,
1021 591 277 s=53 w=0.0015473046,
1022 591 590 s=65 w=0.0022021863,
1023 592 278 s=53 w=0.0015473046,
1024 592 591 s=64 w=4.523796E-4,
1025 593 410 s=53 w=0.0015473046,
1026 593 592 s=63 w=0.0013219842,
1027 594 526 s=53 w=0.0015473046,
1028 594 593 s=62 w=0.0025767866,
1029 595 527 s=53 w=0.0015473046,
1030 595 594 s=69 w=9.033008E-4,
1031 596 529 s=53 w=0.0015473046,
1032 596 595 s=68 w=0.002442664,
1033 597 596 s=74 w=0.025715308,
1034 598 529 s=74 w=0.025715308,
1035 598 597 s=53 w=0.0015473046,
1036 599 530 s=74 w=0.025715308,
1037 599 598 s=93 w=1.9450099E-4,
1038 600 597 s=82 w=0.0027657587,
1039 601 598 s=82 w=0.0027657587,
1040 601 600 s=53 w=0.0015473046,
1041 602 599 s=82 w=0.0027657587,
1042 602 601 s=93 w=1.9450099E-4,
1043 603 530 s=82 w=0.0027657587,
1044 603 602 s=74 w=0.025715308,
1045 604 531 s=82 w=0.0027657587,
1046 604 603 s=62 w=0.0025767866,
1047 605 532 s=82 w=0.0027657587,
1048 605 604 s=7 w=0.0066722804,
1049 606 413 s=82 w=0.0027657587,
1050 606 605 s=68 w=0.002442664,
1051 607 414 s=82 w=0.0027657587,
1052 607 606 s=99 w=1.4644439E-4,
1053 608 415 s=82 w=0.0027657587,
1054 608 607 s=98 w=0.003375099,
1055 609 447 s=82 w=0.0027657587,
1056 609 608 s=97 w=0.0025535545,
1057 610 542 s=146 w=0.04769862,
1058 611 543 s=146 w=0.04769862,
1059 611 610 s=114 w=7.278661E-4,
1060 612 544 s=146 w=0.04769862,
1061 612 611 s=56 w=0.0057260254,
1062 613 545 s=146 w=0.04769862,
1063 613 612 s=47 w=1.259855E-4,
1064 614 546 s=146 w=0.04769862,
1065 614 613 s=16 w=9.5007237E-4,
1066 615 547 s=146 w=0.04769862,
1067 615 614 s=156 w=0.0016459235,
1068 616 548 s=146 w=0.04769862,
1069 616 615 s=57 w=8.83978E-6,
1070 617 549 s=146 w=0.04769862,
1071 617 616 s=35 w=1.9778777E-4,
1072 618 550 s=146 w=0.04769862,
1073 618 617 s=161 w=5.369229E-4,
1074 619 551 s=146 w=0.04769862,
1075 619 618 s=93 w=1.9450099E-4,
1076 620 552 s=146 w=0.04769862,
1077 620 619 s=8 w=3.6365126E-4,
1078 621 553 s=146 w=0.04769862,
1079 621 620 s=9 w=8.1838877E-4,
1080 622 554 s=146 w=0.04769862,
1081 622 621 s=115 w=1.0844853E-4,
1082 623 555 s=146 w=0.04769862,
1083 623 622 s=167 w=0.0043253736,
1084 624 556 s=146 w=0.04769862,
1085 624 623 s=124 w=0.0015362562,
1086 625 615 s=155 w=0.004781502,
1087 626 616 s=155 w=0.004781502,
1088 626 625 s=57 w=8.83978E-6,
1089 627 617 s=155 w=0.004781502,
1090 627 626 s=35 w=1.9778777E-4,
1091 628 618 s=155 w=0.004781502,
1092 628 627 s=161 w=5.369229E-4,
1093 629 619 s=155 w=0.004781502,
1094 629 628 s=93 w=1.9450099E-4,
1095 630 620 s=155 w=0.004781502,
1096 630 629 s=8 w=3.6365126E-4,
1097 631 621 s=155 w=0.004781502,
1098 631 630 s=9 w=8.1838877E-4,
1099 632 622 s=155 w=0.004781502,
1100 632 631 s=115 w=1.0844853E-4,
1101 633 623 s=155 w=0.004781502,
1102 633 632 s=167 w=0.0043253736,
1103 634 624 s=155 w=0.004781502,
1104 634 633 s=124 w=0.0015362562,
1105 635 556 s=155 w=0.004781502,
1106 635 634 s=146 w=0.04769862,
1107 636 557 s=155 w=0.004781502,
1108 636 635 s=99 w=1.4644439E-4,
1109 637 558 s=155 w=0.004781502,
1110 637 636 s=174 w=0.004181484,
1111 638 600 s=86 w=0.0031355463,
1112 639 601 s=86 w=0.0031355463,
1113 639 638 s=53 w=0.0015473046,
1114 640 602 s=86 w=0.0031355463,
1115 640 639 s=93 w=1.9450099E-4,
1116 641 603 s=86 w=0.0031355463,
1117 641 640 s=74 w=0.025715308,
1118 642 604 s=86 w=0.0031355463,
1119 642 641 s=62 w=0.0025767866,
1120 643 605 s=86 w=0.0031355463,
1121 643 642 s=7 w=0.0066722804,
1122 643 23 s=94 w=0.33049336,
1123 644 606 s=86 w=0.0031355463,
1124 644 643 s=68 w=0.002442664,
1125 645 607 s=86 w=0.0031355463,
1126 645 644 s=99 w=1.4644439E-4,
1127 646 608 s=86 w=0.0031355463,
1128 646 645 s=98 w=0.003375099,
1129 647 609 s=86 w=0.0031355463,
1130 647 646 s=97 w=0.0025535545,
1131 648 458 s=104 w=0.006671073,
1132 649 459 s=104 w=0.006671073,
1133 649 648 s=63 w=0.0013219842,
1134 650 460 s=104 w=0.006671073,
1135 650 649 s=115 w=1.0844853E-4,
1136 651 461 s=104 w=0.006671073,
1137 651 650 s=114 w=7.278661E-4,
1138 652 462 s=104 w=0.006671073,
1139 652 651 s=54 w=0.0041210745,
1140 653 463 s=104 w=0.006671073,
1141 653 652 s=46 w=0.002976905,
1142 654 464 s=104 w=0.006671073,
1143 654 653 s=121 w=0.0046761143,
1144 655 465 s=104 w=0.006671073,
1145 655 654 s=55 w=0.0015866269,
1146 656 466 s=104 w=0.006671073,
1147 656 655 s=125 w=0.003308692,
1148 657 467 s=104 w=0.006671073,
1149 657 656 s=124 w=0.0015362562,
1150 658 654 s=120 w=0.002126394,
1151 659 655 s=120 w=0.002126394,
1152 659 658 s=55 w=0.0015866269,
1153 660 656 s=120 w=0.002126394,
1154 660 659 s=125 w=0.003308692,
1155 661 657 s=120 w=0.002126394,
1156 661 660 s=124 w=0.0015362562,
1157 662 467 s=120 w=0.002126394,
1158 662 661 s=104 w=0.006671073,
1159 663 610 s=145 w=0.021946512,
1160 664 611 s=145 w=0.021946512,
1161 664 663 s=114 w=7.278661E-4,
1162 665 612 s=145 w=0.021946512,
1163 665 664 s=56 w=0.0057260254,
1164 666 613 s=145 w=0.021946512,
1165 666 665 s=47 w=1.259855E-4,
1166 667 614 s=145 w=0.021946512,
1167 667 666 s=16 w=9.5007237E-4,
1168 668 615 s=145 w=0.021946512,
1169 668 667 s=156 w=0.0016459235,
1170 669 625 s=145 w=0.021946512,
1171 669 668 s=155 w=0.004781502,
1172 670 626 s=145 w=0.021946512,
1173 670 669 s=57 w=8.83978E-6,
1174 671 627 s=145 w=0.021946512,
1175 671 670 s=35 w=1.9778777E-4,
1176 672 628 s=145 w=0.021946512,
1177 672 671 s=161 w=5.369229E-4,
1178 673 629 s=145 w=0.021946512,
1179 673 672 s=93 w=1.9450099E-4,
1180 674 630 s=145 w=0.021946512,
1181 674 673 s=8 w=3.6365126E-4,
1182 675 631 s=145 w=0.021946512,
1183 675 674 s=9 w=8.1838877E-4,
1184 676 632 s=145 w=0.021946512,
1185 676 675 s=115 w=1.0844853E-4,
1186 677 633 s=145 w=0.021946512,
1187 677 676 s=167 w=0.0043253736,
1188 678 669 s=154 w=0.016829828,
1189 679 670 s=154 w=0.016829828,
1190 679 678 s=57 w=8.83978E-6,
1191 680 671 s=154 w=0.016829828,
1192 680 679 s=35 w=1.9778777E-4,
1193 681 672 s=154 w=0.016829828,
1194 681 680 s=161 w=5.369229E-4,
1195 682 673 s=154 w=0.016829828,
1196 682 681 s=93 w=1.9450099E-4,
1197 683 674 s=154 w=0.016829828,
1198 683 682 s=8 w=3.6365126E-4,
1199 684 675 s=154 w=0.016829828,
1200 684 683 s=9 w=8.1838877E-4,
1201 685 676 s=154 w=0.016829828,
1202 685 684 s=115 w=1.0844853E-4,
1203 686 677 s=154 w=0.016829828,
1204 686 685 s=167 w=0.0043253736,
1205 687 633 s=154 w=0.016829828,
1206 687 686 s=145 w=0.021946512,
1207 688 634 s=154 w=0.016829828,
1208 688 687 s=124 w=0.0015362562,
1209 688 44 s=168 w=0.1889307,
1210 689 637 s=173 w=0.0016923755,
1211 690 558 s=173 w=0.0016923755,
1212 690 689 s=155 w=0.004781502,
1213 691 559 s=173 w=0.0016923755,
1214 691 690 s=147 w=0.0028919324,
1215 692 560 s=173 w=0.0016923755,
1216 692 691 s=148 w=0.018636443,
1217 693 561 s=173 w=0.0016923755,
1218 693 692 s=125 w=0.003308692,
1219 694 562 s=173 w=0.0016923755,
1220 694 693 s=121 w=0.0046761143,
1221 695 563 s=173 w=0.0016923755,
1222 695 694 s=58 w=2.7512296E-4,
1223 696 694 s=182 w=0.01750762,
1224 697 695 s=182 w=0.01750762,
1225 697 696 s=58 w=2.7512296E-4,
1226 698 563 s=182 w=0.01750762,
1227 698 697 s=173 w=0.0016923755,
1228 699 564 s=182 w=0.01750762,
1229 699 698 s=42 w=4.9214024E-4,
1230 700 565 s=182 w=0.01750762,
1231 700 699 s=161 w=5.369229E-4,
1232 701 566 s=182 w=0.01750762,
1233 701 700 s=156 w=0.0016459235,
1234 702 567 s=182 w=0.01750762,
1235 702 701 s=149 w=0.022508577,
1236 703 568 s=182 w=0.01750762,
1237 703 702 s=141 w=2.60891E-4,
1238 704 569 s=182 w=0.01750762,
1239 704 703 s=48 w=0.0044489955,
1240 705 570 s=182 w=0.01750762,
1241 705 704 s=10 w=0.0052407295,
1242 706 481 s=182 w=0.01750762,
1243 706 705 s=174 w=0.004181484,
1244 707 571 s=3 w=3.3207278E-4,
1245 708 572 s=3 w=3.3207278E-4,
1246 708 707 s=17 w=0.0061553037,
1247 709 573 s=3 w=3.3207278E-4,
1248 709 708 s=16 w=9.5007237E-4,
1249 710 574 s=3 w=3.3207278E-4,
1250 710 709 s=15 w=5.3163804E-4,
1251 711 575 s=3 w=3.3207278E-4,
1252 711 710 s=14 w=0.021831641,
1253 712 581 s=3 w=3.3207278E-4,
1254 712 711 s=13 w=0.004147552,
1255 713 582 s=3 w=3.3207278E-4,
1256 713 712 s=22 w=0.025459886,
1257 714 583 s=3 w=3.3207278E-4,
1258 714 713 s=21 w=2.2952138E-4,
1259 715 584 s=3 w=3.3207278E-4,
1260 715 714 s=30 w=6.448064E-5,
1261 716 714 s=26 w=0.005866438,
1262 717 715 s=26 w=0.005866438,
1263 717 716 s=30 w=6.448064E-5,
1264 718 584 s=26 w=0.005866438,
1265 718 717 s=3 w=3.3207278E-4,
1266 719 585 s=26 w=0.005866438,
1267 719 718 s=35 w=1.9778777E-4,
1268 720 586 s=26 w=0.005866438,
1269 720 719 s=38 w=8.007365E-4,
1270 721 587 s=26 w=0.005866438,
1271 721 720 s=4 w=0.0020067017,
1272 722 588 s=26 w=0.005866438,
1273 722 721 s=42 w=4.9214024E-4,
1274 723 589 s=26 w=0.005866438,
1275 723 722 s=41 w=3.1174094E-4,
1276 724 597 s=73 w=0.0030467687,
1277 725 600 s=73 w=0.0030467687,
1278 725 724 s=82 w=0.0027657587,
1279 726 638 s=73 w=0.0030467687,
1280 726 725 s=86 w=0.0031355463,
1281 727 639 s=73 w=0.0030467687,
1282 727 726 s=53 w=0.0015473046,
1283 728 724 s=77 w=0.0018293841,
1284 729 725 s=77 w=0.0018293841,
1285 729 728 s=82 w=0.0027657587,
1286 730 726 s=77 w=0.0018293841,
1287 730 729 s=86 w=0.0031355463,
1288 731 727 s=77 w=0.0018293841,
1289 731 730 s=53 w=0.0015473046,
1290 732 639 s=77 w=0.0018293841,
1291 732 731 s=73 w=0.0030467687,
1292 733 729 s=81 w=7.2796067E-4,
1293 734 730 s=81 w=7.2796067E-4,
1294 734 733 s=86 w=0.0031355463,
1295 735 731 s=81 w=7.2796067E-4,
1296 735 734 s=53 w=0.0015473046,
1297 736 732 s=81 w=7.2796067E-4,
1298 736 735 s=73 w=0.0030467687,
1299 737 639 s=81 w=7.2796067E-4,
1300 737 736 s=77 w=0.0018293841,
1301 738 640 s=81 w=7.2796067E-4,
1302 738 737 s=93 w=1.9450099E-4,
1303 739 647 s=96 w=0.0024849016,
1304 739 24 s=95 w=0.32654157,
1305 740 609 s=96 w=0.0024849016,
1306 740 739 s=86 w=0.0031355463,
1307 741 447 s=96 w=0.0024849016,
1308 741 740 s=82 w=0.0027657587,
1309 742 448 s=96 w=0.0024849016,
1310 742 741 s=106 w=0.0017763951,
1311 743 458 s=96 w=0.0024849016,
1312 743 742 s=105 w=0.003879285,
1313 744 648 s=96 w=0.0024849016,
1314 744 743 s=104 w=0.006671073,
1315 745 649 s=96 w=0.0024849016,
1316 745 744 s=63 w=0.0013219842,
1317 746 650 s=96 w=0.0024849016,
1318 746 745 s=115 w=1.0844853E-4,
1319 747 651 s=96 w=0.0024849016,
1320 747 746 s=114 w=7.278661E-4,
1321 748 744 s=103 w=0.012616597,
1322 749 745 s=103 w=0.012616597,
1323 749 748 s=63 w=0.0013219842,
1324 750 746 s=103 w=0.012616597,
1325 750 749 s=115 w=1.0844853E-4,
1326 751 747 s=103 w=0.012616597,
1327 751 750 s=114 w=7.278661E-4,
1328 752 651 s=103 w=0.012616597,
1329 752 751 s=96 w=0.0024849016,
1330 753 652 s=103 w=0.012616597,
1331 753 752 s=54 w=0.0041210745,
1332 754 653 s=103 w=0.012616597,
1333 754 753 s=46 w=0.002976905,
1334 755 654 s=103 w=0.012616597,
1335 755 754 s=121 w=0.0046761143,
1336 756 658 s=103 w=0.012616597,
1337 756 755 s=120 w=0.002126394,
1338 757 751 s=118 w=3.2406757E-4,
1339 758 752 s=118 w=3.2406757E-4,
1340 758 757 s=96 w=0.0024849016,
1341 759 753 s=118 w=3.2406757E-4,
1342 759 758 s=54 w=0.0041210745,
1343 760 754 s=118 w=3.2406757E-4,
1344 760 759 s=46 w=0.002976905,
1345 761 755 s=118 w=3.2406757E-4,
1346 761 760 s=121 w=0.0046761143,
1347 762 756 s=118 w=3.2406757E-4,
1348 762 761 s=120 w=0.002126394,
1349 763 658 s=118 w=3.2406757E-4,
1350 763 762 s=103 w=0.012616597,
1351 764 659 s=118 w=3.2406757E-4,
1352 764 763 s=55 w=0.0015866269,
1353 765 660 s=118 w=3.2406757E-4,
1354 765 764 s=125 w=0.003308692,
1355 766 661 s=118 w=3.2406757E-4,
1356 766 765 s=124 w=0.0015362562,
1357 767 662 s=118 w=3.2406757E-4,
1358 767 766 s=104 w=0.006671073,
1359 768 767 s=130 w=3.8495494E-4,
1360 769 662 s=130 w=3.8495494E-4,
1361 769 768 s=118 w=3.2406757E-4,
1362 770 467 s=130 w=3.8495494E-4,
1363 770 769 s=120 w=0.002126394,
1364 771 468 s=130 w=3.8495494E-4,
1365 771 770 s=97 w=0.0025535545,
1366 772 423 s=130 w=3.8495494E-4,
1367 772 771 s=105 w=0.003879285,
1368 773 663 s=144 w=0.006894949,
1369 774 664 s=144 w=0.006894949,
1370 774 773 s=114 w=7.278661E-4,
1371 775 665 s=144 w=0.006894949,
1372 775 774 s=56 w=0.0057260254,
1373 776 666 s=144 w=0.006894949,
1374 776 775 s=47 w=1.259855E-4,
1375 777 667 s=144 w=0.006894949,
1376 777 776 s=16 w=9.5007237E-4,
1377 778 668 s=144 w=0.006894949,
1378 778 777 s=156 w=0.0016459235,
1379 779 669 s=144 w=0.006894949,
1380 779 778 s=155 w=0.004781502,
1381 780 678 s=144 w=0.006894949,
1382 780 779 s=154 w=0.016829828,
1383 781 679 s=144 w=0.006894949,
1384 781 780 s=57 w=8.83978E-6,
1385 782 680 s=144 w=0.006894949,
1386 782 781 s=35 w=1.9778777E-4,
1387 783 681 s=144 w=0.006894949,
1388 783 782 s=161 w=5.369229E-4,
1389 784 682 s=144 w=0.006894949,
1390 784 783 s=93 w=1.9450099E-4,
1391 785 683 s=144 w=0.006894949,
1392 785 784 s=8 w=3.6365126E-4,
1393 786 684 s=144 w=0.006894949,
1394 786 785 s=9 w=8.1838877E-4,
1395 787 780 s=153 w=0.009193107,
1396 788 781 s=153 w=0.009193107,
1397 788 787 s=57 w=8.83978E-6,
1398 789 782 s=153 w=0.009193107,
1399 789 788 s=35 w=1.9778777E-4,
1400 790 783 s=153 w=0.009193107,
1401 790 789 s=161 w=5.369229E-4,
1402 791 784 s=153 w=0.009193107,
1403 791 790 s=93 w=1.9450099E-4,
1404 792 785 s=153 w=0.009193107,
1405 792 791 s=8 w=3.6365126E-4,
1406 793 786 s=153 w=0.009193107,
1407 793 792 s=9 w=8.1838877E-4,
1408 794 684 s=153 w=0.009193107,
1409 794 793 s=144 w=0.006894949,
1410 795 685 s=153 w=0.009193107,
1411 795 794 s=115 w=1.0844853E-4,
1412 796 686 s=153 w=0.009193107,
1413 796 795 s=167 w=0.0043253736,
1414 797 714 s=20 w=0.06331398,
1415 798 716 s=20 w=0.06331398,
1416 798 797 s=26 w=0.005866438,
1417 799 717 s=20 w=0.06331398,
1418 799 798 s=30 w=6.448064E-5,
1419 800 718 s=20 w=0.06331398,
1420 800 799 s=3 w=3.3207278E-4,
1421 801 719 s=20 w=0.06331398,
1422 801 800 s=35 w=1.9778777E-4,
1423 802 799 s=29 w=0.0025941194,
1424 803 800 s=29 w=0.0025941194,
1425 803 802 s=3 w=3.3207278E-4,
1426 804 801 s=29 w=0.0025941194,
1427 804 803 s=35 w=1.9778777E-4,
1428 805 719 s=29 w=0.0025941194,
1429 805 804 s=20 w=0.06331398,
1430 806 720 s=29 w=0.0025941194,
1431 806 805 s=38 w=8.007365E-4,
1432 807 721 s=29 w=0.0025941194,
1433 807 806 s=4 w=0.0020067017,
1434 808 722 s=29 w=0.0025941194,
1435 808 807 s=42 w=4.9214024E-4,
1436 809 723 s=29 w=0.0025941194,
1437 809 808 s=41 w=3.1174094E-4,
1438 810 804 s=34 w=9.844746E-4,
1439 811 805 s=34 w=9.844746E-4,
1440 811 810 s=20 w=0.06331398,
1441 812 806 s=34 w=9.844746E-4,
1442 812 811 s=38 w=8.007365E-4,
1443 813 807 s=34 w=9.844746E-4,
1444 813 812 s=4 w=0.0020067017,
1445 814 808 s=34 w=9.844746E-4,
1446 814 813 s=42 w=4.9214024E-4,
1447 815 809 s=34 w=9.844746E-4,
1448 815 814 s=41 w=3.1174094E-4,
1449 816 723 s=34 w=9.844746E-4,
1450 816 815 s=29 w=0.0025941194,
1451 817 589 s=34 w=9.844746E-4,
1452 817 816 s=26 w=0.005866438,
1453 818 540 s=34 w=9.844746E-4,
1454 818 817 s=13 w=0.004147552,
1455 819 541 s=34 w=9.844746E-4,
1456 819 818 s=44 w=0.007780672,
1457 820 734 s=85 w=0.0628288,
1458 821 735 s=85 w=0.0628288,
1459 821 820 s=53 w=0.0015473046,
1460 822 736 s=85 w=0.0628288,
1461 822 821 s=73 w=0.0030467687,
1462 823 737 s=85 w=0.0628288,
1463 823 822 s=77 w=0.0018293841,
1464 824 738 s=85 w=0.0628288,
1465 824 823 s=93 w=1.9450099E-4,
1466 825 748 s=102 w=0.031087637,
1467 826 749 s=102 w=0.031087637,
1468 826 825 s=63 w=0.0013219842,
1469 827 750 s=102 w=0.031087637,
1470 827 826 s=115 w=1.0844853E-4,
1471 828 751 s=102 w=0.031087637,
1472 828 827 s=114 w=7.278661E-4,
1473 829 757 s=102 w=0.031087637,
1474 829 828 s=118 w=3.2406757E-4,
1475 830 826 s=110 w=0.003990286,
1476 831 827 s=110 w=0.003990286,
1477 831 830 s=115 w=1.0844853E-4,
1478 832 828 s=110 w=0.003990286,
1479 832 831 s=114 w=7.278661E-4,
1480 833 829 s=110 w=0.003990286,
1481 833 832 s=118 w=3.2406757E-4,
1482 834 757 s=110 w=0.003990286,
1483 834 833 s=102 w=0.031087637,
1484 835 758 s=110 w=0.003990286,
1485 835 834 s=96 w=0.0024849016,
1486 836 759 s=110 w=0.003990286,
1487 836 835 s=54 w=0.0041210745,
1488 837 760 s=110 w=0.003990286,
1489 837 836 s=46 w=0.002976905,
1490 838 761 s=110 w=0.003990286,
1491 838 837 s=121 w=0.0046761143,
1492 839 762 s=110 w=0.003990286,
1493 839 838 s=120 w=0.002126394,
1494 840 773 s=143 w=0.0036223936,
1495 840 38 s=142 w=0.18541358,
1496 841 774 s=143 w=0.0036223936,
1497 841 840 s=114 w=7.278661E-4,
1498 842 775 s=143 w=0.0036223936,
1499 842 841 s=56 w=0.0057260254,
1500 843 776 s=143 w=0.0036223936,
1501 843 842 s=47 w=1.259855E-4,
1502 844 777 s=143 w=0.0036223936,
1503 844 843 s=16 w=9.5007237E-4,
1504 845 778 s=143 w=0.0036223936,
1505 845 844 s=156 w=0.0016459235,
1506 846 779 s=143 w=0.0036223936,
1507 846 845 s=155 w=0.004781502,
1508 847 780 s=143 w=0.0036223936,
1509 847 846 s=154 w=0.016829828,
1510 848 787 s=143 w=0.0036223936,
1511 848 847 s=153 w=0.009193107,
1512 849 788 s=143 w=0.0036223936,
1513 849 848 s=57 w=8.83978E-6,
1514 850 789 s=143 w=0.0036223936,
1515 850 849 s=35 w=1.9778777E-4,
1516 851 790 s=143 w=0.0036223936,
1517 851 850 s=161 w=5.369229E-4,
1518 852 791 s=143 w=0.0036223936,
1519 852 851 s=93 w=1.9450099E-4,
1520 853 792 s=143 w=0.0036223936,
1521 853 852 s=8 w=3.6365126E-4,
1522 854 848 s=152 w=0.12787426,
1523 854 39 s=151 w=0.025587719,
1524 855 849 s=152 w=0.12787426,
1525 855 854 s=57 w=8.83978E-6,
1526 856 850 s=152 w=0.12787426,
1527 856 855 s=35 w=1.9778777E-4,
1528 857 851 s=152 w=0.12787426,
1529 857 856 s=161 w=5.369229E-4,
1530 858 852 s=152 w=0.12787426,
1531 858 857 s=93 w=1.9450099E-4,
1532 859 853 s=152 w=0.12787426,
1533 859 858 s=8 w=3.6365126E-4,
1534 860 792 s=152 w=0.12787426,
1535 860 859 s=143 w=0.0036223936,
1536 861 793 s=152 w=0.12787426,
1537 861 860 s=9 w=8.1838877E-4,
1538 862 857 s=160 w=0.002042589,
1539 863 858 s=160 w=0.002042589,
1540 863 862 s=93 w=1.9450099E-4,
1541 864 859 s=160 w=0.002042589,
1542 864 863 s=8 w=3.6365126E-4,
1543 865 860 s=160 w=0.002042589,
1544 865 864 s=143 w=0.0036223936,
1545 866 861 s=160 w=0.002042589,
1546 866 865 s=9 w=8.1838877E-4,
1547 867 793 s=160 w=0.002042589,
1548 867 866 s=152 w=0.12787426,
1549 868 794 s=160 w=0.002042589,
1550 868 867 s=144 w=0.006894949,
1551 869 795 s=160 w=0.002042589,
1552 869 868 s=115 w=1.0844853E-4,
1553 870 796 s=160 w=0.002042589,
1554 870 869 s=167 w=0.0043253736,
1555 871 689 s=172 w=0.0032494639,
1556 872 690 s=172 w=0.0032494639,
1557 872 871 s=155 w=0.004781502,
1558 873 691 s=172 w=0.0032494639,
1559 873 872 s=147 w=0.0028919324,
1560 874 692 s=172 w=0.0032494639,
1561 874 873 s=148 w=0.018636443,
1562 875 693 s=172 w=0.0032494639,
1563 875 874 s=125 w=0.003308692,
1564 876 694 s=172 w=0.0032494639,
1565 876 875 s=121 w=0.0046761143,
1566 877 696 s=172 w=0.0032494639,
1567 877 876 s=182 w=0.01750762,
1568 878 697 s=187 w=4.9554865E-4,
1569 879 698 s=187 w=4.9554865E-4,
1570 879 878 s=173 w=0.0016923755,
1571 880 699 s=187 w=4.9554865E-4,
1572 880 879 s=42 w=4.9214024E-4,
1573 881 700 s=187 w=4.9554865E-4,
1574 881 880 s=161 w=5.369229E-4,
1575 882 701 s=187 w=4.9554865E-4,
1576 882 881 s=156 w=0.0016459235,
1577 883 702 s=187 w=4.9554865E-4,
1578 883 882 s=149 w=0.022508577,
1579 884 703 s=187 w=4.9554865E-4,
1580 884 883 s=141 w=2.60891E-4,
1581 885 704 s=187 w=4.9554865E-4,
1582 885 884 s=48 w=0.0044489955,
1583 886 705 s=187 w=4.9554865E-4,
1584 886 885 s=10 w=0.0052407295,
1585 887 706 s=187 w=4.9554865E-4,
1586 887 886 s=174 w=0.004181484,
1587 888 798 s=25 w=0.017041275,
1588 889 799 s=25 w=0.017041275,
1589 889 888 s=30 w=6.448064E-5,
1590 890 802 s=25 w=0.017041275,
1591 890 889 s=29 w=0.0025941194,
1592 891 803 s=25 w=0.017041275,
1593 891 890 s=3 w=3.3207278E-4,
1594 892 804 s=25 w=0.017041275,
1595 892 891 s=35 w=1.9778777E-4,
1596 893 810 s=25 w=0.017041275,
1597 893 892 s=34 w=9.844746E-4,
1598 894 893 s=33 w=0.03412086,
1599 895 810 s=33 w=0.03412086,
1600 895 894 s=25 w=0.017041275,
1601 896 811 s=33 w=0.03412086,
1602 896 895 s=20 w=0.06331398,
1603 897 812 s=33 w=0.03412086,
1604 897 896 s=38 w=8.007365E-4,
1605 898 813 s=33 w=0.03412086,
1606 898 897 s=4 w=0.0020067017,
1607 899 814 s=33 w=0.03412086,
1608 899 898 s=42 w=4.9214024E-4,
1609 900 815 s=33 w=0.03412086,
1610 900 899 s=41 w=3.1174094E-4,
1611 901 590 s=52 w=0.0257933,
1612 902 591 s=52 w=0.0257933,
1613 902 901 s=65 w=0.0022021863,
1614 903 592 s=52 w=0.0257933,
1615 903 902 s=64 w=4.523796E-4,
1616 904 593 s=52 w=0.0257933,
1617 904 903 s=63 w=0.0013219842,
1618 905 594 s=52 w=0.0257933,
1619 905 904 s=62 w=0.0025767866,
1620 906 595 s=52 w=0.0257933,
1621 906 905 s=69 w=9.033008E-4,
1622 907 596 s=52 w=0.0257933,
1623 907 906 s=68 w=0.002442664,
1624 908 905 s=61 w=0.0048519927,
1625 909 906 s=61 w=0.0048519927,
1626 909 908 s=69 w=9.033008E-4,
1627 910 907 s=61 w=0.0048519927,
1628 910 909 s=68 w=0.002442664,
1629 911 596 s=61 w=0.0048519927,
1630 911 910 s=52 w=0.0257933,
1631 912 597 s=61 w=0.0048519927,
1632 912 911 s=74 w=0.025715308,
1633 913 724 s=61 w=0.0048519927,
1634 913 912 s=73 w=0.0030467687,
1635 914 913 s=72 w=0.009670635,
1636 915 724 s=72 w=0.009670635,
1637 915 914 s=61 w=0.0048519927,
1638 916 728 s=72 w=0.009670635,
1639 916 915 s=77 w=0.0018293841,
1640 917 729 s=72 w=0.009670635,
1641 917 916 s=82 w=0.0027657587,
1642 918 733 s=72 w=0.009670635,
1643 918 917 s=81 w=7.2796067E-4,
1644 919 918 s=80 w=3.819236E-4,
1645 920 733 s=80 w=3.819236E-4,
1646 920 919 s=72 w=0.009670635,
1647 921 734 s=80 w=3.819236E-4,
1648 921 920 s=86 w=0.0031355463,
1649 922 820 s=80 w=3.819236E-4,
1650 922 921 s=85 w=0.0628288,
1651 923 821 s=80 w=3.819236E-4,
1652 923 922 s=53 w=0.0015473046,
1653 924 922 s=84 w=0.0031737334,
1654 925 923 s=84 w=0.0031737334,
1655 925 924 s=53 w=0.0015473046,
1656 926 821 s=84 w=0.0031737334,
1657 926 925 s=80 w=3.819236E-4,
1658 927 822 s=84 w=0.0031737334,
1659 927 926 s=73 w=0.0030467687,
1660 928 925 s=89 w=0.023198003,
1661 929 926 s=89 w=0.023198003,
1662 929 928 s=80 w=3.819236E-4,
1663 930 927 s=89 w=0.023198003,
1664 930 929 s=73 w=0.0030467687,
1665 931 822 s=89 w=0.023198003,
1666 931 930 s=84 w=0.0031737334,
1667 932 823 s=89 w=0.023198003,
1668 932 931 s=77 w=0.0018293841,
1669 933 824 s=89 w=0.023198003,
1670 933 932 s=93 w=1.9450099E-4,
1671 934 830 s=109 w=0.016047606,
1672 935 831 s=109 w=0.016047606,
1673 935 934 s=115 w=1.0844853E-4,
1674 936 832 s=109 w=0.016047606,
1675 936 935 s=114 w=7.278661E-4,
1676 937 833 s=109 w=0.016047606,
1677 937 936 s=118 w=3.2406757E-4,
1678 938 936 s=113 w=3.256145E-4,
1679 939 937 s=113 w=3.256145E-4,
1680 939 938 s=118 w=3.2406757E-4,
1681 940 833 s=113 w=3.256145E-4,
1682 940 939 s=109 w=0.016047606,
1683 941 834 s=113 w=3.256145E-4,
1684 941 940 s=102 w=0.031087637,
1685 942 835 s=113 w=3.256145E-4,
1686 942 941 s=96 w=0.0024849016,
1687 943 836 s=113 w=3.256145E-4,
1688 943 942 s=54 w=0.0041210745,
1689 944 837 s=113 w=3.256145E-4,
1690 944 943 s=46 w=0.002976905,
1691 945 838 s=113 w=3.256145E-4,
1692 945 944 s=121 w=0.0046761143,
1693 946 839 s=113 w=3.256145E-4,
1694 946 945 s=120 w=0.002126394,
1695 947 767 s=127 w=8.655348E-4,
1696 948 768 s=127 w=8.655348E-4,
1697 948 947 s=130 w=3.8495494E-4,
1698 949 769 s=127 w=8.655348E-4,
1699 949 948 s=118 w=3.2406757E-4,
1700 950 948 s=129 w=0.0011339891,
1701 950 32 s=128 w=0.40836987,
1702 951 949 s=129 w=0.0011339891,
1703 951 950 s=118 w=3.2406757E-4,
1704 952 769 s=129 w=0.0011339891,
1705 952 951 s=127 w=8.655348E-4,
1706 953 951 s=133 w=0.0012282297,
1707 954 952 s=133 w=0.0012282297,
1708 954 953 s=127 w=8.655348E-4,
1709 955 769 s=133 w=0.0012282297,
1710 955 954 s=129 w=0.0011339891,
1711 956 770 s=133 w=0.0012282297,
1712 956 955 s=120 w=0.002126394,
1713 957 771 s=133 w=0.0012282297,
1714 957 956 s=97 w=0.0025535545,
1715 958 862 s=159 w=0.0046660504,
1716 959 863 s=159 w=0.0046660504,
1717 959 958 s=93 w=1.9450099E-4,
1718 960 864 s=159 w=0.0046660504,
1719 960 959 s=8 w=3.6365126E-4,
1720 961 865 s=159 w=0.0046660504,
1721 961 960 s=143 w=0.0036223936,
1722 962 866 s=159 w=0.0046660504,
1723 962 961 s=9 w=8.1838877E-4,
1724 963 960 s=164 w=1.9311755E-4,
1725 964 961 s=164 w=1.9311755E-4,
1726 964 963 s=143 w=0.0036223936,
1727 965 962 s=164 w=1.9311755E-4,
1728 965 964 s=9 w=8.1838877E-4,
1729 966 866 s=164 w=1.9311755E-4,
1730 966 965 s=159 w=0.0046660504,
1731 967 867 s=164 w=1.9311755E-4,
1732 967 966 s=152 w=0.12787426,
1733 968 868 s=164 w=1.9311755E-4,
1734 968 967 s=144 w=0.006894949,
1735 969 869 s=164 w=1.9311755E-4,
1736 969 968 s=115 w=1.0844853E-4,
1737 970 870 s=164 w=1.9311755E-4,
1738 970 969 s=167 w=0.0043253736,
1739 970 43 s=166 w=0.1456649,
1740 971 871 s=171 w=0.101272605,
1741 972 872 s=171 w=0.101272605,
1742 972 971 s=155 w=0.004781502,
1743 973 873 s=171 w=0.101272605,
1744 973 972 s=147 w=0.0028919324,
1745 974 973 s=177 w=8.1322587E-4,
1746 975 873 s=177 w=8.1322587E-4,
1747 975 974 s=171 w=0.101272605,
1748 976 874 s=177 w=8.1322587E-4,
1749 976 975 s=148 w=0.018636443,
1750 977 875 s=177 w=8.1322587E-4,
1751 977 976 s=125 w=0.003308692,
1752 978 876 s=177 w=8.1322587E-4,
1753 978 977 s=121 w=0.0046761143,
1754 979 877 s=177 w=8.1322587E-4,
1755 979 978 s=182 w=0.01750762,
1756 980 979 s=181 w=0.0037954685,
1757 981 877 s=181 w=0.0037954685,
1758 981 980 s=177 w=8.1322587E-4,
1759 982 696 s=181 w=0.0037954685,
1760 982 981 s=172 w=0.0032494639,
1761 983 697 s=181 w=0.0037954685,
1762 983 982 s=58 w=2.7512296E-4,
1763 984 878 s=181 w=0.0037954685,
1764 984 983 s=187 w=4.9554865E-4,
1765 985 983 s=185 w=0.021608284,
1766 986 984 s=185 w=0.021608284,
1767 986 985 s=187 w=4.9554865E-4,
1768 987 878 s=185 w=0.021608284,
1769 987 986 s=181 w=0.0037954685,
1770 988 879 s=185 w=0.021608284,
1771 988 987 s=173 w=0.0016923755,
1772 989 880 s=185 w=0.021608284,
1773 989 988 s=42 w=4.9214024E-4,
1774 990 989 s=190 w=0.0084122075,
1775 991 880 s=190 w=0.0084122075,
1776 991 990 s=185 w=0.021608284,
1777 992 881 s=190 w=0.0084122075,
1778 992 991 s=161 w=5.369229E-4,
1779 993 882 s=190 w=0.0084122075,
1780 993 992 s=156 w=0.0016459235,
1781 994 883 s=190 w=0.0084122075,
1782 994 993 s=149 w=0.022508577,
1783 995 884 s=190 w=0.0084122075,
1784 995 994 s=141 w=2.60891E-4,
1785 996 885 s=190 w=0.0084122075,
1786 996 995 s=48 w=0.0044489955,
1787 997 886 s=190 w=0.0084122075,
1788 997 996 s=10 w=0.0052407295,
1789 998 887 s=190 w=0.0084122075,
1790 998 997 s=174 w=0.004181484,
1791 998 53 s=192 w=0.235442,
1792 999 707 s=2 w=0.022572676,
1793 999 3 s=1 w=0.20753254,
1794 1000 708 s=2 w=0.022572676,
1795 1000 999 s=17 w=0.0061553037,
1796 1001 709 s=2 w=0.022572676,
1797 1001 1000 s=16 w=9.5007237E-4,
1798 1002 710 s=2 w=0.022572676,
1799 1002 1001 s=15 w=5.3163804E-4,
1800 1003 711 s=2 w=0.022572676,
1801 1003 1002 s=14 w=0.021831641,
1802 1004 712 s=2 w=0.022572676,
1803 1004 1003 s=13 w=0.004147552,
1804 1004 4 s=12 w=0.18281904,
1805 1005 797 s=19 w=6.6025363E-4,
1806 1005 5 s=18 w=0.1580012,
1807 1006 798 s=19 w=6.6025363E-4,
1808 1006 1005 s=26 w=0.005866438,
1809 1007 888 s=19 w=6.6025363E-4,
1810 1007 1006 s=25 w=0.017041275,
1811 1008 1007 s=24 w=0.099169515,
1812 1008 6 s=23 w=0.037174307,
1813 1009 888 s=24 w=0.099169515,
1814 1009 1008 s=19 w=6.6025363E-4,
1815 1010 889 s=24 w=0.099169515,
1816 1010 1009 s=30 w=6.448064E-5,
1817 1011 890 s=24 w=0.099169515,
1818 1011 1010 s=29 w=0.0025941194,
1819 1012 1011 s=28 w=3.107115E-4,
1820 1012 7 s=27 w=0.035080377,
1821 1013 890 s=28 w=3.107115E-4,
1822 1013 1012 s=24 w=0.099169515,
1823 1014 891 s=28 w=3.107115E-4,
1824 1014 1013 s=3 w=3.3207278E-4,
1825 1015 892 s=28 w=3.107115E-4,
1826 1015 1014 s=35 w=1.9778777E-4,
1827 1016 893 s=28 w=3.107115E-4,
1828 1016 1015 s=34 w=9.844746E-4,
1829 1017 894 s=28 w=3.107115E-4,
1830 1017 1016 s=33 w=0.03412086,
1831 1018 1017 s=32 w=0.011193175,
1832 1018 8 s=31 w=0.09315525,
1833 1019 894 s=32 w=0.011193175,
1834 1019 1018 s=28 w=3.107115E-4,
1835 1020 895 s=32 w=0.011193175,
1836 1020 1019 s=25 w=0.017041275,
1837 1021 896 s=32 w=0.011193175,
1838 1021 1020 s=20 w=0.06331398,
1839 1022 897 s=32 w=0.011193175,
1840 1022 1021 s=38 w=8.007365E-4,
1841 1023 1022 s=37 w=0.0254512,
1842 1023 9 s=36 w=0.14444155,
1843 1024 897 s=37 w=0.0254512,
1844 1024 1023 s=32 w=0.011193175,
1845 1025 898 s=37 w=0.0254512,
1846 1025 1024 s=4 w=0.0020067017,
1847 1026 899 s=37 w=0.0254512,
1848 1026 1025 s=42 w=4.9214024E-4,
1849 1027 900 s=37 w=0.0254512,
1850 1027 1026 s=41 w=3.1174094E-4,
1851 1028 1027 s=40 w=0.010898243,
1852 1028 10 s=39 w=0.14373966,
1853 1029 900 s=40 w=0.010898243,
1854 1029 1028 s=37 w=0.0254512,
1855 1030 815 s=40 w=0.010898243,
1856 1030 1029 s=33 w=0.03412086,
1857 1031 816 s=40 w=0.010898243,
1858 1031 1030 s=29 w=0.0025941194,
1859 1032 817 s=40 w=0.010898243,
1860 1032 1031 s=26 w=0.005866438,
1861 1033 818 s=40 w=0.010898243,
1862 1033 1032 s=13 w=0.004147552,
1863 1034 819 s=40 w=0.010898243,
1864 1034 1033 s=44 w=0.007780672,
1865 1034 11 s=43 w=0.25776133,
1866 1035 901 s=51 w=0.07219467,
1867 1035 13 s=50 w=0.21286915,
1868 1036 902 s=51 w=0.07219467,
1869 1036 1035 s=65 w=0.0022021863,
1870 1037 903 s=51 w=0.07219467,
1871 1037 1036 s=64 w=4.523796E-4,
1872 1038 904 s=51 w=0.07219467,
1873 1038 1037 s=63 w=0.0013219842,
1874 1039 905 s=51 w=0.07219467,
1875 1039 1038 s=62 w=0.0025767866,
1876 1040 908 s=51 w=0.07219467,
1877 1040 1039 s=61 w=0.0048519927,
1878 1041 1040 s=60 w=0.009196793,
1879 1041 14 s=59 w=0.18447241,
1880 1042 908 s=60 w=0.009196793,
1881 1042 1041 s=51 w=0.07219467,
1882 1043 909 s=60 w=0.009196793,
1883 1043 1042 s=69 w=9.033008E-4,
1884 1044 910 s=60 w=0.009196793,
1885 1044 1043 s=68 w=0.002442664,
1886 1045 1044 s=67 w=0.008135264,
1887 1045 15 s=66 w=0.25694892,
1888 1046 910 s=67 w=0.008135264,
1889 1046 1045 s=60 w=0.009196793,
1890 1047 911 s=67 w=0.008135264,
1891 1047 1046 s=52 w=0.0257933,
1892 1048 912 s=67 w=0.008135264,
1893 1048 1047 s=74 w=0.025715308,
1894 1049 913 s=67 w=0.008135264,
1895 1049 1048 s=73 w=0.0030467687,
1896 1050 914 s=67 w=0.008135264,
1897 1050 1049 s=72 w=0.009670635,
1898 1051 1050 s=71 w=0.0066525484,
1899 1051 16 s=70 w=0.24597041,
1900 1052 914 s=71 w=0.0066525484,
1901 1052 1051 s=67 w=0.008135264,
1902 1053 915 s=71 w=0.0066525484,
1903 1053 1052 s=61 w=0.0048519927,
1904 1054 916 s=71 w=0.0066525484,
1905 1054 1053 s=77 w=0.0018293841,
1906 1055 1054 s=76 w=0.16964446,
1907 1055 17 s=75 w=0.08950899,
1908 1056 916 s=76 w=0.16964446,
1909 1056 1055 s=71 w=0.0066525484,
1910 1057 917 s=76 w=0.16964446,
1911 1057 1056 s=82 w=0.0027657587,
1912 1058 918 s=76 w=0.16964446,
1913 1058 1057 s=81 w=7.2796067E-4,
1914 1059 919 s=76 w=0.16964446,
1915 1059 1058 s=80 w=3.819236E-4,
1916 1060 1059 s=79 w=8.719367E-4,
1917 1060 18 s=78 w=0.07665496,
1918 1061 919 s=79 w=8.719367E-4,
1919 1061 1060 s=76 w=0.16964446,
1920 1062 920 s=79 w=8.719367E-4,
1921 1062 1061 s=72 w=0.009670635,
1922 1063 921 s=79 w=8.719367E-4,
1923 1063 1062 s=86 w=0.0031355463,
1924 1064 922 s=79 w=8.719367E-4,
1925 1064 1063 s=85 w=0.0628288,
1926 1065 924 s=79 w=8.719367E-4,
1927 1065 1064 s=84 w=0.0031737334,
1928 1065 19 s=83 w=0.18502197,
1929 1066 928 s=88 w=0.022222342,
1930 1066 20 s=87 w=0.15485843,
1931 1067 929 s=88 w=0.022222342,
1932 1067 1066 s=80 w=3.819236E-4,
1933 1068 930 s=88 w=0.022222342,
1934 1068 1067 s=73 w=0.0030467687,
1935 1069 1068 s=91 w=0.026117843,
1936 1069 21 s=90 w=0.11190708,
1937 1070 930 s=91 w=0.026117843,
1938 1070 1069 s=88 w=0.022222342,
1939 1071 931 s=91 w=0.026117843,
1940 1071 1070 s=84 w=0.0031737334,
1941 1072 932 s=91 w=0.026117843,
1942 1072 1071 s=77 w=0.0018293841,
1943 1073 933 s=91 w=0.026117843,
1944 1073 1072 s=93 w=1.9450099E-4,
1945 1073 22 s=92 w=0.16025937,
1946 1074 825 s=101 w=0.021041976,
1947 1074 25 s=100 w=0.2696389,
1948 1075 826 s=101 w=0.021041976,
1949 1075 1074 s=63 w=0.0013219842,
1950 1076 830 s=101 w=0.021041976,
1951 1076 1075 s=110 w=0.003990286,
1952 1077 934 s=101 w=0.021041976,
1953 1077 1076 s=109 w=0.016047606,
1954 1078 1077 s=108 w=0.005440609,
1955 1078 26 s=107 w=0.25322828,
1956 1079 934 s=108 w=0.005440609,
1957 1079 1078 s=101 w=0.021041976,
1958 1080 935 s=108 w=0.005440609,
1959 1080 1079 s=115 w=1.0844853E-4,
1960 1081 936 s=108 w=0.005440609,
1961 1081 1080 s=114 w=7.278661E-4,
1962 1082 938 s=108 w=0.005440609,
1963 1082 1081 s=113 w=3.256145E-4,
1964 1083 1082 s=112 w=0.133894,
1965 1083 27 s=111 w=0.12949017,
1966 1084 938 s=112 w=0.133894,
1967 1084 1083 s=108 w=0.005440609,
1968 1085 939 s=112 w=0.133894,
1969 1085 1084 s=118 w=3.2406757E-4,
1970 1086 1085 s=117 w=0.0068834997,
1971 1086 28 s=116 w=0.12755029,
1972 1087 939 s=117 w=0.0068834997,
1973 1087 1086 s=112 w=0.133894,
1974 1088 940 s=117 w=0.0068834997,
1975 1088 1087 s=109 w=0.016047606,
1976 1089 941 s=117 w=0.0068834997,
1977 1089 1088 s=102 w=0.031087637,
1978 1090 942 s=117 w=0.0068834997,
1979 1090 1089 s=96 w=0.0024849016,
1980 1091 943 s=117 w=0.0068834997,
1981 1091 1090 s=54 w=0.0041210745,
1982 1092 944 s=117 w=0.0068834997,
1983 1092 1091 s=46 w=0.002976905,
1984 1093 945 s=117 w=0.0068834997,
1985 1093 1092 s=121 w=0.0046761143,
1986 1094 946 s=117 w=0.0068834997,
1987 1094 1093 s=120 w=0.002126394,
1988 1094 29 s=119 w=0.34637976,
1989 1095 766 s=123 w=0.012418072,
1990 1095 30 s=122 w=0.41191822,
1991 1096 767 s=123 w=0.012418072,
1992 1096 1095 s=104 w=0.006671073,
1993 1097 947 s=123 w=0.012418072,
1994 1097 1096 s=127 w=8.655348E-4,
1995 1097 31 s=126 w=0.36836925,
1996 1098 953 s=132 w=0.0017051366,
1997 1098 33 s=131 w=0.41017523,
1998 1099 954 s=132 w=0.0017051366,
1999 1099 1098 s=127 w=8.655348E-4,
2000 1100 1099 s=135 w=0.003127278,
2001 1100 34 s=134 w=0.38142288,
2002 1101 954 s=135 w=0.003127278,
2003 1101 1100 s=132 w=0.0017051366,
2004 1102 955 s=135 w=0.003127278,
2005 1102 1101 s=129 w=0.0011339891,
2006 1103 956 s=135 w=0.003127278,
2007 1103 1102 s=120 w=0.002126394,
2008 1104 957 s=135 w=0.003127278,
2009 1104 1103 s=97 w=0.0025535545,
2010 1105 1104 s=137 w=0.011673805,
2011 1105 35 s=136 w=0.35703948,
2012 1106 957 s=137 w=0.011673805,
2013 1106 1105 s=135 w=0.003127278,
2014 1107 771 s=137 w=0.011673805,
2015 1107 1106 s=133 w=0.0012282297,
2016 1108 772 s=137 w=0.011673805,
2017 1108 1107 s=105 w=0.003879285,
2018 1109 1108 s=139 w=0.009194006,
2019 1109 36 s=138 w=0.34926754,
2020 1110 772 s=139 w=0.009194006,
2021 1110 1109 s=137 w=0.011673805,
2022 1111 423 s=139 w=0.009194006,
2023 1111 1110 s=130 w=3.8495494E-4,
2024 1112 424 s=139 w=0.009194006,
2025 1112 1111 s=141 w=2.60891E-4,
2026 1112 37 s=140 w=0.35610622,
2027 1113 958 s=158 w=0.006683686,
2028 1113 40 s=157 w=0.009599503,
2029 1114 959 s=158 w=0.006683686,
2030 1114 1113 s=93 w=1.9450099E-4,
2031 1115 960 s=158 w=0.006683686,
2032 1115 1114 s=8 w=3.6365126E-4,
2033 1116 963 s=158 w=0.006683686,
2034 1116 1115 s=164 w=1.9311755E-4,
2035 1117 1116 s=163 w=8.2035735E-4,
2036 1117 41 s=162 w=0.0072860154,
2037 1118 963 s=163 w=8.2035735E-4,
2038 1118 1117 s=158 w=0.006683686,
2039 1119 964 s=163 w=8.2035735E-4,
2040 1119 1118 s=143 w=0.0036223936,
2041 1120 965 s=163 w=8.2035735E-4,
2042 1120 1119 s=9 w=8.1838877E-4,
2043 1120 42 s=165 w=0.018555181,
2044 1121 971 s=170 w=0.009205726,
2045 1121 45 s=169 w=0.11537402,
2046 1122 972 s=170 w=0.009205726,
2047 1122 1121 s=155 w=0.004781502,
2048 1123 973 s=170 w=0.009205726,
2049 1123 1122 s=147 w=0.0028919324,
2050 1124 974 s=170 w=0.009205726,
2051 1124 1123 s=177 w=8.1322587E-4,
2052 1125 1124 s=176 w=0.031662684,
2053 1125 46 s=175 w=0.09616042,
2054 1126 974 s=176 w=0.031662684,
2055 1126 1125 s=170 w=0.009205726,
2056 1127 1126 s=179 w=3.5187617E-4,
2057 1127 47 s=178 w=0.0945447,
2058 1128 974 s=179 w=3.5187617E-4,
2059 1128 1127 s=176 w=0.031662684,
2060 1129 975 s=179 w=3.5187617E-4,
2061 1129 1128 s=171 w=0.101272605,
2062 1130 976 s=179 w=3.5187617E-4,
2063 1130 1129 s=148 w=0.018636443,
2064 1131 977 s=179 w=3.5187617E-4,
2065 1131 1130 s=125 w=0.003308692,
2066 1132 978 s=179 w=3.5187617E-4,
2067 1132 1131 s=121 w=0.0046761143,
2068 1133 979 s=179 w=3.5187617E-4,
2069 1133 1132 s=182 w=0.01750762,
2070 1134 980 s=179 w=3.5187617E-4,
2071 1134 1133 s=181 w=0.0037954685,
2072 1134 48 s=180 w=0.24216856,
2073 1135 985 s=184 w=0.050056912,
2074 1135 49 s=183 w=0.14616832,
2075 1136 986 s=184 w=0.050056912,
2076 1136 1135 s=187 w=4.9554865E-4,
2077 1136 50 s=186 w=0.15011899,
2078 1137 990 s=189 w=0.0061559393,
2079 1137 51 s=188 w=0.2016282,
2080 1138 991 s=189 w=0.0061559393,
2081 1138 1137 s=185 w=0.021608284,
2082 1139 992 s=189 w=0.0061559393,
2083 1139 1138 s=161 w=5.369229E-4,
2084 1140 993 s=189 w=0.0061559393,
2085 1140 1139 s=156 w=0.0016459235,
2086 1141 994 s=189 w=0.0061559393,
2087 1141 1140 s=149 w=0.022508577,
2088 1142 995 s=189 w=0.0061559393,
2089 1142 1141 s=141 w=2.60891E-4,
2090 1143 996 s=189 w=0.0061559393,
2091 1143 1142 s=48 w=0.0044489955,
2092 1144 997 s=189 w=0.0061559393,
2093 1144 1143 s=10 w=0.0052407295,
2094 1144 52 s=191 w=0.22366974,
;
END; [Network]
BEGIN st_Assumptions;
	uptodate;
	chartransform=Uncorrected_P;
	disttransform=NeighborNet;
	splitstransform=EqualAngle;
	SplitsPostProcess filter=dimension value=4;
	autolayoutnodelabels;
END; [st_Assumptions]
