# Supplementary material for: Comparative Genomic Evidence for a Complete Nuclear Pore Complex in the Last Eukaryotic Common Ancestor
Source: PLoS One. 2010 Oct 8;5(10):e13241. doi: 10.1371/journal.pone.0013241 (PMC2951903; doi:10.1371/journal.pone.0013241)
Supplement: File S1 — Alignments and phylogenies. (2.39 MB ZIP) [file pone.0013241.s007.zip › Neumann_SI4/Neumann_coatomer_splitstree/sec31.splitstree]

#nexus

BEGIN Taxa;
DIMENSIONS ntax=52;
TAXLABELS
[1] 'sec31_Volca1|120559|estExt_fgenesh5_synt_C_80120'
[2] 'sec31_Poptr1_1|821436|estExt_fgenesh4_pg_C_LG_IX1026'
[3] 'sec31_Chlre4|195444|SAN_157416'
[4] 'sec31_CMER|CMR203C_vesicle_coat_complex_COPII_subunit_Sec31'
[5] 'sec31_Phypa1_1|148700|e_gw1_281_5_1'
[6] 'sec31_ehisto_118_m00156_|||WD_repeat_protein|Entamoeba_histolytica|chr_unknown|||Auto'
[7] 'sec31_tetrahym_97_m00184_|||hypothetical_protein|T__thermophilia|chr_0|8254402|97'
[8] 'sec31_Thaps3|22963|estExt_fgenesh1_pg_C_chr_60055'
[9] 'sec31_Phatr2|47010|estExt_fgenesh1_pg_C_chr_120076'
[10] 'sec31_crypto_gi|67596460|ref|XP_666077_1|_hypothetical_protein_'
[11] 'sec31_giardia_gi|71071858|ref|XP_768490_1|_hypothetical_protein_'
[12] 'sec31_theiler_525_m05409_|TP01_0917|TP01_0917|hypothetical_protein|Theileria_parva|chr_1|c1m525|525'
[13] 'sec31_plasmoB_PB000190_00_0_|||conserved_hypothetical_protein|Plasmodium_berghei|chr_|||Auto'
[14] 'sec31_Toxoplasma_gondii|XI|583_m05430|Annotation|Toxoplasma_gondii_TIGR|protein_coding_WD_40_repeat_containing_protein'
[15] 'sec31_leish_LinJ11_V3_1140_|||protein_transport_protein_sec31_putative|Leishmania_infantum|chr_11|||Auto'
[16] 'sec31_naegleria_estExt_fgeneshHS_pg_C_830022'
[17] 'sec31_phytoph_PITG_03594_|_PITT_03594_|_Phytophthora_infestans_conserved_hypothetical_protein_translation_1264_aa'
[18] 'sec31_trichom_82203_m00047'
[19] 'sec31_pfalci_638269874_NP_473056_PFB0640c_hypothetical_protein_'
[20] 'sec31_oryza_gi|13928450|dbj|BAB47154_1|_Sec31p_'
[21] 'sec31_cele_gi|17542138|ref|NP_502144_1|_hypothetical_protein_T01G1_3_'
[22] 'sec31_ecuni_gi|19173348|ref|NP_597151_1|_SEC31_LIKE_PROTEIN_INVOLVED_IN_VESICULAR_TRANSPORT_FROM_ER_TO_GOLGI_'
[23] 'sec31_yarrow_gi|24286043|gb|AAM09808_1|_Sec31p_'
[24] 'sec31_athali_gi|30695804|ref|NP_851024_1|_WD_40_repeat_family_protein_'
[25] 'sec31_droso_gi|54650900|gb|AAV37028_1|_AT25839p_'
[26] 'sec31_dicty_gi|66826833|ref|XP_646771_1|_hypothetical_protein_'
[27] 'sec31_ustil_gi|74699396|sp|Q4P2B6_1|SEC31_USTMA_RecName__FullProtein_transport_protein_SEC31'
[28] 'sec31_apis_gi|110755248|ref|XP_393457_3|_PREDICTED__similar_to_sec31_CG8266_PA_isoform_A_'
[29] 'sec31_ostreo_gi|145352319|ref|XP_001420497_1|_predicted_protein_'
[30] 'sec31_bos_|194668102|ref|XP_001787535_1|_PREDICTED__similar_to_SEC31_homolog_A_'
[31] 'sec31_danio_|41054764|ref|NP_955824_1|_sec31_homolog_A_'
[32] 'sec31_xenopus_|148229675|ref|NP_001085250_1|_hypothetical_protein_LOC432348_'
[33] 'sec31_candiG_50291335|ref|XP_448100_1|_unnamed_protein_product_'
[34] 'sec31_kluyveR_|50310589|ref|XP_455314_1|_unnamed_protein_product_'
[35] 'sec31_candiA_|68474196|ref|XP_718807_1|_likely_COPII_vesicle_coat_component_'
[36] 'sec31_debaro_|218511779|sp|Q6BRR2_2|SEC31_DEBHA_RecName__FullProtein_transport_protein_SEC31'
[37] 'sec31_pichia_|150951472|ref|XP_001387795_2|_component_of_the_COPII_coat_of_ER_Golgi_vesicles_'
[38] 'sec31_ncrassa_|85110541|ref|XP_963510_1|_hypothetical_protein_NCU06738_'
[39] 'sec31_asper_|67540174|ref|XP_663861_1|_hypothetical_protein_AN6257_2_'
[40] 'sec31_spombe_|19112374|ref|NP_595582_1|_COPII_coated_vesicle_component_Sec31_predicted_'
[41] 'sec31_ciona_|198430079|ref|XP_002126968_1|_PREDICTED__similar_to_SEC31_homolog_A_'
[42] 'sec31_rattus_|14717392|ref|NP_148981_1|_SEC31_homolog_A_'
[43] 'sec31_gallus_|118092708|ref|XP_001232876_1|_PREDICTED__S__cerevisiae_SEC31_like_2_'
[44] 'sec31_homo_|119626316|gb|EAX05911_1|_SEC31_like_1_S__cerevisiae_isoform_CRA_e_'
[45] 'sec31_mus_|244791271|ref|NP_081245_1|_SEC31_like_1_'
[46] 'sec31_crypto_|58260230|ref|XP_567525_1|_structural_molecule_'
[47] '_Scer_SEC31YDL195W'
[48] '_Sbay_c842_3251'
[49] '_Smik_c193_2514'
[50] '_Spar_c429_3045'
[51] 'Scas_Contig701_45'
[52] 'Sklu_Contig2382_2'
;
END; [Taxa]

BEGIN Characters;
DIMENSIONS nchar=4963;
FORMAT
	datatype=PROTEIN
	missing=x
	gap=-
	symbols="a r n d c q e g h i l k m f p s t w y v z"
	labels=left
	transpose=no
	interleave=no
;
MATRIX
'sec31_Volca1|120559|estExt_fgenesh5_synt_C_80120'                                                                        mpy-lk---qi------------------------------------------------------------------------------------------------------------------------------------------------------------------------------------------------------------------------------------------------------------------------------------------------------------------------------------------------------------------------------------------------------------------------------------------------------------------------------------------------------------------------------------------------------------------------------------------------------------------------------------------------------------------------------------------------------------------------------------------------------------------------------------------------------------------d--r--satgafcph---------apylaag-tvagaidis-fs--------t-ssvl------------------eifp------ld--------------------------------f--sst-------------------------------------------------------------------------------------s---------dy----lspc--g-------------------------------siaaperfnrfawgqhlpd--------------q----------------------------------------------------------------------------------------------sfqkh-tg-a-vkgle---------fng-fs--p--nllasgaadsdlciwdltkp----------------s------t------p----sly---p--------------alkggagap---g-------s----a-vggeitylaw--nrkvqhilascst------------------------------------------ng-ttvvwdlkrqk-pvisfrdt----n----------------------------------sqrrasaiqwnpdiatqlivasdddrs-----------------------------ptlqmwdlrnsv-splke-f--------v-------g-hhkgvlalawsp-----hdsslllssgkdnrticwdvq---s---------------g------divcels-s--------------------------------------an-wnf---------dvqwspt-vpgif-atssfdgk-lgvcnlht-------ctgs------------kv---te----tvn--adftvtqsivg--------------------------------dakpltkapawm---------r-rp-v-gatfgfggrlv-sft-------nnr------sq------------q----------------------------tdpatg--avrl---qdtgivavkqvvteq-----------------------dl--v-srsegf----ea-a---i-qg---gn---lqtlreycctkravlssadi---------q-s-a--ea------kqevetwaflsv--------lfegdd--ar-rv---ll-qtl-gf------------------------------------------------------------------------------------------------kdl------------------p-------tr--------egslasaptengvdaaaagvq---------------q-------------------------------------------l------------------------------------------------------------------------------------slqgadgvscldvpgantgvalaaksphellgqd-dp-----------------sffdkl---------edsgdvlggpvvtadsaaaaspdlgtlkllgtgaidamardareqfhgrctyfgalsemgmpamkslssftrhcinctctqrfvvprsgeaaaalsa------------itagppstsplsss---------------------------------------------------------------------------------------------lskneglswprsswgllaasatpvfapgkaggdghg---hvpd-----------------------------------h---v-pgg--eleaeivkaltvgcyatavehclavhrya-dalliant-a----------------------g-------------------------------rd-lyqrtmhsym---qkc---p--h--pyq-aiiranlegdyn----------------alir-trpv------a-qwretlamlvtyt-d--rd-------------------kf-----------------rgla--------dtlasrlaqa----------g-----------------m-----hheaslcwvcgghtdqavsywarnctg-------------------g----------------------s-tmkvevlqnviekavvmgma-----------------------------pgv--sst------------sfpdgvn---k-----------a---sqslselvtayasllasngrm-ataldyleh-------------------------v-----------------------------------pg-------------------ea------------------stt------------------------------------------------vavlkdriyrsgv-a-------------------------------------e--l-------------------p-----------------------------------hgv---------------------------------------------------------------------------h------------------------------pppfpfv-------------------------r-------------------------------------------------------------------------------------eevvpaaqpapqqaaqsgnaysaygasysattaaapatsqygaygqqgqqqvq----------------------------------------------pqtfntsqtayskpqqtyn-------------------------------------------------------------------------------------------------------------------------------------------------------------------vnaygqaqatqyasaapaqqyntapapqagpasqygqqqatnpyasqtaaqtqa-----------------------------------------------------------------------------------------------------------------------------------------------------------------------------------------------------------------------------------------------------------------------------s-----gygqygqyqqtqqqpstytsasstlqpsqqatyasansasayqqqrptqavapapft------------------------pts-vvppvvpqaqqsvpppqvpamststpyttavapsafvptpaqqamppghttaavapqpsffvprppanisvatad-tsavp------------------------ad-lrpv----vi----sltnly---nac----ip-lannpakkremddntkkig-qlfwklnsge-vsasvvpklqqlcaaida-gdwhtanhiqvqm--t----t--t-d---------------------------------------------------------------------------------------------------------------------------------------------------------------------------------------------------------------------------------------------------------------------wdecgfwlsavkrmiklr-----------------------------------------------------qts
'sec31_Poptr1_1|821436|estExt_fgenesh4_pg_C_LG_IX1026'                                                                    mas-ik---sv------------------------------------------------------------------------------------------------------------------------------------------------------------------------------------------------------------------------------------------------------------------------------------------------------------------------------------------------------------------------------------------------------------------------------------------------------------------------------------------------------------------------------------------------------------------------------------------------------------------------------------------------------------------------------------------------------------------------------------------------------------------------------------------------------------------n--r--sasvalapds---------pymaag-tmagavdls-fs--------s-sanl------------------eifk------ld--------------------------------f--qse-------------------------------------------------------------------------------------d---------hd----lpvv--g-------------------------------ecqsserfnrlawgrngsg--------------s-dayglgliaggl-vdgnidiwnplsli-ssep-s----------------------e---s------a--------------l--------vshlsrh-kg-p-vrgle---------fns-in--p--nllasgaddgeiciwdlaap----------------a------e------p----shf---p--------------plkg----t---g-------s----a-aqgeisyvsw--ncrvqhilastss------------------------------------------ng-itvvwdlkkqk-paisfgds---------------------------------------irrrcsvlqwhpdvatqlvvasdedss-----------------------------pslrlwdmrnvl-epvke-f--------v-------g-htkgvigmswcp-----ndssylltcakdnrticwntv---t---------------g------eiacelp-ag-------------------------------------tn-wnf---------dvhwypk-mpgvi-sassfdgk-igiynieg-------csry------------ia---g----------------esdfg----------------------------------rgklrapkwy---------k-rp-v-gvsfgfggklv-sfr-------prs------sa------------g---------------------------------g--a--s---ecfsqvflhnlvted-----------------------sl--v-srssef----es-a---i-qn---ge---kpllkalcdkk--------s---------q-e-s--es------eddretwgflkv--------mfee-dgtar-tr---ml-shl-gf------------------------------------------------------------------------------------------------svp------------------v---------------eekd----------------ail---------------e-------------------------------------------d------------------------------------------------------------------------------------dltreinairlddtpademgyennqeatifsadd-ge-----------------dffnnl---------p-----------------------------------------------------------------------------------------------s------------------------p-----------------------------------------------------------------------------------------------------kadtstvpsgdnvgleksapsaeeisqet---etpe-----------------------------------e---s-adp--sfddciqralvlgdykeavaqcitankma-dalviahv-g----------------------g-------------------------------ts-lwektrdqyl---kms---s--s--pyl-kivsamvnndlm----------------tlvn-srsl------k-ywketlallctfa-p--se-------------------ew-----------------smlc--------nslasklmaa----------g-----------------n-----tlaatlcyicagnidktveiwsrrltv-------------------es-----------------e---g-ksyidllqdlmektivlala-----------------------------sgq--k------------------------q-----------f---saslcklvekyaeilasqgll-ttaleylkl-------------------------l-----------------------------------gs-------------------de---l--------------spe------------------------------------------------ltilrdrialste-------------------------------------------------------------------------------------------------------------------------------------------------------------------------------------------------------------------------------------------------------------------------------------------------------------------------------------------------------------------------------------------------------------------------------------------------------------------------------------tengavaqqmhq-----------------------------------------------------------------------------------------------------------------------------svpgspysenyqqpidssygrgygaptpyqpapqplayqpapqpqmfvptsapq-----------------------------------------------------------------------------------------------------------------------------------------------------------------------------------------------------------------------------------------------------------------------------apqpsfa-----ppaphagtqqatrtfvpanvpslrnaqqyqqptlgsqlypgtatsaynpvq------------------------ppt-gsqgpiisqvgaipghgipqvaapgptpmgfrpvhagvaqrpgiglmqppsptqsapvqpavapaappptvqtvd-tsnvp------------------------ah-hkpv----iv----tltrlf---netsealgg-aranparrreiednsrkig-alfaklnsgd-isknasdklvqlcqaldr-ndfssalqiqacvtft----t--s-e---------------------------------------------------------------------------------------------------------------------------------------------------------------------------------------------------------------------------------------------------------------------wdecnfwlatlkrmikar-----------------------------------------------qga---gvr
'sec31_Chlre4|195444|SAN_157416'                                                                                          mpy-lk---qi------------------------------------------------------------------------------------------------------------------------------------------------------------------------------------------------------------------------------------------------------------------------------------------------------------------------------------------------------------------------------------------------------------------------------------------------------------------------------------------------------------------------------------------------------------------------------------------------------------------------------------------------------------------------------------------------------------------------------------------------------------------------------------------------------------------d--r--saigafcph---------apflaag-tvagaidis-fs--------t-ssvl------------------evfs------ld--------------------------------f--ang-------------------------------------------------------------------------------------s---------ea----lvpc--g-------------------------------svsaperfnrlawgqhlad--------------q-sfpqlgllaggl-adgsvclwdptvll-dpha-k----------------------eqhrv------p--------------l--------lakmqkh-tg-a-vkgle---------fns-fs--p--nllasgaadsdlciwdvakp----------------a------q------p----sly---p--------------alkggagtp---g-------s----a-aggeitylaw--nkkvqhilascst------------------------------------------ng-ttvvwdlkrqk-pvisfrdp----n----------------------------------sqrrasaiqwnpdiatqlivasdddrs-----------------------------ptlqmwdlrnsv-splke-f--------v-------g-hhkgvlsmawsp-----hdsslllssgkdnrticwdvh---s---------------g------divcets-g--------------------------------------sn-wnf---------dvqwspt-ipgtf-atssfdgk-lgvcnlat-------ctgs------------kv---te----tvn--adftvthsivg--------------------------------datplakapawm---------r-rp-v-gatfgfggrlv-sfs-------hnr------tq------------l----------------------------tdpatg--avrm---qdsavlsvkqvvteq-----------------------el--v-arsegf----et-a---i-qg---gn---lqtlreyctnkraalastgp---------e-s-a--es------qqeaetwsflsv--------lfegdd--ar-rv---ll-qtl-gf------------------------------------------------------------------------------------------------kdl------------------p-------ar--------en-saaggptengvdaaaagm---------------d-------------------------------------------q------------------------------------------------------------------------------------lnlqnadgvprlevpgasvggavaasphqllaqd-dp-----------------dffdkl---------e-----------------------------------------------------------------------------------------------d------------tevvlgglapdadv---------------------------------------------------------------------------------------------aaaaagpdlggvqplnagamdamareagkslpesha---hapg-----------------------------------h---v-pgg--emeaeivkaltvgcyatavehclsvhrya-dalmiant-a----------------------g-------------------------------rd-lyqrtmhkym---qkc---p--h--pyq-aiiranlegdys----------------alir-trpv------a-qwrdtlamlvtyt-d--rd-------------------kf-----------------rgla--------dtlasrlaqa----------g-----------------m-----hheaslcwvcgghtdqavsywarnctg-------------------a----------------------s-gtttevlqnviekavvmgma-----------------------------pgv--stts-----------sspdgvn---k-----------a---sqslselvtayasllasngrm-ataldyleh-------------------------v-----------------------------------pg-------------------ea------------------stt------------------------------------------------vavlkdriyrsgv-a-------------------------------------e--l-------------------p-----------------------------------hgv---------------------------------------------------------------------------h------------------------------pppfpfv-------------------------reevaaqapksaaqpanaygaygqagygqqqqqqqaaaqygaygqqqqqqqqqaaqqqqqqqaqaqaqaynaaqaqygkpaqaqpqygatnayaqqpqqyaqqpaapqqnpyaqapaqqpaqqpqqyapqqaanpyaaq------------------------------------------------------------------------------------------------------------------------------------------------------------------------------------------------------------------------------------aaaqpqnnaygqynqyqpqqpqsyapaaaqqpqqaapapaysaapaapvyatrp-----------------------------------------------------------------------------------------------------------------------------------------------------------------------------------------------------------------------------------------------------------------------------a-----qpvaaapttftptsvappavpqtqpaaaapppapampqqpvyaappapapyaptqtt-------------------------aaphaaaaaqpsffvpaagmaapvapagpsgsfggapppaggmgmvpggmppaptsqkamppppppgppanisvatad-tsavs------------------------ae-lrpv----va----sltnly---ntc----lp-lannpakkremddntkkig-qlfwklnage-vsasvvpklqqlcaaida-gdwhtanhiqvqm--t----t--t-d---------------------------------------------------------------------------------------------------------------------------------------------------------------------------------------------------------------------------------------------------------------------wdecgfwlsavkrmiklr-----------------------------------------------------qts
'sec31_CMER|CMR203C_vesicle_coat_complex_COPII_subunit_Sec31'                                                             m-gilg---ev------------------------------------------------------------------------------------------------------------------------------------------------------------------------------------------------------------------------------------------------------------------------------------------------------------------------------------------------------------------------------------------------------------------------------------------------------------------------------------------------------------------------------------------------------------------------------------------------------------------------------------------------------------------------------------------------------------------------------------------------------------------------------------------------------------------h--r--lgvaawapse----sl--c--gswl-avagladpg-ar--------c-raql------------------evyd------vlggaaaqraitsvksqdgselrargifetsegdg--nda-------------------------------------------------------------------------------------frslgaaagfaa----lrrv--g-------------------------------gcelsigvrqlawgaagrg--------------a--ysskglcaagl-dngtvqlwdveale-apes----------------------------n------astalvfgqstqqqqq--------qqqqqqh-hg-p-vtald---------fnp-fv--p--tllasggpenlvliwdlnep----------------r------t------p----a-----vhatasnetdatgaapg------v---q-------taallg-apsqvgclqw--nnrvqhilaaglg------------------------------------------ng-ntviwdlkqqr-pvlgfsdp----t----------------------------------artrvsalawnpevatqiavasdddrn-----------------------------dvvkvwdlrnvh-aplre-l--------h-------g-hqrgvtalswcr-----qdpalvlsagkdgrvlcwnpl---v---------------gtasvdadvvfelp-ls-------------------------------------an-wsf---------alqwspa-ipglf-ftcdlggl-vtvfstad-------rvmagagaqsyagsrdqq---la--pt------dr-llresfg------n---avfegqqyagvdpaadgyqt-sqlsvlnyapkwm---------r-pp-c-ravfgfgaqla-yvv-------eqp------pa----------------------------------------------------------gfvlqleyal--------------------------ed--lgyvaeqa----irlv---q-pg---yd---l---yqhcver--------a---------e-r-a--ss------addaqvwrtlaa--------lfvy-d--sr-ra---lv-evl-cgpnlvpstpqmleanahivglaasvpplqlhrvapvlteaqvaeaeaaaavaqgsvvdaasaaaaavaaaqlqhlsparaqtrdwtkaettpvpapwdas---------------apwe-------qt--------ph---------------------------------------------------------------------------------------------------------------------------------------------------------------------------------------qdtgtesvldapss-gaaaatehdtsaawpasnesgw------------------------------------------------------------------------------------------------------------s------------------------ta---------------------------------------------------------------------------------------------g---------------------------------agagaaspe-----------------------------------h---a-naa--aeqtslrallirgqlstaaercfeqgqea-ealllasc-a----------------------g-------------------------------pv-twtrtlsasi---hragiqd--a--ttk-ailsslvlgrfd----------------elis-hasd------t-dwrdllallllqg-t--ya-------------------di-----------------vtgc--------trlaerlhsh----------------------------d-----ttaalvcalcagdvplatrlwmea--------------------------------------------------gfrgyellermlilrqa-----------------------------lgf--ga-p-----------s---gaa---t-----------avplaaealqvveqiatalvergav-qlasaflqe-------------------------l-----------------------------------gv-------------------d--------------------g---------------------------------------------------eltdrvkqflg-yaasgfdkqsrqpgasqrpvwtaamqaaphmssaakppq--l-------------------t-----------------------------------f-t---------------------------------------------------------------------------s------------------------------ttsgypn------------------------------------------------------------------------------------------------------------------------------------------------------------------------------------------------------------------------------------------------------------------------------------------------------------------------------------------------------andalrsgtlsaapapapapapggvgasirsggtrpaangylppatapmtappvdtrarlpavatsaaataatdlssahwkssethatwmkqldaa-pvqt-----------------------------------------------------------------------------------------------------------------------------------------------------------------------------------------------------------------------------------------------------------------------------ayer----------------------------------------------------------sagvssaawlpnkhppgtsasatwhtagdta-g-------------aearqavhavaagpptltskalagntsqadrlnavss---patsasgsvdragdvsvlavd-vagmp------------------------av-prqv----al----tlqriy---dec----ak-raissierkkiqdidrklg-vlltrlkrge-itgdalaklhrlcqeleq-hrlneanvihtel--t----re---h---------------------------------------------------------------------------------------------------------------------------------------------------------------------------------------------------------------------------------------------------------------------ydgnsiwimalkrlleva-----------------------------------------------a-rv--gia
'sec31_Phypa1_1|148700|e_gw1_281_5_1'                                                                                     ma--lk---si------------------------------------------------------------------------------------------------------------------------------------------------------------------------------------------------------------------------------------------------------------------------------------------------------------------------------------------------------------------------------------------------------------------------------------------------------------------------------------------------------------------------------------------------------------------------------------------------------------------------------------------------------------------------------------------------------------------------------------------------------------------------------------------------------------------q--r--satvafapma---------qvmavg-tmagaidss-fs--------s-sanl------------------ellk------ld--------------------------------f--ast-------------------------------------------------------------------------------------d---------ld----mpvl--s-------------------------------sagvperfnrlswsnvgag--------------sseefpygviaggl-adgslhfwnphkll-sedp-a----------------------eq-eva-----a--------------v--------yknsqah-ng-n-vwgle---------fst-ls--p--nilasggedgellvwdlstp----------------s------a------a----stf---p--------------pl----------k-------g----a-iqsqisyvsw--nrkvqpivastsy------------------------------------------sg-ttvvwdlrrak-pvisftdp----t----------------------------------srrrcstlqwnpevatqlivasdddrs-----------------------------pslqvwdlrnsv-spike-l--------v-------g-htkgvlsmawcp-----sdsslllssskdnqtlcwdta---s---------------g------eilcevp-ag-------------------------------------nn-wnf---------dvqwspc-tpgvl-stssydgr-igiyniea-------csra------------ps---s----------------rdpfg--------------------------------gtvalrkapkwl---------k-rp-v-gatfgfggklv-sfa-------pkk------aa------------p---------------------------------g--a--a---aagseiriqhlltee-----------------------gl--v-krstqf----ee-a---i-ag---ge---rsalrnfcesk--------a---------s-a-a--as------eedaetwsflki--------mfde-e--ar-ke---ll-ahf-gf------------------------------------------------------------------------------------------------sap------------------v-------slqenseeqege----------------npv---------------s-------------------------------------------e------------------------------------------------------------------------------------vlanlelketlpveepkvppvvslddnilegadd-ge-----------------dffdrl---------e-----------------------------------------------------------------------------------------------i------------------------pp---------------------------------------------------------------------------------------------tptepnpppmhindtqdtpeaksedvgtelvndean---eean-----------------------------------y---e-gdn--evdeaiqralvagdfkvavdiclrsdrva-dalvmaav-g----------------------g-------------------------------ta-lwentqkeyf---rrt---n--r--pyl-kvvsavvnddlq----------------glve-srpl------k-awketlalictya-r--se-------------------dw-----------------ktlc--------dalgarldas----------h-----------------n-----iqaatlcyicagnidktvgiwsralks-------------------kk-----------------g---g-pefvdvlqdimeksvvlgla-----------------------------tgt--k------------------------q-----------v---smslarlvcyyaellasqgll-staleyikl-------------------------v-----------------------------------ps-------------------dd---s--------------spe------------------------------------------------lsalreritqsgq-------------------------------------------------------------------------------------------------------------------------------------------------------------------------------------------------------------------------------------------------------------------------------------------------------------------------------------------------------------------------------------------------------------------------------------------------------------------------------------------------a----------------------------------------------------------------------------------------------------------------------------------estalahtyhyilvpcllqpnhpapnlparafvpsppqnvssftpspp-----------------------------------------------------------------------------------------------------------------------------------------------------------------------------------------------------------------------------------------------------------------------------qnvssft-----psppqnvssftptppqnvssftptppptfqpsydapppsyqqsrfvpsaga-------------------------fpgmtaqqpmqpgvpapsnmpspalpsmppvpmapgfmpvptpsqqqvvaqeplnpqtagntnptpsftavatvqtad-isnva------------------------ae-lkpv----vs----tltrlf---detstflgg-gkappakkreiednsrklg-alfvklnsad-lsdnaskklvqlcqaing-rdytaamqiqval--t----t--s-d---------------------------------------------------------------------------------------------------------------------------------------------------------------------------------------------------------------------------------------------------------------------wdecgfwltalkrmiklr-------------------------------------------------q---smr
'sec31_ehisto_118_m00156_|||WD_repeat_protein|Entamoeba_histolytica|chr_unknown|||Auto'                                   m-skta---tl------------------------------------------------------------------------------------------------------------------------------------------------------------------------------------------------------------------------------------------------------------------------------------------------------------------------------------------------------------------------------------------------------------------------------------------------------------------------------------------------------------------------------------------------------------------------------------------------------------------------------------------------------------------------------------------------------------------------------------------------------------------------------------------------------------------e--k--rgticwspkg---------nllaig-ttadtided-fd--------s-ssfi------------------eiye------i----------------------------------------------------------------------------------------------------------------------------s---------se----akli--k-------------------------------kvsaqnrfykltwgpye-------------------gyengiiavsn-deskivlydvskil-emke-e--e----------------edve---k------a--------------k--------iiem-et-ke-v-iydiq---------fhp-sq--n--q-lvaggacgefiiydisdl----------------k------n------iq--ft-----q--------------pe------------------q----k-tqadikcvnw--nvkvphiialtls------------------------------------------tg-sivifdckkkk-nimtfndk----t-----------------------------------hanwkgacwvptekttivtisdseek-----------------------------p-vqlwdvrntm-apvrv-f--------e-------g-hkapvwsinfsk-----tdpnifattgqdk-taiwnfe---t---------------g------kiicefp-sq-------------------------------------envwdt---------fvqwssq-e-grm-ctcgldgf-infytisd-------ygd-----------------------------------------------------------------------------gkhpkwm---------e-rt-s-gctfgfggrmg-ifk-------gke------v---------------------------------------------------------------llkkmvgtv-----------------------s---------------ik-k---m-ek---ge---i---eelcvkr--------s---------e-t-c--qg-------deqetwklisg--------ivck-d--d--ka---vm-kit-gf------------------------------------------------------------------------------------------------ege------------------s-------vk--------ek----------------vne---------------y-------------------------------------------y------------kekgllk---------------------------------------------------------------------------v---deikekvpqekevnkaeiee-dd-----------------dpfehi------------------------------------------------------------------------------------------------------------------------------------------------------------------------------------------------------------------geeeeikentkgeivv---------------------------------ee-----vh-----------------------------------eekyk-edt--vedkiieelvvsgeidkavefciktkrfa-dalvmte--n----------------------n-------------------------------ke-mhskvieeyk---kee---w--nkkksl-nivnavmeekle----------------kive-eckv------e-ewkfvlyaiciha-n--va-------------------lk-----------------pvli--------vrlgdklyp-----------t-----------------n-----khaalicyiasgnvnklidiwidas--------------------------------------------------hgieevierieilrsm-----------------------------cgh--i------------------------q-----------l---tdsittkivehatqlasmgel-naaqkliec-------------------------l-----------------------------------ga-------------------qq------------------nnk------------------------------------------------tkelvdriyyaqg-a-------------------------------------q------------------------------------------------------------g---------------------------------------------------------------------------t------------------------------qpvcpyk-------------------------k-------------------------------------------------------------------------------------------------------------------------------------------------------------------------------------------------------------------------------------------------------------------------------------------------------------------------------------------------------------------------------------------------------------------------------------------------------------------------------------------------------------------------------------------------------------------------------------------------------------vivgsvqqphiqqpta-----------------------qqpsvtnnkffppvpassgvptlptipqptlpnqtrtqpvlpqipvmptpvqpvmptipqpv-----l-----------------------------------psapkvnapisqpllpqvpapvvqpvmppvptpvvqptlptiptpvvq-p-------------tlptiptpvvqpaipsipkvtvpvsqptmpvmpqann---ttsssdgvidvmvcdelkkvl-eqvts------------------------ni-etkskgttfe----rpanva---lkk----assf--agcidkipadiakqfi-nlfndllegk-vgea-eqafkkllvnkqt-tqyipa----------------------------------------------------------------------------------------------------------------------------------------------------------------------------------------------------------------------------------------------------------------------------------------------ssvasvkyvvdvs-------------------------------------------------k---qmk
'sec31_tetrahym_97_m00184_|||hypothetical_protein|T__thermophilia|chr_0|8254402|97'                                       msc-lk---ev------------------------------------------------------------------------------------------------------------------------------------------------------------------------------------------------------------------------------------------------------------------------------------------------------------------------------------------------------------------------------------------------------------------------------------------------------------------------------------------------------------------------------------------------------------------------------------------------------------------------------------------------------------------------------------------------------------------------------------------------------------------------------------------------------------------q--n--ggivswsdsk----kn--nflfava-qtqvsqelh-gs--------e-qfll------------------qimt------fd--------------------------------a--aek-------------------------------------------------------------------------------------g---------lq----pnrl--g-------------------------------vtlmqvpassitwstfged--------------t-gnfpyglicigh-tdgsfviydanqii-tqtk-a----------------------np--daltydvg--------------r--------lclikef-sv-p-vyave---------yns-yk--p--nliaiggd--evlvvdiske---------------ie------n------p----dii---a--------------pcd-----t---n-------l----h-qggyitsvsw--nkkvphvlasass------------------------------------------ng-vavvwnlktsq-vsfqtpdiyqh-t----------------------------------qgpknlclawnpeiplqfsinyddekk-----------------------------pelhiwdlrdtr-gpyvs-l---e----n-------g-hvrgisalswct-----tdpsliitggvdqkvvcwnik---n---------------k------eiiqsfy-lg-------------------------------------td--iv---------siqws-k-ipsly-svalsdgt-vqlyslns-------aei----------------------------------------------------------------------------sanppkwy---------q-pv-v-gatfapnnvls-ffs-------ekn------eq--------------------------------------------------------iitskiyrskeenyq-----------------------sy--h-rwfqel----ek-v---i-dd---nn------stgfcdyk--------l---------g-n-iyked------tleldqwrllrg--------vafg----sn-ke---il-dal-gf------------------------------------------------------------------------------------------------kkq------------------e-------ii--------kr----------------aed---------------y-------------------------------------------t------------------------------------------------------------------------------------gkkhkytieednsntkmqpkqkqsivfaevgeke-at-----------------dildnm---------------------------------------------------------------------------------------------------------------------------------------------------------------------------------------------------------------------------------tsnpqhthnnsnqeingsqlkksntnnieevylteq---vskn-----------------------------------k---n-wda--gvekmikenmivgnyegaidcsmkcgrma-ealliays-q----------------------n-------------------------------vd-lfkstidqyf---tqq---t--d--nfikyvfknlikndie----------------diae-nydl------k-swrecaglaitcs-k-nak-------------------ef-----------------qqlm--------dklaerfike----------k-----------------n----dddsaiccfilsqnfqrlvgiyfkriqa-------------------lr-----------------a---nitqrayymvqsvqkliilrkv-----------------------------maq--n------------------------qqqfrgaenaiqt---dskfntillelanialcnsri-siaykildq-------------------------g--------------------------------------------------------ep---t--------------qlk------------------------------------------------iaemkdliynvys-d-------------------------------------e--l-------------------a-----------------------------------nkf---------------------------------------------------------------------------p------------------------------kpiipysfvkfnitnqtktqvegnnqrrvfnqq-------------------vggstvtppvsqpilnqnagrnphnnpfvprdsgsmvpppvknqikgnfpppvmnpppvmnpppvmnpppimnqppvlgnqnqqipppplynqgnnfnkpevkdftpnpntfgqkdtsh------------------------------------------------------------------------tipanpnnklfkeqikgtn-----------------------------------------------------------------------------------------------------------------------------------------vvpprpnpntvkstptvhqnsgnniqqnnnfdnrppvlssqssqtkppalnqpn-----------------------------------------------------------------------------------------------------------------------------------------------------------------------------------------------------------------------------------------------------------------------------n-----nlnesinrvppvhnppanippnnqnrfvppnpvkaggmvpppvvnqnlvksesnsnp-------------------------ppprpnqpvqntggqsvppfnpnqgnkfnqppvnvmsqtrppismninnnqppvgvvdqppisnapppmvptqsrtls-sqsaa------------------------yi-aspq----ei----qliegf---inaniglfe-qi-dp---kkkdehgqyln-qllsllknnq-lkqeqisllcqisnemgs-nkqkeaqnthgkl--t-ract--s-dyathkhwitslkhrnqirqtkrnfnifaeqiqillsqllallifyyfshiiqlvflkdqikkskqinkqnnrmkslnqnqknkvqefrnitgaseqqaiellsktnydvntavnrfyelgytgtalkqgtgafdkkletlytqyaskesqkieidgiikffedlgldimdpttlvisyyfnakksgeytkeefcgglqklnvstiadlkkkipslkaelstdegfknvykfafnfskenasqkclefesakalwslllpfkfahhdewlrflerlpkekqkdvnsdlwnmllefhlqtrgdlkkydpysawptliddfmqfmgyqpq-e---qey
'sec31_Thaps3|22963|estExt_fgenesh1_pg_C_chr_60055'                                                                       mtk-is---qi------------------------------------------------------------------------------------------------------------------------------------------------------------------------------------------------------------------------------------------------------------------------------------------------------------------------------------------------------------------------------------------------------------------------------------------------------------------------------------------------------------------------------------------------------------------------------------------------------------------------------------------------------------------------------------------------------------------------------------------------------------------------------------------------------------------d-dr--gavvawspvg----ef--advialg-skekggigf-dd--------y-ggel------------------elfn------fs--------------------------------t--s-------------------------------------------------------------------------------------------------pt----ptll--g-------------------------------svktatrfgsiawgccgt-------------------ssggiiaggm-ldgvvnfwkgsell-nnyg-g----------------------qs--v------q--------------l--------asvqgfh-gg-g-vsalk---------fnp-hgdsm--nmlasgggsgdvlifdvenr----------------e------q------p----tfy---s--------------pgg-----e---g-------s---kg-qgaeitqvaw--nsqvhhilasssa------------------------------------------ng-tvivwdlrqkk-pwcelrce----a----------------------------------nsspvsdvawnptqglhmmtasesg--------------------------------glklwdlrasttmpltt-l--------e-------g-hqggvlsldwcp-----hddtlllscgkdnrtllwdly---s---------------l------qpiaeip-ntds----------ssaavvennaninpndlyggglgtsqq-kry---------dvqwspl-rrgvv-stcsydrk-vqvhsvig-------l---------------------------------------------------------------------------atkcgrppkwm---------s-pg-s-gvscgfggivv-svn-------stq------k-------------------------------------------------------------qvmidtvvehp-----------------------el--v-kasekf----es-e---f-an---se---c---iaychtm--------a---------e-r-a--en------eyesqvwsfmqi--------mfet-n--ar-ee---ll-syl-gf------------------------------------------------------------------------------------------------dpe------------------k-------it--------qa--------------------------------------------------------------------------------------------------------------------------------------------------------------------------------------------------------------------------------------------------------------------------------------------------------------------------------------------------------------am-------------------------------------------------------------------------------------------------------------------------efkddesnpad---dast-----------------------------------p---a-mtm--eaenavkdallvgnfeaaveccfrsgnla-dalvlgsc-g----------------------g-------------------------------ag-lwaktqaeyf---sre---akkr--pfl-slvsavmnnqlt----------------elvg-msdp------s-kwketlavlstyg-k--se-------------------ef-----------------pmlc--------galgdrlees----------g-----------------d-----fanaslcymcafnlgqavkywkstlqn-------------------ate---------------sn---g-gtdllslhefiekvtvftqa-----------------------------lds--sq-----------------------e-----------l---ddevanlfaeystvlanqgll-vaaakylrg-------------------------n-----------------------------------t-----------------------------------------qe------------------------------------------------ckelrdrlyrsrm-g-------------------------------------qycs-------------------d-----------------------------------lva---------------------------------------------------------------------------s------------------------------ppefpyd-------------------------y-----------------------------------------------------------------------------------------------------------------------------------------v------------------------------------------------------------------------------------------------------------------------------------------------------------------------------------------------------------------------------------nvgvakdlhgitvkqgqavqqqqvvepqpvvqqeyqqphqqqnvvqqqqpmqqq-----------------------------------------------------------------------------------------------------------------------------------------------------------------------------------------------------------------------------------------------------------------------------q-----pqepvtpslpsgwvalqdptsgrtyyanqttgesswempqsqpavsapttqqpsqpa-------------------------tsasngtstsgvsskvankygdgfvtsasnpqlaerygnvgtsnpytnasrpgtaaaalgsngqakkapvsgtldpva-iqsls------------------------ge-ykyl----sd----gllais---eal----ng-tavgamekkqaaesqkgva-vfiktlarng-vdaeiankvssvllalqn-hdyvsasrvmtsl--v----s--s-e---------------------------------------------------------------------------------------------------------------------------------------------------------------------------------------------------------------------------------------------------------------------wkdhkdwlkgmkllvqma-----------------------------------------------s-k---kqi
'sec31_Phatr2|47010|estExt_fgenesh1_pg_C_chr_120076'                                                                      mtk-ia---ei------------------------------------------------------------------------------------------------------------------------------------------------------------------------------------------------------------------------------------------------------------------------------------------------------------------------------------------------------------------------------------------------------------------------------------------------------------------------------------------------------------------------------------------------------------------------------------------------------------------------------------------------------------------------------------------------------------------------------------------------------------------------------------------------------------------s-dr--aacaawcplq----ah--pnvvalg-tkdsggggf-dd--------t-ggel------------------evyd------lw--------------------------------s--sni--------------------------------------------------------------------------tsgaddndkvgs---------tq----pkll--g-------------------------------siktgarfasvawtpytrn--------------g-k-ypmgllaggm-vdgtiynwdpslvi-aafs-q----------------------nq--t---aqae--------------laaclvhtvqappass-ns-s-fgamq---------fnp-le--p--hqlaagaanghvsiidisad----------------k------a------s-----vq---e--------------ptt-----v---a-------s---qf-qtseikavaw--npqvshivasaaa------------------------------------------dg-svvvwdyksrk-awcelraa----h----------------------------------aaaavndvcwnpsqglhlltcsgddrd-----------------------------avlkvwdlgastsmpltt-l--------t-------g-haagilsagwcp-----hdetlllttakdnrtllwdlq---t---------------l------rpvaelp-naaaeaelqqkqqqqtqqahptnvfaaagagsaggmsdqrh-mry---------avawspw-krgvv-ltcsldrk-veahsvlt-------l---------------------------------------------------------------------------atksgrppawm---------r-pa-s-svscsfgglvv-scg-------sqd------k-------------------------------------------------------------vvslrtvceqp-----------------------ef--a-etsqrl----et-e---l-ks---qt---i---vdfcrfrh-------v---------t-a-a--rn------kteadmwgfmqv--------lfda-n--ar-qa---ll-qhl-gy------------------------------------------------------------------------------------------------dad------------------s-------ia--------st--------------------------------------------------------------------------------------------------------------------------------------------------------------------------------------------------------------------------------------------------------------------------------------------------------------------------------------------------------------vaary---------------------------------------------------------------------------------------------phvatttehgessvngssnksttglpkppsmktass---mlak-----------------------------------s---t-fdq--aaedsvkqallvgnfeaavdvclatgnwa-dalvlasc-g----------------------g-------------------------------pd-lwqvvqtrff---ase---taqr--pyl-nivsavirsqls----------------dlat-spdi------atkwsetlaifstyg-a--se-------------------ef-----------------pqlc--------valgesleea----------g-----------------d-----pasatlcymcalnldhtvrfwksqlae-------------------asrq-------------kge---g-tsdvlalhefvtkvsvflea-----------------------------vgp--sa-----------------------i-----------l---sediatlfadyaevlaqqgll-vtaakyark-------------------------g-----------------------------------t----------------------------------------sie------------------------------------------------sqklrdrlyrsra-s-------------------------------------ascy-------------------a-----------------------------------slg---------------------------------------------------------------------------t------------------------------apefpyr-------------------------m-----------------------------------------------------------------------------------------------------------------------------------------s-------------------------------------------------------------------------------------avepsrgptvvknasyaqh----------------------------------------------------------------------------------------------------------------------------qpdaihlnkpqpkttyeqrqqssiygrqherrqtssgapvpaavielpsgwmel-----------------------------------------------------------------------------------------------------------------------------------------------------------------------------------------------------------------------------------------------------------------------------h-----dpnsrlpyyanqatgettwdrpqaipstnsqtvpqqtyasvpasqepvmdssrhstr-------------------------sqtsvtsgvstlrpkpsvvskygdgfvtsashpeladqygnigtsnpysgvnrpgtaaavaataqsavapisdtlnie-tlevs------------------------pe-fahi----kd----tllacv---nal----kd-yplspadkrqlaeaekgva-ilvkkivryd-ideetvskvsfmigalan-gdypaatatntal--v----n--s-d---------------------------------------------------------------------------------------------------------------------------------------------------------------------------------------------------------------------------------------------------------------------wrdhkdwlkgmksllala-----------------------------------------------s-kk-farq
'sec31_crypto_gi|67596460|ref|XP_666077_1|_hypothetical_protein_'                                                         m-l-lk---ei------------------------------------------------------------------------------------------------------------------------------------------------------------------------------------------------------------------------------------------------------------------------------------------------------------------------------------------------------------------------------------------------------------------------------------------------------------------------------------------------------------------------------------------------------------------------------------------------------------------------------------------------------------------------------------------------------------------------------------------------------------------------------------------------------------------a--s--sakiswcpis----tknklsllalg-gcg-------ln--------p-clsv------------------glid------i------------------------------------tnn-------------------------------------------------------------------------------------g---------kd----iqni--g-------------------------------tsslnsrctsiawgsfnl-----------------eenalglictgm-edgnmslfkpilstydsnr-k--d----------------eeim---l------e--------------r--------icetniy-ps-a-vscle---------fnk-td--h--qllasggndgkvyvldlsdg----------------i------t------gnlnyy-----e--------------pg------k---e-------n----khgdsdvtalkw--npkvphimsssss------------------------------------------ng-ttaiwdlkmkk-saisfrdp----a----------------------------------qrsrpstlawvpnqptqivvgydddrn-----------------------------pslqlwdlrnvs-ypfkeav--------s-------a-hqkgvmsiefsp-----idpnlllssgkdgkticwtllnnqq---------------p------eifteih-sq--------------------------------------q-wsv---------qnqwspn-ipgif-atashndk-vsiyslss-------hss---------------------------------------------------------------------------tttyipswy---------h-kp-c-gvnftfsgklv-sfs-------sks------tg----------------------------------------------g--v---------pqfnlyrvptnp-----------------------ei--t-ahadmf----dq-l---l-nq---gd---f---igycqkk--------c---------q-e-s--es------sneklawslven--------mfse-d--sv-errlyia-sll-gf------------------------------------------------------------------------------------------------dfn------------------n-------as--------tt----------------anq---------------flgrkcgvisqqeelqkelsainqqnnisliqdpastsftgmsyq------------nsptnmn---------------------------------------------------------------------------g---nnisgfqtlsgqivsnqsld-pe-----------------kffqql---------g-----------------------------------------------------------------------------------------------e------------------------sespnnnrdketefnqkddepytsgqdyssgarfccegadnemienpfagipqgqenqtshdlfnssgfpgssmkcnhgvyiqqgtelshsnlsvg---------------------------------kl-----hn-----------------------------------lrqke-wtk--qeedvinellvtgnidsaidvcvqrgffa-ealllavk-f----------------------g-------------------------------gi-yldyvqkqyl---kkh---e--yq-ytq-kvlghvimddle----------------dfvk-ssnl------d-rwnetlaiisiyt-q--pn-------------------girlgdysyqskytmenlsella--------krlqe--ek-----------f-----------------d-----vrsalicylcarnfrnsieiwgnmasc------------------------------------------q-ssqiiglqdfvekvailqaa-----------------------------trf--n------------------------g-----------n---denitkqvvqyaeilansgri-vaamkflss-------------------------l-----------------------------------as-------------------nd---y--------------sin------------------------------------------------sstlrdriynaap-e-------------------------------------l--m-------------------s---------------------------------slg-f---------------------------------------------------------------------------n------------------------------kpnfpft-------------------------i-----------------------------------------------------------------------------------------------------------------------------------------i-----------------------------------------------------------------------------------------------------------------------------------------------------------------------------------------------------------------------------------dvapfvnananiyqhqqhpnqqqhsmfgvnnsfqsnlnigmnsypmm-nngnnagm----------gmv---gqmmqpplsshgvppsgpssihsnqmhpsp------------pppp-------------------pssihstmnngmpggiqtqcqafrpgipsssglpppp-----pppsttss-----ip--------------qmmrpssslpstsngmmsnqlppppsqnmaal-----------------------trpsspnvvysqnnvalgvgsglsstnqgvkqflpqsaqppsvnptnsfmnslnknnfgtnn-----v-----------------------------------ppapiptsiptpsqipssvppvapppmpnsnnssiigggmqgvlnqgi-s-------------qvappsnrssittaphsgatppipgmpvpwplptatq---qlnsttsttanankqiqeask-knnsq------------------------iv-gkplsgqlld----mvtnvv---nsn----lnsi--fandprkkmdaqkrfd-elfenlrvgn-isetvsskvvnlcqalqt-gdyltankihidl--s----s--t-e---------------------------------------------------------------------------------------------------------------------------------------------------------------------------------------------------------------------------------------------------------------------wennknwlmafkrii---------------------------------------------------------pk
'sec31_giardia_gi|71071858|ref|XP_768490_1|_hypothetical_protein_'                                                        m-r-lf---sl------------------------------------------------------------------------------------------------------------------------------------------------------------------------------------------------------------------------------------------------------------------------------------------------------------------------------------------------------------------------------------------------------------------------------------------------------------------------------------------------------------------------------------------------------------------------------------------------------------------------------------------------------------------------------------------------------------------------------------------------------------------------------------------------------------------q--e--cghlawspv---------smqfala-tssanitet-fv--------s-etsl------------------svys------ld--------------------------------i--d--------------------------------------------------------------------------------------------------s----vtpvref-------------------------------swpfaaeftcllwsts------------------------dsiiagf-edgslsigpwndmg-n--a----------------------------i------r-----------------------lq---ah-na-a-lsals---------cseays--l--pllatgsatgevsfwdlntr----------------a------l------w----ha-vksr--------------eg------a-----------a----a-hhgaivqisw--npkvpricctasq------------------------------------------dg-tvsiwdmdkkg-glmslrgd----d------------------------------------tplvsalfspdvatvvftvnt---a-----------------------------glvsmwdlrqkt-hpvst-s--------r-----lql-pan-vvp---esmfihqyektflyiptsdgkcffflpk---q---------------------------------------------------------------------td-lvfmgsidsigthinaspf-ypgyf-lsqvcdp-----------------------------------------------vqfss-kteghfl------p-sli-------------plpl-l-sehvellpspvllhplflfaencped-i-sdnydfapraivsid---------s------hn------------v---------------------------------m------------------idgkqr-----------------------qs--m-eglfsl----tq-v---r-da---ga---v---lsqi---------------------------------------------------------------------------------------------------------------------------------------------------------------------------------------------------------------e-------------------------------------------------------------------------------------------------------------------------------------------------------------------------------------------------------hvlavpid-ah-----------------scplpl---------h-----------------------------------------------------------------------------------------------t------------------------dl---------------------------------------------------------------------------------------------s---------------------------------lq---ppdkifrallsagssgilswltsteasskinfvkqvvahpas-q-pvv--asdgrdffddiqnsfpdsfpeneilepsvsasdrfssy-y----------------------s-------------------------------flynndle----------------sa--aay-aansgdfglafy----------------iask-ksnk------e-llnsvsdsfr-ka-m--ks-----------------nfik-----------------avds--------metgyaaii------------------------------------eclppenwfyhlkiaasyggeqa----------------------------------------ir---e-vaatllqrstsfspsllt-----------------------------------------------------altil---a-----------g---ripeafelaastsslldtlvm-gllcvsqgv-------------------------s-----------------------------------mtgggvfrileglvdivvsqgde---n----------------l------------------------------------------------aatlrgk-------------------------------------------------------------------------------------------------------------------------------------------------------------------------------------------------------------------------------------------------------------------------------------------------------------------------------------------------------------------------------------------------------------------------------------------------------------------------------------------------------------------------------------------------------------------------------------------------------------------------------------------------------------------------------------------------------------------------------------------------------------------------------------------------fslnksnlt-------------------pqsapfvekiqekgaplsstthtkqgrrsra---stipqvtgntllpp-----q----------------------l------------------------------ataslfsgpappapitasiapgmsstqtsvplavppms-----yttpaqtassfpavpqialnsaitppiphipmaqpsvqpqsavlplespqt-------------------------pilsiaqppsvisapsvrlpqaevplaappsitapapptvngaistevvqvttttapqaraprrqptqslsagqpydv-ihnia------------------------tn--gsa----naerfkalvlry---adv----dq--lgflkyytklgdcii-------hlaeqgv-lsadtisvlgryiaglem-gngqaateaikgm--aarkqr--l-y---------------------------------------------------------------------------------------------------------------------------------------------------------------------------------------------------------------------------------------------------------------------teelstwaaplkimara------------------------------------------------------lck
'sec31_theiler_525_m05409_|TP01_0917|TP01_0917|hypothetical_protein|Theileria_parva|chr_1|c1m525|525'                     m-g-fl--skn------------------------------------------------------------------------------------------------------------------------------------------------------------------------------------------------------------------------------------------------------------------------------------------------------------------------------------------------------------------------------------------------------------------------------------------------------------------------------------------------------------------------------------------------------------------------------------------------------------------------------------------------------------------------------------------------------------------------------------------------------------------------------------------------------------------d--n--ssvksdgp------------------------------------------------------------------------------------------------------------------------------------------------------------------------------------------------------------------------------------------------------------------------------------------------------------------------------------------------------------------------------------------------------ikidk---------lfp-de--n--n-------------------------------------------------kn--kd-----d--------------kr------n---l------sr----a-ssgkikngr------------------------------------------------------------------nkrkrr--rikgsnk----t---------------------------------------------------------irrd-----------------------------vtvlieelkgei-hpkse-l--------e-------s----------------------------------------------------------------------------------------------------------------ld-sld---------tlsdlda-sqsfelsrndfdhs-lsl-------------------------------------------------------------------------------------------------------------------------------------------------------------------------------------------------------------------------------------------------------------------------------------------------------------------------------------------------------------------------------------------------------------------------------------------------------------------------------------------------------------------------------------------------------------------------------------------------ntkke------------ldeiyea---------------------------------------------------------------------------i---delnklciepikvklkkdyv-ki-----------------kksn--------------------------------------------------------------------------------------------------------------------------------------------------------------------------------------------------------kdpensvndkvevaedlrysadinivls---------------------------------sr-----kr-----------------------------------getda-dad--vdteentsndfslivepasdesisgdnsg-sa---------------------------------------------------------------------------------------------------------------------------------------------------------------------------------------------------------------------------------------------------------------------------------------------------------------------------------------------------------------------------------------------------------------------------------------------------------------------------------------------------------------------------------------------------------------------------------------------------------------------------------------------------------------------------------------------------------------------------------------------------------------------------------------------------------------------------------------------------------------------------------------------------------------------------------------------------------------------------------------------------------------------------------------------------------------------------------------------------------------------------------------------------------------------------------------------------------------------------------------------------------------------------------------------------------------------------------------------------------------------------------------------------------------------------------------------------------------------------------------------------------------------------------------------------------------------------------------------------------------------------------------------------------------------liapsnnlnlqishfssdsvrtldn-sdntd-------------snnkkgnitgeddpsnpdttgrsgdnleknspfysrt---lfyrfhepsfyydyyynsfvp-nhsnleytkcpspsslgfdsvnslnnslnap-seii----ik----ppvsigksisfr----snvcksvlakdrfisdtvfqin-wf-------n-l------------------------------------------------------------------------------------------------------------------------------------------------------------------------------------------------------------------------------------------------------------------------------------------------------------------------sr-rrksksfl-----------------------------------------------p-c---cia
'sec31_plasmoB_PB000190_00_0_|||conserved_hypothetical_protein|Plasmodium_berghei|chr_|||Auto'                            m-a-lk---si------------------------------------------------------------------------------------------------------------------------------------------------------------------------------------------------------------------------------------------------------------------------------------------------------------------------------------------------------------------------------------------------------------------------------------------------------------------------------------------------------------------------------------------------------------------------------------------------------------------------------------------------------------------------------------------------------------------------------------------------------------------------------------------------------------------n--i--sgnfdwcpfe----ey--knylicf-ns---hnll-ys--------n-ngsln--------------nytylld------in--------------------------------l--nsd-------------------------------------------------------------------------------------i---------rs----ldiv--hkl---------------nfeealsrennksnktssneyvtsfewincn---------nfvesene-nelnkgiiiggl-tngniillnaqnlf-dtncvn---------------------yd---n------f--------------i--------lsqsnih-es-s-itcle---------cnk-hk--n--nliatggndgqlfiihieni----------------f------s------p----tsy---d--------------py------l---d-------k----n-nlqkitclnw--nkkvshilatssn------------------------------------------ng-ntiiwdlkikk-savsfrdp----h----------------------------------srtktsslcwlenqptqilisydddkn-----------------------------pclqlwdlrnsn-ypike-i--------i-------g-hskginnicfss-----idsnlllssgkdvt-kcwyln---sn------------n-f------diynevn-ns-------------------------------------gn--ni---------yskwspf-ipdmf-asstnmdt-iqinsinn-------gsk--------------------------------------------------------------------------mtskyiptfy---------k-kd-a-sicfgfggkic-lfd-------nik------sd-------ngsnlsasesasnknanqlnqniadeasmqinknrglqne--g--gns-nnpylikchiyptev-----------------------dl--i-eeadkf----ek-y---i-ac---gk---y---qefcenk--------i---------a-k-c--dd------yhekltwkilql--------lcts-q---k-ee---iv-khi-gy------------------------------------------------------------------------------------------------dmn------------------e-------in--------qk----------------ive---------------s-------------------------------------------i------------------g----------------------eesgfifkkyrcetnenmnnggnitsnnleidsdmnnkhdntrmnnlnngenisgysnygnnmhgefvtsqmqenep-nf-----------------nepfdldpekffrelg-----------------------------------------------------------------------------------------------ekteiekkqenetfkedkngkedlkss---------------------------------------------------------------------------------------------vnnvdsntkdmistikcqnpeigfgeinedskpnsn---ktns-----------------------------------n---n-wnt--giesiikecllvgnieaavelclyqnrma-dalllssf-g----------------------g-------------------------------en-lwhktkniyi---kkq---n--d--sfl-rninyvlddkle----------------ylvk-tidl------s-swdealsilctya-i-nnp-------------------nf-----------------nnlc--------eilakrlqne----------k-----------------f----dvrsasicylcasnfpetveiwdsmpss-------------------k------------------------stllnalqdivekitvlkmv-----------------------------iky--n------------------------k-----------y---nstmnqkinqyaellansgrl-kaamtflsf-------------------------t-----------------------------------en-------------------d----n--------------aie------------------------------------------------nltlrdrifnsaa-h-------------------------------------i--m-------------------p-----------------------------------phi---------------------------------------------------------------------------k------------------------------pppspfq-------------------------y---------------------------------------------------------------------------------------------------------------------------------------------------------------------------------------------fdikpfglsqkynnsnnitntsihgiynksqihpnksltsivpplpisemhkqhgpstpmvpfshnsptkfntqmisgssdisrlppqkdfmgsinstsnrgyptsnfnnnvky--psngmgslyipppnipshsttpinasspphtsvqnlahlsshsnl----------------klehenklpqglnmfesqsytnvnkamqnsmappsnkipnisrssfsvsqnnip-----------------------------------------------------------------------------------------------------------------------------------------------------------------------------------------------------------------------------------------------------------------------------p-----pfsqrnrhtsvstsmgnpiqqnipfiqesqlnkresidsqvynpvspsqispisqiq------------------------qtq-qqnsftppqpysqnkvgftppsgikttspvagamsitpgmpvpwpiptttqqlgsttqstanenkkiqtvtkeqn-gvlmn------------------------rsnienv----kr----visnll----------nm-ytsqelvkkkaddisvkvh-elfdkidnga-fneqintiiinlansine-ndfktanknlmev--s----r--nlw---------------------------------------------------------------------------------------------------------------------------------------------------------------------------------------------------------------------------------------------------------------------dgnnkaw-------------------------------------------------------------------
'sec31_Toxoplasma_gondii|XI|583_m05430|Annotation|Toxoplasma_gondii_TIGR|protein_coding_WD_40_repeat_containing_protein'  m-a-lk---ev------------------------------------------------------------------------------------------------------------------------------------------------------------------------------------------------------------------------------------------------------------------------------------------------------------------------------------------------------------------------------------------------------------------------------------------------------------------------------------------------------------------------------------------------------------------------------------------------------------------------------------------------------------------------------------------------------------------------------------------------------------------------------------------------------------------c--r--saciawgppt----rg--pahtkcaasq---eeks-ts--------s-gsslqshqlylalgtmgldphlelat------vd--------------------------------f--ass-------------------------------------------------------------------------------------s---------ta----lpvv--a-------------------------------svsasspfqciawgssgqnklagvagehgngvgv-geralgllaggm-adgdvtlwdaeail-rsgs-p--sgselssfgsangtgeasgsa---k------g--------------l--------lasvpvhrnq-r-vhcih---------fnp-sr--p--sllaaggssgsvsildvenv----------------y------d------v----avy---e--------------pg------g---egqgsns-g----a-sgdectslaw--nrvvphvlatafs------------------------------------------sg-ttsvwdlkqrk-tav--------------------------------------------------------rqatqlllaydddrh-----------------------------pvlqlwdlrnss-yplre-t---asdgvy-------g-htrgivnaalnp-----mdsrmlltsgrdnrivcwwle---edafhtqggqshpssgf------svymqqq-tq-------------------------------------ep--yv---------qlqwapsstpgvf-aaaa-pir-vcikglgs-------ggvs--------------------------------tgdsglpgqqqqglagga-------------aeggwm-mgpahdkyipswf---------r-rp-r-gvhvgfgedia-ffg-------pds------ts------------v---------vcaalgvpppvvasatgsaeaeasl--r--eee-rellgqhgewreeek-----------------------el--q-qealkl----dd-h---l-qr---gd---w---hqaceee--------lrrlrdksdva-e-t--eq------kmpekvwnllmr--------lfqq-p--rs-sa---lv-eaf-tl------------------------------------------------------------------------------------------------pes------------------e-------vv--------kr----------------vea---------------f-------------------------------------------lgrplplkkketesqqmqssvaaypqpgpmspaaaptyghpgvappgsylrpsaypqqqplssgspiyggnqvgpggmqaalpavganvgsvaqgngfygapqvngvepqqafrqeevd-pe-----------------kfflql---------s-----------------------------------------------------------------------------------------------sgpenekrpcagegressagregeedg---------------------------------------------------------------------------------------------rlssqqggeaeraksaeevesekagqklctsrlgss---qsgp-----------------------------------v---d-wss--evgslvracllcgclegaiellqsygsea-dalllaaa-aagagssatqgsrasfaavagang-------------------------------as-lwrsacrayi---eki---a--d--pfm-klvgyviledfp----------------alia-avpvsaphsse-pwrdalallccyv-t-dgt-------------------ql-----------------aslc--------rqlgdrlsan----------g-----------------s----dvfgalfcyfcagdfsgacriwrqdlqrclsgkagafehaekptrsrs------------------------vwlgrhllatmkrmlilraa-----------------------------lry--g------------------------e-----------p---cvefeevavtyasylssdpalfvpamrllvstcgvgamaagargvqgelkghpgaag-----------------------------------as-------------------d----v--------------raa------------------------------------------------aatlafrlfhaqa-e------------------------------------qm--q-------------------r-----------------------------------fgf---------------------------------------------------------------------------f------------------------------pppspf---------------------------------------------------------------------------------------------------------------------------------------------------------------------------------------------------------------------------------------------------------------------------------------------------------------------------------------------------------------------------------------------------------------------------------------egklapgapglkqparasgaaape-----------------------------------------------------------------------------------------------------------------------------------------------------------------------------------------------------------------------------------------------------------------------------pqvglhg-----dpslsqrqaqppmtgqgrvpqgppgpfegsgnpqggfgsltgtqqlplppp-------------------------smgsaggvptlqqqqaeeqpipaysaptvgaqpikpgmpvpwpiptsaqlnsrttkstyaanvnihkatekpdgagal-sppmp------------------------pekqayv----qr----visqll----------------qfqtgaaandlnqkme-elfnkmrsge-lsssasqrlvqlcelveq-qqhiqaqkvhael--s----s--tew---------------------------------------------------------------------------------------------------------------------------------------------------------------------------------------------------------------------------------------------------------------------gtsnkgwlmglkrllp--------------------------------------------------------kp
'sec31_leish_LinJ11_V3_1140_|||protein_transport_protein_sec31_putative|Leishmania_infantum|chr_11|||Auto'                m-r-lk---nt------------------------------------------------------------------------------------------------------------------------------------------------------------------------------------------------------------------------------------------------------------------------------------------------------------------------------------------------------------------------------------------------------------------------------------------------------------------------------------------------------------------------------------------------------------------------------------------------------------------------------------------------------------------------------------------------------------------------------------------------------------------------------------------------------------------a--l--ccafawspavl---gn--ppllata-sysgamden-fs--------s-dafl------------------eirl------vd--------------------------------v--kvt-------------------------------------------------------------------------------------d----d----te----lpvv--g-------------------------------rvrlpdrahrvdwspya--------------------gpqgiigvsc-gngcvyifsaaevl-aagp-nggg-------------eevsdhp---r------g--------------l--------lwmvreh-agsa-vrgfh---------fnp-sk--p--hffatgaddgvwrvwtlqdg----------------a------t------g----gvcaptk--------------va------v---i---s-n-v----p-nsgaivhlqw--hpkyahifatatv------------------------------------------ng-vvnvwnlkmat-rvtalnvs----ka------------------s--------------hgaqitaiawnptaatqlvvgl-ddgh-----------------------------pvlqvwdlrtgv-vplre-m--------s-------g-htggitglawse-----qessmvascggdgrtmwwdpn---t---------------g------kklgelq-pv-------------------------------------gq-ylv---------dvqwcpv-lpavi-atssfapl-lcvstaqd-------vsst-----------------------------------------------------------------------ggdklgavpkwl---------n-kp-c-gasvnmslava-sla-------pgtehdivlss------------l---------------------------------n-------------cvpmsphtted----------------------------------------------q-rm---fe---r---laefpr---------g---------s-per--tq------wlrdthhellaafssaqnsrqpil-d--flneg---va-sek-gg-------------------------------------------------------------------------------------------------------------------------------------------------------------------------------------------------------------------------------------------------------------------------------------------------------------------------------------agagsgrpg-ee-----------------dddpft---------------------------------------------------------------------------------------------------------------------------------------------------------------------------------------------------------------------------------a---------------------------------is---hen-------------------------------------------qk--ryedrtselivsgkieeavdlcmdehcfd-dafaiafl-s----------------------g-------------------------------ge-mvrkvhqryi---ahv---aa----v------------------------------------------------------------------------------------------------------------------------------------------------------------------------------------------------------------------------------------------------------------------------------------------------------------------------------------------------------------------------------------------------------------------------------------------------------------------------------------------------------------------------------------------------------------------------------------------------------------------------------------------------------------------------------------------------------------------------------------------------------------------------------------------------------------------------------------------------------------------------------------------------------------------------------------------------------------------------------------------------------------------------------------------------------------------------------------------------------------------------------------------------------------------------------------------------------------------------------------------------------------------------------------------------------------------------------------------------------------------------------------------------------------------------------------------------------------------------------------------------------------------------------------------------------------------------------------------------------------------------------------------------------------------------------------------------------------------------------------------------------------------------------------------------------------------sp--q----k--r-h---------------------------------------------------------------------------------------------------------------------------------------------------------------------------------------------------------------------------------------------------------------------vlyagaiasgvsallfrp-----------------------------------------------tcr---grr
'sec31_naegleria_estExt_fgeneshHS_pg_C_830022'                                                                            m-r-lt---sv------------------------------------------------------------------------------------------------------------------------------------------------------------------------------------------------------------------------------------------------------------------------------------------------------------------------------------------------------------------------------------------------------------------------------------------------------------------------------------------------------------------------------------------------------------------------------------------------------------------------------------------------------------------------------------------------------------------------------------------------------------------------------------------------------------------n--k--sgtlswcpiq----dh--tdlmavg-slagsldwn-eslrssqqagt-gatl------------------eiys---------------------------------------------ilpsftgkqisslstkyeeseetpveeesvqqqqestdssdifqsndddffsnssssaffsslgsthqqnelisteeeekkkkeaar---------kh----pklv--a-------------------------------qieapdrfnrlswgtpgs-----------------tgeslgivagaq-vdgtislfdvnkmv-esys-k--t-------------kkissts---s------a--------------l--------vatldkh-qn-s-vrgle---------fnp-kq--v--nllasagedgqlfiwnlkqp----------------e------q------pg--vv-----v--------------lg------c---k-----n-p----h-qnqtishlqw--nqkfeyilattsh------------------------------------------qg-tsvvwdlrqkr-vlvpfsna----n-------------------h--------------prsrysslawnpdihtqllvacedder-----------------------------pvievwdlrkay-apire-lgsaq----q-------g-hqkgvlsvswcr-----edsnllvssgkdnrsliwnpn---t---------------g------dllgels-tgfs-----------------evsssnrnnkgrvntqeeyp-wif---------daqwsyk--stil-stssfdkk-iqvysvqd-------pssv------------nv---e----------------snafn------a-svk-------------n-is-q-ptasvlktapkwl---------k-rp-a-gvswcfgnrli-afn-------nti------kq------------e---------------------------------s--e--e-n-slekhqqvqqfmtpnpiriysgasalasvsvsesdapkmfdfn-kqvielekivls-q---v-sp---qe---k---rdlcvqy--------c---------k-q-k--qs------esqsmewnllei--------lfts-deekg-kk---iq-sll-gy------------------------------------------------------------------------------------------------nre------------------t-------iq--------qq----------------s--------------------------------------------------------------------------------------------------------------------------------------------------------------------------------------------------------------------------------------------------------------------------------------------------------------------------------------------------------------------------------------------------------------------------------------------qtve---------------------------------pq-----ss-----------------------------------esern-nse--elstlikkniivgnmqgaincclsgnrfs-dalvlakvtg----------------------n-------------------------------se-lwnyvveqfl---nsk---e--g--svi-namrdlvyknyd----------------avln--hte------e-swkeklatlcldm-t--k---------------------n-----------------ktlidsvlkslvekeeqrlidrpnepqse---d-----------------d-----llgsllgsflsgqieqiftrwisefek-------------------sie------------gvsts---s-pdfavrlidliskiellhthhltyasiskktttisyiesilnqmlqnghvln--q------------------------------------y---yitfamkcielgslvdvqktl-plalrclni--------------aidqtssqpiil-----------------------------------pk-------------------dy---s--------------nvd------------------------------------------------iqelryrlyhsig-k-------------------------------------a--------------------------------------------------------pqs-l---------------------------------------------------------------------------k------------------------------apsmpss-----------------------------------------------------------------------------------------------------------------------------------------------------------------------------------------------------------------------------------------------------------------------------------------------------------------------------------------------------------------------------------------------------------------------------------------------------------------------------------------------------------------------------------wikkkptqqttqptptthassippsssatis-----sstrsds--------------------------------------ptntkklggsgykkvdvqllpqplptvspisgaivpptgavakpvamhqpvtvtqpvhn-----------------------pvtttpvyhqptsthnpihnnlggvasftpqpiqpstg-----f-----------------------------------qsnsmsggmppmmgggmpsvggygmnsmsgnnnlggvatfapqp-iqpst-------------gfqsnqmpmggmppmmgggmppstgssnsspsmtptw---qqvtmpptlnpqseviqqpmv-iqpvvdqqailrenlekyagidiernvtsar-yqnv----vd----sltqsfdklygg----edkgaahlekkrmi---aqsvn-alftllqets--ndalahellmwsdamlq-gdftsadhtfksl--n----k--l-y---------------------------------------------------------------------------------------------------------------------------------------------------------------------------------------------------------------------------------------------------------------------fqelknakn-mrflmtcl-----------------------------------------------k-a---skq
'sec31_phytoph_PITG_03594_|_PITT_03594_|_Phytophthora_infestans_conserved_hypothetical_protein_translation_1264_aa'       m-sllk---ei------------------------------------------------------------------------------------------------------------------------------------------------------------------------------------------------------------------------------------------------------------------------------------------------------------------------------------------------------------------------------------------------------------------------------------------------------------------------------------------------------------------------------------------------------------------------------------------------------------------------------------------------------------------------------------------------------------------------------------------------------------------------------------------------------------------q--a--naavawspvk----rr--aellalg-skgdggvgf-en--------t-ggef------------------klvs------md--------------------------------l--sdp-------------------------------------------------------------------------------------g---------re----mitl--g-------------------------------svktasrftslawrdvprh--------------h-dtcpygiiaggm-adgsvslwnpalml-drep-g--t----------------dapa---s------c--------------e--------igritrh-kg-a-vnalq---------fnp-he--dsahllasggsdgevyimslekl----------------a------s------pg--vf-----t--------------pg------gpstp-------q----a-qaneitsvaw--ntqvnyilatgsq------------------------------------------ng-svvvwdlkqkk-pwcelrdp----a-----------------------------------rgaataiawnpneglqiatasgddqh-----------------------------psvklwdlrnststplae-f--------h-------d-htagvlsmswcp-----ndpglilscgkdnrtllwdlf---s---------------r------ktvvefp-sdap-------------------nappmgsdqffggglagq-rrw---------dvqwspq-vpava-stctldgk-lqiwglsg-------ggn---------------------------------------------------------------------------pacrppkwm---------r-rp-a-gasfgfggklv-tia-------npq------ep------------a---------------------------------g--p--n-t-dhrriihmqrvisdt-----------------------gl--v-aeaeal----dr-s---l-et---kd---f---kghceqk--------i---------t-s-a--at------aeersvwsfmki--------lfek-d--ar-qh---ll-lhl-gl------------------------------------------------------------------------------------------------dae------------------k-------in--------el----------------na------------------------kfnpeaaaaqqaaaaaaqaansaaqapgaqvdpvtga------------llsdrid---------------------------------------------------------------------------s---gmgaddvfasgfhpktddta-at-----------------tpaspl--------------------------------------------------------------------------------------------------------------------------------------------------------------------------------------------------------------sdvsalaaalpsaldedksk---------------------------------rl-----da-----------------------------------vpapv-yte--esestlmqallvgnfevavncclaynqla-dalllasc-g----------------------g-------------------------------pe-lwektqraff---ahq---q--r--pvm-rvvsaiiknelt----------------elve-vsdl------a-ewretlailstya-k--se-------------------ef-----------------pslc--------dklavrleaa----------g-----------------d-----lhsatlcfmcavnvektvsawckesaf-------------------ea-----------------c---t-hghtfalhrlvekvsvfama-----------------------------vdq--pd-q---------------------s-----------m---gpevaqrfaeyaslmaaegrl-diaakyarf-------------------------p------------------------------------d----------------------------------------ls------------------------------------------------cailkdrifnayp-t-----------------------------------------------------------------------------------------------qg-y---------------------------------------------------------------------------q------------------------------ppsfpfd-------------------------v-----------------------------------------------------------------------------------------------------------------------------------------v-----------------------------------------------------------------------------------------------------------------------------------------------------------------------------------------------------------------------------------------------------qiqtqaqiqqqqqqqqqqqqqqqqqqqrq-agqqqrgy----------gnk---paygagrnqfgapaaptpapaaapmptpga------------yggq-------------------nagyqqqhtpaptpafpgrpgpggyqstpqqpayhat-----pglppqvqqp-------------------ggypnqqqaaypgqstpspypgnpaptpfpgqsaapafpgqtqqyqvppqqpgygr-----------------------pqqpgfpgqhppqpgfpsgppsssgsrqqmysgppsag----------g------------------------------tphipgpspayggaprpgtgfgapatpaspsipqgtgvnplaaamgss-r-------------iakpsvdmsshqrdgfvssvgnkeltlkygnattasl---spvansapkagdfppdvvpgs-tenvg------------------------pq-dlpi----vn----afndlv---sql----qg-lpltmmeqkqlqetqkgke-imftklniga-lspevvsrlhemvvcfgq-rdfgtaqtiyval--t----a--s-d---------------------------------------------------------------------------------------------------------------------------------------------------------------------------------------------------------------------------------------------------------------------waqhkdwlrglkslihis-----------------------------------------------m-k---rfr
'sec31_trichom_82203_m00047'                                                                                              m-k-vw---ss------------------------------------------------------------------------------------------------------------------------------------------------------------------------------------------------------------------------------------------------------------------------------------------------------------------------------------------------------------------------------------------------------------------------------------------------------------------------------------------------------------------------------------------------------------------------------------------------------------------------------------------------------------------------------------------------------------------------------------------------------------------------------------------------------------------q--e--ssllawcpar----eq--srlfaqa-vpagssinpvl-------------sl------------------kkfn------f------------------------------------lsl-------------------------------------------------------------------------------------n---------ps----vetv--s-------------------------------nytatspftaidwasrp-------------------nlemgyiaagh-qngaislynpvld------------------------------q---q------k--------------p--------igqitan-ns-v-itnik---------inp-nq--p--aallsttadnsvnvwdvsdf----------------t------n------ak--ki-----d--------------vn------m---t-------r----g-nsgditgacwhqnkncfsifavcds------------------------------------------tg-lstiwdirvgr-sthtfads----q----------------------------------fkfplsdiifsptnmaqlatassdqrn-----------------------------svvliwdlrslg-aplkr-l--------h-------g-hsngvsklewpa-----addrillsagrdgkviawdve---s---------------s------gplatvf-ep-------------------------------------nt-sft---------qvkwspy-ihgsvlastsns---thlfsfad-------ps------------------------------------------------------------------------igaqtilkqphfh---------y-nr-s-gvdvafdgrvf-qys-------ddk------vs------------s----------------------------------------------------------------------------flhqepitei-ndfvef----ve-a---l-eq---kd---m---kgfaark--------a---------e-a-s--qs-----npsenniwkiiqk--------smds-dt-fk-da---il-adl-gi------------------------------------------------------------------------------------------------nke------------------d-------fv--------ak----------------ikq----------------------------------------------sepakqaekpkspk------------keapapt---------------------------------------------------------------------------a---sslfgnftsqddglfsgtns-qe-----------------dlfs--------------------------------------------------------------------------------------------------------------------------------------------------------------------------------------------------------qstegglfgappsstktgdelfggaeff---------------------------------tp-----fr-----------------------------------vlpkq-kdd--etgrviaqavissnleaavdcafaagrya-damlvasa-g----------------------p-------------------------------ke-lfdntiqryi---kqt---s--s--plt-rivshiighnld----------------nfvr-yaka------k-dwreifaalcsfa-e--g--------------------df-----------------eelc--------gmlgnrivae------l---n-----------------d-----ynsalvifvaaknyemvqrclfkiyeq-----------------------------------nspn---e-ansastvlivleklca--------------------------------magd--k------------------------------------a---psviaplaqsflqhivqsghk-eeairflsa-------------------------l-----------------------------------pk-------------------dk---i--------------lsdlksaivgeqssyqqqpqqqrnvnsqqiprhgtfipqqntysnppsvvsvqpqqqvsapaas-p-------------------------------------s--------------------------------------------------------vfi-p---------------------------------------------------------------------------t------------------------------atpqptv-----------------------------------------------------------------------------------------------------------------------------------------------------------------------------------------------------------------------------------------------------------------------------------------------------------------------------------------------------------------------------------------------------------------------------------------------------------------------------------------------------------------------------------napppaaapsvvvpapsaqkpvyfptsvans-----vpspqpr--------------------------------------gpgvyypsaagatvpprpaaiphepsavpppnsnd-----------------------prqlgrptnyvppppptveqvkshqqqfipvanpvpesapqsavftpvstpqtapaapvlyg----------a------------------------------atpqiaappptskpeirappsisvvppcvpqpaqppsypmgtaa-pvmmg-------------aqqpvaaapppaaqptiitpppaaaaayrpqvavaqp---mpvpqqqmqpepvvrkspeat-idevp------------------------dd-skal----an----gfvhfi---qla----esrpeksgqvkkaisdskaklg-fvfavfrdgd-vpqelkdqlgsffealqk-gdldeadrvrkna--v----v--k-f---------------------------------------------------------------------------------------------------------------------------------------------------------------------------------------------------------------------------------------------------------------------mgkcrnlvl----smgyi-----------------------------------------------k-n---alt
'sec31_pfalci_638269874_NP_473056_PFB0640c_hypothetical_protein_'                                                         m-a-lk---si------------------------------------------------------------------------------------------------------------------------------------------------------------------------------------------------------------------------------------------------------------------------------------------------------------------------------------------------------------------------------------------------------------------------------------------------------------------------------------------------------------------------------------------------------------------------------------------------------------------------------------------------------------------------------------------------------------------------------------------------------------------------------------------------------------------n--i--sgnfewcpfe----ey--knyllcf-ns---hnll-ys--------n-nnsln--------------nyiylld------in--------------------------------l--nse-------------------------------------------------------------------------------------i---------rn----leiv--nkynfedalkydndvikggnkknnknnknnhnnnsvneyvtcfewmnsn---------nfvdinnn-eelskgiivggl-tngdivllnaknlf-etnr-n---------------------yd---n------f--------------i--------lsktnih-dn-g-incle---------ynr-hk--n--nliatggndgqlfitdienl----------------y------s------p----tsy---d--------------py------l---d-------k----n-nlqkitclnw--nkkvshilatssn------------------------------------------ng-ntviwdlkikk-savsfrdp----h----------------------------------srtktsslswlsnqptqvlisydddkn-----------------------------pclqlwdlrnsn-ypike-i--------i-------g-hskginnicfsp-----idtnlllssgkdvt-kcwyld---nn------------n-f------difnein-ns-------------------------------------an--ni---------yskwspy-ipdlf-asstnmdt-iqinsinn-------gnk--------------------------------------------------------------------------mtskyiptfy---------k-ke-a-gicigfggkic-tfd-------nst------nn------------msnvnnmnnvnnmnninsfnndnscdgeydsnkgk--n--kst-qkkflikyhiyptdm-----------------------el--i-seadnf----ek-y---i-ts---gn---y---kefcesk--------i---------n-k-c--dd------dhekltwqilql--------lcts-q---r-gd---iv-kyl-gh------------------------------------------------------------------------------------------------din------------------n-------iv--------dk----------------imq---------------t-------------------------------------------i------------------gkqpgfifktlidekennnnnnnnnstnqmyqndvllhndpnlmnnyllkdnmnpnimlnnnnnninnrtgtnvmysngqnllgdtnhneenfngnfdid-pe-----------------kffrelgektenekik-----------------------------------------------------------------------------------------------qneedisgndehllnssikgkenktkn---------------------------------------------------------------------------------------------kksglgtddnndngdhnknegsningehvsehilne---knnt-----------------------------------n---n-wnl--gieaiikecvlignietavelclhknrma-dalllssf-g----------------------g-------------------------------eq-lwhktktiyi---kkq---n--d--nfl-kninyvlddkle----------------nlin-nvdl------n-sweealsilctya-i-nnp-------------------nf-----------------nslc--------emlakrlqne----------k-----------------f----diraasicylcacnfsetveiwnnmpsk-------------------k------------------------tsllnvlqdivekmtilkmi-----------------------------iky--e------------------------n-----------f---nsimnqkisqyaellansgrl-kaamtflcl-------------------------i-----------------------------------qh-------------------d----q--------------sie------------------------------------------------slilrdriynsan-h-------------------------------------v--l-------------------c-----------------------------------qqi---------------------------------------------------------------------------k------------------------------ppispfq-------------------------i-----------------------------------------------------------------------------------------------------------------------------------------vdikpspnvyqnnmynnnnnnnnininsssnnnnnnnnnkvlssmhhpmqqfnqcnvnkmytstsniinnntmnsnfksvippplpmntqmnnstssiqpppsvpptkfhtqiinntmnsrssiatttknyptsnlnsviptsmnnmntnishgnnvtppymsqtnvav--pnmnnnnnnnntmnptypslpkfpnynlnsqvqqnsiipekq----------------ltspmfssnsygninkthttnnavppppnvtssvvtppmpsnqlnntrssfadi-----------------------------------------------------------------------------------------------------------------------------------------------------------------------------------------------------------------------------------------------------------------------------q-----nvvspprnknqsisstanlnyqhdnqfnkrecmeqpvypmtnqssmfsmnntmqkkn-------------------------vpggfqdntsqmnygmqptgspppsslsttspiagaltvtpgmpvpwpiptttqqlgsttqstanenkkiqtatkeqn-gvlmn------------------------rnhieni----kk----tisnll----------ni-ytsqesvkkkaddvsskvy-elfekldcga-fneqindsllnlvncina-ndfkttnkiivdl--s----r--nlw---------------------------------------------------------------------------------------------------------------------------------------------------------------------------------------------------------------------------------------------------------------------dgsnkaw-------------------------------------------------------------------
'sec31_oryza_gi|13928450|dbj|BAB47154_1|_Sec31p_'                                                                         m-in-s---eg------------------------------------------------------------------------------------------------------------------------------------------------------------------------------------------------------------------------------------------------------------------------------------------------------------------------------------------------------------------------------------------------------------------------------------------------------------------------------------------------------------------------------------------------------------------------------------------------------------------------------------------------------------------------------------------------------------------------------------------------------------------------------------------------------------------k--------------------------------------------------------------------------------------------------------------------------------------------------------------------------------------------------------------------------------------------------------------------------------------------------------------------------------------------a----------------------e---d------a--------------l--------varlekh-tg-p-vcgle---------fse-lt--p--nrlasgaeqgelciwdlknp----------------s------e------pv--vf-----p--------------pl------k-svg-------s----s-aqaeisyltw--npkfqhilatass------------------------------------------ng-mtvvwdlrnqk-pltsfsds----n-----------------------------------rtkcsvlqwnpdmstqlivasdddns-----------------------------pslrvwdvrkti-spvre-f--------v-------g-hskgviamswcp-----ydssylltcskdnrticwdtv---s---------------g------eimselp-as-------------------------------------sn-gnf---------dihwyrk-ipgvv-aassfdvk-igiynlef-------sgly------------a----------------------------------agd-------------s-ai-g-aparprapapkwl---------k-cp-t-gasfgfggklv-sfh-------qaa------pt------------q---------------------------------g--a--q-v--ttsevhvhnlvieq-----------------------sl--v-srstef----ea-a---i-qn---gdkssl---ralcdkk--------a---------q-e-s--ls------deeretwgflrv--------mfed-gdaar-tk---ll-ahl-gf------------------------------------------------------------------------------------------------npp------------------q-------e----------------------------------------------------------------------------------qtssstde------------lnrtlad---------------------------------------------------------------------------t---lnldhgaptdtsdsqfmvdn-ge-----------------dffnnp--------------------------------------------------------------------------------------------------------------------------------------------------------------------------------------------------------------qpseaslaeesistngqqie---------------------------------qe-----mp-----------------------------------vnvep-sdl--svdksiqhalvvgdykgavnlclaanrma-dalviaha-g----------------------g-------------------------------sa-lwestrnqyl---knt---v--s--pyl-kvvsamvgndlm----------------sfvs-twpl------n-awketlallctfa-r--ke-------------------ew-----------------nvlc--------dtlasrllgv----------g-----------------d-----tlaatlcyicagnidkaveiwsrdlks-------------------ed-----------------g---g-ktyvdllqdlmektitlala-----------------------------tgh--k------------------------s-----------f---saslsklvenyaellasqgll-ktameylkl-------------------------l-----------------------------------gs-------------------de---h--------------she------------------------------------------------lailrdriafste------------------------------------------------------------------------------------------------------------------------------------------------------------------------------------------------------------------------------------------------------------------------------------------------------------------------------------------------------------------------------------------------------------------------------------------------------------------------------------------------------------------------------------------------------------------------------------------------------------------------------------------------------------------------------------------------------------------------------------------------------------enhaastsvhagsinssayptiqpsyst-----pdpsqnl--------------------------------------yqgtsqyavpsnqyqdyqqqsntaygtynstysqq-----------------------ptqmfvpsnttpvisqpnatpapvpqqpvkaftptnlpglknpeqyqqptlgsqlyaganpp-----y-----------------------------------tsgqstpyqgvppttyhqprpptqfqtvptappavssatvpgtt-psqmf-------------pgpvannptsrfmpsnnpgfvqrpglspvqpssptqa---qgqpqpvvappappatvqtad-tskvs------------------------ae-lkpv----ia----tltrlf---det----skamggsqvkkreiednsrkig-tlfaklnsgd-ispnvsskliqlcsalds-gdfatamhlqvll--t----t--s-d---------------------------------------------------------------------------------------------------------------------------------------------------------------------------------------------------------------------------------------------------------------------wdecnfwlaalkrmiktr-----------------------------------------------q-n---frm
'sec31_cele_gi|17542138|ref|NP_502144_1|_hypothetical_protein_T01G1_3_'                                                   m-s-sk---ly------------------------------------------------------------------------------------------------------------------------------------------------------------------------------------------------------------------------------------------------------------------------------------------------------------------------------------------------------------------------------------------------------------------------------------------------------------------------------------------------------------------------------------------------------------------------------------------------------------------------------------------------------------------------------------------------------------------------------------------------------------------------------------------------------------------s--r--sgvfvwsprg----iq--kkgliva-dfaqffdpt-at--------siepki------------------dflpaseiyek--------------------------------------------------------------------------------------------------------------------------------------sn----lapn--v-------------------------------shatnyrfnelawtslcsd-----------------ahpngiiaggt-edgtvvffdadkfi-knqs----------------------------l------e--------------v--------llsrrdh-hg-h-vltid---------vsr--d--g--rwmasgggsgqillwdcanl----------------k------t------p----f-----s--------------pg------s---p-------n------fpdqvkllrw--nlknesvfasiss-------------------------------------------r-rvsfwdlrrngspvlefaei---------------------------------------pgcdwsslswnpsdasqlivssqsqha-----------------------------sviqkwdsrfts-tpvke-y--------r-------h-hnmgitsvdwnk-----addrlvissgcdgqvviwnhe---t---------------s------evlggvgslq-------------------------------------gd-wir---------nvkwnee-epsqf-aiqyfqhp-vqisslts-------lgs--------------------------------------------------------------pqpgadvl-aarisdqfvpawh---------r-apli-gssialggrla-tfw-------ksy------da------------m-----------------------------------------tqqwhhnveietivpen-----------------------dv--gvndiaqy----lhik---d-dk---rn---l---gwylher--------a---------y-a-p--ssdtseeadltrkvwlilla--------lqeg-a--gr-tk---ml-nyl-gl------------------------------------------------------------------------------------------------ves---------------qdee-------fs--------ek---------------------------------------------------------------------------------------------------------------------------------------------------------------------------------------naasavsnpniqpt-aipdrsarstsvvsgadtdidi------------------------------------------------------------------------------------------------------------p------------------------ev---------------------------------------------------------------------------------------------t---------------------------------viercssvn-----------------------------------w---s-tld--nsgwdlllhtirqdhlevirvlissnqhv-aammyaaq-h----------------------etdhlamilddynkkfnnssplssiilalssss---------------sanktei--t--psk-qsseqevsqqig----------------silq-tfpd------q-kwsellgfiiahe-s-nat-------------------di-----------------rlaa--------kcigkrwleq----------g-----------------k-----plraciafliagdidhlllant----------------------------------------------------sftlvdrlkqalilhqv-----------------------------skg--ak-y-------------------------------------sdgleklimnfanelliqgag-svawnlvkw-------------------------s-----------------------------------qn---------------------------------------------------------------------------------------------------------------------------gsaemqelqwtcynvaggrd--c-------------------t-----------------------------------g-d---------------------------------------------------------------------------q------------------------------ppfnpfd------------------------------------------------------------------------------------------------------------------------------------------------------------------------------------------------------------------------------------------------------------------------------------------------------------------------------------------------------valpraqqppivqptrtyqqpapipppnlvngfnpynpshsqcppppmdysnnrrnsnltpmppsstfyqtpswdhkppptmpanmppskpvapvt-pgwn-----------------------------------------------------------------------------------------------------------------------------------------------------------------------------------------------------------------------------------------------------------------------------dppp----------------------------------------------------------malkpttvaqpkqnvmeinwkpietaq-apggm-------------mtgqqlngfaggyqnvmtngiqgmsihnqqssaassa---fpspnsyqqrpasaasvvapa-piqls------------------------pe-deki----ie----pintla---qci----ie-nariqarmekaqdlrtriqaelsprlaanr-lspeskqhlthmayfvsm-rqireaqavvaqm--a----rnsg-d---------------------------------------------------------------------------------------------------------------------------------------------------------------------------------------------------------------------------------------------------------------------fveissflpalksllsla------------------------------------------------------sh
'sec31_ecuni_gi|19173348|ref|NP_597151_1|_SEC31_LIKE_PROTEIN_INVOLVED_IN_VESICULAR_TRANSPORT_FROM_ER_TO_GOLGI_'           m-f-gkplmkf------------------------------------------------------------------------------------------------------------------------------------------------------------------------------------------------------------------------------------------------------------------------------------------------------------------------------------------------------------------------------------------------------------------------------------------------------------------------------------------------------------------------------------------------------------------------------------------------------------------------------------------------------------------------------------------------------------------------------------------------------------------------------------------------------------------n--k--rcltvfsde---------kplmamg-tksklfdts-fs--------l-tsel------------------flyd------ys--------------------------------t--g--------------------------------------------------------------------------------------------------v----qy----p-------------------------------plqtdnkfyklrwcewg---------------------drellatgn-edgkvtlytpapek-n-is----------------------------f------e--------------l--------lstcnvl-eg-d-vlgld---------fnp--s--k--gvlaagssngkiifwnlnkl----------------d------s------q----y-----t--------------sd------i----------------p-ltsnitclsw--nrkvsrilcagtd------------------------------------------dg-kilildirakn-vamtlggg----d-----------------------------------itmvsdvmwhpsgstsilaatn---q-----------------------------kglqcfnlssds-tsq------------------igv-hesgliklsvagkghmaasskeqidiietggnrvvdti---s---------------------------------------------------------------------vd-gvf---------evsfsrr-dp----------------------------------------------------------------------------------------------------------------------------------------lmalsyvsgt---------t------ei------------l---------------------------------p------------------rittdv-----------------------ls--i-npgciv----gg-c---l-vg---ke---d---vyei---------------------------------------------------------------------------------------------------------------------------------------------------------------------------------------------------------------e-------------------------------------------------------------------------------------------------------------------------------------------------------------------------------------------------------dekmedig-ed-----------------afigki---------k-----------------------------------------------------------------------------------------------r------------------------ll---------------------------------------------------------------------------------------------y---------------------------------pd---grysldrkglgelllgeaiersvtkdseteeklnegmsdmsl-g-lkl--dlkdpltlalvkgdleaaysesikgsktvpfsqflala-k----------------------g-------------------------------sgplslds----------------dd--pli-llstaqitstfs----------------hile-kist------v-qwlallsiis-fs-p--lp-----------------dsdf-----------------fsna--------meiasklnd------------------------------------eekllvyaminrldayfelkesm----------------------------------------yk---t-pasifevrdffqeykgmv-----------------------------------------------------sdles---m-----------g---gfykspviseyfwyasahges-pvriryedl-------------------------g-----------------------------------iniylgraennvlpgskpasppa---n----------------g------------------------------------------------thsrsdv-------------------------------------------------------------------------------------------------------------------------------------------------------------------------------------------------------------------------------------------------------------------------------------------------------------------------------------------------------------------------------------------------------------------------------------------------------------------------------------------------------------------------------------------------------------------------------------------------------------------------------------------------------------------------------------------------------------------------------------------------------------------------------------------------fkrspsmep-------------------qtyqgpsvarkygmppikssstvgpslysnq---ggrstgtasslskt-----tt----------------------------------------------------pgvgvngpvckdttqpplspglsqqslkasgsasepsr-----psyspthqepqqkmhiprpgyrtmsstptyssaskgvsskaynsmpdisnf-------------------------sgssspvptygmmsrgsfsqapgsqgstskpciprpgmpsspslrtqdgqqqkpcipmprpqgkevqtplqiqpsskv-qadgl------------------------na--gei----ldtfegvvksli---era----sa--kanlivrnklkevtkrls-i-ynsvtrdt-fsplilngidrinneikndgnvdtmkqrirei--ilecte--v-g---------------------------------------------------------------------------------------------------------------------------------------------------------------------------------------------------------------------------------------------------------------------enradlwmpsiytllqi------------------------------------------------------vyh
'sec31_yarrow_gi|24286043|gb|AAM09808_1|_Sec31p_'                                                                         m-k-lk---ei------------------------------------------------------------------------------------------------------------------------------------------------------------------------------------------------------------------------------------------------------------------------------------------------------------------------------------------------------------------------------------------------------------------------------------------------------------------------------------------------------------------------------------------------------------------------------------------------------------------------------------------------------------------------------------------------------------------------------------------------------------------------------------------------------------------d--r--tatfawspnn---------lriatg-tvagtvdad-fs--------s-ssql------------------eiwd------vd--------------------------------l--md--------------------------------------------------------------------------------------r----s----segfrltkpa--v-------------------------------sisadtrfhdlvwhntg---------------------khslivgat-esgslevweadnik-dss---------------------------------------------------t--------svsvkeh-sg-p-iktlq---------fdp-hn--p--trlvsggtkgeifvwdlsdp----------------k------k------p----i-----a--------------kk------l---g-----t-d----n-kagdieslaf--nnitrnilatsss------------------------------------------ng-ittiwnvdqnk-eltrvkh-----------------------------------------dkpvshvvwhpskptklitavaddae-----------------------------pvmliwdlknan-apegv-l--------q-------g-hskgilsvdwcq-----ldprfllscgkdnrtllwnpd---t---------------h------eclgeyg-aa-------------------------------------qn-wtf---------ktklner-tpdlf-atasfegk-iviqtlqd-------vngg------------da---------------pa-qegdffq------n-lgt--------------qs----qakislkqapswl---------q-rp-v-snsfgfggkiv-tvt-------ttd-------g------------k---------------------------------s-------------tvqvgkfvgdk----------------------------------------------v-dt---es---i---evvlkg---------d---------l-tsa--fd------evkgaewkvlea--------lskg-t--devrs---fl-dip-vm-------------------------------------------------------------------------------------------------------------------------------------------------------------------------------------------------------------------------------------------------------------------------------------------------------------------------------------keepavedd-se-----------------dvfskm---------------------------------------------------------------------------------------------------------------------------------------------------------------------------------------------------------------------------------s---------------------------------ps---gaf-------------------------------------------sl--essdpinqaiingnlstavdlclkedrll-dafalaek-a----------------------s-------------------------------da-vktkvqnayf---akq---ts----sta-rllnavntnkld----------------dvve-nanl------k-dwkeilallytyg-g--aqfgdlaaalgdpllytyggaqf-----------------gdla--------aalgdrl---------------------------r-esd-----rdnaatcylvsgkldkvsglweseitt-------------------rekelt--------kdnvap---y-tahfsalkefiekisvfrka-----------------------------tna--vd-------------------s---g-----------t---vdglynkyrefanivasqgnl-elaqqflal-------------------------l-----------------------------------pa-------------------sf---e----------------g------------------------------------------------vglererlnkaak-p-------------------------------------s--v-------------------a-----------------------------------t------------------------------------------------------------------------------------------------------------------------------------------------------------------------------------------------------------------------------------------------------------------------------------------------------------------------------------------------------------------------------------------------------------tatskasaygkpsygsatpqasaytptasaygsmyapavpaaaapaaaapp--ptaaavppspaknmyapqppapvtgfapaaqspgapqqnthn----------------pynptpqtnayapqgnaysaapqqntygrstpgggpvrttaprhdt-agyndlpa-----------------------------------------------------------------------------------------------------gsvpppkksa-------------------pspgpissayapptpaapsappaggprppsv---nrvtspgvpsggvn-----ay----------------------------------------------------gfpiggapspygaqaaygarppvpavvsppppnpyapa-----hspaqnnvqpavnpyapapgavvspppvhagivpppaqrsapsnpyapapg-------------------------agappasnpyapptggftgapaphagggytapppaqvapppagpprnsvapppggparnpvpsspapppaaakhpagd-rthip------------------------at-srpi----fd----tlstqw---agl----kp--hipeqyskhvrdaekrln-ilydhlnndd-aqpemvedllklsnaiaq-rdfptaqalqlqi--a----t--a-r---------------------------------------------------------------------------------------------------------------------------------------------------------------------------------------------------------------------------------------------------------------------pdecgkwmvglkrfvema-----------------------------------------------aav---rtw
'sec31_athali_gi|30695804|ref|NP_851024_1|_WD_40_repeat_family_protein_'                                                  mac-ik---gv------------------------------------------------------------------------------------------------------------------------------------------------------------------------------------------------------------------------------------------------------------------------------------------------------------------------------------------------------------------------------------------------------------------------------------------------------------------------------------------------------------------------------------------------------------------------------------------------------------------------------------------------------------------------------------------------------------------------------------------------------------------------------------------------------------------g--r--sasvalapda---------pymaag-tmagavdls-fs--------s-sanl------------------eifk------ld--------------------------------f--qsd-------------------------------------------------------------------------------------d---------rd----lplv--g-------------------------------eipsserfnrlawgrngsg--------------s-eefalgliaggl-vdgnidlwnplsli-gsqp-s----------------------e---n------a--------------l--------vghlsvh-kg-p-vrgle---------fna-is--s--nllasgaddgeiciwdllkp----------------s------e------p----shf---p--------------llkg----s---g-------s----a-tqgeisfisw--nrkvqqilastsy------------------------------------------ng-ttviwdlrkqk-piinfads---------------------------------------vrrrcsvlqwnpnvttqimvasdddss-----------------------------ptlklwdmrnim-spvre-f--------t-------g-hqrgviamewcp-----sdssylltcakdnrticwdtn---t---------------a------eivaelp-ag-------------------------------------nn-wnf---------dvhwypk-ipgvi-sassfdgk-igiynieg-------csry------------gv---e----------------ennfg----------------------------------taplkapkwy---------k-rp-v-gasfgfggklv-sch-------ara------pa------------k---------------------------------g--t--s---silsevflhslvteq-----------------------sl--v-srtsef----ea-a---i-en---gd---mtslrglcekk--------s---------e-e-t--es------eeeketwgllki--------mfee-egtsr-tk---li-shl-gf------------------------------------------------------------------------------------------------tlp------------------v----------------aek----------------dqa---------------v-------------------------------------------d------------------------------------------------------------------------------------glssdlngirledtaadaldlddsneaaafamdn-ge-----------------dffnnf---------p-----------------------------------------------------------------------------------------------a-----------------------kp-----------------------------------------------------------------------------------------------------dtpvstsakdfmpsdtdfstkgeetqemq---eeee-----------------------------------e---s-sdp--vfdnaiqralivgdykeavdqcitankma-dalviahv-g----------------------g-------------------------------ta-lwestrekyl---kts---s--a--pym-kvvsamvnndlr----------------sliy-trsh------k-fwketlallctfa-q--ge-------------------qw-----------------ttlc--------dalasklmaa----------g-----------------n-----tlaavlcyicagnvdrtveiwsrslan-------------------er-----------------d---g-rsyaellqdlmektlvlala-----------------------------tgn--k------------------------k-----------f---saslcklfesyaeilasqgll-ttamkylkv-------------------------l-----------------------------------ds-------------------gg---l--------------spe------------------------------------------------lsilrdrislsae----------------------------------------------------------------------------------------------------------------------------------------------------------------------------------------------------------------------------------------------------------------------------------------------------------------------------------------------------------------------------petnttasgntqpq------------------------------------------------------------------------------------------------------------------------------------------------------------------------------------------------------------------------------------stmpynqeptqaqpnvlanpydnqyqqpytdsyyvpqvshppmqqptmfmphqa-----------------------------------------------------------------------------------------------------------------------------------------------------------------------------------------------------------------------------------------------------------------------------q-----papqpsftpaptsnaqpsmrttfvpstppalknadqyqqptmsshsftgpsnnaypv------------------------ppg-pgqyapsgpsqlgqypnpkmpqvvapaagpigftpmatpgvaprsvqpaspptqqaaaqaapapatppptvqtad-tsnvp------------------------ah-qkpv----ia----tltrlf---netsealgg-aranttkkreiednsrklg-alfvklnsgd-isknaadklaqlcqaldn-ndfstalqiqvll--t----t--s-e---------------------------------------------------------------------------------------------------------------------------------------------------------------------------------------------------------------------------------------------------------------------wdecnfwlatlkrmmvka-----------------------------------------------r-q---nvr
'sec31_droso_gi|54650900|gb|AAV37028_1|_AT25839p_'                                                                        m-k-ik---el------------------------------------------------------------------------------------------------------------------------------------------------------------------------------------------------------------------------------------------------------------------------------------------------------------------------------------------------------------------------------------------------------------------------------------------------------------------------------------------------------------------------------------------------------------------------------------------------------------------------------------------------------------------------------------------------------------------------------------------------------------------------------------------------------------------q--k--tvniawspak----qq--qillaag-taaqqfdsn-----------a-nstl------------------elys------pn--------------------------------f--sda-------------------------------------------------------------------------------------t---------yd----lelr--a-------------------------------svssqykfqkliwspvg-------------------phpsglivggc-eagqiniysadkll-agk-------------------------e---e------p--------------l--------lkrqdkh-tg-a-vsgld---------fnp-fq--n--nllascaseseiliwdlnnp----------------e------t------s----m-----s--------------pg------t---k-------t----q-pledvknvaw--nrqvqhilasvfs-------------------------------------------t-rcviwdlrksq-qiiklsds----q----------------------------------srvrwhaiewhpeaatqvwlaseddqa-----------------------------pvvqlwdlryat-apakt-y--------q-------i-hergvlgmswcl-----qdndlmvscgkdnriycwnpn---tki----------pe-g------eilseva-tt-------------------------------------as-wys---------dvqfcpr-npali-asaslega-vsiyslhg-------gthh------------lv----q-tankia--dsf-pgmdqfa------qepip-------------qqat-q-vvyhdlahapkwm---------k-rp-c-gvafgfggklv-sfn-------gts-------------------------------------------------------------------ktvkvqqlttes-----------------------al--v-dranal----er-s---l-vd---an---y---sdycrqr--------a---------d-e-t--pd------qhgryiwyfika--------nfel-n--pk-ee---ml-nll-gy------------------------------------------------------------------------------------------------nkd------------------d-------id--------sk----------------fnk---------------f-------------------------------------------i------------------k---------------------------------------------------------------------------etdgnshsdvdtlttristlthtq-dn-----------------kfdgna-------------------------------------------------------------------------------------------------------------------------------------------------------------------------------------------------------------------------------------------------------idsqnhndfatppr---pqfk-----------------------------------v---p-sgd--hsdsliaeailtgnvdaavelcleaqrip-ealiiast-a----------------------g-------------------------------ie-tlnrtqtryl---lqq---k--n--els-hvisalvsrdwl----------------dfvn-rctv------d-swkealvaalkhs-e---r-------------------kv-----------------vdic--------erlgdrllse----------c-----------------assaeftrnamlcyicagsidklvtawyqlkrl-------------------eq-----------------qnpgy-kpnttelqdlaemvmlmcks-----------------------------leq--qg-i----------------sv---d-----------l---agrfagflteyggllasqgal-taalqyitt-------------------------l-----------------------------------gg-------------------gaaase--------------sdv------------------------------------------------lqslrdrinnavn-l----------------------------------------------------------------------------------------------------------------dytqpqaavaaaphgyqptrgrgsfsqpqpsapmpygqppnqyaqpswpaqvpplqtsypgaq------------------------------qpqappq-------------------------i--------------------------------------------------------------------------------------------------------------------------------------------------------------------------------------------------------------------------------------------------fnpqpvkpeplaqpprplsnasssggpppaggasssggsglsgrskyvldpsvaaptssyg--mpynpvpapvpsavpfggggvpgpapqpasvptynsnafntnpia----------------aaqpynpsplmpaqqnqfvpgvnpietmpppavppviqnvqrnptpppgwndpp-----------------------------------------------------------------------------------------------------------------------------------------------------------------------------------------------------------------------------------------------------------------------------a-----l-----kssrapkpkpvvepsaaifhplfpvdpnqnqngyvdpsqyqhaappggvp---------------------------------------ntyynpaafnnnpqqqqqhqqsylqpqqpapgiqqpnwqgqqqtigyteqpapiqqqrqpappke-kpplp------------------------ee-yiyl----qt----vleelk---nrc----lg-atndprtkrkfvdvvkrle-nlydclrdgk-ltpttvqylnqivqyiqi-sdyanameihtqi--a----f--gtd---------------------------------------------------------------------------------------------------------------------------------------------------------------------------------------------------------------------------------------------------------------------faqcagfmqglkvllqsa-----------------------------------------------s-elqlvlr
'sec31_dicty_gi|66826833|ref|XP_646771_1|_hypothetical_protein_'                                                          m-e-nq---dsslffgepdpqidffdslssgqeqqeqqqeqqqeqqqeqqeqtqpqtqqeqptshfedgeslfeslgqqdsnstntttniespphqqddqsffdsfnssdsgvgitneqpkteqptqpfsnliqpnevielqsdviqhqnqviehqnsiieqhqrhqhqfssdssnigivdslienpilvsdnvvnslsdsivgkdddetspnnnnidnidnidnidniddnnnntnnnnnsgnqenenlstsssnehtpaqsepivtttegsnnnnenniinnnenisrdddnsnsnnnnnnnnnnnnnnnnnnnnnnnnnnnnnnnnnnnnsgekekeissffssddnvnnsevlffnstnsdtnssansietvsvtsaiaaeekdassffnnisasqelqpqpqpqpqpqpqpqpqpqpqpqqqtqqqqsqtqqspitnkppvvekdissffappemesqndpsgnifqsfnissntpkmvsqvpqpqpqqqtqppppqqqqqpqqplqtptksqpqqtekdvssffgggsssfkqpqqperdvssffgggsttnevsslfgsmtiddgsnffdqlnmqqeleqekkrneeilrkqqeeqarqqllqqqeyerqqqllqqqeyerqqqllqqqeyerqqqllkqqeyerqqmlqkqqfeqqqkqqqlqqqqfgfnnnsnsnnsfqqpppmgqyqnqyqsppmgqynnnnssfqqpppmgqyhnqyqspptqqnqyqspplnqqpmvnqyqnqyspphsiqqqqqqqqqqqqqqqqqqqqqqqqqqqppqqppqqppqqnnywnqpqpqpqpqpqpq--pqpqpps-qhisanpvs-st--------s-qpip------------------aqqa-----------------------------------------------------------------------------------------------------------------------------------------------------------------------------------------------------------------------------------------------------------p-p-------------mipfsnspsg---s------p--------------f--------ggnamsp-pm-i-plhsssgsvssrppin--hq--r--adssdqfskllrqqvggtqpnpmipsvnsvpptpvss-----nn------s----gsvgkss--------------sv------g---k-----sss----v-pssdnnnnnq--qapqmipvinsppqmiiptfshspsqgsprvaqgsprvgtpnpthqhqhhsysnmap-pppqshtpppp-------------------------------------------------------qhqpqphtppqhqppqlnnknntsldssngaipffnnnvgigspsipmsssnqqippqyqq-----------------------------------------------pssqfggnqvirnhslp---d-fsnhfpispndqf-n------nnnnnny-qg-------------------------------------yn-ggn---------smfngpp-pqqqq-qqqqqqqq-qqqqqqqqqqqqqqqqqqq------------qq---g---mmpin--nnn-nnnnnnn------f-fhh-------------arstswngndahqrgipfys---------r-ph-p-vfafgfggkvv-siksnsgiqvtqp------dgtvktskysiqisp---------------------------------i--k--s---lighntfynnlstfp-----------------------gp--l-tssssk----dt-i---n-kwiserv---h---diasgki--------d---------qlcsk--ds------eastilwell-------------------kilc---nn-ygn-lm------------------------------------------------------------------------------------------------nss------------------------------------------------------------------------------------------------------------------------------------------------------------------------------------------------------------------------------------------------------------------------------------------------------------------------------------------------------------------------------------------------------------------------------------------------------------------------------dkddksvaksiqsllsdnkttptlf---------------------------------qp---tqkn-----------------------------------igr-s-dadsslllnrvqslmtqgdiiaahqfaldnelws-halvlahq-l----------------------g-------------------------------ae-vygrtmsift---nss---lptg--spl-ktlyilysgntrdlfkdipqgitnnnnnnnnnngafl------d-swkeniatllfng-k--an-------------------g------------------ckvi--------geigdciwqv---------qk-----------------r-----ieaahicylladyqfgpinnpgs----------------------------rivllggdhkidkhf---i-tseslqrseiyefskil-------------------------------------------------------gnsq---y-----------s---lpiifvykfiyatylcdlglv-dlslkylnh-------------------------ikhllknhqvsnpcfiyqldtfaeritsfssnnklsas-------------------gs---wipsiftkgfkilggsnr------------------------------------------------qvptvgannnnn--------------------------------------------------------------------------------------------------------------------------------------------------------------------------------------------------------------------------------------------------------------------------------------------------------------------------------------------------------------------------------------------------------------------------------------------------------------------------------------------------------------------------------------------------------------------------------------------------------------------------------------------emisppsivtgsstpistptksqqqqppsqpis-asklpfkk----------ded---d--------------------ed------------------------------------syssfstkpkasstnnnssnkvdsdlsstsdntasp--------------------------------------sspskdensnet---ksgllaglfwrkkp-----k-----------------------t-----------------------------keinldnnndfyyneelgkwvergkeaeaiaasqpppp-----pptesyspshtdgmstpppfggggnasppsvlssspstrlpsggggggsgs-------------------------ggapssdpsqppgvnkyslvspggpntrrkpryvdtlnqtvytggvnnsssqslppkpptstftpfmpafdpsaaive-qqqqp------------------------pq-pqpm----m------------------------pafdpsanydvnnqqqqqq---------------------------qqq-qdfnnqnq------------s--p-p---------------------------------------------------------------------------------------------------------------------------------------------------------------------------------------------------------------------------------------------------------------------if----------------------------------------------------------------fn---sqq
'sec31_ustil_gi|74699396|sp|Q4P2B6_1|SEC31_USTMA_RecName__FullProtein_transport_protein_SEC31'                            m-k--a---yi------------------------------------------------------------------------------------------------------------------------------------------------------------------------------------------------------------------------------------------------------------------------------------------------------------------------------------------------------------------------------------------------------------------------------------------------------------------------------------------------------------------------------------------------------------------------------------------------------------------------------------------------------------------------------------------------------------------------------------------------------------------------------------------------------------------n--r--tatfawspaty--esd--spliatg-tvagaldes-fs--------n-esll------------------elwk------pf--------------------------------y--aas-------------------------------------------------------------------------------------a----danidad----akpl--a-------------------------------sistsarfnrlawgyanp------------------srpkgllaagl-engelgiwdadkvl-aaaa-e----------------------s---d------a--------------q--------vikntth-tg-p-vrgld---------fnp-lq--p--nllssgavageifiwdlnsp----------------a------k------p----y-----s--------------pg------a---r-------s----s-kldeitslaw--ncqvphvlatsss------------------------------------------sg-ytvvwdlrgkr-evvalqyg----ggagtavgslginagsalaag--------------grrgmsavawhpdtptrlvtaseddss-----------------------------pvimlwdlrnsr-apeki-m--------t-------g-hdkgilslswck-----qdadlllscgkdnrsicwnpq---t---------------c------divgelp-ss-------------------------------------sn-wsf---------evqwspr-npgml-atasfdgk-igvhslqs-------tnap------------ep---d---apatq--qln-edsdffn------q-ata-------------pqtt---skglslkqppkwl---------r-rp-v-savfgfggqlv-ssg-------gps---------------------------------------------------------s--k---pftptvhlrdfvsep-----------------------si--v-eratkl----qh-a---l-dg---qs---l---aefcaqr--------s---------q-dps--tr------pddianwkalqt--------lfra-d--sr-de---lv-all-gf------------------------------------------------------------------------------------------------ske------------------d-------ia--------qk----------------vsq---------------s-------------------------------------------i---------------aafk--------------------tngtaavepevtpvtnpidepeltkpvtsaddgadaveaaneivepaaiatepapeveandidepglfgddaagaannd-as-----------------dffnqi---------s-----------------------------------------------------------------------------------------------a------------------------gq------------------------------------------------------tpavrsalpshllsesqphihssaatigspapssvasesi---------------------------------rp---stfk-----------------------------------iyp-s-ees--eadklitralvlgefesavslcinsdrfa-dafllavr-g----------------------g-------------------------------ee-llaktqkayf---ekr---taql--pyl-rlfqsivsddlt----------------dvvq-nadl------g-ewqeifvvlctfs-k--qd-------------------ef-----------------snlt--------eqlgqrlefq----------ys----larnsditqakeh-----rknavlcylaagklekvagmwidemke-------------------eelalrsntknadeshkgtl---y-saraealqtfmekitvfqsa-----------------------------vgy--vd-vdlqqptqdsivaetgars---y-----------k---laplydriheyvelladqgli-spalrfanq-------------------------t-----------------------------------pa-------------------dy---r-------phgpadqsat------------------------------------------------atalkqrllkaeiar-------------------------------------p--k-------------------t--------------------dtaassstnnvvaaas------------------------------------------------------------------------------------------------------------------------------------------------------------------------------------------------------------------------------------------------------------------------------------------------------------------------------------------------------------------------------------------------------------asassyaaapasngyapydpygqstsssvptvpsvpavpavntyqdpy--aaaapspsvaapqpptqsryapavpapvptamqpepvqtnaygay----------------gaqsyqsayqpaqpmipaapafgassygqqqhqqqlppppplkrdq-sgwndvpe-----------------------------------------------------------------------------------------------------------glaa--------------------------------------pkrtpsamsqhk---sanaitspfpnapa-----q-----------------------a-----------------------------pspyggapgapptgpprgatpsrgmmspppqg-----ppsgpglaqqrvgppgvrpppmgpaqgqprpgqqqpgppsqaapsagpyarppagpg-------------------------apsangmqqqqqpgappvgpgagalrppgqalpgapglagppgvpqrsatpgggagapsrsatpgargasqmkyppgd-rship------------------------en-qrpi----qh----alqrev---arl----ka--tappaqkrmiddterrin-llldhlncgt-idaktvgglmqivaaiea-rnkqaalnihlql--v----t--s-s---------------------------------------------------------------------------------------------------------------------------------------------------------------------------------------------------------------------------------------------------------------------sgdvaaglvgvkmiis--------------------------------------------------------rl
'sec31_apis_gi|110755248|ref|XP_393457_3|_PREDICTED__similar_to_sec31_CG8266_PA_isoform_A_'                               m-k-ik---el------------------------------------------------------------------------------------------------------------------------------------------------------------------------------------------------------------------------------------------------------------------------------------------------------------------------------------------------------------------------------------------------------------------------------------------------------------------------------------------------------------------------------------------------------------------------------------------------------------------------------------------------------------------------------------------------------------------------------------------------------------------------------------------------------------------l--k--tvnvawsppa----qy--pillaag-taaqqldas-fn--------t-sasl------------------dlys------ln--------------------------------l--qqp-------------------------------------------------------------------------------------g---------yd----lelk--t-------------------------------svasdhrfhkiiwgsyg-------------------nnpagiivggc-dygmikiysaakml-and-------------------------n---n------y--------------l--------isspdrh-tg-p-vrald---------fnp-fq--a--nllatgateseiyiwdilnt----------------n------t------p----m-----t--------------pg------s---r-------s----h-pledvqhiaw--nkqvqhilastfs-------------------------------------------q-rciiwdlrkne-piikltda----n----------------------------------skvrwkvvqwhpdvatqlclaseddqt-----------------------------piselwdlrfat-splkt-f--------q-------n-hqrgvlsiawnl-----hdpdlllscakdnrilcwnpn---sdi----------pn-g------evicela-qt-------------------------------------nq-wnf---------dvswcpr-hpglv-vgtsfdgh-aaiysllg-------gqqq------------ks---ve-tsnkiv--dsf-pgmdpft------h--pp-------------ppvh-i-eptviltkapkwl---------k-rp-f-gasfgfggkli-ife-------ngs------vd------------p---------------------------------n--l--p-p-nsnrkviisqvvtqp-----------------------dl--i-qrsnel----ee-v---l-ks---eq---y---ndyckgk--------v---------e-s-t--td------iyrkkiwncvaa--------yfge-n--vt-kd---il-dll-gy------------------------------------------------------------------------------------------------nvd------------------a-------mn--------nk----------------lsq---------------f-------------------------------------------i------------------s---------------------------------------------------------------------------qedinnitegignlnnvlngsavd-gt-----------------tafdai-------------------------------------------------------------------------------------------------------------------------------------------------------------------------------------------------------------------------------------------------------aqeskkatianlkn---kklq-----------------------------------i---n-vsd--dedglitqaillgnieaavslcfankrya-davilsma-a----------------------g-------------------------------pd-llartqyryf---seh---s--g--aln-slinslvsenwa----------------eivn-nadi------n-cwkevligifths-n--pq-------------------er-----------------salc--------dmlgdrless----------d-----------------n--vtlkeqaqicyicsgnlnklvessd-----------------------------------------------------veiqeivelivimqka-----------------------------lem--qg-i---------------rdv---q-----------i---egkianilsryaemlaaegdl-daalnylgn-------------------------s-----------------------------------q----------------------------------------dek------------------------------------------------ivmlkdrlcralg-y-------------------------------------i--e-------------------e--skivpkgptmqnyydrtrrsvqgvqnplsggptr-pffdsniaptkqsfipppnqfntqqqqqsfgmppplqplqplqplqqtyasqsitqpmqptqsmqsmqpmqpmlydq------------------------------tsqsyts-------------------------t--------------------------------------------------------------------------------------------------------------------------------------------------------------------------------------------------------------------------------------------------sisqslpppppsnassgvgsrppsvgpqarskyiidpsvkststygqsgfpqqtspynnqqipp--vpgyssssiyqpqvpmstntfpgqnlisnpkevesfkpvqls----------------vlsplqnqpqnqmyeairtqplpqtgygnenqssmdrsniyqpplqpagwndpp-----------------------------------------------------------------------------------------------------------------------------------------------------------------------------------------------------------------------------------------------------------------------------a-----a-----kpsriqpvlalcnknemsadhagtkkwkakysknmnikskqdfqpqnpil---------------------------------------hplrgtipqpepnvlpqerfypesqapynpqqynqnmsnmgaqyvkqmepsqpttiartlepekp-klpip------------------------eq-hvhl----kt----vfdelk---kqc----fe-naknlqikrkiedvskkld-vlydclrenk-lsqntlqglhqisqmiqs-gnytgglelhtql--v----s--gpd---------------------------------------------------------------------------------------------------------------------------------------------------------------------------------------------------------------------------------------------------------------------fsqissfmpgikvlllsa-----------------------------------------------l-qlnvyir
'sec31_ostreo_gi|145352319|ref|XP_001420497_1|_predicted_protein_'                                                        m-g-er---at------------------------------------------------------------------------------------------------------------------------------------------------------------------------------------------------------------------------------------------------------------------------------------------------------------------------------------------------------------------------------------------------------------------------------------------------------------------------------------------------------------------------------------------------------------------------------------------------------------------------------------------------------------------------------------------------------------------------------------------------------------------------------------------------------------------tptrreeaafattpttprared--aptgfve-vangdlgal-fg--------g-cegd------------------ddwl-----------------------------------------------------------------------------------------------------------------------------------------------------------------------------------------------------------------------------------------------------------t-ptgg-------------ggevgas---a------s--------------a--------sagaeas-ag-a-vraaatataaatyatn--ap--f--aspaasrddgmgffddldaaeetvsapavipfearas-----ga------a----eaparet--------------ya------a---s-----env----a-eaneiasvaa--earapvieatsfaptdsapdrafyeethapaaeypqaefvgeretsddfgmgmtsha-hatayeqhape-------------------------------------------------------qyarqgfsqplasashedqpnralelrepprsayadyrendvtadlsappivpayssenlh-----------------------------------------------srvsssnsvsdmqappq---t--ppkptfmvptpied------spmayvh-av-------------------------------------ph-ala---------saspvpf-tpppr-asagydty-eparvaqpeyppvpapsan------------hg---g---yapsy--eah-stqqley------a-ays-------------etetlkpanyddtdrsphgr---------p-qh-v-amsfgfggsli-lsg-------pgy------pggrishgtsippcs---------------------------------l--r--v---hsvgsmlkdgntlgm-----------------------sy--v-rsmeaf----dg-p---l-gnrrqad---v---tkmmdsa--------l---------ssgge--rq------qsevtlyrvlqt--------mlrh-k--geist---pg-dll-ge------------------------------------------------------------------------------------------------nrk------------------------------------------------------------------------------------------------------------------------------------------------------------------------------------------------------------------------------------------------------------------------------------------------------------------------------------------------------------------------------------------------------------------------------------------------------------------------------gavaelasvlagdaqaasdggwvsa---------------------------------nv---aasp-----------------------------------lnp-s-gegdaqqivqienlliagrrgealqaavaaklwp-halllash-m----------------------g-------------------------------gr-hyhetvsimaksvcrv---gspl--htl-evvmagipqelttsgveaapnvhgmqvpevsqirell------p-rwrehiailcsnpak--gs-------------------d-------------------fvl--------kalgdelwcq----------n-----------------d-----itaahvayalskqrptpysfnsr----------------------------lcligadhrkfprty---v-tpravhlteifelavlg-------------------------------------------------------snpq---a-----------q---lpsllpykllyagalaevgkl-kpalayves-------------------------v-----------------------------------lk-------------------sv---rsldrnspevngalvgml------------------------------------------------aaqmedrlhnsl--------------------------------------------------------------------------------------------------------------------------------------------------------------------------------------------------------------------------------------------------------------------------------------------------------------------------------------------------------------------------------------------------------------------------------------------------------------------------------------------------------------------------------------------------------------------------------------------------------------------------------------------rgktgrladaaagaakvlvsgvkglldrsvssl-fgdggefq----------asp---l--------------------gp------------------------------------pheprphtppdayqqqpvqmhhtlssahsqaapvvq--------------------------------------pppahvarhert---psgnllrsmsslfg-----gv----------------------------------------------------apkpqpaneptmsqenvfyydderkmwlergr-----appkeappvgapplrseqsaaseiagpppvmapsthakqqggvhtryvstfsttstp-------------------------tvapqgfvpvapnagacaqapaqffmpsavapahsahsrnessesqssasyaahertasqdgfygyeasasesshppp-agaip------------------------rp-ptid----p------------------------allapsfatsaplpvihht---------------------------sas-aapsvdvv------------a--d-d---------------------------------------------------------------------------------------------------------------------------------------------------------------------------------------------------------------------------------------------------------------------ft----------------------------------------------------------------dl---rlq
'sec31_bos_|194668102|ref|XP_001787535_1|_PREDICTED__similar_to_SEC31_homolog_A_'                                         m-k-lk---ev------------------------------------------------------------------------------------------------------------------------------------------------------------------------------------------------------------------------------------------------------------------------------------------------------------------------------------------------------------------------------------------------------------------------------------------------------------------------------------------------------------------------------------------------------------------------------------------------------------------------------------------------------------------------------------------------------------------------------------------------------------------------------------------------------------------d--r--tamqawspaq----nh--piylatg-tsaqqldat-fs--------t-sasl------------------eife------ld--------------------------------l--sdp-------------------------------------------------------------------------------------s---------ld----mksc--a-------------------------------tfssshryhkliwgphkmd--------------s-kgnisgvliagg-engniilydpskii-agdk----------------------------e------v--------------v--------iaqndkh-tg-p-vrald---------vni-fq--t--nlvasganeseiyiwdlnnf----------------a------t------p----m-----t--------------pg------a---k-------t----------------------------------------------------------------------------------------------------------------------------------------qmhcsglawhpdvatqmvlaseddrl-----------------------------pvvqmwdlrfas-splrv-l--------e-------n-hargilaiawsm-----adpelllscgkdakilcsnpn---t---------------g------evlyelp-tt-------------------------------------tq-wcf---------diqwcpr-npavl-saasfdgr-isvysimg-------gstd------------gl---rq--kq------vd-klsssfg------n-ldpfgtgqplpplqipqqttpq-sivlplkkpprwi---------r-rp-v-gasfsfggklv-tfa-------nvr------tq------------p---------------------------------hpga--e-qqpqqhhvfisqvvtek-----------------------ef--l-srsdql----qq-v---v-qs---qg---f---vsycqkk--------i---------d-a-s--qt------efeknvwsflkv--------nfed-d--sr-gk---yl-ell-gy------------------------------------------------------------------------------------------------rke------------------d-------lg--------kk----------------ial---------------a-------------------------------------------l------------------n---------------------------------------------------------------------------k-----vdgpdvalkdsdqvaqgd-geespaaeeqllgeqikeekqe------------------------------------------------------------------------------------------------------------s------------------------ef---------------------------------------------------------------------------------------------l---------------------------------pa-aggtfn-----------------------------------i---s-vsg--didglitqalltgnfesavdlclhdnrma-daiilaia-g----------------------g-------------------------------qe-llartqkkyf---aks---q--s--kit-rlitavvmknwr----------------eive-scdl------k-nwrealaavltya-k--sd-------------------ef-----------------salc--------dllgtrlesd----------g-----------------d--sllqtqaclcyicagnvekliacwtkaqd---------------------------------------------gssplslqdliekvvilrka-----------------------------vql--tq-a-----------m---dtn---t-----------v---gvllaekmsqyanllaaqgsi-aaalaflpe-------------------------n-----------------------------------tn-------------------q--------------------pn------------------------------------------------ivqlrdrlcraqg-d-------------------------------------p--i-------------------p-----------------------------------g-p--------------------------------------------------------------------------------------------------------qespkipye-------------------------r-----------------------------------------------------------------------------------------------------------------------------------------h-----------------------------------------------------------------qvpknrpgpgaghaqmprvpaqqyyphge--------nppppgfvmhgnvspnvaaaqlptspahvhtqvppypqpqpyqpaqqysfgtggsamyrpqqp--vapstsnaypntpyipsassysgqsqlypaqhqappptscpaasfppppssgasfqhggpgapstssayalpp----------------------------gttgpq-ngwn-----------------------------------------------------------------------------------------------------------------------------------------------------------------------------------------------------------------------------------------------------------------------------dppa-----l-----------------------------------nrgpkkkkmpenftppvpitspimnplgdpqsqmlqqqpsapvp-lssqa-------------pfpqphlaggqpfrgiqqplsqpgmppsfskpniega---pgapigntmqhvqslptekit-kkpip------------------------de-hlil----kt----tfedli---qrc----ls-satdpqtkrklddaskrle-flydklreqt-lsptiinglhniarsiet-rnysegltihthi--v----st-s-n---------------------------------------------------------------------------------------------------------------------------------------------------------------------------------------------------------------------------------------------------------------------fsetsafmpvlkvvltqa-----------------------------------------------n-k---lgv
'sec31_danio_|41054764|ref|NP_955824_1|_sec31_homolog_A_'                                                                 m-k-lk---ei------------------------------------------------------------------------------------------------------------------------------------------------------------------------------------------------------------------------------------------------------------------------------------------------------------------------------------------------------------------------------------------------------------------------------------------------------------------------------------------------------------------------------------------------------------------------------------------------------------------------------------------------------------------------------------------------------------------------------------------------------------------------------------------------------------------n--r--taiqawspaq----qh--piylaag-tsaqqldat-fs--------t-nasl------------------eife------ld--------------------------------l--ads-------------------------------------------------------------------------------------a---------la----mksc--g-------------------------------sfssphryhklvwgphgie--------------n-qglpsgvliagg-engniilydaskii-agd-------------------------s---e------v--------------i--------isqsekh-tg-a-vrald---------vns-fq--s--nlvasggneseiyiwdlnnf----------------s------s------p----m-----t--------------pg------p---k-------t----q-pqediscvaw--nkqvqhilasasp------------------------------------------sg-kasvwdlrknd-liikvsdh----s----------------------------------nrmhcsglawnpevatqlvlaseddrm-----------------------------pviqmwdlrfat-splkv-l--------e-------n-htrgilaiawsv-----adpelllscgkdnrilcwnpn---t---------------a------evlyelp-ts-------------------------------------tq-wcf---------diqwcpr-npavl-saaafdgh-isiysimg-------gsnd------------na---nnlqadqls--ssf-gnvdpfgtgktlpplqlp-------------qqtspq-stitplkkppkwi---------r-rp-v-gasfafggklv-tld-------nik------pt------------a---------------------------------q--q--pqq-taahvvhisqvvtet-----------------------df--i-hrsnql----qt-t---l-na---gn---f---leycqnk--------i---------e-t-v--qn------efertvwsflkv--------nfee-d--ar-lk---yl-ell-gy------------------------------------------------------------------------------------------------eke------------------e-------la--------lk----------------ias---------------a-------------------------------------------l------------------e---------------------------------------------------------------------gnckpkeadmdkeevlaeeeaesdlddipv-ne-----------------eepvve--------------------------------------------------------------------------------------------------------------------------------------------------------------------------------------------------------------------------------------------------------etsntevppapas---dain-----------------------------------l---k-vsq--didglitqalltgdyeaavnlclhdnrma-dgiilaia-g----------------------g-------------------------------pe-llaktqrkyf---skt---e--s--kis-klisavvmkdwl----------------dile-tcdl------q-nwkealaavmtya-k--pe-------------------ef-----------------salc--------gllgsrless----------e-----------------d--velqaqaclcyicagtveqlvsfwtktqds---------------------------------------------csplslqelvekvvvlqra-----------------------------veka-qg-a---------------vpa---d-----------m---gallaekmnqyasllasqgsl-qtaisylpt-------------------------n-----------------------------------t-------------------------e--------------qvs------------------------------------------------vqqlrerlsralg-q-------------------------------------h--q-------------------h-----------------------------------l-qqpaaavtgiqkmhqrrpaavpmqtytqpqppqvpaqpaapavppqyyqqgrsattvtswsnqtptalpsvprqlvp------------------------------ssdpqgd-------------------------s--------------------------------------------------------------------------------------------------------------------------------------------------------------------------------------------------------------------------------------------------tppafglqspamasvpastpfmysqqyqnyppvqqftpsagtpgiyqplpyassagaplpp--ppsssssaavyppqfmlsassqasappqsfcpppavssggcfqhg----------------gpgsptsylpppgarapgtqhepalipasqrtdgfyqetawglegpqngwndpp-----------------------------------------------------------------------------------------------------------------------------------------------------------------------------------------------------------------------------------------------------------------------------a-----l-----------------------------------sraakkkkvpqhftppapita-------------------------pimaplgdpqapagmqtlqpqqqvpdqsagpatftpiqqqplgprnpsmpqgnmegapgapigdvikplqaiptekit-kkpip------------------------ee-hmvl----kt----tfegli---qkc----lt-aasdpqtkrklddahkrle-llydklreqt-lspaiigglhnmaqsiec-rsyadglnihthi--v----s--nsn---------------------------------------------------------------------------------------------------------------------------------------------------------------------------------------------------------------------------------------------------------------------fsetsafmpvlkvvltqa-----------------------------------------------n-k---lgv
'sec31_xenopus_|148229675|ref|NP_001085250_1|_hypothetical_protein_LOC432348_'                                            m-k-lk---ei------------------------------------------------------------------------------------------------------------------------------------------------------------------------------------------------------------------------------------------------------------------------------------------------------------------------------------------------------------------------------------------------------------------------------------------------------------------------------------------------------------------------------------------------------------------------------------------------------------------------------------------------------------------------------------------------------------------------------------------------------------------------------------------------------------------e--r--savqvwspan----qh--pvflatg-tsakqldas-fn--------t-saal------------------eife------vd--------------------------------l--gdp-------------------------------------------------------------------------------------h---------pa----mkrr--g-------------------------------vypvsnrfhkilwgsfgsd--------------l--lgssgviitgg-dngvitlysasqil-asge----------------------------e------p--------------v--------iakndkh-ss-p-vrald---------lnp-fq--s--nllasgasdsevfiwdlnnf----------------t------v------p----m-----t--------------pg------a---k-------a----q-piedisavsw--nqqvqhilssahp------------------------------------------sg-kavvwdlrkne-pvikvsdh----s----------------------------------nrmhcsgmmwhpeiatqlvlsseddrl-----------------------------pviqvwdlrfas-splkm-l--------e-------n-htrgilsmswsk-----ddpelllssakdsrilcwnpn---t---------------s------evvyelp-te-------------------------------------nq-wcf---------dvqwcpr-npsif-saasfdgw-isvysvmg-------gsie------------am---qr--sq------ad-kislsfn------s-ldpfgtgqplpplqvpqqvaqt-tvipplkkpprwi---------r-rp-v-gvsfafggklv-sfd-------cpk------as------------v---------------------------------qpn---q-e-slprqvyisqvsiek-----------------------ef--l-arssel----qa-a---l-ls---gn---l---vnycqnk--------v---------q-s-s--qd------vydksiwnflkv--------nfeq-d--ar-ek---yl-kll-gy------------------------------------------------------------------------------------------------nke------------------e-------ld--------kk----------------isn---------------a-------------------------------------------l------------------g---------------------------------------------------------------------------e---nfqnksspsepediiqsiqs-vssqdsssftgqtasnsssvef------------------------------------------------------------------------------------------------------------f------------------------nl---------------------------------------------------------------------------------------------p---------------------------------pq-dsakfe-----------------------------------i---p-vns--dtdglisqallmgnfeaavdvclkhgrfa-daiilana-g----------------------g-------------------------------ed-llretqqwyf---aqq---k--n--kit-tllssvvqhkwr----------------divi-kcdp------q-swketlallltys-k--pe-------------------ey-----------------aelc--------dilgnrleie----------g-----------------e--gklyseaclcyissgnverlvecwvkshd---------------------------------------------itnplalqdlmekamvlrks-----------------------------iel--lr-g-----------a---elp---p-----------q---gpvmaekvaeyanllasqgkl-aaamsilpv-------------------------d-----------------------------------sq-------------------e--------------------ta------------------------------------------------vqrlrdrllnaqg-e-------------------------------------g--v-------------------r-----------------------------------s-q---------------------------------------------------------------------rntsyep------------------------------siqppfg-------------------------l---------------------------------------------------------------------------------------------------------------------------------------------------------------------------------------------kgskapegvhysnrqnfsqsqpgtgvppitavpsvftpqplpt--------apmgpppgvpfqtvpglpsntyprppgawqtypapqppvpafahspsfkptghpvpntaalpp--spvtghlppistlnltgfptasgpmfcppasipssvpaatqpvsrtftamgqpstplsmassqppfnypmgasfhhggpgaptslpppptgyfpwlqnqpnpaaseq-eaws-----------------------------------------------------------------------------------------------------------------------------------------------------------------------------------------------------------------------------------------------------------------------------dph------a-----------------------------------fkagiqrktsnpvvplapitspv-----------------------------------------------------mnlpnesenlqpqlsssydfnqap---pgapketsmqrmhrlpvekie-kkevp------------------------se-hqpl----qk----sfdglv---qrc----sa-vasdpktkrkledalqrle-clydklrenn-lsphilaglheiarcvea-rnypqglvvhtqv--v----ss-s-n---------------------------------------------------------------------------------------------------------------------------------------------------------------------------------------------------------------------------------------------------------------------fsevsgfmpilkvlmtia-----------------------------------------------s-k---lcv
'sec31_candiG_50291335|ref|XP_448100_1|_unnamed_protein_product_'                                                         mvr-ia---ey------------------------------------------------------------------------------------------------------------------------------------------------------------------------------------------------------------------------------------------------------------------------------------------------------------------------------------------------------------------------------------------------------------------------------------------------------------------------------------------------------------------------------------------------------------------------------------------------------------------------------------------------------------------------------------------------------------------------------------------------------------------------------------------------------------------s--r--tatfawsnd------r--ipylvsg-tasgtidad-fs--------n-eskl------------------elws------ll--------------------------------g--td-------------------------------------------------------------------------------------------------a----dkps--h-------------------------------svstdakfkdldwsad-----------------------nkyiagam-dngaveiyefnssk---qe----------------------------l------k--------------k--------qgsfknh-st-v-vrtvk---------fns-kq--n--nvllsggnsqeifiwdlnkl----------------ldskanyq------p----l-----t--------------pg------v---s-------m----s-pideihslsw--nkslahvfasasn------------------------------------------ss-fasiwdlkakk-evihlsyt----sqn----------------tg--------------lksdfsavewhplnstrvatatsndne-----------------------------plilvwdlrnsn-tplqt-l--------saannqghg-hskgilsldwcq-----qdenlllssardssvmlwnpq---s---------------g------ealteyn-tt-------------------------------------gn-wcf---------kskfapq-apdlf-afatldgkkievqtlqn-------yett------------ld---ee--vsktk--qqe-setdfwn------h-vse-------------ekae-i-kstvvhlqapswy---------gnks-a-saqwafggklv-qvt-------kdg------kg------------v---------------------------------e-------------vnkp-----ei-----------------------td--l-ksddtl----kn-a---l-as---kd---f---qplinqr--------l---------v-k-v--vn------etneedwnllek--------lsmd-g---k-ee---flkeal-el------------------------------------------------------------------------------------------------dee------------------e-------de-------------------------------------------------------------------------------------------------------------------------------------------------------------------------------------------------------ekdqegkd-gd-----------------effqki---------e-----------------------------------------------------------------------------------------------s------------------------nf---------------------------------------------------------------------------------------------q---------------------------------ps---gsfk-----------------------------------i------ds--n-eesvinnilsgnnskavsellksgsil-eafvvavt-c----------------------n-------------------------------deklkedvkdayf---aah---gkes--sls-rvlfssskknsd----------------dive-nldi------s-qwkyitksiynfh-a--nd-----------------ever-----------------tnkl--------lqlgdrllan----------k-----------------n-----rqdalviyiaagsldkiatvwlnefst-------------------lenkik--------dqekti---y-eahiecltefverftilsnf-----------------------------vgk--kq-------------------k---i-----------t---nesliskflefinitsatgnf-dlallfldi-------------------------l-----------------------------------pe-------------------dn---e----------------y------------------------------------------------viaekkrvmvasg-k-------------------------------------v--v-------------------d-----------------------------------q-------------------------------------------------------------------------------------------------------------------------------------------------------------------------------------------------------------------------------------------------------------------------------------------------------------------------------------------------------------------------------------sqsrkgkygshanlasagfsghakqpvnlpptaapfaaqtmggyapqavgavptpavpvpqtrnasvsiks--npygpagtnvgtsdnkfnayappthtqvpvatpvtssfippanpy----------------snvaaqslamaaeqnamspnlagsappvkspsvysgqtphlnkkan-dgwndlal----------pvk---e--------------------kpqra-kpv------------tvap----------spilapatngaaaavptksigtvfpptggnsrvpssmvs-------------------ppp-------------------pqkrasrtp---sliniddvvnarpk-----a----------------------h------------------------------tsiyapqttqagpapvapqsdiplaptanpyapnqsvg-----stplqkpvnpyappaqqagipsaanpyasqipskapvnapppmsskkapvg------------------------ppp-mssrkkahegktlsheaasvldsskpvqtqpiaselsrepapvptsasqtqvpppvqetparntispidmaapav-eqgis------------------------aa-qqpi----rd----ffssel---arv----tp--ltpkeynkqlkdcdkrlk-ilfthleknl-lsqptvdkllhiiellke-kkyheamevhkdi--a----t--n-h---------------------------------------------------------------------------------------------------------------------------------------------------------------------------------------------------------------------------------------------------------------------aeeggnwltgvkrlisis-----------------------------------------------e-----ata
'sec31_kluyveR_|50310589|ref|XP_455314_1|_unnamed_protein_product_'                                                       mvk-la---ey------------------------------------------------------------------------------------------------------------------------------------------------------------------------------------------------------------------------------------------------------------------------------------------------------------------------------------------------------------------------------------------------------------------------------------------------------------------------------------------------------------------------------------------------------------------------------------------------------------------------------------------------------------------------------------------------------------------------------------------------------------------------------------------------------------------p--r--tatfswshdr--------vpvlatg-pasgaidad-fs--------s-tstl------------------elws------ll--------------------------------s--f-------------------------------------------------------------------------------------------------dg----skps--g-------------------------------svvadgkfndldwsgd-----------------------dkiiagal-engvveffdpkal-----------------------------------------k--------------s--------vakihkh-qg-p-vktlk---------fna-kq--n--nvlvsggtqgeifvwdsnki----------------g------s-s-dysp----f-----s--------------ag------i---s-------n----t-pidevsslsw--nqslahvfasass------------------------------------------sg-yasvwdlkakk-qvlhlnhsssttg----------------------------------ikvpltvvdwhptsstiiatasssdte-----------------------------plvltwdlrnah-vplkv-l---s----q-------g-hskgvlsldwck-----qdenlllssgrdntsvlwnpq---e---------------g------siltqfa-pr-------------------------------------gn-wvf---------kskfape-apdlf-asasfdsk-ivvqtlqn-------lsnt------------ld---aq--anesk--qha-sedefwn------n-vts-------------nsvd-d-kpntvkiqapkwy---------g-nk-spaaqwafggklv-ris-------ddg------kg------------v-------------------------------------------------svvkpci-------------------------sg--l-eknqlf----de-s---l-ks---kd---f---vklinkr--------l---------s-q-k--in------atneddwnllen--------lsmd-g---t-al---ylkdal-sl------------------------------------------------------------------------------------------------dda--------------------------------------------------------------------------------------------------------------------------------------------------------------------------------------------------------------------------------kediikkseed-ga-----------------dffnql---------n-----------------------------------------------------------------------------------------------d------------------------kf---------------------------------------------------------------------------------------------v---------------------------------pe---gafk-----------------------------------l---d--fs--esmkpltnflikgdlksalnqalekdlll-ealviait-s----------------------n-------------------------------dalladkaknayf---skhs-eq--s--gla-rtlfsvaqrdve----------------divt-nidv------s-qwkdavqfifnyt-kedis-------------------kk-----------------nsll--------vklgdrllhe----------g-----------------n-----rkdaillylsgqslesiasiwlkefpe-------------------lenqlt--------sqkdtl---y-eahlecltefverftvlsdy-----------------------------ldkg-tv-k---------------------l-----------t---nqtliskflefvnvtaangdf-elslrflet-------------------------l-----------------------------------pd-------------------dn-------------------ee------------------------------------------------vksekqrvliasg-k-------------------------------------t--s-------------------t-----------------------------------t-r-----------------------------------------------------------------------------------------------------------------------------------------------------------------------------------------------------------------------------------------------------------------------------------------------------------------------------------------------------------------------------------------------stertanstlqsrqgrygstsvptangaprlsnsgipppnplaaphqppastapnvvpr--kpsfvpqttsaiptpnpyapaavnqqiplsvvgsrpsytppvnpy------------aqtatsippnpyaplpvaapvplgspvapppisgasgysgqtphlhdkpi-dgwndlps----------vsk---e--------------------kptra-kav------------ntap---------------------igmstpsygtpdlaavplsrastnstlp-------------------p-----pppnvrrtpkltsp-pe---------vaspplplkktnsyap-----t-----------------------v----------------------------------savqssqmpqqisnplmppaspnpatn-----g-----------------------------------rsfvppvnpyspapsavtptgivppkalvaaipspvpapkaaav-ppprk-------------mnrkstavgdasaasnllssiqtkptppihspamvdp---vavqydqsavsptnveiaaeq-gagit------------------------es-drpi----ve----fltael---qrv----tp-l-ipqeytkqlkdcdkrik-ilikhlehhdlltqptidklhqivafwke-gnyseamtihqdl--s----a--n-h---------------------------------------------------------------------------------------------------------------------------------------------------------------------------------------------------------------------------------------------------------------------sseagnwltgikrlmnia-----------------------------------------------e-at--ssq
'sec31_candiA_|68474196|ref|XP_718807_1|_likely_COPII_vesicle_coat_component_'                                            mvk-is---ei------------------------------------------------------------------------------------------------------------------------------------------------------------------------------------------------------------------------------------------------------------------------------------------------------------------------------------------------------------------------------------------------------------------------------------------------------------------------------------------------------------------------------------------------------------------------------------------------------------------------------------------------------------------------------------------------------------------------------------------------------------------------------------------------------------------a--r--tstfawsskn--------lpllaag-tvagavdin-fs--------s-satl------------------elwd------if--------------------------------s--p---------------------------------------------------------------------------------------t---------nk----tepi--f-------------------------------satvdnrfyalawskpfe------------------grpqgllagaf-engtvefwdadvli-ktkd-----------------------la---k------a--------------s--------vhksnkh-tg-a-vkslq---------fnp-iq--n--hvlvtggsngqifiwdtktf----------------s------e------p----f-----a--------------pg------q---a-------m----t-pmdeitfvsw--nnsvshilastgn------------------------------------------gg-ytsiwdlktkr-evlhlsytga--g----------------------------------granfsyvswhpsqstklitasdndsc-----------------------------pliltwdlrnsn-apeki-l--------e-------g-hkkgvlsldwck-----qdptlllssgkdnstflwnpi---e---------------g------iklgeyp-tt-------------------------------------an-waf---------etkfapa-apdif-atasfdgk-vvvqtiqd-------tsps------------vs---tk--vas------t-ddnefws------e-lst-------------tet--q-qpvfevkqapnwl---------k-np-s-nvsfgfgsklv-iin-------tds------sg------------k----------------------------------------------stvkvdkfvakg---------------------------q-ektekl----fk-d---l-kn---dn---y---ssliqdk--------l---------e-get--vn------ennksdwevlkr--------lset-g---k-es---lf-eda-nn--------------------------------------------------------------------------------------------------------------------------------------------------------------------------------------------------------------------------------------------------------------------------------------------------------------------------------dekeatspetkkenged-----------------dffehl---------g--------------------------------------------------------------------------------------n-getakkee------------------------vf---------------------------------------------------------------------------------------------v---------------------------------pe---gnfk-----------------------------------iftnn--en--edskklinlilrnkteeavsscleqkklv-ealvlald-g----------------------s-------------------------------dd-vkqqvknayf---kknk-e---n--nls-rviynastknvt----------------dlva-hanv------e-nwkevavgissft-t-dss-------------------ey-----------------nskm--------selgdrilka----------kd---------------gk-----rndavvcylaggaldkisnlwlqelpd-------------------yesel----lslkseeitsp---s-darlqaltnfvekvatyryi-----------------------------tks--tg-e-----------f---sg----p-----------m---veplakailefvnlvagsgdf-dlankflql-------------------------l-----------------------------------ps-------------------ef-------------------s--------------------------------------------------gtekerilkats-k-------------------------------------a--v-------------------e-----------------------------------p-a--------------------------------------------------------------------------------------------------------------------------------------------------------------------------------------------------------------------------------------------------------------------------------------------------------------------------------------------------------------------------------------------------------------------------------------savkssanakiakpasssgqtra--sinavpapayappvqappvqapqpplvqqqqqqqqqqqpnrygyaqptyagaapktnpyartnpyapsnniykpaspvatpsslsgttsgvpppppkasykhet-egwndlpd----------tfk---aktaaprraaaaatppvstptpvsapafgs------------pgqp-------------------psapsqpgsvgsvssagypkktfsatnvlp-------------------p-----pp---------ksisrstsrttvptsstvpaspkptpvsnkyapavts-----------------------dasqppssgfasptlnssprlaknpyapsvteqlppkisyatppahhlanngpstpsyappk-----n-----------------------------------pyavpps------------------tsvshagiappppapklgs-aappp-------------pqpfgssmsmpvqpafngvppppppvgravstpaaak---ieqpparepelpvqskhpkgd-rthip------------------------en-slpi----yn----sltnvl---eai----kp-n-ipekyakhgtdmeqrln-ilfdhlnnee-isngvielllkvatsles-kdfanatavnlqi--a----t--e-h---------------------------------------------------------------------------------------------------------------------------------------------------------------------------------------------------------------------------------------------------------------------sdeignwhtglkrlitma-----------------------------------------------e-----amy
'sec31_debaro_|218511779|sp|Q6BRR2_2|SEC31_DEBHA_RecName__FullProtein_transport_protein_SEC31'                            mvk-id---ei------------------------------------------------------------------------------------------------------------------------------------------------------------------------------------------------------------------------------------------------------------------------------------------------------------------------------------------------------------------------------------------------------------------------------------------------------------------------------------------------------------------------------------------------------------------------------------------------------------------------------------------------------------------------------------------------------------------------------------------------------------------------------------------------------------------s--r--tstfawsqd------c--lpllatg-tvagavdvn-fd--------s-tstl------------------dlwd------if--------------------------------s--pt------------------------------------------------------------------------------------------------ng----gkpv--f-------------------------------sasvdnrfyalawskpfe------------------grpkgllagaf-engvvefwdaevli-kskd-l----------------------n---k------a--------------s--------vhkgtkh-sg-p-vktls---------fnp-nq--d--hvlvtggsngeifiwdtkkf----------------t------e------p----s-----v--------------pg------q---a-------m----t-pmdevtsvaw--nnsvshifasagn------------------------------------------gg-ytsiwdlkskr-evlhlsyn----gp------------------s--------------granfscvawhptqstklitasdndgc-----------------------------pliltwdlrnan-apeki-m--------e-------g-hkkgvlsldwck-----hdpellissgkdnstmlwnpi---k---------------g------eklgeyp-tt-------------------------------------an-waf---------htkfapa-apeif-atssfdgk-iiiqslqd-------tspp------------vs---tk--v------asn-ddnefwn------e-ist-------------te-t-q-qpvfdvkqapnwl---------k-vp-s-svsfgfgsklv-svk-------kds------ng------------k---------------------------------s-------------ivsiekfvtnt-----------------------gf--q-gssnrl----td-a---f-ks---nd---f---nsiidsk--------l---------e-gkf--vn------kidqsdwellkk--------lhdt-g---k-dk---lfdeevngs---------------------------------------------------------------------------------------------------------------eqpkvdgekseqkdeg-------------------------------------------------------------------------------------------------------------------------------------------------------------------------------------------------------aneaisst-ed-----------------sffdkl---------g-----------------------------------------------------------------------------------------------s--------------nsgngtsntvsy---------------------------------------------------------------------------------------------i---------------------------------pq---gdfk-----------------------------------ifd-s-kqs--egdkkliklilnknideavsscleqdklv-ealilald-s----------------------s-------------------------------da-ikekvrnsff---kkn---d--n--ela-rvlysassnnvt----------------dlvc-hadv------a-nwkeiamsissfc-t-dvn-------------------ey-----------------nskm--------telgdriids----------kg------------tsdek-----rnnailcylsgnalgkiasiwlrelpe-------------------leeell----qskdtkistp---s-daryealsnfvekittyrsi-----------------------------sni--sg-e---------------feg---p-----------s---iepickaileyanlvagygqf-dlaekflel-------------------------l-----------------------------------ps-------------------df---a----------------g------------------------------------------------lkserdrilkasg-t-------------------------------------t--t-------------------i-----------------------------------k-q--------------------------------------------------------------------------------------------------------------------------------------------------------------------------------------------------------------------------------------------------------------------------------------------------------------------------------------------------------------------------------------------------------------------gtvhsrtasqrptainagnaygkptnfapstglggfqstps--nvvppinpasmrlpqghtqppinqphisaapaanpyvktast----------------npympahpsnsfsnpykpatpsathatnplsppppgppkasfknqt-egwndlpd----------tfk-pka--------------------aprra-aas------------avs------------------------pspvpsspqlatsapkrtsvapplap-------------------p-----pp--------------kgvsrnqsk---tsistsnansprqs-----q-----------------------a-----------------------------qmssryapppgvstapstpgvneapptvtsapipppkn-----pyapamqaaspslpknpyapppsygqpgilqptiptpniaspslgrattaa------------------------ppk-npyapppgsavspkphaagipaprmggvvappppvasstsslppppgisqqppaanappmattvdqeppkyppgd-rship------------------------eq-slpi----fn----slssil---ddi----kp--kiperyakhgvdmdkrin-llfdhlnnsdllsdesiaslkevctalea-rdfptanalniqi--a----t--n-h---------------------------------------------------------------------------------------------------------------------------------------------------------------------------------------------------------------------------------------------------------------------seetgnwhtgvkrliqms-----------------------------------------------e------al
'sec31_pichia_|150951472|ref|XP_001387795_2|_component_of_the_COPII_coat_of_ER_Golgi_vesicles_'                           mvk-is---ei------------------------------------------------------------------------------------------------------------------------------------------------------------------------------------------------------------------------------------------------------------------------------------------------------------------------------------------------------------------------------------------------------------------------------------------------------------------------------------------------------------------------------------------------------------------------------------------------------------------------------------------------------------------------------------------------------------------------------------------------------------------------------------------------------------------a--r--tstfawssdt--------lpilatg-tvagavdas-fn--------s-sssl------------------elwd------if--------------------------------s--a---------------------------------------------------------------------------------------t---------nt----nepi--f-------------------------------saavehrfyalawskpfe------------------grprgliaaaf-engviefwdaevli-iskd-----------------------la---k------a--------------s--------vhksskh-sg-p-vrslq---------fnp-lq--s--hvlvsggshgqifiwdtkkf----------------t------e------p----f-----s--------------pg------s---a-------m----t-pmdeissvaw--nnsvshilastgn------------------------------------------sg-ytsiwdlkskr-evlhlsytga--s----------------------------------granfshvawhptkstelitasdndac-----------------------------pliltwdlrnsn-apeki-l--------e-------g-hkkgvlsldwcq-----qdpellissgkdnttflwnpt---t---------------g------qklgeyp-tt-------------------------------------an-waf---------qtafapk-vpdif-atasfdgk-ivvqslqd-------tspp------------vs---ek--vts------n-ddnvfwn------q-lst-------------tdt--q-qpvfdikqapqwl---------k-tp-s-avsfgfgsklv-qvs-------kds------ng------------k----------------------------------------------siiniqkfvakg---------------------------q-ssssel----yt-a---l-kn---nn---f---ksiidek--------i---------s-snv--as------dldksdwkllqk--------laes-g---k-de---il-tev-tt------------------------------------------------------------------------------------------------eee------------------e-------------------------------------------------------------------------------------------------k------------------k---------------------------------------------------------------------------p---eteiesedkkngdsedvpasadd-----------------sffdnl---------g--------------------------------------------------------------------------------------ngkvvlenea------------------------pf---------------------------------------------------------------------------------------------v---------------------------------ps---gsfk-----------------------------------ifsak--vs--eedksliklvlgnkiedavhdciergkll-ealvlald-a----------------------s-------------------------------dd-ikekvknayf---kknv-k---k--evs-rvlysvssqnit----------------divs-nanv------a-nwkeiaagitsft-n-dpd-------------------df-----------------nski--------telgdriles----------kt-------------vads-----rdtaircylagnaldkiasiwlkelpa-------------------leahll---esdnaenvssp---s-earlialtnfvskiaayrsi-----------------------------sni--sg-e-----------i---sg----p-----------s---aepiskaiveytnlvagngef-elaniflql-------------------------l-----------------------------------ps-------------------dl-------------------a--------------------------------------------------gtekdrinkatg-a-------------------------------------v--a-----------------------------------------------------------------------------------------------------------------------------------------------------------------------------------------------------------------------------------------------------------------------------------------------------------------------------------------------------------------------------------------------------------------------------------------------------------------------------------------------------------avtasktvk--sgtsavansvtaktskvsrevsstpkpsyqatmppigaplapsaipsasvpssnpyvrasnpyaphvsstniykpaapvvqapppaqatavsppptgppkpvykqet-dgwndlpd----------tfk---s------------------kaparraaavv------------tatp-------------------sptplpqttvppmsippgpkrsmssgsaap-------------------p-----pp-----------kgsranskvavptiqssprpapvhvnnry-----a-----------------------pppsadvnapsnthsspvgvspstkknpyavapevaprvayapppaslsglgfsggaaappa-----p-----------------------------------pknpyap------------------sassvisprvsnagivppp-mgrgi-------------vspptsfgsmhaapiqpafsgvpppppaighqpaasa---pppppaaktpvptkskypkgd-rship------------------------ek-svli----yq----yltkvl---eav----kp-n-ipekytahgedlekrln-ilfdhlnnedlltddaiedlkevctales-kdiesasslntsf--a----a--n-h---------------------------------------------------------------------------------------------------------------------------------------------------------------------------------------------------------------------------------------------------------------------idqlgnwhrgitrlitma-----------------------------------------------e-----amy
'sec31_ncrassa_|85110541|ref|XP_963510_1|_hypothetical_protein_NCU06738_'                                                 mvr-lr---ei------------------------------------------------------------------------------------------------------------------------------------------------------------------------------------------------------------------------------------------------------------------------------------------------------------------------------------------------------------------------------------------------------------------------------------------------------------------------------------------------------------------------------------------------------------------------------------------------------------------------------------------------------------------------------------------------------------------------------------------------------------------------------------------------------------------p--r--taafawspga--------npllvtg-trsgavdad-fs--------d-etkl------------------elwd------lk--------------------------------ldsqeq-------------------------------------------------------------------------------------g---------le----lqpi--a-------------------------------sitaesrfydiawgqpnd------------------ehprgviagam-engsldlwdaekli-age-----------------------------d------a--------------l--------isrttkh-tg-p-ikalq---------fnp-lr--p--qvlatagakgelfvwdvndt----------------s------a------p----f-----r--------------lg------t----------------a-aahdidclaw--npkvanilatgga------------------------------------------gg-fvtvwdlktkk-asltlnn----------------------------------------hrkavsaiawdpenstklltassddta-----------------------------pvillwnlrnsq-apekt-l--------q-------g-hdqgilslswcq-----qdaglllscgkdnrtliwnpq---t---------------g------erygefp-ea-------------------------------------tn-wtf---------ytrfnph-npnls-atasfdgk-iaiqtlqn-------tnps------------aa---pa--a---q--nnl-sdddffs------k-aa--------------sqp--q-aasfslprapawi---------e-rp-v-gvsfgfggklv-ffn-------kve------ta------------a---------------------------------g--------qkrssklqissfsids-----------------------di--g-satdkf----eq-a---i-qs---gd---i---asiceeh--------i---------e-n-a--kt------deekaewqvmqt--------lses-d--gr-tk---ii-erl-gf------------------------------------------------------------------------------------------------ikd------------------e-------pv--------ee----------------akeaespmspepkqedsas-------------------------------------------l------------------k---------------------------------------------------------------------------p---nggeakkhrrvvsmwgdgdd-ge-----------------dflsei---------a---------------------------------------------------------------------------------------------atk------------------------ga---------------------------------------------------------------------------------------------k---------------------------------td---npfn-----------------------------------llsvg--nt--hledqitralilgkfekaveiclkeerws-daflianc-g----------------------s-------------------------------ke-lvekvqtayl---qqkr-gs--p--syl-rlissvvaknlw----------------diay-nadl------a-dwketmvtlctya-d--ps-------------------ef-----------------pdlc--------ealgdriles----------g-----------------n-----rkdasfcyligsklekvvglwvdelqe-------------------teqaa------lneeagdst---f-svhakslqqfiekvtifrhv-----------------------------tkf--nd-s-----------e---tsltegw-----------k---laalydkyleyadiaaahgql-svaqkyldl-------------------------l-----------------------------------pt-------------------sy-------------------pp------------------------------------------------aetarnrvrlatq-k-------------------------------------a-----------gaqtavrqatpa-----------------------------------g-r--------------------------------------------------------------------------------------------------------------------------------------------------------------------------------------------------------------------------------------------------------------------------------------------------------------------------------------------------------------------------------------------------------------------------------------tttttssrtaapvgyqqpsl--vpapanpsslnpyappvpapvsaaasnpyapplapvsaaasqygassstyappqnqgyapsgytpptqsyaptsvtgygvpaqnfgqpsplggppkatappvqlkrd-gvwndvpm----------vtk-----------------------apprr--ntp------------svap----------------------ltspfpgqpgiaspppagpfqqgaptpppp--------------pkgsa-------------------pprnvgapptgpprpssvssnatnpy-----a-----------------------p-----------------------pppaaglqptygvppaprtaspynpppsaaappanrya----------p------------------------------apatqqy------------------tqgppsgsgiapppasgaytpap-p-------------aasqqyaaappppragfsapppasrppgggpppaaga---ppqqqapppaappkpryppgd-rsnip------------------------eh-akel----vd----ilsrdm---qrv----as-k-apasfapqvkdtqkrln-ilfdhlnneeliktetidqlaqlagalag-knydiaskiqvei--s----k--e-k---------------------------------------------------------------------------------------------------------------------------------------------------------------------------------------------------------------------------------------------------------------------teecgqwmvgvkrlisms-----------------------------------------------k-----atp
'sec31_asper_|67540174|ref|XP_663861_1|_hypothetical_protein_AN6257_2_'                                                   mvr-lr---ei------------------------------------------------------------------------------------------------------------------------------------------------------------------------------------------------------------------------------------------------------------------------------------------------------------------------------------------------------------------------------------------------------------------------------------------------------------------------------------------------------------------------------------------------------------------------------------------------------------------------------------------------------------------------------------------------------------------------------------------------------------------------------------------------------------------p--r--tatfawspga----a---spliatg-tragavdad-fs--------n-etcl------------------elwd------la--------------------------------lgneda-------------------------------------------------------------------------------------g---------ae----lqpv--a-------------------------------kidtdsgfndlawtds-e------------------dnsrgiiaggl-esgslglwdadkll-sg---------------------------------------------------------------asskh-sg-a-ikalq---------fnp-rh--s--sllatggakgelyisdlndl----------------e------n------p----y-----r--------------lg------s---s-------t----a-raddiecldw--nkkvahilvtgss------------------------------------------ag-fvtvwdvktrk-esltlnn-----m----------------------------------grkavsavawdptkptklvtatphesd-----------------------------piinlwdlrnsh-apert-l--------r-------g-heagvlslswcn-----qdpdlllssgkdnrticwnpq---t---------------g------isygefp-vv-------------------------------------tn-wtf---------qtrwnpr-npnff-atasfdgr-isiqtiqn-------tste------------ta---ka--vadqn--qal-dgedffa------k-aq--------------sqp--q-vssfslpkapkwl---------e-rp-c-sstfgfggrvv-svn-------lle------kg------------g---------------------------------r-----------askikitpfevde-----------------------av--g-kstetf----es-a---l-ke---gd---l---ksicenr--------i---------t-s-a--at------eeeksdwrvida--------llsd-s--pr-kg---lv-eyl-gf------------------------------------------------------------------------------------------------ndq------------------a-------ed--------vs----------------eglaklglskedevngeaa-------------------------------------------p------------------k---------------------------------------------------------------------------e---srrpgarkhkrlqsmfdasp-dd-----------------nflsdl---------a---------------------------------------------------------------------------------------------ask------------------------ga---------------------------------------------------------------------------------------------k---------------------------------tn---npfq-----------------------------------ifnge--es--eadknitralllgdfekaldhalkedrms-dafmiaiv-g----------------------g-------------------------------qk-ciekaqehyf---skqt-es--p--nyv-rllasvvgknlw----------------dvvy-nadl------s-nwkeimvalctfa-d--ek-------------------df-----------------adlc--------dalgdrleeq------irntgd--------------kai-----rkdaslcylagsklekvvsiwieeqre-------------------neqaa------ietaaedss---f-sihvralqsliekvtifrqv-----------------------------tkf--ed-s-----------e---rtkdcdw-----------k---lsvlydkyieyadvvathgrl-qvaqkyldl-------------------------v-----------------------------------pe-------------------kh-------------------pe------------------------------------------------aeiarnriklamr-q-------------------------------------p--ttraqpatstarvvsnkplpq-----------------------------------p-a--------------------------------------------------------------------------------------------------------------------------------------------------------------------------------------------------------------------------------------------------------------------------------------------------------------------------------------------------------------------------------------------------------------------------------------ayqppttfsagaraatptsy--appapaanpyappaaasnpyappvaasnpyaptaaaanpyapsaaapsqstnpyapaggsyapaagyqprqqsfgapppsvggvpppprassqspatvttyttaknl-pawndlpe----------gfa--------------------kqpvsrrg--tpa------------ssapisspfpnqspavsqgpppagagpqrtpsvpppp--------------kg-------------------vpp-------------------pprmtsppsagqappnplsavppppa-----n-----------------------p-----------------------yaavpqspsvgsmappasiprgsspynapptipppsnr-----y-----------------------------------apspaaq------------------aaspqlqarapvppppqaaaspy-a-------------ppppaqplaanpyapstpppmqpplqqvpppqsagsr---pstassvkkaspappkyppgd-rship------------------------ae-arpi----fe----ilsedm---qrv----ks-r-apssfkaqvddaerrln-flfdhlnnedllkpntvqdmvqlaraiqa-rdyetartihidi--m----t--n-r---------------------------------------------------------------------------------------------------------------------------------------------------------------------------------------------------------------------------------------------------------------------tdecgnwmvgvkrlisms-----------------------------------------------k-----vtp
'sec31_spombe_|19112374|ref|NP_595582_1|_COPII_coated_vesicle_component_Sec31_predicted_'                                 m-r-lk---di------------------------------------------------------------------------------------------------------------------------------------------------------------------------------------------------------------------------------------------------------------------------------------------------------------------------------------------------------------------------------------------------------------------------------------------------------------------------------------------------------------------------------------------------------------------------------------------------------------------------------------------------------------------------------------------------------------------------------------------------------------------------------------------------------------------s--k--tatlawsprgv--ndn--qallalg-gytgt-egs-kn--------s-dtll------------------elwn------en------------------------------------p------------------------------------------------------------------------------------------------es----qkpv--g-------------------------------sidvktrfydlaweksl-------------------dkpmgviagsl-edggigfwdpaail-ksde-a--------------------------s------a--------------s--------iatykse-ng-silgpld---------fnr-lq--p--nllasgdnkgdvwvwdikhp----------------q------q------p----f-----a--------------lp----------k-------q----n-rssevhvvsw--nnkvshilasgna------------------------------------------te-yttvwdvklkr-qvlnlsyl----gaa--------------gvsa--------------atgavnsiawhpnnatrlataiddnrn-----------------------------piiltwdlrqpt-vpqni-l--------t-------g-hqkaalslswcp-----edptfllssgkdgramvwnve---t---------------g------eslgsfp-rs-------------------------------------gn-wyt---------ksswcps-nsnrv-avaslegk-vsifsiqs-------tntd------------ks---qe--a-sikgatsi-ddneffn------n-lps-------------iags-q-epsfslplapkwf---------k-vp-v-garfgfpnkiv-sfs-------pns------ke------------v---------------------------------t-------------itsa----pde-----------------------ve--q-deaksf----hs-sakfq-te---ke---i---tdfcqkg--------v---------e-e-s--as------eeeainwkllma--------vskr-a--sr-sk---fa-ell-gy------------------------------------------------------------------------------------------------ktlkpkndeddskvdesvakdsttpnelskn-------------------------------------------------------------------------------------------------------------------------------------------------------------------------------------------------------annenydd-ds-----------------sfygkl---------a-----------------------------------------------------------------------------------------------e------------svqevsiadkkdae---------------------------------------------------------------------------------------------i---------------------------------vk---dsfk-----------------------------------ifn-p-eds--dleknitealltgdvlsavkacleekkis-ealflstf-g----------------------g-------------------------------ke-crkcvrdafy---elq---ehkp--sym-rlsaciadndlq----------------nvvd-naev------s-ewkdifvfictya-t--dd-------------------ef-----------------aplc--------stlgqrledl----------ed--------------eks-----irsaefcyiaskslqsyanlwlkqlat-------------------stk----------tskaasa---y-gayveqltklmdkvsmfrsi-----------------------------vvy--kd-d-----------elsatkd---w-----------k---laglyevyiayakilsasgkf-ddamsylnl-------------------------v-----------------------------------pt-------------------ef---p----------------g------------------------------------------------akeeiqrltmll-------------------------------------------------------------------------------------------------------------------------------------------------------------------------------------------------------------------------------------------------------------------------------------------------------------------------------------------------------------------------------------------------------------------------------------------------------------------------------------------------------------------------------------------------------------------------------------------ephavppihqikqtgyapvq----------------pktsqassilptvprttsytspyattsshitpadvhplpppststt-agwndapmlgqlpmrraapsm-apv--------------------rspfp-gas------------saq-------------------------------------------paamsrt-------------------ssvstlppppptasmtasapaiasppppkvg---etyhpptasgtrvp-----p----------------------v------------------------------qqpshpnpytpvapqspvaaasrissspnmpp-----snpytpiavasstvnpahtykphggsqivpppkqpanrvvplpptasqrasayeppt-------------------------vsvpspsalspsvtpqlppvssrlppvsatrpqipqpppvstalpsssavsrppiatsagrsstaastsapltypagd-rship------------------------gn-lrpi----ye----mlnael---qrv----sq--slppqmsrvvhdtekrln-mlfdrlnsnv-lskpltdellalatslna-hdyqtasniqtni--v----t--t-l---------------------------------------------------------------------------------------------------------------------------------------------------------------------------------------------------------------------------------------------------------------------gdqcehwivgvtrlitls-----------------------------------------------k-----stt
'sec31_ciona_|198430079|ref|XP_002126968_1|_PREDICTED__similar_to_SEC31_homolog_A_'                                       mvk-ik---qv------------------------------------------------------------------------------------------------------------------------------------------------------------------------------------------------------------------------------------------------------------------------------------------------------------------------------------------------------------------------------------------------------------------------------------------------------------------------------------------------------------------------------------------------------------------------------------------------------------------------------------------------------------------------------------------------------------------------------------------------------------------------------------------------------------------n--v--ganyawspae----nh--pvyiaag-taaqqldat-fs--------s-nakl------------------elya------vd--------------------------------m--tdd-------------------------------------------------------------------------------------n---------yn----ikca--g-------------------------------sietenrfqkvvwgsgyae----------------npttsglivcgt-dkggieiynpekil-ene-------------------------v---d---------------------c--------ilsnskh-tg-p-vrsld---------fnn-fq--k--nlfasgandseiyiwdlknp----------------s------n------p----m-----t--------------pg------t---k-------t----q-ptsavgalaw--nkqvqhilastss----------------------------------------ltsgpccvvwdlrkne-piikvqdp----s----------------------------------grmqcsdvswhpdvatqlvlsseddhl-----------------------------pvvqlwdlrfat-spmkv-l--------e-------k-hskgvlsvswck-----qdsdllltcgkdnhiycwnpn---gs------------p-p------eilcele-tg-------------------------------------aq-wcf---------dvqwcpr-npnil-stgsfdgc-isihsimg-------gspv------------qsndqnqaqrnkia--daf-gs-dafa------gdapq-------------qqhtqp-kktiplkkppkwm---------r-rp-c-aasfsfggklv-sfe-------nnq------tt------------e---------------------------------n--q--hqt-sshrtvkisqvvtev-----------------------el--l-ersadl----rk-a---l-td--dtq---c---taychrk--------l---------e-k-a--qs------efeenfwsflkv--------nfep-e--pr-ke---fl-qll-gy------------------------------------------------------------------------------------------------npv------------------e-------lt--------ak----------------fsk---------------v-------------------------------------------l------------------g-----------------------------------------------------------------tttngissgidslsisaksesgddnvsngasssn-gl-----------------dafeqi--------------------------------------------------------------------------------------------------------------------------------------------------------------------------------------------------------------------------------------------------------avaqetkkqeeei---kpmv-----------------------------------i---pvadg--didslisqalligdyeaavdlclhsnrma-daivvama-g----------------------g-------------------------------sk-llektqkryf---das---e--s--kis-rllsavvtknwa----------------dvvk-scdl------e-nwkealaslltya-s--pq-------------------dl-----------------islc--------delgerlean----------p-----------------e----lkshaclcyicsgnierlvrcwssvnsq-------------------d-------------------------nngndiqdliekmmvlhrv-----------------------------aeqrsqg-g---------------saa---s-----------m---geasseklseyahmlasqgql-gaamemlpa-------------------------h-----------------------------------s-------------------------d--------------kis------------------------------------------------iqilrdrlyhsqg-d-------------------------------------t--v-------------------v-----------------------------------g-y---------------------------------------------------------------------------q------------------------------ppvfpfs-------------------------r--------------------------------------------------------------------------------------------------------------------------------------------------------------------------------------------------------------------------------------------------dgsrvghrpeaqvqprrqmgakgsgmyqqqqhlqhahqptstsrplqpqisaqipnyqppsvps--phrpqvnnpyarpmqqpsysgpqapsniftppsvaptsqvtg----------------mmpvqapsapyqpymaptpqtmsqsmgnppqppsnmyapdmekkhnsggwndpp-----------------------------------------------------------------------------------------------------------------------------------------------------------------------------------------------------------------------------------------------------------------------------a-----ldpnrv------------------------------pkkkkpttvqsppvanflvps-------------------------qpaiphdvykqptpkpidpaqlnlmtpaapvhnpmgnmmrpgvspmmggvqpsnnmmqnvpssapapsvptgalkdtp-kspip------------------------ae-hqil----qv----qfdqli---kka----ln-qnpnqqikrklddcsrrle-flydklrans-lspniigglhqvaqsmes-rdyanglrhhtri--v----t--qsn---------------------------------------------------------------------------------------------------------------------------------------------------------------------------------------------------------------------------------------------------------------------fseisafmpglksllqia-----------------------------------------------g-q---lri
'sec31_rattus_|14717392|ref|NP_148981_1|_SEC31_homolog_A_'                                                                m-k-lk---ei------------------------------------------------------------------------------------------------------------------------------------------------------------------------------------------------------------------------------------------------------------------------------------------------------------------------------------------------------------------------------------------------------------------------------------------------------------------------------------------------------------------------------------------------------------------------------------------------------------------------------------------------------------------------------------------------------------------------------------------------------------------------------------------------------------------d--r--tamqawspaq----nh--piylatg-tsaqqldat-fs--------t-nasl------------------eife------ld--------------------------------l--sdp-------------------------------------------------------------------------------------s---------ld----mksc--a-------------------------------tfssshryhkliwgphkmd--------------s-kgdvsgvliagg-engniilydpskii-agdk----------------------------e------v--------------v--------iaqkdkh-tg-p-vrald---------vni-fq--t--nlvasganeseiyiwdlnnf----------------a------t------p----m-----t--------------pg------a---k-------t----q-ppedisciaw--nrqvqhilasasp------------------------------------------sg-ratvwdlrkne-piikvsnh----s----------------------------------nwmhcsglawhpdvatqmvlaseddrl-----------------------------pvvqmwdlrfas-splrv-l--------e-------n-hargilaiawsm-----adpelllscgkdakilcsnpn---t---------------g------evlyelp-tn-------------------------------------tq-wcf---------diqwcpr-npavl-saasfdgr-irvysimg-------gsid------------gl---rq--kq------vd-klsssfg------n-ldpfgtgqplpplqipqqtsqh-sivlplkkppkwi---------r-rp-v-gasfsfggklv-tfe-------nvt------gq------------p---------------------------------qqga--e-q-prrqpvfisqvvtek-----------------------df--l-srseql----qh-v---v-es---qg---f---isycqkk--------i---------d-a-s--qt------dfeknvwsflkv--------kfee-d--sr-gk---yl-ell-gy------------------------------------------------------------------------------------------------rre------------------d-------lg--------ek----------------ial---------------a-------------------------------------------l------------------n---------------------------------------------------------------------------r-----vdgsdvalkdsdrvaqsd-geespaeegqllgerikeekqe------------------------------------------------------------------------------------------------------------c------------------------df---------------------------------------------------------------------------------------------l---------------------------------psagggtfn-----------------------------------i---s-vsg--didglitralltgnfesavdlclhdnrma-daiilaia-g----------------------g-------------------------------qe-llaqtqkkyf---aks---q--s--kit-rlitavvmknwk----------------eive-scdl------k-nwrealaavltya-k--pd-------------------ef-----------------salc--------dllgarlese----------g-----------------d--sllrtqaclcyicagnverlvacwtkaqd---------------------------------------------gsnplslqdliekvvilrka-----------------------------vql--tq-a-----------l---dtn---t-----------v---gallaekmsqyanllaaqgsi-aaalaflpd-------------------------n-----------------------------------tn-------------------q--------------------pd------------------------------------------------ivqlrdrlcraqg-r-------------------------------------s--v-------------------p-----------------------------------g-q---------------------------------------------------------------------------essrssyegqplpkggpgpfaghpqvsrvqsqqyypqv-------------------------r-----------------------------------------------------------------------------------------------------------------------------------------i-----------------------------------------------------------------aptvttwsdrtptalpshppaacpsdtqg--------gnppppgfimhgnvvpnspaplptspghmhsqpppypqpqpyqpaqqyslgtggsavyrpqqp--v--appaskrypnapyvspvasysgqphmytaqpassptsssaplppppssgasfqhggpgappsssayalppgt-------------tgtppaaselpasqrtgpq-ngwn-----------------------------------------------------------------------------------------------------------------------------------------------------------------------------------------------------------------------------------------------------------------------------dppa-----l-----------------------------------nrvpkkkklpenfmppvpitspimnpggdpqpqglqqqpsasgprssh-a-------------sfpqphlaggqpfhgiqqplaqtgmppsfskpntega---pgapigntiqhvqalptekit-kkpip------------------------de-hlil----kt----tfedli---qrc----ls-satdpqtkrklddaskrle-clydklrdqt-lsptiisglhsiarsiet-rnysegltvhthi--v----st-s-n---------------------------------------------------------------------------------------------------------------------------------------------------------------------------------------------------------------------------------------------------------------------fsetsafmpvlkvvlsqa-----------------------------------------------s-k---lgv
'sec31_gallus_|118092708|ref|XP_001232876_1|_PREDICTED__S__cerevisiae_SEC31_like_2_'                                      m-k-lk---ei------------------------------------------------------------------------------------------------------------------------------------------------------------------------------------------------------------------------------------------------------------------------------------------------------------------------------------------------------------------------------------------------------------------------------------------------------------------------------------------------------------------------------------------------------------------------------------------------------------------------------------------------------------------------------------------------------------------------------------------------------------------------------------------------------------------e--r--tavevwspan----nh--piylatg-tsaqqldas-fs--------t-natl------------------eife------vd--------------------------------f--rdp-------------------------------------------------------------------------------------s---------ld----mkqk--g-------------------------------tlpasnrfhkliwgnfgng--------------s--pessgviiggg-dngvltmysahril-asks----------------------------d------p--------------v--------igqtekh-sg-p-vrald---------fnp-fq--s--nllasgandseifiwdlnnf----------------s------v------p----m-----t--------------pg------t---k-------s----q-phedisvvsw--nrqvqhilssahp------------------------------------------sg-kavvwdlrkne-piikvsdh----s----------------------------------nrmhcsgmawhpevatqlvlsseddrl-----------------------------pviqiwdlrfat-splsq-l--------e-------g-htrgvlsvswcq-----adpelllssakdnrilcwnps---t---------------g------evvyelp-ir-------------------------------------sq-wcf---------dvqwcpr-npsvf-saatfdgw-iniysvmg-------gnle------------aq---qk--tq------ad-kisssfn------n-ldpfgtgqtlpplqvpeqvaqt-tlipplkkppkwi---------r-rp-v-gvsfafggkli-tfg-------ltk------ap------------g---------------------------------qqt---q-q-typhqvfisqvttet-----------------------ef--l-lrsrel----qm-a---l-qs---gn---l---ldyckgk--------i---------q-t-a--kl------kyeenlwkflkv--------nleq-e--sr-tk---ll-kll-gy------------------------------------------------------------------------------------------------ske------------------d-------lq--------kk----------------its---------------c-------------------------------------------l------------------s--------------------------------------------------------------------------------ngipdkqtlpeaddtntaq-pdqllinssddvaavssssaff------------------------------------------------------------------------------------------------------------d------------------------nl---------------------------------------------------------------------------------------------i---------------------------------pq-nmstle-----------------------------------i---p-vte--dtdglisqalllgnfegavelcmraerfa-daiilaia-g----------------------g-------------------------------en-llketqkryf---akr---k--t--kls-lllssivqqkwq----------------divc-tcdl------q-swkealailltys-k--he-------------------dy-----------------tqlc--------dmlgsrlele----------g-----------------d--aalsndaclcyissgnverlvecwvknhe---------------------------------------------tssplalqdliekvmvlsrs-----------------------------iem--lr-g-----------t---aep---a-----------p---gpvlaeqitqyasllasqgcl-aaamnylpn-------------------------s-----------------------------------sk-------------------e--------------------ll------------------------------------------------ieqlrdrlfhaqg-e-------------------------------------n--v-------------------g-----------------------------------d-q---------------------------------------------------------------------------p------------------------------pppfpyt-------------------------r-----------------------------------------------------------------------------------------------------------------------------------------v----------------------------------------------------nvgvtkhaspaaqrgstpegaahktdgrhpekpnyqssfaps--------apsqpsvpsffppqpvpamsaaphhvvppqtssspqtsiysrglpypqynvgmvpatasgpalsqs--qpfspvgarpvgpapfpsqpplsgqsmpmtspgvlpsgpalfapasipasqppaacplpvaaplgfssapfsspmnvgypqggpgapstkplpaaslppppiaq-eswt-----------------------------------------------------------------------------------------------------------------------------------------------------------------------------------------------------------------------------------------------------------------------------dpst-----a-----------------------------------rgslqkkklpekfaplapitapv-----------------------------------------------------mslptepqgihpqlsrlqesgqsp---pgapk-egslqyhqlpaekve-kkevp------------------------pe-hqgl----kt----tleglv---qrc----sa-vatdpktrrkledalqrle-tlydklreqa-lspailmglheiarciea-rnyqqglmvhtqv--v----ss-s-s---------------------------------------------------------------------------------------------------------------------------------------------------------------------------------------------------------------------------------------------------------------------fsevsgfmpvlkvlmtia-----------------------------------------------g-k---lnv
'sec31_homo_|119626316|gb|EAX05911_1|_SEC31_like_1_S__cerevisiae_isoform_CRA_e_'                                          m-k-lk---ev------------------------------------------------------------------------------------------------------------------------------------------------------------------------------------------------------------------------------------------------------------------------------------------------------------------------------------------------------------------------------------------------------------------------------------------------------------------------------------------------------------------------------------------------------------------------------------------------------------------------------------------------------------------------------------------------------------------------------------------------------------------------------------------------------------------d--r--tamqawspaq----nh--piylatg-tsaqqldat-fs--------t-nasl------------------eife------ld--------------------------------l--sdp-------------------------------------------------------------------------------------s---------ld----mksc--a-------------------------------tfssshryhkliwgpykmd--------------s-kgdvsgvliagg-engniilydpskii-agdk----------------------------e------v--------------v--------iaqndkh-tg-p-vrald---------vni-fq--t--nlvasganeseiyiwdlnnf----------------a------t------p----m-----t--------------pg------a---k-------t----q-ppedisciaw--nrqvqhilasasp------------------------------------------sg-ratvwdlrkne-piikvsdh----s----------------------------------nrmhcsglawhpdvatqmvlaseddrl-----------------------------pviqmwdlrfas-splrv-l--------e-------n-hargilaiawsm-----adpelllscgkdakilcsnpn---t---------------g------evlyelp-tn-------------------------------------tq-wcf---------diqwcpr-npavl-saasfdgr-isvysimg-------gstd------------gl---rq--kq------vd-klsssfg------n-ldpfgtgqplpplqipqqtaqh-sivlplkkppkwi---------r-rp-v-gasfsfggklv-tfe-------nvr------mp------------s---------------------------------hqga--e-qqqqqhhvfisqvvtek-----------------------ef--l-srsdql----qq-a---v-qs---qg---f---inycqkk--------i---------d-a-s--qt------efeknvwsflkv--------nfed-d--sr-gk---yl-ell-gy------------------------------------------------------------------------------------------------rke------------------d-------lg--------kk----------------al-------------------------------------------------------------------------------------------------------------------------------------------------------------------------kdsdqvaqsd-geespaaeeqllgehikeekee------------------------------------------------------------------------------------------------------------s------------------------ef---------------------------------------------------------------------------------------------l---------------------------------ps-sggtfn-----------------------------------i---s-vsg--didglitqalltgnfesavdlclhdnrma-daiilaia-g----------------------g-------------------------------qe-llartqkkyf---aks---q--s--kit-rlitavvmknwk----------------eive-scdl------k-nwrealaavltya-k--pd-------------------ef-----------------salc--------dllgtrlene----------g-----------------d--sllqtqaclcyicagnveklvacwtkaqd---------------------------------------------gshplslqdliekvvilrka-----------------------------vql--tq-a-----------m---dts---t-----------v---gvllaakmsqyanllaaqgsi-aaalaflpd-------------------------n-----------------------------------tn-------------------q--------------------pn------------------------------------------------imqlrdrlcraqg-e-------------------------------------p--v-------------------a-----------------------------------g-h---------------------------------------------------------------------------e------------------------------spkipye-------------------------k-----------------------------------------------------------------------------------------------------------------------------------------q-----------------------------------------------------------------qlpkgrpgpvaghhqmprvqtqqyyphge--------nppp-pgfimhgnvnpnaagqlptspghmhtqvppypqpqpyqpaqpypfgtggsamyrpqqp--vapptsnaypntpyissassytgqsqlyaaqhqassptsspatsfppppssgasfqhggpgappsssayalppgt-------------tgtlpaaselpasqrtgpq-ngwn-----------------------------------------------------------------------------------------------------------------------------------------------------------------------------------------------------------------------------------------------------------------------------dppa-----l-----------------------------------nrvpkkkkmpenfmppvpitspimnplgdpqsqmlqqqpsapvplssq-s-------------sfpqphlpggqpfhgvqqplgqtgmppsfskpniega---pgapigntfqhvqslptkkit-kkpip------------------------de-hlil----kt----tfedli---qrc----ls-satdpqtkrklddaskrle-flydklreqt-lsptitsglhniarsiet-rnysegltmhthi--v----st-s-n---------------------------------------------------------------------------------------------------------------------------------------------------------------------------------------------------------------------------------------------------------------------fsetsafmpvlkvvltqa-----------------------------------------------n-k---lgv
'sec31_mus_|244791271|ref|NP_081245_1|_SEC31_like_1_'                                                                     m-k-lk---ei------------------------------------------------------------------------------------------------------------------------------------------------------------------------------------------------------------------------------------------------------------------------------------------------------------------------------------------------------------------------------------------------------------------------------------------------------------------------------------------------------------------------------------------------------------------------------------------------------------------------------------------------------------------------------------------------------------------------------------------------------------------------------------------------------------------d--r--tamqawspaq----nh--piylatg-tsaqqldat-fs--------t-nasl------------------eife------ld--------------------------------l--sdp-------------------------------------------------------------------------------------s---------ld----mksc--a-------------------------------tfssshryhkliwgphkmd--------------s-kgdvsgvliagg-engniilydpskii-agdk----------------------------e------v--------------v--------iaqkdkh-tg-p-vrald---------vni-fq--t--nlvasganeseiyiwdlnnf----------------a------t------p----m-----t--------------pg------a---k-------t----q-ppedisciaw--nrqvqhilasasp------------------------------------------sg-ratvwdlrkne-piikvsdh----s----------------------------------nrmhcsglawhpdvatqmvlaseddrl-----------------------------pviqmwdlrfas-splrv-l--------e-------n-hargilavawsm-----adpelllscgkdakilcsnpn---t---------------g------evlyelp-tn-------------------------------------tq-wcf---------diqwcpr-npavl-saasfdgr-isvysimg-------gsid------------gl---rq--kq------vd-klsssfg------n-ldpfgtgqplpplqipqqsaqh-sivlplkkppkwi---------r-rp-v-gasfsfggklv-tfe-------sva------vp------------l---------------------------------qqga--e-q-qrrqpvfisqvvtek-----------------------df--l-nrsaql----qh-a---v-qs---qg---f---igycqkk--------i---------e-a-s--qt------efeknvwsflkv--------nfee-d--sr-gk---yl-ell-gy------------------------------------------------------------------------------------------------rke------------------d-------lg--------qk----------------ial---------------a-------------------------------------------l------------------n---------------------------------------------------------------------------k-----vdgpdvalkdsdqvaqsd-geespaaeeqllgerikeekqe------------------------------------------------------------------------------------------------------------c------------------------df---------------------------------------------------------------------------------------------l---------------------------------ps-aggtfn-----------------------------------i---s-vsg--didglitralltgnfesavdlclhdnrma-daiilaia-g----------------------g-------------------------------qe-llaqtqkkyf---aks---q--s--kit-rlitavvmknwr----------------eive-scdl------k-nwrealaavltya-k--pd-------------------ef-----------------salc--------dllgtrlere----------g-----------------d--sllrtqaclcyicagnverlvacwtkaqd---------------------------------------------gssplslqdliekvvilrka-----------------------------vql--tq-a-----------l---dtn---t-----------v---gallaekmsqyasllaaqgsi-aaalaflpd-------------------------n-----------------------------------tn-------------------q--------------------pn------------------------------------------------ivqlrdrlckaqg-k-------------------------------------p--v-------------------s-----------------------------------g-q---------------------------------------------------------------------------e------------------------------ssqspye-------------------------r-----------------------------------------------------------------------------------------------------------------------------------------q-----------------------------------------------------------------plskgrpgpvaghsqmprvqtqqyyphge--------nppp-pgfimqgnvipnpaaplptapghmpsqlppypqpqpyqpaqqysfgtggaaayrpqqp--vap--pasnaypntpyispvasysgqpqmytaqqassptsssaasfpppssgasfqhggpgappsssayalppgttgtppaaselpasqrtenqsfqdqasilegpq-ngwn-----------------------------------------------------------------------------------------------------------------------------------------------------------------------------------------------------------------------------------------------------------------------------dppa-----l-----------------------------------nrvpkkkkmpenfmppvpitspimnpsgdpqsqglqqqpstpgplssh-a-------------sfpqqhlaggqpfhgvqqplaqtgmppsfskpntega---pgapigntiqhvqalptekit-kkpip------------------------ee-hlil----kt----tfedli---qrc----ls-satdpqtkrklddaskrle-flydklreqt-lsptiinglhsiarsiet-rnyseglsvhthi--v----st-s-n---------------------------------------------------------------------------------------------------------------------------------------------------------------------------------------------------------------------------------------------------------------------fsetsafmpvlkvvlsqa-----------------------------------------------s-k---lgv
'sec31_crypto_|58260230|ref|XP_567525_1|_structural_molecule_'                                                            m-k-lk---di------------------------------------------------------------------------------------------------------------------------------------------------------------------------------------------------------------------------------------------------------------------------------------------------------------------------------------------------------------------------------------------------------------------------------------------------------------------------------------------------------------------------------------------------------------------------------------------------------------------------------------------------------------------------------------------------------------------------------------------------------------------------------------------------------------------s--r--tatfawdnts----ss--apllatg-avagaldes-fs--------n-esql------------------eiwq------pd--------------------------------f--gdv-------------------------------------------------------------------------------------s----nvklgge---gkpal--g-------------------------------sitvssrfnqlawsapst------------------thmkgvlaagm-etgevnvfdpskiv-tgas-a----------------------d---e------a--------------r--------ifksekh-tg-p-vrgld---------fns-iq--k--nlmltgsvnaeiyiydlnsp----------------nn-----a------p----i-----p--------------pg------p---t-------s----t-klneitalqw--nptvsrvfaasss------------------------------------------sg-ftsvwdlkagk-eivslqyg----gga----------------akgmetvggvaglqmgkrrgm-------sdatrlitaseddes-----------------------------piimlwdlrntr-apeki-l--------s-------g-hhkgvlsvswck-----qdadlllscgkdnrtlcwnpq---t---------------g------eiigelp-ts-------------------------------------nd-wsf---------qtswcpr-npdll-atasfdgh-igihslqt-------tsip------------sq---s---tekls--eaa-taddvfg------a-lgn-------------eqpqdetvnvlslkqapkwl---------r-rp-v-satfgfgglla-tts-------nlp-------g------------a---------------------------------s--g--k---hqsgvvhlrtvtteq-----------------------dv--l-nrakal----dq-t---dgqq---ek---l---akfcser--------a------------------------kdddeawkalqa--------lfka-n--sr-qe---lv-qll-gf------------------------------------------------------------------------------------------------sqe------------------e-------va--------kk----------------vqd---------------a-------------------------------------------i------------------k--------------------kfpnaikaagdatpviapleeesvktptaekpeaiedvsttsdagveshddkseksetkksenglfddetapgtpaaaa-aa-----------------dffssm----------------------------------------------------------------------------------------------------------------------------------as------------------------------------------------------galrnpqldsivshkseaaessvaatvgsrassvrdeivn---------------------------------ke---ntfq-----------------------------------iyp-e-ges--didklvtqalvmgdfksavdvclafdrfa-dalllavr-g----------------------g-------------------------------pd-llqstqnayf---aqq---ttsr--pfl-rvfqsivtedll----------------divq-nadl------s-ewkvafvvlctfa-k--dt-------------------df-----------------gnla--------eqigqrlqyr----------wrvlsasdsseakasakia-----rqdatlcylaakklekvvsiwvdemae-------------------eeeav-----------satr---y-tshaqalqsfiekvsvfkaa-----------------------------tgy--vd-edlltptesaaaaeagart---y-----------k---laglydryyeyadllatqglv-diaakyvkm-------------------------t-----------------------------------pv-------------------dy---k----------gseqvge------------------------------------------------ldkarqrilsaag-g-------------------------------------n--v-------------------g--------------------tkmaqttgkvqstags------------------------------------------------------------------------------------------------------------------------------------------------------------------------------------------------------------------------------------------------------------------------------------------------------------------------------------------------------------------------------------------------------------siargyapaqqasayassqpayalqqpttyaastapayqappaasgpy--qpaststayappqptpsygdsnpyapatvyqpssgyppngyrpsd----------------pqpqgygapqpsfgqtqampppprvgqtnapisspplipgsqqrgi-sgwndapt----------fap---k--------------------rp------------------------------------qsaakdvkkasailspfpnsadplaaagaglntaga--------------------------------------apppgrspqpgv---ippppknarppsia-----a----------------------k------------------------------vqppptvqqqqqfhqhaqhqqqqrqqqltsppaaagpp-----psafsrppppgaragpppgafagpppqralsplgpgrlssppgsqirppsa-------------------------vqrppsqpgqvqsldggitgmggppppgsrmagpppgrsatpqqqqrqqiippatspsqtkiqspsseqvkprhpagd-rship------------------------ea-skpi----ye----ilsgel---tkv----kq-snipphvkrivddterrln-ilfdglnnet-vpkqavdmmneiskaiaa-rdlnaalamhvel--l----t--t-a---------------------------------------------------------------------------------------------------------------------------------------------------------------------------------------------------------------------------------------------------------------------sgdmtswapgvkqiirl-------------------------------------------------------ga
'_Scer_SEC31YDL195W'                                                                                                      mvk-la---ef------------------------------------------------------------------------------------------------------------------------------------------------------------------------------------------------------------------------------------------------------------------------------------------------------------------------------------------------------------------------------------------------------------------------------------------------------------------------------------------------------------------------------------------------------------------------------------------------------------------------------------------------------------------------------------------------------------------------------------------------------------------------------------------------------------------s--r--tatfawshdk--------ipllvsg-tvsgtvdan-fs--------t-dssl------------------elws------ll--------------------------------a--a-------------------------------------------------------------------------------------------------ds----ekpi--a-------------------------------slqvdskfndldwshn-----------------------nkiiagal-dngslelystnean-na------------------------------i------n--------------s--------marfsnh-ss-s-vktvk---------fna-kq--d--nvlasggnngeifiwdmnkc----------------t------espsnytp----l-----t--------------pg------q---s-------m----s-svdevislaw--nqslahvfasags------------------------------------------sn-fasiwdlkakk-evihlsytspnsg----------------------------------ikqqlsvvewhpknstrvatatgsdnd-----------------------------psiliwdlrnan-tplqt-l---n----q-------g-hqkgilsldwch-----qdehlllssgrdntvllwnpe---s---------------a------eqlsqfp-ar-------------------------------------gn-wcf---------ktkfape-apdlf-acasfdnk-ievqtlqn-------ltnt------------ld---eq--etetk--qqe-setdfwn------n-vsr-------------eesk-e-kpsvfhlqaptwy---------g-ep-spaahwafggklv-qit-------pdg------kg------------v-------------------------------------------------sitnpki-------------------------sg--l-esnttl----se-a---l-kt---kd---f---kplinqr--------l---------v-k-v--id------dvneedwnllek--------lsmd-g---t-ee---flkeal-af------------------------------------------------------------------------------------------------dnd------------------e-------sd---------------------------------------------------------------------------------------------------------------------------------------------------------------------------------------------------aqddannekedd-ge-----------------effqqi---------e-----------------------------------------------------------------------------------------------t------------------------nf---------------------------------------------------------------------------------------------q---------------------------------pe---gdfs-----------------------------------l---s---g--nieqtisknlvsgniksavknslendllm-eamviald-s----------------------n-------------------------------nerlkesvknayf---akyg-sk--s--sls-rilysiskrevd----------------dlve-nldv------s-qwkfiskaiqnly-pndia-------------------qr-----------------neml--------iklgdrlken----------g-----------------h-----rqdsltlylaagsldkvasiwlsefpd-------------------ledklk--------kdnkti---y-eahsecltefierftvfsnf-----------------------------ing--ss-t---------------------i-----------n---neqliakflefinlttstgnf-elateflns-------------------------l-----------------------------------ps-------------------dn-------------------ee------------------------------------------------vktekarvliasg-k-------------------------------------s--l-------------------p-----------------------------------a-q---------------------------------------------------------------------------n------------------------------------------------------------------------------------------------------------------------------------------------------------------------------------------------------------------------------------------------------------------------------------------------------p--------a-tattskakytnaktnknvpvlptpgmpsttsipsmqapfygmtpgasanalppkp-yvpat--ttsapvhtegkyappsqpsm-aspfvnktnsstrlnsfapppnpya-tatvpatnvsttsipqntfapiqpgmpimgdynaqsssipsqppinavsgqtphlnrkan-dgwndlpl----------kvk---e--------------------kpsra-kav------------svap--------------------------pnilstptplngipanaastmpppplsrap-----ssvsmvsp------p--------------plhknsrvpslvatsesprasisnpy-----a-----------------------p---------pqssqqfpigtistanqtsntaqvassnpyapppqqrvatplsggvppaplp----------k------------------------------asnpyapt--attqpngssypptgpytnnhtmtspppvfnkpptgppp-i--------------------smkkrsnklasieqnpsqgatypptlsssa---splqpsqpptlasqvntsaenvsheip------------------------ad-qqpi----vd----flkeel---arv----tp-l-tpkeyskqlkdcdkrlk-ilfyhlekqdlltqptidclhdlvalmke-kkykeamvihani--a----t--n-h---------------------------------------------------------------------------------------------------------------------------------------------------------------------------------------------------------------------------------------------------------------------aqeggnwltgvkrligia-----------------------------------------------e-a---tln
'_Sbay_c842_3251'                                                                                                         mvk-la---ef------------------------------------------------------------------------------------------------------------------------------------------------------------------------------------------------------------------------------------------------------------------------------------------------------------------------------------------------------------------------------------------------------------------------------------------------------------------------------------------------------------------------------------------------------------------------------------------------------------------------------------------------------------------------------------------------------------------------------------------------------------------------------------------------------------------s--r--tatftwshdk--------ipllvsg-tvsgtvdan-fs--------t-dssl------------------elws------ll--------------------------------t--t-------------------------------------------------------------------------------------------------ds----ekpm--a-------------------------------slqvdskfndldwshn-----------------------nktiagal-dngtlelysigdah-dt------------------------------i------v--------------s--------takfsnh-ss-s-vktvk---------fns-kq--d--nvlasggnngeifiwdmnkc----------------t------espssytp----l-----t--------------pg------q---s-------m----s-svdevnslaw--nqslahvfasags------------------------------------------sn-fasiwdlkakk-evihlsytspnsg----------------------------------ikqqlsvvewhpknstrvatatgsdnd-----------------------------psilvwdlrnan-tplqt-l---s----q-------g-hqkgilsldwch-----qdenlllssgrdntvllwnpe---s---------------a------eelsqfp-sr-------------------------------------gn-wcf---------ktkfape-apdlf-acasfdnr-ievqtlqn-------ltnt------------ld---eq--etetk--qqe-sdtdfwn------n-vsr-------------eesk-e-kptvfhlqapswy---------g-ep-spaahwafggklv-qit-------pdg------kg------------v-------------------------------------------------sitnpkv-------------------------sg--l-esnttl----se-a---l-ks---kd---f---kplinqr--------l---------v-k-v--id------dvneedwnllek--------lsmd-g---t-de---flkeaf-af------------------------------------------------------------------------------------------------dnd------------------e-------sd---------------------------------------------------------------------------------------------------------------------------------------------------------------------------------------------------sqddaasdnqdd-ge-----------------effqqi---------e-----------------------------------------------------------------------------------------------t------------------------nf---------------------------------------------------------------------------------------------q---------------------------------pk---nnft-----------------------------------l---a---d--nteqtisknlvsgniksavknslendllm-eamiiald-s----------------------n-------------------------------nerlkesvknayf---tkyg-sk--s--sls-rvlysiskkevd----------------dlve-nldv------s-qwkfiskaiqnlh-pndip-------------------rk-----------------neml--------iklgdrlken----------g-----------------h-----rqdsltlylaagsldkvasiwlaefsa-------------------ledklk--------edskti---y-eahsecltefierftvfssf-----------------------------vsg--sf-t---------------------i-----------n---neqliskflefinlttstgnf-elateflnt-------------------------l-----------------------------------ps-------------------dn-------------------ee------------------------------------------------vktekarvliasg-k-------------------------------------s--l-------------------a-----------------------------------a-h---------------------------------------------------------------------------n-------------------------------------------------------------------------------------------------------------------------------------------------------------------------------------------------------------------------------------------------------------------------------------------------------------------atatatrkgkysnsknvpalptpgmpsttsi--sgmqtpfygmasvpgtgapkpyvptg--taavpvhtegkyapphqp-smsspfanktnsstrlnsfapppnpyatpaavstatsatstfpqnsfapiqpgmpimndfnaqsssippqasisavsgqtphlnrkan-dgwndlpl----------kvk---e--------------------rpsra-kav------------svap--------------------------pnilsaatplngvstyagnnmpppplsrap-----ssvsmvsp-----pp--------------pphktsrvpslvatsesprasvsnpy-----a-----------------------p-------sqs---iqppvgtpslksptltpiqapssnpyapplqprvatplaagvpstpls----------k------------------------------asnpyaptaaaqpngssypsnaysnnhtmapmasqppisnkaaagppp-i--------------------smkkrsnklasidqkqpqaaafppplsssa---splqtsqpptlaspantstenvnnevp------------------------ad-qqpi----vd----flkeel---arv----tp-l-tpkeyskqlkdcdkrlk-ilfyhlekqdlltqptidrlhdlvalmke-kkykeamtvhadi--a----t--n-h---------------------------------------------------------------------------------------------------------------------------------------------------------------------------------------------------------------------------------------------------------------------aqeggnwltgvkrligia-----------------------------------------------e-a---tln
'_Smik_c193_2514'                                                                                                         mvk-la---ef------------------------------------------------------------------------------------------------------------------------------------------------------------------------------------------------------------------------------------------------------------------------------------------------------------------------------------------------------------------------------------------------------------------------------------------------------------------------------------------------------------------------------------------------------------------------------------------------------------------------------------------------------------------------------------------------------------------------------------------------------------------------------------------------------------------s--r--tatfawshdk--------ipllvsg-tvsgtvdan-fs--------s-dssl------------------elws------ll--------------------------------a--s-------------------------------------------------------------------------------------------------ds----ekpi--a-------------------------------slqvdskfndldwshn-----------------------nkiiagal-dngslelystnevn-da------------------------------i------s--------------s--------makfsnh-ss-s-vktvk---------fna-kq--d--nvlasggnngeifiwdmnkc----------------t------espanytp----l-----t--------------pg------q---s-------m----s-svdevnslaw--nqslahvfasags------------------------------------------sn-fasiwdlkakk-evihlcytspnsg----------------------------------ikqqlsvvewhpknstrvatatgsdnd-----------------------------psilvwdlrnan-tplqt-l---n----q-------g-hqkgilsldwch-----qdenlllssgrdntvllwnpe---l---------------a------eqlsqfp-tr-------------------------------------gn-wcf---------ktkfape-apdlf-acasfdnk-ievqtlqn-------ltnt------------ld---eq--esetk--qqe-setdfwn------n-vsr-------------eesk-e-kpivfhlqapswy---------g-ep-spaahwafggklv-qit-------qdg------kg------------v-------------------------------------------------sitnpkv-------------------------sg--l-esnttl----se-a---l-ks---kd---f---kplinqr--------l---------v-k-v--id------evneedwnllek--------lsmd-g---t-de---flkeaf-af------------------------------------------------------------------------------------------------dnn------------------e-------sd---------------------------------------------------------------------------------------------------------------------------------------------------------------------------------------------------aqedvdnekvdd-ge-----------------effqqi---------e-----------------------------------------------------------------------------------------------t------------------------sf---------------------------------------------------------------------------------------------q---------------------------------pe---gafs-----------------------------------l---a---d--nveqtisknlvsgniksavknslennllm-eammiald-s----------------------n-------------------------------nerlkesvknayf---akyg-sk--s--sls-rilysvskkevg----------------dlvd-nldv------s-qwkfiskaiqnly-pndva-------------------lk-----------------neml--------iklgdrlknn----------g-----------------h-----rqdsltlylaagsldkvasiwlaefpd-------------------ledklk--------kdnkti---y-eahsecltefierftvfssf-----------------------------ing--ns-t---------------------i-----------n---neqliskflefinlttstgnf-elateflns-------------------------l-----------------------------------ps-------------------dn-------------------ee------------------------------------------------vkteksrvlvasg-k-------------------------------------s--l-------------------s-----------------------------------p-q---------------------------------------------------------------------------n------------------------------------------------------------------------------------------------------------------------------------------------------------------------------------------------------------------------------------------------------------------------------------------------------p--------vtatttskakytnaktnkkvpvlptpgmpsttsip--gvhapfygttpgastgalppnsyapaatt--gapvhtegkyapsqp-smmtpfanktnsftrlnsfapppnpya-taatsaatasttsipqsafapiqpgmpimsdfnapsssipsqppisaisgqtphlnrkan-dgwndlpl----------kvk---e--------------------kpsra-kav------------svap--------------------------pnilstptplnsvpahaantmpppplsrap-----ssvsmvsp------p--------------plhktsrvpslvatsesprasisnpy-----a-----------------------p---------s---qsaqqplmgtssitsqtsnaqaanpyapppqprvatpllgaippapls----------k------------------------------asnpyapt--aatqpngssyaptnayanthtvtspppisnklpagppp-i--------------------smkkrsnksanidqkpsqaesypptlsssa---splqtsqpptlasqsntstenvsrevp------------------------ad-qqpi----vd----flkgel---arv----tp-l-tpkeyskqlkdcdkrlk-ilfyhlekqdlltqptldrlhdlvalmke-kkykeamaihadi--a----t--n-h---------------------------------------------------------------------------------------------------------------------------------------------------------------------------------------------------------------------------------------------------------------------aqeggnwltgvkrligia-----------------------------------------------e-a---tln
'_Spar_c429_3045'                                                                                                         mvk-la---ef------------------------------------------------------------------------------------------------------------------------------------------------------------------------------------------------------------------------------------------------------------------------------------------------------------------------------------------------------------------------------------------------------------------------------------------------------------------------------------------------------------------------------------------------------------------------------------------------------------------------------------------------------------------------------------------------------------------------------------------------------------------------------------------------------------------s--r--tatfawshdk--------ipllvsg-tvsgtvdan-fs--------t-dssl------------------elws------ll--------------------------------a--a-------------------------------------------------------------------------------------------------ns----eepi--a-------------------------------slqvdskfndldwshn-----------------------nkiiagal-dngslelystnegn-na------------------------------i------n--------------s--------lakfsnh-ss-s-vktvk---------fna-kq--d--nvlasggnngeifiwdmnkc----------------t------espsnytp----l-----t--------------pg------q---s-------m----s-svdevnslaw--nqslahvfasags------------------------------------------sn-fasiwdlkakk-evihlsftspnsg----------------------------------ikqqlsvvewhpknstrvatatgsdnd-----------------------------psiliwdlrnan-tplqt-l---n----q-------g-hqkgilsldwch-----edehlllssgrdntvllwnpe---s---------------a------eqlsqfp-ar-------------------------------------gn-wcf---------ktkfape-apdlf-acasfdnk-ievqtlqn-------ltnt------------ld---eq--etetk--qqe-setdfwn------n-vsr-------------eesk-e-kpivfhlqaptwy---------g-ep-spaahwafggklv-qit-------pdg------kg------------v-------------------------------------------------sitnpki-------------------------lg--l-esnttl----se-a---l-kt---kd---f---kplinqr--------l---------v-k-v--id------dfneedwnllek--------lsmd-g---t-de---flkeal-af------------------------------------------------------------------------------------------------dnd------------------e-------sd---------------------------------------------------------------------------------------------------------------------------------------------------------------------------------------------------vqdesnnekedd-ge-----------------effqqi---------e-----------------------------------------------------------------------------------------------t------------------------nf---------------------------------------------------------------------------------------------q---------------------------------pd---gafs-----------------------------------l---a---d--nveqtisknlvsgniksavknslendlll-eamviald-s----------------------d-------------------------------nerlkesvknayf---skng-sk--s--sls-rilysvskrevd----------------dlve-nldv------s-qwkfiskaiqnly-pndia-------------------qr-----------------neml--------iklgdrlken----------g-----------------h-----rqdslilylaagsldkvasiwltefpd-------------------ledklk--------kdnktv---y-eahsecltefierftvfsnf-----------------------------isg--ns-t---------------------i-----------n---neqliskflefinlttstgnf-elateflns-------------------------l-----------------------------------ps-------------------dn-------------------ee------------------------------------------------vktekarvliasg-k-------------------------------------s--l-------------------p-----------------------------------a-q---------------------------------------------------------------------------n------------------------------------------------------------------------------------------------------------------------------------------------------------------------------------------------------------------------------------------------------------------------------------------------------p--------vtatttskakytnskanknvpvlptpgmpsttsipsvqapfygmtpgapsgalppkpyvpatt--ttsapihtegkyapphqp-s-mmspfaktssstrlnsfapppnpya-taavpvatasttsipqnsfapiqpgmpimgdynaqsnstpsqppinavsgqtphlnrkan-dgwndlpl----------kvk---e--------------------kpsra-kav------------svap--------------------------pnilstptplngihahatstmpppplsrap-----ssvsmvsp------p--------------plhktsrvpslvatsesprasisnpy-----a-----------------------p---------pqpsqqfpvgapsttsqtsnaaqatssnpyapppqprvatplsggvppaplp-----k-----------------------------------asnpyapa--attqpngssypptsaytnnhsmtspppvfnkppagppp-i--------------------smkkrgnklasidqkpsqaatypptlsssa---splqpsqpptlasqantstenvsheip------------------------ad-qqpi----vd----flkeel---arv----tp-l-tpkeyskqlkdcdkrlk-ilfyhlekqdlltqptidclhdlvalmke-kkykeamvihadi--a----t--n-h---------------------------------------------------------------------------------------------------------------------------------------------------------------------------------------------------------------------------------------------------------------------aqeggnwltgvkrligia-----------------------------------------------e-a---tln
'Scas_Contig701_45'                                                                                                       mvk-la---ey------------------------------------------------------------------------------------------------------------------------------------------------------------------------------------------------------------------------------------------------------------------------------------------------------------------------------------------------------------------------------------------------------------------------------------------------------------------------------------------------------------------------------------------------------------------------------------------------------------------------------------------------------------------------------------------------------------------------------------------------------------------------------------------------------------------s--r--tatfawsqd------k--ipyivtg-tasgtiaad-fs--------n-dstl------------------elws------ll--------------------------------s--dp--------------------------------------------------------------------------------------k---------kd----ptpv--a-------------------------------sittdarfkdldwsfd-----------------------nkfiagalddngkielfskeend-tkis----------------------------l------k--------------s--------lgkfkkh-tt-a-vntlr---------fnp-kq--q--nvlasagnngeiliwdinkt----------------ls-stdys------p----s-----a--------------pg------i---a-------m----s-tqdeiksvsw--nkslahvfasagd----------------------------------------t-tt-yasiwdlkakk-evihlnyt----spk----------------tg--------------lkpnlavvewhpkvttyvatasgsdsd-----------------------------pviliwdlrnsn-mpmtt-l--------e-------gphtkgimsldwct-----kdeslllssgrdgivalwdtk---a---------------n------evsttyp-tr-------------------------------------sq-wcf---------ktkfape-npdif-asagfdgq-invntlqd-------ltns------------qd---sq--tqadt--nke-sesefwn------h-vst-------------stpl-e-kptvskihapnwy---------gnrs-p-aaqwafggklv-kis-------kdg------kg------------v---------------------------------e-------------ivkp-----kv-----------------------qg--m-ecnlkl----ne-a---l-lt---dd---y---rplinqr--------l---------v-k-p--in------dvneedwsllek--------lsmd-g---k-td---flkdaf-af------------------------------------------------------------------------------------------------dde------------------geevedekpe-------------------------------------------------------------------------------------------------------------------------------------------------------------------------------------------------------ealkssss-ge-----------------effqsi---------e-----------------------------------------------------------------------------------------------t------------------------kf---------------------------------------------------------------------------------------------q---------------------------------pe---gkye-----------------------------------l------kd--pleqkiaqklvvknlkqaikdtldnelll-ealviald-s----------------------q-------------------------------dtfvkdlvknayf---tky---adks--sla-rvlysvskndid----------------dmix-nldi------n-qwkytvkniynll-k--dd-----------------eaqr-----------------nekl--------vaigdrlleh----------g-----------------e-----rqdaliiylaassldkvasiwlkefpv-------------------leeklk--------lthksl---y-eahlecitefverftvfsnf-----------------------------vgg--na-------------------m---i-----------n---ndaliakflefvsltaatgnf-elassfldh-------------------------l-----------------------------------pg-------------------dn---e----------------q------------------------------------------------vntekervliasg-k-------------------------------------t--v-------------------k-----------------------------------k-q---------------------------------------------------------------------------------------------------------------------------------------------------------------------------------------------------------------------------------------------------------------------------------------------------------------------------------------------------------------------------------lpqttmstktaarrtytqqpmgtipqqqqqqsvpmpnthsgisayappvqavnqtpyyananrtasvvhksnp--yaptggvqtphetsfgppvpgasplnqaisnppiqqtipppqlqp----------------tssfitpknpyaipqpeqpeqnpspalmtaahplsgqaphlnrnan-dgwndlsl----------qmaeket--------------------kpsra-kpiaigsinsstqiaqpqr-----------------------------psipnnpmtpmssnpnqppppplsrassqvysqspaaprris-------------------rasslipvn---ehvrkpsvktnnpy-----a----------------------p------------------------------tvqqapkpqpnaytpsststptpgmglqqippnspyvg-----tpqqqpvnpyapppaasvaqvnnpyapsqqplapgqaptgsssppkqapip------------------------ppp------------------------------tkmtrtrpqqegpaavalpppkavstadvspsplstressvepgtv-kgqip------------------------pe-qqel----vn----ylkeel---grv----tp--lvpaayskqvkdcdkrlk-ilykhlenqdlltqptidklnhlvalmke-kkykdamnivtdi--a----i--n-n---------------------------------------------------------------------------------------------------------------------------------------------------------------------------------------------------------------------------------------------------------------------aqevgnwltgvkrlisla-----------------------------------------------d------aa
'Sklu_Contig2382_2'                                                                                                       mvk-la---ey------------------------------------------------------------------------------------------------------------------------------------------------------------------------------------------------------------------------------------------------------------------------------------------------------------------------------------------------------------------------------------------------------------------------------------------------------------------------------------------------------------------------------------------------------------------------------------------------------------------------------------------------------------------------------------------------------------------------------------------------------------------------------------------------------------------p--r--tatfawshdk--------vpllatg-tasgtvdad-fs--------s-estl------------------elws------ll--------------------------------s--a-------------------------------------------------------------------------------------------------dv----ekpq--g-------------------------------sitasakfndldwspd-----------------------nsilagal-dngiveffspkel-----------------------------------------k--------------s--------vakiskh-tt-p-vntlk---------fna-kq--d--nvlcsgdsrgeifiwdinki----------------t------s-s-gyvp----f-----s--------------pg------v---a-------m----t-pidevyslaw--nqslahvfasags------------------------------------------sg-ytsiwdlkakk-evlhlsytspstg----------------------------------aknhlsvvewhpsnstkiatatgndnd-----------------------------pvilvwdlrnak-aplqa-m---s----q-------g-hskgilsldwck-----qdenlllssgrdntcalwnpq---t---------------a------qklsqfp-tr-------------------------------------gn-wcf---------ktkfape-apdlf-asasldnk-iqvqtlqn-------ltnk------------ld---le--divsk--qqe-seadfwn------n-vse-------------qgcn-e-kptvikmqapswy---------g-nr-sagaqwafggklv-sit-------adg------rg------------v-------------------------------------------------sitkpai-------------------------pg--l-eknsml----dk-a---l-es---kn---f---kpiinkr--------l---------v-q-s--in------svneddwnllek--------lsld-g---r-es---flkeal-af------------------------------------------------------------------------------------------------dde------------------d-------ed----------------------------------------------------------------------------------------------------------------------------------------------------------------------------------------------------eaksqkqsede-ge-----------------dffknl---------n-----------------------------------------------------------------------------------------------e------------------------ks---------------------------------------------------------------------------------------------v---------------------------------pk---gsfv-----------------------------------m---d--is--eksssltkslvsgdlksavastleqdlll-esliiald-s----------------------e-------------------------------denlrqkvknvyf---skyv-nd--s--plt-rilysiseknvd----------------dlve-nvdv------s-qwkyitkaiytyt-padvs-------------------kr-----------------nell--------vklgkrvlds----------g-----------------n-----redalvlylaagslddvasiwlkefsg-------------------lesqlk--------skkgti---y-eahlecltefverftvfssf-----------------------------asdgkdg-k---------------------l-----------a---neglisrflefvnlisangdf-nlalkfldn-------------------------l-----------------------------------ps-------------------en-------------------ee------------------------------------------------vkmekqrvliasg-k-------------------------------------s--a-------------------slatsnnvaankasryaaaannapfsvpgiapslpvg-g-----------------------------------------------------------------------------------------------------------------------------------------------------------------------------------------------------------------------------------------------------------------------------------------------------------------------------------------------------------------------------------------------svipppnplaprvpsstfvqssplasrnasfaapvaapsvvpsksnayapssigaaanl--nkyappasvspvalpiapiasvpvnpyapsasgiaaaptnpytvp------------spgnqfvntfkpvanpvpagiprsgetpiqqpplssiasgqtphlnkkan-dgwndlsl----------dvk---e--------------------kqtra-kpv------------stap-----------------------------igvgvmpgtsstpsnagvpppplsrvt-----ssanvivp------p--------------p---------pkstsrsassngsnpy-----a-----------------------p----------------------------------ppisnahtpvasspyapppatnfaqpa-----a-----------------------------------pnpyapstqqlagtlqgqatstqyaatplnngsqvappppksvvgppp-k-------------strrknhadqdidsanallesvqkkpevsfpapvpap---ipvssapvpatpsptteptee-pskip------------------------ed-qqpl----id----fltsel---arv----tp-l-ipheytkqlkdcnkrlk-ilfnhlekqdlltqptidklhqlveflke-hkyseamqvhvdi--a----t--n-h---------------------------------------------------------------------------------------------------------------------------------------------------------------------------------------------------------------------------------------------------------------------aeeagnwltgvkrligia-----------------------------------------------e-a---tss
;
END; [Characters]

BEGIN Distances;
DIMENSIONS ntax=52;
FORMAT labels=left diagonal triangle=both;
MATRIX
[1] 'sec31_Volca1|120559|estExt_fgenesh5_synt_C_80120'                                                                         0.0 0.6195547 0.31703204 0.7331863 0.610628 0.78484106 0.82195574 0.7275574 0.75376886 0.7342733 0.86149937 0.90163934 0.7687204 0.7599602 0.722 0.73616016 0.6906318 0.80614656 0.76320755 0.5594493 0.80536133 0.8442077 0.7564378 0.6296296 0.74647886 0.8991173 0.70264965 0.7407407 0.8496894 0.69954646 0.7167167 0.7180294 0.7728216 0.76221496 0.7480916 0.7522936 0.7421791 0.7247609 0.71398306 0.76374745 0.73015875 0.6994709 0.7090336 0.70418006 0.7035491 0.72564614 0.76637554 0.76797384 0.76965064 0.76965064 0.7705443 0.75
[2] 'sec31_Poptr1_1|821436|estExt_fgenesh4_pg_C_LG_IX1026'                                                                     0.6195547 0.0 0.6220767 0.72508216 0.5213755 0.7586207 0.7936963 0.7358101 0.75322104 0.7180851 0.8631841 0.9114754 0.77564716 0.7627119 0.7327103 0.7191781 0.7077577 0.806489 0.7571977 0.39307788 0.8098511 0.8446727 0.75104165 0.36900368 0.7288977 0.8655779 0.68615985 0.7288136 0.84962404 0.6942889 0.7024876 0.6996839 0.7854251 0.7752688 0.7532328 0.74219537 0.7404255 0.70168066 0.71564484 0.74719673 0.6805556 0.6949686 0.6758184 0.6878981 0.6980352 0.71163243 0.776699 0.781014 0.7788565 0.7780172 0.7894191 0.76154673
[3] 'sec31_Chlre4|195444|SAN_157416'                                                                                           0.31703204 0.6220767 0.0 0.7226355 0.60651165 0.78194606 0.824222 0.72462314 0.7415295 0.72025055 0.83435583 0.89836067 0.7715877 0.7523992 0.73457944 0.7325056 0.69319373 0.79908675 0.7692308 0.5657568 0.79843223 0.844189 0.7442827 0.6372819 0.7376093 0.90399003 0.7086093 0.74854934 0.8587223 0.7091503 0.7162162 0.7148718 0.7872984 0.74868006 0.74179894 0.7522124 0.7536688 0.7150206 0.71620226 0.7556428 0.7241379 0.7112245 0.71457905 0.7097107 0.71198386 0.7241379 0.7714286 0.77613515 0.77248675 0.76931214 0.778697 0.75342464
[4] 'sec31_CMER|CMR203C_vesicle_coat_complex_COPII_subunit_Sec31'                                                              0.7331863 0.72508216 0.7226355 0.0 0.732967 0.80764633 0.8204846 0.7592801 0.7866667 0.7726293 0.8602442 0.894081 0.80600214 0.73917997 0.772296 0.77309006 0.76159656 0.8118467 0.7939914 0.7309645 0.8156863 0.8583691 0.78213507 0.720701 0.77512956 0.88504153 0.74923235 0.7852004 0.86694103 0.76814514 0.7530488 0.77259475 0.79831046 0.80306125 0.79095477 0.7829699 0.7761044 0.77711445 0.7768924 0.78108394 0.7737003 0.7606433 0.76676387 0.7671103 0.76426566 0.7628866 0.81029266 0.8145161 0.80928355 0.8050505 0.8117647 0.7965412
[5] 'sec31_Phypa1_1|148700|e_gw1_281_5_1'                                                                                      0.610628 0.5213755 0.60651165 0.732967 0.0 0.76868325 0.7923809 0.7170985 0.750499 0.72863245 0.8331273 0.89144737 0.76692456 0.76528597 0.7401869 0.71493727 0.6928799 0.78843933 0.7545894 0.48454884 0.8002296 0.8567775 0.7264151 0.5261682 0.7318046 0.8820577 0.69298244 0.7247247 0.8473091 0.697858 0.6956088 0.7076271 0.77379733 0.7645788 0.7478355 0.74646467 0.7393162 0.6993671 0.6882291 0.7288481 0.6865672 0.6940928 0.6878981 0.6923077 0.6940687 0.69501466 0.7592191 0.75757575 0.75731313 0.7564935 0.7665615 0.76293105
[6] 'sec31_ehisto_118_m00156_|||WD_repeat_protein|Entamoeba_histolytica|chr_unknown|||Auto'                                    0.78484106 0.7586207 0.78194606 0.80764633 0.76868325 0.0 0.8165681 0.78518516 0.79141104 0.78491336 0.8783784 0.9145299 0.79256594 0.82211536 0.79358715 0.8148559 0.8112617 0.8322785 0.7923169 0.7963387 0.84223604 0.87413555 0.78494626 0.76337695 0.77935946 0.9093484 0.786268 0.7639383 0.9004208 0.781401 0.7720329 0.7840096 0.80236685 0.80711824 0.78563535 0.78654295 0.7752193 0.7792642 0.7659575 0.7990654 0.76705885 0.7808219 0.78110045 0.77172655 0.7796804 0.78988767 0.81675977 0.8191964 0.81278026 0.81584823 0.79951984 0.7977143
[7] 'sec31_tetrahym_97_m00184_|||hypothetical_protein|T__thermophilia|chr_0|8254402|97'                                        0.82195574 0.7936963 0.824222 0.8204846 0.7923809 0.8165681 0.0 0.82758623 0.8367347 0.78835976 0.877551 0.89700997 0.8169014 0.8195414 0.8068182 0.8027682 0.7777778 0.8373702 0.80787253 0.7683544 0.826484 0.883812 0.80789757 0.8011257 0.8083832 0.9168831 0.8159449 0.8078078 0.90012807 0.800222 0.8043912 0.7831074 0.8242678 0.8157034 0.8214677 0.8312757 0.8123644 0.7995713 0.80516684 0.8136646 0.80019784 0.7964694 0.7933194 0.787592 0.7991803 0.8025922 0.8218579 0.82224643 0.8273224 0.8196721 0.8227712 0.8226333
[8] 'sec31_Thaps3|22963|estExt_fgenesh1_pg_C_chr_60055'                                                                        0.7275574 0.7358101 0.72462314 0.7592801 0.7170985 0.78518516 0.82758623 0.0 0.60308284 0.74917126 0.8680466 0.8909091 0.78076524 0.7711497 0.78669274 0.760771 0.6069114 0.79569894 0.7884417 0.70789474 0.8251748 0.84175533 0.77861774 0.73025644 0.7567568 0.8910506 0.7350516 0.74843425 0.8607918 0.7393868 0.72794116 0.72486186 0.8048523 0.78135407 0.77155656 0.77650726 0.7628635 0.7296997 0.74358976 0.7789364 0.7296451 0.7351648 0.7207506 0.732967 0.73239434 0.7625523 0.792873 0.80444443 0.7995546 0.7906459 0.7885032 0.78405315
[9] 'sec31_Phatr2|47010|estExt_fgenesh1_pg_C_chr_120076'                                                                       0.75376886 0.75322104 0.7415295 0.7866667 0.750499 0.79141104 0.8367347 0.60308284 0.0 0.75956285 0.86229086 0.9028777 0.8082192 0.7893639 0.7852998 0.7924528 0.64705884 0.81183434 0.8173828 0.7225131 0.8391204 0.84126985 0.78885317 0.750996 0.79239464 0.8904639 0.73598367 0.77812177 0.8629442 0.7517241 0.7466251 0.73434126 0.8033126 0.7986799 0.78801334 0.7878476 0.78603107 0.7469747 0.7673649 0.78076524 0.7582645 0.74892706 0.7378641 0.74570817 0.75238097 0.7497415 0.7971334 0.79933846 0.7951542 0.8017621 0.79533404 0.7824176
[10] 'sec31_crypto_gi|67596460|ref|XP_666077_1|_hypothetical_protein_'                                                          0.7342733 0.7180851 0.72025055 0.7726293 0.72863245 0.78491336 0.78835976 0.74917126 0.75956285 0.0 0.85875 0.93972605 0.6814815 0.73355263 0.7735125 0.8010101 0.7711864 0.8219697 0.6793651 0.7623967 0.8327759 0.8657289 0.79768175 0.7205101 0.75987196 0.8839713 0.7751423 0.773746 0.88374853 0.7411111 0.76550996 0.75 0.80933464 0.8060725 0.79743356 0.7859238 0.7903525 0.7714017 0.78074354 0.7854985 0.7526316 0.74896264 0.7668449 0.7392219 0.7461617 0.7854478 0.8135593 0.8120301 0.8101983 0.81185323 0.81 0.8062016
[11] 'sec31_giardia_gi|71071858|ref|XP_768490_1|_hypothetical_protein_'                                                         0.86149937 0.8631841 0.83435583 0.8602442 0.8331273 0.8783784 0.877551 0.8680466 0.86229086 0.85875 0.0 0.9133574 0.8748387 0.8609355 0.8436782 0.85910225 0.8567901 0.86962026 0.882732 0.86277175 0.874116 0.87927353 0.87287176 0.86107635 0.8679245 0.9528937 0.85633487 0.8518987 0.9145183 0.8567493 0.84782606 0.85411143 0.8590604 0.85594237 0.84745765 0.85379463 0.8580097 0.8469016 0.84662575 0.85274726 0.86410254 0.849546 0.85013264 0.8508431 0.85343707 0.8744395 0.85679615 0.86336154 0.8580097 0.85212123 0.8470452 0.85836387
[12] 'sec31_theiler_525_m05409_|TP01_0917|TP01_0917|hypothetical_protein|Theileria_parva|chr_1|c1m525|525'                      0.90163934 0.9114754 0.89836067 0.894081 0.89144737 0.9145299 0.89700997 0.8909091 0.9028777 0.93972605 0.9133574 0.0 0.9273356 0.9112628 0.89944136 0.89221555 0.92054796 0.88948786 0.9204152 0.9131653 0.89873415 0.8947368 0.8850174 0.89180326 0.9039735 0.91221374 0.9129129 0.9072848 0.9160305 0.90163934 0.8957655 0.8664383 0.9027778 0.908805 0.90851736 0.90068495 0.9110429 0.92523366 0.904321 0.90753424 0.8990228 0.8871951 0.87543255 0.8801262 0.88414633 0.9069069 0.9 0.88709676 0.9 0.89032257 0.89705884 0.9274448
[13] 'sec31_plasmoB_PB000190_00_0_|||conserved_hypothetical_protein|Plasmodium_berghei|chr_|||Auto'                             0.7687204 0.77564716 0.7715877 0.80600214 0.76692456 0.79256594 0.8169014 0.78076524 0.8082192 0.6814815 0.8748387 0.9273356 0.0 0.77956986 0.80657643 0.781797 0.75481796 0.8090803 0.4722222 0.73596936 0.8519337 0.86225164 0.8086785 0.77242047 0.80765724 0.8974359 0.80034876 0.8027273 0.88242733 0.790927 0.77111715 0.7900553 0.8244131 0.82323736 0.79170984 0.81439394 0.8084886 0.77272725 0.7586207 0.8109201 0.7781785 0.7860465 0.79000926 0.7798683 0.78932846 0.7899382 0.8174603 0.8228856 0.81312126 0.81565905 0.8322148 0.819802
[14] 'sec31_Toxoplasma_gondii|XI|583_m05430|Annotation|Toxoplasma_gondii_TIGR|protein_coding_WD_40_repeat_containing_protein'   0.7599602 0.7627119 0.7523992 0.73917997 0.76528597 0.82211536 0.8195414 0.7711497 0.7893639 0.73355263 0.8609355 0.9112628 0.77956986 0.0 0.7547893 0.8047673 0.75272334 0.8202115 0.78050923 0.7585335 0.79809976 0.86037236 0.8054945 0.7637638 0.79196703 0.9025 0.773913 0.7967146 0.865 0.77097505 0.7772126 0.75409836 0.80150217 0.795017 0.79341656 0.80375785 0.79012346 0.7787611 0.78555554 0.7873016 0.7798165 0.7714592 0.7524644 0.7649619 0.7693133 0.7876448 0.78409094 0.78798187 0.78409094 0.78093076 0.79845816 0.7875706
[15] 'sec31_leish_LinJ11_V3_1140_|||protein_transport_protein_sec31_putative|Leishmania_infantum|chr_11|||Auto'                 0.722 0.7327103 0.73457944 0.772296 0.7401869 0.79358715 0.8068182 0.78669274 0.7852998 0.7735125 0.8436782 0.89944136 0.80657643 0.7547893 0.0 0.74712646 0.7630597 0.80914515 0.8123791 0.76834863 0.8090551 0.82469136 0.77212805 0.75468165 0.7504726 0.9247573 0.7271028 0.7607477 0.8439716 0.75154006 0.74626863 0.752809 0.78886753 0.7794971 0.7706767 0.76404494 0.7781955 0.7353497 0.7547529 0.77924526 0.7495327 0.7509363 0.75842696 0.7509363 0.7509363 0.75665396 0.7826923 0.7903846 0.7807692 0.7865385 0.7980952 0.7736944
[16] 'sec31_naegleria_estExt_fgeneshHS_pg_C_830022'                                                                             0.73616016 0.7191781 0.7325056 0.77309006 0.71493727 0.8148559 0.8027682 0.760771 0.7924528 0.8010101 0.85910225 0.89221555 0.781797 0.8047673 0.74712646 0.0 0.79389316 0.8354935 0.781797 0.75108224 0.8287753 0.86179924 0.7704194 0.71803653 0.7502851 0.8845209 0.743215 0.7574032 0.8868613 0.7459954 0.738255 0.73068184 0.7914046 0.7876569 0.78300923 0.7753396 0.7772074 0.76946723 0.78265303 0.7757705 0.7234042 0.74592835 0.72727275 0.74049944 0.74158525 0.77017367 0.79067355 0.79214066 0.7937824 0.7950311 0.80931747 0.7989474
[17] 'sec31_phytoph_PITG_03594_|_PITT_03594_|_Phytophthora_infestans_conserved_hypothetical_protein_translation_1264_aa'        0.6906318 0.7077577 0.69319373 0.76159656 0.6928799 0.8112617 0.7777778 0.6069114 0.64705884 0.7711864 0.8567901 0.92054796 0.75481796 0.75272334 0.7630597 0.79389316 0.0 0.8166023 0.7505353 0.7284079 0.8187919 0.8358586 0.76606953 0.69777304 0.7307692 0.89892983 0.7248781 0.74413645 0.8564706 0.7218543 0.7085954 0.7190171 0.79083663 0.7771203 0.77924526 0.7635468 0.77290076 0.7290687 0.7241379 0.75378406 0.7222222 0.71975183 0.70374334 0.7175732 0.7215967 0.7325692 0.78352493 0.78967494 0.789272 0.78715247 0.79518074 0.7736585
[18] 'sec31_trichom_82203_m00047'                                                                                               0.80614656 0.806489 0.79908675 0.8118467 0.78843933 0.8322785 0.8373702 0.79569894 0.81183434 0.8219697 0.86962026 0.88948786 0.8090803 0.8202115 0.80914515 0.8354935 0.8166023 0.0 0.8090803 0.81752574 0.85283476 0.88411456 0.8093076 0.7858796 0.8183908 0.9174079 0.80351603 0.8115607 0.86649877 0.8044497 0.8120729 0.787037 0.8204301 0.8198294 0.83282053 0.8315335 0.8124363 0.7904564 0.8101135 0.8072289 0.8029613 0.79800224 0.80046403 0.8020247 0.79689234 0.8136456 0.8126951 0.8128898 0.8183716 0.809375 0.8216277 0.8025751
[19] 'sec31_pfalci_638269874_NP_473056_PFB0640c_hypothetical_protein_'                                                          0.76320755 0.7571977 0.7692308 0.7939914 0.7545894 0.7923169 0.80787253 0.7884417 0.8173828 0.6793651 0.882732 0.9204152 0.4722222 0.78050923 0.8123791 0.781797 0.7505353 0.8090803 0.0 0.72321427 0.8320442 0.86243385 0.806293 0.7569913 0.81004566 0.8878866 0.793554 0.7967332 0.8780178 0.7857848 0.7927273 0.7979705 0.82580036 0.82587063 0.78903824 0.81456953 0.7966805 0.7639311 0.7650051 0.7969697 0.7859712 0.78511626 0.7887454 0.78133833 0.7870968 0.8059965 0.81691545 0.8113772 0.8103277 0.8101392 0.825 0.8142999
[20] 'sec31_oryza_gi|13928450|dbj|BAB47154_1|_Sec31p_'                                                                          0.5594493 0.39307788 0.5657568 0.7309645 0.48454884 0.7963387 0.7683544 0.70789474 0.7225131 0.7623967 0.86277175 0.9131653 0.73596936 0.7585335 0.76834863 0.75108224 0.7284079 0.81752574 0.72321427 0.0 0.79419523 0.858156 0.74486095 0.42521632 0.71268654 0.8904639 0.70791525 0.7349246 0.85549873 0.7233502 0.6945813 0.7044025 0.80228573 0.78369194 0.77149075 0.74712646 0.7626753 0.73444444 0.7427938 0.7619603 0.6637931 0.71668667 0.6885246 0.7068127 0.71428573 0.726477 0.7815965 0.78959024 0.78976643 0.7807309 0.7914184 0.7734554
[21] 'sec31_cele_gi|17542138|ref|NP_502144_1|_hypothetical_protein_T01G1_3_'                                                    0.80536133 0.8098511 0.79843223 0.8156863 0.8002296 0.84223604 0.826484 0.8251748 0.8391204 0.8327759 0.874116 0.89873415 0.8519337 0.79809976 0.8090551 0.8287753 0.8187919 0.85283476 0.8320442 0.79419523 0.0 0.86049926 0.7990815 0.814433 0.79363334 0.9032258 0.80477226 0.81060606 0.90275764 0.7982833 0.78670955 0.80186725 0.81828314 0.816129 0.81289643 0.8087432 0.80675817 0.8157068 0.8229715 0.82681566 0.77360517 0.7941473 0.7946058 0.7933131 0.79461616 0.8024017 0.8212766 0.82465464 0.8202128 0.8168264 0.82146895 0.8079399
[22] 'sec31_ecuni_gi|19173348|ref|NP_597151_1|_SEC31_LIKE_PROTEIN_INVOLVED_IN_VESICULAR_TRANSPORT_FROM_ER_TO_GOLGI_'            0.8442077 0.8446727 0.844189 0.8583691 0.8567775 0.87413555 0.883812 0.84175533 0.84126985 0.8657289 0.87927353 0.8947368 0.86225164 0.86037236 0.82469136 0.86179924 0.8358586 0.88411456 0.86243385 0.858156 0.86049926 0.0 0.84970415 0.84237725 0.8302387 0.9206349 0.8436019 0.83466667 0.9244186 0.8323615 0.8340081 0.8207283 0.83981156 0.8326996 0.8312183 0.8317757 0.8396947 0.8369427 0.847348 0.85450345 0.827027 0.83036935 0.80812323 0.83036935 0.82900137 0.84 0.8346154 0.8403576 0.8371795 0.8309859 0.85085577 0.8309677
[23] 'sec31_yarrow_gi|24286043|gb|AAM09808_1|_Sec31p_'                                                                          0.7564378 0.75104165 0.7442827 0.78213507 0.7264151 0.78494626 0.80789757 0.77861774 0.78885317 0.79768175 0.87287176 0.8850174 0.8086785 0.8054945 0.77212805 0.7704194 0.76606953 0.8093076 0.806293 0.74486095 0.7990815 0.84970415 0.0 0.7473795 0.76945245 0.8938679 0.6919014 0.773913 0.8519389 0.7390841 0.74319065 0.755287 0.72799295 0.71626616 0.65180266 0.68453425 0.66506255 0.6532951 0.6509615 0.7176142 0.7339806 0.73921764 0.73266333 0.7352056 0.73710316 0.69920844 0.7009346 0.7145522 0.7086835 0.70494866 0.72432435 0.7085286
[24] 'sec31_athali_gi|30695804|ref|NP_851024_1|_WD_40_repeat_family_protein_'                                                   0.6296296 0.36900368 0.6372819 0.720701 0.5261682 0.76337695 0.8011257 0.73025644 0.750996 0.7205101 0.86107635 0.89180326 0.77242047 0.7637638 0.75468165 0.71803653 0.69777304 0.7858796 0.7569913 0.42521632 0.814433 0.84237725 0.7473795 0.0 0.7408143 0.8759494 0.7129001 0.7337986 0.85037404 0.71011233 0.7124378 0.7026455 0.79466116 0.77634406 0.7532328 0.76238626 0.7489362 0.706191 0.71353066 0.75582576 0.6949654 0.70136696 0.6875 0.6975506 0.6991701 0.7180747 0.7807775 0.7866379 0.78293735 0.78185743 0.7827004 0.76369494
[25] 'sec31_droso_gi|54650900|gb|AAV37028_1|_AT25839p_'                                                                         0.74647886 0.7288977 0.7376093 0.77512956 0.7318046 0.77935946 0.8083832 0.7567568 0.79239464 0.75987196 0.8679245 0.9039735 0.80765724 0.79196703 0.7504726 0.7502851 0.7307692 0.8183908 0.81004566 0.71268654 0.79363334 0.8302387 0.76945245 0.7408143 0.0 0.878327 0.7241689 0.63336086 0.86415094 0.66765577 0.67369306 0.6703704 0.78116345 0.7743786 0.7452357 0.75632614 0.75524473 0.7380254 0.7392578 0.7614314 0.65655667 0.65919703 0.65607476 0.6562795 0.6657433 0.7447964 0.7746884 0.7715931 0.7798077 0.7758621 0.7891284 0.7585878
[26] 'sec31_dicty_gi|66826833|ref|XP_646771_1|_hypothetical_protein_'                                                           0.8991173 0.8655779 0.90399003 0.88504153 0.8820577 0.9093484 0.9168831 0.8910506 0.8904639 0.8839713 0.9528937 0.91221374 0.8974359 0.9025 0.9247573 0.8845209 0.89892983 0.9174079 0.8878866 0.8904639 0.9032258 0.9206349 0.8938679 0.8759494 0.878327 0.0 0.899568 0.8887484 0.8949653 0.88395417 0.8974359 0.8855989 0.9060773 0.9064748 0.89761907 0.8848283 0.89099526 0.90789473 0.90625 0.89152545 0.8861893 0.8903743 0.87752354 0.8863636 0.8883049 0.89357215 0.8998794 0.90373045 0.89746684 0.9012048 0.9023256 0.89550424
[27] 'sec31_ustil_gi|74699396|sp|Q4P2B6_1|SEC31_USTMA_RecName__FullProtein_transport_protein_SEC31'                             0.70264965 0.68615985 0.7086093 0.74923235 0.69298244 0.786268 0.8159449 0.7350516 0.73598367 0.7751423 0.85633487 0.9129129 0.80034876 0.773913 0.7271028 0.743215 0.7248781 0.80351603 0.793554 0.70791525 0.80477226 0.8436019 0.6919014 0.7129001 0.7241689 0.899568 0.0 0.73707664 0.84311634 0.6891758 0.70117015 0.70610327 0.7401372 0.724388 0.6925892 0.69982994 0.67941713 0.6510791 0.63758993 0.70535713 0.70725155 0.68292683 0.6908577 0.68909955 0.67840594 0.5967623 0.72317404 0.71981984 0.7278481 0.7276826 0.74496055 0.7093023
[28] 'sec31_apis_gi|110755248|ref|XP_393457_3|_PREDICTED__similar_to_sec31_CG8266_PA_isoform_A_'                                0.7407407 0.7288136 0.74854934 0.7852004 0.7247247 0.7639383 0.8078078 0.74843425 0.77812177 0.773746 0.8518987 0.9072848 0.8027273 0.7967146 0.7607477 0.7574032 0.74413645 0.8115607 0.7967332 0.7349246 0.81060606 0.83466667 0.773913 0.7337986 0.63336086 0.8887484 0.73707664 0.0 0.86700124 0.63654226 0.6492537 0.6491713 0.7888372 0.7892204 0.7678392 0.7793427 0.75504035 0.7470588 0.75686276 0.776329 0.63395226 0.6342593 0.64074075 0.6313321 0.6357798 0.7511191 0.78474903 0.78937197 0.7839923 0.7753134 0.7943396 0.7858473
[29] 'sec31_ostreo_gi|145352319|ref|XP_001420497_1|_predicted_protein_'                                                         0.8496894 0.84962404 0.8587223 0.86694103 0.8473091 0.9004208 0.90012807 0.8607918 0.8629442 0.88374853 0.9145183 0.9160305 0.88242733 0.865 0.8439716 0.8868613 0.8564706 0.86649877 0.8780178 0.85549873 0.90275764 0.9244186 0.8519389 0.85037404 0.86415094 0.8949653 0.84311634 0.86700124 0.0 0.8567376 0.8487929 0.86266667 0.884106 0.8569726 0.8733728 0.86267996 0.8739694 0.8410439 0.8399044 0.8717949 0.8677582 0.85960263 0.8466667 0.85960263 0.86328125 0.84752893 0.8754491 0.8876941 0.87784433 0.87784433 0.8757259 0.8816425
[30] 'sec31_bos_|194668102|ref|XP_001787535_1|_PREDICTED__similar_to_SEC31_homolog_A_'                                          0.69954646 0.6942889 0.7091503 0.76814514 0.697858 0.781401 0.800222 0.7393868 0.7517241 0.7411111 0.8567493 0.90163934 0.790927 0.77097505 0.75154006 0.7459954 0.7218543 0.8044497 0.7857848 0.7233502 0.7982833 0.8323615 0.7390841 0.71011233 0.66765577 0.88395417 0.6891758 0.63654226 0.8567376 0.0 0.3921002 0.529623 0.7810591 0.7815293 0.77263373 0.7719298 0.76828015 0.72 0.7198795 0.75027746 0.5780795 0.15916955 0.52068347 0.08223972 0.13790113 0.7055888 0.78149605 0.78796846 0.7830375 0.7848723 0.787037 0.7740337
[31] 'sec31_danio_|41054764|ref|NP_955824_1|_sec31_homolog_A_'                                                                  0.7167167 0.7024876 0.7162162 0.7530488 0.6956088 0.7720329 0.8043912 0.72794116 0.7466251 0.76550996 0.84782606 0.8957655 0.77111715 0.7772126 0.74626863 0.738255 0.7085954 0.8120729 0.7927273 0.6945813 0.78670955 0.8340081 0.74319065 0.7124378 0.67369306 0.8974359 0.70117015 0.6492537 0.8487929 0.3921002 0.0 0.5235935 0.78524745 0.7746212 0.75793654 0.7674858 0.7462835 0.71138996 0.719112 0.75403225 0.5806175 0.38979962 0.50549453 0.38950276 0.3873874 0.70280033 0.78612167 0.78401524 0.78551 0.7787275 0.7801147 0.7646503
[32] 'sec31_xenopus_|148229675|ref|NP_001085250_1|_hypothetical_protein_LOC432348_'                                             0.7180294 0.6996839 0.7148718 0.77259475 0.7076271 0.7840096 0.7831074 0.72486186 0.73434126 0.75 0.85411143 0.8664383 0.7900553 0.75409836 0.752809 0.73068184 0.7190171 0.787037 0.7979705 0.7044025 0.80186725 0.8207283 0.755287 0.7026455 0.6703704 0.8855989 0.70610327 0.6491713 0.86266667 0.529623 0.5235935 0.0 0.77189606 0.77831095 0.76709616 0.7573099 0.74752474 0.7483124 0.73913044 0.7599165 0.58034897 0.52595747 0.42 0.5159071 0.51895535 0.71792454 0.7726415 0.7769376 0.76937616 0.7740113 0.7775647 0.7598086
[33] 'sec31_candiG_50291335|ref|XP_448100_1|_unnamed_protein_product_'                                                          0.7728216 0.7854251 0.7872984 0.79831046 0.77379733 0.80236685 0.8242678 0.8048523 0.8033126 0.80933464 0.8590604 0.9027778 0.8244131 0.80150217 0.78886753 0.7914046 0.79083663 0.8204301 0.82580036 0.80228573 0.81828314 0.83981156 0.72799295 0.79466116 0.78116345 0.9060773 0.7401372 0.7888372 0.884106 0.7810591 0.78524745 0.77189606 0.0 0.55864465 0.68087035 0.6928214 0.6636281 0.72497743 0.7213706 0.7670863 0.76894295 0.7754319 0.77724206 0.7718121 0.7751423 0.76916665 0.48266897 0.4748264 0.48177084 0.48875433 0.5589198 0.5209424
[34] 'sec31_kluyveR_|50310589|ref|XP_455314_1|_unnamed_protein_product_'                                                        0.76221496 0.7752688 0.74868006 0.80306125 0.7645788 0.80711824 0.8157034 0.78135407 0.7986799 0.8060725 0.85594237 0.908805 0.82323736 0.795017 0.7794971 0.7876569 0.7771203 0.8198294 0.82587063 0.78369194 0.816129 0.8326996 0.71626616 0.77634406 0.7743786 0.9064748 0.724388 0.7892204 0.8569726 0.7815293 0.7746212 0.77831095 0.55864465 0.0 0.6693122 0.66460174 0.6675556 0.72557724 0.71709937 0.73879886 0.7770398 0.77298313 0.7798077 0.77767354 0.77829313 0.7430865 0.5367893 0.53589314 0.5364627 0.53968257 0.5686448 0.48218724
[35] 'sec31_candiA_|68474196|ref|XP_718807_1|_likely_COPII_vesicle_coat_component_'                                             0.7480916 0.7532328 0.74179894 0.79095477 0.7478355 0.78563535 0.8214677 0.77155656 0.78801334 0.79743356 0.84745765 0.90851736 0.79170984 0.79341656 0.7706767 0.78300923 0.77924526 0.83282053 0.78903824 0.77149075 0.81289643 0.8312183 0.65180266 0.7532328 0.7452357 0.89761907 0.6925892 0.7678392 0.8733728 0.77263373 0.75793654 0.76709616 0.68087035 0.6693122 0.0 0.44641274 0.4648693 0.6893617 0.69888794 0.70638704 0.74653465 0.7705712 0.76755685 0.77842563 0.7662835 0.71119136 0.6755594 0.6881443 0.67211705 0.67755806 0.6697502 0.63214284
[36] 'sec31_debaro_|218511779|sp|Q6BRR2_2|SEC31_DEBHA_RecName__FullProtein_transport_protein_SEC31'                             0.7522936 0.74219537 0.7522124 0.7829699 0.74646467 0.78654295 0.8312757 0.77650726 0.7878476 0.7859238 0.85379463 0.90068495 0.81439394 0.80375785 0.76404494 0.7753396 0.7635468 0.8315335 0.81456953 0.74712646 0.8087432 0.8317757 0.68453425 0.76238626 0.75632614 0.8848283 0.69982994 0.7793427 0.86267996 0.7719298 0.7674858 0.7573099 0.6928214 0.66460174 0.44641274 0.0 0.44364938 0.69991094 0.6873874 0.7231441 0.75849056 0.76915616 0.7519455 0.77206594 0.768714 0.72315437 0.66019416 0.6643172 0.66402113 0.66402113 0.693288 0.6358792
[37] 'sec31_pichia_|150951472|ref|XP_001387795_2|_component_of_the_COPII_coat_of_ER_Golgi_vesicles_'                            0.7421791 0.7404255 0.7536688 0.7761044 0.7393162 0.7752193 0.8123644 0.7628635 0.78603107 0.7903525 0.8580097 0.9110429 0.8084886 0.79012346 0.7781955 0.7772074 0.77290076 0.8124363 0.7966805 0.7626753 0.80675817 0.8396947 0.66506255 0.7489362 0.75524473 0.89099526 0.67941713 0.75504035 0.8739694 0.76828015 0.7462835 0.74752474 0.6636281 0.6675556 0.4648693 0.44364938 0.0 0.6839422 0.6871795 0.7148289 0.7457795 0.7592233 0.7445328 0.76101863 0.7622244 0.7194245 0.66608995 0.6649395 0.6666667 0.66378564 0.6632558 0.6328546
[38] 'sec31_ncrassa_|85110541|ref|XP_963510_1|_hypothetical_protein_NCU06738_'                                                  0.7247609 0.70168066 0.7150206 0.77711445 0.6993671 0.7792642 0.7995713 0.7296997 0.7469747 0.7714017 0.8469016 0.92523366 0.77272725 0.7787611 0.7353497 0.76946723 0.7290687 0.7904564 0.7639311 0.73444444 0.8157068 0.8369427 0.6532951 0.706191 0.7380254 0.90789473 0.6510791 0.7470588 0.8410439 0.72 0.71138996 0.7483124 0.72497743 0.72557724 0.6893617 0.69991094 0.6839422 0.0 0.5448613 0.68857145 0.73236716 0.71550095 0.7299129 0.7204198 0.71428573 0.678508 0.7150259 0.7163793 0.7182368 0.713051 0.71989053 0.69503546
[39] 'sec31_asper_|67540174|ref|XP_663861_1|_hypothetical_protein_AN6257_2_'                                                    0.71398306 0.71564484 0.71620226 0.7768924 0.6882291 0.7659575 0.80516684 0.74358976 0.7673649 0.78074354 0.84662575 0.904321 0.7586207 0.78555554 0.7547529 0.78265303 0.7241379 0.8101135 0.7650051 0.7427938 0.8229715 0.847348 0.6509615 0.71353066 0.7392578 0.90625 0.63758993 0.75686276 0.8399044 0.7198795 0.719112 0.73913044 0.7213706 0.71709937 0.69888794 0.6873874 0.6871795 0.5448613 0.0 0.68576884 0.7246377 0.72064394 0.72356933 0.7215311 0.71842843 0.64768684 0.7254386 0.71978986 0.71817386 0.72304994 0.74606115 0.7088949
[40] 'sec31_spombe_|19112374|ref|NP_595582_1|_COPII_coated_vesicle_component_Sec31_predicted_'                                  0.76374745 0.74719673 0.7556428 0.78108394 0.7288481 0.7990654 0.8136646 0.7789364 0.78076524 0.7854985 0.85274726 0.90753424 0.8109201 0.7873016 0.77924526 0.7757705 0.75378406 0.8072289 0.7969697 0.7619603 0.82681566 0.85450345 0.7176142 0.75582576 0.7614314 0.89152545 0.70535713 0.776329 0.8717949 0.75027746 0.75403225 0.7599165 0.7670863 0.73879886 0.70638704 0.7231441 0.7148289 0.68857145 0.68576884 0.0 0.7640562 0.75155926 0.75469726 0.74948025 0.75384617 0.7135135 0.74233717 0.7468959 0.7480843 0.74616855 0.77330893 0.731919
[41] 'sec31_ciona_|198430079|ref|XP_002126968_1|_PREDICTED__similar_to_SEC31_homolog_A_'                                        0.73015875 0.6805556 0.7241379 0.7737003 0.6865672 0.76705885 0.80019784 0.7296451 0.7582645 0.7526316 0.86410254 0.8990228 0.7781785 0.7798165 0.7495327 0.7234042 0.7222222 0.8029613 0.7859712 0.6637931 0.77360517 0.827027 0.7339806 0.6949654 0.65655667 0.8861893 0.70725155 0.63395226 0.8677582 0.5780795 0.5806175 0.58034897 0.76894295 0.7770398 0.74653465 0.75849056 0.7457795 0.73236716 0.7246377 0.7640562 0.0 0.57090575 0.58126724 0.56163114 0.5702629 0.72924185 0.7687916 0.77428573 0.76806086 0.7745005 0.77416265 0.77010405
[42] 'sec31_rattus_|14717392|ref|NP_148981_1|_SEC31_homolog_A_'                                                                 0.6994709 0.6949686 0.7112245 0.7606433 0.6940928 0.7808219 0.7964694 0.7351648 0.74892706 0.74896264 0.849546 0.8871951 0.7860465 0.7714592 0.7509363 0.74592835 0.71975183 0.79800224 0.78511626 0.71668667 0.7941473 0.83036935 0.73921764 0.70136696 0.65919703 0.8903743 0.68292683 0.6342593 0.85960263 0.15916955 0.38979962 0.52595747 0.7754319 0.77298313 0.7705712 0.76915616 0.7592233 0.71550095 0.72064394 0.75155926 0.57090575 0.0 0.51914895 0.14036545 0.10041152 0.71347785 0.7755102 0.777881 0.77922076 0.77685183 0.7906977 0.76542056
[43] 'sec31_gallus_|118092708|ref|XP_001232876_1|_PREDICTED__S__cerevisiae_SEC31_like_2_'                                       0.7090336 0.6758184 0.71457905 0.76676387 0.6878981 0.78110045 0.7933194 0.7207506 0.7378641 0.7668449 0.85013264 0.87543255 0.79000926 0.7524644 0.75842696 0.72727275 0.70374334 0.80046403 0.7887454 0.6885246 0.7946058 0.80812323 0.73266333 0.6875 0.65607476 0.87752354 0.6908577 0.64074075 0.8466667 0.52068347 0.50549453 0.42 0.77724206 0.7798077 0.76755685 0.7519455 0.7445328 0.7299129 0.72356933 0.75469726 0.58126724 0.51914895 0.0 0.5060241 0.5113924 0.70075756 0.76937616 0.7746212 0.7745283 0.7754717 0.7800192 0.77660596
[44] 'sec31_homo_|119626316|gb|EAX05911_1|_SEC31_like_1_S__cerevisiae_isoform_CRA_e_'                                           0.70418006 0.6878981 0.7097107 0.7671103 0.6923077 0.77172655 0.787592 0.732967 0.74570817 0.7392219 0.8508431 0.8801262 0.7798683 0.7649619 0.7509363 0.74049944 0.7175732 0.8020247 0.78133833 0.7068127 0.7933131 0.83036935 0.7352056 0.6975506 0.6562795 0.8863636 0.68909955 0.6313321 0.85960263 0.08223972 0.38950276 0.5159071 0.7718121 0.77767354 0.77842563 0.77206594 0.76101863 0.7204198 0.7215311 0.74948025 0.56163114 0.14036545 0.5060241 0.0 0.114617944 0.6990476 0.77808726 0.7804651 0.77767444 0.7794254 0.7841239 0.7747663
[45] 'sec31_mus_|244791271|ref|NP_081245_1|_SEC31_like_1_'                                                                      0.7035491 0.6980352 0.71198386 0.76426566 0.6940687 0.7796804 0.7991803 0.73239434 0.75238097 0.7461617 0.85343707 0.88414633 0.78932846 0.7693133 0.7509363 0.74158525 0.7215967 0.79689234 0.7870968 0.71428573 0.79461616 0.82900137 0.73710316 0.6991701 0.6657433 0.8883049 0.67840594 0.6357798 0.86328125 0.13790113 0.3873874 0.51895535 0.7751423 0.77829313 0.7662835 0.768714 0.7622244 0.71428573 0.71842843 0.75384617 0.5702629 0.10041152 0.5113924 0.114617944 0.0 0.7122905 0.77614677 0.7794118 0.7775735 0.77747256 0.7863985 0.76987064
[46] 'sec31_crypto_|58260230|ref|XP_567525_1|_structural_molecule_'                                                             0.72564614 0.71163243 0.7241379 0.7628866 0.69501466 0.78988767 0.8025922 0.7625523 0.7497415 0.7854478 0.8744395 0.9069069 0.7899382 0.7876448 0.75665396 0.77017367 0.7325692 0.8136456 0.8059965 0.726477 0.8024017 0.84 0.69920844 0.7180747 0.7447964 0.89357215 0.5967623 0.7511191 0.84752893 0.7055888 0.70280033 0.71792454 0.76916665 0.7430865 0.71119136 0.72315437 0.7194245 0.678508 0.64768684 0.7135135 0.72924185 0.71347785 0.70075756 0.6990476 0.7122905 0.0 0.75914365 0.7557932 0.7576029 0.7647059 0.76876616 0.74202126
[47] '_Scer_SEC31YDL195W'                                                                                                       0.76637554 0.776699 0.7714286 0.81029266 0.7592191 0.81675977 0.8218579 0.792873 0.7971334 0.8135593 0.85679615 0.9 0.8174603 0.78409094 0.7826923 0.79067355 0.78352493 0.8126951 0.81691545 0.7815965 0.8212766 0.8346154 0.7009346 0.7807775 0.7746884 0.8998794 0.72317404 0.78474903 0.8754491 0.78149605 0.78612167 0.7726415 0.48266897 0.5367893 0.6755594 0.66019416 0.66608995 0.7150259 0.7254386 0.74233717 0.7687916 0.7755102 0.76937616 0.77808726 0.77614677 0.75914365 0.0 0.1726049 0.12885375 0.06923682 0.4883721 0.4657308
[48] '_Sbay_c842_3251'                                                                                                          0.76797384 0.781014 0.77613515 0.8145161 0.75757575 0.8191964 0.82224643 0.80444443 0.79933846 0.8120301 0.86336154 0.88709676 0.8228856 0.78798187 0.7903846 0.79214066 0.78967494 0.8128898 0.8113772 0.78959024 0.82465464 0.8403576 0.7145522 0.7866379 0.7715931 0.90373045 0.71981984 0.78937197 0.8876941 0.78796846 0.78401524 0.7769376 0.4748264 0.53589314 0.6881443 0.6643172 0.6649395 0.7163793 0.71978986 0.7468959 0.77428573 0.777881 0.7746212 0.7804651 0.7794118 0.7557932 0.1726049 0.0 0.18289787 0.17577197 0.5060449 0.46947196
[49] '_Smik_c193_2514'                                                                                                          0.76965064 0.7788565 0.77248675 0.80928355 0.75731313 0.81278026 0.8273224 0.7995546 0.7951542 0.8101983 0.8580097 0.9 0.81312126 0.78409094 0.7807692 0.7937824 0.789272 0.8183716 0.8103277 0.78976643 0.8202128 0.8371795 0.7086835 0.78293735 0.7798077 0.89746684 0.7278481 0.7839923 0.87784433 0.7830375 0.78551 0.76937616 0.48177084 0.5364627 0.67211705 0.66402113 0.6666667 0.7182368 0.71817386 0.7480843 0.76806086 0.77922076 0.7745283 0.77767444 0.7775735 0.7576029 0.12885375 0.18289787 0.0 0.13033175 0.49611735 0.464404
[50] '_Spar_c429_3045'                                                                                                          0.76965064 0.7780172 0.76931214 0.8050505 0.7564935 0.81584823 0.8196721 0.7906459 0.8017621 0.81185323 0.85212123 0.89032257 0.81565905 0.78093076 0.7865385 0.7950311 0.78715247 0.809375 0.8101392 0.7807309 0.8168264 0.8309859 0.70494866 0.78185743 0.7758621 0.9012048 0.7276826 0.7753134 0.87784433 0.7848723 0.7787275 0.7740113 0.48875433 0.53968257 0.67755806 0.66402113 0.66378564 0.713051 0.72304994 0.74616855 0.7745005 0.77685183 0.7754717 0.7794254 0.77747256 0.7647059 0.06923682 0.17577197 0.13033175 0.0 0.49097162 0.46864685
[51] 'Scas_Contig701_45'                                                                                                        0.7705443 0.7894191 0.778697 0.8117647 0.7665615 0.79951984 0.8227712 0.7885032 0.79533404 0.81 0.8470452 0.89705884 0.8322148 0.79845816 0.7980952 0.80931747 0.79518074 0.8216277 0.825 0.7914184 0.82146895 0.85085577 0.72432435 0.7827004 0.7891284 0.9023256 0.74496055 0.7943396 0.8757259 0.787037 0.7801147 0.7775647 0.5589198 0.5686448 0.6697502 0.693288 0.6632558 0.71989053 0.74606115 0.77330893 0.77416265 0.7906977 0.7800192 0.7841239 0.7863985 0.76876616 0.4883721 0.5060449 0.49611735 0.49097162 0.0 0.5235602
[52] 'Sklu_Contig2382_2'                                                                                                        0.75 0.76154673 0.75342464 0.7965412 0.76293105 0.7977143 0.8226333 0.78405315 0.7824176 0.8062016 0.85836387 0.9274448 0.819802 0.7875706 0.7736944 0.7989474 0.7736585 0.8025751 0.8142999 0.7734554 0.8079399 0.8309677 0.7085286 0.76369494 0.7585878 0.89550424 0.7093023 0.7858473 0.8816425 0.7740337 0.7646503 0.7598086 0.5209424 0.48218724 0.63214284 0.6358792 0.6328546 0.69503546 0.7088949 0.731919 0.77010405 0.76542056 0.77660596 0.7747663 0.76987064 0.74202126 0.4657308 0.46947196 0.464404 0.46864685 0.5235602 0.0
;
END; [Distances]
BEGIN Sets;
  TAXSET 'amoebozoa' = 'sec31_ehisto_118_m00156_|||WD_repeat_protein|Entamoeba_histolytica|chr_unknown|||Auto' 'sec31_dicty_gi|66826833|ref|XP_646771_1|_hypothetical_protein_';
  TAXSET 'basidiomycota' = 'sec31_crypto_|58260230|ref|XP_567525_1|_structural_molecule_' 'sec31_crypto_gi|67596460|ref|XP_666077_1|_hypothetical_protein_' 'sec31_ustil_gi|74699396|sp|Q4P2B6_1|SEC31_USTMA_RecName__FullProtein_transport_protein_SEC31';
  TAXSET 'chromalveolata' = 'sec31_Toxoplasma_gondii|XI|583_m05430|Annotation|Toxoplasma_gondii_TIGR|protein_coding_WD_40_repeat_containing_protein' 'sec31_pfalci_638269874_NP_473056_PFB0640c_hypothetical_protein_' 'sec31_tetrahym_97_m00184_|||hypothetical_protein|T__thermophilia|chr_0|8254402|97' 'sec31_Phatr2|47010|estExt_fgenesh1_pg_C_chr_120076' 'sec31_Thaps3|22963|estExt_fgenesh1_pg_C_chr_60055' 'sec31_plasmoB_PB000190_00_0_|||conserved_hypothetical_protein|Plasmodium_berghei|chr_|||Auto' 'sec31_phytoph_PITG_03594_|_PITT_03594_|_Phytophthora_infestans_conserved_hypothetical_protein_translation_1264_aa' 'sec31_theiler_525_m05409_|TP01_0917|TP01_0917|hypothetical_protein|Theileria_parva|chr_1|c1m525|525';
  TAXSET 'excavata' = 'sec31_trichom_82203_m00047' 'sec31_giardia_gi|71071858|ref|XP_768490_1|_hypothetical_protein_' 'sec31_naegleria_estExt_fgeneshHS_pg_C_830022' 'sec31_leish_LinJ11_V3_1140_|||protein_transport_protein_sec31_putative|Leishmania_infantum|chr_11|||Auto';
  TAXSET 'fungi' = 'sec31_crypto_gi|67596460|ref|XP_666077_1|_hypothetical_protein_' 'sec31_ecuni_gi|19173348|ref|NP_597151_1|_SEC31_LIKE_PROTEIN_INVOLVED_IN_VESICULAR_TRANSPORT_FROM_ER_TO_GOLGI_' 'sec31_pichia_|150951472|ref|XP_001387795_2|_component_of_the_COPII_coat_of_ER_Golgi_vesicles_' 'sec31_candiA_|68474196|ref|XP_718807_1|_likely_COPII_vesicle_coat_component_' 'sec31_debaro_|218511779|sp|Q6BRR2_2|SEC31_DEBHA_RecName__FullProtein_transport_protein_SEC31' '_Smik_c193_2514' 'sec31_spombe_|19112374|ref|NP_595582_1|_COPII_coated_vesicle_component_Sec31_predicted_' '_Sbay_c842_3251' 'sec31_candiG_50291335|ref|XP_448100_1|_unnamed_protein_product_' 'sec31_yarrow_gi|24286043|gb|AAM09808_1|_Sec31p_' 'sec31_crypto_|58260230|ref|XP_567525_1|_structural_molecule_' 'sec31_kluyveR_|50310589|ref|XP_455314_1|_unnamed_protein_product_' '_Scer_SEC31YDL195W' 'sec31_ustil_gi|74699396|sp|Q4P2B6_1|SEC31_USTMA_RecName__FullProtein_transport_protein_SEC31' 'sec31_asper_|67540174|ref|XP_663861_1|_hypothetical_protein_AN6257_2_' '_Spar_c429_3045' 'sec31_ncrassa_|85110541|ref|XP_963510_1|_hypothetical_protein_NCU06738_';
  TAXSET 'metazoa' = 'sec31_cele_gi|17542138|ref|NP_502144_1|_hypothetical_protein_T01G1_3_' 'sec31_rattus_|14717392|ref|NP_148981_1|_SEC31_homolog_A_' 'sec31_apis_gi|110755248|ref|XP_393457_3|_PREDICTED__similar_to_sec31_CG8266_PA_isoform_A_' 'sec31_gallus_|118092708|ref|XP_001232876_1|_PREDICTED__S__cerevisiae_SEC31_like_2_' 'sec31_xenopus_|148229675|ref|NP_001085250_1|_hypothetical_protein_LOC432348_' 'sec31_droso_gi|54650900|gb|AAV37028_1|_AT25839p_' 'sec31_bos_|194668102|ref|XP_001787535_1|_PREDICTED__similar_to_SEC31_homolog_A_' 'sec31_danio_|41054764|ref|NP_955824_1|_sec31_homolog_A_' 'sec31_mus_|244791271|ref|NP_081245_1|_SEC31_like_1_' 'sec31_homo_|119626316|gb|EAX05911_1|_SEC31_like_1_S__cerevisiae_isoform_CRA_e_' 'sec31_ciona_|198430079|ref|XP_002126968_1|_PREDICTED__similar_to_SEC31_homolog_A_';
  TAXSET 'microsporidia' = 'sec31_ecuni_gi|19173348|ref|NP_597151_1|_SEC31_LIKE_PROTEIN_INVOLVED_IN_VESICULAR_TRANSPORT_FROM_ER_TO_GOLGI_';
  TAXSET 'pezizomycetes' = 'sec31_asper_|67540174|ref|XP_663861_1|_hypothetical_protein_AN6257_2_' 'sec31_ncrassa_|85110541|ref|XP_963510_1|_hypothetical_protein_NCU06738_' 'sec31_spombe_|19112374|ref|NP_595582_1|_COPII_coated_vesicle_component_Sec31_predicted_';
  TAXSET 'plantae' = 'sec31_Volca1|120559|estExt_fgenesh5_synt_C_80120' 'sec31_oryza_gi|13928450|dbj|BAB47154_1|_Sec31p_' 'sec31_Chlre4|195444|SAN_157416' 'sec31_Poptr1_1|821436|estExt_fgenesh4_pg_C_LG_IX1026' 'sec31_ostreo_gi|145352319|ref|XP_001420497_1|_predicted_protein_' 'sec31_athali_gi|30695804|ref|NP_851024_1|_WD_40_repeat_family_protein_' 'sec31_Phypa1_1|148700|e_gw1_281_5_1';
  TAXSET 'rhodophyta' = 'sec31_CMER|CMR203C_vesicle_coat_complex_COPII_subunit_Sec31';
  TAXSET 'saccharomycotina' = 'sec31_yarrow_gi|24286043|gb|AAM09808_1|_Sec31p_' 'sec31_kluyveR_|50310589|ref|XP_455314_1|_unnamed_protein_product_' '_Scer_SEC31YDL195W' 'sec31_pichia_|150951472|ref|XP_001387795_2|_component_of_the_COPII_coat_of_ER_Golgi_vesicles_' 'sec31_candiA_|68474196|ref|XP_718807_1|_likely_COPII_vesicle_coat_component_' '_Spar_c429_3045' 'sec31_debaro_|218511779|sp|Q6BRR2_2|SEC31_DEBHA_RecName__FullProtein_transport_protein_SEC31' '_Smik_c193_2514' '_Sbay_c842_3251' 'sec31_candiG_50291335|ref|XP_448100_1|_unnamed_protein_product_';
  TAXSET 'unikonta' = 'sec31_cele_gi|17542138|ref|NP_502144_1|_hypothetical_protein_T01G1_3_' 'sec31_rattus_|14717392|ref|NP_148981_1|_SEC31_homolog_A_' 'sec31_gallus_|118092708|ref|XP_001232876_1|_PREDICTED__S__cerevisiae_SEC31_like_2_' 'sec31_ecuni_gi|19173348|ref|NP_597151_1|_SEC31_LIKE_PROTEIN_INVOLVED_IN_VESICULAR_TRANSPORT_FROM_ER_TO_GOLGI_' 'sec31_pichia_|150951472|ref|XP_001387795_2|_component_of_the_COPII_coat_of_ER_Golgi_vesicles_' '_Smik_c193_2514' '_Sbay_c842_3251' 'sec31_crypto_|58260230|ref|XP_567525_1|_structural_molecule_' 'sec31_yarrow_gi|24286043|gb|AAM09808_1|_Sec31p_' 'sec31_kluyveR_|50310589|ref|XP_455314_1|_unnamed_protein_product_' 'sec31_bos_|194668102|ref|XP_001787535_1|_PREDICTED__similar_to_SEC31_homolog_A_' 'sec31_ustil_gi|74699396|sp|Q4P2B6_1|SEC31_USTMA_RecName__FullProtein_transport_protein_SEC31' '_Spar_c429_3045' 'sec31_homo_|119626316|gb|EAX05911_1|_SEC31_like_1_S__cerevisiae_isoform_CRA_e_' 'sec31_apis_gi|110755248|ref|XP_393457_3|_PREDICTED__similar_to_sec31_CG8266_PA_isoform_A_' 'sec31_crypto_gi|67596460|ref|XP_666077_1|_hypothetical_protein_' 'sec31_xenopus_|148229675|ref|NP_001085250_1|_hypothetical_protein_LOC432348_' 'sec31_droso_gi|54650900|gb|AAV37028_1|_AT25839p_' 'sec31_candiA_|68474196|ref|XP_718807_1|_likely_COPII_vesicle_coat_component_' 'sec31_debaro_|218511779|sp|Q6BRR2_2|SEC31_DEBHA_RecName__FullProtein_transport_protein_SEC31' 'sec31_mus_|244791271|ref|NP_081245_1|_SEC31_like_1_' 'sec31_spombe_|19112374|ref|NP_595582_1|_COPII_coated_vesicle_component_Sec31_predicted_' 'sec31_candiG_50291335|ref|XP_448100_1|_unnamed_protein_product_' 'sec31_ehisto_118_m00156_|||WD_repeat_protein|Entamoeba_histolytica|chr_unknown|||Auto' '_Scer_SEC31YDL195W' 'sec31_dicty_gi|66826833|ref|XP_646771_1|_hypothetical_protein_' 'sec31_asper_|67540174|ref|XP_663861_1|_hypothetical_protein_AN6257_2_' 'sec31_ncrassa_|85110541|ref|XP_963510_1|_hypothetical_protein_NCU06738_' 'sec31_danio_|41054764|ref|NP_955824_1|_sec31_homolog_A_' 'sec31_ciona_|198430079|ref|XP_002126968_1|_PREDICTED__similar_to_SEC31_homolog_A_';
END; [Sets]

BEGIN Splits;
DIMENSIONS ntax=52 nsplits=179;
FORMAT labels=no weights=yes confidences=no intervals=no;
PROPERTIES fit=98.81 cyclic;
CYCLE 1 3 17 8 9 15 16 32 43 31 42 45 44 30 41 28 25 46 27 38 39 23 40 35 36 37 51 49 47 50 48 33 52 34 6 18 29 26 12 22 11 21 7 19 13 10 14 4 24 2 20 5;
MATRIX
[1, size=1] 	 0.15968613 	  1 2 4 5 6 7 8 9 10 11 12 13 14 15 16 17 18 19 20 21 22 23 24 25 26 27 28 29 30 31 32 33 34 35 36 37 38 39 40 41 42 43 44 45 46 47 48 49 50 51 52,
[2, size=4] 	 0.0020718158 	  1 2 4 5 6 7 10 11 12 13 14 15 16 18 19 20 21 22 23 24 25 26 27 28 29 30 31 32 33 34 35 36 37 38 39 40 41 42 43 44 45 46 47 48 49 50 51 52,
[3, size=5] 	 0.007707913 	  1 2 5 20 24,
[4, size=1] 	 0.15557922 	  1,
[5, size=1] 	 0.28868416 	  1 2 3 4 5 6 7 8 9 10 11 12 13 14 15 16 18 19 20 21 22 23 24 25 26 27 28 29 30 31 32 33 34 35 36 37 38 39 40 41 42 43 44 45 46 47 48 49 50 51 52,
[6, size=2] 	 0.0094725555 	  1 2 3 4 5 6 7 9 10 11 12 13 14 15 16 18 19 20 21 22 23 24 25 26 27 28 29 30 31 32 33 34 35 36 37 38 39 40 41 42 43 44 45 46 47 48 49 50 51 52,
[7, size=3] 	 0.051917043 	  1 2 3 4 5 6 7 10 11 12 13 14 15 16 18 19 20 21 22 23 24 25 26 27 28 29 30 31 32 33 34 35 36 37 38 39 40 41 42 43 44 45 46 47 48 49 50 51 52,
[8, size=11] 	 3.6398091E-4 	  1 2 3 4 5 10 13 14 19 20 24,
[9, size=7] 	 0.01169234 	  1 2 3 4 5 20 24,
[10, size=6] 	 0.009392437 	  1 2 3 5 20 24,
[11, size=5] 	 0.005047414 	  1 2 3 5 20,
[12, size=4] 	 0.016362606 	  1 3 5 20,
[13, size=2] 	 0.13621473 	  1 3,
[14, size=1] 	 0.27913302 	  1 2 3 4 5 6 7 9 10 11 12 13 14 15 16 17 18 19 20 21 22 23 24 25 26 27 28 29 30 31 32 33 34 35 36 37 38 39 40 41 42 43 44 45 46 47 48 49 50 51 52,
[15, size=2] 	 0.027546557 	  1 2 3 4 5 6 7 10 11 12 13 14 15 16 17 18 19 20 21 22 23 24 25 26 27 28 29 30 31 32 33 34 35 36 37 38 39 40 41 42 43 44 45 46 47 48 49 50 51 52,
[16, size=13] 	 0.0014267488 	  1 2 3 4 5 7 10 13 14 17 19 20 24,
[17, size=7] 	 0.0047198636 	  1 2 3 5 17 20 24,
[18, size=3] 	 0.0031728828 	  1 3 17,
[19, size=1] 	 0.30109432 	  1 2 3 4 5 6 7 8 10 11 12 13 14 15 16 17 18 19 20 21 22 23 24 25 26 27 28 29 30 31 32 33 34 35 36 37 38 39 40 41 42 43 44 45 46 47 48 49 50 51 52,
[20, size=2] 	 0.002992058 	  1 2 3 4 5 6 7 8 10 11 12 13 14 16 17 18 19 20 21 22 23 24 25 26 27 28 29 30 31 32 33 34 35 36 37 38 39 40 41 42 43 44 45 46 47 48 49 50 51 52,
[21, size=13] 	 0.0051300297 	  1 2 3 4 5 8 10 13 14 17 19 20 24,
[22, size=1] 	 0.3604898 	  1 2 3 4 5 6 7 8 9 10 11 12 13 14 16 17 18 19 20 21 22 23 24 25 26 27 28 29 30 31 32 33 34 35 36 37 38 39 40 41 42 43 44 45 46 47 48 49 50 51 52,
[23, size=2] 	 0.016920265 	  1 2 3 4 5 6 7 8 9 10 11 12 13 14 17 18 19 20 21 22 23 24 25 26 27 28 29 30 31 32 33 34 35 36 37 38 39 40 41 42 43 44 45 46 47 48 49 50 51 52,
[24, size=1] 	 0.35818493 	  1 2 3 4 5 6 7 8 9 10 11 12 13 14 15 17 18 19 20 21 22 23 24 25 26 27 28 29 30 31 32 33 34 35 36 37 38 39 40 41 42 43 44 45 46 47 48 49 50 51 52,
[25, size=3] 	 0.0056538926 	  1 2 3 4 5 6 7 8 9 10 11 12 13 14 15 17 18 19 20 21 22 23 24 25 26 27 28 29 30 31 33 34 35 36 37 38 39 40 41 42 44 45 46 47 48 49 50 51 52,
[26, size=9] 	 3.7593796E-4 	  1 2 3 4 5 6 7 8 9 10 11 12 13 14 15 17 18 19 20 21 22 23 24 25 26 27 28 29 33 34 35 36 37 38 39 40 46 47 48 49 50 51 52,
[27, size=11] 	 0.0017288793 	  1 2 3 4 5 6 7 8 9 10 11 12 13 14 15 17 18 19 20 21 22 23 24 26 27 29 33 34 35 36 37 38 39 40 46 47 48 49 50 51 52,
[28, size=1] 	 0.2120675 	  1 2 3 4 5 6 7 8 9 10 11 12 13 14 15 16 17 18 19 20 21 22 23 24 25 26 27 28 29 30 31 33 34 35 36 37 38 39 40 41 42 43 44 45 46 47 48 49 50 51 52,
[29, size=2] 	 0.04419528 	  1 2 3 4 5 6 7 8 9 10 11 12 13 14 15 16 17 18 19 20 21 22 23 24 25 26 27 28 29 30 31 33 34 35 36 37 38 39 40 41 42 44 45 46 47 48 49 50 51 52,
[30, size=6] 	 0.003752966 	  1 2 3 4 5 6 7 8 9 10 11 12 13 14 15 16 17 18 19 20 21 22 23 24 25 26 27 28 29 30 33 34 35 36 37 38 39 40 41 46 47 48 49 50 51 52,
[31, size=7] 	 0.03147837 	  1 2 3 4 5 6 7 8 9 10 11 12 13 14 15 16 17 18 19 20 21 22 23 24 25 26 27 28 29 33 34 35 36 37 38 39 40 41 46 47 48 49 50 51 52,
[32, size=8] 	 0.017278846 	  1 2 3 4 5 6 7 8 9 10 11 12 13 14 15 16 17 18 19 20 21 22 23 24 25 26 27 28 29 33 34 35 36 37 38 39 40 46 47 48 49 50 51 52,
[33, size=9] 	 0.016876848 	  1 2 3 4 5 6 7 8 9 10 11 12 13 14 15 16 17 18 19 20 21 22 23 24 25 26 27 29 33 34 35 36 37 38 39 40 46 47 48 49 50 51 52,
[34, size=10] 	 0.016729606 	  1 2 3 4 5 6 7 8 9 10 11 12 13 14 15 16 17 18 19 20 21 22 23 24 26 27 29 33 34 35 36 37 38 39 40 46 47 48 49 50 51 52,
[35, size=11] 	 9.658056E-4 	  1 2 3 4 5 6 7 8 9 10 11 12 13 14 15 16 17 18 19 20 21 22 23 24 26 27 29 33 34 35 36 37 38 39 40 47 48 49 50 51 52,
[36, size=12] 	 0.005995886 	  1 2 3 4 5 6 7 8 9 10 11 12 13 14 15 16 17 18 19 20 21 22 23 24 26 29 33 34 35 36 37 38 39 40 47 48 49 50 51 52,
[37, size=1] 	 0.19924217 	  1 2 3 4 5 6 7 8 9 10 11 12 13 14 15 16 17 18 19 20 21 22 23 24 25 26 27 28 29 30 31 32 33 34 35 36 37 38 39 40 41 42 44 45 46 47 48 49 50 51 52,
[38, size=2] 	 0.0050438046 	  1 2 3 4 5 6 7 8 9 10 11 12 13 14 15 16 17 18 19 20 21 22 23 24 25 26 27 28 29 30 32 33 34 35 36 37 38 39 40 41 42 44 45 46 47 48 49 50 51 52,
[39, size=6] 	 0.0010082689 	  1 2 3 4 5 6 7 8 9 10 11 12 13 14 15 16 17 18 19 20 21 22 23 24 25 26 27 28 29 32 33 34 35 36 37 38 39 40 41 46 47 48 49 50 51 52,
[40, size=14] 	 0.0019151097 	  1 2 3 4 5 6 7 8 9 10 11 12 13 14 15 16 17 18 19 20 21 22 24 26 29 32 33 34 35 36 37 40 47 48 49 50 51 52,
[41, size=1] 	 0.18836497 	  1 2 3 4 5 6 7 8 9 10 11 12 13 14 15 16 17 18 19 20 21 22 23 24 25 26 27 28 29 30 32 33 34 35 36 37 38 39 40 41 42 43 44 45 46 47 48 49 50 51 52,
[42, size=2] 	 0.0012650016 	  1 2 3 4 5 6 7 8 9 10 11 12 13 14 15 16 17 18 19 20 21 22 23 24 25 26 27 28 29 30 32 33 34 35 36 37 38 39 40 41 43 44 45 46 47 48 49 50 51 52,
[43, size=3] 	 0.0022559313 	  1 2 3 4 5 6 7 8 9 10 11 12 13 14 15 16 17 18 19 20 21 22 23 24 25 26 27 28 29 30 32 33 34 35 36 37 38 39 40 41 43 44 46 47 48 49 50 51 52,
[44, size=5] 	 0.06077133 	  1 2 3 4 5 6 7 8 9 10 11 12 13 14 15 16 17 18 19 20 21 22 23 24 25 26 27 28 29 32 33 34 35 36 37 38 39 40 41 43 46 47 48 49 50 51 52,
[45, size=6] 	 0.0011166828 	  1 2 3 4 5 6 7 8 9 10 11 12 13 14 15 16 17 18 19 20 21 22 23 24 25 26 27 28 29 32 33 34 35 36 37 38 39 40 43 46 47 48 49 50 51 52,
[46, size=15] 	 6.0713885E-4 	  1 2 3 4 5 6 7 8 9 10 11 12 13 14 15 16 17 18 19 20 21 22 24 26 29 32 33 34 36 37 43 47 48 49 50 51 52,
[47, size=1] 	 0.050732523 	  1 2 3 4 5 6 7 8 9 10 11 12 13 14 15 16 17 18 19 20 21 22 23 24 25 26 27 28 29 30 31 32 33 34 35 36 37 38 39 40 41 43 44 45 46 47 48 49 50 51 52,
[48, size=2] 	 0.018695945 	  1 2 3 4 5 6 7 8 9 10 11 12 13 14 15 16 17 18 19 20 21 22 23 24 25 26 27 28 29 30 31 32 33 34 35 36 37 38 39 40 41 43 44 46 47 48 49 50 51 52,
[49, size=3] 	 0.0071889083 	  1 2 3 4 5 6 7 8 9 10 11 12 13 14 15 16 17 18 19 20 21 22 23 24 25 26 27 28 29 30 31 32 33 34 35 36 37 38 39 40 41 43 46 47 48 49 50 51 52,
[50, size=4] 	 0.111819744 	  1 2 3 4 5 6 7 8 9 10 11 12 13 14 15 16 17 18 19 20 21 22 23 24 25 26 27 28 29 31 32 33 34 35 36 37 38 39 40 41 43 46 47 48 49 50 51 52,
[51, size=7] 	 0.0046667797 	  1 2 3 4 5 6 7 8 9 10 11 12 13 14 15 16 17 18 19 20 21 22 23 24 26 27 29 31 32 33 34 35 36 37 38 39 40 43 46 47 48 49 50 51 52,
[52, size=9] 	 1.8858885E-4 	  1 2 3 4 5 6 7 8 9 10 11 12 13 14 15 16 17 18 19 20 21 22 23 24 26 29 31 32 33 34 35 36 37 38 39 40 43 47 48 49 50 51 52,
[53, size=1] 	 0.037405428 	  1 2 3 4 5 6 7 8 9 10 11 12 13 14 15 16 17 18 19 20 21 22 23 24 25 26 27 28 29 30 31 32 33 34 35 36 37 38 39 40 41 42 43 44 46 47 48 49 50 51 52,
[54, size=2] 	 0.0022454935 	  1 2 3 4 5 6 7 8 9 10 11 12 13 14 15 16 17 18 19 20 21 22 23 24 25 26 27 28 29 30 31 32 33 34 35 36 37 38 39 40 41 42 43 46 47 48 49 50 51 52,
[55, size=3] 	 0.011328407 	  1 2 3 4 5 6 7 8 9 10 11 12 13 14 15 16 17 18 19 20 21 22 23 24 25 26 27 28 29 31 32 33 34 35 36 37 38 39 40 41 42 43 46 47 48 49 50 51 52,
[56, size=5] 	 5.5581453E-4 	  1 2 3 4 5 6 7 8 9 10 11 12 13 14 15 16 17 18 19 20 21 22 23 24 25 26 27 29 31 32 33 34 35 36 37 38 39 40 42 43 46 47 48 49 50 51 52,
[57, size=1] 	 0.030311715 	  1 2 3 4 5 6 7 8 9 10 11 12 13 14 15 16 17 18 19 20 21 22 23 24 25 26 27 28 29 30 31 32 33 34 35 36 37 38 39 40 41 42 43 45 46 47 48 49 50 51 52,
[58, size=2] 	 0.025270486 	  1 2 3 4 5 6 7 8 9 10 11 12 13 14 15 16 17 18 19 20 21 22 23 24 25 26 27 28 29 31 32 33 34 35 36 37 38 39 40 41 42 43 45 46 47 48 49 50 51 52,
[59, size=3] 	 9.480346E-4 	  1 2 3 4 5 6 7 8 9 10 11 12 13 14 15 16 17 18 19 20 21 22 23 24 25 26 27 28 29 31 32 33 34 35 36 37 38 39 40 42 43 45 46 47 48 49 50 51 52,
[60, size=1] 	 0.048765082 	  1 2 3 4 5 6 7 8 9 10 11 12 13 14 15 16 17 18 19 20 21 22 23 24 25 26 27 28 29 31 32 33 34 35 36 37 38 39 40 41 42 43 44 45 46 47 48 49 50 51 52,
[61, size=1] 	 0.2810553 	  1 2 3 4 5 6 7 8 9 10 11 12 13 14 15 16 17 18 19 20 21 22 23 24 25 26 27 28 29 30 31 32 33 34 35 36 37 38 39 40 42 43 44 45 46 47 48 49 50 51 52,
[62, size=3] 	 0.0051559205 	  1 2 3 4 5 6 7 8 9 10 11 12 13 14 15 16 17 18 19 20 21 22 23 24 26 27 29 30 31 32 33 34 35 36 37 38 39 40 42 43 44 45 46 47 48 49 50 51 52,
[63, size=1] 	 0.30282542 	  1 2 3 4 5 6 7 8 9 10 11 12 13 14 15 16 17 18 19 20 21 22 23 24 25 26 27 29 30 31 32 33 34 35 36 37 38 39 40 41 42 43 44 45 46 47 48 49 50 51 52,
[64, size=2] 	 0.01850786 	  1 2 3 4 5 6 7 8 9 10 11 12 13 14 15 16 17 18 19 20 21 22 23 24 26 27 29 30 31 32 33 34 35 36 37 38 39 40 41 42 43 44 45 46 47 48 49 50 51 52,
[65, size=26] 	 5.570598E-4 	  1 2 3 4 5 7 8 9 10 13 14 15 16 17 19 20 21 24 30 31 32 41 42 43 44 45,
[66, size=19] 	 9.641996E-4 	  1 2 3 5 8 9 15 16 17 20 24 30 31 32 41 42 43 44 45,
[67, size=1] 	 0.31140926 	  1 2 3 4 5 6 7 8 9 10 11 12 13 14 15 16 17 18 19 20 21 22 23 24 26 27 28 29 30 31 32 33 34 35 36 37 38 39 40 41 42 43 44 45 46 47 48 49 50 51 52,
[68, size=18] 	 0.005826423 	  1 2 3 4 5 6 7 8 9 10 11 12 13 14 15 16 17 18 19 20 21 22 24 26 28 29 30 31 32 41 42 43 44 45,
[69, size=1] 	 0.30199867 	  1 2 3 4 5 6 7 8 9 10 11 12 13 14 15 16 17 18 19 20 21 22 23 24 25 26 27 28 29 30 31 32 33 34 35 36 37 38 39 40 41 42 43 44 45 47 48 49 50 51 52,
[70, size=2] 	 0.025964368 	  1 2 3 4 5 6 7 8 9 10 11 12 13 14 15 16 17 18 19 20 21 22 23 24 25 26 28 29 30 31 32 33 34 35 36 37 38 39 40 41 42 43 44 45 47 48 49 50 51 52,
[71, size=4] 	 0.0069953334 	  1 2 3 4 5 6 7 8 9 10 11 12 13 14 15 16 17 18 19 20 21 22 23 24 25 26 28 29 30 31 32 33 34 35 36 37 40 41 42 43 44 45 47 48 49 50 51 52,
[72, size=5] 	 0.0025751037 	  1 2 3 4 5 6 7 8 9 10 11 12 13 14 15 16 17 18 19 20 21 22 24 25 26 28 29 30 31 32 33 34 35 36 37 40 41 42 43 44 45 47 48 49 50 51 52,
[73, size=9] 	 0.006846133 	  1 2 3 4 5 6 7 8 9 10 11 12 13 14 15 16 17 18 19 20 21 22 24 25 26 28 29 30 31 32 33 34 41 42 43 44 45 47 48 49 50 51 52,
[74, size=17] 	 0.011697852 	  1 2 3 4 5 6 7 8 9 10 11 12 13 14 15 16 17 18 19 20 21 22 24 25 26 28 29 30 31 32 41 42 43 44 45,
[75, size=1] 	 0.28290978 	  1 2 3 4 5 6 7 8 9 10 11 12 13 14 15 16 17 18 19 20 21 22 23 24 25 26 28 29 30 31 32 33 34 35 36 37 38 39 40 41 42 43 44 45 46 47 48 49 50 51 52,
[76, size=3] 	 7.798428E-5 	  1 2 3 4 5 6 7 8 9 10 11 12 13 14 15 16 17 18 19 20 21 22 23 24 25 26 28 29 30 31 32 33 34 35 36 37 40 41 42 43 44 45 46 47 48 49 50 51 52,
[77, size=16] 	 0.008326726 	  1 2 3 4 5 6 7 8 9 10 11 12 13 14 15 16 17 18 19 20 21 22 24 25 26 28 29 30 31 32 41 42 43 44 45 46,
[78, size=1] 	 0.27587637 	  1 2 3 4 5 6 7 8 9 10 11 12 13 14 15 16 17 18 19 20 21 22 23 24 25 26 27 28 29 30 31 32 33 34 35 36 37 39 40 41 42 43 44 45 46 47 48 49 50 51 52,
[79, size=2] 	 0.031222038 	  1 2 3 4 5 6 7 8 9 10 11 12 13 14 15 16 17 18 19 20 21 22 23 24 25 26 27 28 29 30 31 32 33 34 35 36 37 40 41 42 43 44 45 46 47 48 49 50 51 52,
[80, size=3] 	 0.009059687 	  1 2 3 4 5 6 7 8 9 10 11 12 13 14 15 16 17 18 19 20 21 22 24 25 26 27 28 29 30 31 32 33 34 35 36 37 40 41 42 43 44 45 46 47 48 49 50 51 52,
[81, size=14] 	 0.0029429172 	  1 2 3 4 5 6 7 8 9 10 11 12 13 14 15 16 17 18 19 20 21 22 24 25 26 27 28 29 30 31 32 34 41 42 43 44 45 46,
[82, size=26] 	 0.0025389094 	  1 2 3 4 5 8 9 10 14 15 16 17 20 24 25 27 28 30 31 32 41 42 43 44 45 46,
[83, size=1] 	 0.2765759 	  1 2 3 4 5 6 7 8 9 10 11 12 13 14 15 16 17 18 19 20 21 22 23 24 25 26 27 28 29 30 31 32 33 34 35 36 37 38 40 41 42 43 44 45 46 47 48 49 50 51 52,
[84, size=25] 	 4.7182845E-4 	  1 2 3 4 5 8 9 10 14 15 16 17 20 24 25 27 28 30 31 32 38 41 42 43 44 45 46,
[85, size=1] 	 0.32714808 	  1 2 3 4 5 6 7 8 9 10 11 12 13 14 15 16 17 18 19 20 21 22 24 25 26 27 28 29 30 31 32 33 34 35 36 37 38 39 40 41 42 43 44 45 46 47 48 49 50 51 52,
[86, size=13] 	 9.121461E-5 	  1 2 3 4 5 6 7 8 9 10 11 12 13 14 15 16 17 18 19 20 21 22 24 25 26 27 28 29 30 31 32 38 39 41 42 43 44 45 46,
[87, size=22] 	 0.0033067788 	  1 2 3 4 5 8 9 10 13 14 15 16 17 19 20 24 25 27 28 30 31 32 38 39 41 42 43 44 45 46,
[88, size=25] 	 0.0059367116 	  1 2 3 5 8 9 15 16 17 20 24 25 27 28 30 31 32 38 39 41 42 43 44 45 46,
[89, size=1] 	 0.3552676 	  1 2 3 4 5 6 7 8 9 10 11 12 13 14 15 16 17 18 19 20 21 22 23 24 25 26 27 28 29 30 31 32 33 34 35 36 37 38 39 41 42 43 44 45 46 47 48 49 50 51 52,
[90, size=1] 	 0.22133873 	  1 2 3 4 5 6 7 8 9 10 11 12 13 14 15 16 17 18 19 20 21 22 23 24 25 26 27 28 29 30 31 32 33 34 36 37 38 39 40 41 42 43 44 45 46 47 48 49 50 51 52,
[91, size=2] 	 0.015230764 	  1 2 3 4 5 6 7 8 9 10 11 12 13 14 15 16 17 18 19 20 21 22 23 24 25 26 27 28 29 30 31 32 33 34 37 38 39 40 41 42 43 44 45 46 47 48 49 50 51 52,
[92, size=3] 	 0.07753899 	  1 2 3 4 5 6 7 8 9 10 11 12 13 14 15 16 17 18 19 20 21 22 23 24 25 26 27 28 29 30 31 32 33 34 38 39 40 41 42 43 44 45 46 47 48 49 50 51 52,
[93, size=4] 	 0.003825167 	  1 2 3 4 5 6 7 8 9 10 11 12 13 14 15 16 17 18 19 20 21 22 23 24 25 26 27 28 29 30 31 32 33 34 38 39 40 41 42 43 44 45 46 47 48 49 50 52,
[94, size=10] 	 0.005558741 	  1 2 3 4 5 6 7 8 9 10 11 12 13 14 15 16 17 18 19 20 21 22 23 24 25 26 27 28 29 30 31 32 34 38 39 40 41 42 43 44 45 46,
[95, size=11] 	 0.025727425 	  1 2 3 4 5 6 7 8 9 10 11 12 13 14 15 16 17 18 19 20 21 22 23 24 25 26 27 28 29 30 31 32 38 39 40 41 42 43 44 45 46,
[96, size=19] 	 7.398943E-4 	  1 2 3 4 5 7 8 9 10 13 14 15 16 17 19 20 23 24 25 27 28 30 31 32 38 39 40 41 42 43 44 45 46,
[97, size=1] 	 0.2064226 	  1 2 3 4 5 6 7 8 9 10 11 12 13 14 15 16 17 18 19 20 21 22 23 24 25 26 27 28 29 30 31 32 33 34 35 37 38 39 40 41 42 43 44 45 46 47 48 49 50 51 52,
[98, size=2] 	 0.015857536 	  1 2 3 4 5 6 7 8 9 10 11 12 13 14 15 16 17 18 19 20 21 22 23 24 25 26 27 28 29 30 31 32 33 34 35 38 39 40 41 42 43 44 45 46 47 48 49 50 51 52,
[99, size=10] 	 9.3865476E-4 	  1 2 3 4 5 6 7 8 9 10 11 12 13 14 15 16 17 18 19 20 21 22 23 24 25 26 27 28 29 30 31 32 35 38 39 40 41 42 43 44 45 46,
[100, size=18] 	 2.3928036E-4 	  1 2 3 4 5 7 8 9 10 13 14 15 16 17 19 20 23 24 25 27 28 30 31 32 35 38 39 40 41 42 43 44 45 46,
[101, size=1] 	 0.20814067 	  1 2 3 4 5 6 7 8 9 10 11 12 13 14 15 16 17 18 19 20 21 22 23 24 25 26 27 28 29 30 31 32 33 34 35 36 38 39 40 41 42 43 44 45 46 47 48 49 50 51 52,
[102, size=2] 	 0.007239226 	  1 2 3 4 5 6 7 8 9 10 11 12 13 14 15 16 17 18 19 20 21 22 23 24 25 26 27 28 29 30 31 32 33 34 35 36 38 39 40 41 42 43 44 45 46 47 48 49 50 52,
[103, size=1] 	 0.24043445 	  1 2 3 4 5 6 7 8 9 10 11 12 13 14 15 16 17 18 19 20 21 22 23 24 25 26 27 28 29 30 31 32 33 34 35 36 37 38 39 40 41 42 43 44 45 46 47 48 49 50 52,
[104, size=3] 	 0.0015033757 	  1 2 3 4 5 6 7 8 9 10 11 12 13 14 15 16 17 18 19 20 21 22 23 24 25 26 27 28 29 30 31 32 33 34 35 36 37 38 39 40 41 42 43 44 45 46 48 50 52,
[105, size=4] 	 0.004957183 	  1 2 3 4 5 6 7 8 9 10 11 12 13 14 15 16 17 18 19 20 21 22 23 24 25 26 27 28 29 30 31 32 33 34 35 36 37 38 39 40 41 42 43 44 45 46 48 52,
[106, size=5] 	 0.023617767 	  1 2 3 4 5 6 7 8 9 10 11 12 13 14 15 16 17 18 19 20 21 22 23 24 25 26 27 28 29 30 31 32 33 34 35 36 37 38 39 40 41 42 43 44 45 46 52,
[107, size=7] 	 0.0043202974 	  1 2 3 4 5 6 7 8 9 10 11 12 13 14 15 16 17 18 19 20 21 22 23 24 25 26 27 28 29 30 31 32 34 35 36 37 38 39 40 41 42 43 44 45 46,
[108, size=8] 	 0.056267057 	  1 2 3 4 5 6 7 8 9 10 11 12 13 14 15 16 17 18 19 20 21 22 23 24 25 26 27 28 29 30 31 32 35 36 37 38 39 40 41 42 43 44 45 46,
[109, size=15] 	 0.002263995 	  1 2 3 4 5 7 8 9 10 13 14 15 16 17 19 20 21 23 24 25 27 28 30 31 32 35 36 37 38 39 40 41 42 43 44 45 46,
[110, size=21] 	 0.0044550593 	  1 2 3 4 5 8 9 15 16 17 20 23 24 25 27 28 30 31 32 35 36 37 38 39 40 41 42 43 44 45 46,
[111, size=1] 	 0.06788405 	  1 2 3 4 5 6 7 8 9 10 11 12 13 14 15 16 17 18 19 20 21 22 23 24 25 26 27 28 29 30 31 32 33 34 35 36 37 38 39 40 41 42 43 44 45 46 47 48 50 51 52,
[112, size=2] 	 0.0010875213 	  1 2 3 4 5 6 7 8 9 10 11 12 13 14 15 16 17 18 19 20 21 22 23 24 25 26 27 28 29 30 31 32 33 34 35 36 37 38 39 40 41 42 43 44 45 46 48 50 51 52,
[113, size=3] 	 0.01908989 	  1 2 3 4 5 6 7 8 9 10 11 12 13 14 15 16 17 18 19 20 21 22 23 24 25 26 27 28 29 30 31 32 33 34 35 36 37 38 39 40 41 42 43 44 45 46 48 51 52,
[114, size=4] 	 0.12330576 	  1 2 3 4 5 6 7 8 9 10 11 12 13 14 15 16 17 18 19 20 21 22 23 24 25 26 27 28 29 30 31 32 33 34 35 36 37 38 39 40 41 42 43 44 45 46 51 52,
[115, size=5] 	 0.0051576546 	  1 2 3 4 5 6 7 8 9 10 11 12 13 14 15 16 17 18 19 20 21 22 23 24 25 26 27 28 29 30 31 32 34 35 36 37 38 39 40 41 42 43 44 45 46 51 52,
[116, size=6] 	 0.011464276 	  1 2 3 4 5 6 7 8 9 10 11 12 13 14 15 16 17 18 19 20 21 22 23 24 25 26 27 28 29 30 31 32 34 35 36 37 38 39 40 41 42 43 44 45 46 51,
[117, size=7] 	 0.015844127 	  1 2 3 4 5 6 7 8 9 10 11 12 13 14 15 16 17 18 19 20 21 22 23 24 25 26 27 28 29 30 31 32 35 36 37 38 39 40 41 42 43 44 45 46 51,
[118, size=1] 	 0.035097133 	  1 2 3 4 5 6 7 8 9 10 11 12 13 14 15 16 17 18 19 20 21 22 23 24 25 26 27 28 29 30 31 32 33 34 35 36 37 38 39 40 41 42 43 44 45 46 48 49 50 51 52,
[119, size=2] 	 0.025229169 	  1 2 3 4 5 6 7 8 9 10 11 12 13 14 15 16 17 18 19 20 21 22 23 24 25 26 27 28 29 30 31 32 33 34 35 36 37 38 39 40 41 42 43 44 45 46 48 49 51 52,
[120, size=3] 	 0.006886647 	  1 2 3 4 5 6 7 8 9 10 11 12 13 14 15 16 17 18 19 20 21 22 23 24 25 26 27 28 29 30 31 32 33 34 35 36 37 38 39 40 41 42 43 44 45 46 49 51 52,
[121, size=1] 	 0.03463533 	  1 2 3 4 5 6 7 8 9 10 11 12 13 14 15 16 17 18 19 20 21 22 23 24 25 26 27 28 29 30 31 32 33 34 35 36 37 38 39 40 41 42 43 44 45 46 47 48 49 51 52,
[122, size=2] 	 0.0023676276 	  1 2 3 4 5 6 7 8 9 10 11 12 13 14 15 16 17 18 19 20 21 22 23 24 25 26 27 28 29 30 31 32 33 34 35 36 37 38 39 40 41 42 43 44 45 46 47 49 51 52,
[123, size=19] 	 5.5121223E-4 	  1 2 3 5 8 9 15 16 17 20 23 24 25 27 28 30 31 32 35 36 37 38 39 40 41 42 43 44 45 46 47 49 51,
[124, size=1] 	 0.08483836 	  1 2 3 4 5 6 7 8 9 10 11 12 13 14 15 16 17 18 19 20 21 22 23 24 25 26 27 28 29 30 31 32 33 34 35 36 37 38 39 40 41 42 43 44 45 46 47 49 50 51 52,
[125, size=2] 	 0.001837931 	  1 2 3 4 5 6 7 8 9 10 11 12 13 14 15 16 17 18 19 20 21 22 23 24 25 26 27 28 29 30 31 32 34 35 36 37 38 39 40 41 42 43 44 45 46 47 49 50 51 52,
[126, size=1] 	 0.24706618 	  1 2 3 4 5 6 7 8 9 10 11 12 13 14 15 16 17 18 19 20 21 22 23 24 25 26 27 28 29 30 31 32 34 35 36 37 38 39 40 41 42 43 44 45 46 47 48 49 50 51 52,
[127, size=1] 	 0.21225134 	  1 2 3 4 5 6 7 8 9 10 11 12 13 14 15 16 17 18 19 20 21 22 23 24 25 26 27 28 29 30 31 32 33 34 35 36 37 38 39 40 41 42 43 44 45 46 47 48 49 50 51,
[128, size=2] 	 0.02496002 	  1 2 3 4 5 6 7 8 9 10 11 12 13 14 15 16 17 18 19 20 21 22 23 24 25 26 27 28 29 30 31 32 33 35 36 37 38 39 40 41 42 43 44 45 46 47 48 49 50 51,
[129, size=1] 	 0.24355209 	  1 2 3 4 5 6 7 8 9 10 11 12 13 14 15 16 17 18 19 20 21 22 23 24 25 26 27 28 29 30 31 32 33 35 36 37 38 39 40 41 42 43 44 45 46 47 48 49 50 51 52,
[130, size=1] 	 0.4017439 	  1 2 3 4 5 7 8 9 10 11 12 13 14 15 16 17 18 19 20 21 22 23 24 25 26 27 28 29 30 31 32 33 34 35 36 37 38 39 40 41 42 43 44 45 46 47 48 49 50 51 52,
[131, size=2] 	 6.240002E-4 	  1 2 3 4 5 7 8 9 10 11 12 13 14 15 16 17 19 20 21 22 23 24 25 26 27 28 29 30 31 32 33 34 35 36 37 38 39 40 41 42 43 44 45 46 47 48 49 50 51 52,
[132, size=1] 	 0.395659 	  1 2 3 4 5 6 7 8 9 10 11 12 13 14 15 16 17 19 20 21 22 23 24 25 26 27 28 29 30 31 32 33 34 35 36 37 38 39 40 41 42 43 44 45 46 47 48 49 50 51 52,
[133, size=2] 	 0.0094651375 	  1 2 3 4 5 6 7 8 9 10 11 12 13 14 15 16 17 19 20 21 22 23 24 25 26 27 28 30 31 32 33 34 35 36 37 38 39 40 41 42 43 44 45 46 47 48 49 50 51 52,
[134, size=4] 	 0.0120657105 	  1 2 3 4 5 6 7 8 9 10 11 13 14 15 16 17 19 20 21 22 23 24 25 27 28 30 31 32 33 34 35 36 37 38 39 40 41 42 43 44 45 46 47 48 49 50 51 52,
[135, size=6] 	 2.447443E-5 	  1 2 3 4 5 6 7 8 9 10 13 14 15 16 17 19 20 21 23 24 25 27 28 30 31 32 33 34 35 36 37 38 39 40 41 42 43 44 45 46 47 48 49 50 51 52,
[136, size=10] 	 6.1026047E-4 	  1 2 3 4 5 6 8 9 10 14 15 16 17 20 23 24 25 27 28 30 31 32 33 34 35 36 37 38 39 40 41 42 43 44 45 46 47 48 49 50 51 52,
[137, size=13] 	 0.0012592688 	  1 2 3 5 6 8 9 15 16 17 20 23 24 25 27 28 30 31 32 33 34 35 36 37 38 39 40 41 42 43 44 45 46 47 48 49 50 51 52,
[138, size=14] 	 0.0012504358 	  1 2 3 5 6 8 9 15 16 17 20 23 25 27 28 30 31 32 33 34 35 36 37 38 39 40 41 42 43 44 45 46 47 48 49 50 51 52,
[139, size=1] 	 0.4192801 	  1 2 3 4 5 6 7 8 9 10 11 12 13 14 15 16 17 18 19 20 21 22 23 24 25 26 27 28 30 31 32 33 34 35 36 37 38 39 40 41 42 43 44 45 46 47 48 49 50 51 52,
[140, size=2] 	 0.01670979 	  1 2 3 4 5 6 7 8 9 10 11 12 13 14 15 16 17 18 19 20 21 22 23 24 25 27 28 30 31 32 33 34 35 36 37 38 39 40 41 42 43 44 45 46 47 48 49 50 51 52,
[141, size=3] 	 0.011771056 	  1 2 3 4 5 6 7 8 9 10 11 13 14 15 16 17 18 19 20 21 22 23 24 25 27 28 30 31 32 33 34 35 36 37 38 39 40 41 42 43 44 45 46 47 48 49 50 51 52,
[142, size=6] 	 0.0019889714 	  1 2 3 4 5 6 7 8 9 10 13 14 15 16 17 18 19 20 23 24 25 27 28 30 31 32 33 34 35 36 37 38 39 40 41 42 43 44 45 46 47 48 49 50 51 52,
[143, size=8] 	 3.4136527E-5 	  1 2 3 4 5 6 8 9 10 13 14 15 16 17 18 20 23 24 25 27 28 30 31 32 33 34 35 36 37 38 39 40 41 42 43 44 45 46 47 48 49 50 51 52,
[144, size=1] 	 0.44129837 	  1 2 3 4 5 6 7 8 9 10 11 12 13 14 15 16 17 18 19 20 21 22 23 24 25 27 28 29 30 31 32 33 34 35 36 37 38 39 40 41 42 43 44 45 46 47 48 49 50 51 52,
[145, size=2] 	 0.003896512 	  1 2 3 4 5 6 7 8 9 10 11 13 14 15 16 17 18 19 20 21 22 23 24 25 27 28 29 30 31 32 33 34 35 36 37 38 39 40 41 42 43 44 45 46 47 48 49 50 51 52,
[146, size=3] 	 0.0116956085 	  1 2 3 4 5 6 7 8 9 10 11 13 14 15 16 17 18 19 20 21 23 24 25 27 28 29 30 31 32 33 34 35 36 37 38 39 40 41 42 43 44 45 46 47 48 49 50 51 52,
[147, size=5] 	 6.178049E-4 	  1 2 3 4 5 6 7 8 9 10 13 14 15 16 17 18 19 20 23 24 25 27 28 29 30 31 32 33 34 35 36 37 38 39 40 41 42 43 44 45 46 47 48 49 50 51 52,
[148, size=7] 	 5.641504E-4 	  1 2 3 4 5 6 8 9 10 13 14 15 16 17 18 20 23 24 25 27 28 29 30 31 32 33 34 35 36 37 38 39 40 41 42 43 44 45 46 47 48 49 50 51 52,
[149, size=11] 	 1.9837098E-4 	  1 2 3 5 6 8 9 15 16 17 18 20 23 24 25 27 28 29 30 31 32 33 34 35 36 37 38 39 40 41 42 43 44 45 46 47 48 49 50 51 52,
[150, size=1] 	 0.44794127 	  1 2 3 4 5 6 7 8 9 10 11 13 14 15 16 17 18 19 20 21 22 23 24 25 26 27 28 29 30 31 32 33 34 35 36 37 38 39 40 41 42 43 44 45 46 47 48 49 50 51 52,
[151, size=3] 	 0.00869212 	  1 2 3 4 5 6 7 8 9 10 13 14 15 16 17 18 19 20 21 23 24 25 26 27 28 29 30 31 32 33 34 35 36 37 38 39 40 41 42 43 44 45 46 47 48 49 50 51 52,
[152, size=5] 	 0.00809158 	  1 2 3 4 5 6 8 9 10 13 14 15 16 17 18 19 20 23 24 25 26 27 28 29 30 31 32 33 34 35 36 37 38 39 40 41 42 43 44 45 46 47 48 49 50 51 52,
[153, size=1] 	 0.41826487 	  1 2 3 4 5 6 7 8 9 10 11 12 13 14 15 16 17 18 19 20 21 23 24 25 26 27 28 29 30 31 32 33 34 35 36 37 38 39 40 41 42 43 44 45 46 47 48 49 50 51 52,
[154, size=1] 	 0.44397408 	  1 2 3 4 5 6 7 8 9 10 12 13 14 15 16 17 18 19 20 21 22 23 24 25 26 27 28 29 30 31 32 33 34 35 36 37 38 39 40 41 42 43 44 45 46 47 48 49 50 51 52,
[155, size=1] 	 0.407868 	  1 2 3 4 5 6 7 8 9 10 11 12 13 14 15 16 17 18 19 20 22 23 24 25 26 27 28 29 30 31 32 33 34 35 36 37 38 39 40 41 42 43 44 45 46 47 48 49 50 51 52,
[156, size=3] 	 0.0017160779 	  1 2 3 4 5 6 8 9 10 11 12 13 14 15 16 17 18 20 22 23 24 25 26 27 28 29 30 31 32 33 34 35 36 37 38 39 40 41 42 43 44 45 46 47 48 49 50 51 52,
[157, size=1] 	 0.39451095 	  1 2 3 4 5 6 8 9 10 11 12 13 14 15 16 17 18 19 20 21 22 23 24 25 26 27 28 29 30 31 32 33 34 35 36 37 38 39 40 41 42 43 44 45 46 47 48 49 50 51 52,
[158, size=4] 	 0.013787508 	  1 2 3 4 5 6 8 9 11 12 14 15 16 17 18 20 21 22 23 24 25 26 27 28 29 30 31 32 33 34 35 36 37 38 39 40 41 42 43 44 45 46 47 48 49 50 51 52,
[159, size=1] 	 0.23254167 	  1 2 3 4 5 6 7 8 9 10 11 12 13 14 15 16 17 18 20 21 22 23 24 25 26 27 28 29 30 31 32 33 34 35 36 37 38 39 40 41 42 43 44 45 46 47 48 49 50 51 52,
[160, size=2] 	 0.11203322 	  1 2 3 4 5 6 7 8 9 10 11 12 14 15 16 17 18 20 21 22 23 24 25 26 27 28 29 30 31 32 33 34 35 36 37 38 39 40 41 42 43 44 45 46 47 48 49 50 51 52,
[161, size=3] 	 0.032265253 	  1 2 3 4 5 6 7 8 9 11 12 14 15 16 17 18 20 21 22 23 24 25 26 27 28 29 30 31 32 33 34 35 36 37 38 39 40 41 42 43 44 45 46 47 48 49 50 51 52,
[162, size=4] 	 0.0041396883 	  1 2 3 4 5 6 7 8 9 11 12 15 16 17 18 20 21 22 23 24 25 26 27 28 29 30 31 32 33 34 35 36 37 38 39 40 41 42 43 44 45 46 47 48 49 50 51 52,
[163, size=1] 	 0.23260555 	  1 2 3 4 5 6 7 8 9 10 11 12 14 15 16 17 18 19 20 21 22 23 24 25 26 27 28 29 30 31 32 33 34 35 36 37 38 39 40 41 42 43 44 45 46 47 48 49 50 51 52,
[164, size=3] 	 0.0054472946 	  1 2 3 4 5 6 7 8 9 11 12 15 16 17 18 19 20 21 22 23 24 25 26 27 28 29 30 31 32 33 34 35 36 37 38 39 40 41 42 43 44 45 46 47 48 49 50 51 52,
[165, size=1] 	 0.3188342 	  1 2 3 4 5 6 7 8 9 11 12 13 14 15 16 17 18 19 20 21 22 23 24 25 26 27 28 29 30 31 32 33 34 35 36 37 38 39 40 41 42 43 44 45 46 47 48 49 50 51 52,
[166, size=2] 	 0.0042036297 	  1 2 3 4 5 6 7 8 9 11 12 13 15 16 17 18 19 20 21 22 23 24 25 26 27 28 29 30 31 32 33 34 35 36 37 38 39 40 41 42 43 44 45 46 47 48 49 50 51 52,
[167, size=5] 	 0.0029261976 	  1 3 5 6 7 8 9 11 12 13 15 16 17 18 19 20 21 22 23 25 26 27 28 29 30 31 32 33 34 35 36 37 38 39 40 41 42 43 44 45 46 47 48 49 50 51 52,
[168, size=1] 	 0.34688827 	  1 2 3 4 5 6 7 8 9 10 11 12 13 15 16 17 18 19 20 21 22 23 24 25 26 27 28 29 30 31 32 33 34 35 36 37 38 39 40 41 42 43 44 45 46 47 48 49 50 51 52,
[169, size=2] 	 0.023591824 	  1 2 3 5 6 7 8 9 10 11 12 13 15 16 17 18 19 20 21 22 23 24 25 26 27 28 29 30 31 32 33 34 35 36 37 38 39 40 41 42 43 44 45 46 47 48 49 50 51 52,
[170, size=1] 	 0.3445337 	  1 2 3 5 6 7 8 9 10 11 12 13 14 15 16 17 18 19 20 21 22 23 24 25 26 27 28 29 30 31 32 33 34 35 36 37 38 39 40 41 42 43 44 45 46 47 48 49 50 51 52,
[171, size=2] 	 0.0022542097 	  1 2 3 5 6 7 8 9 10 11 12 13 14 15 16 17 18 19 20 21 22 23 25 26 27 28 29 30 31 32 33 34 35 36 37 38 39 40 41 42 43 44 45 46 47 48 49 50 51 52,
[172, size=1] 	 0.18567292 	  1 2 3 4 5 6 7 8 9 10 11 12 13 14 15 16 17 18 19 20 21 22 23 25 26 27 28 29 30 31 32 33 34 35 36 37 38 39 40 41 42 43 44 45 46 47 48 49 50 51 52,
[173, size=2] 	 0.023062363 	  1 3 4 5 6 7 8 9 10 11 12 13 14 15 16 17 18 19 20 21 22 23 25 26 27 28 29 30 31 32 33 34 35 36 37 38 39 40 41 42 43 44 45 46 47 48 49 50 51 52,
[174, size=3] 	 0.05453813 	  1 3 4 5 6 7 8 9 10 11 12 13 14 15 16 17 18 19 21 22 23 25 26 27 28 29 30 31 32 33 34 35 36 37 38 39 40 41 42 43 44 45 46 47 48 49 50 51 52,
[175, size=4] 	 0.0449113 	  1 3 4 6 7 8 9 10 11 12 13 14 15 16 17 18 19 21 22 23 25 26 27 28 29 30 31 32 33 34 35 36 37 38 39 40 41 42 43 44 45 46 47 48 49 50 51 52,
[176, size=1] 	 0.16528678 	  1 3 4 5 6 7 8 9 10 11 12 13 14 15 16 17 18 19 20 21 22 23 24 25 26 27 28 29 30 31 32 33 34 35 36 37 38 39 40 41 42 43 44 45 46 47 48 49 50 51 52,
[177, size=2] 	 0.015573351 	  1 3 4 5 6 7 8 9 10 11 12 13 14 15 16 17 18 19 21 22 23 24 25 26 27 28 29 30 31 32 33 34 35 36 37 38 39 40 41 42 43 44 45 46 47 48 49 50 51 52,
[178, size=1] 	 0.17983772 	  1 2 3 4 5 6 7 8 9 10 11 12 13 14 15 16 17 18 19 21 22 23 24 25 26 27 28 29 30 31 32 33 34 35 36 37 38 39 40 41 42 43 44 45 46 47 48 49 50 51 52,
[179, size=1] 	 0.24024652 	  1 2 3 4 6 7 8 9 10 11 12 13 14 15 16 17 18 19 20 21 22 23 24 25 26 27 28 29 30 31 32 33 34 35 36 37 38 39 40 41 42 43 44 45 46 47 48 49 50 51 52,
;
END; [Splits]

BEGIN Network;
DIMENSIONS ntax=52 nvertices=818 nedges=1455;
DRAW to_scale;
TRANSLATE
2 'sec31_Volca1|120559|estExt_fgenesh5_synt_C_80120',
3 'sec31_Chlre4|195444|SAN_157416',
4 'sec31_phytoph_PITG_03594_|_PITT_03594_|_Phytophthora_infestans_conserved_hypothetical_protein_translation_1264_aa',
5 'sec31_Thaps3|22963|estExt_fgenesh1_pg_C_chr_60055',
6 'sec31_Phatr2|47010|estExt_fgenesh1_pg_C_chr_120076',
7 'sec31_leish_LinJ11_V3_1140_|||protein_transport_protein_sec31_putative|Leishmania_infantum|chr_11|||Auto',
8 'sec31_naegleria_estExt_fgeneshHS_pg_C_830022',
9 'sec31_xenopus_|148229675|ref|NP_001085250_1|_hypothetical_protein_LOC432348_',
10 'sec31_gallus_|118092708|ref|XP_001232876_1|_PREDICTED__S__cerevisiae_SEC31_like_2_',
11 'sec31_danio_|41054764|ref|NP_955824_1|_sec31_homolog_A_',
12 'sec31_rattus_|14717392|ref|NP_148981_1|_SEC31_homolog_A_',
13 'sec31_mus_|244791271|ref|NP_081245_1|_SEC31_like_1_',
14 'sec31_homo_|119626316|gb|EAX05911_1|_SEC31_like_1_S__cerevisiae_isoform_CRA_e_',
15 'sec31_bos_|194668102|ref|XP_001787535_1|_PREDICTED__similar_to_SEC31_homolog_A_',
16 'sec31_ciona_|198430079|ref|XP_002126968_1|_PREDICTED__similar_to_SEC31_homolog_A_',
17 'sec31_apis_gi|110755248|ref|XP_393457_3|_PREDICTED__similar_to_sec31_CG8266_PA_isoform_A_',
18 'sec31_droso_gi|54650900|gb|AAV37028_1|_AT25839p_',
19 'sec31_crypto_|58260230|ref|XP_567525_1|_structural_molecule_',
20 'sec31_ustil_gi|74699396|sp|Q4P2B6_1|SEC31_USTMA_RecName__FullProtein_transport_protein_SEC31',
21 'sec31_ncrassa_|85110541|ref|XP_963510_1|_hypothetical_protein_NCU06738_',
22 'sec31_asper_|67540174|ref|XP_663861_1|_hypothetical_protein_AN6257_2_',
23 'sec31_yarrow_gi|24286043|gb|AAM09808_1|_Sec31p_',
24 'sec31_spombe_|19112374|ref|NP_595582_1|_COPII_coated_vesicle_component_Sec31_predicted_',
25 'sec31_candiA_|68474196|ref|XP_718807_1|_likely_COPII_vesicle_coat_component_',
26 'sec31_debaro_|218511779|sp|Q6BRR2_2|SEC31_DEBHA_RecName__FullProtein_transport_protein_SEC31',
27 'sec31_pichia_|150951472|ref|XP_001387795_2|_component_of_the_COPII_coat_of_ER_Golgi_vesicles_',
28 'Scas_Contig701_45',
29 '_Smik_c193_2514',
30 '_Scer_SEC31YDL195W',
31 '_Spar_c429_3045',
32 '_Sbay_c842_3251',
33 'sec31_candiG_50291335|ref|XP_448100_1|_unnamed_protein_product_',
34 'Sklu_Contig2382_2',
35 'sec31_kluyveR_|50310589|ref|XP_455314_1|_unnamed_protein_product_',
36 'sec31_ehisto_118_m00156_|||WD_repeat_protein|Entamoeba_histolytica|chr_unknown|||Auto',
37 'sec31_trichom_82203_m00047',
38 'sec31_ostreo_gi|145352319|ref|XP_001420497_1|_predicted_protein_',
39 'sec31_dicty_gi|66826833|ref|XP_646771_1|_hypothetical_protein_',
40 'sec31_theiler_525_m05409_|TP01_0917|TP01_0917|hypothetical_protein|Theileria_parva|chr_1|c1m525|525',
41 'sec31_ecuni_gi|19173348|ref|NP_597151_1|_SEC31_LIKE_PROTEIN_INVOLVED_IN_VESICULAR_TRANSPORT_FROM_ER_TO_GOLGI_',
42 'sec31_giardia_gi|71071858|ref|XP_768490_1|_hypothetical_protein_',
43 'sec31_cele_gi|17542138|ref|NP_502144_1|_hypothetical_protein_T01G1_3_',
44 'sec31_tetrahym_97_m00184_|||hypothetical_protein|T__thermophilia|chr_0|8254402|97',
45 'sec31_pfalci_638269874_NP_473056_PFB0640c_hypothetical_protein_',
46 'sec31_plasmoB_PB000190_00_0_|||conserved_hypothetical_protein|Plasmodium_berghei|chr_|||Auto',
47 'sec31_crypto_gi|67596460|ref|XP_666077_1|_hypothetical_protein_',
48 'sec31_Toxoplasma_gondii|XI|583_m05430|Annotation|Toxoplasma_gondii_TIGR|protein_coding_WD_40_repeat_containing_protein',
49 'sec31_CMER|CMR203C_vesicle_coat_complex_COPII_subunit_Sec31',
50 'sec31_athali_gi|30695804|ref|NP_851024_1|_WD_40_repeat_family_protein_',
51 'sec31_Poptr1_1|821436|estExt_fgenesh4_pg_C_LG_IX1026',
52 'sec31_oryza_gi|13928450|dbj|BAB47154_1|_Sec31p_',
53 'sec31_Phypa1_1|148700|e_gw1_281_5_1',
;
VERTICES
1 -0.15557922 0.0 w=2 h=2 s=n,
2 0.0 0.0 w=2 h=2 c=0 153 51 b=0 153 51,
3 -0.002563312 0.021709032 w=2 h=2 c=0 153 51 b=0 153 51,
4 -0.001425747 0.09080804 w=2 h=2 c=51 51 255 b=51 51 255,
5 -0.004706182 0.1328583 w=2 h=2 c=51 51 255 b=51 51 255,
6 -0.010374069 0.1743508 w=2 h=2 c=51 51 255 b=51 51 255,
7 -0.042624205 0.21931002 w=2 h=2 c=153 153 0 b=153 153 0,
8 -0.069460474 0.25676325 w=2 h=2 c=153 153 0 b=153 153 0,
9 -0.15762618 0.29146957 w=2 h=2 c=153 0 0 b=153 0 0,
10 -0.1825064 0.30387062 w=2 h=2 c=153 0 0 b=153 0 0,
11 -0.22330791 0.33159903 w=2 h=2 c=153 0 0 b=153 0 0,
12 -0.26804897 0.347601 w=2 h=2 c=153 0 0 b=153 0 0,
13 -0.27583617 0.34934056 w=2 h=2 c=153 0 0 b=153 0 0,
14 -0.28597048 0.34932643 w=2 h=2 c=153 0 0 b=153 0 0,
15 -0.2932896 0.35538974 w=2 h=2 c=153 0 0 b=153 0 0,
16 -0.3774542 0.35477772 w=2 h=2 c=153 0 0 b=153 0 0,
17 -0.4283703 0.36792478 w=2 h=2 c=153 0 0 b=153 0 0,
18 -0.47609657 0.34917963 w=2 h=2 c=153 0 0 b=153 0 0,
19 -0.53940535 0.31488952 w=2 h=2 c=255 0 51 b=255 0 51,
20 -0.5682503 0.2799155 w=2 h=2 c=255 0 51 b=255 0 51,
21 -0.6111808 0.25188667 w=2 h=2 c=255 0 51 b=255 0 51,
22 -0.6356141 0.2284811 w=2 h=2 c=255 0 51 b=255 0 51,
23 -0.6774545 0.19634019 w=2 h=2 c=255 0 51 b=255 0 51,
24 -0.71395665 0.16578107 w=2 h=2 c=255 0 51 b=255 0 51,
25 -0.73092896 0.09529517 w=2 h=2 c=255 0 51 b=255 0 51,
26 -0.7408458 0.068049796 w=2 h=2 c=255 0 51 b=255 0 51,
27 -0.73972946 0.03964412 w=2 h=2 c=255 0 51 b=255 0 51,
28 -0.76475334 -0.047959976 w=2 h=2 c=255 0 0 b=255 0 0,
29 -0.74735296 -0.112614624 w=2 h=2 c=255 0 51 b=255 0 51,
30 -0.7445671 -0.12277919 w=2 h=2 c=255 0 51 b=255 0 51,
31 -0.7425378 -0.12780342 w=2 h=2 c=255 0 51 b=255 0 51,
32 -0.7393487 -0.14293091 w=2 h=2 c=255 0 51 b=255 0 51,
33 -0.7183073 -0.19810447 w=2 h=2 c=255 0 51 b=255 0 51,
34 -0.6851023 -0.21337318 w=2 h=2 c=255 51 51 b=255 51 51,
35 -0.66483575 -0.24786448 w=2 h=2 c=255 0 51 b=255 0 51,
36 -0.59726 -0.3451364 w=2 h=2 c=153 0 153 b=153 0 153,
37 -0.55968374 -0.38804668 w=2 h=2 c=153 153 0 b=153 153 0,
38 -0.53207403 -0.45860934 w=2 h=2 c=0 153 51 b=0 153 51,
39 -0.487094 -0.50322574 w=2 h=2 c=153 0 153 b=153 0 153,
40 -0.42953122 -0.5201975 w=2 h=2 c=51 51 255 b=51 51 255,
41 -0.36842892 -0.46700603 w=2 h=2 c=255 0 51 b=255 0 51,
42 -0.313504 -0.47786784 w=2 h=2 c=153 153 0 b=153 153 0,
43 -0.26674777 -0.42424026 w=2 h=2 c=153 0 0 b=153 0 0,
44 -0.21522224 -0.40629745 w=2 h=2 c=51 51 255 b=51 51 255,
45 -0.1614628 -0.36093348 w=2 h=2 c=51 51 255 b=51 51 255,
46 -0.13446166 -0.34833735 w=2 h=2 c=51 51 255 b=51 51 255,
47 -0.10543398 -0.3018285 w=2 h=2 c=51 51 255 b=51 51 255,
48 -0.06410101 -0.26940382 w=2 h=2 c=51 51 255 b=51 51 255,
49 -0.03448111 -0.22458212 w=2 h=2 c=0 153 51 b=0 153 51,
50 -0.032021657 -0.13948515 w=2 h=2 c=0 153 51 b=0 153 51,
51 -0.024303345 -0.11469165 w=2 h=2 c=0 153 51 b=0 153 51,
52 -0.011343233 -0.08897873 w=2 h=2 c=0 153 51 b=0 153 51,
53 -0.013322584 -0.050926656 w=2 h=2 c=0 153 51 b=0 153 51,
54 -0.29154545 -0.008224441 w=2 h=2 s=n,
55 -0.2946952 -0.008606889 w=2 h=2 s=n,
56 -0.3078782 -0.0072364914 w=2 h=2 s=n,
57 -0.31102794 -0.00761894 w=2 h=2 s=n,
58 -0.16306315 0.0018446243 w=2 h=2 s=n,
59 -0.29902938 -0.0063798167 w=2 h=2 s=n,
60 -0.31536213 -0.005391867 w=2 h=2 s=n,
61 -0.31851187 -0.005774316 w=2 h=2 s=n,
62 -0.32037273 -0.0047834683 w=2 h=2 s=n,
63 -0.32352248 -0.0051659173 w=2 h=2 s=n,
64 -0.31603855 -0.0070105414 w=2 h=2 s=n,
65 -0.32961133 -0.0030904345 w=2 h=2 s=n,
66 -0.33276108 -0.0034728833 w=2 h=2 s=n,
67 -0.3409639 -2.9227452E-4 w=2 h=2 s=n,
68 -0.34411365 -6.747233E-4 w=2 h=2 s=n,
69 -0.3487991 -1.0580659E-4 w=2 h=2 s=n,
70 -0.33744654 -0.0029039667 w=2 h=2 s=n,
71 -0.3412862 -1.2312415E-4 w=2 h=2 s=n,
72 -0.34443596 -5.0557294E-4 w=2 h=2 s=n,
73 -0.3491214 6.3343774E-5 w=2 h=2 s=n,
74 -0.3503847 7.26387E-4 w=2 h=2 s=n,
75 -0.3551814 0.0025455207 w=2 h=2 s=n,
76 -0.35391805 0.0018824774 w=2 h=2 s=n,
77 -0.3559749 0.0019977929 w=2 h=2 s=n,
78 -0.3547116 0.0013347496 w=2 h=2 s=n,
79 -0.3499149 -4.84384E-4 w=2 h=2 s=n,
80 -0.34959263 -6.535344E-4 w=2 h=2 s=n,
81 -0.33824006 -0.0034516945 w=2 h=2 s=n,
82 -0.35934734 -0.002888025 w=2 h=2 s=n,
83 -0.35808402 -0.0035510683 w=2 h=2 s=n,
84 -0.35328737 -0.005370202 w=2 h=2 s=n,
85 -0.35296506 -0.005539352 w=2 h=2 s=n,
86 -0.3416125 -0.008337513 w=2 h=2 s=n,
87 -0.35652283 0.00189738 w=2 h=2 s=n,
88 -0.3598953 -0.002988438 w=2 h=2 s=n,
89 -0.35852143 3.3158663E-4 w=2 h=2 s=n,
90 -0.36189386 -0.004554231 w=2 h=2 s=n,
91 -0.36134592 -0.0044538183 w=2 h=2 s=n,
92 -0.3600826 -0.005116862 w=2 h=2 s=n,
93 -0.35528594 -0.006935995 w=2 h=2 s=n,
94 -0.35496366 -0.0071051456 w=2 h=2 s=n,
95 -0.3588746 1.87065E-5 w=2 h=2 s=n,
96 -0.36224702 -0.0048671113 w=2 h=2 s=n,
97 -0.3616991 -0.0047666985 w=2 h=2 s=n,
98 -0.36043578 -0.005429742 w=2 h=2 s=n,
99 -0.3556391 -0.007248875 w=2 h=2 s=n,
100 -0.35531682 -0.0074180258 w=2 h=2 s=n,
101 -0.36485007 -0.006906464 w=2 h=2 s=n,
102 -0.36430213 -0.0068060514 w=2 h=2 s=n,
103 -0.3630388 -0.007469095 w=2 h=2 s=n,
104 -0.36642987 -0.011072017 w=2 h=2 s=n,
105 -0.36588192 -0.010971604 w=2 h=2 s=n,
106 -0.3646186 -0.011634648 w=2 h=2 s=n,
107 -0.36201555 -0.0095952945 w=2 h=2 s=n,
108 -0.3572189 -0.011414428 w=2 h=2 s=n,
109 -0.3568966 -0.011583579 w=2 h=2 s=n,
110 -0.35654345 -0.011270698 w=2 h=2 s=n,
111 -0.35454485 -0.009704905 w=2 h=2 s=n,
112 -0.3654039 -0.007397105 w=2 h=2 s=n,
113 -0.36698368 -0.011562658 w=2 h=2 s=n,
114 -0.36643574 -0.011462245 w=2 h=2 s=n,
115 -0.3670501 -0.0121098505 w=2 h=2 s=n,
116 -0.3665022 -0.012009438 w=2 h=2 s=n,
117 -0.36594838 -0.011518798 w=2 h=2 s=n,
118 -0.36468503 -0.012181841 w=2 h=2 s=n,
119 -0.362082 -0.0101424875 w=2 h=2 s=n,
120 -0.35728535 -0.011961621 w=2 h=2 s=n,
121 -0.35696304 -0.012130772 w=2 h=2 s=n,
122 -0.35660988 -0.011817892 w=2 h=2 s=n,
123 -0.3546113 -0.010252099 w=2 h=2 s=n,
124 -0.35303152 -0.0060865455 w=2 h=2 s=n,
125 -0.34167892 -0.008884706 w=2 h=2 s=n,
126 -0.36225381 0.002947622 w=2 h=2 s=n,
127 -0.36425242 0.0013818287 w=2 h=2 s=n,
128 -0.36460558 0.0010689485 w=2 h=2 s=n,
129 -0.367978 -0.0038168693 w=2 h=2 s=n,
130 -0.37058106 -0.005856222 w=2 h=2 s=n,
131 -0.37113488 -0.0063468628 w=2 h=2 s=n,
132 -0.37271467 -0.010512415 w=2 h=2 s=n,
133 -0.3727811 -0.011059609 w=2 h=2 s=n,
134 -0.37130406 -0.0065160594 w=2 h=2 s=n,
135 -0.37288386 -0.010681612 w=2 h=2 s=n,
136 -0.37295032 -0.011228805 w=2 h=2 s=n,
137 -0.36721933 -0.012279048 w=2 h=2 s=n,
138 -0.36667138 -0.012178635 w=2 h=2 s=n,
139 -0.37386638 0.0043576425 w=2 h=2 s=n,
140 -0.37586498 0.002791849 w=2 h=2 s=n,
141 -0.37621814 0.0024789688 w=2 h=2 s=n,
142 -0.37959057 -0.002406849 w=2 h=2 s=n,
143 -0.38219362 -0.004446202 w=2 h=2 s=n,
144 -0.38274744 -0.0049368427 w=2 h=2 s=n,
145 -0.38291663 -0.0051060393 w=2 h=2 s=n,
146 -0.38449642 -0.009271592 w=2 h=2 s=n,
147 -0.38456285 -0.009818786 w=2 h=2 s=n,
148 -0.38217792 0.0048603974 w=2 h=2 s=n,
149 -0.38417652 0.0032946041 w=2 h=2 s=n,
150 -0.38452968 0.002981724 w=2 h=2 s=n,
151 -0.3879021 -0.0019040938 w=2 h=2 s=n,
152 -0.39050516 -0.0039434466 w=2 h=2 s=n,
153 -0.39105898 -0.0044340873 w=2 h=2 s=n,
154 -0.39122817 -0.004603284 w=2 h=2 s=n,
155 -0.39280796 -0.008768837 w=2 h=2 s=n,
156 -0.3928744 -0.00931603 w=2 h=2 s=n,
157 -0.3553967 0.0031132053 w=2 h=2 s=n,
158 -0.3561902 0.0025654775 w=2 h=2 s=n,
159 -0.35673812 0.0024650646 w=2 h=2 s=n,
160 -0.3624691 0.0035153069 w=2 h=2 s=n,
161 -0.37408167 0.004925327 w=2 h=2 s=n,
162 -0.3823932 0.0054280823 w=2 h=2 s=n,
163 -0.3843918 0.0038622888 w=2 h=2 s=n,
164 -0.38474497 0.0035494086 w=2 h=2 s=n,
165 -0.3881174 -0.0013364091 w=2 h=2 s=n,
166 -0.39072046 -0.003375762 w=2 h=2 s=n,
167 -0.39127427 -0.0038664027 w=2 h=2 s=n,
168 -0.39430925 -0.010463461 w=2 h=2 s=n,
169 -0.3943757 -0.011010654 w=2 h=2 s=n,
170 -0.38606417 -0.01151341 w=2 h=2 s=n,
171 -0.3744516 -0.01292343 w=2 h=2 s=n,
172 -0.36872062 -0.013973672 w=2 h=2 s=n,
173 -0.3555266 0.0044292607 w=2 h=2 s=n,
174 -0.3557419 0.004996945 w=2 h=2 s=n,
175 -0.3565354 0.0044492176 w=2 h=2 s=n,
176 -0.35708335 0.0043488047 w=2 h=2 s=n,
177 -0.36281434 0.005399047 w=2 h=2 s=n,
178 -0.3744269 0.006809067 w=2 h=2 s=n,
179 -0.3827384 0.0073118224 w=2 h=2 s=n,
180 -0.384737 0.005746029 w=2 h=2 s=n,
181 -0.38509017 0.0054331487 w=2 h=2 s=n,
182 -0.3884626 5.4733094E-4 w=2 h=2 s=n,
183 -0.39106566 -0.001492022 w=2 h=2 s=n,
184 -0.38767457 0.0059237177 w=2 h=2 s=n,
185 -0.38802773 0.0056108376 w=2 h=2 s=n,
186 -0.39140016 7.2501984E-4 w=2 h=2 s=n,
187 -0.3940032 -0.001314333 w=2 h=2 s=n,
188 -0.393658 -0.003198073 w=2 h=2 s=n,
189 -0.39421183 -0.0036887138 w=2 h=2 s=n,
190 -0.39399654 -0.0042563984 w=2 h=2 s=n,
191 -0.39416572 -0.004425595 w=2 h=2 s=n,
192 -0.39574552 -0.008591148 w=2 h=2 s=n,
193 -0.3972468 -0.010285772 w=2 h=2 s=n,
194 -0.39731327 -0.010832965 w=2 h=2 s=n,
195 -0.36834863 -0.01516749 w=2 h=2 s=n,
196 -0.3668473 -0.013472865 w=2 h=2 s=n,
197 -0.36629936 -0.013372452 w=2 h=2 s=n,
198 -0.36613017 -0.013203255 w=2 h=2 s=n,
199 -0.36557636 -0.012712615 w=2 h=2 s=n,
200 -0.36431304 -0.013375658 w=2 h=2 s=n,
201 -0.36170998 -0.011336305 w=2 h=2 s=n,
202 -0.35691333 -0.013155439 w=2 h=2 s=n,
203 -0.35659105 -0.013324589 w=2 h=2 s=n,
204 -0.3562379 -0.013011709 w=2 h=2 s=n,
205 -0.35423928 -0.011445915 w=2 h=2 s=n,
206 -0.3526595 -0.007280363 w=2 h=2 s=n,
207 -0.34130692 -0.010078522 w=2 h=2 s=n,
208 -0.34124047 -0.009531329 w=2 h=2 s=n,
209 -0.33786803 -0.0046455115 w=2 h=2 s=n,
210 -0.33707452 -0.004097784 w=2 h=2 s=n,
211 -0.33238906 -0.0046667005 w=2 h=2 s=n,
212 -0.3231505 -0.0063597346 w=2 h=2 s=n,
213 -0.31566656 -0.008204359 w=2 h=2 s=n,
214 -0.39409375 -0.0013253278 w=2 h=2 s=n,
215 -0.39374855 -0.0032090677 w=2 h=2 s=n,
216 -0.39430237 -0.0036997085 w=2 h=2 s=n,
217 -0.39408708 -0.004267393 w=2 h=2 s=n,
218 -0.39425626 -0.00443659 w=2 h=2 s=n,
219 -0.39583606 -0.008602142 w=2 h=2 s=n,
220 -0.39733735 -0.010296768 w=2 h=2 s=n,
221 -0.3974038 -0.010843961 w=2 h=2 s=n,
222 -0.39446625 -0.011021649 w=2 h=2 s=n,
223 -0.36804724 -0.016390165 w=2 h=2 s=n,
224 -0.36654595 -0.014695542 w=2 h=2 s=n,
225 -0.365998 -0.014595129 w=2 h=2 s=n,
226 -0.3658288 -0.014425932 w=2 h=2 s=n,
227 -0.365275 -0.013935291 w=2 h=2 s=n,
228 -0.36401168 -0.014598335 w=2 h=2 s=n,
229 -0.36140862 -0.012558982 w=2 h=2 s=n,
230 -0.35661197 -0.014378116 w=2 h=2 s=n,
231 -0.35628968 -0.014547266 w=2 h=2 s=n,
232 -0.3559365 -0.014234385 w=2 h=2 s=n,
233 -0.35393792 -0.012668592 w=2 h=2 s=n,
234 -0.35235813 -0.008503039 w=2 h=2 s=n,
235 -0.34100556 -0.0113012 w=2 h=2 s=n,
236 -0.35481936 0.008530468 w=2 h=2 s=n,
237 -0.35516456 0.010414207 w=2 h=2 s=n,
238 -0.35537985 0.010981892 w=2 h=2 s=n,
239 -0.3561734 0.010434165 w=2 h=2 s=n,
240 -0.3567213 0.010333751 w=2 h=2 s=n,
241 -0.3624523 0.011383994 w=2 h=2 s=n,
242 -0.37406486 0.012794014 w=2 h=2 s=n,
243 -0.3823764 0.013296769 w=2 h=2 s=n,
244 -0.35476765 0.0042241616 w=2 h=2 s=n,
245 -0.3544056 0.010209109 w=2 h=2 s=n,
246 -0.3547508 0.012092848 w=2 h=2 s=n,
247 -0.3549661 0.012660533 w=2 h=2 s=n,
248 -0.35575965 0.012112806 w=2 h=2 s=n,
249 -0.35630757 0.012012392 w=2 h=2 s=n,
250 -0.36203855 0.0130626345 w=2 h=2 s=n,
251 -0.3542892 0.011167873 w=2 h=2 s=n,
252 -0.3546344 0.013051612 w=2 h=2 s=n,
253 -0.3548497 0.013619297 w=2 h=2 s=n,
254 -0.3556432 0.01307157 w=2 h=2 s=n,
255 -0.35619116 0.012971156 w=2 h=2 s=n,
256 -0.36192214 0.0140213985 w=2 h=2 s=n,
257 -0.3623359 0.012342758 w=2 h=2 s=n,
258 -0.37394845 0.013752778 w=2 h=2 s=n,
259 -0.4192822 -0.009856684 w=2 h=2 s=n,
260 -0.4190669 -0.010424369 w=2 h=2 s=n,
261 -0.4192361 -0.010593566 w=2 h=2 s=n,
262 -0.42081589 -0.014759119 w=2 h=2 s=n,
263 -0.4223172 -0.016453743 w=2 h=2 s=n,
264 -0.42238364 -0.017000936 w=2 h=2 s=n,
265 -0.41944608 -0.017178625 w=2 h=2 s=n,
266 -0.3679769 -0.016575646 w=2 h=2 s=n,
267 -0.3664756 -0.014881022 w=2 h=2 s=n,
268 -0.36592767 -0.014780609 w=2 h=2 s=n,
269 -0.36575848 -0.014611412 w=2 h=2 s=n,
270 -0.36520466 -0.014120772 w=2 h=2 s=n,
271 -0.36394134 -0.014783815 w=2 h=2 s=n,
272 -0.3613383 -0.012744462 w=2 h=2 s=n,
273 -0.35654163 -0.014563596 w=2 h=2 s=n,
274 -0.35621932 -0.0147327455 w=2 h=2 s=n,
275 -0.35586616 -0.014419866 w=2 h=2 s=n,
276 -0.3538676 -0.012854072 w=2 h=2 s=n,
277 -0.3522878 -0.00868852 w=2 h=2 s=n,
278 -0.3409352 -0.011486679 w=2 h=2 s=n,
279 -0.3512736 0.027623447 w=2 h=2 s=n,
280 -0.3516188 0.029507186 w=2 h=2 s=n,
281 -0.35183412 0.03007487 w=2 h=2 s=n,
282 -0.35262764 0.029527143 w=2 h=2 s=n,
283 -0.35317555 0.029426731 w=2 h=2 s=n,
284 -0.35890654 0.030476972 w=2 h=2 s=n,
285 -0.42474988 -0.010858675 w=2 h=2 s=n,
286 -0.4245346 -0.01142636 w=2 h=2 s=n,
287 -0.42470378 -0.0115955565 w=2 h=2 s=n,
288 -0.42628357 -0.01576111 w=2 h=2 s=n,
289 -0.4277849 -0.017455734 w=2 h=2 s=n,
290 -0.42785132 -0.018002927 w=2 h=2 s=n,
291 -0.42559993 -0.011874809 w=2 h=2 s=n,
292 -0.42717972 -0.016040362 w=2 h=2 s=n,
293 -0.42868105 -0.017734986 w=2 h=2 s=n,
294 -0.42874748 -0.01828218 w=2 h=2 s=n,
295 -0.4232798 -0.01728019 w=2 h=2 s=n,
296 -0.42034224 -0.017457878 w=2 h=2 s=n,
297 -0.3680104 -0.016999314 w=2 h=2 s=n,
298 -0.36794007 -0.017184794 w=2 h=2 s=n,
299 -0.36643875 -0.015490169 w=2 h=2 s=n,
300 -0.36589083 -0.015389756 w=2 h=2 s=n,
301 -0.3657216 -0.015220559 w=2 h=2 s=n,
302 -0.3651678 -0.014729919 w=2 h=2 s=n,
303 -0.36390448 -0.015392962 w=2 h=2 s=n,
304 -0.36130145 -0.013353609 w=2 h=2 s=n,
305 -0.35650477 -0.015172742 w=2 h=2 s=n,
306 -0.3561825 -0.015341893 w=2 h=2 s=n,
307 -0.3546343 0.0045756698 w=2 h=2 s=n,
308 -0.3542723 0.010560617 w=2 h=2 s=n,
309 -0.3541559 0.011519381 w=2 h=2 s=n,
310 -0.3511403 0.027974954 w=2 h=2 s=n,
311 -0.3514855 0.029858693 w=2 h=2 s=n,
312 -0.35170078 0.03042638 w=2 h=2 s=n,
313 -0.3471014 0.044361394 w=2 h=2 s=n,
314 -0.34744662 0.04624513 w=2 h=2 s=n,
315 -0.3476619 0.046812817 w=2 h=2 s=n,
316 -0.34779522 0.04646131 w=2 h=2 s=n,
317 -0.34858873 0.04591358 w=2 h=2 s=n,
318 -0.34913668 0.04581317 w=2 h=2 s=n,
319 -0.34768462 0.047000032 w=2 h=2 s=n,
320 -0.34781796 0.04664852 w=2 h=2 s=n,
321 -0.34861147 0.046100795 w=2 h=2 s=n,
322 -0.3491594 0.046000384 w=2 h=2 s=n,
323 -0.3531983 0.029613944 w=2 h=2 s=n,
324 -0.35892928 0.030664187 w=2 h=2 s=n,
325 -0.36194488 0.014208612 w=2 h=2 s=n,
326 -0.36235863 0.012529971 w=2 h=2 s=n,
327 -0.3739712 0.013939992 w=2 h=2 s=n,
328 -0.3740876 0.012981228 w=2 h=2 s=n,
329 -0.38239914 0.0134839825 w=2 h=2 s=n,
330 -0.37960544 0.017829038 w=2 h=2 s=n,
331 -0.37972185 0.016870275 w=2 h=2 s=n,
332 -0.3880334 0.01737303 w=2 h=2 s=n,
333 -0.38801065 0.017185817 w=2 h=2 s=n,
334 -0.3883727 0.011200869 w=2 h=2 s=n,
335 -0.39037126 0.009635076 w=2 h=2 s=n,
336 -0.39330882 0.009812765 w=2 h=2 s=n,
337 -0.39366198 0.009499884 w=2 h=2 s=n,
338 -0.3970344 0.004614067 w=2 h=2 s=n,
339 -0.39963746 0.002574714 w=2 h=2 s=n,
340 -0.399728 0.0025637192 w=2 h=2 s=n,
341 -0.3993828 6.799791E-4 w=2 h=2 s=n,
342 -0.39993662 1.8933842E-4 w=2 h=2 s=n,
343 -0.42491645 -0.0059676375 w=2 h=2 s=n,
344 -0.43038413 -0.0069696284 w=2 h=2 s=n,
345 -0.43016884 -0.0075373133 w=2 h=2 s=n,
346 -0.43033805 -0.00770651 w=2 h=2 s=n,
347 -0.4312342 -0.007985762 w=2 h=2 s=n,
348 -0.34196088 0.060857866 w=2 h=2 s=n,
349 -0.3423061 0.06274161 w=2 h=2 s=n,
350 -0.3425214 0.06330929 w=2 h=2 s=n,
351 -0.34254414 0.06349651 w=2 h=2 s=n,
352 -0.47999096 -0.040827706 w=2 h=2 s=n,
353 -0.4800574 -0.0413749 w=2 h=2 s=n,
354 -0.4745897 -0.040372908 w=2 h=2 s=n,
355 -0.47165215 -0.040550597 w=2 h=2 s=n,
356 -0.36800835 -0.017033387 w=2 h=2 s=n,
357 -0.367938 -0.017218867 w=2 h=2 s=n,
358 -0.3664367 -0.015524243 w=2 h=2 s=n,
359 -0.36588874 -0.015423831 w=2 h=2 s=n,
360 -0.36571956 -0.0152546335 w=2 h=2 s=n,
361 -0.36516574 -0.014763993 w=2 h=2 s=n,
362 -0.36390242 -0.015427036 w=2 h=2 s=n,
363 -0.36129937 -0.013387683 w=2 h=2 s=n,
364 -0.3565027 -0.015206817 w=2 h=2 s=n,
365 -0.35618043 -0.015375967 w=2 h=2 s=n,
366 -0.3307985 0.09029066 w=2 h=2 s=n,
367 -0.3311437 0.092174396 w=2 h=2 s=n,
368 -0.331359 0.09274208 w=2 h=2 s=n,
369 -0.33138174 0.092929296 w=2 h=2 s=n,
370 -0.33138174 0.09759607 w=2 h=2 s=n,
371 -0.34254414 0.06816328 w=2 h=2 s=n,
372 -0.34768462 0.05166681 w=2 h=2 s=n,
373 -0.34781796 0.051315304 w=2 h=2 s=n,
374 -0.34861147 0.050767574 w=2 h=2 s=n,
375 -0.3491594 0.050667163 w=2 h=2 s=n,
376 -0.3531983 0.034280725 w=2 h=2 s=n,
377 -0.35892928 0.035330966 w=2 h=2 s=n,
378 -0.48403051 -0.042359706 w=2 h=2 s=n,
379 -0.48409694 -0.0429069 w=2 h=2 s=n,
380 -0.49805978 -0.04972284 w=2 h=2 s=n,
381 -0.4981262 -0.050270032 w=2 h=2 s=n,
382 -0.49408668 -0.048738033 w=2 h=2 s=n,
383 -0.488619 -0.04773604 w=2 h=2 s=n,
384 -0.48568144 -0.04791373 w=2 h=2 s=n,
385 -0.36787 -0.017778905 w=2 h=2 s=n,
386 -0.36636868 -0.01608428 w=2 h=2 s=n,
387 -0.36582077 -0.015983867 w=2 h=2 s=n,
388 -0.36565155 -0.015814671 w=2 h=2 s=n,
389 -0.36509773 -0.01532403 w=2 h=2 s=n,
390 -0.3638344 -0.015987074 w=2 h=2 s=n,
391 -0.3612314 -0.013947721 w=2 h=2 s=n,
392 -0.3564347 -0.015766853 w=2 h=2 s=n,
393 -0.35611242 -0.015936004 w=2 h=2 s=n,
394 -0.32925823 0.093712986 w=2 h=2 s=n,
395 -0.32960343 0.09559672 w=2 h=2 s=n,
396 -0.32981876 0.09616441 w=2 h=2 s=n,
397 -0.32984146 0.09635162 w=2 h=2 s=n,
398 -0.32984146 0.10101841 w=2 h=2 s=n,
399 -0.32930347 0.09655934 w=2 h=2 s=n,
400 -0.32951877 0.09712703 w=2 h=2 s=n,
401 -0.3295415 0.09731424 w=2 h=2 s=n,
402 -0.3295415 0.10198102 w=2 h=2 s=n,
403 -0.33108178 0.09855869 w=2 h=2 s=n,
404 -0.32931748 0.098225415 w=2 h=2 s=n,
405 -0.32934022 0.09841263 w=2 h=2 s=n,
406 -0.32934022 0.10307941 w=2 h=2 s=n,
407 -0.3308805 0.09965708 w=2 h=2 s=n,
408 -0.33118045 0.098694466 w=2 h=2 s=n,
409 -0.34234282 0.06926168 w=2 h=2 s=n,
410 -0.50851405 -0.054427925 w=2 h=2 s=n,
411 -0.5085805 -0.05497512 w=2 h=2 s=n,
412 -0.3680148 -0.017023386 w=2 h=2 s=n,
413 -0.36801276 -0.017057462 w=2 h=2 s=n,
414 -0.36794242 -0.017242942 w=2 h=2 s=n,
415 -0.3678744 -0.017802978 w=2 h=2 s=n,
416 -0.36813286 -0.019042803 w=2 h=2 s=n,
417 -0.3680625 -0.019228283 w=2 h=2 s=n,
418 -0.36799452 -0.019788321 w=2 h=2 s=n,
419 -0.36799008 -0.019764248 w=2 h=2 s=n,
420 -0.36648878 -0.018069623 w=2 h=2 s=n,
421 -0.36594084 -0.01796921 w=2 h=2 s=n,
422 -0.31477395 0.15723084 w=2 h=2 s=n,
423 -0.3147967 0.15741806 w=2 h=2 s=n,
424 -0.3147967 0.16208483 w=2 h=2 s=n,
425 -0.31633696 0.15866251 w=2 h=2 s=n,
426 -0.3147967 0.16264065 w=2 h=2 s=n,
427 -0.31633696 0.15921833 w=2 h=2 s=n,
428 -0.3308805 0.100212894 w=2 h=2 s=n,
429 -0.33118045 0.09925028 w=2 h=2 s=n,
430 -0.34234282 0.06981749 w=2 h=2 s=n,
431 -0.34254414 0.0687191 w=2 h=2 s=n,
432 -0.34768462 0.052222624 w=2 h=2 s=n,
433 -0.34781796 0.051871117 w=2 h=2 s=n,
434 -0.34861147 0.051323388 w=2 h=2 s=n,
435 -0.3491594 0.051222976 w=2 h=2 s=n,
436 -0.38131306 0.019756531 w=2 h=2 s=n,
437 -0.38142946 0.018797766 w=2 h=2 s=n,
438 -0.389741 0.019300522 w=2 h=2 s=n,
439 -0.38971826 0.019113308 w=2 h=2 s=n,
440 -0.3900803 0.013128362 w=2 h=2 s=n,
441 -0.39207888 0.011562568 w=2 h=2 s=n,
442 -0.39501643 0.011740257 w=2 h=2 s=n,
443 -0.3953696 0.011427377 w=2 h=2 s=n,
444 -0.39874202 0.0065415595 w=2 h=2 s=n,
445 -0.40134507 0.0045022066 w=2 h=2 s=n,
446 -0.4014356 0.004491212 w=2 h=2 s=n,
447 -0.506962 -0.048011806 w=2 h=2 s=n,
448 -0.52099127 -0.05537494 w=2 h=2 s=n,
449 -0.5314455 -0.060080025 w=2 h=2 s=n,
450 -0.53151196 -0.06062722 w=2 h=2 s=n,
451 -0.536268 -0.061908957 w=2 h=2 s=n,
452 -0.53633446 -0.06245615 w=2 h=2 s=n,
453 -0.513403 -0.056804046 w=2 h=2 s=n,
454 -0.36799452 -0.020406125 w=2 h=2 s=n,
455 -0.36799008 -0.020382052 w=2 h=2 s=n,
456 -0.36648878 -0.018687427 w=2 h=2 s=n,
457 -0.36594084 -0.018587016 w=2 h=2 s=n,
458 -0.36701918 -0.02843871 w=2 h=2 s=n,
459 -0.36701477 -0.028414635 w=2 h=2 s=n,
460 -0.36551344 -0.026720012 w=2 h=2 s=n,
461 -0.36496553 -0.026619598 w=2 h=2 s=n,
462 -0.36496553 -0.026001794 w=2 h=2 s=n,
463 -0.36484542 -0.024016451 w=2 h=2 s=n,
464 -0.36467624 -0.023847254 w=2 h=2 s=n,
465 -0.36412242 -0.023356613 w=2 h=2 s=n,
466 -0.3628591 -0.024019657 w=2 h=2 s=n,
467 -0.35145935 -0.014516342 w=2 h=2 s=n,
468 -0.3498796 -0.010350789 w=2 h=2 s=n,
469 -0.338527 -0.0131489495 w=2 h=2 s=n,
470 -0.33859736 -0.012963469 w=2 h=2 s=n,
471 -0.33889872 -0.011740793 w=2 h=2 s=n,
472 -0.33883226 -0.0111936 w=2 h=2 s=n,
473 -0.33545983 -0.006307781 w=2 h=2 s=n,
474 -0.3346663 -0.0057600536 w=2 h=2 s=n,
475 -0.32998085 -0.00632897 w=2 h=2 s=n,
476 -0.32074228 -0.008022004 w=2 h=2 s=n,
477 -0.31325832 -0.009866629 w=2 h=2 s=n,
478 -0.31363034 -0.008672811 w=2 h=2 s=n,
479 -0.30861974 -0.00928121 w=2 h=2 s=n,
480 -0.16108516 0.002460996 w=2 h=2 s=n,
481 -0.29705137 -0.005763445 w=2 h=2 s=n,
482 -0.31338412 -0.0047754957 w=2 h=2 s=n,
483 -0.31839475 -0.004167097 w=2 h=2 s=n,
484 -0.32763332 -0.002474063 w=2 h=2 s=n,
485 -0.3389859 3.24097E-4 w=2 h=2 s=n,
486 -0.3393082 4.9324735E-4 w=2 h=2 s=n,
487 -0.34245795 1.107986E-4 w=2 h=2 s=n,
488 -0.34714338 6.797153E-4 w=2 h=2 s=n,
489 -0.3484067 0.0013427585 w=2 h=2 s=n,
490 -0.3532034 0.003161892 w=2 h=2 s=n,
491 -0.29464063 0.27207297 w=2 h=2 s=n,
492 -0.29464063 0.27262878 w=2 h=2 s=n,
493 -0.29618087 0.26920643 w=2 h=2 s=n,
494 -0.3856272 0.025263142 w=2 h=2 s=n,
495 -0.38574362 0.024304379 w=2 h=2 s=n,
496 -0.39405516 0.024807133 w=2 h=2 s=n,
497 -0.39403242 0.02461992 w=2 h=2 s=n,
498 -0.39439446 0.018634973 w=2 h=2 s=n,
499 -0.39639303 0.01706918 w=2 h=2 s=n,
500 -0.3993306 0.017246868 w=2 h=2 s=n,
501 -0.39968374 0.016933989 w=2 h=2 s=n,
502 -0.43414664 -0.006280123 w=2 h=2 s=n,
503 -0.43393135 -0.006847807 w=2 h=2 s=n,
504 -0.43410057 -0.0070170043 w=2 h=2 s=n,
505 -0.43499672 -0.0072962567 w=2 h=2 s=n,
506 -0.42936245 -0.011185303 w=2 h=2 s=n,
507 -0.43094224 -0.015350857 w=2 h=2 s=n,
508 -0.43244356 -0.017045481 w=2 h=2 s=n,
509 -0.48375347 -0.0401382 w=2 h=2 s=n,
510 -0.487793 -0.0416702 w=2 h=2 s=n,
511 -0.5107245 -0.047322303 w=2 h=2 s=n,
512 -0.5156005 -0.04821586 w=2 h=2 s=n,
513 -0.51183796 -0.048905365 w=2 h=2 s=n,
514 -0.5258672 -0.0562685 w=2 h=2 s=n,
515 -0.5363215 -0.060973585 w=2 h=2 s=n,
516 -0.541144 -0.062802516 w=2 h=2 s=n,
517 -0.5412105 -0.06334971 w=2 h=2 s=n,
518 -0.6588666 -0.09948635 w=2 h=2 s=n,
519 -0.65893304 -0.100033544 w=2 h=2 s=n,
520 -0.654057 -0.09913999 w=2 h=2 s=n,
521 -0.3716044 -0.028542772 w=2 h=2 s=n,
522 -0.37160233 -0.028576847 w=2 h=2 s=n,
523 -0.37172243 -0.030562188 w=2 h=2 s=n,
524 -0.3716521 -0.030747669 w=2 h=2 s=n,
525 -0.3715841 -0.031307705 w=2 h=2 s=n,
526 -0.3715841 -0.03192551 w=2 h=2 s=n,
527 -0.37060875 -0.039958093 w=2 h=2 s=n,
528 -0.3557263 -0.03581875 w=2 h=2 s=n,
529 -0.3567016 -0.027786164 w=2 h=2 s=n,
530 -0.3540986 -0.025746811 w=2 h=2 s=n,
531 -0.3493019 -0.027565945 w=2 h=2 s=n,
532 -0.34897962 -0.027735095 w=2 h=2 s=n,
533 -0.34904763 -0.027175058 w=2 h=2 s=n,
534 -0.3490497 -0.027140984 w=2 h=2 s=n,
535 -0.34908652 -0.026531838 w=2 h=2 s=n,
536 -0.34873337 -0.026218956 w=2 h=2 s=n,
537 -0.3467348 -0.024653163 w=2 h=2 s=n,
538 -0.34432656 -0.026315434 w=2 h=2 s=n,
539 -0.3464266 -0.03099379 w=2 h=2 s=n,
540 -0.34649462 -0.030433754 w=2 h=2 s=n,
541 -0.34649667 -0.030399678 w=2 h=2 s=n,
542 -0.3465335 -0.029790532 w=2 h=2 s=n,
543 -0.34618035 -0.02947765 w=2 h=2 s=n,
544 -0.34418175 -0.027911859 w=2 h=2 s=n,
545 -0.34177354 -0.029574128 w=2 h=2 s=n,
546 -0.34890634 -0.017775036 w=2 h=2 s=n,
547 -0.2703806 -0.023227878 w=2 h=2 s=n,
548 -0.27075258 -0.02203406 w=2 h=2 s=n,
549 -0.26574197 -0.022642458 w=2 h=2 s=n,
550 -0.26815018 -0.020980189 w=2 h=2 s=n,
551 -0.25181744 -0.021968137 w=2 h=2 s=n,
552 -0.29076493 0.018903285 w=2 h=2 s=n,
553 -0.29391468 0.018520836 w=2 h=2 s=n,
554 -0.2986001 0.019089753 w=2 h=2 s=n,
555 -0.29986343 0.019752795 w=2 h=2 s=n,
556 -0.3046601 0.021571929 w=2 h=2 s=n,
557 -0.3508851 0.008807669 w=2 h=2 s=n,
558 -0.35052308 0.0147926165 w=2 h=2 s=n,
559 -0.35040668 0.01575138 w=2 h=2 s=n,
560 -0.34739107 0.032206953 w=2 h=2 s=n,
561 -0.34335217 0.04859339 w=2 h=2 s=n,
562 -0.33821166 0.06508987 w=2 h=2 s=n,
563 -0.3270493 0.094522655 w=2 h=2 s=n,
564 -0.325509 0.09794498 w=2 h=2 s=n,
565 -0.3258542 0.09982873 w=2 h=2 s=n,
566 -0.32555425 0.10079134 w=2 h=2 s=n,
567 -0.313974 0.15934017 w=2 h=2 s=n,
568 -0.31399673 0.15952739 w=2 h=2 s=n,
569 -0.31399673 0.16419417 w=2 h=2 s=n,
570 -0.29384065 0.2741823 w=2 h=2 s=n,
571 -0.29384065 0.2747381 w=2 h=2 s=n,
572 -0.29212025 0.28116232 w=2 h=2 s=n,
573 -0.29212025 0.28171813 w=2 h=2 s=n,
574 -0.2929202 0.2796088 w=2 h=2 s=n,
575 -0.29075474 0.29296392 w=2 h=2 s=n,
576 -0.29155472 0.2908546 w=2 h=2 s=n,
577 -0.29327512 0.2838746 w=2 h=2 s=n,
578 -0.2948154 0.28045225 w=2 h=2 s=n,
579 -0.29155472 0.29180264 w=2 h=2 s=n,
580 -0.29327512 0.2848226 w=2 h=2 s=n,
581 -0.2948154 0.2814003 w=2 h=2 s=n,
582 -0.29618087 0.27015448 w=2 h=2 s=n,
583 -0.31633696 0.16016635 w=2 h=2 s=n,
584 -0.3308805 0.10116093 w=2 h=2 s=n,
585 -0.33118045 0.10019831 w=2 h=2 s=n,
586 -0.34234282 0.070765525 w=2 h=2 s=n,
587 -0.34357673 0.07577162 w=2 h=2 s=n,
588 -0.34357673 0.07482359 w=2 h=2 s=n,
589 -0.343778 0.0737252 w=2 h=2 s=n,
590 -0.34891853 0.057228725 w=2 h=2 s=n,
591 -0.34905183 0.056877214 w=2 h=2 s=n,
592 -0.34984535 0.05632949 w=2 h=2 s=n,
593 -0.3503933 0.056229074 w=2 h=2 s=n,
594 -0.3503933 0.05567326 w=2 h=2 s=n,
595 -0.3544322 0.039286822 w=2 h=2 s=n,
596 -0.36016318 0.040337063 w=2 h=2 s=n,
597 -0.39410686 0.024865506 w=2 h=2 s=n,
598 -0.39408413 0.024678292 w=2 h=2 s=n,
599 -0.39444616 0.018693345 w=2 h=2 s=n,
600 -0.39644474 0.017127551 w=2 h=2 s=n,
601 -0.3993823 0.01730524 w=2 h=2 s=n,
602 -0.39973545 0.01699236 w=2 h=2 s=n,
603 -0.40616357 0.023312924 w=2 h=2 s=n,
604 -0.40651673 0.023000045 w=2 h=2 s=n,
605 -0.40646502 0.022941671 w=2 h=2 s=n,
606 -0.40215087 0.01743506 w=2 h=2 s=n,
607 -0.4055233 0.012549243 w=2 h=2 s=n,
608 -0.40812635 0.0105098905 w=2 h=2 s=n,
609 -0.4082169 0.010498895 w=2 h=2 s=n,
610 -0.5094325 0.012276172 w=2 h=2 s=n,
611 -0.5092172 0.011708488 w=2 h=2 s=n,
612 -0.5093864 0.011539291 w=2 h=2 s=n,
613 -0.5102826 0.011260038 w=2 h=2 s=n,
614 -0.5170929 -0.04839707 w=2 h=2 s=n,
615 -0.5133304 -0.04908658 w=2 h=2 s=n,
616 -0.52735966 -0.05644971 w=2 h=2 s=n,
617 -0.5378139 -0.061154794 w=2 h=2 s=n,
618 -0.5426364 -0.06298372 w=2 h=2 s=n,
619 -0.660359 -0.099667564 w=2 h=2 s=n,
620 -0.67889416 -0.104236074 w=2 h=2 s=n,
621 -0.6774018 -0.10405486 w=2 h=2 s=n,
622 -0.6774682 -0.104602054 w=2 h=2 s=n,
623 -0.6853333 -0.10667811 w=2 h=2 s=n,
624 -0.6838409 -0.1064969 w=2 h=2 s=n,
625 -0.68390733 -0.10704409 w=2 h=2 s=n,
626 -0.66537213 -0.10247558 w=2 h=2 s=n,
627 -0.6604962 -0.10158203 w=2 h=2 s=n,
628 -0.37453943 -0.0419912 w=2 h=2 s=n,
629 -0.3744691 -0.04217668 w=2 h=2 s=n,
630 -0.3744011 -0.042736717 w=2 h=2 s=n,
631 -0.3744011 -0.043354522 w=2 h=2 s=n,
632 -0.37342575 -0.051387105 w=2 h=2 s=n,
633 -0.37581083 -0.054964855 w=2 h=2 s=n,
634 -0.3748355 -0.06299744 w=2 h=2 s=n,
635 -0.37201852 -0.05156843 w=2 h=2 s=n,
636 -0.36842892 -0.040049043 w=2 h=2 s=n,
637 -0.3748355 -0.07168956 w=2 h=2 s=n,
638 -0.37201852 -0.06026055 w=2 h=2 s=n,
639 -0.36842892 -0.048741166 w=2 h=2 s=n,
640 -0.36701918 -0.03713083 w=2 h=2 s=n,
641 -0.364357 -0.028224159 w=2 h=2 s=n,
642 -0.364357 -0.027606355 w=2 h=2 s=n,
643 -0.3642369 -0.025621012 w=2 h=2 s=n,
644 -0.3640677 -0.025451815 w=2 h=2 s=n,
645 -0.3635139 -0.024961174 w=2 h=2 s=n,
646 -0.36225057 -0.025624217 w=2 h=2 s=n,
647 -0.35511777 -0.03742331 w=2 h=2 s=n,
648 -0.35609308 -0.029390724 w=2 h=2 s=n,
649 -0.35349005 -0.027351372 w=2 h=2 s=n,
650 -0.3486934 -0.029170506 w=2 h=2 s=n,
651 -0.3483711 -0.029339656 w=2 h=2 s=n,
652 -0.34581807 -0.03259835 w=2 h=2 s=n,
653 -0.32748932 -0.059152134 w=2 h=2 s=n,
654 -0.32809785 -0.057547573 w=2 h=2 s=n,
655 -0.32816586 -0.056987535 w=2 h=2 s=n,
656 -0.32816792 -0.05695346 w=2 h=2 s=n,
657 -0.32820475 -0.056344315 w=2 h=2 s=n,
658 -0.3278516 -0.056031436 w=2 h=2 s=n,
659 -0.325853 -0.05446564 w=2 h=2 s=n,
660 -0.32344478 -0.05612791 w=2 h=2 s=n,
661 -0.3245557 -0.06103082 w=2 h=2 s=n,
662 -0.32459253 -0.06042167 w=2 h=2 s=n,
663 -0.32423937 -0.060108792 w=2 h=2 s=n,
664 -0.32224077 -0.058543 w=2 h=2 s=n,
665 -0.31983256 -0.06020527 w=2 h=2 s=n,
666 -0.33816132 -0.033651486 w=2 h=2 s=n,
667 -0.34529412 -0.021852395 w=2 h=2 s=n,
668 -0.21938655 -0.042567365 w=2 h=2 s=n,
669 -0.21975856 -0.041373547 w=2 h=2 s=n,
670 -0.21474794 -0.041981947 w=2 h=2 s=n,
671 -0.21715616 -0.040319677 w=2 h=2 s=n,
672 -0.2008234 -0.041307624 w=2 h=2 s=n,
673 -0.28172126 0.021721398 w=2 h=2 s=n,
674 -0.284871 0.021338949 w=2 h=2 s=n,
675 -0.28955647 0.021907866 w=2 h=2 s=n,
676 -0.2908198 0.02257091 w=2 h=2 s=n,
677 -0.2657001 0.03387637 w=2 h=2 s=n,
678 -0.27474374 0.031058256 w=2 h=2 s=n,
679 -0.2795404 0.03287739 w=2 h=2 s=n,
680 -0.27697986 0.034425292 w=2 h=2 s=n,
681 -0.30209956 0.023119833 w=2 h=2 s=n,
682 -0.35064283 0.004709797 w=2 h=2 s=n,
683 -0.35262084 0.0040934253 w=2 h=2 s=n,
684 -0.3393015 0.014528472 w=2 h=2 s=n,
685 -0.34186202 0.012980567 w=2 h=2 s=n,
686 -0.34144828 0.014659208 w=2 h=2 s=n,
687 -0.34131497 0.015010716 w=2 h=2 s=n,
688 -0.33756575 0.019242715 w=2 h=2 s=n,
689 -0.29825294 0.13273478 w=2 h=2 s=n,
690 -0.29859817 0.13461852 w=2 h=2 s=n,
691 -0.2982982 0.13558114 w=2 h=2 s=n,
692 -0.29568884 0.13989753 w=2 h=2 s=n,
693 -0.3229449 0.10510773 w=2 h=2 s=n,
694 -0.32669413 0.100875735 w=2 h=2 s=n,
695 -0.32690942 0.10144342 w=2 h=2 s=n,
696 -0.32670814 0.10254181 w=2 h=2 s=n,
697 -0.3121646 0.16154724 w=2 h=2 s=n,
698 -0.31136465 0.16365656 w=2 h=2 s=n,
699 -0.31084546 0.16481012 w=2 h=2 s=n,
700 -0.31345484 0.16049373 w=2 h=2 s=n,
701 -0.31347755 0.16068095 w=2 h=2 s=n,
702 -0.31347755 0.16534773 w=2 h=2 s=n,
703 -0.2933215 0.27533585 w=2 h=2 s=n,
704 -0.29160106 0.28231585 w=2 h=2 s=n,
705 -0.28603896 0.30016527 w=2 h=2 s=n,
706 -0.28655812 0.2990117 w=2 h=2 s=n,
707 -0.28655812 0.29956752 w=2 h=2 s=n,
708 -0.28519264 0.31081334 w=2 h=2 s=n,
709 -0.2847879 0.31302205 w=2 h=2 s=n,
710 -0.29035 0.29517263 w=2 h=2 s=n,
711 -0.29114994 0.2930633 w=2 h=2 s=n,
712 -0.29114994 0.29401135 w=2 h=2 s=n,
713 -0.28962415 0.31923574 w=2 h=2 s=n,
714 -0.29002893 0.317027 w=2 h=2 s=n,
715 -0.29174933 0.310047 w=2 h=2 s=n,
716 -0.2932896 0.30662468 w=2 h=2 s=n,
717 -0.35589942 0.07389892 w=2 h=2 s=n,
718 -0.35589942 0.0733431 w=2 h=2 s=n,
719 -0.35993832 0.056956664 w=2 h=2 s=n,
720 -0.3656693 0.058006905 w=2 h=2 s=n,
721 -0.39905956 0.047482964 w=2 h=2 s=n,
722 -0.39917597 0.046524197 w=2 h=2 s=n,
723 -0.4074875 0.047026955 w=2 h=2 s=n,
724 -0.40753922 0.047085326 w=2 h=2 s=n,
725 -0.4282409 0.04539024 w=2 h=2 s=n,
726 -0.42859405 0.045077357 w=2 h=2 s=n,
727 -0.52397364 0.01680737 w=2 h=2 s=n,
728 -0.52375835 0.016239686 w=2 h=2 s=n,
729 -0.5239275 0.016070489 w=2 h=2 s=n,
730 -0.52482367 0.015791237 w=2 h=2 s=n,
731 -0.5404215 0.018649638 w=2 h=2 s=n,
732 -0.52588034 0.014118439 w=2 h=2 s=n,
733 -0.5331064 0.0145555325 w=2 h=2 s=n,
734 -0.51750857 0.011697131 w=2 h=2 s=n,
735 -0.4422227 -0.0068591633 w=2 h=2 s=n,
736 -0.43658847 -0.01074821 w=2 h=2 s=n,
737 -0.43816826 -0.014913763 w=2 h=2 s=n,
738 -0.43966955 -0.016608387 w=2 h=2 s=n,
739 -0.4909795 -0.039701108 w=2 h=2 s=n,
740 -0.49501902 -0.041233107 w=2 h=2 s=n,
741 -0.51795053 -0.046885207 w=2 h=2 s=n,
742 -0.5228265 -0.047778767 w=2 h=2 s=n,
743 -0.52431893 -0.047959976 w=2 h=2 s=n,
744 -0.6799639 -0.104432106 w=2 h=2 s=n,
745 -0.68640304 -0.106874146 w=2 h=2 s=n,
746 -0.7104898 -0.1143799 w=2 h=2 s=n,
747 -0.70942014 -0.114183865 w=2 h=2 s=n,
748 -0.7079277 -0.11400266 w=2 h=2 s=n,
749 -0.70799416 -0.11454985 w=2 h=2 s=n,
750 -0.71015316 -0.11552156 w=2 h=2 s=n,
751 -0.6860664 -0.1080158 w=2 h=2 s=n,
752 -0.6675312 -0.10344729 w=2 h=2 s=n,
753 -0.66265523 -0.10255373 w=2 h=2 s=n,
754 -0.6642281 -0.10350456 w=2 h=2 s=n,
755 -0.662069 -0.102532856 w=2 h=2 s=n,
756 -0.65562993 -0.100090824 w=2 h=2 s=n,
757 -0.5379073 -0.06340698 w=2 h=2 s=n,
758 -0.51497585 -0.057754878 w=2 h=2 s=n,
759 -0.5262299 -0.07262452 w=2 h=2 s=n,
760 -0.5157756 -0.06791943 w=2 h=2 s=n,
761 -0.5117361 -0.06638743 w=2 h=2 s=n,
762 -0.5062684 -0.065385446 w=2 h=2 s=n,
763 -0.5033308 -0.065563135 w=2 h=2 s=n,
764 -0.36904344 -0.01450768 w=2 h=2 s=n,
765 -0.36867145 -0.015701497 w=2 h=2 s=n,
766 -0.36837006 -0.016924175 w=2 h=2 s=n,
767 -0.36833322 -0.017533321 w=2 h=2 s=n,
768 -0.36833763 -0.017557394 w=2 h=2 s=n,
769 -0.37192723 -0.02907678 w=2 h=2 s=n,
770 -0.37581185 -0.037708037 w=2 h=2 s=n,
771 -0.37548903 -0.03717403 w=2 h=2 s=n,
772 -0.37548694 -0.037208103 w=2 h=2 s=n,
773 -0.37560704 -0.039193448 w=2 h=2 s=n,
774 -0.37842405 -0.050622456 w=2 h=2 s=n,
775 -0.38339525 -0.06657564 w=2 h=2 s=n,
776 -0.37951064 -0.057944383 w=2 h=2 s=n,
777 -0.3794403 -0.058129866 w=2 h=2 s=n,
778 -0.3793723 -0.058689903 w=2 h=2 s=n,
779 -0.3793723 -0.059307706 w=2 h=2 s=n,
780 -0.38078204 -0.07091804 w=2 h=2 s=n,
781 -0.38148442 -0.07475073 w=2 h=2 s=n,
782 -0.3765132 -0.058797542 w=2 h=2 s=n,
783 -0.37553787 -0.06683013 w=2 h=2 s=n,
784 -0.37553787 -0.075522244 w=2 h=2 s=n,
785 -0.2695303 -0.15502806 w=2 h=2 s=n,
786 -0.27013883 -0.1534235 w=2 h=2 s=n,
787 -0.27020684 -0.15286347 w=2 h=2 s=n,
788 -0.2702089 -0.1528294 w=2 h=2 s=n,
789 -0.26659667 -0.15690675 w=2 h=2 s=n,
790 -0.31686014 -0.06317768 w=2 h=2 s=n,
791 -0.3351889 -0.036623903 w=2 h=2 s=n,
792 -0.3423217 -0.02482481 w=2 h=2 s=n,
793 -0.32375062 -0.039374333 w=2 h=2 s=n,
794 -0.326723 -0.036401916 w=2 h=2 s=n,
795 -0.33033526 -0.03232456 w=2 h=2 s=n,
796 -0.33288828 -0.029065864 w=2 h=2 s=n,
797 -0.33130848 -0.024900312 w=2 h=2 s=n,
798 -0.31995592 -0.027698472 w=2 h=2 s=n,
799 -0.31802678 -0.02886466 w=2 h=2 s=n,
800 -0.3365979 -0.014315138 w=2 h=2 s=n,
801 -0.33666822 -0.014129657 w=2 h=2 s=n,
802 -0.33696958 -0.012906981 w=2 h=2 s=n,
803 -0.33690315 -0.012359787 w=2 h=2 s=n,
804 -0.33353072 -0.0074739694 w=2 h=2 s=n,
805 -0.3327372 -0.0069262413 w=2 h=2 s=n,
806 -0.32805175 -0.007495158 w=2 h=2 s=n,
807 -0.31881315 -0.009188192 w=2 h=2 s=n,
808 -0.31132922 -0.011032816 w=2 h=2 s=n,
809 -0.26845148 -0.024394065 w=2 h=2 s=n,
810 -0.21745743 -0.043733552 w=2 h=2 s=n,
811 -0.19642687 -0.053198643 w=2 h=2 s=n,
812 -0.19835597 -0.052032456 w=2 h=2 s=n,
813 -0.19872798 -0.050838638 w=2 h=2 s=n,
814 -0.19371738 -0.051447034 w=2 h=2 s=n,
815 -0.17884918 -0.056080155 w=2 h=2 s=n,
816 -0.19987974 -0.046615064 w=2 h=2 s=n,
817 -0.20228794 -0.044952795 w=2 h=2 s=n,
818 -0.1859552 -0.045940746 w=2 h=2 s=n,
;
VLABELS
2 'sec31_Volvox' x=12 y=3 f='Dialog-PLAIN-10',
3 'sec31_Chlamydomonas' x=12 y=5 f='Dialog-PLAIN-10',
4 'sec31_phytophthora' x=12 y=6 f='Dialog-PLAIN-10',
5 'sec31_Thalassiossira' x=11 y=7 f='Dialog-PLAIN-10',
6 'sec31_Phaeodactylum' x=11 y=9 f='Dialog-PLAIN-10',
7 'sec31_leishmania' x=10 y=10 f='Dialog-PLAIN-10',
8 'sec31_naegleria' x=9 y=11 f='Dialog-PLAIN-10',
9 'sec31_xenopus' x=-29 y=12 f='Dialog-ITALIC-10',
10 'sec31_gallus' x=-24 y=18 f='Dialog-ITALIC-10',
11 'sec31_danio' x=-25 y=19 f='Dialog-ITALIC-10',
12 'sec31_rattus' x=-27 y=24 f='Dialog-ITALIC-10',
13 'sec31_mus' x=-23 y=35 f='Dialog-ITALIC-10',
14 'sec31_homo' x=-29 y=45 f='Dialog-ITALIC-10',
15 'sec31_bos' x=-25 y=-15 f='Dialog-ITALIC-10',
16 'sec31_ciona' x=-30 y=10 f='Dialog-ITALIC-10',
17 'sec31_apis' x=-29 y=15 f='Dialog-ITALIC-10',
18 'sec31_drosophila' x=-46 y=-1 f='Dialog-ITALIC-10',
19 'sec31_cryptococcus' x=-53 y=4 f='Dialog-ITALIC-10',
20 'sec31_ustilago' x=-43 y=8 f='Dialog-ITALIC-10',
21 'sec31_neurospora' x=-52 y=7 f='Dialog-ITALIC-10',
22 'sec31_aspergillus' x=-95 y=6 f='Dialog-ITALIC-10',
23 'sec31_yarrowia' x=-85 y=10 f='Dialog-ITALIC-10',
24 'sec31_spombe' x=-82 y=9 f='Dialog-ITALIC-10',
25 'sec31_candida_a' x=-93 y=7 f='Dialog-ITALIC-10',
26 'sec31_debaryomyces' x=-114 y=6 f='Dialog-ITALIC-10',
27 'sec31_pichia_' x=-79 y=4 f='Dialog-ITALIC-10',
28 'sec31_Scas_Contig701_45' x=-138 y=3 f='Dialog-PLAIN-10',
29 'sec31_Smik_c193_2514' x=-125 y=2 f='Dialog-ITALIC-10',
30 'sec31_Scer_SEC31YDL195W' x=-144 y=-5 f='Dialog-ITALIC-10',
31 'sec31_Spar_c429_3045' x=-122 y=-17 f='Dialog-ITALIC-10',
32 'sec13_Sbay_c842_3251' x=-123 y=-23 f='Dialog-ITALIC-10',
33 'sec31_candida_g' x=-92 y=-9 f='Dialog-ITALIC-10',
34 'sec13_Sklu_Contig2382_2' x=-134 y=-15 f='Dialog-PLAIN-10',
35 'sec31_kluyveromyces' x=-60 y=-11 f='Dialog-ITALIC-10',
36 'sec31_ehisto' x=-38 y=-7 f='Dialog-ITALIC-10',
37 'sec31_trichomonas' x=-52 y=-8 f='Dialog-PLAIN-10',
38 'sec31_ostreococcus' x=-52 y=-8 f='Dialog-PLAIN-10',
39 'sec31_dictyostelium' x=-52 y=-9 f='Dialog-ITALIC-10',
40 'sec31_theileria' x=-38 y=-14 f='Dialog-PLAIN-10',
41 'sec31_ecuni' x=-29 y=-14 f='Dialog-ITALIC-10',
42 'sec31_giardia' x=-32 y=1 f='Dialog-PLAIN-10',
43 'sec31_c_elegans' x=-37 y=-9 f='Dialog-ITALIC-10',
44 'sec31_tetrahymena' x=-43 y=-3 f='Dialog-PLAIN-10',
45 'sec31_plasmodium_f' x=-44 y=-8 f='Dialog-PLAIN-10',
46 'sec31_plasmodium_b' x=-44 y=-2 f='Dialog-PLAIN-10',
47 'sec31_cryptosporidium_h' x=-53 y=-6 f='Dialog-ITALIC-10',
48 'sec31_Toxoplasma_g' x=9 y=-5 f='Dialog-PLAIN-10',
49 'sec31_Cmerolae' x=10 y=-4 f='Dialog-PLAIN-10',
50 'sec31_athaliana' x=11 y=-3 f='Dialog-PLAIN-10',
51 'sec31_Populus' x=11 y=-1 f='Dialog-PLAIN-10',
52 'sec31_oryza' x=12 y=0 f='Dialog-PLAIN-10',
53 'sec31_Physcomitrella' x=12 y=1 f='Dialog-PLAIN-10',
;
EDGES
1 1 2 s=4 w=0.15557922,
2 54 1 s=13 w=0.13621473,
3 55 54 s=18 w=0.0031728828,
4 56 54 s=12 w=0.016362606,
5 57 55 s=12 w=0.016362606,
6 57 56 s=18 w=0.0031728828,
7 58 1 s=3 w=0.007707913,
8 59 54 s=3 w=0.007707913,
9 59 58 s=13 w=0.13621473,
10 60 56 s=3 w=0.007707913,
11 60 59 s=12 w=0.016362606,
12 61 57 s=3 w=0.007707913,
13 61 60 s=18 w=0.0031728828,
14 62 60 s=11 w=0.005047414,
15 63 61 s=11 w=0.005047414,
16 63 62 s=18 w=0.0031728828,
17 64 57 s=11 w=0.005047414,
18 64 63 s=3 w=0.007707913,
19 65 62 s=10 w=0.009392437,
20 66 63 s=10 w=0.009392437,
21 66 65 s=18 w=0.0031728828,
22 67 65 s=9 w=0.01169234,
23 68 66 s=9 w=0.01169234,
24 68 67 s=18 w=0.0031728828,
25 69 68 s=17 w=0.0047198636,
26 70 66 s=17 w=0.0047198636,
27 70 69 s=9 w=0.01169234,
28 71 67 s=8 w=3.6398091E-4,
29 72 68 s=8 w=3.6398091E-4,
30 72 71 s=18 w=0.0031728828,
31 73 69 s=8 w=3.6398091E-4,
32 73 72 s=17 w=0.0047198636,
33 74 73 s=16 w=0.0014267488,
34 75 74 s=21 w=0.0051300297,
35 76 73 s=21 w=0.0051300297,
36 76 75 s=16 w=0.0014267488,
37 77 75 s=66 w=9.641996E-4,
38 78 76 s=66 w=9.641996E-4,
39 78 77 s=16 w=0.0014267488,
40 79 73 s=66 w=9.641996E-4,
41 79 78 s=21 w=0.0051300297,
42 80 69 s=66 w=9.641996E-4,
43 80 79 s=8 w=3.6398091E-4,
44 81 70 s=66 w=9.641996E-4,
45 81 80 s=9 w=0.01169234,
46 82 77 s=88 w=0.0059367116,
47 83 78 s=88 w=0.0059367116,
48 83 82 s=16 w=0.0014267488,
49 84 79 s=88 w=0.0059367116,
50 84 83 s=21 w=0.0051300297,
51 85 80 s=88 w=0.0059367116,
52 85 84 s=8 w=3.6398091E-4,
53 86 81 s=88 w=0.0059367116,
54 86 85 s=9 w=0.01169234,
55 87 77 s=65 w=5.570598E-4,
56 88 82 s=65 w=5.570598E-4,
57 88 87 s=88 w=0.0059367116,
58 89 87 s=82 w=0.0025389094,
59 90 88 s=82 w=0.0025389094,
60 90 89 s=88 w=0.0059367116,
61 91 82 s=82 w=0.0025389094,
62 91 90 s=65 w=5.570598E-4,
63 92 83 s=82 w=0.0025389094,
64 92 91 s=16 w=0.0014267488,
65 93 84 s=82 w=0.0025389094,
66 93 92 s=21 w=0.0051300297,
67 94 85 s=82 w=0.0025389094,
68 94 93 s=8 w=3.6398091E-4,
69 95 89 s=84 w=4.7182845E-4,
70 96 90 s=84 w=4.7182845E-4,
71 96 95 s=88 w=0.0059367116,
72 97 91 s=84 w=4.7182845E-4,
73 97 96 s=65 w=5.570598E-4,
74 98 92 s=84 w=4.7182845E-4,
75 98 97 s=16 w=0.0014267488,
76 99 93 s=84 w=4.7182845E-4,
77 99 98 s=21 w=0.0051300297,
78 100 94 s=84 w=4.7182845E-4,
79 100 99 s=8 w=3.6398091E-4,
80 101 96 s=87 w=0.0033067788,
81 102 97 s=87 w=0.0033067788,
82 102 101 s=65 w=5.570598E-4,
83 103 98 s=87 w=0.0033067788,
84 103 102 s=16 w=0.0014267488,
85 104 101 s=110 w=0.0044550593,
86 105 102 s=110 w=0.0044550593,
87 105 104 s=65 w=5.570598E-4,
88 106 103 s=110 w=0.0044550593,
89 106 105 s=16 w=0.0014267488,
90 107 98 s=110 w=0.0044550593,
91 107 106 s=87 w=0.0033067788,
92 108 99 s=110 w=0.0044550593,
93 108 107 s=21 w=0.0051300297,
94 109 100 s=110 w=0.0044550593,
95 109 108 s=8 w=3.6398091E-4,
96 110 94 s=110 w=0.0044550593,
97 110 109 s=84 w=4.7182845E-4,
98 111 85 s=110 w=0.0044550593,
99 111 110 s=82 w=0.0025389094,
100 112 101 s=96 w=7.398943E-4,
101 113 104 s=96 w=7.398943E-4,
102 113 112 s=110 w=0.0044550593,
103 114 105 s=96 w=7.398943E-4,
104 114 113 s=65 w=5.570598E-4,
105 115 113 s=123 w=5.5121223E-4,
106 116 114 s=123 w=5.5121223E-4,
107 116 115 s=65 w=5.570598E-4,
108 117 105 s=123 w=5.5121223E-4,
109 117 116 s=96 w=7.398943E-4,
110 118 106 s=123 w=5.5121223E-4,
111 118 117 s=16 w=0.0014267488,
112 119 107 s=123 w=5.5121223E-4,
113 119 118 s=87 w=0.0033067788,
114 120 108 s=123 w=5.5121223E-4,
115 120 119 s=21 w=0.0051300297,
116 121 109 s=123 w=5.5121223E-4,
117 121 120 s=8 w=3.6398091E-4,
118 122 110 s=123 w=5.5121223E-4,
119 122 121 s=84 w=4.7182845E-4,
120 123 111 s=123 w=5.5121223E-4,
121 123 122 s=82 w=0.0025389094,
122 124 85 s=123 w=5.5121223E-4,
123 124 123 s=110 w=0.0044550593,
124 125 86 s=123 w=5.5121223E-4,
125 125 124 s=9 w=0.01169234,
126 126 87 s=68 w=0.005826423,
127 127 89 s=68 w=0.005826423,
128 127 126 s=82 w=0.0025389094,
129 128 95 s=68 w=0.005826423,
130 128 127 s=84 w=4.7182845E-4,
131 129 96 s=68 w=0.005826423,
132 129 128 s=88 w=0.0059367116,
133 130 101 s=68 w=0.005826423,
134 130 129 s=87 w=0.0033067788,
135 131 112 s=68 w=0.005826423,
136 131 130 s=96 w=7.398943E-4,
137 132 113 s=68 w=0.005826423,
138 132 131 s=110 w=0.0044550593,
139 133 115 s=68 w=0.005826423,
140 133 132 s=123 w=5.5121223E-4,
141 134 131 s=100 w=2.3928036E-4,
142 135 132 s=100 w=2.3928036E-4,
143 135 134 s=110 w=0.0044550593,
144 136 133 s=100 w=2.3928036E-4,
145 136 135 s=123 w=5.5121223E-4,
146 137 115 s=100 w=2.3928036E-4,
147 137 136 s=68 w=0.005826423,
148 138 116 s=100 w=2.3928036E-4,
149 138 137 s=65 w=5.570598E-4,
150 139 126 s=74 w=0.011697852,
151 140 127 s=74 w=0.011697852,
152 140 139 s=82 w=0.0025389094,
153 141 128 s=74 w=0.011697852,
154 141 140 s=84 w=4.7182845E-4,
155 142 129 s=74 w=0.011697852,
156 142 141 s=88 w=0.0059367116,
157 143 130 s=74 w=0.011697852,
158 143 142 s=87 w=0.0033067788,
159 144 131 s=74 w=0.011697852,
160 144 143 s=96 w=7.398943E-4,
161 145 134 s=74 w=0.011697852,
162 145 144 s=100 w=2.3928036E-4,
163 146 135 s=74 w=0.011697852,
164 146 145 s=110 w=0.0044550593,
165 147 136 s=74 w=0.011697852,
166 147 146 s=123 w=5.5121223E-4,
167 148 139 s=77 w=0.008326726,
168 149 140 s=77 w=0.008326726,
169 149 148 s=82 w=0.0025389094,
170 150 141 s=77 w=0.008326726,
171 150 149 s=84 w=4.7182845E-4,
172 151 142 s=77 w=0.008326726,
173 151 150 s=88 w=0.0059367116,
174 152 143 s=77 w=0.008326726,
175 152 151 s=87 w=0.0033067788,
176 153 144 s=77 w=0.008326726,
177 153 152 s=96 w=7.398943E-4,
178 154 145 s=77 w=0.008326726,
179 154 153 s=100 w=2.3928036E-4,
180 155 146 s=77 w=0.008326726,
181 155 154 s=110 w=0.0044550593,
182 156 147 s=77 w=0.008326726,
183 156 155 s=123 w=5.5121223E-4,
184 157 75 s=46 w=6.0713885E-4,
185 158 77 s=46 w=6.0713885E-4,
186 158 157 s=66 w=9.641996E-4,
187 159 87 s=46 w=6.0713885E-4,
188 159 158 s=65 w=5.570598E-4,
189 160 126 s=46 w=6.0713885E-4,
190 160 159 s=68 w=0.005826423,
191 161 139 s=46 w=6.0713885E-4,
192 161 160 s=74 w=0.011697852,
193 162 148 s=46 w=6.0713885E-4,
194 162 161 s=77 w=0.008326726,
195 163 149 s=46 w=6.0713885E-4,
196 163 162 s=82 w=0.0025389094,
197 164 150 s=46 w=6.0713885E-4,
198 164 163 s=84 w=4.7182845E-4,
199 165 151 s=46 w=6.0713885E-4,
200 165 164 s=88 w=0.0059367116,
201 166 152 s=46 w=6.0713885E-4,
202 166 165 s=87 w=0.0033067788,
203 167 153 s=46 w=6.0713885E-4,
204 167 166 s=96 w=7.398943E-4,
205 168 155 s=109 w=0.002263995,
206 169 156 s=109 w=0.002263995,
207 169 168 s=123 w=5.5121223E-4,
208 170 147 s=109 w=0.002263995,
209 170 169 s=77 w=0.008326726,
210 171 136 s=109 w=0.002263995,
211 171 170 s=74 w=0.011697852,
212 172 137 s=109 w=0.002263995,
213 172 171 s=68 w=0.005826423,
214 173 75 s=40 w=0.0019151097,
215 174 157 s=40 w=0.0019151097,
216 174 173 s=46 w=6.0713885E-4,
217 175 158 s=40 w=0.0019151097,
218 175 174 s=66 w=9.641996E-4,
219 176 159 s=40 w=0.0019151097,
220 176 175 s=65 w=5.570598E-4,
221 177 160 s=40 w=0.0019151097,
222 177 176 s=68 w=0.005826423,
223 178 161 s=40 w=0.0019151097,
224 178 177 s=74 w=0.011697852,
225 179 162 s=40 w=0.0019151097,
226 179 178 s=77 w=0.008326726,
227 180 163 s=40 w=0.0019151097,
228 180 179 s=82 w=0.0025389094,
229 181 164 s=40 w=0.0019151097,
230 181 180 s=84 w=4.7182845E-4,
231 182 165 s=40 w=0.0019151097,
232 182 181 s=88 w=0.0059367116,
233 183 166 s=40 w=0.0019151097,
234 183 182 s=87 w=0.0033067788,
235 184 180 s=81 w=0.0029429172,
236 185 181 s=81 w=0.0029429172,
237 185 184 s=84 w=4.7182845E-4,
238 186 182 s=81 w=0.0029429172,
239 186 185 s=88 w=0.0059367116,
240 187 183 s=81 w=0.0029429172,
241 187 186 s=87 w=0.0033067788,
242 188 166 s=81 w=0.0029429172,
243 188 187 s=40 w=0.0019151097,
244 189 167 s=81 w=0.0029429172,
245 189 188 s=96 w=7.398943E-4,
246 190 153 s=81 w=0.0029429172,
247 190 189 s=46 w=6.0713885E-4,
248 191 154 s=81 w=0.0029429172,
249 191 190 s=100 w=2.3928036E-4,
250 192 155 s=81 w=0.0029429172,
251 192 191 s=110 w=0.0044550593,
252 193 168 s=81 w=0.0029429172,
253 193 192 s=109 w=0.002263995,
254 194 169 s=81 w=0.0029429172,
255 194 193 s=123 w=5.5121223E-4,
256 195 172 s=138 w=0.0012504358,
257 196 137 s=138 w=0.0012504358,
258 196 195 s=109 w=0.002263995,
259 197 138 s=138 w=0.0012504358,
260 197 196 s=65 w=5.570598E-4,
261 198 116 s=138 w=0.0012504358,
262 198 197 s=100 w=2.3928036E-4,
263 199 117 s=138 w=0.0012504358,
264 199 198 s=96 w=7.398943E-4,
265 200 118 s=138 w=0.0012504358,
266 200 199 s=16 w=0.0014267488,
267 201 119 s=138 w=0.0012504358,
268 201 200 s=87 w=0.0033067788,
269 202 120 s=138 w=0.0012504358,
270 202 201 s=21 w=0.0051300297,
271 203 121 s=138 w=0.0012504358,
272 203 202 s=8 w=3.6398091E-4,
273 204 122 s=138 w=0.0012504358,
274 204 203 s=84 w=4.7182845E-4,
275 205 123 s=138 w=0.0012504358,
276 205 204 s=82 w=0.0025389094,
277 206 124 s=138 w=0.0012504358,
278 206 205 s=110 w=0.0044550593,
279 207 125 s=138 w=0.0012504358,
280 207 206 s=9 w=0.01169234,
281 208 86 s=138 w=0.0012504358,
282 208 207 s=123 w=5.5121223E-4,
283 209 81 s=138 w=0.0012504358,
284 209 208 s=88 w=0.0059367116,
285 210 70 s=138 w=0.0012504358,
286 210 209 s=66 w=9.641996E-4,
287 211 66 s=138 w=0.0012504358,
288 211 210 s=17 w=0.0047198636,
289 212 63 s=138 w=0.0012504358,
290 212 211 s=10 w=0.009392437,
291 213 64 s=138 w=0.0012504358,
292 213 212 s=3 w=0.007707913,
293 214 187 s=86 w=9.121461E-5,
294 215 188 s=86 w=9.121461E-5,
295 215 214 s=40 w=0.0019151097,
296 216 189 s=86 w=9.121461E-5,
297 216 215 s=96 w=7.398943E-4,
298 217 190 s=86 w=9.121461E-5,
299 217 216 s=46 w=6.0713885E-4,
300 218 191 s=86 w=9.121461E-5,
301 218 217 s=100 w=2.3928036E-4,
302 219 192 s=86 w=9.121461E-5,
303 219 218 s=110 w=0.0044550593,
304 220 193 s=86 w=9.121461E-5,
305 220 219 s=109 w=0.002263995,
306 221 194 s=86 w=9.121461E-5,
307 221 220 s=123 w=5.5121223E-4,
308 222 169 s=86 w=9.121461E-5,
309 222 221 s=81 w=0.0029429172,
310 223 195 s=137 w=0.0012592688,
311 224 196 s=137 w=0.0012592688,
312 224 223 s=109 w=0.002263995,
313 225 197 s=137 w=0.0012592688,
314 225 224 s=65 w=5.570598E-4,
315 226 198 s=137 w=0.0012592688,
316 226 225 s=100 w=2.3928036E-4,
317 227 199 s=137 w=0.0012592688,
318 227 226 s=96 w=7.398943E-4,
319 228 200 s=137 w=0.0012592688,
320 228 227 s=16 w=0.0014267488,
321 229 201 s=137 w=0.0012592688,
322 229 228 s=87 w=0.0033067788,
323 230 202 s=137 w=0.0012592688,
324 230 229 s=21 w=0.0051300297,
325 231 203 s=137 w=0.0012592688,
326 231 230 s=8 w=3.6398091E-4,
327 232 204 s=137 w=0.0012592688,
328 232 231 s=84 w=4.7182845E-4,
329 233 205 s=137 w=0.0012592688,
330 233 232 s=82 w=0.0025389094,
331 234 206 s=137 w=0.0012592688,
332 234 233 s=110 w=0.0044550593,
333 235 207 s=137 w=0.0012592688,
334 235 234 s=9 w=0.01169234,
335 236 75 s=36 w=0.005995886,
336 237 173 s=36 w=0.005995886,
337 237 236 s=40 w=0.0019151097,
338 238 174 s=36 w=0.005995886,
339 238 237 s=46 w=6.0713885E-4,
340 239 175 s=36 w=0.005995886,
341 239 238 s=66 w=9.641996E-4,
342 240 176 s=36 w=0.005995886,
343 240 239 s=65 w=5.570598E-4,
344 241 177 s=36 w=0.005995886,
345 241 240 s=68 w=0.005826423,
346 242 178 s=36 w=0.005995886,
347 242 241 s=74 w=0.011697852,
348 243 179 s=36 w=0.005995886,
349 243 242 s=77 w=0.008326726,
350 244 75 s=27 w=0.0017288793,
351 245 236 s=27 w=0.0017288793,
352 245 244 s=36 w=0.005995886,
353 246 237 s=27 w=0.0017288793,
354 246 245 s=40 w=0.0019151097,
355 247 238 s=27 w=0.0017288793,
356 247 246 s=46 w=6.0713885E-4,
357 248 239 s=27 w=0.0017288793,
358 248 247 s=66 w=9.641996E-4,
359 249 240 s=27 w=0.0017288793,
360 249 248 s=65 w=5.570598E-4,
361 250 241 s=27 w=0.0017288793,
362 250 249 s=68 w=0.005826423,
363 251 245 s=35 w=9.658056E-4,
364 252 246 s=35 w=9.658056E-4,
365 252 251 s=40 w=0.0019151097,
366 253 247 s=35 w=9.658056E-4,
367 253 252 s=46 w=6.0713885E-4,
368 254 248 s=35 w=9.658056E-4,
369 254 253 s=66 w=9.641996E-4,
370 255 249 s=35 w=9.658056E-4,
371 255 254 s=65 w=5.570598E-4,
372 256 250 s=35 w=9.658056E-4,
373 256 255 s=68 w=0.005826423,
374 257 241 s=35 w=9.658056E-4,
375 257 256 s=27 w=0.0017288793,
376 258 242 s=35 w=9.658056E-4,
377 258 257 s=74 w=0.011697852,
378 259 216 s=95 w=0.025727425,
379 260 217 s=95 w=0.025727425,
380 260 259 s=46 w=6.0713885E-4,
381 261 218 s=95 w=0.025727425,
382 261 260 s=100 w=2.3928036E-4,
383 262 219 s=95 w=0.025727425,
384 262 261 s=110 w=0.0044550593,
385 263 220 s=95 w=0.025727425,
386 263 262 s=109 w=0.002263995,
387 264 221 s=95 w=0.025727425,
388 264 263 s=123 w=5.5121223E-4,
389 265 222 s=95 w=0.025727425,
390 265 264 s=81 w=0.0029429172,
391 266 223 s=149 w=1.9837098E-4,
392 267 224 s=149 w=1.9837098E-4,
393 267 266 s=109 w=0.002263995,
394 268 225 s=149 w=1.9837098E-4,
395 268 267 s=65 w=5.570598E-4,
396 269 226 s=149 w=1.9837098E-4,
397 269 268 s=100 w=2.3928036E-4,
398 270 227 s=149 w=1.9837098E-4,
399 270 269 s=96 w=7.398943E-4,
400 271 228 s=149 w=1.9837098E-4,
401 271 270 s=16 w=0.0014267488,
402 272 229 s=149 w=1.9837098E-4,
403 272 271 s=87 w=0.0033067788,
404 273 230 s=149 w=1.9837098E-4,
405 273 272 s=21 w=0.0051300297,
406 274 231 s=149 w=1.9837098E-4,
407 274 273 s=8 w=3.6398091E-4,
408 275 232 s=149 w=1.9837098E-4,
409 275 274 s=84 w=4.7182845E-4,
410 276 233 s=149 w=1.9837098E-4,
411 276 275 s=82 w=0.0025389094,
412 277 234 s=149 w=1.9837098E-4,
413 277 276 s=110 w=0.0044550593,
414 278 235 s=149 w=1.9837098E-4,
415 278 277 s=9 w=0.01169234,
416 279 251 s=34 w=0.016729606,
417 280 252 s=34 w=0.016729606,
418 280 279 s=40 w=0.0019151097,
419 281 253 s=34 w=0.016729606,
420 281 280 s=46 w=6.0713885E-4,
421 282 254 s=34 w=0.016729606,
422 282 281 s=66 w=9.641996E-4,
423 283 255 s=34 w=0.016729606,
424 283 282 s=65 w=5.570598E-4,
425 284 256 s=34 w=0.016729606,
426 284 283 s=68 w=0.005826423,
427 285 259 s=94 w=0.005558741,
428 286 260 s=94 w=0.005558741,
429 286 285 s=46 w=6.0713885E-4,
430 287 261 s=94 w=0.005558741,
431 287 286 s=100 w=2.3928036E-4,
432 288 262 s=94 w=0.005558741,
433 288 287 s=110 w=0.0044550593,
434 289 263 s=94 w=0.005558741,
435 289 288 s=109 w=0.002263995,
436 290 264 s=94 w=0.005558741,
437 290 289 s=123 w=5.5121223E-4,
438 291 287 s=99 w=9.3865476E-4,
439 292 288 s=99 w=9.3865476E-4,
440 292 291 s=110 w=0.0044550593,
441 293 289 s=99 w=9.3865476E-4,
442 293 292 s=109 w=0.002263995,
443 294 290 s=99 w=9.3865476E-4,
444 294 293 s=123 w=5.5121223E-4,
445 295 264 s=99 w=9.3865476E-4,
446 295 294 s=94 w=0.005558741,
447 296 265 s=99 w=9.3865476E-4,
448 296 295 s=81 w=0.0029429172,
449 297 223 s=136 w=6.1026047E-4,
450 298 266 s=136 w=6.1026047E-4,
451 298 297 s=149 w=1.9837098E-4,
452 299 267 s=136 w=6.1026047E-4,
453 299 298 s=109 w=0.002263995,
454 300 268 s=136 w=6.1026047E-4,
455 300 299 s=65 w=5.570598E-4,
456 301 269 s=136 w=6.1026047E-4,
457 301 300 s=100 w=2.3928036E-4,
458 302 270 s=136 w=6.1026047E-4,
459 302 301 s=96 w=7.398943E-4,
460 303 271 s=136 w=6.1026047E-4,
461 303 302 s=16 w=0.0014267488,
462 304 272 s=136 w=6.1026047E-4,
463 304 303 s=87 w=0.0033067788,
464 305 273 s=136 w=6.1026047E-4,
465 305 304 s=21 w=0.0051300297,
466 306 274 s=136 w=6.1026047E-4,
467 306 305 s=8 w=3.6398091E-4,
468 307 244 s=26 w=3.7593796E-4,
469 308 245 s=26 w=3.7593796E-4,
470 308 307 s=36 w=0.005995886,
471 309 251 s=26 w=3.7593796E-4,
472 309 308 s=35 w=9.658056E-4,
473 310 279 s=26 w=3.7593796E-4,
474 310 309 s=34 w=0.016729606,
475 311 280 s=26 w=3.7593796E-4,
476 311 310 s=40 w=0.0019151097,
477 312 281 s=26 w=3.7593796E-4,
478 312 311 s=46 w=6.0713885E-4,
479 313 310 s=33 w=0.016876848,
480 314 311 s=33 w=0.016876848,
481 314 313 s=40 w=0.0019151097,
482 315 312 s=33 w=0.016876848,
483 315 314 s=46 w=6.0713885E-4,
484 316 281 s=33 w=0.016876848,
485 316 315 s=26 w=3.7593796E-4,
486 317 282 s=33 w=0.016876848,
487 317 316 s=66 w=9.641996E-4,
488 318 283 s=33 w=0.016876848,
489 318 317 s=65 w=5.570598E-4,
490 319 315 s=52 w=1.8858885E-4,
491 320 316 s=52 w=1.8858885E-4,
492 320 319 s=26 w=3.7593796E-4,
493 321 317 s=52 w=1.8858885E-4,
494 321 320 s=66 w=9.641996E-4,
495 322 318 s=52 w=1.8858885E-4,
496 322 321 s=65 w=5.570598E-4,
497 323 283 s=52 w=1.8858885E-4,
498 323 322 s=33 w=0.016876848,
499 324 284 s=52 w=1.8858885E-4,
500 324 323 s=68 w=0.005826423,
501 325 256 s=52 w=1.8858885E-4,
502 325 324 s=34 w=0.016729606,
503 326 257 s=52 w=1.8858885E-4,
504 326 325 s=27 w=0.0017288793,
505 327 258 s=52 w=1.8858885E-4,
506 327 326 s=74 w=0.011697852,
507 328 242 s=52 w=1.8858885E-4,
508 328 327 s=35 w=9.658056E-4,
509 329 243 s=52 w=1.8858885E-4,
510 329 328 s=77 w=0.008326726,
511 330 327 s=73 w=0.006846133,
512 331 328 s=73 w=0.006846133,
513 331 330 s=35 w=9.658056E-4,
514 332 329 s=73 w=0.006846133,
515 332 331 s=77 w=0.008326726,
516 333 243 s=73 w=0.006846133,
517 333 332 s=52 w=1.8858885E-4,
518 334 179 s=73 w=0.006846133,
519 334 333 s=36 w=0.005995886,
520 335 180 s=73 w=0.006846133,
521 335 334 s=82 w=0.0025389094,
522 336 184 s=73 w=0.006846133,
523 336 335 s=81 w=0.0029429172,
524 337 185 s=73 w=0.006846133,
525 337 336 s=84 w=4.7182845E-4,
526 338 186 s=73 w=0.006846133,
527 338 337 s=88 w=0.0059367116,
528 339 187 s=73 w=0.006846133,
529 339 338 s=87 w=0.0033067788,
530 340 214 s=73 w=0.006846133,
531 340 339 s=86 w=9.121461E-5,
532 341 215 s=73 w=0.006846133,
533 341 340 s=40 w=0.0019151097,
534 341 24 s=89 w=0.3552676,
535 342 216 s=73 w=0.006846133,
536 342 341 s=96 w=7.398943E-4,
537 343 259 s=73 w=0.006846133,
538 343 342 s=95 w=0.025727425,
539 344 285 s=73 w=0.006846133,
540 344 343 s=94 w=0.005558741,
541 345 286 s=73 w=0.006846133,
542 345 344 s=46 w=6.0713885E-4,
543 346 287 s=73 w=0.006846133,
544 346 345 s=100 w=2.3928036E-4,
545 347 291 s=73 w=0.006846133,
546 347 346 s=99 w=9.3865476E-4,
547 348 313 s=32 w=0.017278846,
548 349 314 s=32 w=0.017278846,
549 349 348 s=40 w=0.0019151097,
550 350 315 s=32 w=0.017278846,
551 350 349 s=46 w=6.0713885E-4,
552 351 319 s=32 w=0.017278846,
553 351 350 s=52 w=1.8858885E-4,
554 352 293 s=108 w=0.056267057,
555 353 294 s=108 w=0.056267057,
556 353 352 s=123 w=5.5121223E-4,
557 354 295 s=108 w=0.056267057,
558 354 353 s=94 w=0.005558741,
559 355 296 s=108 w=0.056267057,
560 355 354 s=81 w=0.0029429172,
561 356 297 s=143 w=3.4136527E-5,
562 357 298 s=143 w=3.4136527E-5,
563 357 356 s=149 w=1.9837098E-4,
564 358 299 s=143 w=3.4136527E-5,
565 358 357 s=109 w=0.002263995,
566 359 300 s=143 w=3.4136527E-5,
567 359 358 s=65 w=5.570598E-4,
568 360 301 s=143 w=3.4136527E-5,
569 360 359 s=100 w=2.3928036E-4,
570 361 302 s=143 w=3.4136527E-5,
571 361 360 s=96 w=7.398943E-4,
572 362 303 s=143 w=3.4136527E-5,
573 362 361 s=16 w=0.0014267488,
574 363 304 s=143 w=3.4136527E-5,
575 363 362 s=87 w=0.0033067788,
576 364 305 s=143 w=3.4136527E-5,
577 364 363 s=21 w=0.0051300297,
578 365 306 s=143 w=3.4136527E-5,
579 365 364 s=8 w=3.6398091E-4,
580 366 348 s=31 w=0.03147837,
581 367 349 s=31 w=0.03147837,
582 367 366 s=40 w=0.0019151097,
583 368 350 s=31 w=0.03147837,
584 368 367 s=46 w=6.0713885E-4,
585 369 351 s=31 w=0.03147837,
586 369 368 s=52 w=1.8858885E-4,
587 370 369 s=51 w=0.0046667797,
588 371 351 s=51 w=0.0046667797,
589 371 370 s=31 w=0.03147837,
590 372 319 s=51 w=0.0046667797,
591 372 371 s=32 w=0.017278846,
592 373 320 s=51 w=0.0046667797,
593 373 372 s=26 w=3.7593796E-4,
594 374 321 s=51 w=0.0046667797,
595 374 373 s=66 w=9.641996E-4,
596 375 322 s=51 w=0.0046667797,
597 375 374 s=65 w=5.570598E-4,
598 376 323 s=51 w=0.0046667797,
599 376 375 s=33 w=0.016876848,
600 377 324 s=51 w=0.0046667797,
601 377 376 s=68 w=0.005826423,
602 378 352 s=107 w=0.0043202974,
603 379 353 s=107 w=0.0043202974,
604 379 378 s=123 w=5.5121223E-4,
605 380 378 s=117 w=0.015844127,
606 381 379 s=117 w=0.015844127,
607 381 380 s=123 w=5.5121223E-4,
608 382 353 s=117 w=0.015844127,
609 382 381 s=107 w=0.0043202974,
610 383 354 s=117 w=0.015844127,
611 383 382 s=94 w=0.005558741,
612 384 355 s=117 w=0.015844127,
613 384 383 s=81 w=0.0029429172,
614 385 357 s=148 w=5.641504E-4,
615 386 358 s=148 w=5.641504E-4,
616 386 385 s=109 w=0.002263995,
617 387 359 s=148 w=5.641504E-4,
618 387 386 s=65 w=5.570598E-4,
619 388 360 s=148 w=5.641504E-4,
620 388 387 s=100 w=2.3928036E-4,
621 389 361 s=148 w=5.641504E-4,
622 389 388 s=96 w=7.398943E-4,
623 390 362 s=148 w=5.641504E-4,
624 390 389 s=16 w=0.0014267488,
625 391 363 s=148 w=5.641504E-4,
626 391 390 s=87 w=0.0033067788,
627 392 364 s=148 w=5.641504E-4,
628 392 391 s=21 w=0.0051300297,
629 393 365 s=148 w=5.641504E-4,
630 393 392 s=8 w=3.6398091E-4,
631 394 366 s=30 w=0.003752966,
632 395 367 s=30 w=0.003752966,
633 395 394 s=40 w=0.0019151097,
634 396 368 s=30 w=0.003752966,
635 396 395 s=46 w=6.0713885E-4,
636 397 369 s=30 w=0.003752966,
637 397 396 s=52 w=1.8858885E-4,
638 398 370 s=30 w=0.003752966,
639 398 397 s=51 w=0.0046667797,
640 399 395 s=39 w=0.0010082689,
641 400 396 s=39 w=0.0010082689,
642 400 399 s=46 w=6.0713885E-4,
643 401 397 s=39 w=0.0010082689,
644 401 400 s=52 w=1.8858885E-4,
645 402 398 s=39 w=0.0010082689,
646 402 401 s=51 w=0.0046667797,
647 403 370 s=39 w=0.0010082689,
648 403 402 s=30 w=0.003752966,
649 404 400 s=45 w=0.0011166828,
650 405 401 s=45 w=0.0011166828,
651 405 404 s=52 w=1.8858885E-4,
652 406 402 s=45 w=0.0011166828,
653 406 405 s=51 w=0.0046667797,
654 407 403 s=45 w=0.0011166828,
655 407 406 s=30 w=0.003752966,
656 408 370 s=45 w=0.0011166828,
657 408 407 s=39 w=0.0010082689,
658 409 371 s=45 w=0.0011166828,
[truncated: 26,701 more chars]
