# Supplementary material for: Comparative Genomic Evidence for a Complete Nuclear Pore Complex in the Last Eukaryotic Common Ancestor
Source: PLoS One. 2010 Oct 8;5(10):e13241. doi: 10.1371/journal.pone.0013241 (PMC2951903; doi:10.1371/journal.pone.0013241)
Supplement: File S1 — Alignments and phylogenies. (2.39 MB ZIP) [file pone.0013241.s007.zip › Neumann_SI4/Neumann_coatomer_splitstree/sfb3.splitstree]

#nexus

BEGIN Taxa;
DIMENSIONS ntax=32;
TAXLABELS
[1] 'sfb3_chlamydomonas'
[2] 'sfb3_dictyostelium'
[3] 'sfb3_ehistolytica'
[4] 'sfb3_monosiga'
[5] 'sfb3_Scerevisiae'
[6] 'sfb3_Sbay_c186_10633'
[7] 'sfb3_Spar_c34_10020'
[8] 'sfb3_drosophila'
[9] 'sfb3_ciona'
[10] 'sfb3_homo'
[11] 'sfb3_bos'
[12] 'sfb3_rat'
[13] 'sfb3'
[14] 'sfb3_gallus'
[15] 'sfb3_Scas_Contig580_9'
[16] 'sfb3_candiG_|50284837|ref|XP_444846_1|_hypothetical_protein_CAGL0A01848g_Candida_glabrata_CBS138'
[17] 'sfb3_kluyeromyces'
[18] 'sfb3_candida_a'
[19] 'sfb3_debaryomyces'
[20] 'sfb3_neurosopora'
[21] 'sfb3_spombe'
[22] 'sfb3_ustilago'
[23] 'sfb3_arabidopsis'
[24] 'sfb3_monsiga'
[25] 'sfb3_physcomitrella'
[26] 'sfb3_oryza'
[27] 'sfb3_danio'
[28] 'sbf3_yarrowia'
[29] 'sfb3_populus'
[30] 'sfb3_xenopus'
[31] 'sfb3_apis'
[32] 'sfb3_aspergillus'
;
END; [Taxa]

BEGIN Characters;
DIMENSIONS nchar=2359;
FORMAT
	datatype=PROTEIN
	missing=x
	gap=-
	symbols="a r n d c q e g h i l k m f p s t w y v z"
	labels=left
	transpose=no
	interleave=no
;
MATRIX
'sfb3_chlamydomonas'                                                                                mppa--------------------------------------------------------------------------------------------------------------------------------------------------------------------------------------------------------------------------------------------------------------------------------------------------------------------------------------------------------------------------------------------------------------------------------------------------------------------------------------------------------------------------------------------------------------------------------------------------------------------------------------------------------------------------------------------------------------------------------------------------------------------------------------------------------------------------------------------------------------------------------------------------------------------------------------------------------------------------------------------------------------------------------------------------------------------------------------------------------------------------------------------------------pagfhapgvpp-ppgm--------------------------------------------------------pggpppqpgmvgm-pppmnagyd-----------------pysgqrmmeqfeslt---lgaagpgqpegv------d-paslprpvg------------------------ealeraltahspgdpancspdnmrmtinaipvstalkarmplplgvvvhpmadefygrq-vpvvql-------s-------------s-agivrcr--rcrtymnpfiqwtdagrrfkcnvcamlne-ipveyfssldq-ngrrr-daderpelsqgtveyvap-ad--ymv------------------------------------------------------------------------rppmppvyffcidvsyaavasgavattaaaikacl-dqlp----------gd----------------------------------------ertlvgfltfdsslhfynlkasltqpqmlvvtelddpfvplpddll-vnlresrqvvealldalpnnfagts---v---ve--samgpalqaafmvss----higgklll------------fqssvpsl-gvgrvknren-psay---g----terepglrnpddpfykryaaecsrvqitvdvfama--mqytdlasl---------------aaiprytcgelyyypgfmaardgtkltaeithnltrptaweavmrvrcskglrisafhghffnr--s--------tdllalptcdpdkafameiaheegvvqpgfayvqcallytnsngerrirvhtmavpivseladmfaatdagamttmmaklsve--kyl--ssrldetrqslharlsgalkefrim-nan---aal-rtpnklifpetykylpiwtlglmkcaafrggakdv-na------------deriavghflmaggveavarlayptayalh----dpsgpwgme---------q--q-d-------gsvpvpaavplsaavlqdggvylidtgrvfvlwlgramspqwcvevfgtd---plslpqdts-av-tvep---grdtpmsgrvttllralragrp-----lhqqvfvvrq-g-spl-ephvlpylvedrs------ps-tqsytdymvslhkavla------------------------------------k
'sfb3_dictyostelium'                                                                                msyp-n-----------------------------------------------------------------------------------------------------------------------------------------------------------------------------------------------------------------------------------------------------------------qqq-------------------------------------------------------------------------------------------------------------------------------------------------------------------------eqsg-y---------pq-qqqqgypqqnqggypqqqqqqhqrggy--pqqgy--------------------------------------------------------------------------------------------------------------------------------------------------------------------------------------------------------------------------------------------------------------------------------------------------------------------------------------------------------pq--------------------------qpqgypqqnqggypqqpqtqqynpysqqtspptttnsappttnsaplnpsvqqtsppqsmtnntgvysqppptnqqqspsksq-pinnnnmggypqqssqssppptsqqqqyqggypqqtgysqqpqtnslssptqppppitnntsappqptgysqpppmtnntgyqqttntsqppmnnyqqyspnqpsggnmyqqpqsqqsqqpqqpqqyqy-----------nqqppqqpygqqqqqqqqqq-qqqqqqqqqppqqpygqqpqqqq-qwns--------------------------------------------------------npvpglqnlslgpnnqqpqqqygq-pqqqqygqppfvgqqqqqqqqpwqpqqpqq---qpnqqqiednri------n-mskvpsptaileqf----nn-yiyktn----sdvspppstvqqlvidqqnaspnfirstlytipenedtlnlihipfaihvqplayngisge-vpvir--------t-------------p-ggpiqck--rchsyinpfnpftnggkyftcrfcefenq-vpqeyfsatlp-ngqrt-dyeqrpelqrgsydfikt-ea--n---------------------------------------------------------------------------aaqvpgyvfvieisqvtinsgivenvinairril-nery----------ds----------------------------------------ipakvgiitydtevhfwsfkptyaypqmkvlt-adnvfvpvndgfl-vdyreskqlmdfffdnfktffkrpq---p---snqpfafgaavqaaamsle----kiggrvft------------fnttlpkg-spgaiakrve-ksi--------------qpspngsqfyktvatecvaknvsvdlfvip--teicdvpsy---------------aqlatatgghinlynnysaevhselltsdiihyvtmefgfnatskvrssrgitvsahygnitee--n---------gliqmagvtsdksitsvlkyddklkpkskayiqfamiytnikgetririhnlrlsvdsvltnlfkdsdldsittyfarvask--evl--tttpttvrsntvdkgvdllasyrkn-ca-----sd-kkatqlilpegiklmpiyilsmmktpcfrlsp-di-sq------------dlryfylnlytssapsriipliyprtypih----nllpgdgyk---------h--pny-------dhivlpsfirlsadqisqngiyihedgrqimvwiqqfaatnylrdlfgie---st-fgytns-kl-sqlyhslngqneyhqrieaiiasitqlrgy----kdrpvifvvq-g-dpv-dahlrlqfhedkg------vd-svsyidflcqihkqiqnkl----------------------------------s
'sfb3_ehistolytica'                                                                                 mgdn-f-----------------------------------------------------------------------------------------------------------------------------------------------------------------------------------------------------------------------------------------------------------------qqt--------------------------------------------------------------------------------------------------------------------------------------------------------------------------------------------------------------------------------------------------------------------------------------------------------------------------------------------------------------------------------------------------------------------------------------------------------------------------------------------------------------------------------------------------------------------------------------------------------------------------------------------------------------------------------------------------------------------------------------------------------------------------------------------------------------------------------------------------------------snfsnsftl-pghipttasqpdgttpnpsfasv-py--------------------------------------------------------pqqqtqqrtttnnnmafpqqnmgs-ipqqtpndqtllqqnivptqysnqpvqqpq---vnqpvpqekpnv------d-qssmpaptiiss---------qptayn----nlitppsslqpftcavsnksspknirmsvftpafqgkmmklleiplscevtpfakmfegek-lesvkv-------e-------------p-knikrcp--rcggyvnpfctfeeggkkmkcnlceylsd-vddnyfsplrg-dgkre-dterrielmygtneyelegkdpvy-in----------------------------------------------------------------------kscgepmkfiflidvskdsltrv-fdsvmnvlqnal-qsvp----------el--------------------------------v-------ktlecgfvtfsnyiqywvlgs---tprmvkvcditepfvplapknffkpiseviemipmlnqyirknitegv---i---nd--nclvsaiesaaqmig-----ttgkila------------fttsqpne-gtaalirkpsdiss--------------npqtpanqyinqmakklslncigvdlfvlp--nkfsdivti---------------geiprytggelfyypnystk-nqikltkdvlssfdmdcgfdvevrvrssagvfiqdylgdvmpckdm--------idtvrigymnskksiialmdyddelnnyvgffiqavilytdifgqkkikifngfystateladvfkkadadvilntlirqsik--agn--fssdaglnielldktvsiltayrkh-cs-----ah-akssilllpealklvpifvlgamktsafmpff-ql-nsmstgygingiisdlkfasiyqttsisigsllrqyyynaydvtghlsgivtsdnf-------------------------sddsfkvrlseknfaedkvylldtgkdykllvgknvsdeiktnlfgqp---id-lmnnqq-df-tsl----vysnalsqpdnlltkliywlagm----sftpmvalev-i-pfn-kmdlspfmledkt------mk-gvayfdllvyyhkkiqkkla---------------------------------n
'sfb3_monosiga'                                                                                     mgqp-p-----------------------------------------------------------------------------------------------------------------------------------------------------------------------------------------------------------------------------------------------------------------s------------------------------------------------------------------------------------------------------------------------------------------------------------------------------------------------------------------------mpgqqppmvarppt-sm----------------------------p-----------gq-----------ppm-mgqp----------------------------------------------------------------------------------------------------------------------------------------------------------------------------------------------------------------------------------------------------------------------------------------------------------------------------------------------------------------------------------------------------------------------ps-------------------------mpgqqppmgmrppsmsqpptmpgppsmsqpptmpgppsmsqpptmpgppsmsqppt---------------------mpgppsmsqpptmpgppsmsqpptmpgppsmsqpp-tmpgppgmsqpp--smp-pgppt-sm-s--------------------------------------------------------gpptgnrrrqyasq-afadaasgt-m---ppgamppg--------------vqpg---aaa--kpqrrgv------d-peavpspvqvkeqdqqthas-gifvtg---sr-anppltstnvrivdegnassravraslnavpcnsellntckvpltlsitpladpgpgeqpvplvta-------s-------------p-dgpircr--rckaylstaakfmdggrswrclfcntnns-vpdhyfcnldh-lgrrh-dlqerpellrgtieyaap-aa--yca------------------------------------------------------------------------rppqvpgvlflldvsytavqsgqvyaacqairsti-qshs----------esn------------------------------sp-------lpyrlgivtfdqaihfynlsadlsqpqmmvvtdvddvfaplekglv-vdaktsrdvidalldqipqmfastr---i---tg--taygaavraaiialkn----tggrvls------------flgtlpeh-gpgklvkred-asll---g----tdkenkllvpgdryyedaakdavrfgvafdlfvfp--naymdlasm---------------aplatatgglmhrypyfrgqtmteelvadvtrvaigsfgveamlrvrtstglrpvefhgamtme--n--------sqdvelanvdakhnitvrikhddkidegseahfqvallyttrfgerrirvhtlslrtannladifrsadmdsiivalp-------------------------kavsilacyrkr-ct-----spntaagqlilpeclklmpvymncvlrspalrrgg-dm-ss------------dervfwqhfvralrpedlvpffyprlfevs----tse------------------------------hsepkeircsrryfkndsvyvlentqriflflgsqtpvswvqavlgvg---s--vqavss-ht-lelp---qtadafnmslreflqrlrnerg-----rhmplivvkd-k-dpn-elqfnrllvedkf------n-daqsyvdylchihreiqtmn----------------------------------a
'sfb3_Scerevisiae'                                                                                  msqq-n----------------------------------------------------------------------------------------------------------------------------------------------------------------------------------------------------------------------------------------------------------------------------------------------------------------------------i-------------------------------------------------------------------------------------------------------------laasvsa-lsl-------de----------------------------------------st-vh----------------------------t-----------gg-------------------------------------------------------------------------a--sskksrrph----------------------------------------------------------------------------------------------------------------------------------------------------------------------------------------r--ayhnf-s-------sg---tvp-------tlgnsp---------------------------------------------------------------------------------yttpqlnqqdgfqqp-q---------------------------------------------------------------------------------------------aftpkqfgg-----------------------fnn----------------------------------------------------gsg-svms----------------------tp-------------------------------vmvsqerf-----------------------------------------gas---e---ass--pygqsmldmtap-q-ptshiv-ptqrfedqaqylq-rsfetc---r-dsvpplpttqfycvdqgscdphlmslsmynipesehlraatklplgltiqpfstltpndaevptipl-------pm------------d-gtplrcr--rcrayanpkfqftyd-ssvicnicrvkmq-vpgehfapmgp-ngqrs-dlneksellhgtvdflvp-si--ynaiq---------------------------------------------------------------------ekellplhyvflidvsllanengsslamvegvrsci-eyis----------df--------------------------------q-------pncevaiivydnklrffnlrpdldnaqeyivselddvflpfynglf-vkpgnsmkiindtlikisgyistdkyshv---pq--vcygsalqaaklaldtvtggqggkiic------------slnslpti-gngnlslkrd-na-------------hiahvkcdngfykklasdflksyisldlyvtn--agfidmatv---------------ghpvemtsgilkyyphfqqetdaftlvndmvtnvsnivgyqallkvrcstglsveqyycdssdn--t--------dhdpiipvltrdttldvllkydskiktgtdvhfqtallytdidgvrkvrsintsgavsnnireifkfinqnpvmrimikdvik--tlg--dcdfvkirrliddkmveiltqyrgl-vs-----s--nsstqlilpdsiktlpaymlafekselmkpna-qstrg------------neriydllkydslnsaqlcyklypqivpfh----vlleetdlt---------fyda-ndkllqinsssinnlsvrashsnfinggcylifqgdtiylwfnentnrmllqdllsvdeslp--vsqisl-fs-gtlp---etgtsinqkasnviknwqqvvnk----sslplvllrp-nvdqyysnvmsqllcedkt------vnriesydnylvimhkkiqeklqkddf--i------kvsta-a--thenihqkfvqf
'sfb3_Sbay_c186_10633'                                                                              msqq-n----------------------------------------------------------------------------------------------------------------------------------------------------------------------------------------------------------------------------------------------------------------------------------------------------------------------------i-------------------------------------------------------------------------------------------------------------laasvsa-lsl-------dd----------------------------------------pa-mq----------------------------s-----------gg-------------------------------------------------------------------------a--sskksrrph----------------------------------------------------------------------------------------------------------------------------------------------------------------------------------------r--ayhnf-s-------sg---tvp-------tvgnsp---------------------------------------------------------------------------------yttpqlnqqdgfqqplq---------------------------------------------------------------------------------------------aftprqfggp---------------------gfnn----------------------------------------------------gsg-svms----------------------tp-------------------------------imgsqeqf-----------------------------------------gas---e---ass--pygqsaldmtvp-q-ptshiv-ptqrfedqaqylq-rsfetc---r-dsvpplpttqfycvdqgscdphlmslsmynipesehlrgatklplgvtiqpfasltlndaevptiql-------pm------------d-gtplrcr--rcrayanpkfqftyd-ssvicnickvkmq-vpaehsapmgp-ngqrs-dlneklellqgtvdflvp-si--ynaiq---------------------------------------------------------------------ekdplplhyvflidvsllanengsslamvegvrsci-eyia----------df--------------------------------q-------pncevalivydnklrffnlrpeldnaqeyivselddvflpfytglf-vkpgnsmriindtlikisdyistdkyshv---pq--vcygsalqaaklaldtvtggqggkiic------------slnslpti-gngnlslkrd-na-------------hishvkcengfykklaaeflksyvsldlyvtn--agfidmvtv---------------ghpvemtsgilkyyphfqqevdaftlvndmvtnvsnivgyqallkvrcstglsveqyycdssen--t--------dhdpiipvltrdstldvllkydnkikagtdvhfqtallytdidgvrkvrtintsgavsnnireifkfinqnpvmrimikdvir--tlg--dcdfakirrlidgkmveiltqyrgl-vs-----s--nsstqlilpdsiktlpaymlafekselmkpnt-qstrg------------neriydllrydslnsaqlcyklypqiipfh----vlleetdlt---------fyda-ndkllqinpnsvknlsvrsshsnfvnggcylifqgdtiylwfnentnrmllqdllsvdeslp--inqisl-fs-gslp---etgteinqkasnviknwqqtvnk----stlpvvllrp-nvdqyysnvmsqllredkt------vnriesydnylvimhkkiqdklqkddf--i------kvsta----ahenihqkfvqf
'sfb3_Spar_c34_10020'                                                                               msqq-n----------------------------------------------------------------------------------------------------------------------------------------------------------------------------------------------------------------------------------------------------------------------------------------------------------------------------i-------------------------------------------------------------------------------------------------------------laasvsa-lsl-------de----------------------------------------st-vh----------------------------t-----------gg-------------------------------------------------------------------------a--sskksrrph----------------------------------------------------------------------------------------------------------------------------------------------------------------------------------------r--ayhnf-s-------sg---avp-------tlgnsp---------------------------------------------------------------------------------yttpqlnqqdgfqqp-q---------------------------------------------------------------------------------------------aftpkqfggp---------------------gfnn----------------------------------------------------gsg-svms----------------------tp-------------------------------vmvsqeqf-----------------------------------------gvs---e---ass--pygqsmldmtap-q-ptshiv-ptqrfedqaqylq-rsfetc---r-dsvpplpttqyycvdqgscdphlmslsmynipesehlraatklplgltiqpfstltpndaevptipl-------pm------------d-gtplrcr--rcrayanpkfqftyd-ssvvcnicrvkmq-vpaehfapmgp-ngqrs-dlnersellrgtvdflvp-sv--ynaiq---------------------------------------------------------------------dkeplplhyvflidvsllanengsslamvegvrsci-eyia----------df--------------------------------q-------pncevaiivydnklrffnlrpeldnaqeyivselddvflpfynglf-vkpgnsmkiindtlikisgyistdkyshv---pq--acygsalqaaklalqtvtggqggkiic------------slnslpti-gngnlslkrd-na-------------hiahikcdngfykklasdflksyisldlyvtn--agfidmatv---------------ghpvemtsgilkyyphfqqetdaftlvndmvtnvsnivgyqallkvrcstglsveqyycdssdn--t--------dhdpiipvltrdttldvllkydskiktgtdvhfqtallytdidgvrkvrsinasgavsnnireifkfinqnpvmrimikdvik--tlg--dcdfvkirrliddkmveiltqyrgl-vs-----s--nsstqlilpdsiktlpaymlafekselmkpna-qstrg------------neriydllkydslnpaqlcfklypqivpfh----vlleetdlt---------fyda-ndkllqinpsstnnlsvrsshsnfinggcylifqgdtiylwfnentnrmllqdllsvdeslp--vsqisl-fs-gslp---etgtsinqkasnvvknwqqvvnk----sslplvllrp-nvdqyysnvmsqllcedkt------vnriesydnylvithkkiqeklqkddf--i------kvsta-a--ahenihqkfvqf
'sfb3_drosophila'                                                                                   mnpn-m-----------------------------------------------------------------------------------------------------------------------------------------------------------------------------------------------------------------------------------------------------------------ygp-------------------------------------------------------------------------------------------------------------------------------------------------------------------------pptq-f---------qqqp-qfgapppnsgg------wppqqqqlpqqqppqqq-lppq-qq--------------------------------------------------qqqpqy-gappp-t--saas------------------------------qpylngnyqqqlatsm--gglsvgggv----------------------------------------------------------------------------------------------------------------------------------------------------------------------------------------gganplkpplpqgapaaaa---ppp--------------------------tgfnqfnsnaappptnnnnaafgappptqagsyvngalppsstpqsvasginqmslnsatlaglphmpppkaatpgaapgqpp-ipaagstsqpplpgqpplpgqppfsgqiptsqpapspygvpssrpgqpqlppgatpptytqpglppqqqqgipplqqpgipqqqpgfppqqpglpplsqpglppqpgapygapqqggysggfpgqapgg-----------fpgappplpgqqaaappqfg-apqpgypgqqpgyppqpgqqpmp-gypp--------------------------------------------------------qpgqqlg----gpgyppqpgagfpgqpgrpgfnqppm--------------pgag---nmyqqapqarrl------d-pdqmpnpiqvmienqrl-sg-gpfvtn---qpgllpplvttkfvvhdqgnssprflrsslycipntgdllkttalpltlnisplakvgegemeppivnf-------g-------------e-mgpircn--rckaymspnmqfvdagrrfqclmckvtse-vhqnyyqhldh-tgqrv-dkherpelllgtyeflat-kd--ycrn----------------------------------------------------------------------ntppevpafifiidvsyntvksglvhllcsqiknil-khlp----------vdq----------gq------------------dk-------skvrvgfitynstvhfyniksslaqpqmmvvgdvqemfmplldgfl-chpeesaavidalmeeiprmfadtk---e---te--tilypaiqaglealkas--naagkllv------------fnstlpiaeapgklknrdd-rkll---g----tdkektvltpqttayntlgqecvqqgcsvdlfvfn--nayidlati---------------gqvsrltggevfkytyfqadvdgkrliqdiiknvsrpiafdavmrvrtsagirptefyghffms--n--------ttdvelasidatksisieikhddklapeenvylqvallytscsgqrrlrilnlalrvtttiadvfkccdldammlffakqacf--klm--ehspkqvkdnlihrsaqilacyrkh-ct-----sp-tsagqlilpeclkllplyascllkndaisggs-dm-tl------------ddrsyviqfilsmdlnqsvsylyprfipih----nvvpe---------------------------etdlptpvrcthektqedgayilengvhlfvwlgqalspdfvqsvfgvq---g--lqqial-erfnivp-----etplakrihgileqimkers-----rymritwlrq-n-dkl-esvfrhflvedrg------tdgsasyvdflchmhkeikdll----------------------------------s
'sfb3_ciona'                                                                                        m---------------------------------------------------------------------------------------------------------------------------------------------------------------------------------------------------------------------------------------------------------------------------------------------------------------------------------------------------------------------------------------------------------------------------------------------------------------------------------------------------------------------------------------------------------------------------------------------------------------------------------------------------------------------------------------------------------------------------------------------------------------------------------------------------------------------------------------------------------------------------------------------------------------------------------------------------------------------------------------------------------------------------------------------------------------------------------------------------------------------------------------------------------------------------------------------------------------------------------------------------------------------------------------------------------------------pspiqviqddkinrgg-egfrte---grglvpplvttqftvedmgtvspryvrctaynlpatadmakncqvpmslcvkplsalpegesppfivdp-------g-------------p-dgpirck--rckaymcpqftftdggrrfqcvlcnaitd-tphsyfdhldh-mnhrv-dkyrrpelcrgsyefiat-kd--ycrn----------------------------------------------------------------------dkfplspafifaidvsynamksgyvdllcrqlhtll-dtlp----------kea----------hq------------------ek-------ssirvgfitynnvlhfynlksslaqpqmmvvsdvndvfvplqdgfl-vdldqsrhvidslldqipdmfrdtr---e---te--lvfapviqavvqalksa--ecagklfm------------fhtslpigeapgklknrdd-rkli---a----tdkekvlfnpasnfyeklakdcvaqaccvdlflfp--nqyvdvatl---------------sqvpqytggqvykynffrsdidgsrfikdfahdlqrdivfdaimrvrtstgiravqfygslymg--n--------ttdvelaaidcdkaiqvelkhddkiaeeygayvqiallytsvsgqrrlrlhnlnlsvctqladlyrscetdvlmnylakkavv--sal--qsssaklreelinqisvtlatyrkh-va-----sp-sspgqlilpecmkllpvylncllkndaihssh-dv-tt------------ddraylrhliismdvsdtqtflyprlipvf----getvsi---------------------------eglppaircseermkeneayllenavslflwigqsvdpawiqnvfgvq---s--aaqidi-dl-vnlv---vydnedsrklrdlvaklqasrn-----rqmkftivrq-r-dkl-epwfkhllaedrg------aggatsyvdflchmhkeiral-----------------------------------l
'sfb3_homo'                                                                                         mnvn-q-----------------------------------------------------------------------------------------------------------------------------------------------------------------------------------------------------------------------------------------------------------------svp-------------------------------------------------------------------------------------------------------------------------------------------------------------------------pvpp-fgq-------pq-piypgyhqssyggqsgstapaipygayngpvpgyqq-tppq-gm----------------------------s-----------ra-----------pps-sgapp-a--staqapcgqaaygqfgqgdvqng-psstv-qmqrlpgsqsfg-splap-v--gnqppvlqp----------------------------------------------------------------------------------------------------------------------------------------------------------------------------------------ygppptsa-qvatqlsgmq---isg-------a----------------vapappssglgfgppt-------------------------------------------------------------slasasgs-fpn--sglygsypqgqa-p-pls-------------------------qaqghp------giqtpqr--------------------sapsqassftppasggp---------------------rlpsmtgpllpgqsfggpsvsqpnhvs----spp--qalppgtqmtgp--lgp-lppmh-spqq--------------------------------------------------------pgyqpqqngsfgpa-rgpqsnygg-p---ypaaptfg--------------sqpg---ppq--plppkrl------d-pdaipspiqvieddrnnrgt-epfvtg---vrgqvpplvttnflvkdqgnaspryirctsynipctsdmakqaqvplaavikplarlppeeaspyvvdh-------g-------------e-sgplrcn--rckaymcpfmqfieggrrfqccfcscind-vppqyfqhldh-tgkrv-daydrpelslgsyeflat-vd--yckn----------------------------------------------------------------------nkfpsppafifmidvsynairtglvrllceelksll-dflp----------reg----------ga------------------ee-------sairvgfvtynkvlhfynvksslaqpqmmvvsdvadmfvplldgfl-vnvnesravitslldqipemfadtr---e---te--tvfvpviqagmealkaa--ecagklfl------------fhtslpiaeapgklknrdd-rkli---n----tdkektlfqpqtgayqtlakecvaqgccvdlflfp--nqyvdvatl---------------svvpqltggsvykyasfqvendqerflsdlrrdvqkvvgfdavmrvrtstgiravdffgafyms--n--------ttdvelagldgdktvtvefkhddrlneesgallqcallytscagqrrlrihnlalncctqladlyrncetdtlinymakfayr--gvl--nspvkavrdtlitqcaqilacyrkn-ca-----sp-ssagqlilpecmkllpvylncvlksdvlqpga-ev-tt------------ddrayvrqlvtsmdvtetnvffyprllplt----kspves---------------------------tteppavraseerlsngdiyllenglnlflwvgasvqqgvvqslfsvs---s--fsqits-gl-svlp---vldnplskkvrglidslraqrs-----rymkltvvkq-e-dkm-emlfkhflvedks------lsggasyvdflchmhkeirqll----------------------------------s
'sfb3_bos'                                                                                          mnvn-q-----------------------------------------------------------------------------------------------------------------------------------------------------------------------------------------------------------------------------------------------------------------sap-------------------------------------------------------------------------------------------------------------------------------------------------------------------------pvpp-fgq-------pq-pvypgyhqssyggqpgstaaptpygayngpvpgyqq-tppp-gv----------------------------s-----------ra-----------pas-sgapp-a--staqgpcgqtaygqfgqgdvqng-pssgv-qmqrlpgsqpfasaplap-v--vsqpavlqp----------------------------------------------------------------------------------------------------------------------------------------------------------------------------------------ygppptsa-qvtaqlagmq---isg-------a----------------vapappasglgygspt-------------------------------------------------------------slasasgs-fpn--sglygsypqgqa-p-plg---------------------------qghp------gaqppqr--------------------svppqassftppasggp---------------------rmpsmtgpllpgqsfggppvsqpnhvs----sppp-qalppgtqmtgp--pgp-pppmh-ssqq--------------------------------------------------------pgyqlqqngsfgpa-rgpqsnygs-p---ypgaatfg--------------sqpg---ppq--plppkrl------d-pdaipspiqvieddrnnrgs-epfvtg---vrgqvpplvttnflvkdqgnaspryirctsynipctsdmakqaqvplaavikplarlppeeaspyvvdh-------g-------------e-sgplrcn--rckaymcpfmqfveggrrfqccfcscind-vppqyfqhldh-tgkrv-daydrpelslgsyeflat-vd--yckn----------------------------------------------------------------------nkfpippafifmidvsynavrsglvrllceelksll-dflp----------reg----------ga------------------ee-------sairvgfvtynkvlhfynvksslaqpqmmvvsdvgdmfvplldgfl-vnvsesravitslldqipemfadtr---e---te--tvfapvvqagmealkaa--ecagklfl------------fhtslpiaeapgklknrdd-rkli---n----tdkektlfqpqsgayqtlakecvaqgccvdlflfp--nqyvdvatl---------------svvpqltggsvykyacfqvendqerflsdlrrdvqkvvgfdavmrvrtstgiravdffgafyms--n--------ttdvelagldgdktvtvefkhddrlneengallqcallytscagqrrlrihnlalncctqladlyrncetdtlinymakfayr--gvl--sspvktvrdtlitqcaqilacyrkn-ca-----sp-ssagqlilpecmkllpvylncvlksevlqpga-ev-tt------------ddrayvrqlvtsmdvaetnvffyprllplt----kspien---------------------------tteppavraseerlsngdiyllenglnlflwvgasvqqgvvqslfgvs---s--fsqits-gl-svlp---vldnllskkvrglidslraqrs-----rymklivvkq-e-dkl-emlfkhflvedks------lsggasyvdflchmhkeirqll----------------------------------s
'sfb3_rat'                                                                                          mnvn-q-----------------------------------------------------------------------------------------------------------------------------------------------------------------------------------------------------------------------------------------------------------------sap-------------------------------------------------------------------------------------------------------------------------------------------------------------------------pvpp-fgq-------nq-piypgyhqsnyggqpgpaapatpygayngpvpgyqq-appq-gv----------------------------p-----------ra-----------ppc-sgapp-a--saaqvpcgqttygqfgqgdiqng-pssta-qmprvpgsqqfg-pplap-v--vsqpavlqp----------------------------------------------------------------------------------------------------------------------------------------------------------------------------------------ygppptst-qvtaqlaamq---isg-------a----------------vaqapppsglgygppt-------------------------------------------------------------slasasgn-fpn--sgpystypqsqa-p-pls-------------------------qaqghp------gvqpplr--------------------sapplassftspasggp---------------------rmpsmpgplppgqgfgslpvsqanrvs----sppa-halppgtqmtgp--pap-pppmh-spqq--------------------------------------------------------pgyqlqqngsfgpa-rgpqpnyes-p---ypgaptfg--------------tqpg---ppq--plppkrl------d-pdaipspiqvieddrnnrgs-epfvtg---vrgqvpplvttnflvkdqgnaspryirctsynipctsdmakqaqvplaavikplarlppeeaspyvvdh-------g-------------e-sgplrcn--rckaymcplmtfieggrrfqcsfcscind-vppqyfqhldh-tgkrv-daydrpelslgsyeflat-vd--yckn----------------------------------------------------------------------nkfpsppafifmidvsynairtglvrllceelksll-dylp----------reg----------ga------------------ee-------sairvgfvtynkvlhfynvksslaqpqmmvvsdvadmfvplldgfl-vnvsesravitslldqipemfadtr---e---te--tvfapviqagmealkaa--ecagklfl------------fhtslpiaeapgklknrdd-rkli---n----tdkektlfqpqtgtyqtlakecvaqgccvdlflfp--nqyvdvatl---------------svvpqltggsvykyacfqvendqerflsdlrrdvqkvvgfdavmrvrtstgiravdffgafyms--n--------ttdvelagldgdktvtvefkhddrlneesgallqcallytscagqrrlrihnlalncctqladlyrncetdtlinymakfayr--avv--sspvktvrdtlitqcaqilacyrkn-ca-----sp-ssagqlilpecmkllpvylncvlksdvlqpga-ev-tt------------ddrayvrqlvssmdvaetnvffyprllplt----ksplds---------------------------tteppavraseerlssgdiyllenglnlfvwvgasvqqgvvqslfnvs---s--fsqits-gl-svlp---vldnplskkvrglidtlraqrt-----rymklivvkq-e-dkl-emlfkhflvedks------lsggasyvdflchmhkeirqll----------------------------------s
'sfb3'                                                                                              mnvn-q-----------------------------------------------------------------------------------------------------------------------------------------------------------------------------------------------------------------------------------------------------------------sap-------------------------------------------------------------------------------------------------------------------------------------------------------------------------pvpp-ygq-------nq-piypgyhqssyggqpgpaapatpygayngpvpgyqq-appq-gv----------------------------p-----------ra-----------pps-sgapp-a--saaqvpcgqttygqfgqgdiqng-pssta-qmqrvpgsqqfg-pplap-v--vsqpavlqp----------------------------------------------------------------------------------------------------------------------------------------------------------------------------------------ygppptst-qvtaqlagmq---isg-------a----------------vaqapppsglgygppt-------------------------------------------------------------slasasgn-fpn--sgpygsypqsqa-p-pls-------------------------qaqghp------gvqpplr--------------------sapplassftspasggp---------------------qmpsmtgllppgqgfgslpvnqanhvs----sppa-palppgtqmtgp--pvpppppmh-spqq--------------------------------------------------------pgyqlqqngsfgpa-rgpqpnyes-p---ypgaptfg--------------sqpg---ppq--plppkrl------d-pdaipspiqvieddrnnrgs-epfvtg---vrgqvpplvttnflvkdqgnaspryirctsynipctsdmakqaqvplaavikplarlppeeaspyvvdh-------g-------------e-sgplrcn--rckaymcplmtfieggrrfqcsfcscvnd-vppqyfqhldh-tgkrv-daydrpelslgsyeflat-vd--yckn----------------------------------------------------------------------nkfpsppafifmidvsynairtglvrllceelksll-dylp----------reg----------ga------------------ee-------sairvgfvtynkvlhfynvksslaqpqmmvvsdvadmfvplldgfl-vnvsesravitslldqipemfadtr---e---te--tvfapviqagmealkaa--ecagklfl------------fhtslpiaeapgklknrdd-rkli---n----tdkektlfqpqtgtyqtlakecvaqgccvdlflfp--nqyvdvatl---------------svvpqltggsvykyacfqvendqerflsdlrrdvqkvvgfdavmrvrtstgiravdffgafyms--n--------ttdvelagldgdktvtvefkhddrlneengallqcallytscagqrrlrihnlalncctqladlyrncetdtlinymakfayr--avl--nspvktvrdtlitqcaqilacyrkn-ca-----sp-ssagqlilpecmkllpvylncvlksdvlqpga-ev-tt------------ddrayvrqlvssmdvaetnvffyprllplt----ksplds---------------------------taeppavraseerlssgdiyllenglnlfvwvgasvqqgvvqslfnvs---s--fsqits-gl-svlp---vldnplskkvrglidslraqrm-----rymklivvkq-e-dkl-emlfkhflvedks------lsggasyvdflchmhkeirqll----------------------------------s
'sfb3_gallus'                                                                                       msvn-q-----------------------------------------------------------------------------------------------------------------------------------------------------------------------------------------------------------------------------------------------------------------hth-------------------------------------------------------------------------------------------------------------------------------------------------------------------------agpp-ygq-------pq-pgyqgyqqpayggqplpgvphtqygayngpmpgyqqpvppq-gyfpslgfpskgspvslnsdtslapnfigsv-----------ra-----------lpt-sgapppa--sgtslpsghqgysqfgqgdvqngiptsta-pmqrppasqpfl-pgsapap--vsqpstfqq----------------------------------------------------------------------------------------------------------------------------------------------------------------------------------------ygpppcsvqqlsnhmagmt---igs-------t----------------svsapppaglgygppt-------------------------------------------------------------svppvsgs-fsatgsglytpytaspgpp-pps-------------------------vpqglp------laqppfsgqpvptqrlptevpgfappppatgigassyppptgap---------------------rpppmpgpplsgqtvagppmsqpnhvs----sppp-p-ltlsgphpgppmsgp-pppth-p-pq--------------------------------------------------------pgyqmqqngsfgqv-rgpqpnygg-a---ypgtpnyg--------------sqpg---p------ppkrl------d-pdsipspiqvieddrnnrgs-epfvtg---vrgqvpplvttnflvkdqgnaspryirctsynipctsdmakqsqvplaavikplatlppeetlpylvdh-------g-------------e-sgpvrcn--rckaymcpfmqfieggrrfqccfcscvte-vpahyfqhldh-tgkrv-dfydrpelslgsyeflat-vd--yckn----------------------------------------------------------------------nkfpsppafifmidvsynavksglvrliceelksil-dylp----------reg----------nm------------------ee-------sairvgfvtynkvlhfynvksslaqpqmmvvsdvadmfvplldgfl-vnvnesrtvitslldqipemfadtr---e---te--tvfgpviqaglealkaa--ecagklfi------------fhtslpiaeapgklknrdd-kkli---n----tdkektlfqpqtsfysnlakdcvaqgccvdlflfp--nqyldvatl---------------gvvtyqtggsiykyayfqleadqdrflndlrrdvqkevgfdavmrvrtstgiratdffgafyms--n--------ttdvemagldcdktitvefkhddklsedsgallqcallytscagqrrlrihnlslncctqladlyrncetdtlinylakyayr--gvl--nspvksvrdslinqcaqilacyrkn-ca-----sp-ssagqlilpecmkllpvylncvlksdvlqpgp-ev-tt------------ddrayirqlvtsmdvaetnvffyprllplt----kadvds---------------------------dslpaairnseerlskgdiyllenglnifvwvgvnvqqgliqnlfgvs---s--fsqiss-tl-stlp---vlenpfskkvrsiidmlhlqrs-----rymkliivkq-e-dkl-emlfkhflvedks------ltggasyvdflchmhkeirqll----------------------------------s
'sfb3_Scas_Contig580_9'                                                                             msqn-n------------------------------------------------------------------------------------------------------------------------------------------------------------------------------------------------------------------------------------------------------------------------------------------------------------------------------------------------------------------------------------------------------------------------------------------lqaslss-lsl-------gp----------------------------------------pa-tt----------------------------t-----------ge-------------------------------------------------------------------------apttgkkhrrph----------------------------------------------------------------------------------------------------------------------------------------------------------------------------------------r--ayhnf-a-------pnssgsas-------p-----g------vpls----------------------------------------------------------------------ngsfgpfgpisetap-q---------------------------------------------------------------------------------------------sftprqv-si---------------------skad----------------------------------------------------pmssl-mg--------------------------------------------aptfnsqqpqdqlmggqsp---------------------------svg-----------------g---mas--pylqmspqlsapaq-ttshiv-stqrweeqnqyls-qvfqts---l-nsvpplpttqfyctdqgscdprlmslsmynipeeehlrsatklplgltiqpfatlipddveipiigs-------tsm-------dsgeeikpplrcr--rcrayvnpkfnftyd-snvicnickikmq-vnped-asmsm-ngtng-evssqleltkgcvdflap-av--ynvna---------------------------------------------------------------------kkpslplhyvfvidvslmanengssfaaiegvrssi-eyis----------eh--------------------------------q-------pnckvaiitydknirfyslrses--aqefvvseiddvflpfhdglf-vkpsesmfiindtlerisnfirnakyfhv---pe--tcygsalqaaklaidtvtegqggkivc------------slnslpnv-gngnlslrkd-da-------------tkrhlkcdnefysklaksfvasyisldlyvts--ggfvdmisv---------------ahpvemtngllkyyphfkpdlqsatfindmvqnisnivgyqailkvrcsaglsvdqyysasvdy--s--------drdpvipvltkdttldvlfkydeklktgedmhfqtallytdhngvrkvrsinttgavsnnvrevfkfvnqnsilrimikdiir--tlg--dcdfkkirklidekvsdiltqyral-vs-----g--nsssqlvlpdalktlptyllafekselmknnt-rssrg------------ndrvydllkytmfnsaqlsyklypqfvpfh----vlleeddll---------fydt-nskllqvrdttmenvavrasrahimqggcyfifqgevvylwidantnkmllqdllginpdln--iaqisl-fg-nslp---etgtdinqkafnvlknwsqivgk----tslpilllrp-nvdqyfndvmnglcvedkt------memvdsfdqyfvnlhkniqeklrkedf--v------kists-skgsndmthqkfvqf
'sfb3_candiG_|50284837|ref|XP_444846_1|_hypothetical_protein_CAGL0A01848g_Candida_glabrata_CBS138'  msfe--------------------------------------------------------------------------------------------------------------------------------------------------------------------------------------------------------------------------------------------------------------------------------------------------------------------------------------------------------------------------------------------------------------------------------------------lagsmsd-lsl-------eq----------------------------------------sq-------------------------------s-----------ne-------------------------------------------------------------------------l--kkgkskrpt----------------------------------------------------------------------------------------------------------------------------------------------------------------------------------------r--afhtf-s-------gn---pvqsspttnmyafqsn---------------------------------------------------------------------------------yqtpkvadnng------------------------------------------------------------------------------------------------------------------------------------------------------------------------------------------------vftpkrvesqtvnspvlqygnpprtp-------------------------------vm-----g---------------------------gna-----------------s---pra--hspgyffpngnnen-vfshiv-ptqrweeqlrylt-kafdtt---r-dsvppssttefyssdsgscdprlmqlsmynipedqhlraatklplgvtiqpfaditpgsv--pvsgdgiaadtmkn------------l-egpmrck--rcrcyinpkfqfnyd-skaicnicqikqp-apydyssavgp-ngqrt-daeirpelskgavdfivp-pi--ynahp---------------------------------------------------------------------dkpsvplhyvflidvtslanengsslaviegirssv-dyii----------en--------------------------------q-------pncklaiiaydnklkffnlkpeletaqeyviselddvflpfynglf-adpaeskhvidqtlsrlaafitndkyyhv---pq--acfgsaiqaaklalktftgdeggkvvc------------slnslpti-gngnlylkkd-na-------------hvhhmrcdndfykklahdllasyvsidlivts--ggfvdltnv---------------ghptlvthgslkyyphfiqqndearlvqdmvsniantvgyqavlklrcstgvgvdmyytdasgy--t--------dkdvilpvltkdttidvllkyqeklkagtdihfqcallytdvhgirkvrslntngavsnnvrevfkfvnqnsvlriivkdvir--tlg--dcdfaairksldtklvdiltqyrgl-vs-----g--nsssqlvlpdslktlpsyilsfqkqdlmkpnq-qstrg------------nervydliryetinpaellyklypqiipmh----vlleendfs---------fyda-ndkllqiqedsldevsvrnmhsnltdggcylifngdsvylwfnvhtnrlllqdllgidpdfp--inqitl-yg-gmlp---etgteinnkafnlirywgqmvnk----kslpiiplrp-nidqyyssiisqvlcedks------inmiesgdnyfvalhrqiqeklkkedy--i------kistk-s-rggddihqkfvqf
'sfb3_kluyeromyces'                                                                                 mmatvn----------------------------------------------------------------------------------------------------------------------------------------------------------------------------------------------------------------------------------------------------------------------------------------------------------------------------g-------------------------------------------------------------------------------------------------------------laddvsn-lnl-------nq----------------------------------------tg-eg----------------------------s-----------mq-------------------------------------------------------------------------h--etkkhrrpn----------------------------------------------------------------------------------------------------------------------------------------------------------------------------------------r--iyhnf-e------------------------magp---------------------------------------------------------------------------------sfdrhspsssq------------------------------------------------------------------------------------------------------------------------------------------------------------------------------------------------qs----------------------tplmqqsqipystplsndnpyhqa---------gt-----s-----------------------------------------ang---l---gin--glsintltlsapqp-ttthfv-saqrlesqqtmlr-rtfmts---i-dsvpplsttqyyaedqgtadprlmslsmynvpndehlraatklpvgvtvqpfaklipvds-ipiada------tad------------s-dgpmrcr--rcrsyvnsryqftfd-skmicnlchiksn-vpvkqvsplgl-nglra-dayerpellkgavdflvp-ss--ynisr---------------------------------------------------------------------enapvplhyvflldisafanenksslaaiegirtsi-eymv----------en--------------------------------q-------pnckvaiiafdewirffniradleqtqehiindpkdiflpinkglf-alpseamhviqdvlvkletyitderflhr---sq--scygsaleaaklaleaatdnqggkiia------------clntlptt-grgnlslmrd-dg-------------lkkhlrcedefykklahdflkswigidlfvts--tayidlait---------------sypviatsghlhhysnfninkdefkfvndilgsvkctvgyqgmlkvrcssglsvynyysesvkn--t--------dedpvipvltrdqkfdvlfkyddtlkvgedicfqaallytdidgvrkvraintnaavnsnvievfkfinqdvvssimikdvla--tle--dcnfneirknidrkiieiftqyral-cg-----g--ssggqlilpdslktlpmymlafekselmkqnk-sssrg------------nerfydyykllfygasqlsyklypqiiplh----dslneddls---------fydd-kmqllqf--nnietlsvrsshrqlinggcylifqgescflwmnentnlmlirdllsyeg--p--inqldi-fg-grlp---dldtdinikarnviknwsqiini----dylpvvplrp-nvdpyyshvmnqlmvedks------ielvesfdnylialhhdikenikndky--i------kigks-aedghenfaqkfvhf
'sfb3_candida_a'                                                                                    mshn-q-----------------------------------------------------------------------------------------------------------------------------------------------------------------------------------------------------------------------------------------------------------------yqq---------------------------------------sytersdngantaingne-------------------------------------------------------------------------------------------------------------lsenlha-lnl-------dq------------------------------------------------------------------------------------------------------------------------------------------------pqslsaqqq-q----hs--skkksrrpv----------------------------------------------------------------------------------------------------------------------------------------------------------------------------------------r--afhte-f-------ns---pip-------ttsstpafpsspivagypqnyasvygspvvnst-------------------------------------------------------------gqfqqspl-vsq--aqd------------------------------------------------------------------------------------------------------------------------------------------------------------------------------------------------------------------------------------------------------hhhsq-fatasnste-l---dqtvlqds--------------rnfh---qnhdlslqehrl------nsqreyn----tpd---aqety-ksfqtf---t-dtvppeagtqfhaidqgnasskfmrstmyyvpeseqlrsatklpmsitvrpfapllsteekvqtvdf-------smndpnntpedpl-s-igpirch--rcrayvnpsmqfthn-qrfvcnicqfannvvpseyasildg-rgyrv-dkfvrpelhkgvydivvp-ke--ynfggp--------------------------------------------------------------------ekdsnplhivyliditensmkqnlpilitdairatl-fsyn----------nsse--datngcnhd------------------rs-------yktkvaiiafdkrihffnlssslettqisvspdledpfvpfseglf-vdpeesrfviedalnyienlasqdr---vs-dse--pcfsaacrtasmcldlf---gggkiis------------llsnlpsw-gpgglkykdn-ktigrtaa----pevekklfsadneyykllarefieksvgldvhvvs--htpvdlsnv---------------gwlasvtggeitrwanfdferdgraltakiynsvknisgyqgqlklrcsnglqvtqyygtsssi--sdtsi-vgniqdpvipvlsedstftilleydgklspkldchfqaallytdpngvrkvrvinlvlavsksledvfhftdenavvttivrdtls--fvg--qqsllelresinnklvdifthyram-nefghnrak-tlsnkmlfpdslkhlplymlsflkstvmrasa-gl-ta------------darmadmyqmltmpierlmyhlypalvelh----slqpedgil---------d--e-tt------gfaklplykdltirn-ldrgiyilcngervylwidpdtnpmllkdlfgsdvd-d--ikninp-mm-delp---elsteisqqtrcvvkyfqqqingvsypnytgvyiirkti-dpa-eflfkellmedelgnavktv-ngpsfaeyltslhkairvkidsdks--sqsirqlv-snv-e-hgnetlaqryihf
'sfb3_debaryomyces'                                                                                 mayv-p-----------------------------------------------------------------------------------------------------------------------------------------------------------------------------------------------------------------------------------------------------------------pat---------------------------------------gespyegntgavsqqqle-------------------------------------------------------------------------------------------------------------lasnlqn-lsl-------nn------------------------------------------------------------------------------------------------------------------------------------------------n---------------t--skskkkrsa----------------------------------------------------------------------------------------------------------------------------------------------------------------------------------------r--ayhte-f-------ns---pdi-------tqpstp------------------------fqp-------------------------------------------------------------qhqsfsqp-qlh--tda------------------------------------------------------------------------------------------------------------------------------------------------------------------------------------------------------------------------------------------------------vplp-ysglmnagl------------------mqafsapdpaqtqy---eqqnlslasary------hhqrefmtp--vse---edgsy-ksfftf---q-nivpptagtqyhavdqgtssskfmrssmynvpeteqlrnatklplsvtirpfapllateepipvvdm-------qnl-gisteadtl-d-vgpprcr--rcrtymnpamqhtth-nrfvcnicqfpnntipddyismvnpitgart-dasvrpelhkgvydiivp-ke--ynvgga--------------------------------------------------------------------dtinhelhhvflidiseqsvrqhlpvliadtiratl-ysld----------ydeqsdttdpnepqk------------------tt-------lpgkfaiitfdkrlqfynlapsldstqlsissdledpfvpfseglf-adpeesriciedalnnlellssnen---viadpe--pcfaaavrtamlclesv---gggkits------------vlsnlpsw-gpgsltykdr-knvgrapt----peqekavynpdneyyqllakdmvsknvgleclvvs--ptavdlsni---------------gwlcsvsggsvykwsnfnferdsrsftakfinsvrksrgyqgqlklrcsnglqvtqyygtssav--aeasvvgagtqdpiipvlnedqtftvllqydgklntkydchfqaallytdpsgirkvrvinlvlavsetlddvfnfveqdsvvttivrdtls--fvg--kqtlhelresvneklvevftqyram-selghnrhr-tltnqllfpdslkhlpmymlafiksktlrdst-sl-ta------------dtrladifqclnmpverlvyhlcpalvelh----tleqddcmv----------pde-gte--npdyfiklpqykdlsynq-ldggvyvlcngldifvwvhpnanillikdlfgedid-s--vnqinp-li-deip---dlpthisqqarnlvrffqseitgssaigsagiqivrqgi-dga-evlfkdcliednlkgalaan-agaaypeylsnlhkairvklendks--s-nrvrqsvstv-d-hhqdtlaqrlihf
'sfb3_neurosopora'                                                                                  mady-t----------------------------------------------------------------------------------------------------------------------------------------------------------------------------------------------------------------------------------------------------------------------------------------------------------------------------myhalgqgetldpndpnrttqpappqfqppvapnpyhpgaeynapgqqqqqqqqygqqygqqygqqygqqqygqeyghqqqqqqqqqygapspygappahspvspmddvglaaqmgg-msl-------g-----------------------------------------ag-ag----------------------------a-----------ad-------------------------------------------------------------------------h--hgrkkkkdr----------------------------------------------------------------------------------------------------------------------------------------------------------------------------------------h--afht-------------------------------------------------------------------------------------------------------------------------------------------------------------------------------------------------------------------------------veapagssq---------------------pfng----------------------------------------------------mpp-agipatqflnadpslagripgpghgqfp----------------------mpaspafgpvptsaadfaar--------------da---tqgvgsgv-----------------f---aag--gpqggkp------s-pddtpsvplsrdavqpyfht-nvyptf---e-rlvpppavtsfvaldqgnsspkfarltmtnlpasaeglkstglplglllqplaetqpgelpipvldf-------g-------------e-qgpprch--rcraymnpfmmfkaggnkfvcnlctyand-tppeyfcalsp-qgvrv-drdqrpeltrgtvefvvp-ke--ywt------------------------------------------------------------------------kepvgmrylfvidvtqesynkgflesfcegilsal-yggs----------eeg----------edq--------detgepkrkip-------agakvgfvtfdqeihfynvspaleqaqmivmpdiedpflplsdglf-vdpyeskavisslltrlpqmfsnik---n---pe--pallsalnsavaalek----tggkvfc------------slaalptw-gpgrlfmrdd-gkhp---g----gepdkklfttehpgwrklaekmvslgvgadffmaspsggyldiati---------------ghvssttggetffypnfvvqrdstklsleihhavrretgyaalmkvrcsnglqvnayhgnfiqh--t-------fgadleigvidadkalavtfgydgkldskldahfqaallyttasgqrrvrcinviagvsdlardcmkyidqdaivsilakeast--klsttsanlkevrssltektidilalyrknhla-----vp-hppqqlvmperlkeftmyvlgmlkcrafkggn-e--tt------------drrvhdmrlirsmgarelslylypriiplh----slqpedgyp----------d-a-ttgh------lrmpstmrasfarvepggvylvdngqvcllwmhaqtapaliqdlfgedkt-t--lqsldp-yt-stip---vlethlnaqtrniieymrtvrgs----kgltiqlarq-gidga-efefarmlvedrn------ne-aqsyvdwlvhvhkgvqlelagqrk--r------edgeshs-algsftglrpayw
'sfb3_spombe'                                                                                       mayp-g----------------------------------------------------------------------------------------------------------------------------------------------------------------------------------------------------------------------------------------------------------------------------------------------------------------------------------------------------------------------------------------------------qfgnygnpetyrqnvagniasyggpe--------idtqlaaqmnaqmyi------qq-----------------------------------------gs-am----------------------------a-----------pq-------------------------------------------------------------------------p--rrarrhkda----------------------------------------------------------------------------------------------------------------------------------------------------------------------------------------h--ay-------------------------------------------------------------------------------------------------------------------------------------------------------------------------------------------------------------------------------------------------------------------------------------------------------------------------------------------------------------------------dmsltdaepalapvmspaippsmn-------------------------------yptpstpsvl---p---esf--sndtnll------d-paalpsapevryedqqlfkn-qifntm---e-kgsppmsttdfvgyeqgnssskfvqftsyaipatndvcnasgiplgmivqpfaelrpdeapvpvvdn-------t-------------n-snpprck--kcrgyinpfiqftmasskwtcnlcgsens-fnddgfnplv---gsqhdgvesrpelnvgtidfkvg-kd--ywik----------------------------------------------------------------------edppkparfvfmidvsyeasskglpkvaaeairnil-ygpv----------pl--------------------------------d-------pnvkiaivcfdrsvnffnlspnleqphmlaasdlenpfvpfssglf-vdpiaskvvierlldsfpaifqdvk---i---pe--pvvgnalevvklllke----tggkafv------------fvsalptm-glgklrhred-qrly---g----tsdeknlwntqdkwytsladeyvtagigvdiffta--tayvdvatv---------------gsvatlsggqiyhysnfvadrdgsrlkqdlfrsvtreqgyrvmlktrcsnglrvskylgnflqr--t--------pqdiefgsldadksvtvlfsydgklngaldahfqtavlyttpsgerrvrvvnyccavtsksydtislaivepivavlakiast--nia--agslkdtsvrlvegvvkilssyrkv-aa-----nr-ltpgqlvlpknlvllpililavlkssairsgs-i--hs------------dirvsqlrevraapiqelmlnlypniyalh----qlqptdclp----------dpe-ntgclp----inmplcvrasrkfiedggaflivtgqksylwfhqrtsplllqdllgve---s--ledidslka-lelp---tldtvlsvqvrnllsslrmqfps----malhpqivrq-gldgs-egeifstlvednt------re-gfgyldfltkiheslhtqg---------------------------------yk
'sfb3_ustilago'                                                                                     mnpq-q-----------------------------------------------------------------------------------------------------------------------------------------------------------------------------------------------------------------------------------------------------------------pn-------------------------qgpggpypgqpvpprpgpppgapqqgrfppqpqqqppslqqrppqqqalqqnarpalnpamparpqqpgmpharpsqppstsiagvrppsgrpfpqqpglqapgfssgapqqhapqmqgrlsprpiaqpg--------tmagvesqmag-vqlqdrqpspa-----------------------------------------pa-al----------------------------s-----------sd-------------------------------------------------------------------------a--gptktkrsa----------------------------------------------------------------------------------------------------------------------------------------------------------------------------------------r--ayhtd-a---------qpvaap-------gwndap-------------------------------------------------------------------------------hqpnpspapwqqaaaarva---------------------------------------------------------------------------------------------qqdhqfnqpn---------------------ndna----------------------------------------------------ald-qmpgqrnvvspaqaahnrammaqnaarp----------------------nmpanpqsnipgmqaaldgs-------------------------------gsiaqpphqa---g---qrf--agprski------d-pdqipspvemqdadqeffdk-ewfatc---g-rggmplsttsfaavdqgncspkhlrlttysipatdelattsqlplavlmqpfaqlrsdetpipvatf-------g-------------e-sgpprck--rcrayinawcvfveggqkwtcnlcgtate-vaadyfcnldm-sgrrv-dfdhrpelshgsidfavp-ke--ywaiqstppasvllpvapastrtetakldpkqeskdyegttlglsgqgaqaarsatkaasealnglqlgkgrttvraprpltyffaidvsysavrsgalassveairetl-ygpk----------ass----------adagsngapdanpatgpgfglv-------egarvailtfdralhfynlsaeldqaqmlvvgdidepfvpisdgll-advwesrhliegllenlpsmfgenm---v---gd--aalgaavrgaqaalst----iggqvni------------flstiptv-gpgalkhred-tkly---g----tdkeknlfipqdgfyrgvaeecvdagiginvfffp--sqyidvati---------------gvlpgstggevffhprfdpvrdgiklqievrrtvlretaynvtmrlrcsnglrvadhfgnffqh--n--------atdlelgtmdadkcvaalvkhdskldekheahfqcavlyttaegerrvrchniavpvtsllgnvfryadmdstvayyskevvs--lah--vkplkdvrhyltdkcvkillayrrn-ca-----ss-tspgqlilpesfklfplyalainktkcvkggn-v--ts------------dvrafymrffraqgvsaimsmlyprmialh----tmsdadgspiqiqqpdgtt--v-dgmr------iktpalmrpsylrmeghgayllengemcilwlganvnprlledlygvn---s--leeida-rm-trlp---klptklsqqvraivqsfalqrnk----pelpvliarq-nrdgt-evelanslvedqn------nd-amsyvdylchvhriissdmtsg----------------------keessswfst
'sfb3_arabidopsis'                                                                                  maap-v-----------------------------------------------------------------------------------------------------------------------------------------------------------------------------------------------------------------------------------------------------------------p------------------------------pgayrpnnnqqnsggppnfvpgsqgnpns-------------------------------------------------------------------------------------------------------------laanmqn-lni-------nr----------------------------------------ppppm----------------------------pgsgprpsppfgqspqsfpqqqqqqqprpspmar-p--gppp------------------------------paamarpggppqvsqpggfppvgrpvappsnqppfggrpstgplvgggssfpqpggfpasgppggvpsgppsgarpigfgspppmgpgmsmpppsgmpggplsngpppsgmhgghlsngpppsgmpggtlsngppppmmgpgafprgsqftsgpmmappppygqppnagpftgnsplssppahsipaptnfpgvpygrppmpggfpygappq--qlpsa-p-------gt---pgs-------iygmgp---------------------------------------------------------------------------------m------------------------------------------------------------------------------------------------------------------------------------------------------------------------------------------------------------------------------------------------------------------------------------------------------qnq-----------------s---mts--vsspski------d-lnqiprpgss-s------sp-ivyetrvenk-anppppttvdyitrdtgnssprymrctinqipctvdllstsgmqlalivqpmalshpseepiqvvdf-------g-------------e-sgpvrcs--rckgyvnpfmkfidqgrkficnlcgytde-tprdyqcnlgp-dgrrr-daderpelcrgtvdfvat-ke--ymvr------------------------------------------------------------------------dpmpavyfflidvsmnaiqtgataaacsaiqqvl-sdlp----------e---------------------------------g-------prtfvgiatfdstihfynlkralqqplmlivpdvqdvytpletdvi-vqlsecrqhleillesiptmfqesk---s---pe--safgaavkaaflamks----tggklmv------------fqsvlpsv-gigalssrea-dgra---nasagekeahkllqpadktlrtmaiefaeyqvcvdlfitt--qayvdmasi---------------seiprttggqvycyypfsalsdppklyndlrwnitrpqgfeavmrvrcsqgiqvqeysgnfckr--i--------ptdidlpaidcdkaimvtlkhddklqdgaecgfqcallyttisgerrirvlnlsipctnmlsnlfrsadldsqfacmlkqaan--eip--skalplvkeqatndcitilhsyrkf-ca-----tv-tstgqlilpealkllplytlaltkgvglrmd---g-ri------------ddrsfwinhvsslstplaiplvyprmiavh----dldandn------------------------eenvvpcpiplqsehlsdegvyflengedgliyigesvnsdilqklfnvr---s--aaelps--q-yvlq---kydnqlskkfndvvneirrqrs-----sylriklckk-g-dpagnmlfqsymvedrg------s-ggasyvdflvsvhrqiqhkl----------------------------------n
'sfb3_monsiga'                                                                                      mgqp-p-----------------------------------------------------------------------------------------------------------------------------------------------------------------------------------------------------------------------------------------------------------------s------------------------------------------------------------------------------------------------------------------------------------------------------------------------------------------------------------------------mpgqqppmvarppt-sm----------------------------p-----------gq-----------ppm-mgqp----------------------------------------------------------------------------------------------------------------------------------------------------------------------------------------------------------------------------------------------------------------------------------------------------------------------------------------------------------------------------------------------------------------------ps-------------------------mpgqqppmgmrppsmsqpptmpgppsmsqpptmpgppsmsqpptmpgppsmsqppt---------------------mpgppsmsqpptmpgppsmsqpptmpgppsmsqpp-tmpgppgmsqpp--smp-pgppt-sm-s--------------------------------------------------------gpptgnrrrqyasq-afadaasgt-m---ppgamppg--------------vqpg---aaa--kpqrrgv------d-peavpspvqvkeqdqqthas-gifvtg---sr-anppltstnvrivdegnassravraslnavpcnsellntckvpltlsitpladpgpgeqpvplvta-------s-------------p-dgpircr--rckaylstaakfmdggrswrclfcntnns-vpdhyfcnldh-lgrrh-dlqerpellrgtieyaap-aa--yca------------------------------------------------------------------------rppqvpgvlflldvsytavqsgqvyaacqairsti-qshs----------esn------------------------------sp-------lpyrlgivtfdqaihfynlsadlsqpqmmvvtdvddvfaplekglv-vdaktsrdvidalldqipqmfastr---i---tg--taygaavraaiialkn----tggrvls------------flgtlpeh-gpgklvkred-asll---g----tdkenkllvpgdryyedaakdavrfgvafdlfvfp--naymdlasm---------------aplatatgglmhrypyfrgqtmteelvadvtrvaigsfgveamlrvrtstglrpvefhgamtme--n--------sqdvelanvdakhnitvrikhddkidegseahfqvallyttrfgerrirvhtlslrtannladifrsadmdsiivalp-------------------------kavsilacyrkr-ct-----spntaagqlilpeclklmpvymncvlrspalrrgg-dm-ss------------dervfwqhfvralrpedlvpffyprlfevs----tse------------------------------hsepkeircsrryfkndsvyvlentqriflflgsqtpvswvqavlgvg---s--vqavss-ht-lelp---qtadafnmslreflqrlrnerg-----rhmplivvkd-k-dpn-elqfnrllvedkf------n-daqsyvdylchihreiqtmn----------------------------------a
'sfb3_physcomitrella'                                                                               mqpg-l-----------------------------------------------------------------------------------------------------------------------------------------------------------------------------------------------------------------------------------------------------------------r-------------------------------------------------------------------------------------------------------------------------------------------------------------------------------------------------------------------------------------------------------------------------------------------------------------------------------------------------gppptgpppslygnaappfrppgpppgstppgvqpqwgappsrvlarpspvsgppgpppisgppglssfvnrsyiatspagdfphmrpeappatnpstnsitgtmghssgpfggpggftpgvvlpwaplpcrtnnnlaasfsyqqapangppqapptrlggstsqfpgqgpspamgqsealyrpmhsvqgapgattlaqqfqrmsmgq--pgqqp-p-------gp---pgp-------p-----------sfsap----------------------------------------------------------------------s------------------------------------------------------------------------------------------------------------------------------------------------------------------------------------------------------------------------------------------------------------------------------------------------------qpv-----------------a---gas--yrsasri------d-pnqiprpqst-a------sp-lpfdtrvngm-anlppsatthfvvrdtgncsprfmrctlnqipcsgdllansgmplavmvqplalqdpaeeaiqvvdf-------g-------------e-sgpvrcsapqckayinpfmrfidqgrrftcnlcgytse-tprdylcnlgp-dgrrr-dadmrpelsrgtvefvap-ke--ymvr------------------------------------------------------------------------ppmpqvffflvdvsvnavstgavasacsainrvl-adlg----------d---------------------------------d-------trtlvgiatfdstvhfynlntslqspsmlvvpdiqdvytprqtdll-vplaegrdhleqlletipsmfqnnr---i---pd--aalgaavkgaylgmka----tggkllv------------fqtvlpsv-gfgaltarea-eskv---n----ekeaqkllqpsdkilktlalelaefqvcvdlflat--qsfvdiasl---------------avlprstggqiyyyhefqavvdsaklyndlrwnltrpqglegvmrvrcsngmqvqdyygnfckr--n--------ptdvdlpaidcdktimvtfkhddkfqdnadccfqsallytttsgqrrirlntlslscstaltslfrgadldaqfthflkqaaq--dvl--ttqvaqerdrvsgqcvnilytyrkf-ca-----ta-sssgqlilpealkllplytmaltksvglrtd---a-ri------------dersywitraaslsapsaiplvyprlfalh----nlpskedl-----------------------rgvvlpstlslssenleldgiyllengedallyvnsqasrevlhqlfgvc---s--vdelav-gq-fslq---eydnelsrrlnevvneirrqrc-----sylrlcmlkr-g-dpr-ellfynylvedks------al-glsyveylvqthrqiqnrm----------------------------------t
'sfb3_oryza'                                                                                        mgag-s-------------------------------------------------------------------------------------------------------------------------------------------------------------------------------------------------------------------------------------------------------------------------------------------------------------------------------------------------------------------------------------------------------------------------------------------------------------------------------------------------------------------------------------------------------------------------------------------------------------------------------gamqppmrmpg----------------------------------------------------------------------------------------------------------------------------------------------------------------------------------------m--ppntl-g-------qg---mpp-------tmptmp---------------------------------------------------------------------------------y--------------------------------------------------------------------------------------------------------------------------------------------------------------------------------------------------------------------------------------------------------------------------------------------------------------------sph---a---gtq--vstpski------d-pnqiprpmae-t------sv-iifetrqggq-aaippaassefivkdtgncsprlmrctvnqipctgdllttsgmplslmvqpfslphpseepiqlvdf-------g-------------d-mgpircs--rckayinpfmrfvdqgrrficnlcgfsnd-tpreyicnlgp-dgrrr-daddrpelcrgtvefvas-ke--flvr------------------------------------------------------------------------dpmpavyfflidvsmnaiqtgstaaacsaisqai-sdlp----------e---------------------------------g-------prtmvgiatfdsaihfyslkraqqqplmlivpdvqdvytplqkdli-lpvsecrenleqllesipsmfennr---v---ad--safgaamkagflamks----tggkllv------------fqsvlpsl-gvgslsarea-egra---nvstgdkephkllqpvdktlktmalefaeyqvcvdvfltt--qsyvdiasi---------------svvpnttggrvyyyypfsarsdpaklfndlrwnisrpqgfeavmrvrcsqglqvqdyfgnfckr--v--------ptdidlpsidsdktimvtfkhddklqensecgfqcallyttvygqrrirvmnlslpctnmlsnlfryadletqftcflkqaan--gip--tstllhlreevtntcinilqsyrky-ca-----sv-sssgqlilpealkllplytlaliksiglrne---g-rl------------ddrsywislvssvsvllavplvfprlipih----dltsrgd------------------------deslipsplmlnseniredgvyllengedgliyvgnvveptileqifgvs---s--laalps--q-avle---qfdnelsrkvnevineirrqrc-----sylrlrlcrr-g-eps-gdffrsfltedka------pg-glsyveflvhvhrqiqskm----------------------------------t
'sfb3_danio'                                                                                        masp-ygqp-------------------------------------------------------------------------------------------------------------------------------------------------------------------------------------------------------------------------------------------------qpgyqrypqpgyqryp-------------------------------------------------------------------------------------------------------------------------------------------------------------------------qpgy-q---------ry-------pqpgyggghvpsaypaqyapdngpgsgyqq-gppq-gm----------------------------------------re-----------ppt-sgtpp-v--sgaq------sysqfgqgetqng-pppmvappqgtlvsqphtpnavslsg--ptqppygqq----------------------------------------------------------------------------------------------------------------------------------------------------------------------------------------fgsppigmqqmtnqmasmq---vgs--------------------------tapspagpgyappstaqapisaaytpsapptfpptssapsqpppteavaqappqpyygapppaqqpfpnavstfssagptqpq-appsvsqqsfpqapavsqppfstapppgpsqsyggplpptqpsfqraplptsqpgvfpggppptsthsqlpgpmppqppvsqpspyysepppttasfppqvgapprpplagmqgppmasqgplmashgppgasqgppmqsqgppmaqvnhv-----ppsqpg-mppg------pinaslsgpppqp-gm--------------------------------------------------------qgyppqqngafgqv-rgpqpgyaapp---ysgqpnyg--------------appa---apapapaapkrl------d-pdsipspiqvieddkankgs-qpfttg---vrgqapplvttrfqvkdqgnaspryirctaynmpcnsdmakqsqvplaavikplatlppdesppylvdh-------g-------------e-sgpircn--rckaymcpfmqfieggrrfqcgfcscvte-vpphyfqhldh-tgkrv-dcyerpelsmgsyefmat-vd--yckn----------------------------------------------------------------------nkfpqppafiflidvsynavkngmvgmvcqelktlm-dylp----------ren----------pd------------------ve-------snvrvgfvtynkvlhfynvkaslaqpqmlvvsdvadmfvplldgfl-vnvsesrvvieslldqipemfadtr---e---te--tvfgpviqaglealkaa--dcagklfi------------fhsslpiaeapgklknred-kklv---g----tdkekslfqpqvsfyntlakdcvaqgccvdlflfp--nqyvdvatl---------------gvvptstggsiykytyfqassdqerflndlrrdvqkqmgfdavmrvrtstgiratdffgsfyms--n--------ttdvelagldcdktvtvefrhddklseetgalmqcavlytscsgqrrlrvhnmavnccsqladlyrncetdtiinffvkyayr--svl--ssptknvrdslvnqcaqilacyrkn-ca-----sp-ssagqlilpecmkllpvylncvlksdvlqpga-dv-sl------------ddraylrqlvsamdvaeshvffyprllpll----dae-----------------------------stslplavrdseerlsrggvyllenglnifiwvgvnaqqellqnifgtp---a--fsqidp-sm-tslp---aldnpfskrlkeiiesiraqrs-----rymklmvvkq-e-dkl-elifkhflvedks------nnggasyvdflchmhkeirqll----------------------------------s
'sbf3_yarrowia'                                                                                     mask-k-----------------------------------------------------------------------------------------------------------------------------------------------------------------------------------------------------------------------------------------------------------------r----------------------------------------------------------------------------------------------------------------------------------------------------------------------------------------------------------------------------------------------------------------------------------------------------------------------------------------------------------------------sa----------------------------------------------------------------------------------------------------------------------------------------------------------------------------------------r--afhdl-gadpnapngn---plm-------spdlsqpmygvppagqvaadspyggaqfgyeah-------------------------------------------------------------npaiphgq-pay--gha----------------------------------------------------------------------------------------------------------------------------------------------------------------------------------------------------------------------------------------------------------aspavshgaplah-sfaqmslnas--------------eqeg---fghdaanpsler------g-nqgipslaarrndareytarkpvfktf---q-ntlpppataeylcedqgvsappfcrlsmynvpvsdqlrsltklplgmvvkpfae-----rdvpvadf-------s-------------q-iepfrcr--rcmafinpqflfsnggsravcnmcqfpna-vpgeyfqptdh-ngarv-dvaeraelfagtydmvvp-ds--yype----------------------------------------------------------------------gdsrepvkhlfvidvsdeaikkelpslaaeairkal-de---------------------------------------------dd-------tpkkigiitfdhalqfynlnadlekphmvvsndlkdpfvpfedglf-vdaqesrhviedllprlqsmfegyk---y---ae--safgaavstahkvlsaf---gggkahl------------vlgstptw-gpgsvfpnnl-enrk---t----askepknfdckdpfytelagkyakdgvgldvfvmp--ssvtdlvtl---------------gyisaksggttkhypnfvpirdgkrfmadlahsvtslracgaklkvrcstglqvaayygsfhsd--d-------whiepdvgsvdsdstygilfsydgkldtkldahfqtsllykhldgtrrlrvinvlagvteqfkpainfvdadacfsimarnlfs--kvt--sttlkearfglnerlvevfasyrkn-tt-----ev-lpatqlllptslrplliqslallkspllrdtv-t--sl------------drriqylreannsdvdkfsymlypylfalh----nmreidgsa---------i--e-n-------ghfvlpdslapslasleeggaymlfngeklylwlpstvspqllndlfgednn-i--trdldp-ym-nsip---evdshinkqvralvahfegllgi----shlnvqlcrpnl-dga-emefqsllvedrn------m-geyaytdfvshihrhvklmmenssm--k------mtsk--t-llndaigyreagl
'sfb3_populus'                                                                                      masn-v-----------------------------------------------------------------------------------------------------------------------------------------------------------------------------------------------------------------------------------------------------------------p------------------------------p-------gaprqppppsynpnyqqnpni-------------------------------------------------------------------------------------------------------------lsdnfqn-lnl-------nr----------------------------------------ps-sm----------------------------p-----------nsaprpspfgqpppfpssapsp-q--fsrp------------------------------gapppgvvprpsvppsglppstfppnvtpgrptgppfsqpqpfsqtqpfsqpqpfsqpqpfsqtqpfgsrpppgsfpssassglamgpvsgappqgslvpplgsrpspaapsssplsmppsssfgglmsngppapafqsaprfpspvsapqqppmgppptpvapfsappqgtpfsaqhgmapppvgspfapqmqpqsvtqpppipgsaqppr--mfgmp-p-------pl---pnq-------m-----------taisp----------------------------------------------------------------------v--------------------------------------------------------------------------------------------------------------------------------------------------------------------------------------------------------------------------------------------------------------------------------------------------------------------mgq---t---gsp--lsgaski------d-pnqiprpipg-s------sv-ilhdtragnq-anppppatsdyivsdtgncsprymrctinqipctvdllstsgmplallvqplalphpsedpvqvvdf-------g-------------e-sgpvrcs--rckgyinpfmkfidqgrqficnlcgftde-tprdyhcnlgp-dgrrr-daderpelcrgtvefvat-ke--ymvr------------------------------------------------------------------------dpmpavyfflidvsmhaiqtgataaacssinqvi-adlpvsfifankkae---------------------------------g-------prtmvgiatfdstihfynlkralqqplmlivpdihdvytplqtdvi-vpvsecrqhlellldsiptmfqnsr---i---ve--safsaaikaaflamkn----tggkllteiilmgysddstmfsvlpsv-gigalsarea-egrs---nisagekeahkllqpadktlkemaiefaeyqvcvdvfitt--qtyvdiasi---------------svipkttggqvyyyypfsavsdpaklyndlrwnvtrpqgfeavmrvrcsqgiqvqeyhgnfckr--i--------ptdidlaaidcdktimvtlkhddklqdgsecafqcallyttvygqrrirvtnlslpctnnlsnlfrladldsqfvcflkqaas--eip--snpplvirdrvtnfcinillsyrkf-ca-----tv-sssgqlilpealkllplytlalikstglkld---g-ri------------ddrsfwinyvssvstplaiplvhprmiaih----dldsqawv----------e--a---------igslippalplsseyvndngvyllengqdvsiyignsvnpdilqklfgis---s--vaeipt--q-yvle---qydnslskklndvvneirrqrc-----sflrlklckk-g-dps-gmtffsylvedkv------pagtlsyveflvqvhrqiqvkm----------------------------------s
'sfb3_xenopus'                                                                                      mnvn-q-----------------------------------------------------------------------------------------------------------------------------------------------------------------------------------------------------------------------------------------------------------------qph-------------------------------------------------------------------------------------------------------------------------------------------------------------------------pats-ymq-------pq----qgyqqpiyaaqqmpglp--qypgyngslqgysqhdptq-gl----------------------------m-----------gp-----------ppv-stapt-ptiagsslpaeqqlysqygqgdahng-ptsvanqmqrpp-mrym-qpgtgp------qatsyqp----------------------------------------------------------------------------------------------------------------------------------------------------------------------------------------ytpstastqqltnqimgmh---ign-------a-----------------aaaptstamgygiqn-------------------------------------------------------------plqpssgs-fptagsgfqhsysssqg-pspin-------------------------ltqgmpptslpqsqptqqrfasgpppqnlpssqapgfppppsavqvptyvsssggp---------------------qqpftqgpplpgqalpapplphpnhaspnqaqppm-pgvplistmsgp--qgp-pphmp-ss-q--------------------------------------------------------dgfppqqngsfgqi-kgpqpgypa-t---yprapnyg--------------tqpglqgppappppaqkrl------d-pdsipspiqvieddk-nrgs-epfitg---prgqvpplvttnvlvkdqgnaspryirctsynfpassdmakqsqvplaavfkplatlpgdelppcivdh-------v-------------e-tgpircn--rckaymcpfmqfieggrrfqccfcscvte-vpthyfqhldh-tgrrv-dcyerpelsmgsyeftat-vd--yckn----------------------------------------------------------------------nkipnppafifmidvsynavksglvalvceelkqlv-dylp----------res----------nm------------------ee-------svirvgfvtynkvlhfynvksslaqpqmmvvsdvsdmfvplldgfl-vnvnesrtvitslldqipelfadtr---e---te--tvfapviqaglealkaa--dcagklfi------------fhttlpiaeapgklknrdd-kklv---n----tdkekilfqpqtnfynnlskdcvaqgccvdlflfp--nqfvdvatl---------------gvvpfqtggsvykytsfqpetdkeqflndlrrdvqkevgfdavmrvrtstgiratdffgafyms--n--------ttdvelagldcdktitvefkhddklnedtgallqcavlytscggqrrlrvhnmalnccnqladlyrncetdtlinyfaklayr--gvl--snptktvrdtlinqcaqilscyrkn-ca-----sp-ssagqlilpecmkllpvylncllksdvlqpgt-em-tt------------ddrayirqlvsamdvadshvffyprllpls----kmdpsn---------------------------dglplairsseerlskgevyllenglnlfvwvganlqqsyiqnlfgvs---s--fsqidc-sm-nalp---vldnpvsnkirgiitmfraqrp-----rymkliivkq-d-dkm-emlfknllvedkn------lnggasyvdflchmhkeirqll----------------------------------s
'sfb3_apis'                                                                                         mnpq-yiqqqsqqqqqsqqqqqqqpsyfpvpptsspygevnsnippnllkgppinsqvytsqksmqgsplsnlhqsqtpyymnniqtqgntqfelsannphimppttsqnniinqmsnislgdqqrppsvviishityivmeicsigqtdpggksgppisgtnvqeqkttlktstpqltglpfsghstgttsgnyypgqtlpteqvfnagmpsnqhqsagqlnvtdtseqsnfprpsigqrskvallhgqnvsstsslpgqnfs-------------------------------------------------------------------------------------------------------------------------------------------------------------------------------------------------------------------------------------------------------------------------------------------------------------------------------------------------npiisgqpnlsgpplsnqqthkdmlmqgahgqnligpslskqnlsnpllqtqqnlsgpslstpslsgqhysslqghqkpghsfpepqnmpisnlsgppltnqqnihpssmsgqqnvaqsslinqqgfnrpsmlgpqnlsgsqmpplpgqsagqminsgatlsqsgqrsytsgppiqgqhignpagisrsptsampnyqhtgyqgynnd--iynaq-r-------ss---yqg-------gtpnvt---------------------------------------------------------------------------------g--------------------------------------------------------------------------------------------------------------------------------------------------------------------------------------------------------------------------------------------------------------------------------------------------------------------ryq---s---gmq--pqqtrrl------d-peqmpspiqv-iqddqrarg-gvfvtn--qk-glvpplvttkfvtqdqgnaspryirstmytvpttadiikqtnvpfgliispmariaegeyeppivdm-------g-------------e-igpvrcv--rckaymspfmqfidagrrfqcmfckatte-vpaeyfqhldh-tgqrm-dryerpelmlgtyeyiat-kd--ycrn----------------------------------------------------------------------ntfpkppaivfvidvsyntvksglvnllcmqmksil-rhlp----------ida----------gq------------------sk-------tnmkvgfitynntvhfyninsclaqpqmmvvgdvqdvfmplldgfl-cdveesesvidslmtqipamfadtr---e---te--tilapaiqaglealkas--dcagklmv------------fhsslpiadapgklknrdd-rkil---g----tekektvlapqnniynnlgqecvgmgcsvdlfvfn--nsyvdvati---------------gqiarltggevykytyfqadidgdrlisdvinnisrpiafdaimrvrtstgvratdffghffms--n--------ttdmelasidcnkaiaievkhddkltddegvyiqaallytscsgirrlriinlslktssqmaelyracdldaiinyfskqsvf--kli--estpktvkdnliarcanilaayrkh-ca-----sp-snagqlilpecmkllplyinsllksdalsgga-dm-si------------ddrsfvmqavatmpisisvvyiyprllplh----dvdlq---------------------------dtelpqmlrcsidkftddgayllensihmflwlglalspqwvqavfgvp---s--ivqidt-dc-talp---vldtplnkrisdiinrvrmerh-----rcmrltivrq-r-ekl-eivlrhfliedre------ndgspsyvdflchmhkeirtlls---------------------------------q
'sfb3_aspergillus'                                                                                  madq-h-----------------------------------------------------------------------------------------------------------------------------------------------------------------------------------------------------------------------------------------------------------------yyqspapgvapgedpsdpnripqqtpypsqypagytpgppppqttayygagasgnqqwpa-------------------------------------------------------------------------------------------------------------saygspp-pvp-------qq------------------------------------------------------------------------------------------------------------------p------------------------------vpassqfa-y----nt--spqpalgsp----------------------------------------------------------------------------------------------------------------------------------------------------------------------------------------a--dpsma-gltsqmsglg---img-------egaarsskkkhrhahhnigaapavqqlptgped-------------------------------------------------------------alpqpssq-fln--tgl----------------------------------------------------------------------------------------------------------------------------------------------------------------------------------------------------------------------------------------------------------nqapravspalsa-sggipqptfg--------------aape---aahgtvptqgri------d-peqipsiprsrdipaqyyfs-hvyptm---e-rhlpppaavpfvahdqgnsspkyarltlnnipsssdflsstglplgmilqplarldpgeqpipvldf-------g-------------d-agpprcr--rcrtyinpfmsfrsggnkfvcnmctfpnd-vppeyfapidv-sgari-drmqrpelmqgtveflvp-kd--ywn------------------------------------------------------------------------kepvglrtlflidvsqesikrgflkgvckgimkalyee-e----------psdn---------td------------------ettptrklpegskigivtydreiqfynls-----aqmmvmtdlqdpfvplsdglf-vdpyeskhvitslldqvpsifsrvk---v---pe--talfpalsaalsalqat----ggkiig------------aistlptw-gpgaltlrdd-pkah---g----tdaerklfttdntawreiagklaeagvgvdmfvaapsgtymdvatigmhyfapsmnvltsighvpevtggetffypnfhaprdirklseevahavsrekgyqalmkvrcsnglqvsayhgnfvqh--t-------fgadleigaidadkaiavlfsydgkldakldahfqaallytsangqrrvrcinivaavndggletmkfidqdavvsiiakegvaaaktl--dknlkdirasitektvdifsgyrkv-fs-----gs-hppgqlvlpenlkefsmfilgliksrafkggq-e--ss------------drrihdirmlrsigctelslylypriipih----nmqpedgfp---------n--e-q-------gqlqvppslrasfskieeggaylvddgqqcllwihaqvspnlledlfgpgqt-s--lqelsp-qt-ssip---vlethlnaqvrnllqyfstirgs----kavtiqlarqgl-dga-eyefarllvedrn------n-eaqsyvdwlvhihrqinmelagrrkree------a-ate-g-slagltglrapyw
;
END; [Characters]

BEGIN Distances;
DIMENSIONS ntax=32;
FORMAT labels=left diagonal triangle=both;
MATRIX
[1] 'sfb3_chlamydomonas'                                                                                 0.0 0.7409714 0.7657431 0.672346 0.7688312 0.76623374 0.76623374 0.6670886 0.6680272 0.66329116 0.6594937 0.6658228 0.6662453 0.6747141 0.7706422 0.75396824 0.76943344 0.7205692 0.74394906 0.68217057 0.70064515 0.64840764 0.64533335 0.672346 0.6387782 0.6564987 0.6388889 0.69109946 0.64729196 0.67256635 0.6446499 0.67232376
[2] 'sfb3_dictyostelium'                                                                                 0.7409714 0.0 0.7589074 0.6958998 0.7625459 0.7570208 0.7594628 0.7266055 0.6856369 0.7037815 0.6950578 0.7019937 0.7002096 0.6944444 0.76781327 0.74492383 0.7623888 0.7369697 0.7460123 0.71747214 0.7226463 0.7067308 0.69451696 0.6958998 0.68766403 0.7022398 0.73005563 0.73923737 0.6935065 0.70672095 0.67670155 0.7050971
[3] 'sfb3_ehistolytica'                                                                                  0.7657431 0.7589074 0.0 0.7638889 0.78728926 0.7859922 0.7846952 0.75636363 0.7387755 0.74603176 0.74512196 0.747561 0.7466504 0.74816626 0.78571427 0.7842105 0.79790026 0.77905494 0.78598726 0.75928295 0.76903224 0.7659033 0.7406915 0.7638889 0.73642385 0.73537236 0.7567237 0.79768044 0.7453581 0.7621359 0.7427441 0.7387964
[4] 'sfb3_monosiga'                                                                                      0.672346 0.6958998 0.7638889 0.0 0.72680414 0.7377892 0.7249357 0.63048244 0.5972789 0.6241685 0.61709213 0.62126243 0.6223699 0.6198257 0.7396907 0.7446808 0.7250996 0.7347995 0.7251309 0.68421054 0.6788512 0.63716817 0.6495389 9.7144515E-17 0.6362416 0.6391892 0.609358 0.7170795 0.6362434 0.6312969 0.589404 0.6662338
[5] 'sfb3_Scerevisiae'                                                                                   0.7688312 0.7625459 0.78728926 0.72680414 0.0 0.07112069 0.027987083 0.76004726 0.75298804 0.7511792 0.7488208 0.754717 0.754717 0.7461447 0.3581599 0.38409853 0.45730338 0.6427732 0.6631823 0.7009238 0.70787877 0.7316798 0.7496917 0.72680414 0.7357052 0.7310606 0.7511792 0.717233 0.7389163 0.75563467 0.74813896 0.6934911
[6] 'sfb3_Sbay_c186_10633'                                                                               0.76623374 0.7570208 0.7859922 0.7377892 0.07112069 0.0 0.077419356 0.7511792 0.75298804 0.74941176 0.7470588 0.75411767 0.75411767 0.7467456 0.3665208 0.382287 0.45894262 0.63764703 0.6662791 0.7070358 0.71272725 0.7258427 0.7435265 0.7377892 0.7268107 0.7310606 0.7517647 0.7144593 0.7376847 0.75502956 0.74689823 0.693128
[7] 'sfb3_Spar_c34_10020'                                                                                0.76623374 0.7594628 0.7846952 0.7249357 0.027987083 0.077419356 0.0 0.759434 0.749004 0.75058824 0.7482353 0.75411767 0.75529414 0.74556214 0.3650273 0.38521835 0.46067417 0.6439483 0.6585366 0.702765 0.70787877 0.7266592 0.74475956 0.7249357 0.72808135 0.7310606 0.74941176 0.71480584 0.73399013 0.7526627 0.74813896 0.6899408
[8] 'sfb3_drosophila'                                                                                    0.6670886 0.7266055 0.75636363 0.63048244 0.76004726 0.7511792 0.759434 0.0 0.4777487 0.5426357 0.5436047 0.5411423 0.5444874 0.5540797 0.74940896 0.75764996 0.75645757 0.7456847 0.74404764 0.6674613 0.69863015 0.65694284 0.65707433 0.63048244 0.6393035 0.6429479 0.588488 0.7355372 0.6574519 0.57223797 0.35531136 0.67425966
[9] 'sfb3_ciona'                                                                                         0.6680272 0.6856369 0.7387755 0.5972789 0.75298804 0.75298804 0.749004 0.4777487 0.0 0.36328125 0.36197916 0.36458334 0.36458334 0.3684896 0.7546667 0.7496671 0.7553192 0.72715235 0.7252312 0.6657895 0.6984127 0.64698166 0.6447721 0.5972789 0.64524764 0.6380697 0.39477125 0.7190413 0.63721555 0.37418514 0.45620915 0.67639256
[10] 'sfb3_homo'                                                                                          0.66329116 0.7037815 0.74603176 0.6241685 0.7511792 0.74941176 0.75058824 0.5426357 0.36328125 0.0 0.054945055 0.07861061 0.07404022 0.20863971 0.7488208 0.75091577 0.75184274 0.75256556 0.7352246 0.67882353 0.68588954 0.6457607 0.6483254 0.6241685 0.6243781 0.61850446 0.32424814 0.72727275 0.63429254 0.29139686 0.45909646 0.6609784
[11] 'sfb3_bos'                                                                                           0.6594937 0.6950578 0.74512196 0.61709213 0.7488208 0.7470588 0.7482353 0.5436047 0.36197916 0.054945055 0.0 0.07319304 0.068618484 0.20883165 0.7429245 0.75213677 0.7506142 0.7514253 0.72931445 0.6764706 0.68588954 0.641115 0.651135 0.61709213 0.6223602 0.61850446 0.3223684 0.72491145 0.63832337 0.29139686 0.45487806 0.6609784
[12] 'sfb3_rat'                                                                                           0.6658228 0.7019937 0.747561 0.62126243 0.754717 0.75411767 0.75411767 0.5411423 0.36458334 0.07861061 0.07319304 0.0 0.020091325 0.21120293 0.7488208 0.75457877 0.7555283 0.75598633 0.72931445 0.6811765 0.6920245 0.6504065 0.6435407 0.62126243 0.62810946 0.61723703 0.3230047 0.72727275 0.6294964 0.2939002 0.45787546 0.6666667
[13] 'sfb3'                                                                                               0.6662453 0.7002096 0.7466504 0.6223699 0.754717 0.75411767 0.75529414 0.5444874 0.36458334 0.07404022 0.068618484 0.020091325 0.0 0.20752984 0.7488208 0.75457877 0.7555283 0.75598633 0.73049647 0.68235296 0.69079757 0.6492451 0.6447368 0.6223699 0.6268657 0.61850446 0.32082552 0.72845334 0.63189447 0.2883549 0.45787546 0.66439134
[14] 'sfb3_gallus'                                                                                        0.6747141 0.6944444 0.74816626 0.6198257 0.7461447 0.7467456 0.74556214 0.5540797 0.3684896 0.20863971 0.20883165 0.21120293 0.20752984 0.0 0.74763036 0.74478525 0.7592593 0.7402746 0.72921616 0.6769231 0.6917386 0.63785046 0.6494598 0.6198257 0.6242197 0.62547773 0.3023897 0.72953737 0.6413959 0.26454544 0.4522059 0.6689498
[15] 'sfb3_Scas_Contig580_9'                                                                              0.7706422 0.76781327 0.78571427 0.7396907 0.3581599 0.3665208 0.3650273 0.74940896 0.7546667 0.7488208 0.7429245 0.7488208 0.7488208 0.74763036 0.0 0.42792794 0.48526078 0.65730995 0.6733021 0.6918671 0.7180723 0.7446328 0.7335812 0.7396907 0.7440101 0.7330779 0.75058824 0.7163636 0.7373613 0.7544484 0.7528231 0.6965762
[16] 'sfb3_candiG_|50284837|ref|XP_444846_1|_hypothetical_protein_CAGL0A01848g_Candida_glabrata_CBS138'   0.75396824 0.74492383 0.7842105 0.7446808 0.38409853 0.382287 0.38521835 0.75764996 0.7496671 0.75091577 0.75213677 0.75457877 0.75457877 0.74478525 0.42792794 0.0 0.5062147 0.65130025 0.6517647 0.68670523 0.7044335 0.73195875 0.7438119 0.7446808 0.7242694 0.73536897 0.7487805 0.7146341 0.72602737 0.75429976 0.755 0.6964286
[17] 'sfb3_kluyeromyces'                                                                                  0.76943344 0.7623888 0.79790026 0.7250996 0.45730338 0.45894262 0.46067417 0.75645757 0.7553192 0.75184274 0.7506142 0.7555283 0.7555283 0.7592593 0.48526078 0.5062147 0.0 0.6332139 0.6524823 0.693128 0.708384 0.72248244 0.72319204 0.7250996 0.73299104 0.7318008 0.75490195 0.7024691 0.73383087 0.7589617 0.76065165 0.69434416
[18] 'sfb3_candida_a'                                                                                     0.7205692 0.7369697 0.77905494 0.7347995 0.6427732 0.63764703 0.6439483 0.7456847 0.72715235 0.75256556 0.7514253 0.75598633 0.75598633 0.7402746 0.65730995 0.65130025 0.6332139 0.0 0.44074845 0.6623068 0.685 0.69489557 0.7380383 0.7347995 0.7110834 0.7177215 0.7514318 0.6719457 0.72607654 0.7488532 0.7274969 0.6954207
[19] 'sfb3_debaryomyces'                                                                                  0.74394906 0.7460123 0.78598726 0.7251309 0.6631823 0.6662791 0.6585366 0.74404764 0.7252312 0.7352246 0.72931445 0.72931445 0.73049647 0.72921616 0.6733021 0.6517647 0.6524823 0.44074845 0.0 0.6654719 0.6764706 0.694508 0.73454547 0.7251309 0.7243995 0.7295597 0.7366548 0.64788735 0.73333335 0.72748816 0.7308642 0.68415177
[20] 'sfb3_neurosopora'                                                                                   0.68217057 0.71747214 0.75928295 0.68421054 0.7009238 0.7070358 0.702765 0.6674613 0.6657895 0.67882353 0.6764706 0.6811765 0.68235296 0.6769231 0.6918671 0.68670523 0.693128 0.6623068 0.6654719 0.0 0.6048387 0.6333992 0.6683292 0.68421054 0.67048347 0.6717949 0.6812796 0.63035494 0.67206985 0.6899408 0.66289306 0.39454976
[21] 'sfb3_spombe'                                                                                        0.70064515 0.7226463 0.76903224 0.6788512 0.70787877 0.71272725 0.70787877 0.69863015 0.6984127 0.68588954 0.68588954 0.6920245 0.69079757 0.6917386 0.7180723 0.7044335 0.708384 0.685 0.6764706 0.6048387 0.0 0.6306818 0.67672956 0.6788512 0.68846154 0.6961538 0.6736712 0.6456996 0.690387 0.6979038 0.68900126 0.5914787
[22] 'sfb3_ustilago'                                                                                      0.64840764 0.7067308 0.7659033 0.63716817 0.7316798 0.7258427 0.7266592 0.65694284 0.64698166 0.6457607 0.641115 0.6504065 0.6492451 0.63785046 0.7446328 0.73195875 0.72248244 0.69489557 0.694508 0.6333992 0.6306818 0.0 0.65398335 0.63716817 0.6376263 0.6432161 0.64153135 0.66952264 0.6519139 0.635514 0.6519065 0.6093929
[23] 'sfb3_arabidopsis'                                                                                   0.64533335 0.69451696 0.7406915 0.6495389 0.7496917 0.7435265 0.74475956 0.65707433 0.6447721 0.6483254 0.651135 0.6435407 0.6447368 0.6494598 0.7335812 0.7438119 0.72319204 0.7380383 0.73454547 0.6683292 0.67672956 0.65398335 0.0 0.6495389 0.47241727 0.32009926 0.64705884 0.71847135 0.36482695 0.6574519 0.7015075 0.6828402
[24] 'sfb3_monsiga'                                                                                       0.672346 0.6958998 0.7638889 9.7144515E-17 0.72680414 0.7377892 0.7249357 0.63048244 0.5972789 0.6241685 0.61709213 0.62126243 0.6223699 0.6198257 0.7396907 0.7446808 0.7250996 0.7347995 0.7251309 0.68421054 0.6788512 0.63716817 0.6495389 0.0 0.6362416 0.6391892 0.609358 0.7170795 0.6362434 0.6312969 0.589404 0.6662338
[25] 'sfb3_physcomitrella'                                                                                0.6387782 0.68766403 0.73642385 0.6362416 0.7357052 0.7268107 0.72808135 0.6393035 0.64524764 0.6243781 0.6223602 0.62810946 0.6268657 0.6242197 0.7440101 0.7242694 0.73299104 0.7110834 0.7243995 0.67048347 0.68846154 0.6376263 0.47241727 0.6362416 0.0 0.37468672 0.61567163 0.7099237 0.46953046 0.63670415 0.69828457 0.675
[26] 'sfb3_oryza'                                                                                         0.6564987 0.7022398 0.73537236 0.6391892 0.7310606 0.7310606 0.7310606 0.6429479 0.6380697 0.61850446 0.61850446 0.61723703 0.61850446 0.62547773 0.7330779 0.73536897 0.7318008 0.7177215 0.7295597 0.6717949 0.6961538 0.6432161 0.32009926 0.6391892 0.37468672 0.0 0.6162643 0.71666664 0.28447205 0.63913596 0.65293384 0.66709024
[27] 'sfb3_danio'                                                                                         0.6388889 0.73005563 0.7567237 0.609358 0.7511792 0.7517647 0.74941176 0.588488 0.39477125 0.32424814 0.3223684 0.3230047 0.32082552 0.3023897 0.75058824 0.7487805 0.75490195 0.7514318 0.7366548 0.6812796 0.6736712 0.64153135 0.64705884 0.609358 0.61567163 0.6162643 0.0 0.7254438 0.6293622 0.33577982 0.46650717 0.6849315
[28] 'sbf3_yarrowia'                                                                                      0.69109946 0.73923737 0.79768044 0.7170795 0.717233 0.7144593 0.71480584 0.7355372 0.7190413 0.72727275 0.72491145 0.72727275 0.72845334 0.72953737 0.7163636 0.7146341 0.7024691 0.6719457 0.64788735 0.63035494 0.6456996 0.66952264 0.71847135 0.7170795 0.7099237 0.71666664 0.7254438 0.0 0.71847135 0.72491145 0.72509456 0.6328125
[29] 'sfb3_populus'                                                                                       0.64729196 0.6935065 0.7453581 0.6362434 0.7389163 0.7376847 0.73399013 0.6574519 0.63721555 0.63429254 0.63832337 0.6294964 0.63189447 0.6413959 0.7373613 0.72602737 0.73383087 0.72607654 0.73333335 0.67206985 0.690387 0.6519139 0.36482695 0.6362434 0.46953046 0.28447205 0.6293622 0.71847135 0.0 0.64096385 0.7002012 0.68138427
[30] 'sfb3_xenopus'                                                                                       0.67256635 0.70672095 0.7621359 0.6312969 0.75563467 0.75502956 0.7526627 0.57223797 0.37418514 0.29139686 0.29139686 0.2939002 0.2883549 0.26454544 0.7544484 0.75429976 0.7589617 0.7488532 0.72748816 0.6899408 0.6979038 0.635514 0.6574519 0.6312969 0.63670415 0.63913596 0.33577982 0.72491145 0.64096385 0.0 0.4625767 0.680778
[31] 'sfb3_apis'                                                                                          0.6446499 0.67670155 0.7427441 0.589404 0.74813896 0.74689823 0.74813896 0.35531136 0.45620915 0.45909646 0.45487806 0.45787546 0.45787546 0.4522059 0.7528231 0.755 0.76065165 0.7274969 0.7308642 0.66289306 0.68900126 0.6519065 0.7015075 0.589404 0.69828457 0.65293384 0.46650717 0.72509456 0.7002012 0.4625767 0.0 0.662963
[32] 'sfb3_aspergillus'                                                                                   0.67232376 0.7050971 0.7387964 0.6662338 0.6934911 0.693128 0.6899408 0.67425966 0.67639256 0.6609784 0.6609784 0.6666667 0.66439134 0.6689498 0.6965762 0.6964286 0.69434416 0.6954207 0.68415177 0.39454976 0.5914787 0.6093929 0.6828402 0.6662338 0.675 0.66709024 0.6849315 0.6328125 0.68138427 0.680778 0.662963 0.0
;
END; [Distances]

BEGIN Splits;
DIMENSIONS ntax=32 nsplits=113;
FORMAT labels=no weights=yes confidences=no intervals=no;
PROPERTIES fit=98.96 cyclic;
CYCLE 1 25 29 26 23 2 3 16 6 5 7 15 17 18 19 28 20 32 21 22 24 4 9 30 14 10 11 13 12 27 31 8;
MATRIX
[1, size=1] 	 0.210097 	  1 2 3 4 5 6 7 8 9 10 11 12 13 14 15 16 17 18 19 20 21 22 23 24 26 27 28 29 30 31 32,
[2, size=3] 	 0.026405996 	  1 2 3 4 5 6 7 8 9 10 11 12 13 14 15 16 17 18 19 20 21 22 23 24 27 28 30 31 32,
[3, size=4] 	 0.0674823 	  1 2 3 4 5 6 7 8 9 10 11 12 13 14 15 16 17 18 19 20 21 22 24 27 28 30 31 32,
[4, size=8] 	 3.0487328E-4 	  1 4 5 7 8 9 10 11 12 13 14 15 17 18 19 20 21 22 24 27 28 30 31 32,
[5, size=13] 	 0.0012817055 	  1 4 8 9 10 11 12 13 14 19 20 21 22 24 27 28 30 31 32,
[6, size=14] 	 0.0010656831 	  1 4 8 9 10 11 12 13 14 20 21 22 24 27 28 30 31 32,
[7, size=3] 	 0.0074737337 	  1 8 31,
[8, size=1] 	 0.32284373 	  1,
[9, size=1] 	 0.15537328 	  1 2 3 4 5 6 7 8 9 10 11 12 13 14 15 16 17 18 19 20 21 22 23 24 25 26 27 28 30 31 32,
[10, size=3] 	 0.062300112 	  1 2 3 4 5 6 7 8 9 10 11 12 13 14 15 16 17 18 19 20 21 22 24 25 27 28 30 31 32,
[11, size=11] 	 9.152153E-6 	  1 4 8 9 10 11 12 13 14 18 19 20 21 22 24 25 27 28 30 31 32,
[12, size=1] 	 0.11996743 	  1 2 3 4 5 6 7 8 9 10 11 12 13 14 15 16 17 18 19 20 21 22 23 24 25 27 28 29 30 31 32,
[13, size=2] 	 0.025754455 	  1 2 3 4 5 6 7 8 9 10 11 12 13 14 15 16 17 18 19 20 21 22 24 25 27 28 29 30 31 32,
[14, size=1] 	 0.15886258 	  1 2 3 4 5 6 7 8 9 10 11 12 13 14 15 16 17 18 19 20 21 22 24 25 26 27 28 29 30 31 32,
[15, size=2] 	 9.440803E-4 	  1 3 4 5 6 7 8 9 10 11 12 13 14 15 16 17 18 19 20 21 22 24 25 26 27 28 29 30 31 32,
[16, size=15] 	 0.004584432 	  1 4 8 9 10 11 12 13 14 22 24 25 26 27 29 30 31,
[17, size=1] 	 0.35182655 	  1 3 4 5 6 7 8 9 10 11 12 13 14 15 16 17 18 19 20 21 22 23 24 25 26 27 28 29 30 31 32,
[18, size=3] 	 0.001836511 	  1 4 5 6 7 8 9 10 11 12 13 14 15 17 18 19 20 21 22 23 24 25 26 27 28 29 30 31 32,
[19, size=9] 	 0.002289547 	  1 4 8 9 10 11 12 13 14 19 20 21 22 23 24 25 26 27 28 29 30 31 32,
[20, size=10] 	 0.0029026703 	  1 4 8 9 10 11 12 13 14 20 21 22 23 24 25 26 27 28 29 30 31 32,
[21, size=11] 	 0.004436503 	  1 4 8 9 10 11 12 13 14 20 21 22 23 24 25 26 27 29 30 31 32,
[22, size=14] 	 0.0076455944 	  1 4 8 9 10 11 12 13 14 22 23 24 25 26 27 29 30 31,
[23, size=6] 	 7.7203964E-4 	  1 8 23 25 26 29,
[24, size=5] 	 0.004055235 	  1 23 25 26 29,
[25, size=1] 	 0.39205152 	  1 2 4 5 6 7 8 9 10 11 12 13 14 15 16 17 18 19 20 21 22 23 24 25 26 27 28 29 30 31 32,
[26, size=6] 	 0.0036656684 	  1 2 4 8 9 10 11 12 13 14 17 18 19 20 21 22 23 24 25 26 27 28 29 30 31 32,
[27, size=9] 	 0.0028526182 	  1 2 4 8 9 10 11 12 13 14 20 21 22 23 24 25 26 27 28 29 30 31 32,
[28, size=13] 	 0.00329481 	  1 2 4 8 9 10 11 12 13 14 22 23 24 25 26 27 29 30 31,
[29, size=1] 	 0.18827693 	  1 2 3 4 5 6 7 8 9 10 11 12 13 14 15 17 18 19 20 21 22 23 24 25 26 27 28 29 30 31 32,
[30, size=3] 	 0.0023231646 	  1 2 3 4 7 8 9 10 11 12 13 14 15 17 18 19 20 21 22 23 24 25 26 27 28 29 30 31 32,
[31, size=4] 	 0.019861713 	  1 2 3 4 8 9 10 11 12 13 14 15 17 18 19 20 21 22 23 24 25 26 27 28 29 30 31 32,
[32, size=5] 	 0.036349125 	  1 2 3 4 8 9 10 11 12 13 14 17 18 19 20 21 22 23 24 25 26 27 28 29 30 31 32,
[33, size=6] 	 0.080985665 	  1 2 3 4 8 9 10 11 12 13 14 18 19 20 21 22 23 24 25 26 27 28 29 30 31 32,
[34, size=8] 	 0.02608005 	  1 2 3 4 8 9 10 11 12 13 14 20 21 22 23 24 25 26 27 28 29 30 31 32,
[35, size=9] 	 0.007318629 	  1 2 3 4 8 9 10 11 12 13 14 20 21 22 23 24 25 26 27 29 30 31 32,
[36, size=10] 	 7.0826086E-4 	  1 2 3 4 8 9 10 11 12 13 14 21 22 23 24 25 26 27 29 30 31 32,
[37, size=12] 	 0.013408389 	  1 2 3 4 8 9 10 11 12 13 14 22 23 24 25 26 27 29 30 31,
[38, size=13] 	 0.005901059 	  1 2 3 4 8 9 10 11 12 13 14 23 24 25 26 27 29 30 31,
[39, size=15] 	 0.0073119253 	  1 2 3 8 9 10 11 12 13 14 23 25 26 27 29 30 31,
[40, size=1] 	 0.034112807 	  1 2 3 4 5 7 8 9 10 11 12 13 14 15 16 17 18 19 20 21 22 23 24 25 26 27 28 29 30 31 32,
[41, size=2] 	 0.0031639503 	  1 2 3 4 7 8 9 10 11 12 13 14 15 16 17 18 19 20 21 22 23 24 25 26 27 28 29 30 31 32,
[42, size=3] 	 0.123232275 	  1 2 3 4 8 9 10 11 12 13 14 15 16 17 18 19 20 21 22 23 24 25 26 27 28 29 30 31 32,
[43, size=4] 	 0.008692466 	  1 2 3 4 8 9 10 11 12 13 14 16 17 18 19 20 21 22 23 24 25 26 27 28 29 30 31 32,
[44, size=5] 	 0.01381352 	  1 2 3 4 8 9 10 11 12 13 14 16 18 19 20 21 22 23 24 25 26 27 28 29 30 31 32,
[45, size=6] 	 0.008350378 	  1 2 3 4 8 9 10 11 12 13 14 16 19 20 21 22 23 24 25 26 27 28 29 30 31 32,
[46, size=1] 	 0.0117291305 	  1 2 3 4 6 7 8 9 10 11 12 13 14 15 16 17 18 19 20 21 22 23 24 25 26 27 28 29 30 31 32,
[47, size=2] 	 0.020778958 	  1 2 3 4 6 8 9 10 11 12 13 14 15 16 17 18 19 20 21 22 23 24 25 26 27 28 29 30 31 32,
[48, size=3] 	 0.0022296503 	  1 2 3 4 6 8 9 10 11 12 13 14 16 17 18 19 20 21 22 23 24 25 26 27 28 29 30 31 32,
[49, size=1] 	 0.015984522 	  1 2 3 4 5 6 8 9 10 11 12 13 14 15 16 17 18 19 20 21 22 23 24 25 26 27 28 29 30 31 32,
[50, size=1] 	 0.18424052 	  1 2 3 4 5 6 7 8 9 10 11 12 13 14 16 17 18 19 20 21 22 23 24 25 26 27 28 29 30 31 32,
[51, size=1] 	 0.22599877 	  1 2 3 4 5 6 7 8 9 10 11 12 13 14 15 16 18 19 20 21 22 23 24 25 26 27 28 29 30 31 32,
[52, size=4] 	 0.005617538 	  1 2 3 4 5 6 7 8 9 10 11 12 13 14 15 16 20 21 22 23 24 25 26 27 29 30 31 32,
[53, size=8] 	 0.0013982638 	  1 2 3 4 5 6 7 8 9 10 11 12 13 14 15 16 23 24 25 26 27 29 30 31,
[54, size=1] 	 0.21188433 	  1 2 3 4 5 6 7 8 9 10 11 12 13 14 15 16 17 19 20 21 22 23 24 25 26 27 28 29 30 31 32,
[55, size=2] 	 0.08957483 	  1 2 3 4 5 6 7 8 9 10 11 12 13 14 15 16 17 20 21 22 23 24 25 26 27 28 29 30 31 32,
[56, size=3] 	 2.459512E-4 	  1 2 3 4 5 6 7 8 9 10 11 12 13 14 15 16 17 20 21 22 23 24 25 26 27 29 30 31 32,
[57, size=4] 	 0.00376083 	  1 2 3 4 5 6 7 8 9 10 11 12 13 14 15 16 17 21 22 23 24 25 26 27 29 30 31 32,
[58, size=7] 	 0.0046214857 	  1 2 3 4 5 6 7 8 9 10 11 12 13 14 15 16 17 23 24 25 26 27 29 30 31,
[59, size=1] 	 0.20693155 	  1 2 3 4 5 6 7 8 9 10 11 12 13 14 15 16 17 18 20 21 22 23 24 25 26 27 28 29 30 31 32,
[60, size=2] 	 0.011378028 	  1 2 3 4 5 6 7 8 9 10 11 12 13 14 15 16 17 18 20 21 22 23 24 25 26 27 29 30 31 32,
[61, size=1] 	 0.3050345 	  1 2 3 4 5 6 7 8 9 10 11 12 13 14 15 16 17 18 19 20 21 22 23 24 25 26 27 29 30 31 32,
[62, size=3] 	 0.0015420854 	  1 2 3 4 5 6 7 8 9 10 11 12 13 14 15 16 17 18 19 21 22 23 24 25 26 27 29 30 31,
[63, size=4] 	 0.0019984744 	  1 2 3 4 5 6 7 8 9 10 11 12 13 14 15 16 17 18 19 22 23 24 25 26 27 29 30 31,
[64, size=5] 	 0.009231639 	  1 2 3 4 5 6 7 8 9 10 11 12 13 14 15 16 17 18 19 23 24 25 26 27 29 30 31,
[65, size=1] 	 0.19257714 	  1 2 3 4 5 6 7 8 9 10 11 12 13 14 15 16 17 18 19 21 22 23 24 25 26 27 28 29 30 31 32,
[66, size=2] 	 0.09739207 	  1 2 3 4 5 6 7 8 9 10 11 12 13 14 15 16 17 18 19 21 22 23 24 25 26 27 28 29 30 31,
[67, size=3] 	 9.1863953E-4 	  1 2 3 4 5 6 7 8 9 10 11 12 13 14 15 16 17 18 19 22 23 24 25 26 27 28 29 30 31,
[68, size=16] 	 7.8593654E-4 	  1 2 3 5 6 7 15 16 17 18 19 23 25 26 28 29,
[69, size=1] 	 0.18940566 	  1 2 3 4 5 6 7 8 9 10 11 12 13 14 15 16 17 18 19 20 21 22 23 24 25 26 27 28 29 30 31,
[70, size=3] 	 0.0025031897 	  1 2 3 4 5 6 7 8 9 10 11 12 13 14 15 16 17 18 19 20 23 24 25 26 27 28 29 30 31,
[71, size=14] 	 0.002644296 	  1 2 3 5 6 7 8 15 16 17 18 19 20 23 25 26 28 29,
[72, size=1] 	 0.30370077 	  1 2 3 4 5 6 7 8 9 10 11 12 13 14 15 16 17 18 19 20 22 23 24 25 26 27 28 29 30 31 32,
[73, size=3] 	 1.07557666E-4 	  1 2 3 4 5 6 7 8 9 10 11 12 13 14 15 16 17 18 19 20 23 25 26 27 28 29 30 31 32,
[74, size=1] 	 0.29315355 	  1 2 3 4 5 6 7 8 9 10 11 12 13 14 15 16 17 18 19 20 21 23 24 25 26 27 28 29 30 31 32,
[75, size=12] 	 6.654628E-4 	  1 2 3 5 6 7 8 15 16 17 18 19 20 21 23 25 26 28 29 32,
[76, size=1] 	 8.46824E-4 	  1 2 3 4 5 6 7 8 9 10 11 12 13 14 15 16 17 18 19 20 21 22 23 25 26 27 28 29 30 31 32,
[77, size=2] 	 0.29075402 	  1 2 3 5 6 7 8 9 10 11 12 13 14 15 16 17 18 19 20 21 22 23 25 26 27 28 29 30 31 32,
[78, size=3] 	 0.0094695585 	  1 2 3 5 6 7 8 10 11 12 13 14 15 16 17 18 19 20 21 22 23 25 26 27 28 29 30 31 32,
[79, size=11] 	 0.009463904 	  1 2 3 5 6 7 8 15 16 17 18 19 20 21 22 23 25 26 28 29 32,
[80, size=12] 	 0.0028912316 	  1 2 3 5 6 7 15 16 17 18 19 20 21 22 23 25 26 28 29 32,
[81, size=10] 	 0.005335926 	  1 2 3 5 6 7 8 15 16 17 18 19 20 21 22 23 24 25 26 28 29 32,
[82, size=1] 	 0.16908042 	  1 2 3 4 5 6 7 8 10 11 12 13 14 15 16 17 18 19 20 21 22 23 24 25 26 27 28 29 30 31 32,
[83, size=2] 	 3.7530874E-4 	  1 2 3 4 5 6 7 8 10 11 12 13 14 15 16 17 18 19 20 21 22 23 24 25 26 27 28 29 31 32,
[84, size=6] 	 3.358075E-4 	  1 2 3 4 5 6 7 8 12 15 16 17 18 19 20 21 22 23 24 25 26 27 28 29 31 32,
[85, size=7] 	 0.02056008 	  1 2 3 4 5 6 7 8 15 16 17 18 19 20 21 22 23 24 25 26 27 28 29 31 32,
[86, size=8] 	 0.04194832 	  1 2 3 4 5 6 7 8 15 16 17 18 19 20 21 22 23 24 25 26 28 29 31 32,
[87, size=10] 	 0.054174706 	  1 2 3 4 5 6 7 15 16 17 18 19 20 21 22 23 24 25 26 28 29 32,
[88, size=1] 	 0.13540168 	  1 2 3 4 5 6 7 8 9 10 11 12 13 14 15 16 17 18 19 20 21 22 23 24 25 26 27 28 29 31 32,
[89, size=2] 	 0.012730972 	  1 2 3 4 5 6 7 8 9 10 11 12 13 15 16 17 18 19 20 21 22 23 24 25 26 27 28 29 31 32,
[90, size=5] 	 9.932589E-4 	  1 2 3 4 5 6 7 8 9 12 15 16 17 18 19 20 21 22 23 24 25 26 27 28 29 31 32,
[91, size=6] 	 0.0024009596 	  1 2 3 4 5 6 7 8 9 15 16 17 18 19 20 21 22 23 24 25 26 27 28 29 31 32,
[92, size=7] 	 0.020473525 	  1 2 3 4 5 6 7 8 9 15 16 17 18 19 20 21 22 23 24 25 26 28 29 31 32,
[93, size=8] 	 0.019738344 	  1 2 3 4 5 6 7 8 9 15 16 17 18 19 20 21 22 23 24 25 26 28 29 32,
[94, size=1] 	 0.090044916 	  1 2 3 4 5 6 7 8 9 10 11 12 13 15 16 17 18 19 20 21 22 23 24 25 26 27 28 29 30 31 32,
[95, size=2] 	 0.0012348545 	  1 2 3 4 5 6 7 8 9 11 12 13 15 16 17 18 19 20 21 22 23 24 25 26 27 28 29 30 31 32,
[96, size=3] 	 8.078697E-5 	  1 2 3 4 5 6 7 8 9 12 13 15 16 17 18 19 20 21 22 23 24 25 26 27 28 29 30 31 32,
[97, size=4] 	 0.0013520537 	  1 2 3 4 5 6 7 8 9 12 15 16 17 18 19 20 21 22 23 24 25 26 27 28 29 30 31 32,
[98, size=5] 	 0.02751441 	  1 2 3 4 5 6 7 8 9 15 16 17 18 19 20 21 22 23 24 25 26 27 28 29 30 31 32,
[99, size=6] 	 0.0070235566 	  1 2 3 4 5 6 7 8 9 15 16 17 18 19 20 21 22 23 24 25 26 28 29 30 31 32,
[100, size=1] 	 0.02724038 	  1 2 3 4 5 6 7 8 9 11 12 13 14 15 16 17 18 19 20 21 22 23 24 25 26 27 28 29 30 31 32,
[101, size=2] 	 0.00786543 	  1 2 3 4 5 6 7 8 9 12 13 14 15 16 17 18 19 20 21 22 23 24 25 26 27 28 29 30 31 32,
[102, size=4] 	 0.06886086 	  1 2 3 4 5 6 7 8 9 14 15 16 17 18 19 20 21 22 23 24 25 26 27 28 29 30 31 32,
[103, size=1] 	 0.024790553 	  1 2 3 4 5 6 7 8 9 10 12 13 14 15 16 17 18 19 20 21 22 23 24 25 26 27 28 29 30 31 32,
[104, size=2] 	 4.180985E-4 	  1 2 3 4 5 6 7 8 9 10 12 14 15 16 17 18 19 20 21 22 23 24 25 26 27 28 29 30 31 32,
[105, size=3] 	 0.0011447335 	  1 2 3 4 5 6 7 8 9 10 14 15 16 17 18 19 20 21 22 23 24 25 26 27 28 29 30 31 32,
[106, size=1] 	 0.00847413 	  1 2 3 4 5 6 7 8 9 10 11 12 14 15 16 17 18 19 20 21 22 23 24 25 26 27 28 29 30 31 32,
[107, size=2] 	 0.02692867 	  1 2 3 4 5 6 7 8 9 10 11 14 15 16 17 18 19 20 21 22 23 24 25 26 27 28 29 30 31 32,
[108, size=1] 	 0.012237338 	  1 2 3 4 5 6 7 8 9 10 11 13 14 15 16 17 18 19 20 21 22 23 24 25 26 27 28 29 30 31 32,
[109, size=1] 	 0.15650907 	  1 2 3 4 5 6 7 8 9 10 11 12 13 14 15 16 17 18 19 20 21 22 23 24 25 26 28 29 30 31 32,
[110, size=2] 	 0.003513618 	  1 2 3 4 5 6 7 8 9 10 11 12 13 14 15 16 17 18 19 20 21 22 23 24 25 26 28 29 30 32,
[111, size=1] 	 0.12305354 	  1 2 3 4 5 6 7 8 9 10 11 12 13 14 15 16 17 18 19 20 21 22 23 24 25 26 27 28 29 30 32,
[112, size=2] 	 0.09652031 	  1 2 3 4 5 6 7 9 10 11 12 13 14 15 16 17 18 19 20 21 22 23 24 25 26 27 28 29 30 32,
[113, size=1] 	 0.16894324 	  1 2 3 4 5 6 7 9 10 11 12 13 14 15 16 17 18 19 20 21 22 23 24 25 26 27 28 29 30 31 32,
;
END; [Splits]

BEGIN Network;
DIMENSIONS ntax=32 nvertices=501 nedges=887;
DRAW to_scale;
TRANSLATE
2 'sfb3_chlamydomonas',
3 'sfb3_physcomitrella',
4 'sfb3_populus',
5 'sfb3_oryza',
6 'sfb3_arabidopsis',
7 'sfb3_dictyostelium',
8 'sfb3_ehistolytica',
9 'sfb3_candiG_|50284837|ref|XP_444846_1|_hypothetical_protein_CAGL0A01848g_Candida_glabrata_CBS138',
10 'sfb3_Sbay_c186_10633',
11 'sfb3_Scerevisiae',
12 'sfb3_Spar_c34_10020',
13 'sfb3_Scas_Contig580_9',
14 'sfb3_kluyeromyces',
15 'sfb3_candida_a',
16 'sfb3_debaryomyces',
17 'sbf3_yarrowia',
18 'sfb3_neurosopora',
19 'sfb3_aspergillus',
20 'sfb3_spombe',
21 'sfb3_ustilago',
22 'sfb3_monsiga',
23 'sfb3_ciona',
24 'sfb3_xenopus',
25 'sfb3_gallus',
26 'sfb3_homo',
27 'sfb3_bos',
28 'sfb3',
29 'sfb3_rat',
30 'sfb3_danio',
31 'sfb3_apis',
32 'sfb3_drosophila',
462 'sfb3_monosiga',
;
VERTICES
1 -0.32284373 0.0 w=2 h=2 s=n,
2 0.0 0.0 w=2 h=2 c=0 153 0 b=0 153 0,
3 -0.039655864 0.086915314 w=2 h=2 c=0 153 0 b=0 153 0,
4 -0.05036729 0.14000727 w=2 h=2 c=0 153 0 b=0 153 0,
5 -0.07425574 0.16353728 w=2 h=2 c=0 153 0 b=0 153 0,
6 -0.08801622 0.20365621 w=2 h=2 c=0 153 0 b=0 153 0,
7 -0.14772776 0.3160479 w=2 h=2 c=153 0 153 b=153 0 153,
8 -0.19754015 0.3936067 w=2 h=2 c=153 0 153 b=153 0 153,
9 -0.3822239 0.39551198 w=2 h=2 c=255 0 0 b=255 0 0,
10 -0.45575508 0.39572653 w=2 h=2 c=255 0 0 b=255 0 0,
11 -0.4651218 0.39482597 w=2 h=2 c=255 0 0 b=255 0 0,
12 -0.46864045 0.3926181 w=2 h=2 c=255 0 0 b=255 0 0,
13 -0.53286195 0.37052602 w=2 h=2 c=255 0 0 b=255 0 0,
14 -0.58582723 0.33024922 w=2 h=2 c=255 0 0 b=255 0 0,
15 -0.6608496 0.24130225 w=2 h=2 c=255 0 0 b=255 0 0,
16 -0.68260914 0.19521075 w=2 h=2 c=255 0 0 b=255 0 0,
17 -0.7100661 0.10183433 w=2 h=2 c=255 0 0 b=255 0 0,
18 -0.67953765 0.0155885 w=2 h=2 c=255 0 0 b=255 0 0,
19 -0.67125046 -0.026591409 w=2 h=2 c=255 0 0 b=255 0 0,
20 -0.66769135 -0.096375115 w=2 h=2 c=255 0 0 b=255 0 0,
21 -0.6078097 -0.16386633 w=2 h=2 c=255 0 0 b=255 0 0,
22 -0.52940154 -0.24693264 w=2 h=2,
23 -0.35901117 -0.29441068 w=2 h=2 c=102 0 0 b=102 0 0,
24 -0.29867908 -0.3153912 w=2 h=2 c=102 0 0 b=102 0 0,
25 -0.2577851 -0.30649322 w=2 h=2 c=102 0 0 b=102 0 0,
26 -0.21647893 -0.2987522 w=2 h=2 c=102 0 0 b=102 0 0,
27 -0.2115943 -0.29503036 w=2 h=2 c=102 0 0 b=102 0 0,
28 -0.20158887 -0.29238302 w=2 h=2 c=102 0 0 b=102 0 0,
29 -0.19846 -0.2910192 w=2 h=2 c=102 0 0 b=102 0 0,
30 -0.1392993 -0.24059378 w=2 h=2 c=102 0 0 b=102 0 0,
31 -0.0793736 -0.16495763 w=2 h=2 c=102 0 0 b=102 0 0,
32 -0.04222903 -0.113856144 w=2 h=2 c=102 0 0 b=102 0 0,
33 -0.33017385 0.0014580531 w=2 h=2 s=n,
34 -0.33392042 -9.3818155E-5 w=2 h=2 s=n,
35 -0.32659027 -0.0015518713 w=2 h=2 s=n,
36 -0.3346592 -3.1792943E-4 w=2 h=2 s=n,
37 -0.32732907 -0.0017759826 w=2 h=2 s=n,
38 -0.33473623 -0.0011000815 w=2 h=2 s=n,
39 -0.3274061 -0.0025581345 w=2 h=2 s=n,
40 -0.3266673 -0.0023340234 w=2 h=2 s=n,
41 -0.33272085 0.005269869 w=2 h=2 s=n,
42 -0.3364674 0.0037179978 w=2 h=2 s=n,
43 -0.33720618 0.0034938867 w=2 h=2 s=n,
44 -0.33728322 0.0027117345 w=2 h=2 s=n,
45 -0.3439615 0.006292039 w=2 h=2 s=n,
46 -0.34403855 0.0055098874 w=2 h=2 s=n,
47 -0.34149158 0.0016980711 w=2 h=2 s=n,
48 -0.3300694 0.0025186047 w=2 h=2 s=n,
49 -0.3326164 0.0063304207 w=2 h=2 s=n,
50 -0.33636293 0.0047785495 w=2 h=2 s=n,
51 -0.33710173 0.004554438 w=2 h=2 s=n,
52 -0.34385705 0.0073525906 w=2 h=2 s=n,
53 -0.34195203 0.010464562 w=2 h=2 s=n,
54 -0.34870738 0.013262715 w=2 h=2 s=n,
55 -0.34881184 0.012202163 w=2 h=2 s=n,
56 -0.34888887 0.0114200115 w=2 h=2 s=n,
57 -0.34914806 0.008788449 w=2 h=2 s=n,
58 -0.34429774 0.0028783241 w=2 h=2 s=n,
59 -0.34175077 -9.3349186E-4 w=2 h=2 s=n,
60 -0.33499542 -0.0037316445 w=2 h=2 s=n,
61 -0.3276653 -0.0051896977 w=2 h=2 s=n,
62 -0.32981935 0.0037756825 w=2 h=2 s=n,
63 -0.33236632 0.0075874985 w=2 h=2 s=n,
64 -0.3361129 0.0060356273 w=2 h=2 s=n,
65 -0.3368517 0.0058115157 w=2 h=2 s=n,
66 -0.34170198 0.01172164 w=2 h=2 s=n,
67 -0.34845734 0.014519793 w=2 h=2 s=n,
68 -0.34403178 0.0140514225 w=2 h=2 s=n,
69 -0.3507871 0.016849576 w=2 h=2 s=n,
70 -0.35103714 0.015592498 w=2 h=2 s=n,
71 -0.3511416 0.014531946 w=2 h=2 s=n,
72 -0.35121864 0.013749794 w=2 h=2 s=n,
73 -0.35147783 0.011118231 w=2 h=2 s=n,
74 -0.35569367 0.020128028 w=2 h=2 s=n,
75 -0.3559437 0.01887095 w=2 h=2 s=n,
76 -0.35604817 0.017810399 w=2 h=2 s=n,
77 -0.3561252 0.017028246 w=2 h=2 s=n,
78 -0.3563844 0.014396684 w=2 h=2 s=n,
79 -0.3540546 0.012066902 w=2 h=2 s=n,
80 -0.3492043 0.006156777 w=2 h=2 s=n,
81 -0.3466573 0.002344961 w=2 h=2 s=n,
82 -0.3660585 0.02863422 w=2 h=2 s=n,
83 -0.36630854 0.027377142 w=2 h=2 s=n,
84 -0.366413 0.02631659 w=2 h=2 s=n,
85 -0.36649004 0.025534438 w=2 h=2 s=n,
86 -0.3667492 0.022902876 w=2 h=2 s=n,
87 -0.3465921 0.0016827026 w=2 h=2 s=n,
88 -0.34168553 -0.0015957502 w=2 h=2 s=n,
89 -0.3349302 -0.004393903 w=2 h=2 s=n,
90 -0.32760006 -0.005851956 w=2 h=2 s=n,
91 -0.34084627 -0.0043624863 w=2 h=2 s=n,
92 -0.33409092 -0.007160639 w=2 h=2 s=n,
93 -0.3267608 -0.008618692 w=2 h=2 s=n,
94 -0.326826 -0.007956434 w=2 h=2 s=n,
95 -0.32656682 -0.005324871 w=2 h=2 s=n,
96 -0.32582805 -0.005100759 w=2 h=2 s=n,
97 -0.32981756 0.0037846589 w=2 h=2 s=n,
98 -0.33236453 0.0075964746 w=2 h=2 s=n,
99 -0.3361111 0.0060446034 w=2 h=2 s=n,
100 -0.3368499 0.0058204923 w=2 h=2 s=n,
101 -0.3417002 0.011730617 w=2 h=2 s=n,
102 -0.34403 0.0140603995 w=2 h=2 s=n,
103 -0.35078532 0.016858552 w=2 h=2 s=n,
104 -0.35569188 0.020137005 w=2 h=2 s=n,
105 -0.3660567 0.028643196 w=2 h=2 s=n,
106 -0.34339797 0.01582941 w=2 h=2 s=n,
107 -0.34572777 0.018159194 w=2 h=2 s=n,
108 -0.3524831 0.020957347 w=2 h=2 s=n,
109 -0.35738966 0.0242358 w=2 h=2 s=n,
110 -0.3677545 0.03274199 w=2 h=2 s=n,
111 -0.36775625 0.032733016 w=2 h=2 s=n,
112 -0.36800632 0.031475935 w=2 h=2 s=n,
113 -0.36811078 0.030415386 w=2 h=2 s=n,
114 -0.33899993 -0.013644544 w=2 h=2 s=n,
115 -0.3322446 -0.016442697 w=2 h=2 s=n,
116 -0.3249145 -0.01790075 w=2 h=2 s=n,
117 -0.34424058 0.018607093 w=2 h=2 s=n,
118 -0.34657037 0.020936877 w=2 h=2 s=n,
119 -0.3533257 0.023735028 w=2 h=2 s=n,
120 -0.35823226 0.02701348 w=2 h=2 s=n,
121 -0.3685971 0.035519674 w=2 h=2 s=n,
122 -0.36859885 0.035510696 w=2 h=2 s=n,
123 -0.36884892 0.03425362 w=2 h=2 s=n,
124 -0.3690464 0.036067165 w=2 h=2 s=n,
125 -0.36904818 0.03605819 w=2 h=2 s=n,
126 -0.36929822 0.03480111 w=2 h=2 s=n,
127 -0.36845562 0.03202343 w=2 h=2 s=n,
128 -0.36856008 0.030962879 w=2 h=2 s=n,
129 -0.3668623 0.026864083 w=2 h=2 s=n,
130 -0.36693934 0.026081933 w=2 h=2 s=n,
131 -0.337451 -0.018750707 w=2 h=2 s=n,
132 -0.33069566 -0.02154886 w=2 h=2 s=n,
133 -0.32336554 -0.023006912 w=2 h=2 s=n,
134 -0.30515787 -0.069326684 w=2 h=2 s=n,
135 -0.29782775 -0.07078474 w=2 h=2 s=n,
136 -0.2993767 -0.065678574 w=2 h=2 s=n,
137 -0.301223 -0.056396518 w=2 h=2 s=n,
138 -0.30128825 -0.05573426 w=2 h=2 s=n,
139 -0.30102906 -0.053102694 w=2 h=2 s=n,
140 -0.30029026 -0.052878585 w=2 h=2 s=n,
141 -0.34468725 0.020852648 w=2 h=2 s=n,
142 -0.34701702 0.02318243 w=2 h=2 s=n,
143 -0.35377237 0.025980582 w=2 h=2 s=n,
144 -0.3586789 0.029259035 w=2 h=2 s=n,
145 -0.36904374 0.037765227 w=2 h=2 s=n,
146 -0.36949307 0.038312722 w=2 h=2 s=n,
147 -0.36949486 0.038303744 w=2 h=2 s=n,
148 -0.34810868 0.025817905 w=2 h=2 s=n,
149 -0.35486403 0.028616058 w=2 h=2 s=n,
150 -0.35977057 0.031894512 w=2 h=2 s=n,
151 -0.3701354 0.040400703 w=2 h=2 s=n,
152 -0.3705847 0.040948197 w=2 h=2 s=n,
153 -0.37058648 0.04093922 w=2 h=2 s=n,
154 -0.37013984 0.038693666 w=2 h=2 s=n,
155 -0.37038988 0.037436586 w=2 h=2 s=n,
156 -0.37465072 0.047033414 w=2 h=2 s=n,
157 -0.3746525 0.047024436 w=2 h=2 s=n,
158 -0.37420583 0.044778883 w=2 h=2 s=n,
159 -0.3744559 0.043521807 w=2 h=2 s=n,
160 -0.37336424 0.04088633 w=2 h=2 s=n,
161 -0.37252164 0.038108647 w=2 h=2 s=n,
162 -0.3726261 0.037048098 w=2 h=2 s=n,
163 -0.32962593 0.0040113525 w=2 h=2 s=n,
164 -0.32962415 0.004020329 w=2 h=2 s=n,
165 -0.33217114 0.007832145 w=2 h=2 s=n,
166 -0.33591768 0.0062802737 w=2 h=2 s=n,
167 -0.33665648 0.0060561625 w=2 h=2 s=n,
168 -0.34150678 0.011966287 w=2 h=2 s=n,
169 -0.34320456 0.016065082 w=2 h=2 s=n,
170 -0.34404716 0.018842764 w=2 h=2 s=n,
171 -0.34449384 0.021088317 w=2 h=2 s=n,
172 -0.34682363 0.0234181 w=2 h=2 s=n,
173 -0.34791526 0.026053576 w=2 h=2 s=n,
174 -0.3546706 0.028851729 w=2 h=2 s=n,
175 -0.35957715 0.03213018 w=2 h=2 s=n,
176 -0.36994198 0.04063637 w=2 h=2 s=n,
177 -0.3703913 0.041183867 w=2 h=2 s=n,
178 -0.3744573 0.047269084 w=2 h=2 s=n,
179 -0.38675135 0.07026964 w=2 h=2 s=n c=255 0 0 b=255 0 0,
180 -0.38694477 0.07003396 w=2 h=2 s=n c=255 0 0 b=255 0 0,
181 -0.38694656 0.07002499 w=2 h=2 s=n c=255 0 0 b=255 0 0,
182 -0.38649988 0.06777944 w=2 h=2 s=n c=255 0 0 b=255 0 0,
183 -0.38674992 0.06652235 w=2 h=2 s=n c=255 0 0 b=255 0 0,
184 -0.3883363 0.07017102 w=2 h=2 s=n c=255 0 0 b=255 0 0,
185 -0.3883381 0.07016204 w=2 h=2 s=n c=255 0 0 b=255 0 0,
186 -0.3878914 0.06791649 w=2 h=2 s=n c=255 0 0 b=255 0 0,
187 -0.38814148 0.066659406 w=2 h=2 s=n c=255 0 0 b=255 0 0,
188 -0.37584743 0.04365886 w=2 h=2 s=n,
189 -0.37475577 0.041023385 w=2 h=2 s=n,
190 -0.37391317 0.0382457 w=2 h=2 s=n,
191 -0.37401763 0.03718515 w=2 h=2 s=n,
192 -0.3699516 0.031099932 w=2 h=2 s=n,
193 -0.36825383 0.027001137 w=2 h=2 s=n,
194 -0.36833087 0.026218986 w=2 h=2 s=n,
195 -0.36788157 0.025671493 w=2 h=2 s=n,
196 -0.36814073 0.02303993 w=2 h=2 s=n,
197 -0.35777593 0.014533738 w=2 h=2 s=n,
198 -0.35544613 0.012203955 w=2 h=2 s=n,
199 -0.35059583 0.006293831 w=2 h=2 s=n,
200 -0.34804884 0.0024820147 w=2 h=2 s=n,
201 -0.34798363 0.0018197563 w=2 h=2 s=n,
202 -0.29298094 -0.10946872 w=2 h=2 s=n c=102 0 0 b=102 0 0,
203 -0.28367633 -0.12687638 w=2 h=2 s=n c=102 0 0 b=102 0 0,
204 -0.2958533 -0.086734354 w=2 h=2 s=n c=102 0 0 b=102 0 0,
205 -0.28852317 -0.0881924 w=2 h=2 s=n c=102 0 0 b=102 0 0,
206 -0.39295956 0.07016204 w=2 h=2 s=n c=255 0 0 b=255 0 0,
207 -0.39251292 0.06791649 w=2 h=2 s=n c=255 0 0 b=255 0 0,
208 -0.39276296 0.066659406 w=2 h=2 s=n c=255 0 0 b=255 0 0,
209 -0.3804689 0.04365886 w=2 h=2 s=n,
210 -0.37937725 0.041023385 w=2 h=2 s=n,
211 -0.37853464 0.0382457 w=2 h=2 s=n,
212 -0.3786391 0.03718515 w=2 h=2 s=n,
213 -0.37457308 0.031099932 w=2 h=2 s=n,
214 -0.37287533 0.027001137 w=2 h=2 s=n,
215 -0.37295234 0.026218986 w=2 h=2 s=n,
216 -0.37250304 0.025671493 w=2 h=2 s=n,
217 -0.37276223 0.02303993 w=2 h=2 s=n,
218 -0.3623974 0.014533738 w=2 h=2 s=n,
219 -0.3600676 0.012203955 w=2 h=2 s=n,
220 -0.3552173 0.006293831 w=2 h=2 s=n,
221 -0.35267034 0.0024820147 w=2 h=2 s=n,
222 -0.3526051 0.0018197563 w=2 h=2 s=n,
223 -0.28896984 -0.12963375 w=2 h=2 s=n c=102 0 0 b=102 0 0,
224 -0.27966526 -0.14704141 w=2 h=2 s=n c=102 0 0 b=102 0 0,
225 -0.27183038 -0.16595648 w=2 h=2 s=n c=102 0 0 b=102 0 0,
226 -0.27584147 -0.14579146 w=2 h=2 s=n c=102 0 0 b=102 0 0,
227 -0.34827456 0.029701592 w=2 h=2 s=n,
228 -0.3550299 0.032499745 w=2 h=2 s=n,
229 -0.35993645 0.0357782 w=2 h=2 s=n,
230 -0.37030128 0.04428439 w=2 h=2 s=n,
231 -0.3707506 0.044831883 w=2 h=2 s=n,
232 -0.3748166 0.0509171 w=2 h=2 s=n,
233 -0.38711065 0.07391765 w=2 h=2 s=n c=255 0 0 b=255 0 0,
234 -0.38730407 0.07368198 w=2 h=2 s=n c=255 0 0 b=255 0 0,
235 -0.41061956 0.15141611 w=2 h=2 s=n c=255 0 0 b=255 0 0,
236 -0.41081297 0.15118043 w=2 h=2 s=n c=255 0 0 b=255 0 0,
237 -0.41045368 0.14753242 w=2 h=2 s=n c=255 0 0 b=255 0 0,
238 -0.4118452 0.14766946 w=2 h=2 s=n c=255 0 0 b=255 0 0,
239 -0.4145559 0.15878047 w=2 h=2 s=n c=255 0 0 b=255 0 0,
240 -0.4147493 0.15854481 w=2 h=2 s=n c=255 0 0 b=255 0 0,
241 -0.41439 0.1548968 w=2 h=2 s=n c=255 0 0 b=255 0 0,
242 -0.41578153 0.15503384 w=2 h=2 s=n c=255 0 0 b=255 0 0,
243 -0.39227265 0.07753539 w=2 h=2 s=n c=255 0 0 b=255 0 0,
244 -0.39227444 0.07752642 w=2 h=2 s=n c=255 0 0 b=255 0 0,
245 -0.39689592 0.07752642 w=2 h=2 s=n c=255 0 0 b=255 0 0,
246 -0.28893694 -0.12996794 w=2 h=2 s=n c=102 0 0 b=102 0 0,
247 -0.27963236 -0.1473756 w=2 h=2 s=n c=102 0 0 b=102 0 0,
248 -0.27179748 -0.16629067 w=2 h=2 s=n c=102 0 0 b=102 0 0,
249 -0.27110052 -0.16858825 w=2 h=2 s=n c=102 0 0 b=102 0 0,
250 -0.27113342 -0.16825406 w=2 h=2 s=n c=102 0 0 b=102 0 0,
251 -0.26778963 -0.17478247 w=2 h=2 s=n c=102 0 0 b=102 0 0,
252 -0.26782253 -0.17444828 w=2 h=2 s=n c=102 0 0 b=102 0 0,
253 -0.2685195 -0.1721507 w=2 h=2 s=n c=102 0 0 b=102 0 0,
254 -0.2725306 -0.15198569 w=2 h=2 s=n c=102 0 0 b=102 0 0,
255 -0.41771093 0.1870668 w=2 h=2 s=n c=255 0 0 b=255 0 0,
256 -0.42164725 0.19443117 w=2 h=2 s=n c=255 0 0 b=255 0 0,
257 -0.42184067 0.1941955 w=2 h=2 s=n c=255 0 0 b=255 0 0,
258 -0.42693347 0.2071932 w=2 h=2 s=n c=255 0 0 b=255 0 0,
259 -0.42712688 0.20695752 w=2 h=2 s=n c=255 0 0 b=255 0 0,
260 -0.4200355 0.17130683 w=2 h=2 s=n c=255 0 0 b=255 0 0,
261 -0.4196762 0.16765882 w=2 h=2 s=n c=255 0 0 b=255 0 0,
262 -0.42106774 0.16779587 w=2 h=2 s=n c=255 0 0 b=255 0 0,
263 -0.38769338 0.035384145 w=2 h=2 s=n c=255 0 0 b=255 0 0,
264 -0.38362736 0.02929893 w=2 h=2 s=n,
265 -0.38192958 0.025200134 w=2 h=2 s=n,
266 -0.38200662 0.024417982 w=2 h=2 s=n,
267 -0.3815573 0.023870489 w=2 h=2 s=n,
268 -0.38181648 0.021238927 w=2 h=2 s=n,
269 -0.37145165 0.012732734 w=2 h=2 s=n,
270 -0.36912188 0.010402951 w=2 h=2 s=n,
271 -0.36427155 0.004492827 w=2 h=2 s=n,
272 -0.3617246 6.8101136E-4 w=2 h=2 s=n,
273 -0.36165935 1.875292E-5 w=2 h=2 s=n,
274 -0.27090675 -0.16956243 w=2 h=2 s=n c=102 0 0 b=102 0 0,
275 -0.26759586 -0.17575665 w=2 h=2 s=n c=102 0 0 b=102 0 0,
276 -0.25706655 -0.20117664 w=2 h=2 s=n c=102 0 0 b=102 0 0,
277 -0.25726032 -0.20020248 w=2 h=2 s=n c=102 0 0 b=102 0 0,
278 -0.25729322 -0.19986828 w=2 h=2 s=n c=102 0 0 b=102 0 0,
279 -0.27011186 0.035822287 w=2 h=2 s=n,
280 -0.27011007 0.035831265 w=2 h=2 s=n,
281 -0.27265707 0.039643083 w=2 h=2 s=n,
282 -0.4196577 0.20683286 w=2 h=2 s=n c=255 0 0 b=255 0 0,
283 -0.42359406 0.21419723 w=2 h=2 s=n c=255 0 0 b=255 0 0,
284 -0.42888024 0.22695926 w=2 h=2 s=n c=255 0 0 b=255 0 0,
285 -0.42907366 0.2267236 w=2 h=2 s=n c=255 0 0 b=255 0 0,
286 -0.43140355 0.23527743 w=2 h=2 s=n c=255 0 0 b=255 0 0,
287 -0.43159696 0.23504177 w=2 h=2 s=n c=255 0 0 b=255 0 0,
288 -0.42965016 0.21527569 w=2 h=2 s=n c=255 0 0 b=255 0 0,
289 -0.42602196 0.17044397 w=2 h=2 s=n c=255 0 0 b=255 0 0,
290 -0.42073578 0.15768193 w=2 h=2 s=n c=255 0 0 b=255 0 0,
291 -0.39722687 0.08018348 w=2 h=2 s=n c=255 0 0 b=255 0 0,
292 -0.39722866 0.080174506 w=2 h=2 s=n c=255 0 0 b=255 0 0,
293 -0.40185013 0.080174506 w=2 h=2 s=n c=255 0 0 b=255 0 0,
294 -0.3979138 0.07281013 w=2 h=2 s=n c=255 0 0 b=255 0 0,
295 -0.39746714 0.070564575 w=2 h=2 s=n c=255 0 0 b=255 0 0,
296 -0.39771718 0.0693075 w=2 h=2 s=n c=255 0 0 b=255 0 0,
297 -0.38542312 0.04630695 w=2 h=2 s=n c=255 0 0 b=255 0 0,
298 -0.3843315 0.043671474 w=2 h=2 s=n,
299 -0.3834889 0.04089379 w=2 h=2 s=n,
300 -0.38359332 0.03983324 w=2 h=2 s=n,
301 -0.3926476 0.038032234 w=2 h=2 s=n c=255 0 0 b=255 0 0,
302 -0.40544903 0.08126622 w=2 h=2 s=n c=255 0 0 b=255 0 0,
303 -0.40151268 0.07390184 w=2 h=2 s=n c=255 0 0 b=255 0 0,
304 -0.40106604 0.07165629 w=2 h=2 s=n c=255 0 0 b=255 0 0,
305 -0.40131608 0.07039921 w=2 h=2 s=n c=255 0 0 b=255 0 0,
306 -0.38902202 0.04739866 w=2 h=2 s=n c=255 0 0 b=255 0 0,
307 -0.38793036 0.044763185 w=2 h=2 s=n c=255 0 0 b=255 0 0,
308 -0.38708776 0.0419855 w=2 h=2 s=n c=255 0 0 b=255 0 0,
309 -0.38719222 0.04092495 w=2 h=2 s=n c=255 0 0 b=255 0 0,
310 -0.3962465 0.039123945 w=2 h=2 s=n c=255 0 0 b=255 0 0,
311 -0.39129224 0.036475856 w=2 h=2 s=n c=255 0 0 b=255 0 0,
312 -0.38722625 0.03039064 w=2 h=2 s=n c=255 0 0 b=255 0 0,
313 -0.38552848 0.026291845 w=2 h=2 s=n c=255 0 0 b=255 0 0,
314 -0.3856055 0.025509693 w=2 h=2 s=n c=255 0 0 b=255 0 0,
315 -0.39823532 0.03892806 w=2 h=2 s=n c=255 0 0 b=255 0 0,
316 -0.3932811 0.036279973 w=2 h=2 s=n c=255 0 0 b=255 0 0,
317 -0.38921508 0.030194756 w=2 h=2 s=n c=255 0 0 b=255 0 0,
318 -0.3875173 0.02609596 w=2 h=2 s=n c=255 0 0 b=255 0 0,
319 -0.38759434 0.02531381 w=2 h=2 s=n c=255 0 0 b=255 0 0,
320 -0.38399547 0.024222098 w=2 h=2 s=n,
321 -0.38354614 0.023674604 w=2 h=2 s=n,
322 -0.38380533 0.021043042 w=2 h=2 s=n,
323 -0.25667405 -0.20247048 w=2 h=2 s=n c=102 0 0 b=102 0 0,
324 -0.22421329 -0.26320034 w=2 h=2 s=n c=102 0 0 b=102 0 0,
325 -0.22460575 -0.2619065 w=2 h=2 s=n c=102 0 0 b=102 0 0,
326 -0.22479954 -0.26093233 w=2 h=2 s=n c=102 0 0 b=102 0 0,
327 -0.22483245 -0.26059815 w=2 h=2 s=n c=102 0 0 b=102 0 0,
328 -0.24571592 0.045927428 w=2 h=2 s=n,
329 -0.24571413 0.045936402 w=2 h=2 s=n,
330 -0.19391347 0.08054849 w=2 h=2 s=n,
331 -0.21830943 0.070443355 w=2 h=2 s=n,
332 -0.22085641 0.07425517 w=2 h=2 s=n,
333 -0.34379104 0.022785032 w=2 h=2 s=n,
334 -0.3461208 0.025114816 w=2 h=2 s=n,
335 -0.34721246 0.02775029 w=2 h=2 s=n,
336 -0.34757176 0.031398308 w=2 h=2 s=n,
337 -0.3543271 0.03419646 w=2 h=2 s=n,
338 -0.35923365 0.03747491 w=2 h=2 s=n,
339 -0.36959848 0.045981105 w=2 h=2 s=n,
340 -0.3700478 0.046528596 w=2 h=2 s=n,
341 -0.3741138 0.052613817 w=2 h=2 s=n,
342 -0.38640785 0.07561436 w=2 h=2 s=n c=255 0 0 b=255 0 0,
343 -0.40991676 0.15311281 w=2 h=2 s=n c=255 0 0 b=255 0 0,
344 -0.41700813 0.1887635 w=2 h=2 s=n c=255 0 0 b=255 0 0,
345 -0.4189549 0.20852958 w=2 h=2 s=n c=255 0 0 b=255 0 0,
346 -0.4189549 0.21085274 w=2 h=2 s=n c=255 0 0 b=255 0 0,
347 -0.4196577 0.20915602 w=2 h=2 s=n c=255 0 0 b=255 0 0,
348 -0.42359406 0.2165204 w=2 h=2 s=n c=255 0 0 b=255 0 0,
349 -0.42888024 0.22928242 w=2 h=2 s=n c=255 0 0 b=255 0 0,
350 -0.43140355 0.2376006 w=2 h=2 s=n c=255 0 0 b=255 0 0,
351 -0.43159696 0.23736493 w=2 h=2 s=n c=255 0 0 b=255 0 0,
352 -0.45544496 0.35846502 w=2 h=2 s=n c=255 0 0 b=255 0 0,
353 -0.45563838 0.35822934 w=2 h=2 s=n c=255 0 0 b=255 0 0,
354 -0.45563838 0.35590616 w=2 h=2 s=n c=255 0 0 b=255 0 0,
355 -0.45649162 0.36028925 w=2 h=2 s=n c=255 0 0 b=255 0 0,
356 -0.45649162 0.3579661 w=2 h=2 s=n c=255 0 0 b=255 0 0,
357 -0.4324502 0.23710169 w=2 h=2 s=n c=255 0 0 b=255 0 0,
358 -0.43050343 0.21733563 w=2 h=2 s=n c=255 0 0 b=255 0 0,
359 -0.40567628 0.08136034 w=2 h=2 s=n c=255 0 0 b=255 0 0,
360 -0.40173993 0.07399596 w=2 h=2 s=n c=255 0 0 b=255 0 0,
361 -0.40129325 0.07175041 w=2 h=2 s=n c=255 0 0 b=255 0 0,
362 -0.4015433 0.07049333 w=2 h=2 s=n c=255 0 0 b=255 0 0,
363 -0.38924924 0.04749278 w=2 h=2 s=n c=255 0 0 b=255 0 0,
364 -0.3881576 0.044857305 w=2 h=2 s=n c=255 0 0 b=255 0 0,
365 -0.387315 0.042079624 w=2 h=2 s=n c=255 0 0 b=255 0 0,
366 -0.38741946 0.04101907 w=2 h=2 s=n c=255 0 0 b=255 0 0,
367 -0.3964737 0.039218068 w=2 h=2 s=n c=255 0 0 b=255 0 0,
368 -0.39846256 0.039022185 w=2 h=2 s=n c=255 0 0 b=255 0 0,
369 -0.40000466 0.039022185 w=2 h=2 s=n c=255 0 0 b=255 0 0,
370 -0.3997774 0.03892806 w=2 h=2 s=n c=255 0 0 b=255 0 0,
371 -0.3948232 0.036279973 w=2 h=2 s=n c=255 0 0 b=255 0 0,
372 -0.39075717 0.030194756 w=2 h=2 s=n c=255 0 0 b=255 0 0,
373 -0.3890594 0.02609596 w=2 h=2 s=n c=255 0 0 b=255 0 0,
374 -0.38913643 0.02531381 w=2 h=2 s=n c=255 0 0 b=255 0 0,
375 -0.38553753 0.024222098 w=2 h=2 s=n c=255 0 0 b=255 0 0,
376 -0.38508824 0.023674604 w=2 h=2 s=n c=255 0 0 b=255 0 0,
377 -0.38534743 0.021043042 w=2 h=2 s=n c=255 0 0 b=255 0 0,
378 -0.39003742 0.025134591 w=2 h=2 s=n c=255 0 0 b=255 0 0,
379 -0.38643855 0.02404288 w=2 h=2 s=n c=255 0 0 b=255 0 0,
380 -0.38598922 0.023495387 w=2 h=2 s=n c=255 0 0 b=255 0 0,
381 -0.3862484 0.020863824 w=2 h=2 s=n c=255 0 0 b=255 0 0,
382 -0.38470632 0.020863824 w=2 h=2 s=n,
383 -0.38856104 0.019905895 w=2 h=2 s=n c=255 0 0 b=255 0 0,
384 -0.38701898 0.019905895 w=2 h=2 s=n c=255 0 0 b=255 0 0,
385 -0.38611796 0.020085111 w=2 h=2 s=n c=255 0 0 b=255 0 0,
386 -0.38412914 0.020280996 w=2 h=2 s=n,
387 -0.3737643 0.011774805 w=2 h=2 s=n,
388 -0.3714345 0.009445023 w=2 h=2 s=n,
389 -0.3665842 0.0035348982 w=2 h=2 s=n,
390 -0.36403725 -2.7691788E-4 w=2 h=2 s=n,
391 -0.363972 -9.391763E-4 w=2 h=2 s=n,
392 -0.3871084 0.01984614 w=2 h=2 s=n c=255 0 0 b=255 0 0,
393 -0.3862074 0.020025356 w=2 h=2 s=n c=255 0 0 b=255 0 0,
394 -0.38421854 0.02022124 w=2 h=2 s=n,
395 -0.37385374 0.011715049 w=2 h=2 s=n,
396 -0.37152395 0.009385266 w=2 h=2 s=n,
397 -0.36667365 0.0034751422 w=2 h=2 s=n,
398 -0.36412665 -3.3667372E-4 w=2 h=2 s=n,
399 -0.36406144 -9.989322E-4 w=2 h=2 s=n,
400 -0.36174878 -4.1002917E-5 w=2 h=2 s=n,
401 -0.35269454 0.0017600005 w=2 h=2 s=n,
402 -0.34807304 0.0017600005 w=2 h=2 s=n,
403 -0.3466815 0.0016229467 w=2 h=2 s=n,
404 -0.34177497 -0.0016555061 w=2 h=2 s=n,
405 -0.34093568 -0.0044222423 w=2 h=2 s=n,
406 -0.33908936 -0.0137043 w=2 h=2 s=n,
407 -0.34435037 -0.02157795 w=2 h=2 s=n,
408 -0.34426093 -0.021518195 w=2 h=2 s=n,
409 -0.34271201 -0.026624357 w=2 h=2 s=n,
410 -0.33595666 -0.02942251 w=2 h=2 s=n,
411 -0.3104189 -0.07720034 w=2 h=2 s=n,
412 -0.29824194 -0.117342375 w=2 h=2 s=n c=102 0 0 b=102 0 0,
413 -0.29423085 -0.1375074 w=2 h=2 s=n c=102 0 0 b=102 0 0,
414 -0.29419795 -0.13784158 w=2 h=2 s=n c=102 0 0 b=102 0 0,
415 -0.25665832 -0.20254971 w=2 h=2 s=n c=102 0 0 b=102 0 0,
416 -0.22419752 -0.26327956 w=2 h=2 s=n c=102 0 0 b=102 0 0,
417 -0.22356154 -0.26423138 w=2 h=2 s=n c=102 0 0 b=102 0 0,
418 -0.2235773 -0.26415214 w=2 h=2 s=n c=102 0 0 b=102 0 0,
419 -0.22396979 -0.2628583 w=2 h=2 s=n c=102 0 0 b=102 0 0,
420 -0.22416356 -0.26188415 w=2 h=2 s=n c=102 0 0 b=102 0 0,
421 -0.22419648 -0.26154995 w=2 h=2 s=n c=102 0 0 b=102 0 0,
422 -0.17400502 0.09688694 w=2 h=2 s=n,
423 -0.19840097 0.08678181 w=2 h=2 s=n,
424 -0.20094794 0.09059362 w=2 h=2 s=n,
425 -0.20034903 0.091323406 w=2 h=2 s=n,
426 -0.22025749 0.07498495 w=2 h=2 s=n,
427 -0.27205813 0.040372863 w=2 h=2 s=n,
428 -0.3315722 0.008561929 w=2 h=2 s=n,
429 -0.33531877 0.0070100576 w=2 h=2 s=n,
430 -0.33605757 0.0067859464 w=2 h=2 s=n,
431 -0.34090787 0.012696071 w=2 h=2 s=n,
432 -0.34260565 0.016794866 w=2 h=2 s=n,
433 -0.34344825 0.019572547 w=2 h=2 s=n,
434 -0.34389493 0.021818101 w=2 h=2 s=n,
435 -0.34319213 0.023514817 w=2 h=2 s=n,
436 -0.45575508 0.36161372 w=2 h=2 s=n c=255 0 0 b=255 0 0,
437 -0.4559485 0.36137804 w=2 h=2 s=n c=255 0 0 b=255 0 0,
438 -0.45680174 0.36343798 w=2 h=2 s=n c=255 0 0 b=255 0 0,
439 -0.46283355 0.3833222 w=2 h=2 s=n c=255 0 0 b=255 0 0,
440 -0.46252343 0.38017347 w=2 h=2 s=n c=255 0 0 b=255 0 0,
441 -0.46252343 0.37785032 w=2 h=2 s=n c=255 0 0 b=255 0 0,
442 -0.48467422 0.12358562 w=2 h=2 s=n c=255 0 0 b=255 0 0,
443 -0.48073786 0.11622124 w=2 h=2 s=n c=255 0 0 b=255 0 0,
444 -0.4802912 0.11397569 w=2 h=2 s=n c=255 0 0 b=255 0 0,
445 -0.48054126 0.11271861 w=2 h=2 s=n c=255 0 0 b=255 0 0,
446 -0.49142933 0.116021484 w=2 h=2 s=n c=255 0 0 b=255 0 0,
447 -0.4124314 0.0737962 w=2 h=2 s=n c=255 0 0 b=255 0 0,
448 -0.40013734 0.05079565 w=2 h=2 s=n c=255 0 0 b=255 0 0,
449 -0.3990457 0.048160173 w=2 h=2 s=n c=255 0 0 b=255 0 0,
450 -0.3982031 0.045382492 w=2 h=2 s=n c=255 0 0 b=255 0 0,
451 -0.39830756 0.04432194 w=2 h=2 s=n c=255 0 0 b=255 0 0,
452 -0.4073618 0.042520937 w=2 h=2 s=n c=255 0 0 b=255 0 0,
453 -0.40935066 0.04232505 w=2 h=2 s=n c=255 0 0 b=255 0 0,
454 -0.41089275 0.04232505 w=2 h=2 s=n c=255 0 0 b=255 0 0,
455 -0.48696053 0.0155885 w=2 h=2 s=n c=255 0 0 b=255 0 0,
456 -0.48336163 0.014496787 w=2 h=2 s=n c=255 0 0 b=255 0 0,
457 -0.48291233 0.013949295 w=2 h=2 s=n c=255 0 0 b=255 0 0,
458 -0.4831715 0.011317732 w=2 h=2 s=n c=255 0 0 b=255 0 0,
459 -0.48548415 0.010359802 w=2 h=2 s=n c=255 0 0 b=255 0 0,
460 -0.52880275 -0.24633385 w=2 h=2 s=n,
461 -0.52871335 -0.2462741 w=2 h=2 s=n,
462 -0.5271644 -0.25138026 w=2 h=2,
463 -0.2943069 -0.13820073 w=2 h=2 s=n c=102 0 0 b=102 0 0,
464 -0.2890459 -0.13032709 w=2 h=2 s=n c=102 0 0 b=102 0 0,
465 -0.2797413 -0.14773475 w=2 h=2 s=n c=102 0 0 b=102 0 0,
466 -0.2719064 -0.16664982 w=2 h=2 s=n c=102 0 0 b=102 0 0,
467 -0.27120945 -0.1689474 w=2 h=2 s=n c=102 0 0 b=102 0 0,
468 -0.27101567 -0.16992158 w=2 h=2 s=n c=102 0 0 b=102 0 0,
469 -0.27226353 -0.18259124 w=2 h=2 s=n c=102 0 0 b=102 0 0,
470 -0.2721546 -0.1822321 w=2 h=2 s=n c=102 0 0 b=102 0 0,
471 -0.2688437 -0.18842632 w=2 h=2 s=n c=102 0 0 b=102 0 0,
472 -0.2583144 -0.21384631 w=2 h=2 s=n c=102 0 0 b=102 0 0,
473 -0.2579219 -0.21514015 w=2 h=2 s=n c=102 0 0 b=102 0 0,
474 -0.25790617 -0.21521938 w=2 h=2 s=n c=102 0 0 b=102 0 0,
475 -0.2577851 -0.21644829 w=2 h=2 s=n c=102 0 0 b=102 0 0,
476 -0.25653726 -0.20377862 w=2 h=2 s=n c=102 0 0 b=102 0 0,
477 -0.22407648 -0.2645085 w=2 h=2 s=n c=102 0 0 b=102 0 0,
478 -0.22179326 -0.27203524 w=2 h=2 s=n c=102 0 0 b=102 0 0,
479 -0.2219143 -0.2708063 w=2 h=2 s=n c=102 0 0 b=102 0 0,
480 -0.22127832 -0.27175814 w=2 h=2 s=n c=102 0 0 b=102 0 0,
481 -0.22108124 -0.27212685 w=2 h=2 s=n c=102 0 0 b=102 0 0,
482 -0.22336444 -0.2646001 w=2 h=2 s=n c=102 0 0 b=102 0 0,
483 -0.22338021 -0.26452088 w=2 h=2 s=n c=102 0 0 b=102 0 0,
484 -0.20629685 -0.28533703 w=2 h=2 s=n c=102 0 0 b=102 0 0,
485 -0.20649393 -0.2849683 w=2 h=2 s=n c=102 0 0 b=102 0 0,
486 -0.20688641 -0.28367445 w=2 h=2 s=n c=102 0 0 b=102 0 0,
487 -0.20708019 -0.28270027 w=2 h=2 s=n c=102 0 0 b=102 0 0,
488 -0.2071131 -0.2823661 w=2 h=2 s=n c=102 0 0 b=102 0 0,
489 -0.26943183 -0.153642 w=2 h=2 s=n c=102 0 0 b=102 0 0,
490 -0.27274272 -0.14744776 w=2 h=2 s=n c=102 0 0 b=102 0 0,
491 -0.2805776 -0.1285327 w=2 h=2 s=n c=102 0 0 b=102 0 0,
492 -0.29275456 -0.088390656 w=2 h=2 s=n c=102 0 0 b=102 0 0,
493 -0.28542444 -0.08984871 w=2 h=2 s=n c=102 0 0 b=102 0 0,
494 -0.19306025 -0.11786708 w=2 h=2 s=n c=102 0 0 b=102 0 0,
495 -0.19615899 -0.11621077 w=2 h=2 s=n c=102 0 0 b=102 0 0,
496 -0.20546357 -0.0988031 w=2 h=2 s=n c=102 0 0 b=102 0 0,
497 -0.20701252 -0.093696944 w=2 h=2 s=n c=102 0 0 b=102 0 0,
498 -0.20885883 -0.084414884 w=2 h=2 s=n,
499 -0.20892406 -0.083752625 w=2 h=2 s=n,
500 -0.20866486 -0.081121065 w=2 h=2 s=n,
501 -0.20792608 -0.08089695 w=2 h=2 s=n,
;
VLABELS
2 'sfb3_chlamydomonas' x=12 y=3 f='Dialog-PLAIN-10',
3 'sfb3_physcomitrella' x=12 y=5 f='Dialog-PLAIN-10',
4 'sfb3_populus' x=11 y=8 f='Dialog-PLAIN-10',
5 'sfb3_oryza' x=10 y=10 f='Dialog-PLAIN-10',
6 'sfb3_arabidopsis' x=-33 y=12 f='Dialog-PLAIN-10',
7 'sfb3_dictyostelium' x=-38 y=13 f='Dialog-PLAIN-10',
8 'sfb3_ehistolytica' x=-36 y=14 f='Dialog-PLAIN-10',
9 'sfb3_candida_g' x=-35 y=15 f='Dialog-PLAIN-10',
10 'sfb3_Sbay_c186_10633' x=-55 y=5 f='Dialog-PLAIN-10',
11 'sfb3_Scerevisiae' x=-44 y=29 f='Dialog-PLAIN-10',
12 'sfb3_Spar_c34_10020' x=-57 y=-6 f='Dialog-PLAIN-10',
13 'sfb3_Scas_Contig580_9' x=-63 y=-7 f='Dialog-PLAIN-10',
14 'sfb3_kluyeromyces' x=-54 y=1 f='Dialog-PLAIN-10',
15 'sfb3_candida_a' x=-85 y=10 f='Dialog-PLAIN-10',
16 'sfb3_debaryomyces' x=-106 y=8 f='Dialog-PLAIN-10',
17 'sbf3_yarrowia' x=-80 y=5 f='Dialog-PLAIN-10',
18 'sfb3_neurosopora' x=-99 y=3 f='Dialog-PLAIN-10',
19 'sfb3_aspergillus' x=-91 y=1 f='Dialog-PLAIN-10',
20 'sfb3_spombe' x=-75 y=-2 f='Dialog-PLAIN-10',
21 'sfb3_ustilago' x=-75 y=-4 f='Dialog-PLAIN-10',
22 'sfb3_monsiga' f='Dialog-PLAIN-10',
23 'sfb3_ciona' x=-31 y=-8 f='Dialog-PLAIN-10',
24 'sfb3_xenopus' x=-35 y=-9 f='Dialog-PLAIN-10',
25 'sfb3_gallus' x=-27 y=-4 f='Dialog-PLAIN-10',
26 'sfb3_homo' x=-23 y=6 f='Dialog-PLAIN-10',
27 'sfb3_bos' x=-16 y=-33 f='Dialog-PLAIN-10',
28 'sfb3' x=-3 y=-22 f='Dialog-PLAIN-10',
29 'sfb3_rat' x=-12 y=15 f='Dialog-PLAIN-10',
30 'sfb3_danio' x=10 y=-4 f='Dialog-PLAIN-10',
31 'sfb3_apis' x=11 y=-2 f='Dialog-PLAIN-10',
32 'sfb3_drosophila' x=12 y=1 f='Dialog-PLAIN-10',
462 'sfb3_monosiga' x=-43 y=-6 f='Dialog-PLAIN-10',
;
EDGES
1 1 2 s=8 w=0.32284373,
2 33 1 s=7 w=0.0074737337,
3 34 33 s=24 w=0.004055235,
4 35 1 s=24 w=0.004055235,
5 35 34 s=7 w=0.0074737337,
6 36 34 s=23 w=7.7203964E-4,
7 37 35 s=23 w=7.7203964E-4,
8 37 36 s=7 w=0.0074737337,
9 38 36 s=68 w=7.8593654E-4,
10 39 37 s=68 w=7.8593654E-4,
11 39 38 s=7 w=0.0074737337,
12 40 35 s=68 w=7.8593654E-4,
13 40 39 s=23 w=7.7203964E-4,
14 41 33 s=16 w=0.004584432,
15 42 34 s=16 w=0.004584432,
16 42 41 s=24 w=0.004055235,
17 43 36 s=16 w=0.004584432,
18 43 42 s=23 w=7.7203964E-4,
19 44 38 s=16 w=0.004584432,
20 44 43 s=68 w=7.8593654E-4,
21 45 43 s=39 w=0.0073119253,
22 46 44 s=39 w=0.0073119253,
23 46 45 s=68 w=7.8593654E-4,
24 47 38 s=39 w=0.0073119253,
25 47 46 s=16 w=0.004584432,
26 48 33 s=6 w=0.0010656831,
27 49 41 s=6 w=0.0010656831,
28 49 48 s=16 w=0.004584432,
29 50 42 s=6 w=0.0010656831,
30 50 49 s=24 w=0.004055235,
31 51 43 s=6 w=0.0010656831,
32 51 50 s=23 w=7.7203964E-4,
33 52 45 s=6 w=0.0010656831,
34 52 51 s=39 w=0.0073119253,
35 53 51 s=22 w=0.0076455944,
36 54 52 s=22 w=0.0076455944,
37 54 53 s=39 w=0.0073119253,
38 55 45 s=22 w=0.0076455944,
39 55 54 s=6 w=0.0010656831,
40 56 46 s=22 w=0.0076455944,
41 56 55 s=68 w=7.8593654E-4,
42 57 56 s=71 w=0.002644296,
43 58 46 s=71 w=0.002644296,
44 58 57 s=22 w=0.0076455944,
45 59 47 s=71 w=0.002644296,
46 59 58 s=16 w=0.004584432,
47 60 38 s=71 w=0.002644296,
48 60 59 s=39 w=0.0073119253,
49 61 39 s=71 w=0.002644296,
50 61 60 s=7 w=0.0074737337,
51 62 48 s=5 w=0.0012817055,
52 63 49 s=5 w=0.0012817055,
53 63 62 s=16 w=0.004584432,
54 64 50 s=5 w=0.0012817055,
55 64 63 s=24 w=0.004055235,
56 65 51 s=5 w=0.0012817055,
57 65 64 s=23 w=7.7203964E-4,
58 66 53 s=5 w=0.0012817055,
59 66 65 s=22 w=0.0076455944,
60 67 54 s=5 w=0.0012817055,
61 67 66 s=39 w=0.0073119253,
62 68 66 s=28 w=0.00329481,
63 69 67 s=28 w=0.00329481,
64 69 68 s=39 w=0.0073119253,
65 70 54 s=28 w=0.00329481,
66 70 69 s=5 w=0.0012817055,
67 71 55 s=28 w=0.00329481,
68 71 70 s=6 w=0.0010656831,
69 72 56 s=28 w=0.00329481,
70 72 71 s=68 w=7.8593654E-4,
71 73 57 s=28 w=0.00329481,
72 73 72 s=71 w=0.002644296,
73 74 69 s=38 w=0.005901059,
74 75 70 s=38 w=0.005901059,
75 75 74 s=5 w=0.0012817055,
76 76 71 s=38 w=0.005901059,
77 76 75 s=6 w=0.0010656831,
78 77 72 s=38 w=0.005901059,
79 77 76 s=68 w=7.8593654E-4,
80 78 73 s=38 w=0.005901059,
81 78 77 s=71 w=0.002644296,
82 79 57 s=38 w=0.005901059,
83 79 78 s=28 w=0.00329481,
84 80 58 s=38 w=0.005901059,
85 80 79 s=22 w=0.0076455944,
86 81 59 s=38 w=0.005901059,
87 81 80 s=16 w=0.004584432,
88 82 74 s=37 w=0.013408389,
89 83 75 s=37 w=0.013408389,
90 83 82 s=5 w=0.0012817055,
91 84 76 s=37 w=0.013408389,
92 84 83 s=6 w=0.0010656831,
93 85 77 s=37 w=0.013408389,
94 85 84 s=68 w=7.8593654E-4,
95 86 78 s=37 w=0.013408389,
96 86 85 s=71 w=0.002644296,
97 87 81 s=75 w=6.654628E-4,
98 88 59 s=75 w=6.654628E-4,
99 88 87 s=38 w=0.005901059,
100 89 60 s=75 w=6.654628E-4,
101 89 88 s=39 w=0.0073119253,
102 90 61 s=75 w=6.654628E-4,
103 90 89 s=7 w=0.0074737337,
104 91 88 s=80 w=0.0028912316,
105 92 89 s=80 w=0.0028912316,
106 92 91 s=39 w=0.0073119253,
107 93 90 s=80 w=0.0028912316,
108 93 92 s=7 w=0.0074737337,
109 94 61 s=80 w=0.0028912316,
110 94 93 s=75 w=6.654628E-4,
111 95 39 s=80 w=0.0028912316,
112 95 94 s=71 w=0.002644296,
113 96 40 s=80 w=0.0028912316,
114 96 95 s=23 w=7.7203964E-4,
115 97 62 s=11 w=9.152153E-6,
116 98 63 s=11 w=9.152153E-6,
117 98 97 s=16 w=0.004584432,
118 99 64 s=11 w=9.152153E-6,
119 99 98 s=24 w=0.004055235,
120 100 65 s=11 w=9.152153E-6,
121 100 99 s=23 w=7.7203964E-4,
122 101 66 s=11 w=9.152153E-6,
123 101 100 s=22 w=0.0076455944,
124 102 68 s=11 w=9.152153E-6,
125 102 101 s=28 w=0.00329481,
126 103 69 s=11 w=9.152153E-6,
127 103 102 s=39 w=0.0073119253,
128 104 74 s=11 w=9.152153E-6,
129 104 103 s=38 w=0.005901059,
130 105 82 s=11 w=9.152153E-6,
131 105 104 s=37 w=0.013408389,
132 106 101 s=21 w=0.004436503,
133 107 102 s=21 w=0.004436503,
134 107 106 s=28 w=0.00329481,
135 108 103 s=21 w=0.004436503,
136 108 107 s=39 w=0.0073119253,
137 109 104 s=21 w=0.004436503,
138 109 108 s=38 w=0.005901059,
139 110 105 s=21 w=0.004436503,
140 110 109 s=37 w=0.013408389,
141 111 82 s=21 w=0.004436503,
142 111 110 s=11 w=9.152153E-6,
143 112 83 s=21 w=0.004436503,
144 112 111 s=5 w=0.0012817055,
145 113 84 s=21 w=0.004436503,
146 113 112 s=6 w=0.0010656831,
147 114 91 s=79 w=0.009463904,
148 115 92 s=79 w=0.009463904,
149 115 114 s=39 w=0.0073119253,
150 116 93 s=79 w=0.009463904,
151 116 115 s=7 w=0.0074737337,
152 117 106 s=20 w=0.0029026703,
153 118 107 s=20 w=0.0029026703,
154 118 117 s=28 w=0.00329481,
155 119 108 s=20 w=0.0029026703,
156 119 118 s=39 w=0.0073119253,
157 120 109 s=20 w=0.0029026703,
158 120 119 s=38 w=0.005901059,
159 121 110 s=20 w=0.0029026703,
160 121 120 s=37 w=0.013408389,
161 122 111 s=20 w=0.0029026703,
162 122 121 s=11 w=9.152153E-6,
163 123 112 s=20 w=0.0029026703,
164 123 122 s=5 w=0.0012817055,
165 124 121 s=36 w=7.0826086E-4,
166 125 122 s=36 w=7.0826086E-4,
167 125 124 s=11 w=9.152153E-6,
168 126 123 s=36 w=7.0826086E-4,
169 126 125 s=5 w=0.0012817055,
170 127 112 s=36 w=7.0826086E-4,
171 127 126 s=20 w=0.0029026703,
172 128 113 s=36 w=7.0826086E-4,
173 128 127 s=6 w=0.0010656831,
174 129 84 s=36 w=7.0826086E-4,
175 129 128 s=21 w=0.004436503,
176 130 85 s=36 w=7.0826086E-4,
177 130 129 s=68 w=7.8593654E-4,
178 131 114 s=81 w=0.005335926,
179 132 115 s=81 w=0.005335926,
180 132 131 s=39 w=0.0073119253,
181 133 116 s=81 w=0.005335926,
182 133 132 s=7 w=0.0074737337,
183 134 132 s=87 w=0.054174706,
184 135 133 s=87 w=0.054174706,
185 135 134 s=7 w=0.0074737337,
186 136 116 s=87 w=0.054174706,
187 136 135 s=81 w=0.005335926,
188 137 93 s=87 w=0.054174706,
189 137 136 s=79 w=0.009463904,
190 138 94 s=87 w=0.054174706,
191 138 137 s=75 w=6.654628E-4,
192 139 95 s=87 w=0.054174706,
193 139 138 s=71 w=0.002644296,
194 140 96 s=87 w=0.054174706,
195 140 139 s=23 w=7.7203964E-4,
196 141 117 s=19 w=0.002289547,
197 142 118 s=19 w=0.002289547,
198 142 141 s=28 w=0.00329481,
199 143 119 s=19 w=0.002289547,
200 143 142 s=39 w=0.0073119253,
201 144 120 s=19 w=0.002289547,
202 144 143 s=38 w=0.005901059,
203 145 121 s=19 w=0.002289547,
204 145 144 s=37 w=0.013408389,
205 146 124 s=19 w=0.002289547,
206 146 145 s=36 w=7.0826086E-4,
207 147 125 s=19 w=0.002289547,
208 147 146 s=11 w=9.152153E-6,
209 148 142 s=27 w=0.0028526182,
210 149 143 s=27 w=0.0028526182,
211 149 148 s=39 w=0.0073119253,
212 150 144 s=27 w=0.0028526182,
213 150 149 s=38 w=0.005901059,
214 151 145 s=27 w=0.0028526182,
215 151 150 s=37 w=0.013408389,
216 152 146 s=27 w=0.0028526182,
217 152 151 s=36 w=7.0826086E-4,
218 153 147 s=27 w=0.0028526182,
219 153 152 s=11 w=9.152153E-6,
220 154 125 s=27 w=0.0028526182,
221 154 153 s=19 w=0.002289547,
222 155 126 s=27 w=0.0028526182,
223 155 154 s=5 w=0.0012817055,
224 156 152 s=35 w=0.007318629,
225 157 153 s=35 w=0.007318629,
226 157 156 s=11 w=9.152153E-6,
227 158 154 s=35 w=0.007318629,
228 158 157 s=19 w=0.002289547,
229 159 155 s=35 w=0.007318629,
230 159 158 s=5 w=0.0012817055,
231 160 126 s=35 w=0.007318629,
232 160 159 s=27 w=0.0028526182,
233 161 127 s=35 w=0.007318629,
234 161 160 s=20 w=0.0029026703,
235 162 128 s=35 w=0.007318629,
236 162 161 s=6 w=0.0010656831,
237 163 62 s=4 w=3.0487328E-4,
238 164 97 s=4 w=3.0487328E-4,
239 164 163 s=11 w=9.152153E-6,
240 165 98 s=4 w=3.0487328E-4,
241 165 164 s=16 w=0.004584432,
242 166 99 s=4 w=3.0487328E-4,
243 166 165 s=24 w=0.004055235,
244 167 100 s=4 w=3.0487328E-4,
245 167 166 s=23 w=7.7203964E-4,
246 168 101 s=4 w=3.0487328E-4,
247 168 167 s=22 w=0.0076455944,
248 169 106 s=4 w=3.0487328E-4,
249 169 168 s=21 w=0.004436503,
250 170 117 s=4 w=3.0487328E-4,
251 170 169 s=20 w=0.0029026703,
252 171 141 s=4 w=3.0487328E-4,
253 171 170 s=19 w=0.002289547,
254 172 142 s=4 w=3.0487328E-4,
255 172 171 s=28 w=0.00329481,
256 173 148 s=4 w=3.0487328E-4,
257 173 172 s=27 w=0.0028526182,
258 174 149 s=4 w=3.0487328E-4,
259 174 173 s=39 w=0.0073119253,
260 175 150 s=4 w=3.0487328E-4,
261 175 174 s=38 w=0.005901059,
262 176 151 s=4 w=3.0487328E-4,
263 176 175 s=37 w=0.013408389,
264 177 152 s=4 w=3.0487328E-4,
265 177 176 s=36 w=7.0826086E-4,
266 178 156 s=4 w=3.0487328E-4,
267 178 177 s=35 w=0.007318629,
268 179 178 s=34 w=0.02608005,
269 180 156 s=34 w=0.02608005,
270 180 179 s=4 w=3.0487328E-4,
271 181 157 s=34 w=0.02608005,
272 181 180 s=11 w=9.152153E-6,
273 182 158 s=34 w=0.02608005,
274 182 181 s=19 w=0.002289547,
275 183 159 s=34 w=0.02608005,
276 183 182 s=5 w=0.0012817055,
277 184 180 s=53 w=0.0013982638,
278 185 181 s=53 w=0.0013982638,
279 185 184 s=11 w=9.152153E-6,
280 186 182 s=53 w=0.0013982638,
281 186 185 s=19 w=0.002289547,
282 187 183 s=53 w=0.0013982638,
283 187 186 s=5 w=0.0012817055,
284 188 159 s=53 w=0.0013982638,
285 188 187 s=34 w=0.02608005,
286 189 160 s=53 w=0.0013982638,
287 189 188 s=27 w=0.0028526182,
288 190 161 s=53 w=0.0013982638,
289 190 189 s=20 w=0.0029026703,
290 191 162 s=53 w=0.0013982638,
291 191 190 s=6 w=0.0010656831,
292 192 128 s=53 w=0.0013982638,
293 192 191 s=35 w=0.007318629,
294 193 129 s=53 w=0.0013982638,
295 193 192 s=21 w=0.004436503,
296 194 130 s=53 w=0.0013982638,
297 194 193 s=68 w=7.8593654E-4,
298 195 85 s=53 w=0.0013982638,
299 195 194 s=36 w=7.0826086E-4,
300 196 86 s=53 w=0.0013982638,
301 196 195 s=71 w=0.002644296,
302 197 78 s=53 w=0.0013982638,
303 197 196 s=37 w=0.013408389,
304 198 79 s=53 w=0.0013982638,
305 198 197 s=28 w=0.00329481,
306 199 80 s=53 w=0.0013982638,
307 199 198 s=22 w=0.0076455944,
308 200 81 s=53 w=0.0013982638,
309 200 199 s=16 w=0.004584432,
310 201 87 s=53 w=0.0013982638,
311 201 200 s=75 w=6.654628E-4,
312 202 134 s=86 w=0.04194832,
313 203 202 s=93 w=0.019738344,
314 204 134 s=93 w=0.019738344,
315 204 203 s=86 w=0.04194832,
316 205 135 s=93 w=0.019738344,
317 205 204 s=7 w=0.0074737337,
318 206 185 s=58 w=0.0046214857,
319 207 186 s=58 w=0.0046214857,
320 207 206 s=19 w=0.002289547,
321 208 187 s=58 w=0.0046214857,
322 208 207 s=5 w=0.0012817055,
323 209 188 s=58 w=0.0046214857,
324 209 208 s=34 w=0.02608005,
325 210 189 s=58 w=0.0046214857,
326 210 209 s=27 w=0.0028526182,
327 211 190 s=58 w=0.0046214857,
328 211 210 s=20 w=0.0029026703,
329 212 191 s=58 w=0.0046214857,
330 212 211 s=6 w=0.0010656831,
331 213 192 s=58 w=0.0046214857,
332 213 212 s=35 w=0.007318629,
333 214 193 s=58 w=0.0046214857,
334 214 213 s=21 w=0.004436503,
335 215 194 s=58 w=0.0046214857,
336 215 214 s=68 w=7.8593654E-4,
337 216 195 s=58 w=0.0046214857,
338 216 215 s=36 w=7.0826086E-4,
339 217 196 s=58 w=0.0046214857,
340 217 216 s=71 w=0.002644296,
341 218 197 s=58 w=0.0046214857,
342 218 217 s=37 w=0.013408389,
343 219 198 s=58 w=0.0046214857,
344 219 218 s=28 w=0.00329481,
345 220 199 s=58 w=0.0046214857,
346 220 219 s=22 w=0.0076455944,
347 221 200 s=58 w=0.0046214857,
348 221 220 s=16 w=0.004584432,
349 222 201 s=58 w=0.0046214857,
350 222 221 s=75 w=6.654628E-4,
351 223 202 s=85 w=0.02056008,
352 224 203 s=85 w=0.02056008,
353 224 223 s=93 w=0.019738344,
354 225 224 s=92 w=0.020473525,
355 226 203 s=92 w=0.020473525,
356 226 225 s=85 w=0.02056008,
357 227 173 s=26 w=0.0036656684,
358 228 174 s=26 w=0.0036656684,
359 228 227 s=39 w=0.0073119253,
360 229 175 s=26 w=0.0036656684,
361 229 228 s=38 w=0.005901059,
362 230 176 s=26 w=0.0036656684,
363 230 229 s=37 w=0.013408389,
364 231 177 s=26 w=0.0036656684,
365 231 230 s=36 w=7.0826086E-4,
366 232 178 s=26 w=0.0036656684,
367 232 231 s=35 w=0.007318629,
368 233 179 s=26 w=0.0036656684,
369 233 232 s=34 w=0.02608005,
370 234 180 s=26 w=0.0036656684,
371 234 233 s=4 w=3.0487328E-4,
372 235 233 s=33 w=0.080985665,
373 236 234 s=33 w=0.080985665,
374 236 235 s=4 w=3.0487328E-4,
375 237 180 s=33 w=0.080985665,
376 237 236 s=26 w=0.0036656684,
377 238 184 s=33 w=0.080985665,
378 238 237 s=53 w=0.0013982638,
379 239 235 s=45 w=0.008350378,
380 240 236 s=45 w=0.008350378,
381 240 239 s=4 w=3.0487328E-4,
382 241 237 s=45 w=0.008350378,
383 241 240 s=26 w=0.0036656684,
384 242 238 s=45 w=0.008350378,
385 242 241 s=53 w=0.0013982638,
386 243 184 s=45 w=0.008350378,
387 243 242 s=33 w=0.080985665,
388 244 185 s=45 w=0.008350378,
389 244 243 s=11 w=9.152153E-6,
390 245 206 s=45 w=0.008350378,
391 245 244 s=58 w=0.0046214857,
392 246 223 s=84 w=3.358075E-4,
393 247 224 s=84 w=3.358075E-4,
394 247 246 s=93 w=0.019738344,
395 248 225 s=84 w=3.358075E-4,
396 248 247 s=92 w=0.020473525,
397 249 248 s=91 w=0.0024009596,
398 250 225 s=91 w=0.0024009596,
399 250 249 s=84 w=3.358075E-4,
400 251 249 s=99 w=0.0070235566,
401 252 250 s=99 w=0.0070235566,
402 252 251 s=84 w=3.358075E-4,
403 253 225 s=99 w=0.0070235566,
404 253 252 s=91 w=0.0024009596,
405 254 226 s=99 w=0.0070235566,
406 254 253 s=85 w=0.02056008,
407 255 235 s=32 w=0.036349125,
408 256 239 s=32 w=0.036349125,
409 256 255 s=45 w=0.008350378,
410 257 240 s=32 w=0.036349125,
411 257 256 s=4 w=3.0487328E-4,
412 258 256 s=44 w=0.01381352,
413 259 257 s=44 w=0.01381352,
414 259 258 s=4 w=3.0487328E-4,
415 260 240 s=44 w=0.01381352,
416 260 259 s=32 w=0.036349125,
417 261 241 s=44 w=0.01381352,
418 261 260 s=26 w=0.0036656684,
419 262 242 s=44 w=0.01381352,
420 262 261 s=53 w=0.0013982638,
421 263 212 s=64 w=0.009231639,
422 264 213 s=64 w=0.009231639,
423 264 263 s=35 w=0.007318629,
424 265 214 s=64 w=0.009231639,
425 265 264 s=21 w=0.004436503,
426 266 215 s=64 w=0.009231639,
427 266 265 s=68 w=7.8593654E-4,
428 267 216 s=64 w=0.009231639,
429 267 266 s=36 w=7.0826086E-4,
430 268 217 s=64 w=0.009231639,
431 268 267 s=71 w=0.002644296,
432 269 218 s=64 w=0.009231639,
433 269 268 s=37 w=0.013408389,
434 270 219 s=64 w=0.009231639,
435 270 269 s=28 w=0.00329481,
436 271 220 s=64 w=0.009231639,
437 271 270 s=22 w=0.0076455944,
438 272 221 s=64 w=0.009231639,
439 272 271 s=16 w=0.004584432,
440 273 222 s=64 w=0.009231639,
441 273 272 s=75 w=6.654628E-4,
442 274 249 s=90 w=9.932589E-4,
443 275 251 s=90 w=9.932589E-4,
444 275 274 s=99 w=0.0070235566,
445 276 275 s=98 w=0.02751441,
446 277 251 s=98 w=0.02751441,
447 277 276 s=90 w=9.932589E-4,
448 278 252 s=98 w=0.02751441,
449 278 277 s=84 w=3.358075E-4,
450 279 163 s=3 w=0.0674823,
451 280 164 s=3 w=0.0674823,
452 280 279 s=11 w=9.152153E-6,
453 281 165 s=3 w=0.0674823,
454 281 280 s=16 w=0.004584432,
455 282 255 s=31 w=0.019861713,
456 283 256 s=31 w=0.019861713,
457 283 282 s=45 w=0.008350378,
458 284 258 s=31 w=0.019861713,
459 284 283 s=44 w=0.01381352,
460 285 259 s=31 w=0.019861713,
461 285 284 s=4 w=3.0487328E-4,
462 286 284 s=43 w=0.008692466,
463 287 285 s=43 w=0.008692466,
464 287 286 s=4 w=3.0487328E-4,
465 288 259 s=43 w=0.008692466,
466 288 287 s=31 w=0.019861713,
467 289 262 s=52 w=0.005617538,
468 289 14 s=51 w=0.22599877,
469 290 242 s=52 w=0.005617538,
470 290 289 s=44 w=0.01381352,
471 291 243 s=52 w=0.005617538,
472 291 290 s=33 w=0.080985665,
473 292 244 s=52 w=0.005617538,
474 292 291 s=11 w=9.152153E-6,
475 293 245 s=52 w=0.005617538,
476 293 292 s=58 w=0.0046214857,
477 294 206 s=52 w=0.005617538,
478 294 293 s=45 w=0.008350378,
479 295 207 s=52 w=0.005617538,
480 295 294 s=19 w=0.002289547,
481 296 208 s=52 w=0.005617538,
482 296 295 s=5 w=0.0012817055,
483 297 209 s=52 w=0.005617538,
484 297 296 s=34 w=0.02608005,
485 298 210 s=52 w=0.005617538,
486 298 297 s=27 w=0.0028526182,
487 299 211 s=52 w=0.005617538,
488 299 298 s=20 w=0.0029026703,
489 300 212 s=52 w=0.005617538,
490 300 299 s=6 w=0.0010656831,
491 301 263 s=52 w=0.005617538,
492 301 300 s=64 w=0.009231639,
493 302 293 s=57 w=0.00376083,
494 303 294 s=57 w=0.00376083,
495 303 302 s=45 w=0.008350378,
496 304 295 s=57 w=0.00376083,
497 304 303 s=19 w=0.002289547,
498 305 296 s=57 w=0.00376083,
499 305 304 s=5 w=0.0012817055,
500 306 297 s=57 w=0.00376083,
501 306 305 s=34 w=0.02608005,
502 307 298 s=57 w=0.00376083,
503 307 306 s=27 w=0.0028526182,
504 308 299 s=57 w=0.00376083,
505 308 307 s=20 w=0.0029026703,
506 309 300 s=57 w=0.00376083,
507 309 308 s=6 w=0.0010656831,
508 310 301 s=57 w=0.00376083,
509 310 309 s=64 w=0.009231639,
510 311 263 s=57 w=0.00376083,
511 311 310 s=52 w=0.005617538,
512 312 264 s=57 w=0.00376083,
513 312 311 s=35 w=0.007318629,
514 313 265 s=57 w=0.00376083,
515 313 312 s=21 w=0.004436503,
516 314 266 s=57 w=0.00376083,
517 314 313 s=68 w=7.8593654E-4,
518 315 310 s=63 w=0.0019984744,
519 316 311 s=63 w=0.0019984744,
520 316 315 s=52 w=0.005617538,
521 317 312 s=63 w=0.0019984744,
522 317 316 s=35 w=0.007318629,
523 318 313 s=63 w=0.0019984744,
524 318 317 s=21 w=0.004436503,
525 319 314 s=63 w=0.0019984744,
526 319 318 s=68 w=7.8593654E-4,
527 320 266 s=63 w=0.0019984744,
528 320 319 s=57 w=0.00376083,
529 321 267 s=63 w=0.0019984744,
530 321 320 s=36 w=7.0826086E-4,
531 322 268 s=63 w=0.0019984744,
532 322 321 s=71 w=0.002644296,
533 323 276 s=97 w=0.0013520537,
534 324 323 s=102 w=0.06886086,
535 325 276 s=102 w=0.06886086,
536 325 324 s=97 w=0.0013520537,
537 326 277 s=102 w=0.06886086,
538 326 325 s=90 w=9.932589E-4,
539 327 278 s=102 w=0.06886086,
540 327 326 s=84 w=3.358075E-4,
541 328 279 s=2 w=0.026405996,
542 328 3 s=1 w=0.210097,
543 329 280 s=2 w=0.026405996,
544 329 328 s=11 w=9.152153E-6,
545 330 329 s=10 w=0.062300112,
546 330 4 s=9 w=0.15537328,
547 331 280 s=10 w=0.062300112,
548 331 330 s=2 w=0.026405996,
549 332 281 s=10 w=0.062300112,
550 332 331 s=16 w=0.004584432,
551 333 171 s=18 w=0.001836511,
552 334 172 s=18 w=0.001836511,
553 334 333 s=28 w=0.00329481,
554 335 173 s=18 w=0.001836511,
555 335 334 s=27 w=0.0028526182,
556 336 227 s=18 w=0.001836511,
557 336 335 s=26 w=0.0036656684,
558 336 8 s=25 w=0.39205152,
559 337 228 s=18 w=0.001836511,
560 337 336 s=39 w=0.0073119253,
561 338 229 s=18 w=0.001836511,
562 338 337 s=38 w=0.005901059,
563 339 230 s=18 w=0.001836511,
564 339 338 s=37 w=0.013408389,
565 340 231 s=18 w=0.001836511,
566 340 339 s=36 w=7.0826086E-4,
567 341 232 s=18 w=0.001836511,
568 341 340 s=35 w=0.007318629,
569 342 233 s=18 w=0.001836511,
570 342 341 s=34 w=0.02608005,
571 343 235 s=18 w=0.001836511,
572 343 342 s=33 w=0.080985665,
573 344 255 s=18 w=0.001836511,
574 344 343 s=32 w=0.036349125,
575 345 282 s=18 w=0.001836511,
576 345 344 s=31 w=0.019861713,
577 346 345 s=30 w=0.0023231646,
578 346 9 s=29 w=0.18827693,
579 347 282 s=30 w=0.0023231646,
580 347 346 s=18 w=0.001836511,
581 348 283 s=30 w=0.0023231646,
582 348 347 s=45 w=0.008350378,
583 349 284 s=30 w=0.0023231646,
584 349 348 s=44 w=0.01381352,
585 350 286 s=30 w=0.0023231646,
586 350 349 s=43 w=0.008692466,
587 351 287 s=30 w=0.0023231646,
588 351 350 s=4 w=3.0487328E-4,
589 352 350 s=42 w=0.123232275,
590 353 351 s=42 w=0.123232275,
591 353 352 s=4 w=3.0487328E-4,
592 354 287 s=42 w=0.123232275,
593 354 353 s=30 w=0.0023231646,
594 355 353 s=48 w=0.0022296503,
595 356 354 s=48 w=0.0022296503,
596 356 355 s=30 w=0.0023231646,
597 357 287 s=48 w=0.0022296503,
598 357 356 s=42 w=0.123232275,
599 358 288 s=48 w=0.0022296503,
600 358 357 s=31 w=0.019861713,
601 358 13 s=50 w=0.18424052,
602 359 302 s=56 w=2.459512E-4,
603 360 303 s=56 w=2.459512E-4,
604 360 359 s=45 w=0.008350378,
605 361 304 s=56 w=2.459512E-4,
606 361 360 s=19 w=0.002289547,
607 362 305 s=56 w=2.459512E-4,
608 362 361 s=5 w=0.0012817055,
609 363 306 s=56 w=2.459512E-4,
610 363 362 s=34 w=0.02608005,
611 364 307 s=56 w=2.459512E-4,
612 364 363 s=27 w=0.0028526182,
613 365 308 s=56 w=2.459512E-4,
614 365 364 s=20 w=0.0029026703,
615 366 309 s=56 w=2.459512E-4,
616 366 365 s=6 w=0.0010656831,
617 367 310 s=56 w=2.459512E-4,
618 367 366 s=64 w=0.009231639,
619 368 315 s=56 w=2.459512E-4,
620 368 367 s=63 w=0.0019984744,
621 369 368 s=62 w=0.0015420854,
622 370 315 s=62 w=0.0015420854,
623 370 369 s=56 w=2.459512E-4,
624 371 316 s=62 w=0.0015420854,
625 371 370 s=52 w=0.005617538,
626 372 317 s=62 w=0.0015420854,
627 372 371 s=35 w=0.007318629,
628 373 318 s=62 w=0.0015420854,
629 373 372 s=21 w=0.004436503,
630 374 319 s=62 w=0.0015420854,
631 374 373 s=68 w=7.8593654E-4,
632 375 320 s=62 w=0.0015420854,
633 375 374 s=57 w=0.00376083,
634 376 321 s=62 w=0.0015420854,
635 376 375 s=36 w=7.0826086E-4,
636 377 322 s=62 w=0.0015420854,
637 377 376 s=71 w=0.002644296,
638 378 374 s=67 w=9.1863953E-4,
639 379 375 s=67 w=9.1863953E-4,
640 379 378 s=57 w=0.00376083,
641 380 376 s=67 w=9.1863953E-4,
642 380 379 s=36 w=7.0826086E-4,
643 381 377 s=67 w=9.1863953E-4,
644 381 380 s=71 w=0.002644296,
645 382 322 s=67 w=9.1863953E-4,
646 382 381 s=62 w=0.0015420854,
647 383 381 s=70 w=0.0025031897,
648 384 382 s=70 w=0.0025031897,
649 384 383 s=62 w=0.0015420854,
650 385 322 s=70 w=0.0025031897,
651 385 384 s=67 w=9.1863953E-4,
652 386 268 s=70 w=0.0025031897,
653 386 385 s=63 w=0.0019984744,
654 387 269 s=70 w=0.0025031897,
655 387 386 s=37 w=0.013408389,
656 388 270 s=70 w=0.0025031897,
657 388 387 s=28 w=0.00329481,
658 389 271 s=70 w=0.0025031897,
659 389 388 s=22 w=0.0076455944,
660 390 272 s=70 w=0.0025031897,
661 390 389 s=16 w=0.004584432,
662 391 273 s=70 w=0.0025031897,
663 391 390 s=75 w=6.654628E-4,
664 392 384 s=73 w=1.07557666E-4,
665 392 20 s=72 w=0.30370077,
666 393 385 s=73 w=1.07557666E-4,
667 393 392 s=67 w=9.1863953E-4,
668 394 386 s=73 w=1.07557666E-4,
669 394 393 s=63 w=0.0019984744,
670 395 387 s=73 w=1.07557666E-4,
671 395 394 s=37 w=0.013408389,
672 396 388 s=73 w=1.07557666E-4,
673 396 395 s=28 w=0.00329481,
674 397 389 s=73 w=1.07557666E-4,
675 397 396 s=22 w=0.0076455944,
676 398 390 s=73 w=1.07557666E-4,
677 398 397 s=16 w=0.004584432,
678 399 391 s=73 w=1.07557666E-4,
679 399 398 s=75 w=6.654628E-4,
680 399 21 s=74 w=0.29315355,
681 400 273 s=73 w=1.07557666E-4,
682 400 399 s=70 w=0.0025031897,
683 401 222 s=73 w=1.07557666E-4,
684 401 400 s=64 w=0.009231639,
685 402 201 s=73 w=1.07557666E-4,
686 402 401 s=58 w=0.0046214857,
687 403 87 s=73 w=1.07557666E-4,
688 403 402 s=53 w=0.0013982638,
689 404 88 s=73 w=1.07557666E-4,
690 404 403 s=38 w=0.005901059,
691 405 91 s=73 w=1.07557666E-4,
692 405 404 s=80 w=0.0028912316,
693 406 114 s=73 w=1.07557666E-4,
694 406 405 s=79 w=0.009463904,
695 407 406 s=78 w=0.0094695585,
696 408 114 s=78 w=0.0094695585,
697 408 407 s=73 w=1.07557666E-4,
698 409 131 s=78 w=0.0094695585,
699 409 408 s=81 w=0.005335926,
700 410 132 s=78 w=0.0094695585,
701 410 409 s=39 w=0.0073119253,
702 411 134 s=78 w=0.0094695585,
703 411 410 s=87 w=0.054174706,
704 412 202 s=78 w=0.0094695585,
705 412 411 s=86 w=0.04194832,
706 413 223 s=78 w=0.0094695585,
707 413 412 s=85 w=0.02056008,
708 414 246 s=78 w=0.0094695585,
709 414 413 s=84 w=3.358075E-4,
710 415 323 s=96 w=8.078697E-5,
711 416 324 s=96 w=8.078697E-5,
712 416 415 s=102 w=0.06886086,
713 417 416 s=105 w=0.0011447335,
714 418 324 s=105 w=0.0011447335,
715 418 417 s=96 w=8.078697E-5,
716 419 325 s=105 w=0.0011447335,
717 419 418 s=97 w=0.0013520537,
718 420 326 s=105 w=0.0011447335,
719 420 419 s=90 w=9.932589E-4,
720 421 327 s=105 w=0.0011447335,
721 421 420 s=84 w=3.358075E-4,
722 422 330 s=13 w=0.025754455,
723 422 5 s=12 w=0.11996743,
724 423 331 s=13 w=0.025754455,
725 423 422 s=2 w=0.026405996,
726 424 332 s=13 w=0.025754455,
727 424 423 s=16 w=0.004584432,
728 425 424 s=15 w=9.440803E-4,
729 425 6 s=14 w=0.15886258,
730 426 332 s=15 w=9.440803E-4,
731 426 425 s=13 w=0.025754455,
732 427 281 s=15 w=9.440803E-4,
733 427 426 s=10 w=0.062300112,
734 428 165 s=15 w=9.440803E-4,
735 428 427 s=3 w=0.0674823,
736 429 166 s=15 w=9.440803E-4,
737 429 428 s=24 w=0.004055235,
738 430 167 s=15 w=9.440803E-4,
739 430 429 s=23 w=7.7203964E-4,
740 431 168 s=15 w=9.440803E-4,
741 431 430 s=22 w=0.0076455944,
742 432 169 s=15 w=9.440803E-4,
743 432 431 s=21 w=0.004436503,
744 433 170 s=15 w=9.440803E-4,
745 433 432 s=20 w=0.0029026703,
746 434 171 s=15 w=9.440803E-4,
747 434 433 s=19 w=0.002289547,
748 435 333 s=15 w=9.440803E-4,
749 435 434 s=18 w=0.001836511,
750 435 7 s=17 w=0.35182655,
751 436 352 s=41 w=0.0031639503,
752 436 10 s=40 w=0.034112807,
753 437 353 s=41 w=0.0031639503,
754 437 436 s=4 w=3.0487328E-4,
755 438 355 s=41 w=0.0031639503,
756 438 437 s=48 w=0.0022296503,
757 439 438 s=47 w=0.020778958,
758 439 11 s=46 w=0.0117291305,
759 440 355 s=47 w=0.020778958,
760 440 439 s=41 w=0.0031639503,
761 441 356 s=47 w=0.020778958,
762 441 440 s=30 w=0.0023231646,
763 441 12 s=49 w=0.015984522,
764 442 359 s=55 w=0.08957483,
765 442 15 s=54 w=0.21188433,
766 443 360 s=55 w=0.08957483,
767 443 442 s=45 w=0.008350378,
768 444 361 s=55 w=0.08957483,
769 444 443 s=19 w=0.002289547,
770 445 362 s=55 w=0.08957483,
771 445 444 s=5 w=0.0012817055,
772 446 445 s=60 w=0.011378028,
773 446 16 s=59 w=0.20693155,
774 447 362 s=60 w=0.011378028,
775 447 446 s=55 w=0.08957483,
776 448 363 s=60 w=0.011378028,
777 448 447 s=34 w=0.02608005,
778 449 364 s=60 w=0.011378028,
779 449 448 s=27 w=0.0028526182,
780 450 365 s=60 w=0.011378028,
781 450 449 s=20 w=0.0029026703,
782 451 366 s=60 w=0.011378028,
783 451 450 s=6 w=0.0010656831,
784 452 367 s=60 w=0.011378028,
785 452 451 s=64 w=0.009231639,
786 453 368 s=60 w=0.011378028,
787 453 452 s=63 w=0.0019984744,
788 454 369 s=60 w=0.011378028,
789 454 453 s=62 w=0.0015420854,
790 454 17 s=61 w=0.3050345,
791 455 378 s=66 w=0.09739207,
792 455 18 s=65 w=0.19257714,
793 456 379 s=66 w=0.09739207,
794 456 455 s=57 w=0.00376083,
795 457 380 s=66 w=0.09739207,
796 457 456 s=36 w=7.0826086E-4,
797 458 381 s=66 w=0.09739207,
798 458 457 s=71 w=0.002644296,
799 459 383 s=66 w=0.09739207,
800 459 458 s=70 w=0.0025031897,
801 459 19 s=69 w=0.18940566,
802 460 407 s=77 w=0.29075402,
803 460 22 s=76 w=8.46824E-4,
804 461 408 s=77 w=0.29075402,
805 461 460 s=73 w=1.07557666E-4,
806 462 409 s=77 w=0.29075402,
807 462 461 s=81 w=0.005335926,
808 463 414 s=83 w=3.7530874E-4,
809 463 23 s=82 w=0.16908042,
810 464 246 s=83 w=3.7530874E-4,
811 464 463 s=78 w=0.0094695585,
812 465 247 s=83 w=3.7530874E-4,
813 465 464 s=93 w=0.019738344,
814 466 248 s=83 w=3.7530874E-4,
815 466 465 s=92 w=0.020473525,
816 467 249 s=83 w=3.7530874E-4,
817 467 466 s=91 w=0.0024009596,
818 468 274 s=83 w=3.7530874E-4,
819 468 467 s=90 w=9.932589E-4,
820 469 468 s=89 w=0.012730972,
821 469 24 s=88 w=0.13540168,
822 470 274 s=89 w=0.012730972,
823 470 469 s=83 w=3.7530874E-4,
824 471 275 s=89 w=0.012730972,
825 471 470 s=99 w=0.0070235566,
826 472 276 s=89 w=0.012730972,
827 472 471 s=98 w=0.02751441,
828 473 323 s=89 w=0.012730972,
829 473 472 s=97 w=0.0013520537,
830 474 415 s=89 w=0.012730972,
831 474 473 s=96 w=8.078697E-5,
832 475 474 s=95 w=0.0012348545,
833 475 25 s=94 w=0.090044916,
834 476 415 s=95 w=0.0012348545,
835 476 475 s=89 w=0.012730972,
836 477 416 s=95 w=0.0012348545,
837 477 476 s=102 w=0.06886086,
838 478 477 s=101 w=0.00786543,
839 478 26 s=100 w=0.02724038,
840 479 416 s=101 w=0.00786543,
841 479 478 s=95 w=0.0012348545,
842 480 417 s=101 w=0.00786543,
843 480 479 s=105 w=0.0011447335,
844 481 480 s=104 w=4.180985E-4,
845 481 27 s=103 w=0.024790553,
846 482 417 s=104 w=4.180985E-4,
847 482 481 s=101 w=0.00786543,
848 483 418 s=104 w=4.180985E-4,
849 483 482 s=96 w=8.078697E-5,
850 484 483 s=107 w=0.02692867,
851 484 28 s=106 w=0.00847413,
852 485 418 s=107 w=0.02692867,
853 485 484 s=104 w=4.180985E-4,
854 486 419 s=107 w=0.02692867,
855 486 485 s=97 w=0.0013520537,
856 487 420 s=107 w=0.02692867,
857 487 486 s=90 w=9.932589E-4,
858 488 421 s=107 w=0.02692867,
859 488 487 s=84 w=3.358075E-4,
860 488 29 s=108 w=0.012237338,
861 489 254 s=110 w=0.003513618,
862 489 30 s=109 w=0.15650907,
863 490 226 s=110 w=0.003513618,
864 490 489 s=99 w=0.0070235566,
865 491 203 s=110 w=0.003513618,
866 491 490 s=92 w=0.020473525,
867 492 204 s=110 w=0.003513618,
868 492 491 s=86 w=0.04194832,
869 493 205 s=110 w=0.003513618,
870 493 492 s=7 w=0.0074737337,
871 494 493 s=112 w=0.09652031,
872 494 31 s=111 w=0.12305354,
873 495 205 s=112 w=0.09652031,
874 495 494 s=110 w=0.003513618,
875 496 135 s=112 w=0.09652031,
876 496 495 s=93 w=0.019738344,
877 497 136 s=112 w=0.09652031,
878 497 496 s=81 w=0.005335926,
879 498 137 s=112 w=0.09652031,
880 498 497 s=79 w=0.009463904,
881 499 138 s=112 w=0.09652031,
882 499 498 s=75 w=6.654628E-4,
883 500 139 s=112 w=0.09652031,
884 500 499 s=71 w=0.002644296,
885 501 140 s=112 w=0.09652031,
886 501 500 s=23 w=7.7203964E-4,
887 501 32 s=113 w=0.16894324,
;
END; [Network]
BEGIN st_Assumptions;
	uptodate;
	chartransform=Uncorrected_P;
	disttransform=NeighborNet;
	splitstransform=EqualAngle;
	SplitsPostProcess filter=dimension value=4;
	autolayoutnodelabels;
END; [st_Assumptions]
