# Supplementary material for: Comparative Genomic Evidence for a Complete Nuclear Pore Complex in the Last Eukaryotic Common Ancestor
Source: PLoS One. 2010 Oct 8;5(10):e13241. doi: 10.1371/journal.pone.0013241 (PMC2951903; doi:10.1371/journal.pone.0013241)
Supplement: File S1 — Alignments and phylogenies. (2.39 MB ZIP) [file pone.0013241.s007.zip › Neumann_SI4/Neumann_nup_align/Aladinnew.aln]

CLUSTAL X (1.83) multiple sequence alignment


aladin_anopheles                    --------------------------------------------------
aladin_drosophila                   --------------------------------------------------
aladin_rat                          --------------------------------------------------
aladin_mus                          --------------------------------------------------
aladin_homo                         --------------------------------------------------
aladin_xenopus                      --------------------------------------------------
aladin_tetraodon                    --------------------------------------------------
aladin_danio                        --------------------------------------------------
aladin_gallus                       --------------------------------------------------
aladin_ciona                        --------------------------------------------------
aladin_populus                      --------------------------------------------------
aladin_arabidopsis                  --------------------------------------------------
aladin_OS                           --------------------------------------------------
aladin_physcomitrella               --------------------------------------------------
aladin_trypanosoma                  --------------------------------------------------
aladin_leishhmania                  --------------------------------------------------
aladin_ostreococcus                 --------------------------------------------------
aladin_phytophthora                 --------------------------------------------------
aladin_volvox                       --------------------------------------------------
aladin_dictyostelium                --------------------------------------------------
aladin_naegleria                    MSKHMNVSFFHEDEIINDEEIPSNSVSSTSFVAPSSTPIKKKNSYKNNPN
aladin_monosiga                     -------------------------------------------MTPPLSR
aladin_cmerolae                     --------------------------------------------------
                                                                                      

aladin_anopheles                    --MSRALNLSNFPPSAEVIGFSAR-------------------------D
aladin_drosophila                   --MAALSNLKQCPPFSTLPDLALRHNHI------------------PELE
aladin_rat                          --MCSLGLFPPPPPRGQV-TLYEHX---NEL-----------------WI
aladin_mus                          --MCSLGLFPPPPPRGQV-TLYEHN---NELVTGNSYESPPPDF-RGQWI
aladin_homo                         --MCSLGLFPPPPPRGQV-TLYEHN---NELVTGSSYESPPPDF-RGQWI
aladin_xenopus                      --MCSLDLFPPPLDGSQL-PLYEFN---NEIVAGKGFDNPPPTF-QSELV
aladin_tetraodon                    --MCSLALFPPPLPGGQT-TLCEAN---NELLSG----ASAEEH-LTQES
aladin_danio                        --MCSLAVFPPPLAAGHTHTLMEQH---NELQAS----DPQVDL-PSPQ-
aladin_gallus                       --------------------------------------------------
aladin_ciona                        --------MAASMSSFNNITLCELN---GELINPNESNMSFRNFDETDSF
aladin_populus                      -----MPSFP--LQGSVTICEINRTL------------------------
aladin_arabidopsis                  -----MASFP--HPGSVTVCEINRDL------------------------
aladin_OS                           -----MPSFP--PPGAVTICEINRDLG-------------VLSPLPAPPL
aladin_physcomitrella               -MVLPLESRVNFLVGSISENLIKQCRG-------------FQQLESTPSA
aladin_trypanosoma                  -MYQPLLEAPAGSPSAVVGD-RLIGEAAGSLFGG----SDRAAFEAQGGA
aladin_leishhmania                  -MFEPLRELFLEDPQALIEDERVLGEKAGRLFGL----RDLSAYATLGGA
aladin_ostreococcus                 --MPALEEVDCEFIGPGGARVERALG----------------DVVRCPVA
aladin_phytophthora                 --MSWVLPNEDAVTLGELNG-------------------------ELYSV
aladin_volvox                       --MSSLRSSCRSGLLCTRRTQWEMWP------------------------
aladin_dictyostelium                -MIEEHNCFEEFINTAAIGEQQVYG-------------------------
aladin_naegleria                    HPLSNLTLTPTKPSPTVGKILANNSAKKQTPFNNENNNTILSEFPYLQLN
aladin_monosiga                     ALFLGLVCGARAVSLSLPSPLLSLSLSLSLSLSLSLSLSLSLSLSLSLSL
aladin_cmerolae                     ---MELAVSSVHGTGEVGRQPTPWRAPRTHASASGRSAPDAEPLPPLERI
                                                                                      

aladin_anopheles                    HYPDIVFTREMLHPPGHSRRSESTRDVMVPVTESLPKRILAIFMELGLLE
aladin_drosophila                   RYPQINLNSELLANPAGQRYYGGQ--SFVSVNEGVLKRIARSFFNGGFWK
aladin_rat                          NLPVXHLTKDPLKAPG--RLDHGX------------KSCLHP--------
aladin_mus                          NLPVLHLTKDPLKAPG--RLDHGTRTAFIHHREQVWKRCINVWHDVGLFG
aladin_homo                         NLPVLQLTKDPLKTPG--RLDHGTRTAFIHHREQVWKRCINIWRDVGLFG
aladin_xenopus                      NIPEPTIPVDALKAPG--RMELSSKTAFIHQKESIWKRCLNAWHNVGLAG
aladin_tetraodon                    SALSLYFPRESLKLHS--RTESSSKAAFLDHSETLWMRSAAAWRDGGFPG
aladin_danio                        ------FTRDTLKGHS--RAESSSKSAFLDQRDTLWRRSAGAWRDAGLYG
aladin_gallus                       --------------------------------------------------
aladin_ciona                        YYPDAKITVDSLKKSL--GKNETAQLAFLEHSQTLKCRLQTAYNGHGIYG
aladin_populus                      -------------IVAEALSDDRAKDAYGKILGMVFSPIPFQPEQLGSTG
aladin_arabidopsis                  -------------ITAQNLSDERAQETYGKVLGMVFSPVSFDS----TPS
aladin_OS                           SAVSKLIPSLCVAVAADAVSDDRAKDAYGDVLGMVFSPIPFQP-----DA
aladin_physcomitrella               RSIAISVQSLSHSMTAKDDIDKSAQDSYCKILGRVYPSIPYQPRD--SDA
aladin_trypanosoma                  YYPPWRPANANVISGGRYR---------------------AAG--SGIMA
aladin_leishhmania                  VYPLLRCANDGVVPWGAVHGVNGSSNGSGSTRATNSASSLSAGGDAGLTS
aladin_ostreococcus                 VRGACATSDAHPRDASRQQSDSAKPSLARAVRDAALSNGALTEITRALSQ
aladin_phytophthora                 SKRDAAHVGDEFVRRGGCVFPPARVASSKPRPFGQGESLTDEQDEELDSG
aladin_volvox                       LRRAMASIGQGAEPAAICRTSSGGAGDAVDLGLEQWHPRQPWIAAADARG
aladin_dictyostelium                -------------------EYKSKLDSFTDESKLPYELLLERKNLVELKI
aladin_naegleria                    NTMIQNNDKVEYNFENVFLNYNNIIIPKNKLSGDASSLIMNEAYTPISPS
aladin_monosiga                     AHLPRKSSGCATWQACVGKQAPPGFNAVAKRERFGQLEYQSDTADGAILD
aladin_cmerolae                     TERDAPATGPGRELGTSCWSEPGYDAVSPQRLGLPRLPPLKVASASQSTV
                                                                                      

aladin_anopheles                    ALGEAT-----------------------------------------QSE
aladin_drosophila                   TLEEAR-----------------------------------------SPE
aladin_rat                          --------------------------------------------------
aladin_mus                          VLNEI-------------------------------------------AN
aladin_homo                         VLNEI-------------------------------------------AN
aladin_xenopus                      FLEEM-------------------------------------------SN
aladin_tetraodon                    LLNEI-------------------------------------------TN
aladin_danio                        LLDQI-------------------------------------------TN
aladin_gallus                       --------------------------------------------------
aladin_ciona                        ALNEIN-----------------------------------------SSA
aladin_populus                      ENQES------------------------------------------EHQ
aladin_arabidopsis                  SLQEN------------------------------------------EGQ
aladin_OS                           IVATH------------------------------------------EPP
aladin_physcomitrella               RNSQG------------------------------------------EGE
aladin_trypanosoma                  T-------------------------W----------------------Q
aladin_leishhmania                  SSLHGQGEVDTRW-------------WSSLATATDARRRSRHGRRSWLQQ
aladin_ostreococcus                 STRDGAAP-----------------------------------KAALAWH
aladin_phytophthora                 ALRLVK------------------------------------------RA
aladin_volvox                       RVQVID-----------------------------------------IGP
aladin_dictyostelium                SDEEYK------------------------------------------KS
aladin_naegleria                    HLKKTKQGGELTVGEIEGELIHIQSLNDSLISFYCNRGGVIYPNIMIPHN
aladin_monosiga                     HIRDGR-------------------------------------EASSNAR
aladin_cmerolae                     EQSSHT---------------------------------------LVAAS
                                                                                      

aladin_anopheles                    SR-----FVARAATYLQMIGRRFKQYWQSYPCELSMD--------LVAKH
aladin_drosophila                   TREQAPLIAQAGDLIAQFLGLATGLRILPHTQQLSAE--------RIAQF
aladin_rat                          SSGAMFEWVKTASSWALALCGRASSLHGSLFPHLSLR-----SEDLIAEF
aladin_mus                          SEEEVFEWVKTACSWALALCGRASSLHGSLFPHLSLR-----SEDLIAEF
aladin_homo                         SEEEVFEWVKTASGWALALCRWASSLHGSLFPHLSLR-----SEDLIAEF
aladin_xenopus                      SKEEVPPWLCHVTRCSLAVCRSVSSLHGSLFPHLTISPQ-MKSEDLTAEF
aladin_tetraodon                    SHAEVPKWLSVTCGCILALLQKVSSFHGSLFPHVTVN-----SENMIAEF
aladin_danio                        SADEVPRCVSVGSSCLLALLRWSSSFHGSLFPHLTLS-----SDEMVAEF
aladin_gallus                       ---------------------------------------------QILEV
aladin_ciona                        SSEALPMLFRSVCQNLLSALRWVGGMQLPMFPHLNLS----DETSLIASI
aladin_populus                      ERN---------NGESVERKGLM----KSLQYLVNES-----IKRMFYPN
aladin_arabidopsis                  ENG---------DKASGESKGLV----ATLQMKVADS-----LKQILQPT
aladin_OS                           AAT---------EAAEPAEIVPR----TSLASTIAES-----FKQMIFPS
aladin_physcomitrella               DGGPIDEDADQLNTTDSEPSGFLGRQLENAKTLVSTA-----LQNLLSQN
aladin_trypanosoma                  RWP------LYRLQTVLRPLTSLFPLLRVVFPFAVPG------QDR--CP
aladin_leishhmania                  LWASAPHLIPHLAHCLIKTASFALPGLRSVFPTALPG------ARRLLLA
aladin_ostreococcus                 PTKEILATTDDGGRCATRDAAMDDKGAVRARKRASDD-----ESECEDEV
aladin_phytophthora                 LKRAKSFLVDDELDVLNRALNAVGSTAQRLLKIATDD-------EELEQE
aladin_volvox                       SCGSSSSSAAAAAAMKPNTAPPGGPGPVKRPELLAAG-----EVAGSLMA
aladin_dictyostelium                ESALKTPNPTLLQKFQINFYQTIESINQVFKPSSSSS----NQSSSSSSS
aladin_naegleria                    HNNNKYNGIIKNDTNYKSVYDTVCEYIQTVTNYIPTYLFNSTYYYSNGDS
aladin_monosiga                     ELVAFGHAVSGRDDRPMHELTRALITSSSLINSVWSTLQDLGHQLSLQEL
aladin_cmerolae                     SRSTLAYGNVFRQSVHPERTSTWSRTLSNALEKLLVPRQLQKQQTRTTAL
                                                                                      

aladin_anopheles                    SQTRNWQ-KSTIRCLSWHPLCFKLAVATIDD------TVRIFTRNPGVT-
aladin_drosophila                   VETRDWL-NSDVRYLAWNQHFFCLAVAGVDD------VVRIYTKSSSATT
aladin_rat                          AQVTNWS-SCCLRVFAWHPHTNKFAVALLDD------SIRVYNANSTIV-
aladin_mus                          AQVTNWS-SCCLRVFAWHPHTNKFAVALLDD------SIRVYNANSTIV-
aladin_homo                         AQVTNWS-SCCLRVFAWHPHTNKFAVALLDD------SVRVYNASSTIV-
aladin_xenopus                      SQALGWA-DCPLRAFAWHPHTYKFALALLDD------SIRIYTAGSPTI-
aladin_tetraodon                    SQVLNWS-DCVVRAFAWHPHTDKFAVALMDD------SIKIYNPKSATT-
aladin_danio                        SQMLDWS-DSAVRSFSWHPHTDKFAVALLDD------SIKIYKPHSSTA-
aladin_gallus                       SQAVDWA-GCSIRAFAWHPHTSKFAVALLDD------SVRVYNSSSATI-
aladin_ciona                        SQNNDWI-DSPIRFISWHCKANKFALALKDD------TVKVYYHNNDLV-
aladin_populus                      C-VHLLP-EIDLQGVSWHQHRHIIAFISGPN------QVIVRDYEDSEGK
aladin_arabidopsis                  D-VTLLS-EIDLQGVSWHQGKHIIAFISGAN------QVTIRDYEDKDEK
aladin_OS                           CDPNLLQ-EIDTQKVSWNPHKHCLAFVSGKN------QVTVHDFEEPDNK
aladin_physcomitrella               S-HGAQK-SYSFQGISWHMHRHWVAFIGGQD------QVFVHDFEDAAPR
aladin_trypanosoma                  QLCAAAF-AERVTAISFHPVRMILAAAVNEG--NDCSRVVVYDVAEGREE
aladin_leishhmania                  RRSRCGG-PERVTGLSFHPLYMWLAVAVEEGGADSSTRVVVYDVGEGRVM
aladin_ostreococcus                 TTLRHRA-HGRCAAMAWRPRRGRALALAGAS------GVCVWTRERRATR
aladin_phytophthora                 TLDTTTN-GESIVDMSWHPTRNVLAVAQLDG------VVALYSVESASWD
aladin_volvox                       VLTHEVL-QQEALSLSWSPTSPGLLAVGSVG---VVPRSLAEAAEDSGAG
aladin_dictyostelium                NEDDSLQ-NKKIKVMSWHPQHRLLAVCNKND------VIYIYYFPNQDMY
aladin_naegleria                    NTSSDIS-QKGVKCHDWHPYLMKIAVTFEDD------SIYFYNVINEEWS
aladin_monosiga                     SPDRFLESDSIIQTMATHPRLPLLALGRRDG------SIELRDLTNTRVS
aladin_cmerolae                     AGSLVGMRGTQPGKIALADDWVLLAIITGDD------AVYCYRIDREHDT
                                                                  .                   

aladin_anopheles                    -------PILRSSLQKAVTCLAWRPYTGGE------------LAIGCQ--
aladin_drosophila                   -A-----TVLKSPSQTQITCMAWRPLCASE------------IVIGCR--
aladin_rat                          -------PSLKHRLQRNVAALAWKPLSASV------------LAVACQ--
aladin_mus                          -------PSLKHRLQRNVAALAWKPLSASV------------LAVACQ--
aladin_homo                         -------PSLKHRLQRNVASLAWKPLSASV------------LAVACQ--
aladin_xenopus                      -------PTLKHRLQKDVASLAWKPMCASV------------LAVACQ--
aladin_tetraodon                    -------PTLKHRLQRNVAAVQWKPLCASA------------LAVACQ--
aladin_danio                        -------PTLKHRCQRSVCALQWKPLCGSA------------LAVACQ--
aladin_gallus                       -------PSLKHRLQRNVAAVAWKPLCASI------------LAVACQ--
aladin_ciona                        -------PTLKHKLQRNVSDVQWKPFAASL------------LAVAAQ--
aladin_populus                      DA-----CVLSNGAQQDIRALEWRPNGGKS------------LSVACKQV
aladin_arabidopsis                  EP-----CILTSDSQRNVKALEWRPNGGKS------------LSIACR--
aladin_OS                           ES-----YILTSDHQKDVKAVEWRPNSGKM------------IAVGCK--
aladin_physcomitrella               DP-----AVLANDVHKDIECVEWRPSAGST------------LSIACR--
aladin_trypanosoma                  -------CVLTHAFQRQTCCLAWKPLSRDV------------LAVGCN--
aladin_leishhmania                  -------CVLTHAFQMKVSWLQWRPQSRDV------------LAVGCC--
aladin_ostreococcus                 AS-----SAVASETGALSPVDAAKVRALAQ------------RGTSGK--
aladin_phytophthora                 -A-----RVLEHPKQVDIGSIEWGKFTGDT------------LAVACR--
aladin_volvox                       GE-----VSIPGSPGGNGHALPVVPN-LMH------------VCMSYR--
aladin_dictyostelium                GMGNVRPLTLWFELQSKVYDIQWKPFLPYT------------LAVACEN-
aladin_naegleria                    ------CQVLTHEFQYRVNTIKWKPIVQTSSNKDPNTYTESILAVGCE--
aladin_monosiga                     --------VASNKSSRSISSLSWCPTVPGL------------LAVGTS--
aladin_cmerolae                     WT---CTAVLRTRLVRSVTCLAFRPCMTQS----------WMLAAGCER-
                                                                                 .    

aladin_anopheles                    ------SGVLIWSVDPTSQITRPLSQ------------------------
aladin_drosophila                   ------QGLCFWEVDSTLHLGRTNAPS-EIFKYPNNLPITSMQWNKDG--
aladin_rat                          ------SCILIWTLDPTSLSTRPSSGCAQVLSHPGHTPVTSLAWAPNG--
aladin_mus                          ------SCILIWTLDPTSLSTRPSSGCAQVLSHPGHTPVTSLAWAPNG--
aladin_homo                         ------SCILIWTLDPTSLSTRPSSGCAQVLSHPGHTPVTSLAWAPSG--
aladin_xenopus                      ------SCVLVWHVDPTSLSTRPSSGCAQVLSHPGHSPVTSVCWSPKG--
aladin_tetraodon                    ------NCVLVWHVDPCSLSTRPSSGCAQVLSHPGHSPVTSIAWSPSG--
aladin_danio                        ------SCLLIWHVDPASLSTRPSSGCAQVLSHPGHSPITSIAWSPTG--
aladin_gallus                       ------SCVLVWHLDPTSLSTRPSSGCAQVLSYPGHSPVTSLAWAPSG--
aladin_ciona                        ------TAVLIWTIDPCSLSSRPYSGSVQVLSFRNHSPVSSVAWNPHGY-
aladin_populus                      SKLKFLGGICIWAASYPGNPATVRPGAASSLGTLTRGSGGRWTLVDFLRS
aladin_arabidopsis                  ------GGICIWAASYPGNMALVRSGGSALRGSLSRGSGTRWILVDFLRC
aladin_OS                           ------GGICLWSASYPGNVASVKSG------------------------
aladin_physcomitrella               ------GGIAIWSANYPGNMAPVRAGVVSILGTPNRGAGARWALVDFLR-
aladin_trypanosoma                  ------GGVLLWSLTFNMSPAGQAVLGNGNLTHRSVVNGTESSAP-----
aladin_leishhmania                  ------GGVLLWRLFADTS--GSAADAPWPAT-KAFANADASAR------
aladin_ostreococcus                 ------TSGYRWRLTIYNERGAHEAGPTAPPG--GICASECVAWSPDG--
aladin_phytophthora                 ------TGLLLWKLP----RESKEPVLQEILKHPSHDRFSQVCWNADG--
aladin_volvox                       ------VTSLSWSSDGRMLAAASPSQAGLQVWDISTGISTSVGAGLAAFD
aladin_dictyostelium                -------GIILWEIDISDLKVELKRTSPNYRINQSSTCANILNYPYFLSN
aladin_naegleria                    ------KGIIIWDVNRRMNLTRRGVCIFIKTP----TSVDQLTWSPDG--
aladin_monosiga                     ------EGAFLVRFDANTTSWFCFAKMP----------CNAVAFSPCG--
aladin_cmerolae                     -------GVALWTADAQSAGAAGPAPRSAETAPASVAHAPLYVCFQLLET
                                                                                      

aladin_anopheles                    --------------------------------------------------
aladin_drosophila                   ---------------TQLATASIGDRSIIIWQPDTGMMQPLKRLG--PPG
aladin_rat                          ---------------GWLLSASPVDAVILVWDVSTETCVPLPWFR-GGGV
aladin_mus                          ---------------GWLLSASPVDAVILVWDVSTETCVPLPWFR-GGGV
aladin_homo                         ---------------GRLLSASPVDAAIRVWDVSTETCVPLPWFR-GGGV
aladin_xenopus                      ---------------GVLLSASPVDTAMLVWDVPTESCIPLQRVG-GGGV
aladin_tetraodon                    ---------------SLLLSASPMDTTMMVWDVASESCVPLQRVG-GGGV
aladin_danio                        ---------------SLLVSASPVDTAMMVWDVAAESCVPLRRVG-GGGV
aladin_gallus                       ---------------KLLLSASPVDTAMLVWDVSTENCVQLQWFG-GGGV
aladin_ciona                        ---------------DQLFTSCVLSSAILVWNVGLKKPQVIQHISRCAGV
aladin_populus                      HSDEQTSAISWSPDGRYPDQFKFESSSFTIWDVSQGLGTPIRRGL--GGI
aladin_arabidopsis                  QNDEQISALSWSPCGRYLASASYDSSSFTIWDVSQGAGTPIRRGL--GGI
aladin_OS                           ----------------------VTSSSFGAF--PRGLGMPIRRGL--SSI
aladin_physcomitrella               ----------------------------------TGVGTPLQRGL--GDI
aladin_trypanosoma                  --------------------------YCLFYRCAKNVVVTCIRFSCRDGR
aladin_leishhmania                  ---------------------------ALFYPTRSGFTVTAGAFAHQDAN
aladin_ostreococcus                 ---------------LLLVACSRRCRVIHCWDVSAGTYTPLGGGG--AGI
aladin_phytophthora                 ---------------SLLAAFTKGSKSVIVFDTIFSRHTELQSPY---KL
aladin_volvox                       -----------------TVRWSPCGDYVFAAGTGSRYFYIFETHKWRWAR
aladin_dictyostelium                -------TITWSSNGLQLACGSTNHSSILLWDVVSRVPTFIPRYN---GN
aladin_naegleria                    ---------------EMLVSSSKHDDTIRIYKFINNDWTLFDTITRLNGG
aladin_monosiga                     ----------------QYVATSPTRGGLLIYHPATDHAARVNWTS---RL
aladin_cmerolae                     WGHHHVSSVAWSADGHMLASSTCSDSAVLVWQVGAGSYQALYRIR--GGV
                                                                                      

aladin_anopheles                    --------------------------------------------------
aladin_drosophila                   SLLKWSP----DNDWLFAATVDRVFRVWNCH--QQWTTERWVCGPGG--Y
aladin_rat                          TNLLWSP----DGSKVLATTPSAVFRVWEA---RMWTCEGWPTLSGR---
aladin_mus                          TNLLWSP----DGSKVLATTPSAIFRVWEA---QMWTCEAWPTLSGR---
aladin_homo                         TNLLWSP----DGSKILATTPSAVFRVWEA---QMWTCERWPTLSGR---
aladin_xenopus                      TFLSWSP----DGSKVLAATPSSVFRVWET---QKWTCERWPTLQGR---
aladin_tetraodon                    SFLSWSP----DGSHVLASTPSALFRVWET---RMWTCERWPCLKGR---
aladin_danio                        TFLSWSP----DGSRLLAATPSALFRVWET---RMWTCERWPCLKGS---
aladin_gallus                       TFLAWSP----DGSKVLAATPSAVFKVWEA---QMWTCEKWPTIKGR---
aladin_ciona                        TRLLFSP----DGEKVLASTPSSSFRVFET---SMWSNERWSQLSGR---
aladin_populus                      SLLKWSP----TGDYFFAAKFDGTFYLWET---NTWTSEPWSSTSG--F-
aladin_arabidopsis                  SMLKWSP----TGDYFFAARFDGTFCLWET---NTWTSEPWSLSSGSGS-
aladin_OS                           SLVQWSP----SGDYLLTAKLDGTFHLWET---NTWTSEPWSSSNG--Y-
aladin_physcomitrella               SLLKWSP----TGDYFVSAKVNGVFHLWET---SKWTSVPWTSAGG--S-
aladin_trypanosoma                  YLACGSA----KHAALHFHDIR---LQPSK-----SLLLRNVSVEGA---
aladin_leishhmania                  TLACASV----GDTRLVFLQLNEPPFQPQA-----CGTVVVPSVDGG---
aladin_ostreococcus                 SRVAFSA----CGGYLLAAHVGEGFSVWQC---DTMTCRKWSTNGRE---
aladin_phytophthora                 SSLYWSP----TGEYLFVITESGVSLMWET---LTWKRETWEVAAGG---
aladin_volvox                       WQIASSS----SSDTSSASSATAASTAVAPG--GVAAAAAPSYSFGGATS
aladin_dictyostelium                SLLVWSP----KNDYLLSCGGKTCRIFDISK--WDYNNKEWPMLTNY---
aladin_naegleria                    VRKCVFL----NDEHLLVSHQSNVFRIYNT---YTWNNQKWSSFNKP---
aladin_monosiga                     TFLRWSP----TARFLLAASVGPSFLVYDV---ETWRSRRFQTNTRP---
aladin_cmerolae                     EHLCWSPSLEDAGVLLSIAHRGSVVRIWSTNPDGEWVSTAWDRPRLD---
                                                                                      

aladin_anopheles                    --------------------------------------------------
aladin_drosophila                   VQTACWS------PCGRFLLFVSSAEPILYRLQFVQ--------------
aladin_rat                          CQTGCWS------PDGKRLLFTVLGEALIYSLSFPE--------------
aladin_mus                          CQTGCWS------PDGNRLLFTVLGEALIYSLSFPE--------------
aladin_homo                         CQTGCWS------PDGSRLLFTVLGEPLIYSLSFPE--------------
aladin_xenopus                      CQTGCWS------PDGSRLLFAVKGESVIYSLCFSV--------------
aladin_tetraodon                    CQSGCWS------PDGSRLLFSVQGEMVIYALTFSE--------------
aladin_danio                        CQSACWS------PDGACLLLSIQGERLIYALSFSD--------------
aladin_gallus                       CQTGCWS------PDGSRLLFTVLGESVIYSLSFSEYRV-----------
aladin_ciona                        LQAACWN------YDGRILLFSLLSDPRIYSLTFGN--------------
aladin_populus                      VTGATWD------PDGHIILIAFSGSLTLGSIHFSS--------------
aladin_arabidopsis                  VTGAIWD------PEGRFILISFSKSSTLGSVHFSS--------------
aladin_OS                           VSGANWD------PEGRIVLLSFSNSTTLGSIHFSS--------------
aladin_physcomitrella               VVSAMWS------PDGKVLLAAFDQTTSLAALHFAG--------------
aladin_trypanosoma                  TQDVLFA------DDDSFAIRLVCGTSVLVLLQF-PS-------------
aladin_leishhmania                  LGQVVFD------DDDLFLLCTVCEHSSLALVRIRPSP------------
aladin_ostreococcus                 VTATAWGNVQGKQGDAPVALIATRGSAKLSAVHLSP--------------
aladin_phytophthora                 ---CGWS------SDGRCLLVGLRNSALLYPYIFQG--------------
aladin_volvox                       VVAAAWAPSAP--GRNPILLAALSGMSYLVAVHLVD--------------
aladin_dictyostelium                -QTGSWN--------GKGEYLAVASGDRIQFIQCIN--------------
aladin_naegleria                    IQSICYN--------SKYLFLTEQDSDCIHVLKNNG--------------
aladin_monosiga                     LVDACWAN------DGEHLLFIVQNDNCLHHLELRSLQDSHLRVAIEFPL
aladin_cmerolae                     PDLLAWH-------VKVQVGRDSHRRHYLIGADFTK--------------
                                                                                      

aladin_anopheles                    --------------------------------------------------
aladin_drosophila                   -----------------QSLLSSSADEKEILPIADLN---------ACSI
aladin_rat                          ---------------PCGTEKGHVGGAKSATIVADLS------ETTIQTP
aladin_mus                          ---------------RCGTGKGHVGGAKSATIVADLS------ETTIQTP
aladin_homo                         ---------------RCGEGKGCVGGAKSATIVADLS------ETTIQTP
aladin_xenopus                      ---------------SEGEAQAGVGGSQSATVVADVS------EVVFTTH
aladin_tetraodon                    ---------------TPGPPTGTSKGPQAAAVVADLS------ETTFSTP
aladin_danio                        ---------------LTG-------GPKAATVVADLS------ETSFPGP
aladin_gallus                       --------------PTLHPEPPQPHSRSSLGIIEQLRPSWLQTKHSFDSP
aladin_ciona                        ---------------SKSSDQLTVDGSKHATVVIDLS----------SDE
aladin_populus                      ----------------------KPPSLDAHLLPVDLP--------EITTM
aladin_arabidopsis                  ----------------------KPPSLDAHLLPVELP--------EIASL
aladin_OS                           ----------------------KPPSLDAHLLPVEHP--------EISSL
aladin_physcomitrella               ----------------------KPPSLDVHLLPLDLP--------DIEAI
aladin_trypanosoma                  ------------------CAAN--------VVPTAAP---------VLGV
aladin_leishhmania                  ---------------TSASAASSAAAFQSCVVPTPAP---------VDCV
aladin_ostreococcus                 --------------------RDCVNEIAAHVLPLELP--------DIVGG
aladin_phytophthora                 ----------------------CPPSIDVQISSPALD----FAEKELFSL
aladin_volvox                       ----------------------SPPGLTAQLLPVVLPELHRGGSAAAAAS
aladin_dictyostelium                ----------------------RAFESGGELMYVEKTS-----TYRLQNV
aladin_naegleria                    --------------LFKKVDSAVNYTYHSKVPLSQYTNNNVVCCGTINQI
aladin_monosiga                     ASMIDNKGIDVQVGGAIAGLAWNSACTRLCVIFQDGPGQAREHLLVCRTS
aladin_cmerolae                     ----------------------SLLWCWTLEFQTHAS---------LRPL
                                                                                      

aladin_anopheles                    --------------------------------------------------
aladin_drosophila                   DANRT-----------LVGGPAQQLAWDPHGNYL----------VVTFK-
aladin_rat                          DGEER------------LGGEAHAMVWDPSGERL----------AVLMK-
aladin_mus                          DGEER------------LGGEAHSMVWDPSGERL----------AVLMK-
aladin_homo                         DGEER------------LGGEAHSMVWDPSGERL----------AVLMK-
aladin_xenopus                      TGEIR------------VGGEIQSMCWDPSGERL----------AVLLK-
aladin_tetraodon                    DGDIV------------VGGEIQSLAWDPTGERL----------AVLLK-
aladin_danio                        EGDLT------------VGGEVCSLSWDPRGERL----------AVLLK-
aladin_gallus                       EVQRCG---------RCVGPELGCLVLS-GGSRLEGKGTLQAEVAALPTS
aladin_ciona                        QGDQS--------------NVIHSMIWDESGSRL----------AVMFD-
aladin_populus                      TGSEG----------------IEKIAWDASGERL----------AVSYK-
aladin_arabidopsis                  TGCEG----------------IEKIAWDASGERL----------AVSYK-
aladin_OS                           IVSRG----------------IDKLAWDSSGERL----------ALSFK-
aladin_physcomitrella               TGRNGA---------------IERMAWDGTGERL----------AVTYSR
aladin_trypanosoma                  TKARG----------------LGPNYFFLHCHHV----------------
aladin_leishhmania                  VRATG----------------LGPSLYFMSTARL----------------
aladin_ostreococcus                 DASRSG----------TSEHDVADMVWDASSSRL----------ALALR-
aladin_phytophthora                 NRSTS----------AIVGGKIQDVAWDPSGSRV----------AVTYQT
aladin_volvox                       VGGRDAGAGFSSSSGTSSSAAVADLTWDPRGERL----------AVLFS-
aladin_dictyostelium                GGSGGG----SSSSELFLGGHIKKIAWSPDSQRL----------AVIFYL
aladin_naegleria                    VLNHNR---LIVSFKDSHLLAVLQVNFHPHFTCTPLGFIRGPSQHLLKDV
aladin_monosiga                     IEGRHLTVAPTGFLRGPEESRPQDVAFAVSGSNSAEG------QTEAIQT
aladin_cmerolae                     ATFRMP-------------GEPQKLAWDPTGQRLAISFKEPLRFPVQSKT
                                                                                      

aladin_anopheles                    --------------------------------------------------
aladin_drosophila                   ---------------------------ATNCIAVFRTFIQKFDLQISAAY
aladin_rat                          --------------------GNPRVQDGNPVILLFRTRNSPVFELLPCGV
aladin_mus                          --------------------GNPQVQDGNPVILLFRTRNSPVFELLPCGI
aladin_homo                         --------------------GKPRVQDGKPVILLFRTRNSPVFELLPCGI
aladin_xenopus                      --------------------GNPEFEESQPVIAVFRTRNSPIFELLPCGF
aladin_tetraodon                    --------------------GDPLAADQPAIIAVFKTRSRPIFELLPCGF
aladin_danio                        --------------------GDAQSTDHPSVIAVFKTRCSPAFELLPCGF
aladin_gallus                       LPQRCPSHPAQPHNCFPPPAGDPRTAGTQTVVAVFRTRNSPVFELLPCGF
aladin_ciona                        -----------------------KHDFRSARIALFATSSNPVFSITLKGY
aladin_populus                      ----------------------GGDDNYKGLVAIYDVRRTPLISASLVGF
aladin_arabidopsis                  ----------------------GGDENYKGLIAIYDTRRTPIVSASLVGF
aladin_OS                           ----------------------DGNEMYHGLVAVYDVRRSPLVSVLLVGF
aladin_physcomitrella               ----------------------AVNANHAGLVAVFDTRQTPIVSTSLLGF
aladin_trypanosoma                  --------------------------EGVFVAHINPFVGVHVIGLISTGI
aladin_leishhmania                  --------------------------EGVLLARINPFIGVEVVSMISTGL
aladin_ostreococcus                 ------------------------GGDRDGVVALYATRTTNIVSSSLIGY
aladin_phytophthora                 SAIG------------------SHEAGTAKLVAIFSVAWQPFLIFTRSGL
aladin_volvox                       ----------------------VSPGQVPTCIALYSTITDPLVSARLIGL
aladin_dictyostelium                N---------------------SKSRNNDTYCAIYKIKTYPKFSVTPRGF
aladin_naegleria                    N---------------------PLQAVNEHYNESLISPDATSVDSNTSGS
aladin_monosiga                     DEWDSEREDEEFWGVAGDVAPPTSAMSLASTHSERSSKPDPALKQTSPKP
aladin_cmerolae                     G---------------------DPDAADRAPVALYVTEMEPTVQVSLTGF
                                                                                      

aladin_anopheles                    --------------------------------------------------
aladin_drosophila                   YLSG-----ETAAEHPSFI------CFQPLYEDND---RSVLTIAWSSGR
aladin_rat                          IQG-------EPGAQAQLV------SFHPAFNKG-----ALLSVCWSTGR
aladin_mus                          IQG-------EPGAQAQLI------TFHPSFNKG-----ALLSVCWSTGR
aladin_homo                         IQG-------EPGAQPQLI------TFHPSFNKG-----ALLSVGWSTGR
aladin_xenopus                      IHG-------RKGETPQLF------QFHPGFNKG-----ALLSQLWSSGR
aladin_tetraodon                    VQG-------EAGAEPRLM------QFHPNFQHG-----ALLTVCWSSGK
aladin_danio                        VMG-------EAGAEPRFM------QFHPHFQHG-----ALLTVCWSDGR
aladin_gallus                       LRG-------EQSAEPQLI------AFHPCFQKG-----ALLTVCWSTGT
aladin_ciona                        IEG-------RNGCLPQLI------AFKPNCSTG-----ACLTICYSDGN
aladin_populus                      IRG------PGDNPKPIAF------SFHDKFKQG-----PLLSVCWSSGF
aladin_arabidopsis                  IRG------PGENPKALSF------SFHDKFKQG-----PLLSVCWSTGF
aladin_OS                           IRG------PGEGAKPLAF------AFHSKFKQG-----PLLSVCWSSGW
aladin_physcomitrella               IRG------PGVDSKPISL------AFHNNLKQG-----ALLSVCWSTGV
aladin_trypanosoma                  HRGV--GG-AVRCVASSDR------RLFVALETGH---LLVMHYGRR-GV
aladin_leishhmania                  YRGV--GG-CVTGLECSRR------RLWIQTETNH---LLVCRCGLRDGA
aladin_ostreococcus                 FDTA--DDDTGARVPAQAV------KISTPLAVAAGRLRATLAVAFANGD
aladin_phytophthora                 LRG------PPNAGVPRRL------AFASNFKHG-----ALLSVAWSSGL
aladin_volvox                       ARPSQCLCDAAGAAGPGSC------PVAAGFNSGQQQKQQQAGPTAAAGG
aladin_dictyostelium                IRS--------KDQSIQSV------SFVPNYKKG-----SLLSIAYNDGT
aladin_naegleria                    STNIFGQALDENISNSYDL------QFWNNFTKGS--LLSVVWKGIDKDK
aladin_monosiga                     SPKLERALQPEAPASPHKLGAAALPKLTEPASERAKARLILMHGPSGSGK
aladin_cmerolae                     VRAP------ESNAQVIDL------RWHPQGPRR---ALALLVISWSNQQ
                                                                                      

aladin_anopheles                    --------------------------------------------------
aladin_drosophila                   IQYYAFD-------------------------------------------
aladin_rat                          ITHIPLYFVNAQF---PRFSPVLGRAQEPPAGGGGSVHEVPLFTETSPTS
aladin_mus                          ITHIPLYFVNAQF---PRFSPVLGRAQEPPAGGGGSIHEVPLFTETSPTS
aladin_homo                         IAHIPLYFVNAQF---PRFSPVLGRAQEPPAGGGGSIHDLPLFTETSPTS
aladin_xenopus                      VNHFPFYFVNAQC---PRFSPES--IAVVPGNTISTANPRTLFTER----
aladin_tetraodon                    ITHVPFYFLSAGG---PQC-------------------------------
aladin_danio                        ITHVPFYFSSAGL---SDS-------QRPAALSTADRSISRLYTEDLH--
aladin_gallus                       ISHIPFFFLSTHV---PYGSPGR---SPAVVTASSSVREQPLFSEL----
aladin_ciona                        ITYVPLYFKRSQIDVKQNPSKCSMLNYSTLSNQACLNTSPAIWSQKHAKI
aladin_populus                      CCTYPLIFHSHSLP------------------------------------
aladin_arabidopsis                  CCTYPLIFRSHVLP------------------------------------
aladin_OS                           CCTYPLILRPH---------------------------------------
aladin_physcomitrella               CCTYPLLFRGHGGQLVRA--------------------------------
aladin_trypanosoma                  FTLIPVGTAEIGTECMAVFDGCTYGSLLAVVEADQSVSFVPAYHA-----
aladin_leishhmania                  ISLIPIGVAAIEVVAMASFAGCTTGSLFAGVEVDGTIHFLPSYHG-----
aladin_ostreococcus                 VALVPLTFADPSLASAAS--------------------------------
aladin_phytophthora                 ISFHPFYLKDPKAP------------------------------------
aladin_volvox                       FEAGPSQPRDGISSLLFLTIFIASGNLGPRASRSPGCSWRPCCAVR----
aladin_dictyostelium                IKFFPLLYQYKQ--------------------------------------
aladin_naegleria                    LSIYPFYYSTSDDYGKPISIDNKEWNVLFDENNHFYRNRLNKNYERLYEN
aladin_monosiga                     STFVQLLLQEATAQNPEQPWIRISQDQLRTSKRCIAVAQEALAKRHVAVI
aladin_cmerolae                     VTFYPYVL------------------------------------------
                                                                                      

aladin_anopheles                    --------------------------------------------------
aladin_drosophila                   --------------------------------------------------
aladin_rat                          APWDPLPGLPSAQPHSPHSHL-----------------------------
aladin_mus                          APWDPLPGQSSAQPHSPHSHL-----------------------------
aladin_homo                         APWDPLPGPPPVLPHSPHSHL-----------------------------
aladin_xenopus                      --------------------------------------------------
aladin_tetraodon                    --------------------------------------------------
aladin_danio                        --------------------------------------------------
aladin_gallus                       --------------------------------------------------
aladin_ciona                        MSVSPS--------------------------------------------
aladin_populus                      --------------------------------------------------
aladin_arabidopsis                  --------------------------------------------------
aladin_OS                           --------------------------------------------------
aladin_physcomitrella               --------------------------------------------------
aladin_trypanosoma                  --------------------------------------------------
aladin_leishhmania                  --------------------------------------------------
aladin_ostreococcus                 --------------------------------------------------
aladin_phytophthora                 --------------------------------------------------
aladin_volvox                       --------------------------------------------------
aladin_dictyostelium                --------------------------------------------------
aladin_naegleria                    NGEDQSSVMSDDRDLDHSNIFQ----------------------------
aladin_monosiga                     DRTHLSQTQRAKFATIALDLGVPVDVVSMQTSISDCIRRAQRRQDHETVK
aladin_cmerolae                     --------------------------------------------------
                                                                                      

aladin_anopheles                    --------------------------------------------------
aladin_drosophila                   --------------------------------------------------
aladin_rat                          --------------------------------------------------
aladin_mus                          --------------------------------------------------
aladin_homo                         --------------------------------------------------
aladin_xenopus                      --------------------------------------------------
aladin_tetraodon                    --------------------------------------------------
aladin_danio                        --------------------------------------------------
aladin_gallus                       --------------------------------------------------
aladin_ciona                        --------------------------------------------------
aladin_populus                      --------------------------------------------------
aladin_arabidopsis                  --------------------------------------------------
aladin_OS                           --------------------------------------------------
aladin_physcomitrella               --------------------------------------------------
aladin_trypanosoma                  --------------------------------------------------
aladin_leishhmania                  --------------------------------------------------
aladin_ostreococcus                 --------------------------------------------------
aladin_phytophthora                 --------------------------------------------------
aladin_volvox                       --------------------------------------------------
aladin_dictyostelium                --------------------------------------------------
aladin_naegleria                    --------------------------------------------------
aladin_monosiga                     PEDAARVIGMQTKAADCSAPEPHEGFRYIYKVGGTSSEAKRVVLGKPPTR
aladin_cmerolae                     --------------------------------------------------
                                                                                      

aladin_anopheles                    --------------------------------------------------
aladin_drosophila                   --------------------------------------------------
aladin_rat                          --------------------------------------------------
aladin_mus                          --------------------------------------------------
aladin_homo                         --------------------------------------------------
aladin_xenopus                      --------------------------------------------------
aladin_tetraodon                    --------------------------------------------------
aladin_danio                        --------------------------------------------------
aladin_gallus                       --------------------------------------------------
aladin_ciona                        --------------------------------------------------
aladin_populus                      --------------------------------------------------
aladin_arabidopsis                  --------------------------------------------------
aladin_OS                           --------------------------------------------------
aladin_physcomitrella               --------------------------------------------------
aladin_trypanosoma                  --------------------------------------------------
aladin_leishhmania                  --------------------------------------------------
aladin_ostreococcus                 --------------------------------------------------
aladin_phytophthora                 --------------------------------------------------
aladin_volvox                       --------------------------------------------------
aladin_dictyostelium                --------------------------------------------------
aladin_naegleria                    --------------------------------------------------
aladin_monosiga                     IGRQTTLQAFVQRPKSQASATLAPPSVDSCASGSTLVVPDTLCEGSTSVP
aladin_cmerolae                     --------------------------------------------------
                                                                                      

aladin_anopheles                    --------------------------------------------------
aladin_drosophila                   --------------------------------------------------
aladin_rat                          --------------------------------------------------
aladin_mus                          --------------------------------------------------
aladin_homo                         --------------------------------------------------
aladin_xenopus                      --------------------------------------------------
aladin_tetraodon                    --------------------------------------------------
aladin_danio                        --------------------------------------------------
aladin_gallus                       --------------------------------------------------
aladin_ciona                        --------------------------------------------------
aladin_populus                      --------------------------------------------------
aladin_arabidopsis                  --------------------------------------------------
aladin_OS                           --------------------------------------------------
aladin_physcomitrella               --------------------------------------------------
aladin_trypanosoma                  --------------------------------------------------
aladin_leishhmania                  --------------------------------------------------
aladin_ostreococcus                 --------------------------------------------------
aladin_phytophthora                 --------------------------------------------------
aladin_volvox                       --------------------------------------------------
aladin_dictyostelium                --------------------------------------------------
aladin_naegleria                    --------------------------------------------------
aladin_monosiga                     DTFPLSTTGTPVAAQTESTGRTPPRLATKAPPTWTCGFCTFDNTNVLAPV
aladin_cmerolae                     --------------------------------------------------
                                                                                      

aladin_anopheles                    --------------------------------------------------
aladin_drosophila                   --------------------------------------------------
aladin_rat                          --------------------------------------------------
aladin_mus                          --------------------------------------------------
aladin_homo                         --------------------------------------------------
aladin_xenopus                      --------------------------------------------------
aladin_tetraodon                    --------------------------------------------------
aladin_danio                        --------------------------------------------------
aladin_gallus                       --------------------------------------------------
aladin_ciona                        --------------------------------------------------
aladin_populus                      --------------------------------------------------
aladin_arabidopsis                  --------------------------------------------------
aladin_OS                           --------------------------------------------------
aladin_physcomitrella               --------------------------------------------------
aladin_trypanosoma                  --------------------------------------------------
aladin_leishhmania                  --------------------------------------------------
aladin_ostreococcus                 --------------------------------------------------
aladin_phytophthora                 --------------------------------------------------
aladin_volvox                       --------------------------------------------------
aladin_dictyostelium                --------------------------------------------------
aladin_naegleria                    --------------------------------------------------
aladin_monosiga                     CAMCQQPRPTGLSPEPDLKPAPQMPTTSRAADSVIANPASSPTEPDMGRK
aladin_cmerolae                     --------------------------------------------------
                                                                                      

aladin_anopheles                    --------------------------------------------------
aladin_drosophila                   --------------------------------------------------
aladin_rat                          --------------------------------------------------
aladin_mus                          --------------------------------------------------
aladin_homo                         --------------------------------------------------
aladin_xenopus                      --------------------------------------------------
aladin_tetraodon                    --------------------------------------------------
aladin_danio                        --------------------------------------------------
aladin_gallus                       --------------------------------------------------
aladin_ciona                        --------------------------------------------------
aladin_populus                      --------------------------------------------------
aladin_arabidopsis                  --------------------------------------------------
aladin_OS                           --------------------------------------------------
aladin_physcomitrella               --------------------------------------------------
aladin_trypanosoma                  --------------------------------------------------
aladin_leishhmania                  --------------------------------------------------
aladin_ostreococcus                 --------------------------------------------------
aladin_phytophthora                 --------------------------------------------------
aladin_volvox                       --------------------------------------------------
aladin_dictyostelium                --------------------------------------------------
aladin_naegleria                    --------------------------------------------------
aladin_monosiga                     VGDGNDGITLPSTAHLNEQPDWVAPCLVVVGPTALRAKIEAWRTTEMGSP
aladin_cmerolae                     --------------------------------------------------
                                                                                      

aladin_anopheles                    --------------------------------------------------
aladin_drosophila                   --------------------------------------------------
aladin_rat                          --------------------------------------------------
aladin_mus                          --------------------------------------------------
aladin_homo                         --------------------------------------------------
aladin_xenopus                      --------------------------------------------------
aladin_tetraodon                    --------------------------------------------------
aladin_danio                        --------------------------------------------------
aladin_gallus                       --------------------------------------------------
aladin_ciona                        --------------------------------------------------
aladin_populus                      --------------------------------------------------
aladin_arabidopsis                  --------------------------------------------------
aladin_OS                           --------------------------------------------------
aladin_physcomitrella               --------------------------------------------------
aladin_trypanosoma                  --------------------------------------------------
aladin_leishhmania                  --------------------------------------------------
aladin_ostreococcus                 --------------------------------------------------
aladin_phytophthora                 --------------------------------------------------
aladin_volvox                       --------------------------------------------------
aladin_dictyostelium                --------------------------------------------------
aladin_naegleria                    --------------------------------------------------
aladin_monosiga                     PRPADSMYNFLGAIPLLEPFDIDAAQYEACKAVVATAAATASCPPPTSCL
aladin_cmerolae                     --------------------------------------------------
                                                                                      

aladin_anopheles                    --------------------------------------------------
aladin_drosophila                   --------------------------------------------------
aladin_rat                          --------------------------------------------------
aladin_mus                          --------------------------------------------------
aladin_homo                         --------------------------------------------------
aladin_xenopus                      --------------------------------------------------
aladin_tetraodon                    --------------------------------------------------
aladin_danio                        --------------------------------------------------
aladin_gallus                       --------------------------------------------------
aladin_ciona                        --------------------------------------------------
aladin_populus                      --------------------------------------------------
aladin_arabidopsis                  --------------------------------------------------
aladin_OS                           --------------------------------------------------
aladin_physcomitrella               --------------------------------------------------
aladin_trypanosoma                  --------------------------------------------------
aladin_leishhmania                  --------------------------------------------------
aladin_ostreococcus                 --------------------------------------------------
aladin_phytophthora                 --------------------------------------------------
aladin_volvox                       --------------------------------------------------
aladin_dictyostelium                --------------------------------------------------
aladin_naegleria                    --------------------------------------------------
aladin_monosiga                     LQRWILGTKVMGLRVQTASGREFAQHLKDQLDAWGASLASKTTAQPLQTR
aladin_cmerolae                     --------------------------------------------------
                                                                                      

aladin_anopheles                    --------------------------------------------------
aladin_drosophila                   --------------------------------------------------
aladin_rat                          --------------------------------------------------
aladin_mus                          --------------------------------------------------
aladin_homo                         --------------------------------------------------
aladin_xenopus                      --------------------------------------------------
aladin_tetraodon                    --------------------------------------------------
aladin_danio                        --------------------------------------------------
aladin_gallus                       --------------------------------------------------
aladin_ciona                        --------------------------------------------------
aladin_populus                      --------------------------------------------------
aladin_arabidopsis                  --------------------------------------------------
aladin_OS                           --------------------------------------------------
aladin_physcomitrella               --------------------------------------------------
aladin_trypanosoma                  --------------------------------------------------
aladin_leishhmania                  --------------------------------------------------
aladin_ostreococcus                 --------------------------------------------------
aladin_phytophthora                 --------------------------------------------------
aladin_volvox                       --------------------------------------------------
aladin_dictyostelium                --------------------------------------------------
aladin_naegleria                    --------------------------------------------------
aladin_monosiga                     VKRADFMILAQHFSATGQDKMQKATAKQPAHAKIAAIRAKNGQREQRFER
aladin_cmerolae                     --------------------------------------------------
                                                                                      

aladin_anopheles                    --------------------------------------------------
aladin_drosophila                   --------------------------------------------------
aladin_rat                          --------------------------------------------------
aladin_mus                          --------------------------------------------------
aladin_homo                         --------------------------------------------------
aladin_xenopus                      --------------------------------------------------
aladin_tetraodon                    --------------------------------------------------
aladin_danio                        --------------------------------------------------
aladin_gallus                       --------------------------------------------------
aladin_ciona                        --------------------------------------------------
aladin_populus                      --------------------------------------------------
aladin_arabidopsis                  --------------------------------------------------
aladin_OS                           --------------------------------------------------
aladin_physcomitrella               --------------------------------------------------
aladin_trypanosoma                  --------------------------------------------------
aladin_leishhmania                  --------------------------------------------------
aladin_ostreococcus                 --------------------------------------------------
aladin_phytophthora                 --------------------------------------------------
aladin_volvox                       --------------------------------------------------
aladin_dictyostelium                --------------------------------------------------
aladin_naegleria                    --------------------------------------------------
aladin_monosiga                     AKVEKAESDAVDAELERQARREAREQRRLERERKEREREAKQREEYEAKR
aladin_cmerolae                     --------------------------------------------------
                                                                                      

aladin_anopheles                    --------------------------------------------------
aladin_drosophila                   --------------------------------------------------
aladin_rat                          --------------------------------------------------
aladin_mus                          --------------------------------------------------
aladin_homo                         --------------------------------------------------
aladin_xenopus                      --------------------------------------------------
aladin_tetraodon                    --------------------------------------------------
aladin_danio                        --------------------------------------------------
aladin_gallus                       --------------------------------------------------
aladin_ciona                        --------------------------------------------------
aladin_populus                      --------------------------------------------------
aladin_arabidopsis                  --------------------------------------------------
aladin_OS                           --------------------------------------------------
aladin_physcomitrella               --------------------------------------------------
aladin_trypanosoma                  --------------------------------------------------
aladin_leishhmania                  --------------------------------------------------
aladin_ostreococcus                 --------------------------------------------------
aladin_phytophthora                 --------------------------------------------------
aladin_volvox                       --------------------------------------------------
aladin_dictyostelium                --------------------------------------------------
aladin_naegleria                    --------------------------------------------------
aladin_monosiga                     QANIAAQERLQQAARGRNADEKRTAERAWQEERQRIDAERIARHQRKTEE
aladin_cmerolae                     --------------------------------------------------
                                                                                      

aladin_anopheles                    -----------------
aladin_drosophila                   -----------------
aladin_rat                          -----------------
aladin_mus                          -----------------
aladin_homo                         -----------------
aladin_xenopus                      -----------------
aladin_tetraodon                    -----------------
aladin_danio                        -----------------
aladin_gallus                       -----------------
aladin_ciona                        -----------------
aladin_populus                      -----------------
aladin_arabidopsis                  -----------------
aladin_OS                           -----------------
aladin_physcomitrella               -----------------
aladin_trypanosoma                  -----------------
aladin_leishhmania                  -----------------
aladin_ostreococcus                 -----------------
aladin_phytophthora                 -----------------
aladin_volvox                       -----------------
aladin_dictyostelium                -----------------
aladin_naegleria                    -----------------
aladin_monosiga                     GVEWAREWDQGHHKAHQ
aladin_cmerolae                     -----------------
                                                     
