# Supplementary material for: Comparative Genomic Evidence for a Complete Nuclear Pore Complex in the Last Eukaryotic Common Ancestor
Source: PLoS One. 2010 Oct 8;5(10):e13241. doi: 10.1371/journal.pone.0013241 (PMC2951903; doi:10.1371/journal.pone.0013241)
Supplement: File S1 — Alignments and phylogenies. (2.39 MB ZIP) [file pone.0013241.s007.zip › Neumann_SI4/Neumann_nup_align/Gle1new.aln]

CLUSTAL X (1.83) multiple sequence alignment


gle1_cryptococcus                   --------------------------------------------------
gle1_yarrowia                       --------------------------------------------------
gle1_Scerev                         --------------------------------------------------
gle1_candigla                       --------------------------------------------------
gle1_klyver                         --------------------------------------------------
gle1_debaryo                        --------------------------------------------------
gle1_pichia                         --------------------------------------------------
gle1_candidaA                       --------------------------------------------------
gle1_gibberella                     --------------------------------------------------
gle1_neurosp                        --------------------------------------------------
gle1_magnaporthe                    --------------------------------------------------
gle1_phaeodactylum                  --------------------------------------------------
gle1_thalassiosira                  --------------------------------------------------
gle1_Arabidopsis                    --------------------------------------------------
gle1_populus                        --------------------------------------------------
gle1_rice                           --------------------------------------------------
gle1_physcomitrella                 --------------------------------------------------
gle1_ostreococcus                   --------------------------------------------------
gle1_creinhardtii                   --------------------------------------------------
gle1_tetraodon                      --------------------------------------------------
gle1_danio                          -------------------------------MPSENLRWETLEALKNSPK
gle1_rat                            -------------------------------MPSDGRCWETLRALRNSSK
gle1_mus                            -------------------------------MPSDGRCWETLRALRNTSK
gle1_homo                           -------------------------------MPSEGRCWETLKALRSSDK
gle1_gallus                         ----MAAPLGKRKSLCARRGSGAAYEGAGSAMQARELRWETLEALRASSK
gle1_drosophila                     --------------------------------------------------
gle1_anopheles                      --------------------------------------------------
gle1_c_hominis                      --------------------------------------------------
gle1_asper                          --------------------------------------------------
gle1_apis                           --------------------------------------------------
gle1_pombe                          --------------------------------------------------
gle1_ciona                          --------------------------------------------------
gle1_ustilago                       -------------------------------MRFTLDSASDISADEQPSP
gle1_naegleria                      -------------------------------MAECSSVLMDDQEEILKTN
gle1_phytoph                        --------------------------------------------------
gle1_dictyostelium                  MNKTSSNNISNTNNNNNNNNNNNNNNNNNNNNNNNNNNNNNNNNNNRILS
gle1_cmerolae                       ----------------MVVRSRTEQLRRMAAAQWEASWGAAASLQDHRTE
gle1_monosiga                       ----------------MCQSPHILRKRRGLRMPFALTQQPWLPKPQRVES
                                                                                      

gle1_cryptococcus                   ----------------MRFG-----------VVSSDSDSDSDIVSVDYSF
gle1_yarrowia                       ----------------MKFSPLRPAVLTRIPNFEDGYDPLWDDEELSQEI
gle1_Scerev                         ----------------MRFV------------FDEVFNSDTDSPEFEETC
gle1_candigla                       ----------------MRFV------------LDELYSDEESSLDLGVGS
gle1_klyver                         ----------------MRFS------------FDELYENAERKQSQNTSS
gle1_debaryo                        ----------------MRFG------------IPENFDIEIDRTEVAVPN
gle1_pichia                         ----------------MRFG------------IPADFQLLV---EVSTPT
gle1_candidaA                       ----------------MKFG------------LPDNFEVVVD--VSSKPA
gle1_gibberella                     ----------------MTFSSPSKVLS-----SPAKRNQLLSSPERNI--
gle1_neurosp                        ----------------MAGSSP---------ARPN-GNQWASPSSRSV--
gle1_magnaporthe                    ----------------MANSSPPTRLQRD--VRPSSANRLSYPWGANVDF
gle1_phaeodactylum                  -----------MARFSLTN-------------------------------
gle1_thalassiosira                  -----------MARFSLSPPASSIHRQPQSSSPSTSTTPDFKWRYPPQDN
gle1_Arabidopsis                    -----------------------------------------------MGI
gle1_populus                        --------------------------------------------------
gle1_rice                           --------------------------------------------------
gle1_physcomitrella                 --------------------------------------------------
gle1_ostreococcus                   --------------------------------------------------
gle1_creinhardtii                   --------------------------------------------------
gle1_tetraodon                      --------------------------------------------------
gle1_danio                          GKLKYSPDWVEKGEDVLAGCVEVPSLSPLSGQILKRMSPRMLLKNCSRSS
gle1_rat                            GRLRYDREWLLRYEDVLEECMSLPKLSSYSGWVVDHILPNTSHHTQENAP
gle1_mus                            GRLRYDREWLLRYEDVLEECMSLPKLSSYSGWVVDHILPNTSGHTQESAP
gle1_homo                           GRLCYYRDWLLRREDVLEECMSLPKLSSYSGWVVEHVLP----HMQENQP
gle1_gallus                         GRLKYFRHSD-KDEDILEGCISPLTLTSYAGWVLDRMTASSAQAAAPSSS
gle1_drosophila                     ------MDDMMRAMDCLNMAATLRNAALASATCTGRTLGEDREPIWVEGS
gle1_anopheles                      PPLQLNIEDLLSGFDSMKLSA-LRNAAKLSPLIKERTIGPDCADLSRREV
gle1_c_hominis                      --------------------------------------------------
gle1_asper                          --------------------------------------------------
gle1_apis                           --------------------------------------------------
gle1_pombe                          --------------------------------------------------
gle1_ciona                          ----------------MSLDVCEQLRKTTKGKLVYHNDNKPLEFSNQLPS
gle1_ustilago                       TVVRTSLPHQALARITSQAAKPHNFSASPTSSSQKPARKGILRHTSSHNS
gle1_naegleria                      SGDEEKNNTENDLFSSLLFGTTNGWVSILMIFIVVGTTSLLTKGTEISNL
gle1_phytoph                        -------------------------------MRFGVARREEEDAAPPAHV
gle1_dictyostelium                  PFKRNNSKENGNGSVTITLEPLVSPFKLIKSNFKDDVHTNNINNNNNKIK
gle1_cmerolae                       GLVEYLESTRNAGTGKTPPRSGASAAPDAPQFASNEKRAPQQEPLRPLNE
gle1_monosiga                       VPAISQQQGSAFSETSFRTTASLRSPAPPRSEASPITTPQNLLRMQNLSS
                                                                                      

gle1_cryptococcus                   SSDEESLDGFQWISTDPNSSLGRDIRAALDSSDEEVLGSEDEVEILGLSG
gle1_yarrowia                       SQYEMSLEEEGTPSKPPRKTP----SQSRFATEYSASNSPTRPTKPAVSS
gle1_Scerev                         -STTSSTSSQCP-TPEP----------SPAIKLPSFTKVGTK-KLVNES-
gle1_candigla                       -DSDSSNDPDYSNIADPHDL------YSPKLRIPKKKDVPTKTRTAKEE-
gle1_klyver                         SDSDYELDGEFTYIGDPSD--------GIQLKLPKLYHSSKNDGQGEEQG
gle1_debaryo                        AYINFKHNDDSAITNTKSI-----------ISYIEDKYITEKEDTLPQF-
gle1_pichia                         GESNYLHD-----------------------------HISHK--------
gle1_candidaA                       NQITLSLIKPSRPKNTFND-----------VFKKTCNDIDEN--------
gle1_gibberella                     -AASFLLDTRNNELSHRDA---------LAAAQIEHERVRQAAIRVFELH
gle1_neurosp                        -ISDILAGDRNSEARHRLL---------IEAARREHERVREEAERVYQEH
gle1_magnaporthe                    DLEQLTLEDRNSEESHRRG---------LAHARQFHANLRKTAVDVLNQY
gle1_phaeodactylum                  -------------VNSDEEETLNGVDVELEYSSDDDDEEDEPPHPLGFRS
gle1_thalassiosira                  FSTRLPVSTNDDGDTSSDDDESTTPTVDYSDSSSTSSEEEEPPHPLGFES
gle1_Arabidopsis                    VLEPPCPKSVDGISIDPEPNWNFESLVAEIASVEKKLNGFSMYPQPITNT
gle1_populus                        --------------------------------------------------
gle1_rice                           --------------------------------------------------
gle1_physcomitrella                 --------------------------------------------------
gle1_ostreococcus                   --------------------------------------------------
gle1_creinhardtii                   --------------------------------------------------
gle1_tetraodon                      --------------------------------------------------
gle1_danio                          SVRDTSPGLSEEAAVCRSAPISPR----LKRSSCSLPAVSIQTEEEEEKE
gle1_rat                            SSDNSPSSGSASGLYQS--TLKSP----VRSSPQSP-SPSTPSGTQSAHE
gle1_mus                            SSDNSPSSGSASGLYQSS-LLKSP----VRSSPQSP-SPSSPNGTQSTHE
gle1_homo                           LSETSPSSTSASALDQPSFVPKSP----DASSAFSPASPATPNGTKGKDE
gle1_gallus                         APGGAAPHTDPTAQESSASACEGP----AKPSAAAR-SEAKGSSDPGVLE
gle1_drosophila                     RKTPEPPLPEESPAPEPNNEIPLLPKIDFEPNISCFPDLQAINASIVRRE
gle1_anopheles                      SITILPAAVDSNDTTKEN-----------DPNASNE-GPSSIHGTPKSEE
gle1_c_hominis                      --------------------------------------------------
gle1_asper                          ------------------------------MGRSGYPSQPDSPSR-----
gle1_apis                           ----------------------------MPHFVSTKDEIVQNMDDINSN-
gle1_pombe                          ----------------------------MDTKTTPLIHAKLDEKIISSYN
gle1_ciona                          CVFDLPDIPGVLEALEENAFVDEDEFLLINKLTALTIDDSSTQLKQPDVD
gle1_ustilago                       TTSNSQRRQRFRDDNYDEDAHSTLNAHQDQTELTPHSHTYDVPISSTLPH
gle1_naegleria                      VNNYLLSRKEINKDRPKKRVNINTNTSENNNNTIEKLNQDGENIRKNQQS
gle1_phytoph                        VEADAYWEVKKMHISRADVSPCRRRFRAPSSDNSTTSSDDEAPSDLDPML
gle1_dictyostelium                  RFLDEDNEFEITIPIRRSGNSINFNIGIVPSSNKKQQQQQQQQQKQKQKK
gle1_cmerolae                       ALVRLTPTTDFFENVQSTGVVSVSTALESGGDRWTTGQRLAPKTFASGSA
gle1_monosiga                       QAADLANHPVSSINGAGKKTVSQAAVHVASGLSLQEFAPTSSRQSNNAKQ
                                                                                      

gle1_cryptococcus                   RSVNGG--------------------------------KNGGKARTQSPW
gle1_yarrowia                       PLKQEH--------------------------------RDETQDVKEDSY
gle1_Scerev                         -----------------------------------------VVILDPALE
gle1_candigla                       -----------------------------------------EVTLLPEIA
gle1_klyver                         FSSGDT--------------------------------ISLEDVVEPEIV
gle1_debaryo                        ---------------------------------------RCFRNMIHQYS
gle1_pichia                         --------------------------------------------------
gle1_candidaA                       -------------------------------------------------T
gle1_gibberella                     ELQEEH--------------------------------KRILAEERKEEE
gle1_neurosp                        LLRQEQ--------------------------------ERLVEERKKEEE
gle1_magnaporthe                    HLQEEQ--------------------------------QRVKLEQEREEA
gle1_phaeodactylum                  STRISLHSPT------------------------------ETMEQYKRRW
gle1_thalassiosira                  RYGTTRFGPS------------------------------LSSCYARTGR
gle1_Arabidopsis                    TLRMGRRGGGF---------------------------VMHVSEDEMESD
gle1_populus                        --------------------------------------------------
gle1_rice                           ---------------------------------------MRVEE---EDD
gle1_physcomitrella                 --------------------------------------------------
gle1_ostreococcus                   --------------------------------------------------
gle1_creinhardtii                   --------------------------------------------------
gle1_tetraodon                      --------------------------------------------------
gle1_danio                          KEKAEVVAEAP--------AVSPEASVSTPPAVSVLSPRATQISGCIRMC
gle1_rat                            SPFTEPIALQ--------------------------SSRAIKVEGCIRMY
gle1_mus                            SPFTEPIAPQ--------------------------SSRAIKVEGCIRMY
gle1_homo                           SQHTESMVLQ--------------------------SSRGIKVEGCVRMY
gle1_gallus                         VNQEVLPIPP--------------------------VSKMAKVEGCIQMY
gle1_drosophila                     LEEEGKRCVR---------------------------QQLKAIRDKQDAM
gle1_anopheles                      KKKNAPVTPQ---------------------------FTAIKHSDPTDCT
gle1_c_hominis                      --------------------------------------------------
gle1_asper                          --------------------------------------------------
gle1_apis                           -------------------------------------FASLKVSVLKKAS
gle1_pombe                          -------------------------------------------DANGLDI
gle1_ciona                          ILPEDS-------------------------------TIALLDLREKQLS
gle1_ustilago                       RARRRSVTPSF--------ELVGMPSPSASSSRLTPNSPGPSSLKSSGRP
gle1_naegleria                      DEDLEHITPSR--------------------VIKPILVKSINHVEKRKLG
gle1_phytoph                        TDSDRGVN------------------------------MATSVLGTLQLT
gle1_dictyostelium                  KKTLSPLKKAPGIYSLKDLTIDSDSDSDSYSDNDDNEEYNIKLKSPIKNK
gle1_cmerolae                       PGSADQAAKPEIVLIQAQQKSLTPSISKRTRENGSGRSRVHAKPVPESSF
gle1_monosiga                       PENPESSMPQD-------------------------NTILQQETAAQNSV
                                                                                      

gle1_cryptococcus                   NAFSTPQSSKNKRKSEISSSLWRHSPLARSLTGSKVPSSKATLEEVLKEE
gle1_yarrowia                       RSIHDLSCAEWEGTLNRVSLILDQCHLSPVGNFKRGHRRGSSVNSVSLGS
gle1_Scerev                         NALRDLNLQSKLIPIN-EPIVAASSIIV----------------------
gle1_candigla                       RILEGKQFKSSVIAANTVPSVIHLSREE----------------------
gle1_klyver                         SMLSNLNITLERNALPHLTTRGHENKALGP--------------------
gle1_debaryo                        QVLQDRLIEDENKVSNAAKSSFVQNKTS----------------------
gle1_pichia                         --LQQLKLDVEN-----LQSKLHHNSVN----------------------
gle1_candidaA                       LDFIKFKQNEINERVDTLQSKMKSREAQ----------------------
gle1_gibberella                     RLKAEAAVVAEEKRLRELKAKTVPKLP-----------------------
gle1_neurosp                        RIRAEEQLAAERRKLNALKAKKIEIPP-----------------------
gle1_magnaporthe                    RLRAEAQLAAERQRLEALRAKTIPVPPP----------------------
gle1_phaeodactylum                  GYFYPIDDAHDENFFDTPI-----------------------------DS
gle1_thalassiosira                  GPPRDIFNVEDEGAWNALVSIDQFKRGGVS-----------------ASS
gle1_Arabidopsis                    EGEESDDEEEEEDHSQICTAGKRFACDELY-----------------LS-
gle1_populus                        --------------------------------------------------
gle1_rice                           TDEDDYDSDGESRALVAKATGARFSCNDLE-----------------SSD
gle1_physcomitrella                 --------------------------------------------------
gle1_ostreococcus                   --------------------------------------------------
gle1_creinhardtii                   --------------------------------------------------
gle1_tetraodon                      -----------LRLREEIQKKMVAEVAR-------------------SES
gle1_danio                          EQKHKAKAKMELSLRQEQQERLVATVAN-------------------HES
gle1_rat                            ELAHRMRGTEGLRQWQEEQERKVQALSE-------------------MAS
gle1_mus                            ELAHRMRGTEGLRQWQEEQERKVRALSE-------------------MAS
gle1_homo                           ELVHRMKGTEGLRLWQEEQERKVQALSE-------------------MAS
gle1_gallus                         EEIYRMKGRERLRQRQEQQEQLVRAAYD-------------------MAR
gle1_drosophila                     RLSRETQQRKEERQRDQLQQKALRERNESL-----------------LIQ
gle1_anopheles                      AVQSKLHQQELERQRLASVQKALAERHN----------------------
gle1_c_hominis                      --------MDGEKLSQDLN-------------------------------
gle1_asper                          QLMLELTRDLEQLRVHNSELKKVKAYER----------------------
gle1_apis                           RISGEKEIERHWQHMKENGKVIQEHIAVS---------------------
gle1_pombe                          DDLWDIYNEKTRRMIHIISQRYKPKKQS----------------------
gle1_ciona                          QNLIQLQVGKYHDATMEAHNEAKRKFKE----------------------
gle1_ustilago                       SSTASRSLPPWMRPSNRLHRSQPYEFPDSSEDENTALSSSEDDDSISDAD
gle1_naegleria                      SAPLDLISEEQKRKVDLVANLSESLKDCDNINMN-------VKFYEPVAV
gle1_phytoph                        AKSRQELLKQVERACERKAVQAVTGSG-----------------------
gle1_dictyostelium                  IVNNNNNQQQQQKQKEKEEKEEKEKVEKDKKEKDKKKLILNSFQSELIIN
gle1_cmerolae                       GDVEARTCAFIEQWLWVALTANKTSIGTSQSQVDGLIMDGWWRWNTPSNA
gle1_monosiga                       MAAFEKQLRQATARRAALEEETARRSEE------------------AAQL
                                                                                      

gle1_cryptococcus                   PDVFETWVKRTEEEAWRDGQYRAAKQQSHVRSIATN-ARAKIVSIQESQL
gle1_yarrowia                       PVDPAAAIDWGAPLAQVEKELQHVEDVWASEELKRHNDVARRESVFMSRM
gle1_Scerev                         -------------PHSTNMPLPRASHSSLLDNAKNSNATAPLLEAIEESF
gle1_candigla                       -------------EQNTESLIDKRKDNKLAHSLAPDVNIEQMEAQFSKVM
gle1_klyver                         -------------VLIDEAELYYQEKKDLIDEVEQH-TFPMQDQVLESVW
gle1_debaryo                        ---------------------ADAAINAIIYDFDRS--LKLQSSEVEQVI
gle1_pichia                         ---------------------EKAAIDAFNTDVQQS--IQSQNVLVQKLI
gle1_candidaA                       ---------------------ADANITHLIQDFNSQ--LRIQNEQVEELI
gle1_gibberella                     --------------PEPAPQPASPAKQDPAKTNGATPVSNSKQPEASTTP
gle1_neurosp                        --------------VLPDFEPAKAPSPAPKPASTASPSQPPATQVNGKTL
gle1_magnaporthe                    --------------PITKPEPAPEPPKATEEAPQPQATQPSAHGQTQKAP
gle1_phaeodactylum                  KIQSFPPLSTYMNPN--TVSTRALIG----YANERKPTDDCVDQVIQLLQ
gle1_thalassiosira                  GVQSFPPIGGYFNQRGSGVSTKVLLDGAMVYARSRDEEKEMQELLLGMDR
gle1_Arabidopsis                    -DESDEEFD--HEPEYMMNKLGLAESALYEVINDHQTEIKDDIRNQVSVV
gle1_populus                        --------------------------------------------------
gle1_rice                           AEESEDEMDGRIAPYHLMEKRSLEKSILLELEREHHLKVQEEVRSKLSAL
gle1_physcomitrella                 ----------------LLARTGYVESALLELERERHSRVQEEFRKRRLLL
gle1_ostreococcus                   --------------------------------------------------
gle1_creinhardtii                   ---MHLDAAASRSQPYPNLYAQAVQSSKQALWRQRLVALESQLAAKLNGI
gle1_tetraodon                      EQLKRFEELMELKQRQEHQAMRDMMDREAKESIGRQEKLKEEHRHRVKVI
gle1_danio                          EQLKRFEEFMELKQRQEHQSIRDTNEKEAQESLGRQEKLREEHRHRMKIL
gle1_rat                            EQLKRFDELKELKLHKEFRDLQEVMEKSTREALGHQEKLKAEHRHRAKIL
gle1_mus                            EQLKRFDELKELKLHKEFQDLQEVMEKSTREALGHQEKLKEEHRHRAKIL
gle1_homo                           EQLKRFDEWKELKQHKEFQDLREVMEKSSREALGHQEKLKAEHRHRAKIL
gle1_gallus                         EQLKRFDEMKELKRRQEIQELREVMEKSLKETQGQQEKLKEEHRHRAKIL
gle1_drosophila                     KADQMTAAQLEAQQREQLALRQQIDQKLHKLALEGVSRCQRRFNQKYEGI
gle1_anopheles                      ------KIRLADEQRE-----AQLAKSLHEASLN----VARKVQDSEQRL
gle1_c_hominis                      ------YLVFSWESKYVRNDKVLKEKITPIKEHNWNSEKAEQDEDIVSPI
gle1_asper                          --------------RSFYESLDRADSELEAQHNAALDKVAARHEQVLEEA
gle1_apis                           ------------RSHMAREQLSENFKDKNSFTLSSSYAVKLEELHLQMKV
gle1_pombe                          ----------------PFPVIADENVRIFPPLHKTIDWAKKRNVEEQNLI
gle1_ciona                          -----REERIRKSRMEERKKWNLITESEREEAEKIRQEFKEQHHKRNNLL
gle1_ustilago                       EDNSDDLSSPQTSPYDQERRTDSEEEAWPDDSSSHRHYTSSRPEASRQRG
gle1_naegleria                      TPTNIYSSGRYGLDLEDEDDNIPPIPIDISRPERRIIPVESTLEEFSEIY
gle1_phytoph                        -----AYLALCKTLQRARQDAEAQLHRIDADAGRSEEEMLRKHQQLEREA
gle1_dictyostelium                  RVEREREIKINRIVEEKNKEIDDKWVEIKEYNQNQMIKERKEFHSQQIRL
gle1_cmerolae                       CPWTKECVSLARVLEKLECERLAASEQALDRLQQRLCEVRAVSTTAGAAA
gle1_monosiga                       RRNQEEKQRAAKAAAKAAQATNSAQDPTPKATQTSHPATLEDVDVIRKSL
                                                                                      

gle1_cryptococcus                   SQEAEEIRRLLEGLALR---------------HDKQEEELRKAFKEREES
gle1_yarrowia                       GDDRLKQSDELA--------------------KKREKRNSVIVGGLVDQW
gle1_Scerev                         QRKMQNLV-------------------------------------LANQK
gle1_candigla                       LGKLDSLE-------------------------------------TLNRK
gle1_klyver                         NEEIDSIE-------------------------------------KVNQR
gle1_debaryo                        KQEEERQR-------------------------------------VEQER
gle1_pichia                         NDEKERIR-------------------------------------RIEEM
gle1_candidaA                       RKEKERIR-------------------------------------LELER
gle1_gibberella                     ATEAKKPDQ--------------------------------------PAA
gle1_neurosp                        FE--KQPEL--------------------------------------QPA
gle1_magnaporthe                    AGSQKQPDL--------------------------------------SAP
gle1_phaeodactylum                  AAALVDER----------------------------------------DL
gle1_thalassiosira                  IAHLVEVASALNQHAAANDD-VAASSTLSPFTVKSPSYPSQPAPVGTPSF
gle1_Arabidopsis                    ETEIMNEI----------------------------------------ET
gle1_populus                        -------M----------------------------------------DL
gle1_rice                           EVCHQSEI----------------------------------------QR
gle1_physcomitrella                 DNALREEV----------------------------------------QR
gle1_ostreococcus                   ------MR----------------------------------------AV
gle1_creinhardtii                   ATTALRKQ----------------------------------------EL
gle1_tetraodon                      NLRLREAA----------------------------------------QQ
gle1_danio                          NLRLREME----------------------------------------QQ
gle1_rat                            NLKLREAE----------------------------------------QQ
gle1_mus                            NLKLREAE----------------------------------------QQ
gle1_homo                           NLKLREAE----------------------------------------QQ
gle1_gallus                         NLKLREAE----------------------------------------QQ
gle1_drosophila                     AKILLSLN----------------------------------------PE
gle1_anopheles                      LHAVREQE----------------------------------------KL
gle1_c_hominis                      INRHIQEI----------------------------------------EE
gle1_asper                          EETLRAYQR-------------------------------------AVEE
gle1_apis                           VDEKIKIG----------------------------------------DI
gle1_pombe                          EQSITESQ------------------------------------------
gle1_ciona                          KTRMLEAER------------------------------------RKVEQ
gle1_ustilago                       NTSTAKLASIASDDWEEWNRNAAQLAWYRARTLKRDTTTADAGSLARSKS
gle1_naegleria                      SKKSIPTS----------------------------------IKIQTTQT
gle1_phytoph                        AAKLQQIRS-------------------------------------KERL
gle1_dictyostelium                  NNLIKKQHKKDIKEFSIKLKQAKQKHQSELSESLSLLNQLNKLEQQEIDR
gle1_cmerolae                       AAATLGSAGHVTKSPSGVRG---------ASVPGETFPSLDAIHSPCGDP
gle1_monosiga                       VAQLKPIMQTLS------------------------------------KQ
                                                                                      

gle1_cryptococcus                   LWKDIDEVIQSVEKREAEAAAKAARIAQAEAKRRKE--------------
gle1_yarrowia                       EAERREEERQRLEAERKERERIERERVEAERKEKER--------------
gle1_Scerev                         EIQSIRENKRRVEEQRKRKEEEERKRKEAEEKAKREQELL----------
gle1_candigla                       RIEEVRAEKKRIEEEQKRKLEEEKRRKELEDKRLKE--------------
gle1_klyver                         LIKSIKDKKKREEEARIQKECEAEKRRQEELKHKKE--------------
gle1_debaryo                        KEREERERKRREEEERKRKEEEDRRKKEEEERIRKE--------------
gle1_pichia                         KRQKEEEQRRRLEEEKRRREEEARRKREDDERKRKE--------------
gle1_candidaA                       KRREEEERRRREEEERRRQEEEERRRKEEEERKRKE--------------
gle1_gibberella                     QS----APATGLFAQNKPSNPFATTEPASQNPFQKP--------------
gle1_neurosp                        SAPAAAKPFGG-FGQTLTSAQPATAALKQSTPASAA--------------
gle1_magnaporthe                    KPPTIQKPASGLFGSLPGNAQPFQP---QSTTIKEP--------------
gle1_phaeodactylum                  TTPLLLATNTHLDATNRLTQQKLIEIQHEIDVERRRMERD----------
gle1_thalassiosira                  VSHPPTSTSKLLQLAQACEHHQTHTLPSQMSRLEQESNQS----------
gle1_Arabidopsis                    SLSAIARVEKYSETRKEVERKLDLQYQRKVAEALDTHLTA----------
gle1_populus                        LLAEFHRACIYTVPK-------HIVYS-----------------------
gle1_rice                           TVSAFARLQKYAESRKEIDRRLDVHFQRKIAEVLDKHLSM----------
gle1_physcomitrella                 EAALLARVEKEKEAKCELARRSDKQDQRQIAELRDEHLSA----------
gle1_ostreococcus                   AADAEAKEAAERARVEEEKRRQEAEEAARKKAEED---------------
gle1_creinhardtii                   LRAAQQRRAEELEKVQRSHRTEASLQEQQIKRLME---------------
gle1_tetraodon                      RLRQAELERQRQVEGRERLRNLNS-IQEEILQLNQQLDPSTQSKKDAPLA
gle1_danio                          RLREVELERQRQVEGRERHRAINA-IQEEVLQLNRLLQPQQSTHAEVEHA
gle1_rat                            RVKQAEQEQLRKEEGQIRLRSLYT-LQEEVLQLNQQLDAS-SQHKDLLNV
gle1_mus                            RVKQAEQEQLRKEEGQVRLRSLYS-LQEEVLQLNQQLDAS-SQHKELLSV
gle1_homo                           RVKQAEQERLRKEEGQIRLRALYA-LQEEMLQLSQQLDAS-EQHKALLKV
gle1_gallus                         RQRQEEQERLRREEGQERLRRLYS-IQEELLQLNQQIDPN-YKHKDLPKI
gle1_drosophila                     TVKVCAAQNTQLKELGQKFEQLVSSVKMGNCEMQSQFLCSIIKAEEFCKS
gle1_anopheles                      AQAAAAQRQAQMEEENKRLNDIQAQLKRRQEEMR---------------R
gle1_c_hominis                      EIQRINKENEDKRRKEEEERKIKERKEREKREQEELRLKK----------
gle1_asper                          EARRKQEEARKEAERKERERAEKLRKEQELARMKAER-------------
gle1_apis                           TSVDLNIIVNLIHQIDEMHGMFKSEIDRINVQCERNLVG-----------
gle1_pombe                          --RIFSEKQRLEQERFNRELLEKKRIEAERQRLKDE--------------
gle1_ciona                          NKQRLKHVEGVVTKCAKLNEDVMLQFHNDSSIVSSNPAIVSMATECGRKF
gle1_ustilago                       KPVATPTVDNDVEEVQALLSSLNMRRTQEEAEVKKAFEAR----------
gle1_naegleria                      PIIHQQDTKKALEELHIRKQNSRQNIEKELAEILKLVECE----------
gle1_phytoph                        AIESVEKELRAFQQAREDERRREEEQRELKEAAVRR--------------
gle1_dictyostelium                  HNEELLKYELAIKEEKRKQQQLIERYEQKKREEKQRQLQQEQKEKQEKLE
gle1_cmerolae                       QAPAITKTTTATTMKLTGSASAHSGATESASSRYAQGAKLPSSLPVSGSV
gle1_monosiga                       QQEKLREINQRLKGNAKTKPPSTLEEARALLAQLKEVAAQVLPPQPSPQK
                                                                                      

gle1_cryptococcus                   ---------EEEARIAEKDRVAREQKAEIERHTKELALKEQQAKAAMEAK
gle1_yarrowia                       -----LAKEKEEAERLEQERLAKEKAEKEAAEKKRIEAERLAKEKAEKEE
gle1_Scerev                         ---RQKKDEEERKRKEAEAKLAQQKQEEERKKIEEQNEKERQLKK----E
gle1_candigla                       --------EEERAKKE------QEKQEKERLAALEAEKKREQEEK----A
gle1_klyver                         ---------MEKKLKEEEKRKIQEMAEKEK-KAEEAKRVEALKKK----Q
gle1_debaryo                        ----------NE----EKKRIEQE-EEQKRKQKLQEMKQEKEKQ------
gle1_pichia                         ----------QEAKLAEERRLKQERDEREKQHKLELEKQRREKERLE-AE
gle1_candidaA                       ----------EAKRLEEEERKRKEEEEARKKREAELKRQQELKIQ-----
gle1_gibberella                     ----------NGAVTQPLSVPVTNKTTPQPVSKPAAPAVQPVQAKPAASV
gle1_neurosp                        ----------SSQLATS-NLLGNNIQVNGTATATTIAKS-PTPAPVQQGP
gle1_magnaporthe                    ----------SNAQNQP-NIP-------KTTPATTAANSRPPPAADVPRS
gle1_phaeodactylum                  ----HLEAAEALQLILHRNQ-ETAELISAEQRRLDSVAQEGEDIRARADK
gle1_thalassiosira                  ----YKDSCHGLLMLLNADASVVAKAESSIAKRLEEREQEEEELRLQRIK
gle1_Arabidopsis                    ---------VQREHKIKSQIEERKIRSEEAQEEARRKERAHQEEKIRQEK
gle1_populus                        ----------------KSAFESK---------EAYYKDIGHRED------
gle1_rice                           ---------VQRDHEQKSQIVERRIRDDAALEEAKRKEQAMKDEKIRQER
gle1_physcomitrella                 ---------LQRDHELRSQFEARQIRKEAAEEEARRQEIAAREERERQAK
gle1_ostreococcus                   ----------AEAAKKRAEEEAKEKAREE---EAKRKQAASDYVSGKATG
gle1_creinhardtii                   ----------QREEERRKEEERKRREEEERRREAERQEAEREREADKKRA
gle1_tetraodon                      SLSSLSTRGNQLCSQVSEVVRRTTEGEFPSVEDIGVAERALQDMRALIQL
gle1_danio                          PY---ITRGNQLCSQLSEVVPAAADDQFPSVEDLSVAERALQEMRSLVRS
gle1_rat                            DLAAFQTRGNQLCGLISGIIRTTLESGYPTAENQAEAERVLQEMRDLLSN
gle1_mus                            DLAAFQTRGNQLCGLISSIIRTTLESGYPTAENQAEAERALQEMRDLLSD
gle1_homo                           DLAAFQTRGNQLCSLISGIIRASSESSYPTAESQAEAERALREMRDLLMN
gle1_gallus                         DLSAYSNRGNQICGLVSGLIRTTSERGFPSQMDVANTEQALKEMRGLISR
gle1_drosophila                     LDALELDIIKQLAEFSEQIQQQLKMEAAKKLEDERQRQQQQEEERQKLEE
gle1_anopheles                      KAQLIETVRQSIGQFRVGTETFTKALTVIGVQHATKFTNQKKAIRTLQKD
gle1_c_hominis                      ---------EQEELRLKKEKEQEELRLKKEQEELRLKKEKEQEEERQKAQ
gle1_asper                          ----------EAALKAAEEAKRKAAEEMERQKNQKQLGGGRLSEEEIKTH
gle1_apis                           ---------TENTVHSHTQLPVSEKNNNFQEYGDEEKQRNLQTDNISSDI
gle1_pombe                          ---------EERRKKELMEKEKKEKERIRLIEEQKHKENEQRRLKQEQID
gle1_ciona                          SGIINIFKDSKTSGSMDKVTAASITDDCSVHQEMCDNLVSAIEKLKEEEI
gle1_ustilago                       -NKDLWSGIDACILAAETEARKVAAAEAARLEAVRKSQEEAERKAAQARQ
gle1_naegleria                      ---------NEEIRKVEQERLVKIKAEQERIAKIKAEQERIAREKLEEER
gle1_phytoph                        ----------EEEAREKALQEAKEKEEAAEAQRKVEHEVEQAQAKAKALA
gle1_dictyostelium                  KEEKEKEQQEQQKQLLIKLAKEKEEKEKFEKEQQQQKEKELQKEKELLQQ
gle1_cmerolae                       SSPDASALTLEREPHTNAHTRAYSKPETKPIQTSRAGVTSKDASPSPSPS
gle1_monosiga                       EAAPPPSTSPLPASPVHPQKPLKDPLSSAQVAGTSSTPVASSPQTLAEIE
                                                                                      

gle1_cryptococcus                   ERKLEEEKRAKEEKEKASKRIVDKREQAGAMWRAYTEKQN----------
gle1_yarrowia                       KERLEAEEQARKDKLGQ----FTNWRAVDKEFLQWKAKIE----------
gle1_Scerev                         HEAKLLQQKDKLGKA------VTNFDKISKMFWHYKDKIA----------
gle1_candigla                       KKQAQAQEKDKAQKA------VTDFDSISKTFWKYKAKIK----------
gle1_klyver                         EQEQLERNKLKQSKE------STNFKLIEETFTKYKTMIQ----------
gle1_debaryo                        -EKVALERKAKQEKG------LTNFASVENDFQKYAKDIK----------
gle1_pichia                         AKKEAEQRKAAQQNS------LTDFAAIEQSFLQYKKNIV----------
gle1_candidaA                       REKELLEQKKKERESRF----TTDYNQIEKTLYKYKQDIQ----------
gle1_gibberella                     DRYAQIHQELKKLRRDLQAQSKVAGSPLKGKLGAARREIR----------
gle1_neurosp                        DRLAVIHKNLKELRKSMLDQAKAN-QALKARMGDMRREIR----------
gle1_magnaporthe                    DRHVEVHRNLKQLRAFMEQQRGRN-AQLKKNMGDMRRFIR----------
gle1_phaeodactylum                  EKQTALKDEERQ------KEKDAQENAKRENLDSQ-------RAAEKEEA
gle1_thalassiosira                  REEELERQRQREEQLELERREKAEIQSKEEELKQQQRAEQFRKAEEEAEL
gle1_Arabidopsis                    ARAEAQM---LAKIRAEEEKKEVERKAAREVAEKEVADRKAAEQKLAEQK
gle1_populus                        --------------------------------------------------
gle1_rice                           AKQEAEARQKAAAKLAVEAQKAAAEAAAKEAAEAQKAAAEVSKSSQNSQN
gle1_physcomitrella                 AKIQLAKEKAEAEAAKRKAQADAAAAAALKREEDQKAKEN-LQQSAKEKD
gle1_ostreococcus                   EIPRVAAAAEALEQETNLAKTLVEARAMVAEYQSH---------------
gle1_creinhardtii                   EADAAAQKAEA-EAKAKKAATSAASKATTKPLTDD---------------
gle1_tetraodon                      MQLEVARFQE-KKKQEEEQEQKNQKQVELQVQPEAQKAEVEL-AQAKAQK
gle1_danio                          LQEAVSQAAERKKKKEQEEEEEKRRQEQLKAQQEEQKKSAALSAKEKAKK
gle1_rat                            LEQEITRASEMKKK-DEEEARVKLQESQVQQGPGAPTKTSAPSPSLVGTQ
gle1_mus                            LEQEITRASQVKKK-HEEEAKVKRQESQVQQGPAPPTQTSAPSPSPVGAQ
gle1_homo                           LGQEITRACEDKRRQDEEEAQVKLQEAQMQQGPEAHKEPPAPSQGPGGKQ
gle1_gallus                         MQQEIAAAVEEKKRRDEQEKKQKQEELLKKQ--QAEAQTPAPAQPSGGKQ
gle1_drosophila                     QQ-KLEEQEKLRKEKEESAAKEKQQEAETAKADAANVPAPLEPKSQDVPP
gle1_anopheles                      FE-QLLQG--INANQEVSQVEVDQAADYCRQLDQVNVEP-----------
gle1_c_hominis                      DEAKRKEFNLSQDYPKNEANFETQGKAYIEKISNYQNSSE----------
gle1_asper                          QRYVELHQHLKKFRQYLRDQGKLN-PIIKQNMGDMRRSIK----------
gle1_apis                           SQITSSTANIEENISKTELDKDHLYEYVDKDLLETYMNSQ----------
gle1_pombe                          AKRKEEEAREKRMKETFKDDPEEDSNMAWSIIHKIKTEVV----------
gle1_ciona                          IKKKDLEQRIEKEQEEMREKEKKEKERIKASLDEDPENKFPSLPKELQLS
gle1_ustilago                       AELEQIEAEKKAAQADAERRKKEQEAEADKQKLEAAEQEKVRAMGGTG--
gle1_naegleria                      RKAAEEEEKKRQAAIAATAPAEINVSPIKPQQPNSIGTAEETPAEKSDIS
gle1_phytoph                        AERAAEHKKQQEEREKEQAAKKAAEKEAAAQAKKYVKEGHER--------
gle1_dictyostelium                  KEKEKEKEKLQQQQQQQQQQQQQQQQQLQQQQQQQNQQNNNLG-------
gle1_cmerolae                       PRPHTSLLTPTPASTLAPDTRRDASVDASTRATSAIDGTAASDAPTTQVS
gle1_monosiga                       VARKSLVARLKPCMDSLSPNKQTEVREINKRLKLAAEKGMCLSLIQRIVT
                                                                                      

gle1_cryptococcus                   ------------------------WMKSEVIEKVK-ADRPTMTNLNKGKR
gle1_yarrowia                       ------------------------QIKKDIKEPVA-NNAEVKKLCNKCKR
gle1_Scerev                         ------------------------QIKQDIVLPIKKADVNVRNLLSRHKR
gle1_candigla                       ------------------------SIKEEIVIPVKNADKELRNILSKHKR
gle1_klyver                         ------------------------TIKTEIIEPVK-ADPTLKKTLAQHKR
gle1_debaryo                        ------------------------DIKQNVVHALN-QNKELKKAIGALKR
gle1_pichia                         ------------------------DIKETIVGPMN-EDKDLKKLVNSLKR
gle1_candidaA                       ------------------------DIKNNVKLKLN-EDPDLKKQVNQYKR
gle1_gibberella                     ------------------------VAIGQLTAG-KGANNQPINKITGALK
gle1_neurosp                        ------------------------KCVGQLTGGGAGVNRQQNNTIAALLR
gle1_magnaporthe                    ------------------------VKIGQLT---PGANKEQAEDIKKKLR
gle1_phaeodactylum                  VRSSKYEFIAKAKKLVAQLVLIRASVESFEKSKAVGKRRLQMKKIVNGKV
gle1_thalassiosira                  EAKSKNAHVDRASSLISNLDTVRTSLSEFDKSKTVGKRRLQFKKVVNGKI
gle1_Arabidopsis                    AVIESVTGSSATSNAQAGGNSIRAAESALILENHRLKKLEELETTNQSLK
gle1_populus                        -----------------GG---------------------KLESVKDYLK
gle1_rice                           NVAGTMRANKSEIKSELPGIKVFADHSALEAELRRRALLDQVPANIHSSK
gle1_physcomitrella                 AHKENADQKESTSKATTGLSMTFFRFSLRCGSIHLFLFSSVLYYLLIELE
gle1_ostreococcus                   ------------------------------------------PTAKLERR
gle1_creinhardtii                   ------------------------------------------ESTKKARR
gle1_tetraodon                      --KGLQGSAKDGTLKWYKELEEKAEQYAQAFQDLSRPANPQTKKLRQELQ
gle1_danio                          --EGLQTGADDSTLKWYNSLQDLANQCAQAFDDLNKAKDTQTKKIKMELQ
gle1_rat                            -SEDLQVKVQDSTMQWYQQLQDASAKCVLAFEDLTSSKDSQIKKIKMDLQ
gle1_mus                            -NEDLQVKVQDSTMQWYQQLQDASAKCVLAFEDLTSSKDSQTKKIKMDLQ
gle1_homo                           -NEDLQVKVQDITMQWYQQLQDASMQCVLTFEGLTNSKDSQAKKIKMDLQ
gle1_gallus                         QKEALSVKAREGTMKWYQQLQDAAAQCAAAFSAMSSSKDSEVRKIRMELQ
gle1_drosophila                     AATATSTSVHPDRLKFYNDILALYQSKVDAVKPLQT--EESLKQYRTGCQ
gle1_anopheles                      --------VSPECLQFYNEIKSFYEQHQTAVKQLMD--DPSMKTYRFNCQ
gle1_c_hominis                      ------------------------------YKEIISSTESSIKSTRMNVK
gle1_asper                          -------------------------KCVGQLREGKGVNKNQTQEIRTTLE
gle1_apis                           -----------------------KFFENHVKMLDEFLLSAATKKFRFECQ
gle1_pombe                          --------------------------------APISEKKELKNYCFTQKR
gle1_ciona                          --------VSRSAYAHHQMMIKSYKDFDVKSKEFTSSKDKQLNKVIIGIS
gle1_ustilago                       ------DDIRKAALTEYDEWMTKIRHIKTNLLPTISSNPDLRKQCFAAKR
gle1_naegleria                      ---------IVNPYSGPKKTLTVPNFTRPKTYVIAKIYVDRMEEMYASFQ
gle1_phytoph                        --------------------IKRLEELHHQSTEILDSPDPEVKKIRMQIR
gle1_dictyostelium                  -----------YIKKDGIIFSLNENSKNFNDFKERSKEFDMIIKFINEKK
gle1_cmerolae                       -------RASPETALPADVQQVLDHYTQICNLADKFQQDPASQSLRFQLR
gle1_monosiga                       RESVRVMWLRTVPQATMQYCRKQLSYIGVFTTLFNSLQPQYHPQAIQGPM
                                                                                      

gle1_cryptococcus                   MIIR--WLGQALNTRESVVKITTDIHDLLIQQLPSPPSAASPIQFTPDVP
gle1_yarrowia                       QINP--KFGQLTPSVTHTKQISEDFVQIFNEAKQ-------------HSE
gle1_Scerev                         KINP--KFGQLTNSNQQLFKIQNELTQLINDTK--------------GDS
gle1_candigla                       KINP--KFGQLTNTFSQLQSIQNELSHLIDETK--------------GQQ
gle1_klyver                         KINP--KFGQLTNSTAQLNAITNELTELVLQTK--------------ANQ
gle1_debaryo                        KINP--KFGQLSNSFNQLNTISSEVIQYVNDAKN-------------MNE
gle1_pichia                         KINP--KFGQLSNSYQQLNRIKHEVVELVSQAK--------------GNE
gle1_candidaA                       KINP--KFGQLSNSLSQFNKISTEVIGMIKAVE--------------TNA
gle1_gibberella                     EALEGRIPSPPIDVSAFVVDKREPVEGSANNDA--------------TLP
gle1_neurosp                        EALENRVQSQLVDPNTFLVESRAPVQGPTNNDP--------------QVP
gle1_magnaporthe                    EALSGQTPSEPEDPNKFLLQPRNPVEGAQNNSQ--------------YLP
gle1_phaeodactylum                  NTLSENTQKIREVANNVSQAIEKARDEDKQAKEQGEEGN---KGFLPEMA
gle1_thalassiosira                  NTLSHEDRKIMEVAGVVVDAIGNAEREDAESVSAGGEG---------VMG
gle1_Arabidopsis                    SRSNENFSSFEKHIGRVIRQISGTKDSVSGKINDIV------KIFKDPR-
gle1_populus                        --------------------------------------------------
gle1_rice                           -----EFSRYDRQIAKSIGKLMPTTDSVKARAGELI------KALDGQD-
gle1_physcomitrella                 ------LKTYERQIIKHLQQIAATQQQVGIKSRDLL------QFLNSSMG
gle1_ostreococcus                   --------KLTNTIVVHVQQIAATKEQINKKSRDIM------MLLVQLQE
gle1_creinhardtii                   --------DIEKKLTVHVQQISGTQNQVAVKCQDVY------NVLSGVQG
gle1_tetraodon                      KAATIPVGQITSQTGSQVKDIYEKIDQLLSGQPLVLEGR---SVSTSLHP
gle1_danio                          KAATTPVSQIANSSGAPLKEAFEKIDKLLSGRPVTSAGK---TVSTSQHP
gle1_rat                            KAATIPVSQISTIAGSKLKEVFDKIHSLLSGKPVQSGGR---SVCVTLNP
gle1_mus                            KAATIPVSQISTIAGSKLKEIFDKIHSLLSGKPVQSGGR---SVSVTLNP
gle1_homo                           KAATIPVSQISTIAGSKLKEIFDKIHSLLSGKPVQSGGR---SVSVTLNP
gle1_gallus                         KAVTIPVSQISTIAGSQLRQIFDKLNNLLSGKPVQSVGE---TVLVTQLP
gle1_drosophila                     RAINLPLNAISAVSPQHLAQNFDKLYSFFAGQPTKVMNG---TITINDHP
gle1_anopheles                      KAINVPVNAISAVNREHFIDKYSKLAALLSGQNVKAGDG---MVSINGHP
gle1_c_hominis                      KTIQLSINQISSTHQQILSSSKRIKELLSGLRSSSTS-----ITSSDTQS
gle1_asper                          RAAS--IAEPSVDIRQFIAFPPENIAKSDDNK----------------VP
gle1_apis                           KAINIPVNAISGINQQHLKDKYERLYNLLMGKSWPDVN---------QYP
gle1_pombe                          KITP--RLGQITKSNSQIMKITQLLQQTFQEARN-------------TDP
gle1_ciona                          NVIGSCVASITSRSGSDVKNKLSDLNGLLQGRTISSGGS---TASIKGYA
gle1_ustilago                       QITP--KIGQLTNSRQEITRITQAIASVLDAAKQAAASG---------TG
gle1_naegleria                      KRMDPQLKPEMDAAKKLINKTINRITETNQREIVKEIN--QIMSKQKVKK
gle1_phytoph                        REAG--ACNQIAAAPSAIKNVVSKIQQLLQMAKS-------------SGD
gle1_dictyostelium                  SMLSREMVEFERQNSKLINIAINQISASQEQVNEKTNKLIKSIQDSQQSD
gle1_cmerolae                       KRINLAVNQIGLSLPSVLHKSSVLAALLHESLTTETAVE-----SSESVS
gle1_monosiga                       QPQHHPFRPEDQEQVHQINQVLHMQAIYLSSCKPLLNAQ-PQDCHAKTPA
                                                                                      

gle1_cryptococcus                   KPYAYLLSHVSKVLITQAQSEITSKP---------------TSAFPLAKV
gle1_yarrowia                       LVYLWLLNFFAKSIVRQAENETIVAP---------------QSALPLGML
gle1_Scerev                         LAYHWILNFIAKAVVHQAETEVRVKP---------------ESALPLGKL
gle1_candigla                       LAYLWILNFIAKAIVHQAETEVRAKP---------------ESSVPLARL
gle1_klyver                         LAYKWILNFIAKAIVSQAESEARVKP---------------ESALPLGTL
gle1_debaryo                        LAFNWILNFIAKAIIAQAETEVTVKP---------------TASLPLARL
gle1_pichia                         LAYKWILNFVAKAIVDQAETEVIVKP---------------NAALPLAHL
gle1_candidaA                       LVFKWVLNFTAKAIIDQAETEVIVRP---------------NSAVPLAKL
gle1_gibberella                     SLFIYLINICAKGIVNQFINEGGANP---------------KAADPVGVF
gle1_neurosp                        SLFIYLLNVFAKATISQFINEGGPRP---------------ETADPVGVC
gle1_magnaporthe                    SLYLYLLNVFAKAVIAQFVNECGAKP---------------QAADPIGTL
gle1_phaeodactylum                  RGKRYFVDLLSSKVIVRVQAEGFNGQR--------------GDGFPLANM
gle1_thalassiosira                  MGKKYLLDLLASNLIVRVQADGFNGTR--------------GDGFPLAAM
gle1_Arabidopsis                    CPVSISIAAFAKKMVTTKEKPN---------------------PFACSYV
gle1_populus                        --------------------------------------------------
gle1_rice                           CPRPIACRIFANKIISIVKSRNTKDKT------------FGNLAFACGYV
gle1_physcomitrella                 VPTQFLLVTLGAKLLSQCESQILKLP---------------SFAFALAQV
gle1_ostreococcus                   PQKTFALMSIAKKMLSQCDVQVAKLN---------------RYAFALAEV
gle1_creinhardtii                   PWRAFAVLTFANKIIKQ-------------------------------QE
gle1_tetraodon                      QGQKFTFYKLAEKFVKQGEEEVASHF---------------EAAFPIAAV
gle1_danio                          QGLEFASYRLAEKFVKQGEEEVASNH---------------SAAFPIGAV
gle1_rat                            QGLDFVQYKLAEKFVKQGEEEVASHH---------------EAAFPIAVV
gle1_mus                            QGLDFVQYKLAEKFVKQGEEEVASHH---------------EAAFPIAVV
gle1_homo                           QGLDFVQYKLAEKFVKQGEEEVASHH---------------EAAFPIAVV
gle1_gallus                         QGLDFVYYKLAEKFVKQGEEEVASHR---------------ESAFPIALV
gle1_drosophila                     LARDYCMLLMAKKFVSQTETAICSNP---------------QAAFPFASV
gle1_anopheles                      LGRTYCTMLLAKKFVSQADTSISSNA---------------SAAFPVAAI
gle1_c_hominis                      PMYSYGLYMAASLFIDQCWTQISAFP---------------DSVWSYAYS
gle1_asper                          ALLIYGLNILAKSLISSLITEASINQG---------------HAEPIGIV
gle1_apis                           QGAAFCKNILAKKIVNQGETLVSSKP---------------KMAFPIAAI
gle1_pombe                          LVYKWVLNFFCKSVVKQAEAEVAVNP---------------ISAYPLAKV
gle1_ciona                          GASNHAVIFMARKFVKQAESQVSSNH---------------STAFGLALT
gle1_ustilago                       DVYTWILNHLSKCLIRQAEQEVAAKQ---------------DTAYPLARV
gle1_naegleria                      DVFYFCLYFYARTIVDQAASQTSDLK----------------KVLPFIEV
gle1_phytoph                        AYFKFALDMVASNLSKQVEGRADYKS-----------------CYPIAHV
gle1_dictyostelium                  YLKKSTILSIVKKSLSQVESQITFHN---------------ASSFPLALV
gle1_cmerolae                       LLDAWLQLQVVRRIVREGAEQVVVSLP---------------SSFALGAV
gle1_monosiga                       QRKTYFEQMIAPLCNARFQTFESCQELRDFRKCFRGHFNKLSNTLPEDKV
                                                                                      

gle1_cryptococcus                   VVGLMLRGHAALG-----DVLFARFVKKCPWVVPFYPAPQTNQSRE----
gle1_yarrowia                       AAKIMSV-FPELT-----DLMVARFVKKCPFVIGFTCDIDTEQGRER---
gle1_Scerev                         TLYLLVQ-FPELQ-----ELFMARLVKKCPFVIGFTCEIDTEKGRQN---
gle1_candigla                       ALYIMVR-YPEFK-----ELLLARFVKKCPFVMGFTCDIGTEDGRGN---
gle1_klyver                         ALSLLAS-YPELK-----EFLLARLIKKCPFVIGYTCSIDTVEGRTR---
gle1_debaryo                        AYTLLST-YKEFE-----YYLTARFVKKCPFIIGYTCSIDSEEGRIR---
gle1_pichia                         AYTLLET-FTEFD-----YYLSSRFVKKCPYIIGYTCSIDSEEGRTR---
gle1_candidaA                       AYAILQA-IPDFE-----YYLNARFIKKCPYIIGYNCSIDSEEGRER---
gle1_gibberella                     AAHIFSTKEFQWRGLSLVDILMAKYRMVCPVLFGYRGNDKTERGRVA---
gle1_neurosp                        IAAVFSDPAFAWRGASMIDILLAKFRIVCPVLWGYRGSEKTEQGRAR---
gle1_magnaporthe                    VAKVFADPEFHWRGGSMIDILLAKFRVSCPVLFGFRGNDKTEQGRLR---
gle1_phaeodactylum                  LAQVSTD-HKELG-----PNLAAHIYTVCPTAIPSLPDPAPDASE-----
gle1_thalassiosira                  FASVSTH-CDELG-----PLLEAHLYTVCPTAIPTLSMTTAEGDE-----
gle1_Arabidopsis                    IVYINSQ-FPQVM-----DILLAEFHKACIYTVPKHIVNSQSAWD-S---
gle1_populus                        --------------------------------------------------
gle1_rice                           MLLVTSQ-VPDAM-----DYLLAEFHRVCMYTVPKHLHALNAQVR-N---
gle1_physcomitrella                 IVNVASQ-VPLLI-----DIVLAKLHEVCIFTVPKYYVFTKDQFEND---
gle1_ostreococcus                   AVSIAID-VPRFG-----VLLVALIHEVCVNAVPKYYPFVPGRYATD---
gle1_creinhardtii                   LVQISAY-FPELL-----DALLGLIQKSMPLAVPRAY-LHDAAHISN---
gle1_tetraodon                      ASGIWEQ-HPEVG-----ELLLAHLYRKCPYVVPHYPGMKKGMTV-----
gle1_danio                          ASGIWEL-HPKIG-----DLILAHLHKKCPYAVPHYPPMESGTSV-----
gle1_rat                            ASGIWML-HPKVG-----DLILAHLHKKCPYSVPFYPAFKEGMPL-----
gle1_mus                            ASGIWML-HPKVG-----DLILAHLHKKCPYSVPFYPAFKEGMAL-----
gle1_homo                           ASGIWEL-HPRVG-----DLILAHLHKKCPYSVPFYPTFKEGMAL-----
gle1_gallus                         ISGIWEM-HPRVG-----DLFLAHLHRVCPYSVPFYPAYKEGASM-----
gle1_drosophila                     IITFWKL-LPDFG-----KVFLAYMYKESPFLVPYVIPQQQGQTP-----
gle1_anopheles                      AVALWQR-FPDFG-----RFFLAYLHRECPYLVPYYLPQHEGQSQ-----
gle1_c_hominis                      CVYILDE-NDEFE-----AFLEGLMLTECRVLYSSNLEDLNKKEN-----
gle1_asper                          AAQIFSTEAFLYKGVHMVDILWAKYRVVCPALWGFYGNEKTEAGRRA---
gle1_apis                           IVALWND-HSDFG-----DLLLSHFHNVCPFTVPIFMPKMVGQSN-----
gle1_pombe                          CLLLQTQ-NADLK-----DLLFARLQKNCPWVIPFWYDHGTENGKKK---
gle1_ciona                          ILGVWAQ-NDDFG-----SVFLGLMQTKCPFLVPFYVPKTDGQSD-----
gle1_ustilago                       VVWLLLLGHVELG-----DVLMARLCKKCPWVVPVWPGRGKDMDE-----
gle1_naegleria                      TSELMND-SPEIL-----DAVIGYIHTNCIFTIPYFPYEVTDASD-----
gle1_phytoph                        IKMSCVH-TPELT-----DVMLGYFHKTCVFTIPDNPEKHASQTIAEYKL
gle1_dictyostelium                  LVRVGEK-YPELI-----DCLLASLNEKCCYTVPYYVSPKENESQSSISK
gle1_cmerolae                       LVLLTQQ-HPRLK-----PVVLGTFYQLCPYTIPHWYRRRPGESL-----
gle1_monosiga                       VKANFLQRDADTDVVVSAALLLRLIYDAVEHKTSLAAFMVAALYKELP-A
                                                                                      

gle1_cryptococcus                   -AYEKSTGRGTDESQ------------HEYISRMSSICTLFFAILQTPLT
gle1_yarrowia                       -MAWRKPG-GKWEDE------------TVYSERMGGIASVYVAITQIRFT
gle1_Scerev                         -MGWKRNNENKWEDN------------TSYDERMGGILSLFAIITRLQLP
gle1_candigla                       -MGWKRDSSGKWEEP------------TSYNERIGAMVTLFSVITRLELP
gle1_klyver                         -MGWKRQSDNRWEED------------ISYDERMGGMITLFAVITRLPLP
gle1_debaryo                        -MGWKRND-NRWEDE------------VKYDERVAGICTVWAVMTRLEA-
gle1_pichia                         -MGWKRRD-NKWEDD------------TKYDERVSGICMVWATMSRLLDY
gle1_candidaA                       -MGWKRPDGSKWEEE------------TKYDERMGGIVSVWAAMTTITNH
gle1_gibberella                     -IGWKKDGP-SWITE------------QSHNDRMTGLGAGFASLSLRDFS
gle1_neurosp                        -IGWWKDNG-RWVTE------------QVHFDRMTGLGAGFAAISLRNFA
gle1_magnaporthe                    -VGWRKDKGGSWDAE------------QTHVDRMTGLGAGYAAIALRDFA
gle1_phaeodactylum                  -DDLMRSLGMLQHADGN------FESFERFLGRTEGIISMVANIMSSSPA
gle1_thalassiosira                  -NALMESLGMIKDKSGE------FESFDKFLHRTEGLISIMADIMSSLPS
gle1_Arabidopsis                    -DAYERLDSI---------------------------MRLYGALVQTDIR
gle1_populus                        -----RLESY---------------------------MKLYGALVQTEVQ
gle1_rice                           -RDYYRLIGYQEENG-------QLESTESYLTYVAAYVKLYAAMIQTEIR
gle1_physcomitrella                 -AAYYKALGYREEDG-------KLESTDDYVARQAAYMTFYGAMIQTDVA
gle1_ostreococcus                   -DEYYSLMGYVKNDE-----GTAFETTDSYVDRMTGSMLFYAAFLQVDAP
gle1_creinhardtii                   -NAYYRGMGFLELDDPTAPSGKVFESPDEYLKRLEGLLLLYAAVMQVDEP
gle1_tetraodon                      -EDYRKVLGYRDDSFG-------VEDDESFMKRMSGVIRLYAAIMQQKWP
gle1_danio                          -EDYQKILGYRVDEGK-------VEGQDSFLKRMSGMIRLYAAIIQMRWP
gle1_rat                            -EDYQRMLGYQVTDSK-------VEQQDNFLKRMSGMIRLYAAIIQLQWP
gle1_mus                            -EDYQRMLGYQVTDSK-------VEQQDNFLKRMSGMIRLYAAIIQLQWP
gle1_homo                           -EDYQRMLGYQVKDSK-------VEQQDNFLKRMSGMIRLYAAIIQLRWP
gle1_gallus                         -EEYQRMLGYLVQDSK-------MEEEDHFLKRMSGLIRLYAALIQLRWP
gle1_drosophila                     -EQYLKTIGYRLTDKNE------LEKPDIYLKRQTGLARLYAAVIISQGR
gle1_anopheles                      -EEFLKTLGYRFADGGV------LEKQDQYLKRMSGLARLYAAVIVTVPR
gle1_c_hominis                      ------------------------ETEEDFGKRLNSIVRFYLSINILRGN
gle1_asper                          -LGWWRDGGSDGPFVS----------EQAHADRMTALGAGFAALTLRNFG
gle1_apis                           -EDYYKLMGYKYDEDG------TIEKHDKFLKRMSGLMRLYASITITIQR
gle1_pombe                          -MGFKKLSDGHWEQN------------TTYNERQCGIFAVYAAILSLDDS
gle1_ciona                          -EEYSRARGYRVTNG-------VVESQDHYLSRMSGLIRTYAAIIQSPLP
gle1_ustilago                       -ASYRKVMGYKSADET----------TENYSNRMNGITAFFFAILQTVPT
gle1_naegleria                      ---LKKKLGFKEEDGE-------MESQSQYMNRMNDIITIYAMIIQNNPP
gle1_phytoph                        SVGFHKAVGESSDPDG-------LEHVTEYTRRMTMISAVLAAVRQTTPW
gle1_dictyostelium                  RMGYAFSNDIVGDNDKP------IETEDEFHKRICGYLSLYCALILKSEQ
gle1_cmerolae                       -EAYLVRLGYSKPNES----------FESYYERMGGYLSLFAAMLQTALP
gle1_monosiga                       LSGVYPTPDMNPTELRAVLGLKENQRTEDFVDKIDNIVRVVVALVEAFAS
                                                                               .      

gle1_cryptococcus                   PLIPTLPSAP-------------TPEELDKLVPKPMRLTYAWTWLALALR
gle1_yarrowia                       APAENPRP-----------------------------ISYSWTMIARLLN
gle1_Scerev                         QEFITTTSH-------------------------PFPIALSWHILARICN
gle1_candigla                       QEFIQTSNH-------------------------PLPISHSWHLVARIAN
gle1_klyver                         QTYIQKLVH-------------------------PFPISWSWRMLARIGN
gle1_debaryo                        -QSLTEYS-----------------------------IAASWRYLARTLN
gle1_pichia                         PQQLSFYS-----------------------------FEASWKFLARLLN
gle1_candidaA                       GSQKSLYS-----------------------------FEASWQFLARTAN
gle1_gibberella                     KSSKKNPYP----------------------------PTNYWKALSYIVN
gle1_neurosp                        SSKKQNPYP----------------------------PRHYWAAMAKIVN
gle1_magnaporthe                    RVKLKNPYP----------------------------PSNYWTALARIIN
gle1_phaeodactylum                  NHTLLG------------------------------GHEGAVKWMTRFLS
gle1_thalassiosira                  SHTLLG------------------------------GHLGAITWLERFMD
gle1_Arabidopsis                    VG----------------------------NATNVHGIEHGWAWLARFLN
gle1_populus                        G------------------------------VPNIHGPKEGWAWLARFLN
gle1_rice                           G------------------------------VRHPHGLAEGWKWLAMFLN
gle1_physcomitrella                 G------------------------------GKNPHGLAAGWAWVARFLN
gle1_ostreococcus                   N--------------------------------HPHGVDAAWRWLARLLN
gle1_creinhardtii                   N--------------------------------R-FGVSQAWSWLARCLN
gle1_tetraodon                      YSSKPGVSRLDAVFCILAPSILFSFNVLNAFQPPPHGLNHGWRWLAQMLN
gle1_danio                          YSSKQG--------------------------PHPHGLNHGWRWMAQILN
gle1_rat                            YGSRQE--------------------------AHPHGLNHGWRWLAQILN
gle1_mus                            YGNRQE--------------------------AHPHGLNHGWRWLAQVLN
gle1_homo                           YGNRQE--------------------------IHPHGLNHGWRWLAQILN
gle1_gallus                         YGNKQG--------------------------THPHGLSYGWCWLAQMLN
gle1_drosophila                     KAAGPD---------------------------ECFELNEGWLWLAHMVH
gle1_anopheles                      KDDPTP---------------------------HPHGLEYGWRWLTNILN
gle1_c_hominis                      FG-------------------------------------KIWLWLVKLLN
gle1_asper                          RTQRKNPFP----------------------------NTLYWFSMHKILN
gle1_apis                           KGITKTN---------------------------PHGLQNAWRWLAAILN
gle1_pombe                          LAP------------------------------------ESWRTFSRLLN
gle1_ciona                          PGVRNN----------------------------PHGIAQGWMWITRMLN
gle1_ustilago                       VPTNTTNLDVES-------------------IPSHLRSTTLWRWAVRAIA
gle1_naegleria                      GHK--------------------------------YGIEKGWEWLAAFLN
gle1_phytoph                        DGSPSPPG---------------------------LELGDCWAWLARLLT
gle1_dictyostelium                  PHKSSSSSSSSSSSTMMFG------------FGTQIGNNNNNKLINKNLN
gle1_cmerolae                       NMHPNP-----------------------------YGTGMLWTWSARVVN
gle1_monosiga                       STTKIFS------------------------------AADVWRMLAQASN
                                                                                      

gle1_cryptococcus                   DPMPASP-----------PIAALLTTWIEIALAEVI--RIYGKGQTDKLR
gle1_yarrowia                       TETEKLTN----------THFTVAASWWEVIAVRFL--ATYGI-QGRKML
gle1_Scerev                         TPLNLITN----------THFVILGSWWDAAAVQFL--QAYGN-QASKLL
gle1_candigla                       TPLKLIQD----------THFVVLGSWWDAAAKEFL--QAYGV-QAAKLL
gle1_klyver                         TPKDLLTN----------THFVVLAYWWEAAAAQLL--QAYNV-QATKLL
gle1_debaryo                        TDPNLLTN----------AHFACMGNWWDACAKEFL--SCYSK-QAYKLL
gle1_pichia                         RDLSLLTN----------AHFSILGNWWEAAAKEFS--GKYGV-QASKLL
gle1_candidaA                       LQTSMLVN----------THFTILGNWWEAAGASFL--GVYGN-QSQKLM
gle1_gibberella                     SPPNETSN----------TQYVVLRSMIQGHEQRFL--NFYGN-AALAAL
gle1_neurosp                        TPSGEISN----------TQCVVLKAMIQNYEEKFI--HAYGT-AALAAL
gle1_magnaporthe                    TPANEISD----------TQCYVLKAMIENHEKRFI--QFYGT-AAVAAL
gle1_phaeodactylum                  LLPSSTDTA----LP--LIVAPVLDAFLTGAGHMLA--NIHAEEFKLLLK
gle1_thalassiosira                  ILPASPTSP----LP--LLTAPVLVAFLTGAGHMLA--NKFPTQFQPIFE
gle1_Arabidopsis                    KIPANR------------ATATALNSFLQTAGFGLH--QRYKSQFLKVVN
gle1_populus                        VLPANM------------YTAVALNAFLQTAGFVLF--RKYKSQFTKMLH
gle1_rice                           TLPATT------------ATACALHAFLKVAGFALH--KKYGSQFMKLLD
gle1_physcomitrella                 SIPADR------------NTASALEAFLKMAGFRLY--QVYPKPFMRIMQ
gle1_ostreococcus                   RCPPNR------------HTAVALDSFLKIAGFRMY--AAYRGQFVKVLE
gle1_creinhardtii                   CLPADR------------YTAKALVAVLRVAGFALF--TRYRGQFVKLMG
gle1_tetraodon                      MEPVSG------------ITATLIFEFLEASRSDLD--RSS-DQFWRHGL
gle1_danio                          MEPLAD------------ITATILFDFLEVCGNALM--KQYRVQFWKLIL
gle1_rat                            MEPLSD------------VTATLLFDFLEVCGNALM--KQYQVQFWKMIL
gle1_mus                            MEPLSD------------VTATLLFDFLEVCGNALM--KQYQVQFWKMIL
gle1_homo                           MEPLSD------------VTATLLFDFLEVCGNALM--KQYQVQFWKMLI
gle1_gallus                         MEPLVV------------VTATLLYDFLEVCGNALM--KHYHVQFWKLLL
gle1_drosophila                     VKPLPD------------ISATLIMEILQTLGFELW--RTYGKQFVKLLV
gle1_anopheles                      RFPQPD------------ICATLIAEFLQTAGSELH--AAYGKQFLKVLR
gle1_c_hominis                      KKSPHR------------LFVFVVLAVTQIVPHFFF--SQFKNQFMKIID
gle1_asper                          IPVAEIQE----------THVTLLSAMLRSSAERIV--GFFGHIGLALMR
gle1_apis                           IEPRKEVS---------DICATLLLDMLEVAGNTLW--TAYPKQFHKLLI
gle1_pombe                          LPSPSQLMKSDLELG--QTLCSIVSTYLDIAGQSLL--RIYGRQAKKLIV
gle1_ciona                          LEPWPE------------ITATILFDFLEVAGHALM--AAYGRQFEKLLY
gle1_ustilago                       PCSSNVAFLDHP------MCPNIWSVFVEIAGDRAL--NVYGKQMRKIFA
gle1_naegleria                      SRPTMF-------------TLEILDSFLRIAGYKMH--QIYKAQFAKILE
gle1_phytoph                        LLVNSR----------------CL--------------------------
gle1_dictyostelium                  IESSLRWLKDLVSLRPRRITSYLFVTFFTHLGNLLSKNQKSSLEFKIIVG
gle1_cmerolae                       AKPRRMT-------------CLLLGNVFEVAGYALS--QQYGNQFRKLLR
gle1_monosiga                       SDADVL------------VASTLMSSTIELYGYRLQ--VLYGPQFDKLKS
                                                                                      

gle1_cryptococcus                   ESLEREGIQGGE-------IKGDGGMSRDKLGFVLDKWRSGEDMAMKGRD
gle1_yarrowia                       HAAWDPWTASCG-------DKRFPAGAR--LRLMGEEWQKTGNVKGLTPM
gle1_Scerev                         ILIGEELTSRMA-------EKKYVGAAR--LRILLEAWQN-NNMESFPEM
gle1_candigla                       QLVGDNLTSAVA-------DRKYVGAAR--LRILLESWQE-NKLESFPEM
gle1_klyver                         EVISIDLTALVA-------DKKFVGAAR--LRIINEEWHNTNQISSFPDM
gle1_debaryo                        HLLSIEWTNSVA-------NKKFPAAAR--LLILGEEWLQNNTIESIKQM
gle1_pichia                         NVLTVDLPVAVS-------DRKYPAAAR--LLILGEDLQNNRNWNSLKEM
gle1_candidaA                       YIVVVQLTDVVA-------SKKFPSAAR--LRIMGEEWVTRRQIQSLKAM
gle1_gibberella                     RLALIEFPKKAP-------QN---ATAAGSLAALADVLKTESGLVLA---
gle1_neurosp                        RTALVEFPARAP-------VK---SSAVNSLQVVHDLLRKSTGAALG---
gle1_magnaporthe                    RVALVEFPAKVQ-------KK---SAAVSALPVLAQILKRDTGLNLL---
gle1_phaeodactylum                  AIDENVLPRLDD--------GPTGKPSAMRLEKTMSGGYEKFQSTLPSRA
gle1_thalassiosira                  IIKNDIMDRLDD--------SPVGVPSATRLKKVIEGGWNGLKKDLPPGA
gle1_Arabidopsis                    VVREHFLQKLRA-K----KDTSDLLVIIAEITAYLDDRMYLKEPEGRAMK
gle1_populus                        IILNDFLNALRE-R----ED-SELNPIILEIQSYIEDNKFLQEPEGRSLQ
gle1_rice                           VILRCFLPALKE-Q----GS-RIQAEAASNLQNYLTDKVYLEEPEGQYLA
gle1_physcomitrella                 AIVTEYIENLKK-T----GD-GDARAVVSRLETFLHLQKYLQEPEGRKMP
gle1_ostreococcus                   LIHREFLPKLDAKN----DPD--IRPVSSRIATYLQESLYTKSPEGRDMP
gle1_creinhardtii                   TLRREYLPTLRAAA----AGDDLISAFATLLESYVDDGLFRRPPEGRNMP
gle1_tetraodon                      SH---------------------QTQTVHRGKHLAPRNKPAEGSSAPMHQ
gle1_danio                          IINEEYFPRIEA------VTSAGQMGSVTRLKQFLETSLRTKQIPAPKSE
gle1_rat                            LIKEDYFPRIEA------ITSSGQMGSFIRLKQFLEKCLQRREIPVPKGF
gle1_mus                            LIKEDYFPRIEA------ITSSGQMGSFIRLKQFLEKCLQRREIPVPRGF
gle1_homo                           LIKEDYFPRIEA------ITSSGQMGSFIRLKQFLEKCLQHKDIPVPKGF
gle1_gallus                         LMQEEYIPRIEA------ITNVGQKASLTRFKQFLEESLQKKDIPLPKGF
gle1_drosophila                     YIQNIYMPQLAA------YD---EGGPKTRLEMLLAKFLRERQIAQAVGV
gle1_anopheles                      VLQGDYMSALNR------ID---TGGPKARLEGLIAKILTEGRIERPEGI
gle1_c_hominis                      YILRFKLPQIYTLIE---GNPFPIKGQCKQLEAILSDLKSSCNAPPPSGF
gle1_asper                          KAIVELPANLPR-----------QSMAVNQLKLLKDLYQREKNIII----
gle1_apis                           LLSEEYYPRMKN-------VGCIGSGPLVRLDEFLRNSLSKGSIPAPDGQ
gle1_pombe                          CSFSEAYLGANG-----------GGSQYGRLRIVGEDWMKGQGGLKFSFE
gle1_ciona                          AICHDYFPKIKEVS-------GSRGGPVLRLKTFLKECIQHKKVSKPDGH
gle1_ustilago                       LLLKDGVQGKRAGWWKHADDKPYVKAATVRLELLLMDWSTSAGQMIVKGA
gle1_naegleria                      FIEVHLLANPPK---------GSDKASLSRFSDLIGNFKKSKQMPKPSFL
gle1_phytoph                        --------------------------------------------------
gle1_dictyostelium                  KIVEENFFNQMN--------KPGTEGSFSRLKNLIEEYYKTGTFQQHEGV
gle1_cmerolae                       LVEAEVLPRLPK---------DAPPGPTARLKHWIEEALRSGPQPCPGHI
gle1_monosiga                       CIGNQCLPQMAS--------TPATQSVRSQIEALKRHLKGTHKQTPRTHR
                                                                                      

gle1_cryptococcus                   WVA-----------------------------------------------
gle1_yarrowia                       SKN-----------------------------------------------
gle1_Scerev                         SP------------------------------------------------
gle1_candigla                       VP------------------------------------------------
gle1_klyver                         AA------------------------------------------------
gle1_debaryo                        EP------------------------------------------------
gle1_pichia                         ER------------------------------------------------
gle1_candidaA                       EY------------------------------------------------
gle1_gibberella                     --------------------------------------------------
gle1_neurosp                        --------------------------------------------------
gle1_magnaporthe                    --------------------------------------------------
gle1_phaeodactylum                  LAEFYNGSSFLRSHGSTSTPSPFGHSVFAGNAGTTGVPPFGQSSTNSLVE
gle1_thalassiosira                  VASLYDG-----TEGSGTVELVLPSASAGVGGGATQSTGFGQPQQANASP
gle1_Arabidopsis                    TTSTLSSELTAELNQPNYNQNYQRNDYRNYY-------------------
gle1_populus                        G-QLLSSVMVPE-SEP--SRGY-------YY-------------------
gle1_rice                           Q-QLLSKELFT---------------------------------------
gle1_physcomitrella                 V-TDVSSSLKA---------------------------------------
gle1_ostreococcus                   NTDTSSHTF-----------------------------------------
gle1_creinhardtii                   AFDISSRPENRA--------------------------------------
gle1_tetraodon                      LL------------------------------------------------
gle1_danio                          LGSAFFRS------------------------------------------
gle1_rat                            LTPSFWRS------------------------------------------
gle1_mus                            LTTSFWRS------------------------------------------
gle1_homo                           LTSSFWRS------------------------------------------
gle1_gallus                         LQPSFWRS------------------------------------------
gle1_drosophila                     LPPGFW--------------------------------------------
gle1_anopheles                      MSVNFW--------------------------------------------
gle1_c_hominis                      ILKDKHLDVEC---------------------------------------
gle1_asper                          --------------------------------------------------
gle1_apis                           LPPDFW--------------------------------------------
gle1_pombe                          P-------------------------------------------------
gle1_ciona                          LSAEFWGTHHHAGIVGN---------------------------------
gle1_ustilago                       TKAANNGLCRHRVVMWLGKELRMQCSARMRKLPRTSAGGSHGFHNEQHRN
gle1_naegleria                      E-------------------------------------------------
gle1_phytoph                        --------------------------------------------------
gle1_dictyostelium                  DF------------------------------------------------
gle1_cmerolae                       LPMRDSQNT-----------------------------------------
gle1_monosiga                       LDLSGVGRIHLSQIIS----------------------------------
                                                                                      

gle1_cryptococcus                   --------------------------------------------------
gle1_yarrowia                       --------------------------------------------------
gle1_Scerev                         --------------------------------------------------
gle1_candigla                       --------------------------------------------------
gle1_klyver                         --------------------------------------------------
gle1_debaryo                        --------------------------------------------------
gle1_pichia                         --------------------------------------------------
gle1_candidaA                       --------------------------------------------------
gle1_gibberella                     --------------------------------------------------
gle1_neurosp                        --------------------------------------------------
gle1_magnaporthe                    --------------------------------------------------
gle1_phaeodactylum                  AGTSSDAFGKPPLNASPFTGSGTTSHTTSGISKMDQSDSFQPKQTQALPF
gle1_thalassiosira                  FAGGGGSMGGSGTSNNPFS---STSSTNTSFASFGASSSSASQIQASNPF
gle1_Arabidopsis                    --------------------------------------------------
gle1_populus                        --------------------------------------------------
gle1_rice                           --------------------------------------------------
gle1_physcomitrella                 --------------------------------------------------
gle1_ostreococcus                   --------------------------------------------------
gle1_creinhardtii                   --------------------------------------------------
gle1_tetraodon                      --------------------------------------------------
gle1_danio                          --------------------------------------------------
gle1_rat                            --------------------------------------------------
gle1_mus                            --------------------------------------------------
gle1_homo                           --------------------------------------------------
gle1_gallus                         --------------------------------------------------
gle1_drosophila                     --------------------------------------------------
gle1_anopheles                      --------------------------------------------------
gle1_c_hominis                      --------------------------------------------------
gle1_asper                          --------------------------------------------------
gle1_apis                           --------------------------------------------------
gle1_pombe                          --------------------------------------------------
gle1_ciona                          --------------------------------------------------
gle1_ustilago                       GTVRESRLLSLTGWSIPKMGYISILTDQLTSLQHGILNIGLLLHFKVIPR
gle1_naegleria                      --------------------------------------------------
gle1_phytoph                        --------------------------------------------------
gle1_dictyostelium                  --------------------------------------------------
gle1_cmerolae                       --------------------------------------------------
gle1_monosiga                       --------------------------------------------------
                                                                                      

gle1_cryptococcus                   --------------------------------------------------
gle1_yarrowia                       --------------------------------------------------
gle1_Scerev                         --------------------------------------------------
gle1_candigla                       --------------------------------------------------
gle1_klyver                         --------------------------------------------------
gle1_debaryo                        --------------------------------------------------
gle1_pichia                         --------------------------------------------------
gle1_candidaA                       --------------------------------------------------
gle1_gibberella                     --------------------------------------------------
gle1_neurosp                        --------------------------------------------------
gle1_magnaporthe                    --------------------------------------------------
gle1_phaeodactylum                  G---VASNTSTFGQVASSSPALLQKSSPFGNTFP-SPSPFGT--AASVPF
gle1_thalassiosira                  GQQPVSSAPSPFG--GGFAPSSSQSSNPFGVAPANTASPFGAPPAAPTPF
gle1_Arabidopsis                    --------------------------------------------------
gle1_populus                        --------------------------------------------------
gle1_rice                           --------------------------------------------------
gle1_physcomitrella                 --------------------------------------------------
gle1_ostreococcus                   --------------------------------------------------
gle1_creinhardtii                   --------------------------------------------------
gle1_tetraodon                      --------------------------------------------------
gle1_danio                          --------------------------------------------------
gle1_rat                            --------------------------------------------------
gle1_mus                            --------------------------------------------------
gle1_homo                           --------------------------------------------------
gle1_gallus                         --------------------------------------------------
gle1_drosophila                     --------------------------------------------------
gle1_anopheles                      --------------------------------------------------
gle1_c_hominis                      --------------------------------------------------
gle1_asper                          --------------------------------------------------
gle1_apis                           --------------------------------------------------
gle1_pombe                          --------------------------------------------------
gle1_ciona                          --------------------------------------------------
gle1_ustilago                       LMFALPYIYVSLLAISANFWLGTVAAQQWLPNGPTEYSARCALGTELSGE
gle1_naegleria                      --------------------------------------------------
gle1_phytoph                        --------------------------------------------------
gle1_dictyostelium                  --------------------------------------------------
gle1_cmerolae                       --------------------------------------------------
gle1_monosiga                       --------------------------------------------------
                                                                                      

gle1_cryptococcus                   --------------------------------------------------
gle1_yarrowia                       --------------------------------------------------
gle1_Scerev                         --------------------------------------------------
gle1_candigla                       --------------------------------------------------
gle1_klyver                         --------------------------------------------------
gle1_debaryo                        --------------------------------------------------
gle1_pichia                         --------------------------------------------------
gle1_candidaA                       --------------------------------------------------
gle1_gibberella                     --------------------------------------------------
gle1_neurosp                        --------------------------------------------------
gle1_magnaporthe                    --------------------------------------------------
gle1_phaeodactylum                  GK-PNAVPLSVSAPNPSTSPFG--NSLQTVVPFGGQNMSLPSSGSSIPNT
gle1_thalassiosira                  GQQPAPSSFGGSGSGTGIGIFGKQQSAPAPSPFGQQPAASAPS-------
gle1_Arabidopsis                    --------------------------------------------------
gle1_populus                        --------------------------------------------------
gle1_rice                           --------------------------------------------------
gle1_physcomitrella                 --------------------------------------------------
gle1_ostreococcus                   --------------------------------------------------
gle1_creinhardtii                   --------------------------------------------------
gle1_tetraodon                      --------------------------------------------------
gle1_danio                          --------------------------------------------------
gle1_rat                            --------------------------------------------------
gle1_mus                            --------------------------------------------------
gle1_homo                           --------------------------------------------------
gle1_gallus                         --------------------------------------------------
gle1_drosophila                     --------------------------------------------------
gle1_anopheles                      --------------------------------------------------
gle1_c_hominis                      --------------------------------------------------
gle1_asper                          --------------------------------------------------
gle1_apis                           --------------------------------------------------
gle1_pombe                          --------------------------------------------------
gle1_ciona                          --------------------------------------------------
gle1_ustilago                       YICFTYYNDIRSAASGGVYQGYANASGTGFALVPNGNGVDESSQLDTADR
gle1_naegleria                      --------------------------------------------------
gle1_phytoph                        --------------------------------------------------
gle1_dictyostelium                  --------------------------------------------------
gle1_cmerolae                       --------------------------------------------------
gle1_monosiga                       --------------------------------------------------
                                                                                      

gle1_cryptococcus                   --------------------------------------------------
gle1_yarrowia                       --------------------------------------------------
gle1_Scerev                         --------------------------------------------------
gle1_candigla                       --------------------------------------------------
gle1_klyver                         --------------------------------------------------
gle1_debaryo                        --------------------------------------------------
gle1_pichia                         --------------------------------------------------
gle1_candidaA                       --------------------------------------------------
gle1_gibberella                     --------------------------------------------------
gle1_neurosp                        --------------------------------------------------
gle1_magnaporthe                    --------------------------------------------------
gle1_phaeodactylum                  FPFGNPAQAASPFGKPTPMLSSYGISHPNPSPFKNPSSGSSPFGSVVASS
gle1_thalassiosira                  -PFGGGSSSEGGFGNQASSFGGNQSSGNSRKDSRPPCKFFASGKCRNGAS
gle1_Arabidopsis                    --------------------------------------------------
gle1_populus                        --------------------------------------------------
gle1_rice                           --------------------------------------------------
gle1_physcomitrella                 --------------------------------------------------
gle1_ostreococcus                   --------------------------------------------------
gle1_creinhardtii                   --------------------------------------------------
gle1_tetraodon                      --------------------------------------------------
gle1_danio                          --------------------------------------------------
gle1_rat                            --------------------------------------------------
gle1_mus                            --------------------------------------------------
gle1_homo                           --------------------------------------------------
gle1_gallus                         --------------------------------------------------
gle1_drosophila                     --------------------------------------------------
gle1_anopheles                      --------------------------------------------------
gle1_c_hominis                      --------------------------------------------------
gle1_asper                          --------------------------------------------------
gle1_apis                           --------------------------------------------------
gle1_pombe                          --------------------------------------------------
gle1_ciona                          --------------------------------------------------
gle1_ustilago                       RIAITWGGDSSAHVTIQKADGGGWSVHTDMDVQNPDHSYIFVL-------
gle1_naegleria                      --------------------------------------------------
gle1_phytoph                        --------------------------------------------------
gle1_dictyostelium                  --------------------------------------------------
gle1_cmerolae                       --------------------------------------------------
gle1_monosiga                       --------------------------------------------------
                                                                                      

gle1_cryptococcus                   --------------------------------------------------
gle1_yarrowia                       --------------------------------------------------
gle1_Scerev                         --------------------------------------------------
gle1_candigla                       --------------------------------------------------
gle1_klyver                         --------------------------------------------------
gle1_debaryo                        --------------------------------------------------
gle1_pichia                         --------------------------------------------------
gle1_candidaA                       --------------------------------------------------
gle1_gibberella                     --------------------------------------------------
gle1_neurosp                        --------------------------------------------------
gle1_magnaporthe                    --------------------------------------------------
gle1_phaeodactylum                  SPFGGTSKVISTFNSGSSSPFGSQTGSSSPFP---SVGDFPPNSNGRPSH
gle1_thalassiosira                  CRFSHEGQAQNYSGGNTDASFGSTFGGGSNNGGSFAISNPSPFSTNSGGA
gle1_Arabidopsis                    --------------------------------------------------
gle1_populus                        --------------------------------------------------
gle1_rice                           --------------------------------------------------
gle1_physcomitrella                 --------------------------------------------------
gle1_ostreococcus                   --------------------------------------------------
gle1_creinhardtii                   --------------------------------------------------
gle1_tetraodon                      --------------------------------------------------
gle1_danio                          --------------------------------------------------
gle1_rat                            --------------------------------------------------
gle1_mus                            --------------------------------------------------
gle1_homo                           --------------------------------------------------
gle1_gallus                         --------------------------------------------------
gle1_drosophila                     --------------------------------------------------
gle1_anopheles                      --------------------------------------------------
gle1_c_hominis                      --------------------------------------------------
gle1_asper                          --------------------------------------------------
gle1_apis                           --------------------------------------------------
gle1_pombe                          --------------------------------------------------
gle1_ciona                          --------------------------------------------------
gle1_ustilago                       --------------------------------------------------
gle1_naegleria                      --------------------------------------------------
gle1_phytoph                        --------------------------------------------------
gle1_dictyostelium                  --------------------------------------------------
gle1_cmerolae                       --------------------------------------------------
gle1_monosiga                       --------------------------------------------------
                                                                                      

gle1_cryptococcus                   ----------------------------------------------
gle1_yarrowia                       ----------------------------------------------
gle1_Scerev                         ----------------------------------------------
gle1_candigla                       ----------------------------------------------
gle1_klyver                         ----------------------------------------------
gle1_debaryo                        ----------------------------------------------
gle1_pichia                         ----------------------------------------------
gle1_candidaA                       ----------------------------------------------
gle1_gibberella                     ----------------------------------------------
gle1_neurosp                        ----------------------------------------------
gle1_magnaporthe                    ----------------------------------------------
gle1_phaeodactylum                  TTKTQPCKFFAEGRCRFGDNCRFSHEPPNSTRIPSSSPFMNTTFRQ
gle1_thalassiosira                  FGSSNSSSFGSSNPFGGGNSGGFGS-SPFSSNTSNNNPFGAPRR--
gle1_Arabidopsis                    ----------------------------------------------
gle1_populus                        ----------------------------------------------
gle1_rice                           ----------------------------------------------
gle1_physcomitrella                 ----------------------------------------------
gle1_ostreococcus                   ----------------------------------------------
gle1_creinhardtii                   ----------------------------------------------
gle1_tetraodon                      ----------------------------------------------
gle1_danio                          ----------------------------------------------
gle1_rat                            ----------------------------------------------
gle1_mus                            ----------------------------------------------
gle1_homo                           ----------------------------------------------
gle1_gallus                         ----------------------------------------------
gle1_drosophila                     ----------------------------------------------
gle1_anopheles                      ----------------------------------------------
gle1_c_hominis                      ----------------------------------------------
gle1_asper                          ----------------------------------------------
gle1_apis                           ----------------------------------------------
gle1_pombe                          ----------------------------------------------
gle1_ciona                          ----------------------------------------------
gle1_ustilago                       ----------------------------------------------
gle1_naegleria                      ----------------------------------------------
gle1_phytoph                        ----------------------------------------------
gle1_dictyostelium                  ----------------------------------------------
gle1_cmerolae                       ----------------------------------------------
gle1_monosiga                       ----------------------------------------------
                                                                                  
