# Supplementary material for: Comparative Genomic Evidence for a Complete Nuclear Pore Complex in the Last Eukaryotic Common Ancestor
Source: PLoS One. 2010 Oct 8;5(10):e13241. doi: 10.1371/journal.pone.0013241 (PMC2951903; doi:10.1371/journal.pone.0013241)
Supplement: File S1 — Alignments and phylogenies. (2.39 MB ZIP) [file pone.0013241.s007.zip › Neumann_SI4/Neumann_nup_align/Ndc1new.aln]

CLUSTAL X (1.83) multiple sequence alignment


ndc1_rattus                         -------------MATAASGPCAGGSPRDILWR-----------------
ndc1_mus                            -------------MATAASGPCAGGSPRDILWR-----------------
ndc1_homo                           -------------MATAVSRPCAGRS-RDILWR-----------------
ndc1_gallus                         -------------MNSAKQKMNSTYKHRLLIFLPAGILNDG---------
ndc1_xenopus                        -------------MTMLGER------------------------------
ndc1_tetraodon                      ---------------RITDS------------------------------
ndc1_danio                          -------------MFSMKQNCWF---------------------------
ndc1_anopheles                      ----------CPEMDPVGSKDLAFR-------------------------
ndc1_drosophila                     --------------MSASSSSNACK-------------------------
ndc1_Coprinopsis                    -------------MSLPSTPKTPIRA------------------------
ndc1_Laccaria                       -------------MTLYDT-------------------------------
ndc1_phanerochaete                  --------------------------------------------------
ndc1_magnaporthe                    -------------MAPPT--------------------------------
ndc1_neurospora                     -------------MASAS--------------------------------
ndc1_gibberella                     -------------MAATT--------------------------------
ndc1_scerev                         ------------MIQTPR--------------------------------
ndc1_S_par                          ------------MIQTPR--------------------------------
ndc1_S_mik                          ------------MIQTPR--------------------------------
ndc1_candidaG                       -------------MEAP---------------------------------
ndc1_S_cas                          MIFTISSNFRSSPMEEKNYKLANKMKDQCLLLTNSINNNISIGQDDQPTM
ndc1_kluyveromyces                  ----------MSYVQSLG--------------------------------
ndc1_debaro                         ---------MSFRPRSIS--------------------------------
ndc1_pichia                         ----------------MA--------------------------------
ndc1_candidaA                       -------------MTTFS--------------------------------
ndc1_aspergillus                    --------------------------------------------------
ndc1_ciona                          -------------MAKNWLIS-----------------------------
ndc1_cryptococcus                   -------------MPVLQPRPLPSG-------------------------
Ndc1_rhizopus_oryzae                --------------------------------------------------
ndc1_yarrowia                       -------------MVSVSRMMPVPS-------------------------
ndc1_spombe                         -------------MVMLRTSFPS---------------------------
ndc1_chlamydomonas                  -------------MAPGQTAS-----------------------------
ndc1_ostreo                         -------------MDSKWFTRDVAELRTWRIIG-----------ACAWST
ndc1_Malassezia                     --------------------------------------------------
ndc1_ustilago                       ---------MPSGLAAVPPAQLP---------------------------
ndc1_phytophthora                   ----------MGFAHSLEVLYALLR-------------------------
ndc1_trichomonas                    --------------------------------------------------
ndc1_celegans                       -------------MMGDSHSS-----------------------------
ndc1_arabidopsis                    --------------------------------------------------
ndc1_populus                        --------------------------------------------------
ndc1_oryza                          --------------------------------------------------
ndc1_physcomitrella                 --------------------------------------------------
                                                                                      

ndc1_rattus                         ---VLGWRIVTSVVWSVLLLPVCITAFIVFSSIDLFHPIQWLSDSLNEFY
ndc1_mus                            ---VLGWRIVTSIVWSVVLLPVCITAFIVLSSINLFHPIQWLSDSCNDFY
ndc1_homo                           ---VLGWRIVASIVWSVLFLPICTTVFIIFSRIDLFHPIQWLSDSFSDLY
ndc1_gallus                         YENVLGWRLAAAVAWSVLLLPVCTAAFVLLSGIQPLRPLRWLFDSFDDLY
ndc1_xenopus                        --LVLRWRVAASFAWSVILMPVCCALFIVLSRIQILHPIQWLTDSISDLT
ndc1_tetraodon                      FAQVIYWRAAASIAWAVLLLPPFTAAFVLFSKFSLFHPAHTFSECLSFLT
ndc1_danio                          IRKVVIWRAVASIAWSVLLLPITTAVFVLLSRFSLFHPIQWISDCTNLLT
ndc1_anopheles                      --KICTERFVTSIYYCLLQQYLLVTIFLLFINFSILHPINWIVGTVRLLV
ndc1_drosophila                     --LLLLGRCLRAVLLSVAIQFLLLTVFLLFVNFQLLHPLAWVTGTLRLVA
ndc1_Coprinopsis                    ---ITSTLINRASPSVPPASQNYEPLVKSVLAYRLSRLFLQSATVCWATQ
ndc1_Laccaria                       --------MN-GSPHYRNPNDGELDLDLDVLAS------DQLETEDINPM
ndc1_phanerochaete                  --------------------------------------------------
ndc1_magnaporthe                    ---------VRRAPYKDFLQPAFHRRFSSTAT-VILAIAYLESVLLAKWN
ndc1_neurospora                     ---------VRRPPYKDFLQPALHRRFSTTAL-ILLVIAYVYAIGLARWN
ndc1_gibberella                     ---------VRKSPYKDFLQPALHRRFTSTAT-VLLIVSYLQAIILDSWS
ndc1_scerev                         ------ELLNPRYTYHTIFSDVCKTRFNHLVTRLFFICSIIQTVVISLLA
ndc1_S_par                          ------ELLNPRYTYHTIFSDVCKTRFNHLVTRLFFICSIIQTVGISLLA
ndc1_S_mik                          ------EFLNPRYTYHTIFSDVCKTRFNHLVTRLFFICSIIQSVGISLLA
ndc1_candidaG                       -------VLNSRYSYHAIFTDICKTRFNHLVTRLFVTSSTLEILVFSVLT
ndc1_S_cas                          LPQHRLSPMSSRYSYHTLFSDICKTRFNHLVTRLFLVAIIFETFMITILS
ndc1_kluyveromyces                  --PVAPQLRDSRFTYHRIFSGVCKSRFNNFARGLLFKTAVLVGLITTITT
ndc1_debaro                         ------LTTKKAASYQSYFAKVLAKRLKYLNN-INAFLAIIISISLKVP-
ndc1_pichia                         ------TSPTKASTYQSYYGKVSAKRLRYVHN-INILISLLISVSLAIP-
ndc1_candidaA                       ------REFTKVYDYQALFNKVLNKRLRFVLN-INLILSFILALVYEFMP
ndc1_aspergillus                    -------MAAKPRPYRRILTSALHRSLSVFDLEV----------------
ndc1_ciona                          --QEFIWRNAAAAVWTWVVNSSWLLVALFVWTFTPSNHIYAVYDYFLLLF
ndc1_cryptococcus                   ------GAAVAPSKPATTPLQKIERQYRKFLAKRYMTLMSRVALWIAVLL
Ndc1_rhizopus_oryzae                ------MRFTTITIYEEVYPSVISRILAACAS------------------
ndc1_yarrowia                       -------ARSEPIPYHSLMTLVMKYRFGNMYRLLFTLCYLIGIVIEVLRR
ndc1_spombe                         ------GSRTKAVRYHTLLRPILQQRFLRACFALLCLCCITSYWFSSGPF
ndc1_chlamydomonas                  ------AAEPPALTWKLIGAAVWHAAAIGLANSIFALLAMPPSLGSLLYR
ndc1_ostreo                         LAIFVAVRRARVDLISISPTSAFDSRRRRRLTERHRDARAQAYAYFTCVH
ndc1_Malassezia                     ---------MRPRQERILFLSTVASYLLLAASLLSPRALWQPCMLLGTLC
ndc1_ustilago                       ------TKYRDVIKIALRPRQTRAFILSAVAWHLLLTSALLSTASLSLMS
ndc1_phytophthora                   ---LYASGAASSSSFSDAPYPHLQQRLQQTLRVVALTAFGAVFIPLLLLC
ndc1_trichomonas                    ------------MDSLRFISSVWKWKYAASIT------------------
ndc1_celegans                       -----FTTTTDEHLYNQFSPGRRKNDFPAASSSSSSPNLRRSPNRTVSSP
ndc1_arabidopsis                    --------MPSPPVPETVVSHRFAAFLIWQSIPSSAIFFFFNIFLFSTTS
ndc1_populus                        -----MSPPPELVSKNRFLGFLIWQTFTSTTIYFLTKLFLLAFFTTPKFS
ndc1_oryza                          ---------MDRAPPRGAPRDAVGQRWLAVFVFQAALSAAASALYLAASP
ndc1_physcomitrella                 ----MALGIGRDIEAKRWLRCMIWQSAGTSAVWIFWHCMFSGNSNRFWWF
                                                                                      

ndc1_rattus                         SS--------QVIFYLLLLAVVIIIISIFNVEFYTVVPSIPGSRLALIAR
ndc1_mus                            SS--------QVIFHLLLLAVVIIIISIFNVEFYTVVPSISGSRLALIAR
ndc1_homo                           SS--------YVIFYFLLLSVVIIIISIFNVEFYAVVPSIPCSRLALIGK
ndc1_gallus                         TS--------HVIFCILLMSVVVLVISVFNVEFYAVVPSIPCSRLALIGK
ndc1_xenopus                        SS--------YTIFCLLLICAILGLQCTFLMEYYTVVPSIPCSRLALIGN
ndc1_tetraodon                      SA--------SAMFSLILLCGVMVIHGFLNLEYYTVVPTIACSKIELLGQ
ndc1_danio                          AS--------STIFSLMVLCAVVLITGFFNLEFYTLVPSIPCSRVALLGT
ndc1_anopheles                      SF--------YPWIASVPLAIAVVVHGIVLAKSCLLETRYHSTYCQQLYR
ndc1_drosophila                     SW--------YTWFASIPLVASVVLYGVILCQQHLSERRYCPTRYRWLLH
ndc1_Coprinopsis                    SV--------WSIWQSGGIGELGLYGILLVPFRPVTLLGAFLLWIAASVP
ndc1_Laccaria                       SS--------WTIWRSGGV---GLSRVVIAPFLPLTLASSLMTWLSTALP
ndc1_phanerochaete                  --------------------------------------------------
ndc1_magnaporthe                    S--------YLWTWFPIGPAGIRTFFIFLCGLFVLILRIAQYHVGIRISN
ndc1_neurospora                     S--------FLWSWFPIGPTGFRAAFFWFSGSLILILRIAQYHPGYRTSD
ndc1_gibberella                     S--------YFWAWFPIGPAGFRTAFIFTCGLAIVVLRIANYHVGLRTTG
ndc1_scerev                         L-------PHSPLWELALAFIPNILALNLVSLLIIVTRKNYMHVKNFGFA
ndc1_S_par                          L-------PHSPMWELALAFIPNVLVLNLVSLLLIVTRKNYMHVKNFGFA
ndc1_S_mik                          L-------PYSPLWELALAFIPNILVLNLVSLLVIVTRKNYMHVKNFGFA
ndc1_candidaG                       K-------GDSSLIESLFLFTPKFVVL-----------------------
ndc1_S_cas                          C-------GYHITFENVLMLIPRFILLYSVSICIIIARKNYLHVKSLGYS
ndc1_kluyveromyces                  Q-------WELSKSQKLLLWPVKILSFYVAMLMLIITRKNYLHVNYLGYT
ndc1_debaro                         --------YGKFWWNFLLTFILRGPLIFVALFTIKLARDNNATVEFSPYK
ndc1_pichia                         --------YGHFWWNLLLSLLFRGPVIFLSLLLIKSSRMKFSTVEYSSYK
ndc1_candidaA                       MANSNSDTNHSIWQSIPVLICVKVPTIFFTLSVIRQVRKQFLIVEYSHHK
ndc1_aspergillus                    ----------FWALFPLGSCGIRTILLFISPLAIFVLRVGQMHIGSRTTS
ndc1_ciona                          SFR--------VWVLIFCISCLSSLFVKLHMQGSKVTCKLPTTRFQSLVA
ndc1_cryptococcus                   SLFS---AFVSGDISKVPFAVLSSFPVFLSLAFLLRVRKSFITQPYRPSP
Ndc1_rhizopus_oryzae                ----------PDSWAILGLYALSSVITIFSYFSTLVDEEYVNHLFERPTG
ndc1_yarrowia                       VLAS-----SDDSSWWWCLLPLRASWLLLGLLPVVIMRKADLHIRELPYL
ndc1_spombe                         IS-----------LSFWFLSLVRGFVCFFFMFPYFVMLKSRMSTQKVTKQ
ndc1_chlamydomonas                  PS---------GILMHVLLYGLQLTSLVGHRAVLASNEFAPVTFPKLGIH
ndc1_ostreo                         ILGGDFPHWSRVAVALTYAATQLPASAATAMCARASTADFVPNGERDACG
ndc1_Malassezia                     LV----------VCVVLPLLLMRRTHLIHSTPPNELDRVPISRAAYARHI
ndc1_ustilago                       PLTLG---VSLLSFAVGVLPLLAKRKRKLSQITTPPARLAPSKAQQLSSA
ndc1_phytophthora                   LLP---------LLSPLEFPGFSAFLLVIASLWASTVAHLTLRYALLPTP
ndc1_trichomonas                    ----------------WSLILYILLWIFLGFVKLIFRVKSKWYFAAIAMF
ndc1_celegans                       RVQ-------QKPITIFDQIVDWFQAEISVRKRLAGAACGYLSTIFFIVT
ndc1_arabidopsis                    IIS--------FLFTFLVFHSSQLLFSVSLALLSSPTPDSPLSPLQFAVG
ndc1_populus                        PSQLCFSLLKFFTFTFSNLLFSSSLSILSSPQSLPYASPLQLAAGLVRFA
ndc1_oryza                          RR------------RHARLGVPRGLLLALHPFLSLAATGLLALAFLVSAS
ndc1_physcomitrella                 VPS------AWSSFWFLVFQASQFLFLLGKMFVTTCQEREVASGLDLVSG
                                                                                      

ndc1_rattus                         ILHPQQLTHSFIHAVMGMAVAWCAAIMTKGQSRSLVVPCTGTES------
ndc1_mus                            ILHPQQLTHSFIHAAMGMAVAWCAAIMTKGQYSSLVVPCTGTES------
ndc1_homo                           IIHPQQLMHSFIHAAMGMVMAWCAAVITQGQYSFLVVPCTGTNS------
ndc1_gallus                         IIHPQQVIHSVAHAIMGMLVAWCAAVMTKGRFQFLAVPCTISES------
ndc1_xenopus                        LLLPHRILHSLAHVAMGVLASWCYAVLSKGKYQLLVVSCTLQSE------
ndc1_tetraodon                      LLHPRQLVNSLVCCIMGMIVAWCCAITIGSRYDTLGYTCPQSDGILKTDR
ndc1_danio                          VLHPLQCVHSLVYSSMGMLVMWCASVIISGRYSTLGTPCMQNE-------
ndc1_anopheles                      NL-IQRSILLLTNGTIGCLTAWLYTRFLRDEYRLLFLPSVQDDT------
ndc1_drosophila                     YG-PRKVLFLFAHLLVGLLTAWLYTGYLHTDYQHLKYKCYGQDC------
ndc1_Coprinopsis                    VVVLRKTFIHSERTPATSPHASLKAALSKSSTKPALFTYLASATI-----
ndc1_Laccaria                       VVVLRKVFFTATRTPATSPLSSIKVSLAKTSTKAAFAVYVVSSLS-----
ndc1_phanerochaete                  ----------------------MLGRVLTVLASASLLTAMGTIVH-----
ndc1_magnaporthe                    SGLETVQQHALKLQTLEAVVSYVLSSWLFSQTYLGAVPSSAN-----LDW
ndc1_neurospora                     SAFDTFLKHWRNFSTLETILTYAFSAWLFAQVYLLSQPKDSG-----LEW
ndc1_gibberella                     SGFQTLQTTVTQLKTYETLFWYGFSSLLFSHVFLWSMHSTAN-----LSW
ndc1_scerev                         NSLTFILGQLLSVKFLVYQGVYSMGSILLS---FVLGVVFGR--------
ndc1_S_par                          NSLTFILGQLLSVKFLVYQGVYSTGSFLLS---FVLGVLFGR--------
ndc1_S_mik                          NSLTFILGQLLSTKFIVYQGVYSMGSFLLS---LVLGVVFGR--------
ndc1_candidaG                       --ATYVLGQVFSLKSLIFLAVYTMASVLVG---LVLGGSVNI--------
ndc1_S_cas                          NWGTQILGQLISIRFLVYQLIYSSCTFAIA---LALGDCFGL--------
ndc1_kluyveromyces                  SWISASYGQLVSRKWITYLLVYVVSAFFLS---LTFSCCFFT--------
ndc1_debaro                         TLGLQVAKTLISRRFVLNSIFYGISTYIFT-SIFIFQLPFTF----DYYL
ndc1_pichia                         TLGSQIYNSLFSVQFLKVSIFYVLSSYFIH-FVYIFQLSFKY----DYYL
ndc1_candidaA                       TLGAQIYYSILSFQFLINWLGYLISSWLIFGVVIIFTSKLKFNLS-DYYI
ndc1_aspergillus                    S-SLNTFHYLFPLHVIQTFGWYIFSAWWFSELYKWSAPTSAHLEWVK---
ndc1_ciona                          MFSFKRIFLTMCHGVLCGVITAFLAGITESKFSTVYIQCKNTPDY-----
ndc1_cryptococcus                   RSSLIGLIVSSFWNQRVITLLFSYAVFSITITNVWFTLLGREDMT----L
Ndc1_rhizopus_oryzae                HYIDVRQLNQKN--------------------------------------
ndc1_yarrowia                       SLAAEICDRIFSTTFVVTFAAYMLSASMFFGYYTKAMSTENSAFT-----
ndc1_spombe                         SLGAQLFYDFSPKSFFLVYLTFAVSVSCLCLFYIKGHASSIRLQWIAS--
ndc1_chlamydomonas                  GRTWISLFLTRVVVRGRTWSHFVATSMFFGLNMLGGAAYCVLYAR-----
ndc1_ostreo                         IVRGERIGERFATAMMRDGMTIGALGGAFACSGSLACSLAARTTP-----
ndc1_Malassezia                     LLAGDVWPSLGMHAVLGMFTVFIYASTAVCLQGTQKTALSPIR-------
ndc1_ustilago                       LTDPALLPLVYQHVAAFVVLALGYAALLTYRSGGWAPQVWVESHG-----
ndc1_phytophthora                   RRAEAEPVRGRLQAAVCAIVVTVTRVREQPQLPVLLLLCVIHSYVWK---
ndc1_trichomonas                    TLPLQIMLYFKCLTIVPQTHTVLTIREFLSRCSWFFANILWTS-------
ndc1_celegans                       VSILKLTIWAPFSSVQDSLAWWIYPNAWASIIFVGIASVAMSLFS----I
ndc1_arabidopsis                    LHRHLSDPEFRRRARVSSRIVLFVCATSLAGFCSSAVFCLSSDS------
ndc1_populus                        FVSSPAEPEFRRRALVSARFVVFVVVAGISGALSVVCLCGFDG-------
ndc1_oryza                          PHPRAPPVPRRALAASLLAAAGALCVGAAASLVPEDSGWAAVAG------
ndc1_physcomitrella                 DARHLSSKISRIRDQIIFTLLCAISGFFSLVSLASTELSPVS--------
                                                                                      

ndc1_rattus                         -LDSPAAQTCMNEYHLFFLLSGAFMGYSYSLLYFINNMNYLPFPIIQQ--
ndc1_mus                            -LDSPAAQTCLNEYHLFFLLSGAFMGYSYSLLYFINNMNYLPFPIIQQ--
ndc1_homo                           -FDSPAAQTCLNEYHLFFLLTGAFMGYSYSLLYFVNNMNYLPFPIIQQ--
ndc1_gallus                         -LNDAVPQMCLNEYHLFFLLSGAFMGYCYSLLYLINNMNYLAFPIIQQ--
ndc1_xenopus                        -DEADKPSHCLNESHLFQLLCGAFFGYSYSLQYFVHNMNYLSFPSIQQ--
ndc1_tetraodon                      IFYSDASQMCLNEYHLVLLLGGAFVGLSHSLLGVIHNMNYVSFSTVQQ--
ndc1_danio                          ---SGDVLTCLNEYHLFLLLAGAFMGYSHSFLGVVKNMYYVSFQPIQQ--
ndc1_anopheles                      --------VFLNDRFVYLVMSGVFGGCYFFLREQQ-NPDAVDFPIILL--
ndc1_drosophila                     --------ISAYN--VYLLGIGMTAGCYYFVSVHMRKEISIEFPIVEQ--
ndc1_Coprinopsis                    -----------------LVVVHAVLAYALESGSRGDPRLSLYVKSRKH--
ndc1_Laccaria                       -----------------VALIHATAAYVVE---QNDPKLSLFVKSKKH--
ndc1_phanerochaete                  -----------------IGLFGFARAFVIP--------------------
ndc1_magnaporthe                    ITYFNGDRPRLNEKPIFFTVHFIILGIYQAVSHIYYDQDRLTLGVAKP-R
ndc1_neurospora                     VTYLSYDRQRLNEKAVFITTHLVMLGVYQAIRHLYLDIDRLLLGVAKPSE
ndc1_gibberella                     ITYFHGDRARLNERPLFLLAYMISCAITQTFNHYRRDTDRLVLGLSKG--
ndc1_scerev                         -----GGSGWKP---YYKLFIWLVVPTIYNLQHHVTDADKLSFNCENF--
ndc1_S_par                          -----GGAGWKP---YYRLFIWLVVPTIYNLQHHVTDADKLSFNCENF--
ndc1_S_mik                          -----GGSGWKP---YYRLFIWFIVPTIYNLQHQVTDADKLSFNCEDF--
ndc1_candidaG                       -----SPAES----IYSRLLTWCVLPFFYTVQHILFDRDRLSFSFDSQ--
ndc1_S_cas                          -----SQLSAQKNGLIYRLFVWILIPLIYNLQHSLLDNDKLSFAFESQ--
ndc1_kluyveromyces                  -----PGTGSRKHSQHYEFCCQFMVPFLYSIQHVLLDLDRLTFNYGAQ--
ndc1_debaro                         LSKEYQLKPLVNDEWVYYWFYSFYLAIAYSAQHLIFQRNRLQFQYGVT--
ndc1_pichia                         LSKEYRVNPLINDEWIFYWFYPLFLALFYSAHHSVFQRNRLDFRYGTS--
ndc1_candidaA                       LSKEYRQHPIINDQWVYYWYNPVFISFFYTCNQLIFQRQRLNFEIGNI--
ndc1_aspergillus                    -RGSPHERATLNERTIYIYTYHLLLAIAQSLAHLYNDYDRVPIAITDKPV
ndc1_ciona                          --------VCLNESCYILILFGSVVGAANFVSRSNKHLYCLNFPIVQQ--
ndc1_cryptococcus                   FNSTPRHPWQLNESRFILTASNACLFLVAAARDILNDNLKADWPRERK--
Ndc1_rhizopus_oryzae                ---------------IFISLYAVLLAAKYTTLYLAKRRHVAKITRVQQ--
ndc1_yarrowia                       TRATPLTQPMLNENALYLMVFPIALSLAQSVLHIAKDIDKLIVQPVTEEP
ndc1_spombe                         --PNAYELPSLNERFVYMTYFSHILILALTVEHLYLQRDSPSRPVINV--
ndc1_chlamydomonas                  ------LKVGPAATSAWSLWFGMLLGVCYSVGYLVRGCDVLSYPVLQR--
ndc1_ostreo                         TRGLVGMMTVNASDATFAAQFGCVLGVMTVVNFWFNDGLVVKFSSVQR--
ndc1_Malassezia                     -------YVDVNQAYYVNETFLVTTASAACLGSLYAACSMLCFKGARRG-
ndc1_ustilago                       -------SLYLNERFLYLIGQSILLGTVYAFLLRGLPSPESVASPLFDPS
ndc1_phytophthora                   -IVLYYGMASSIHVATSFGSFAVAGGLVSFVSFVLVEKSLAEDPFVLD--
ndc1_trichomonas                    --------------FFLLQFTKMRTSITFSFLISFFISNISSFSVYIQ--
ndc1_celegans                       IKFCKVDQLPRLAATDTFALAGVALEFVTRLTFVYTAFCVADFSFSREFA
ndc1_arabidopsis                    -----------FGPIGRIGFRGLVTGLLYAVLFVTKQRWVLEFPIIQR--
ndc1_populus                        -----------FQLIARLGFRGFVFGVLYGLFDVYKKRWVLEFPIIQR--
ndc1_oryza                          -----------------MEFRGAVLGAVFAAHYFGRRRWLLQFPVVQR--
ndc1_physcomitrella                 --------------ILDIGVRGAWLGFVYACFYLYQKKQILTFPIIQR--
                                                                                      

ndc1_rattus                         -----------YKFLRFRRSLLLLVKHSCVESLFMVRNFCIVYYFFG---
ndc1_mus                            -----------YKFLRFRRSLLLLVKHSCVESLFMVRNFCIVYYFFG---
ndc1_homo                           -----------YKFLRFRRSLLLLVKHSCVESLFLVRNFCILYYFLG---
ndc1_gallus                         -----------YKYLRFRRSLPLLVKHSCVESLYSVRNFCVAYYFFG---
ndc1_xenopus                        -----------YKYLQFRRFLPLIIKQSVFQSLYFIRSYAILYFCLG---
ndc1_tetraodon                      -----------YKYLCVKGSLPMVVTCSVTQALYSVRSFVIVYFFFG---
ndc1_danio                          -----------YKYPQFKGCLPMLLKCSVIQSLYSTRNFAALYFFFG---
ndc1_anopheles                      -----------PKVAQYWNNLSSVLTKSMRKSVIGMFIYFSFYYTFS---
ndc1_drosophila                     -----------SRAEKMRELLYASLAKSLLSSLLPTISYTAVFCLFG---
ndc1_Coprinopsis                    -----------PHYLNGRLLFLIFSQAAVCLSFLFRNMLRDRFAYRWVSM
ndc1_Laccaria                       -----------PHYLNGRLVFLLFTQVATALLFLFRNIMYD---------
ndc1_phanerochaete                  ------------------VVFKLPVLSRVLRPFLAH--------------
ndc1_magnaporthe                    KEGKAGAVDTGSQLKKFGEQLPAIFRDSLSISLVTVVLSAVIYPIFLRS-
ndc1_neurospora                     KAVRNNNSDVGTLMKKFWGEMPSIFLQSLNQTLASLILTLVTYP-FLRK-
ndc1_gibberella                     -----KNEKQPDALKLVYQAIPHTFSDSVAGAAAALPVALILYYAILRS-
ndc1_scerev                         ---------FQAPQDYVLERVKRIMEKSVILSVISMFVLPIFTTVFFSR-
ndc1_S_par                          ---------FQAPQDYVLERVKRIVEKSVILSVVSMFVSPIFTTIFFSG-
ndc1_S_mik                          ---------FQAPQDYVLERVKKILEKSVILAVVSMLALPVITTILFSS-
ndc1_candidaG                       ---------FQPPQEYITSKLGTIAVRSGILSTAFLLLHPFVFGFTSS--
ndc1_S_cas                          ---------VNLPQTYIADRTKKMVARAFMLAVVLTIFSPLVSSSFSS--
ndc1_kluyveromyces                  ---------HQHPQKFMASRIHDSFLKCLVLTAILFLITPILLKLLFG--
ndc1_debaro                         ---------KLKPEDALLKKIPKLVGNTIVLNSIICLSGPVVYFLIRSF-
ndc1_pichia                         ---------KLKPEDSLLARWPSLFGNAVALNVFVAILAPVAYLVVKPI-
ndc1_candidaA                       ---------RNKPQNYLFKHLPILLGNSLGLNLFVISLTPITYWLVKYY-
ndc1_aspergillus                    GGADQKTHPTQPISKRLQEGLHQTLRDGLFRSTVVALVCPVAYVFFLRR-
ndc1_ciona                          -----------ARFISIKCNFHQMLVQSYKTCAKFLQYFLIFYYLIG---
ndc1_cryptococcus                   -----------PFAQAVKIALFDNVWGSSRIGFTFLWSISTPFAYCWLG-
Ndc1_rhizopus_oryzae                -----------PLFYEMRGSMGAILYTSAKEALYVFLTTYIIFIIFSGN-
ndc1_yarrowia                       ----------ARPMERLKHQMTDIVKNAGTLSAGFSLVVYPIMFYPSFR-
ndc1_spombe                         -----------SFFNYIFQNLGWLIRFSFRKSIICCLFTPFSYAILR---
ndc1_chlamydomonas                  -----------HRWFRLKERIPSAVLTATHITAAALGLALLLR-------
ndc1_ostreo                         -----------PRGLRLKRAFAPCALSGLKRSLYACVVHILVVIASR---
ndc1_Malassezia                     ----------VPPFDARHLGMPLYVHAMDALSSHIVRTLPVLCVWPVFF-
ndc1_ustilago                       ---TLTSDTAVTIKDRVASAFSTRLPRAASVAALTSSTSILIYSIMRIR-
ndc1_phytophthora                   ------------PRAAFVRAMQRDVVRAVRRGVLVYILGRVWSWVVTFQ-
ndc1_trichomonas                    ---------------------SFVLQKPYRKDRLTILRDTYIFPLVP---
ndc1_celegans                       FVAISLAIAISSALVVFRSDYQLNFSHIQVNSVKTLIDFGTSLPYANISE
ndc1_arabidopsis                    -----------PPFFSFKIGLPSALTQALKLSGVLYVLSTIMLLFLLDWS
ndc1_populus                        -----------PLFYSFKMGLPLAIKRALKLSNVAYLFLSVLQVFLPEQF
ndc1_oryza                          -----------PPFYGLKMGLLPSGKRALKVSLQAFFLSFILIFVLPQQF
ndc1_physcomitrella                 -----------SFAYSLKIGSSRLIITSAKLGVLVMPVAEIFSDFISTVR
                                                                                      

ndc1_rattus                         -------------------------------------------HIPKAWI
ndc1_mus                            -------------------------------------------HIPKAWI
ndc1_homo                           -------------------------------------------YIPKAWI
ndc1_gallus                         -------------------------------------------YIPKMWI
ndc1_xenopus                        -------------------------------------------NIPRTWI
ndc1_tetraodon                      -------------------------------------------YIPKAWI
ndc1_danio                          -------------------------------------------YVPRTWI
ndc1_anopheles                      -------------------------------------------CLFRHKL
ndc1_drosophila                     -------------------------------------------PMVCHRL
ndc1_Coprinopsis                    SSAAPSTLVDITVAAFIAVISITSALPIACFTFGAARMLVLPVVYKLPFL
ndc1_Laccaria                       --------------------------------------------------
ndc1_phanerochaete                  --------------------------------------------------
ndc1_magnaporthe                    ---------------------------------------------MVWGL
ndc1_neurospora                     ---------------------------------------------VVWRL
ndc1_gibberella                     ---------------------------------------------FIWGW
ndc1_scerev                         ---------------------------------------------QKSG-
ndc1_S_par                          ---------------------------------------------QTSG-
ndc1_S_mik                          ---------------------------------------------QTSG-
ndc1_candidaG                       --------------------------------------------------
ndc1_S_cas                          --------------------------------------------------
ndc1_kluyveromyces                  --------------------------------------------------
ndc1_debaro                         ---------------------------------------------IYKLN
ndc1_pichia                         ---------------------------------------------IYKSN
ndc1_candidaA                       ---------------------------------------------IYKSF
ndc1_aspergillus                    -------------------------------------------RAWTYTM
ndc1_ciona                          ---------------------------------------------YLTRE
ndc1_cryptococcus                   ---------------------------------------LRSFIWQWVNW
Ndc1_rhizopus_oryzae                -----------------------------------------------IYY
ndc1_yarrowia                       --------------------------------------------TKIWNI
ndc1_spombe                         ---------------------------------------------SYIWR
ndc1_chlamydomonas                  --------------------------------------------------
ndc1_ostreo                         --------------------------------------------------
ndc1_Malassezia                     -------------------------------------------CVYVMVR
ndc1_ustilago                       --------------------------------------------------
ndc1_phytophthora                   --------------------------------------------------
ndc1_trichomonas                    --------------------------------------------------
ndc1_celegans                       ICG---------------------------------------IDAAISYT
ndc1_arabidopsis                    G-------------------------------------------------
ndc1_populus                        K-------------------------------------------------
ndc1_oryza                          R-------------------------------------------------
ndc1_physcomitrella                 --------------------------------------------------
                                                                                      

ndc1_rattus                         STALDLRTDEQAHRPLDTIGGLLNVSLLYHVWLCGVFLLMTWYISWILFK
ndc1_mus                            STALDLHTDEQAHRPLDTIGGLLNVSLLYHVWLCGVFLLVTWYSSWILFK
ndc1_homo                           STAMNLHIDEQVHRPLDTVSGLLNLSLLYHVWLCGVFLLTTWYVSWILFK
ndc1_gallus                         STTMDLRIDSKLH-PLDTLSGLLDLSLFYHVWLCGVFLLVTWYIAWLFFK
ndc1_xenopus                        QTALNLHMDRQQP-SLDTLRGFLNLSLFYQIWLSGTFLLATWYMVWILFR
ndc1_tetraodon                      CKTLSLQLDNSVH-PLDSIAGLLNLSLLYHLWISASFLLFTWHFALLLFR
ndc1_danio                          SSTLNLPIDSSLQ-PLDSLTGLLDFSLLYHLSISGTFLYFTWYLIVLIFR
ndc1_anopheles                      ASVLGGARLQEESTLYSFCSIVMDIRLLVYTWLFSALILSNINLMHVLFG
ndc1_drosophila                     SHILS---VDMDERLDGFFGVVTNVRLLFYGYLLTAQILSNMHLMRCFYG
ndc1_Coprinopsis                    RSLLKPFVNHFTKGPYTFVLPLKHLTLLIRAWFLGFTTFFLWELSEAMFD
ndc1_Laccaria                       ----------SSQGSWTLFLPLRHFSLIIRAWFLGFTTAFIWEASESLFE
ndc1_phanerochaete                  ----------FLRGAFSLTLLTRHTGLIFRAFMLGFMTVSTWDFAESLFD
ndc1_magnaporthe                    ALSMFRPFYSITHVNLVPPTLPFTFWLLLRCISSTFMLSFIWLSGNTAFS
ndc1_neurospora                     SLFFFRPFFNLPKTNYVPYSWPVSFKSATSIILASTMLLIVWIAGNTAFT
ndc1_gibberella                     ALMFLRIFYNLPKTNMLPPSWPSDLWLLFRCMEAGTLIHLIWNIGNFAFS
ndc1_scerev                         ----------------LFDSFTNGVLAVTNLLIISCIIFITFEFI-----
ndc1_S_par                          ----------------LFISFTSGVVAIINLLIISCTIFITFEFI-----
ndc1_S_mik                          ----------------LFVSFTSGVVASANLLIISYIIFITFEFI-----
ndc1_candidaG                       -------------------TWFLNISTVLKLTFLSFIVFLNFEFINLGFD
ndc1_S_cas                          -------------------THFIGFVATFKLMILSFWVMVNFQFINLAFD
ndc1_kluyveromyces                  -------------------HLGSGIWSHIRICCICLLILQTWDFTNIGFD
ndc1_debaro                         WFVLVIMGL----DSN-IPNYRVSMKTVIHLSYVSAHIIFSWEVVNRIYN
ndc1_pichia                         ILLILILGL----DTS-IPPFNVSFSTLLSLSFLSFHILLAWEFVNYAFN
ndc1_candidaA                       ILIILIFRL----DSDIIPNNNTSWITYLQLSYLSFFIILSWEVVNHVFN
ndc1_aspergillus                    SFAKLFWDFPRSAADPPSLILPVKPPLIARTIFSGALLVLCWQTTNLFFS
ndc1_ciona                          FVADLFRAGPCDGHIVSTLNIMGVISLAWTLWVSGTILLLLHDVSWHLFN
ndc1_cryptococcus                   RLWGVAVRPFLGSFARSTSKTPGPWALLGPMLTLNMLTLLALQFPVKGLA
Ndc1_rhizopus_oryzae                RVACAVGVFNRVLDSPIVGFRWIDLYLFTRVILSGTITTTLWNFVNRLFD
ndc1_yarrowia                       TMSLSGYWYGLNKAQTPEVYPGLRFSLVMDTFIASAILLLLWNLVNTTFS
ndc1_spombe                         FAALLTSCCRRIAYTKTPPKWPLSLRLLLHSFWMAFIVCLTFQIALLIFR
ndc1_chlamydomonas                  ------------------QSLLLHPRLLYGWGVAAGLCSLCWALGGALLQ
ndc1_ostreo                         -----------FLVQLSAKSSRGLFLGSMSCWGAGALASASWALAIFCAE
ndc1_Malassezia                     DSFWTTVLRITGVDTVVRQAIVPSFRVPFHAWSMFASAVPVLVLMMVLME
ndc1_ustilago                       --MWSAILMVLGTRGMMRRLFVPSFRVDFAYVEVSLRTVLFSVAAVCAVE
ndc1_phytophthora                   --------VTTSFMENLAILSAASVFRTLLFRASHQVVGGAFGGTNNLWD
ndc1_trichomonas                    ---------------VLVLSIISFALLPISGAIAAIALFIFTDIVLRIVE
ndc1_celegans                       AAVALILVVGPMVSGFSAWWLLLNIPFHVVLFGLCFTQQFYSKISMKIVN
ndc1_arabidopsis                    ----------------GLVSVSKFLGEQVLSYAGSFCLILSWEVTHHIHK
ndc1_populus                        ----------------SGGTMGQFITEQIILYIGSFSVVFCWELSHHLHQ
ndc1_oryza                          ----------------IRGSIGSQIIAQIGIFIMSTAVAFCWEISHHFVQ
ndc1_physcomitrella                 ---------RQSLHEILADGLSLFFWQQIVLVFGAICATLSWELCHHLVQ
                                                                                      

ndc1_rattus                         IYATEAYMFPVQPP---FAEESDECLPKVLNSNPP-LIIKYLALQDLMLL
ndc1_mus                            IYATEAHVFPVQPP---FAEASDECLPKVLNSNPP-RIVKYLALQDLMLL
ndc1_homo                           IYATEAHVFPVQPP---FAEGSDECLPKVLNSNPP-PIIKYLALQDLMLL
ndc1_gallus                         IYATETHHFPVQPT---FAEETDQCLPKILNSNPP-LIIKFLALQDLMLL
ndc1_xenopus                        IYTTEARIFPVQTS---FAEEAEKCLPFILNSNTL-PLVKYLAMQDLVLL
ndc1_tetraodon                      IFVTEVYNFPVQSS---FTEDVQQCLAKVLSEKQP-VIMKFTALQDLALL
ndc1_danio                          IYATEAYSFPVQST---FSEDAERCLPKVVGEKST-LVMKFLALQDLALL
ndc1_anopheles                      IFLAEPQNFRIETS--AFQANDEPLLADALAYKQI-PIVQQLAVEDLFAI
ndc1_drosophila                     ILLSEDLPLVVTKPRAAFAHEQDITLVAGLGVFNV-YVVQCLAAHHFYKL
ndc1_Coprinopsis                    GLISEPVAVTTQGSKSNPVANQTLLVSGITSKDPVMKYFSYAELAGVVQS
ndc1_Laccaria                       TIVSVPVTITHLTTDPN-----TTLVSGVSSSDVTFKFFALSELKAAATE
ndc1_phanerochaete                  TYVAEPISVSQATADPA-----VTLVSGATSQDMYYKHFAYAELSRFARD
ndc1_magnaporthe                    ILLTRDPIKNTKPLTSDSKDPNGSLLNGLKSKKL---PVKCFAMWELGLI
ndc1_neurospora                     MFMVKEPTKDQRPFTSGSKDPNGSLLNGLGHRKL---FYKCFAMWELALI
ndc1_gibberella                     SFMVKAPLKNGKPLTSESKDPNSSLLNGLKSKKL---SIKAFAMWELAYI
ndc1_scerev                         ----------------------ATLLSGLSADKP---FTRLTAYQELAYR
ndc1_S_par                          ----------------------ATLLSGLSSDKP---FTKLTAYQELAYR
ndc1_S_mik                          ----------------------ATLLSGLSSDKP---FTKLTAYQELAYR
ndc1_candidaG                       SHMSIGCLHKGKPISTLSSTPIETLIDGLRSKKP---FTKLTAFQELSYR
ndc1_S_cas                          AHMSIGCLHKGKPISSLSKMPMETLLNGLSSKKA---FTKLTAFQELCYR
ndc1_kluyveromyces                  AFLSIGCLHKGKPISSLSPASMETLITGLRSEKL---FVKLTAFQELAYR
ndc1_debaro                         VYATIGCLDGSKPISTYSADPINTLLSGVRNVDPENQLSRLTAYQELAYI
ndc1_pichia                         VYATIGCLDGKKLISTYSADPINTLLSGLRNVDPDHQLSRLTAFQELAYI
ndc1_candidaA                       VYATIGCLDGNKPISSYSTDPLNCLLSGLRDVDPNYQLSRLTAFQELAYL
ndc1_aspergillus                    MFLSQEPVKRGQPLTSGAKDPTGSLLNGLKAKKET---VRAFAFWELCFI
ndc1_ciona                          IYATKMFPFRMDSVFP---EDKPKILTSNLTSDQP-LLVQHLAFQYLSSI
ndc1_cryptococcus                   AYTTQPIHFDEFYK----KSPLSLEIYLITALKSQDPYYLQFTLMELLRV
Ndc1_rhizopus_oryzae                AIFAATIPVTDAYAN-----QFDCLLNGLTKKDDE--VIQATAFNELAQL
ndc1_yarrowia                       IYMSLGPLRKGEGISESSPDRNGTLVSGLRDSKHV--YPQSVAFQELLYV
ndc1_spombe                         VFLYSGPMIRGKLLSARSNDPNGTLVDGMKTKKKP--LTECIATEELWFI
ndc1_chlamydomonas                  LVFTERLQLARPGD----ADANAPLLAELASSNT---IMQDLALLDLALT
ndc1_ostreo                         IVHTERYEFRPQSLTQGPKVASEPLMAALHYFEVP--FVQHLAFADLCNV
ndc1_Malassezia                     VIHTLFDVYWTHPLPSIVSAYKDPITALLGGLTDNHAFFSTHAFAELTRL
ndc1_ustilago                       TAYLLLDVYLTHPLPAVSKHTKFPNRLLLDGIHEPTLFFSNHAFSELARL
ndc1_phytophthora                   SLASMKFKEGDVASALFATEVTAQNVTPLNEQYLHGLHSRMDAAVKTISD
ndc1_trichomonas                    IIAGELVSFGSTNS------------NRLADGLGQKGLVKYWAYSDFLLA
ndc1_celegans                       QIVMKPISFPFPPPYTVHSPTPEQTRTLPNVIETDDSLLKFFALHDLRTI
ndc1_arabidopsis                    VLHTKRFSFAPPKGSAAAETNPSEPLLAALEGSAPGSLEQSLAYLDLYMV
ndc1_populus                        VLHTKRFLFAPPKGSAAAETNPSEPLLAALEESIPDSLPQYLAYLDLCMV
ndc1_oryza                          VVHTRRCSFAPPQSTAAAETNPTEYILETLELSDPRSLMQYLAYQDLCAV
ndc1_physcomitrella                 VILTRRHIFAPPLGSTLAETQPSEQLLSILEDVENLSLVQHLAYLDLCIV
                                                                                      

ndc1_rattus                         SQYS----PSRRQEVFSLSQPGG---HPHNWTAISRECLSLLNDMTQKLV
ndc1_mus                            SQYS----PSRRQEVFSLSQPGG---HPHNWTAISRECLNLLNDMTQKLV
ndc1_homo                           SQYS----PSRRQEVFSLSQPGG---HPHNWTAISRECLNLLNGMTQKLI
ndc1_gallus                         SQYS----PVRRQEVFSLSQPGG---HPHNWTAISRECLSLLTDLTQRLI
ndc1_xenopus                        SQYS----PSRRQEVFSLSQPGG---HPHNWTSISKECLNLMSSLTSRLI
ndc1_tetraodon                      SQHS----PSRRCEVFSLSQPGG---HPHNWNAISKECLSLLADLNQRLV
ndc1_danio                          SQHS----PSRRQEVFSLSQPGG---HPHNWNAISGECLCLLRDLTQRLV
ndc1_anopheles                      AEAQC---LNRRKQLFSLTVPGG---HPNNWRKLYDVCMKLIGDFTQELD
ndc1_drosophila                     ALRKN---SPQRAEIFQLTEPGN---RPASWRSLCDQCLSILGSFTEELT
ndc1_Coprinopsis                    KGSTA---VAERQALFGDQKNG-----LNLWGVFVRETLLLLGEDYQRLL
ndc1_Laccaria                       ETTTA---SARRTAIFGDHGNG-----PNLWYQISQECLLILENDYQHFL
ndc1_phanerochaete                  DTSAG---SDRRVALFTDQKYN-----PSLWSTLARETLLVLGRDYQLLL
ndc1_magnaporthe                    ACDFD----VRRKAIYEDIDRKD----GPVWAQVFRVCLEVIKEMETNID
ndc1_neurospora                     ARDFP----ERRKAIYEDLDRKD----GPAWSQVCSICLEVLKSLETNIG
ndc1_gibberella                     AQGFD----TRRQAIYEDIDRKD----GPMWSQVYSICLDVIKSIETRVD
ndc1_scerev                         ATSLD---PSLRAPIYHSKFRSS---SGNTWSLILNECLKTIQINNEKVV
ndc1_S_par                          ATSLD---PSLRAPIYHSKFRSS---SGSTWSLFLKECLKTIQTNNETVV
ndc1_S_mik                          ATSLD---PSLRAPIYHSKFRSS---SGNTWSLILKECLTTIQSNNETVV
ndc1_candidaG                       ATAMS---VSLRDPIYHTRYR-----NQNLWNIILKECIDVIEQSNTSVI
ndc1_S_cas                          ATSPD---LSLRLPIYNSTSRKSVNENSNIWPDILRECLLVIQEDNESVT
ndc1_kluyveromyces                  ATCAN---VELRLPIYHNTYRNS-----LIWPGILRECMIVIQETNYNVS
ndc1_debaro                         STTNDLEGVKLRNAIYNAHSRGG-----FIWPAILDECSLIIKETTLKIN
ndc1_pichia                         ATTNDPEGVKLRTAIYNARSRRG-----FIWPAILDECSLIIKETTARVN
ndc1_candidaA                       ATSSEKEALKLRFKIFSFRSKKL-----NAWTSLLEECALVIKETTDRIN
ndc1_aspergillus                    SQQFP----DRRKAIFNDIDREG----GSAWTQIMQSATEVIQGITSRIN
ndc1_ciona                          ASSSS----IKRKQIYIISHDTG-SANQPKWNLILDECLARLKKLTTSIK
ndc1_cryptococcus                   VSIPR-----HRKIFFDDISKSP-----SLISQLCQELLLQFGKVHNVLV
Ndc1_rhizopus_oryzae                ACKNS----KKRVELFSCIGKELQ---QSVWHRIMTACFQVIGELRTSVD
ndc1_yarrowia                       ALFSP----QGRVQMFEDLSRDQ-----SMWVEVYAECKKQIVAVTEAAN
ndc1_spombe                         AKRDP----QRIKSIFQDIDRSV-----SIWQELYSITESRCKELATSLK
ndc1_chlamydomonas                  TEGQGGDAAWRRAAIFADESGRA------AWGPVAALMLGEVRDFTTALA
ndc1_ostreo                         AESGG---RGRRQLIYGDTPDAA-------WSVVISIALAPLASISRSVN
ndc1_Malassezia                     AKHDK----AFRLAVYDDVQRLHG--RPVAFPAISQACIRALDALAPAPE
ndc1_ustilago                       SAEDK----DIRRSIYNDVGGDV-----TAWMQIRDRCIRLLEESKVFVE
ndc1_phytophthora                   KKTPKAPADAEDVEILDSLFKFENLLTGCKFDATARETLFTSRDRWNALF
ndc1_trichomonas                    SMDQCD---QRRESIFHSSGE--------LFTSILSAIKTDFDKYSDQIY
ndc1_celegans                       AWNDE----KRRVDVFSLSQPGK---HPRNWKAVSLPCVRMLDELCSRMT
ndc1_arabidopsis                    SQNNVD---TWRRAAFFEESTET-------YKRVITLCLRPLEELASKLA
ndc1_populus                        CENNVD---TWRRAAFFEETGET-------YKRVVAACLRPLEQLASNLS
ndc1_oryza                          SECNLEP---WRRAAFFEESGET-------YKRIVTACLKPLEEFTSKIA
ndc1_physcomitrella                 AERNVD---TWRRTAFFEESGET-------YKRIISACLGPLDNLTLRLA
                                                                                      

ndc1_rattus                         LYQEAAATNGRMYSSYSVEPKRLSSP-------EETAFQTPKPSQMP--S
ndc1_mus                            LYQEAAATNGRMYSSYSVEPKKLSSA-------EETAFQTPKPSQTP--S
ndc1_homo                           LYQEAAATNGRVSSSYPVEPKKLNSP-------EETAFQTPKSSQMPRPS
ndc1_gallus                         AQQEAAAANGRAKQQVGEMKVSPQTP-------EDIPFQLQRSNVIPRAA
ndc1_xenopus                        AHQEAAANNGRMRVPSSPKQIRKSSSSSGTSLIEDSAEQTQNLSTIPRIG
ndc1_tetraodon                      SYHDSVATNGRAKSLSTGSERKTSSETS----GTED-PVSPRPPLLMKTP
ndc1_danio                          AHQDAVASNGRVKSQSASSDTRSASSSSSVLSGMEDVPETPRPTVPLRTP
ndc1_anopheles                      QSIGGIELKPAPPMVLMGG--------------------------VLR-P
ndc1_drosophila                     ESMQKISILKCAQSLPMPK--------------------------ITESL
ndc1_Coprinopsis                    RRGAPPPPPEPTATTSATPLTGKKLVEG-------------VEERINATP
ndc1_Laccaria                       RRGQPAPAAAIPPPIKTTPLS----------------------DKVPATP
ndc1_phanerochaete                  RRGAPAP-VESAPAAPAKPVD----------------------APPQIPK
ndc1_magnaporthe                    NYGKVP-TPAPATEANSS-----------------------ADGRFSEEV
ndc1_neurospora                     NYGKAP-EPVAAPVVQP-----------------------------VEEK
ndc1_gibberella                     TYGKAPDAPLAAPAAEP--------------------------------K
ndc1_scerev                         QYLRSVQDLGGSATARHKKKV-----------------ENLDYMYENGKL
ndc1_S_par                          QYLRSVQDLGNSPTARHQRKV-----------------ENLDYMYENGKL
ndc1_S_mik                          QYLRSIQDLGNSTAARHQKKM-----------------DNLDYMYENGKL
ndc1_candidaG                       KFLETLQNKPNKSKRPERSFT-----------------NSIN-DHARDEL
ndc1_S_cas                          KYLNQVEVR-NKSIFTRKEEP-----------------TYLDPRVSQQDI
ndc1_kluyveromyces                  DFLLTLKKEIDPQPTKP----------------------SFPINRSVDHL
ndc1_debaro                         YRSGSDMKALKQNQIS----------------------VKDDFRTSLKS-
ndc1_pichia                         YRTTSDMKVLKQNQLS----------------------IKEELGSFYSSR
ndc1_candidaA                       YRSTSDLNALKSLEISG---------------------LKGNINNYRDSK
ndc1_aspergillus                    EQKLGPAKSKPSPAETK--------------------------SEPTLRT
ndc1_ciona                          DHKQIALRMEQNKVKTTKSSKSSSSS-----------QSSSGQSPAPDSS
ndc1_cryptococcus                   NRGVTIQPQNTKSS------------------------------PVAASG
Ndc1_rhizopus_oryzae                TEYKGIQPVEMPSVPIVKSTE----------------------QKPRNRL
ndc1_yarrowia                       SSIGKVKSKPKPNPFDYK-------------------------GKQQADL
ndc1_spombe                         ILQSTGDFSAATSKKSG---------------------------LTKKTN
ndc1_chlamydomonas                  AALPSAAAEAAALSRPG---------------------------------
ndc1_ostreo                         KAMDRTMLAALRDTDADAAQR-----------------------ISEKYA
ndc1_Malassezia                     AKINSAAQQPLPSAKASG------------------------------LA
ndc1_ustilago                       RRGQLSSSTPPRTQPSSQ-------------------------QTVEIQQ
ndc1_phytophthora                   NSTTAVVDGFTLMLQLLN--------------------------TLPDRK
ndc1_trichomonas                    NLFDDVDPSYHSYTRINDG-------------------------------
ndc1_celegans                       VSAARLVGYSWDDHDIE---------------------------------
ndc1_arabidopsis                    SGLDHTFTEKGYQTPLQP--------------------------------
ndc1_populus                        EGLEGCFVDKAHQLSNQLQS------------------------------
ndc1_oryza                          EALEGFSSEKPELLSQQFK-------------------------------
ndc1_physcomitrella                 NGLEIFETKSGDFLKQL---------------------------------
                                                                                      

ndc1_rattus                         VPPLVKTS-LFSPKLSTPDGSSPFGTPFGSSVVNRMAGIFDVN-TCCGSP
ndc1_mus                            VPPLVKTS-LFSPKLSTPNVSSPFGTPFGSSVVNRMAGILDVN-PFSGSP
ndc1_homo                           VPPLVKTS-LFSSKLSTPDVVSPFGTPFGSSVMNRMAGIFDVN-TCYGSP
ndc1_gallus                         MSSLAKSS-LMPLKASP---GSDIGSPFSSPALNCKAGILDLSSPWHGSV
ndc1_xenopus                        IPSLLKTA-SLKS-------SLDIGSPFATPGVKQMSESLDPNTPCHGSV
ndc1_tetraodon                      VSVFARTISGTPKSPLTPPFTPDLDTPFISPALRRLTAPAEQCSPWSGTL
ndc1_danio                          GSVFKSSVGGMHSS-LTAPFTPDVDSPFCSPAIRRLVGQQDPQSPWFGTV
ndc1_anopheles                      TASMDKDR----------------------------------------FL
ndc1_drosophila                     TTSLMAEK----------------------------------------VL
ndc1_Coprinopsis                    VPLLRRSILRNQSSSVIGSPGEVVLDQLASDGPIAQAVDKSAEA--AHLP
ndc1_Laccaria                       VQVIRGPIFRSG-----GKTSPTILDAFAADGPIANAVDAGAEA--VHVP
ndc1_phanerochaete                  ATLVHGPILKPRN----ASPIHNALDTIASDGTVTAALASTAEAGASQIP
ndc1_magnaporthe                    QRGIQAPKNESIEIK--SSKNAFRAEVEKYVDKLARDPSR----------
ndc1_neurospora                     VRTAPPPKEEPIFLGGPARRRNFLSEVEKTVVEVAVAPGQ----------
ndc1_gibberella                     QRVSTPLRDDPIFNN-RAAPRTMRSEVEKRLSQVARSPGESP--------
ndc1_scerev                         TSANERLFGNRPSMMAPLRDNGLLDESPNRLRVRTDDSVLLN--RGNKKR
ndc1_S_par                          TSANEKLFGNRPTMMAPLRDNSLLDESPNKLRVRTDDSVLLN--RGNKKR
ndc1_S_mik                          TNANEKLFGNRPSMMTPSKYNDSSDESPNKLRVVTDDSVLLN--RGNKKR
ndc1_candidaG                       FGNVPESMAQPSSLNYGITSQSFRESDHNNKLPLKMENILIQNKRTSNKK
ndc1_S_cas                          FG--KSESGNMNTLVGGVASQ---PSNITRRVPIRDDNILLTPQRR-NVG
ndc1_kluyveromyces                  FGTNHTVRKQNNDEDSRLPGAPPTEQINSDLPSMASHRIVLE--DSNVFK
ndc1_debaro                         ---SDEIFGNSFTLSPTPNSQSSPIPNMKKYDEQLENK-QNANINNIKYS
ndc1_pichia                         NVEESDLFGN--SVLGTPTSTPSVPSKLKSYSELEPKKPVTASIWDSKYA
ndc1_candidaA                       Q-NSDNLFGN--SFINTSPVDKKSSELIKKYQANTSTTAEGKKKSNKVQE
ndc1_aspergillus                    LPRLTDPVKEGNIFAASPRSTTTNGRLGEGFSSTLRSLGESPDWTPKARA
ndc1_ciona                          QFMSVSAFNHRPKSCDTLDGVNMSCFDVSSLNTTNAGNPLNSPNLNGSML
ndc1_cryptococcus                   ISTAHDER-----------------KISIRQADIFRPLAKPKSTFNLKSI
Ndc1_rhizopus_oryzae                QFSNDSGLYCTPR----------------------------------KHL
ndc1_yarrowia                       VSTARPEAPQIVIR----------------------------------RD
ndc1_spombe                         IPYSPNSNHEEINSIP------------------------------LRNK
ndc1_chlamydomonas                  ------------------------------------------------AA
ndc1_ostreo                         QMNTPKPKFRHES----------------------------------AQT
ndc1_Malassezia                     TANTDTAAAAAAAAAAAAASKASKASRAPPPTSLSSSRFNIWQTLASRPA
ndc1_ustilago                       QNNSAKPRPTIWDQLAAG---------------------------QTPPK
ndc1_phytophthora                   GDTGDNAPAG------------------------------------ALAL
ndc1_trichomonas                    ----------------------------------------------TLSV
ndc1_celegans                       --------------------------------------------------
ndc1_arabidopsis                    ------------------------------------------------PT
ndc1_populus                        ------------------------------------------------PT
ndc1_oryza                          -----------------------------------------------LAA
ndc1_physcomitrella                 ------------------------------------------------VL
                                                                                      

ndc1_rattus                         QSPQLVRRGPRLWTHTSDQQVSAVSNPS-PCASVTAEGKTVRQPSVLYSW
ndc1_mus                            QSPQLIRRGPRLWTHTSDQQVSAISNPS-PCASVTAEGKTVRQPSVIYSW
ndc1_homo                           QSPQLIRRGPRLWTSASDQQMTEFSNPS-PSTSISAEGKTMRQPSVIYSW
ndc1_gallus                         QSPLVMRRGPKLWTSGSGLQMNGSHRESFPVLSVARVGSEAVQPSFIYTW
ndc1_xenopus                        QSPQVTRRGAKLWTSDSDVQKNGSEVSP----VMHRPVCNGAKQGILHTW
ndc1_tetraodon                      QSPHAMRRGVKLWSTSTDSQVNGSPPSS--STSVPSPKSEPSKPSLLSQF
ndc1_danio                          QSPHIMRRGPKLWSASTESQSNGSPPAS--PAISPSPPAANQKPSFLAQW
ndc1_anopheles                      KKQYNQNFGIRSLSTPTLPGTPSSESN---KQEAKSEGKRESKAMLFASM
ndc1_drosophila                     LRQYNQKHGIRPIVSPSREVAVESPADGIRHFPNWCELLSTQLEQSLQRL
ndc1_Coprinopsis                    DLFKSVSSPLSKSILKPVAEAVPVPAPPVPSAGLIKKARTGICNAVKKSF
ndc1_Laccaria                       EIFRSLEAKLPLIAAAKTGEEVKPDSDSKP--GLLARVKAELDTVVRSTS
ndc1_phanerochaete                  ELFRSVLPSQTAAIAETAGAAVETVKKGEQEILQLAALPSQVKARLQQEL
ndc1_magnaporthe                    ----------ASRLDDVGK-AAGEAKQKLLEMRN-QLAVSDDPQYPFQQY
ndc1_neurospora                     ----------GSPLKPFAKRVIDAAKHQLLEIQK-AVTGTDDTASLIRSW
ndc1_gibberella                     ----------ASKLSPIAKKTWKEAKDRVLTKEQQELVTPEHLKGQFEQW
ndc1_scerev                         HRSSYYDNDLDETTQTFNGSIFTHETTFMTAMRLMLKKLKNSIMSFIFPS
ndc1_S_par                          NGTSRYNNDLDEDRQTFNGSIFTHETTFMTAMRLMFKKLKNAIMSFIFPS
ndc1_S_mik                          HSSSYLHNDLDEARQTFNGSIFTHETTFMTAVRLMFKKMKNSVMSFIFPS
ndc1_candidaG                       SRINQTDDFVFDHVHRYDEPIITHEPSIVKFIRGINLYIRGKLSSVFFPS
ndc1_S_cas                          REIRSPS--------RFDENILTHETKLSLFLKDVSARIKATITIIFFPS
ndc1_kluyveromyces                  NNDTQRSPNPPRFIDSYKQAIFTRQPTVLSVLTDLWNWIQRRISQYFFTI
ndc1_debaro                         PIYNFFELQIWTPIKTILSSHISFTTNETSKT--YFHNCFANIINEVKKL
ndc1_pichia                         KLAN---TQIVTPIKSFLISVLDNTNPIIAK--------LRSLSESISKQ
ndc1_candidaA                       LIGS--IQHFASQFFGNFQKTIGDANQLQEK------FAKSFNFKHYLQI
ndc1_aspergillus                    RARDVFDRASSAVLSPERKQKLLSSSQDFKLLTGASSTRPESIHPFLAQL
ndc1_ciona                          TVPTPKLWTKQIRKRAALHSNVSSPVPIIQPYQEVPQVPYKTLNSQIQAL
ndc1_cryptococcus                   LDGPIQATAPSPVVKLGQAGTLAIKHVESVQDRVVGRIEGNPVGGAIVSE
Ndc1_rhizopus_oryzae                NELDDRTGMIFGQVNELIESIPSPTNSPIVQQEKNDALAKINKVISILKT
ndc1_yarrowia                       NIFKNPKPDFPKVVQVFQDKEATTSNQFSESVSELFKTFTELLGGYQTQM
ndc1_spombe                         NIFVPPSQGHSPLLEKIKKQGSLPSTTPVNEGGISDIIPKSLYDQVIRFI
ndc1_chlamydomonas                  VAAGGAGGGAAAVRWNVLRMSPSTGLRVISREQDLAAWNVRAKYYRVGWC
ndc1_ostreo                         QQAWNALRQSEVLSTDVAARELCTVVKAYGQLAIWGARASSSLAVAAKKE
ndc1_Malassezia                     STSSSAKTSNPDASSASSKPLTSAPPTSAPSAAFLGKSLAQTVWKWIPSE
ndc1_ustilago                       ESVASATTPAPATNSASKPGPSASALLSVHSVSKAAVSLATLIWKLLPAD
ndc1_phytophthora                   EQSFGSLLRFLNTQQDTHPLLLLQQYPHLANLRISSSSVKSSIKFFFESK
ndc1_trichomonas                    SENRKMIKSVQANLDQEAKDRERFGPQQSYQNRIQENSPFNRLLKALKIY
ndc1_celegans                       --NEDVPRDALLMPRKMREMAYRGTGQSRQQKSMAPIRSHNTQTVGLLSK
ndc1_arabidopsis                    ESFIDPKFGESLKSFQLYAWCAQTSASLTSISHKEDRLGVAQLSGGNADV
ndc1_populus                        DSQLDSRHCEPLNNFQKYAWCARAVASLTAWSHEEDRFGVAQLTGSNAAV
ndc1_oryza                          AFNDSQICIQEDLLVKICTWCARTLSSLTARSRQEDRYGVAQLTGCNAAV
ndc1_physcomitrella                 SRGLDKKSESNYAMFQLCSWCARTVASLTATSRLEDRYGVAQLSGCNKAT
                                                                                      

ndc1_rattus                         IQNKRE--------------------------------------------
ndc1_mus                            IQNKRE--------------------------------------------
ndc1_homo                           IQNKRE--------------------------------------------
ndc1_gallus                         LQNKQE--------------------------------------------
ndc1_xenopus                        FQHKLV--------------------------------------------
ndc1_tetraodon                      LLNRKEQVVNKQVFFVTALLNACFHDFKLSVYVTMSFVAARDVLNLTANL
ndc1_danio                          LQNRKE--------------------------------------------
ndc1_anopheles                      LKRIPG--------------------------------------------
ndc1_drosophila                     LQRVPG--------------------------------------------
ndc1_Coprinopsis                    NEQAPP--------------------------------------------
ndc1_Laccaria                       EKHVPV--------------------------------------------
ndc1_phanerochaete                  AVRSPG--------------------------------------------
ndc1_magnaporthe                    IRNILSS-------------------------------------------
ndc1_neurospora                     ALKGLHK-------------------------------------------
ndc1_gibberella                     TLQLMEVD------------------------------------------
ndc1_scerev                         YAERQSSDESDNYRL-----------------------------------
ndc1_S_par                          YAERQLSDENDNYKL-----------------------------------
ndc1_S_mik                          YAERKSFNEDDNYRI-----------------------------------
ndc1_candidaG                       GTKSKDE-------------------------------------------
ndc1_S_cas                          ATITTSSG------------------------------------------
ndc1_kluyveromyces                  DSTDNTN-------------------------------------------
ndc1_debaro                         YSEYRNH-------------------------------------------
ndc1_pichia                         YTIYNER-------------------------------------------
ndc1_candidaA                       YQNYKDK-------------------------------------------
ndc1_aspergillus                    LRSPIG--------------------------------------------
ndc1_ciona                          LQRGAS--------------------------------------------
ndc1_cryptococcus                   AKGARKG-------------------------------------------
Ndc1_rhizopus_oryzae                VEIKFG--------------------------------------------
ndc1_yarrowia                       IQLLRLP-------------------------------------------
ndc1_spombe                         STFYKAP-------------------------------------------
ndc1_chlamydomonas                  LRGLCG--------------------------------------------
ndc1_ostreo                         DVRGNAR-------------------------------------------
ndc1_Malassezia                     AKHVLFP-------------------------------------------
ndc1_ustilago                       AKHVVFG-------------------------------------------
ndc1_phytophthora                   LQLAVR--------------------------------------------
ndc1_trichomonas                    ETHRKIR-------------------------------------------
ndc1_celegans                       ISNFLG--------------------------------------------
ndc1_arabidopsis                    VSTLLS--------------------------------------------
ndc1_populus                        TSTLISS-------------------------------------------
ndc1_oryza                          MSTLLS--------------------------------------------
ndc1_physcomitrella                 LSSLLS--------------------------------------------
                                                                                      

ndc1_rattus                         ------------------QIKNFLSKRVLIMYFFSKHPEASIQAVFSD-A
ndc1_mus                            ------------------QIKNFLSKRVLIMYFFSKHPEASIQAVFSD-A
ndc1_homo                           ------------------QIKNFLSKRVLIMYFFSKHPEASIQAVFSD-A
ndc1_gallus                         ------------------QIKNFLSRRVLIMYFFSKHPEASIQAVFSD-A
ndc1_xenopus                        ------------------QIKNVLSKRGLIMYLFSKHPEASSQDVFAD-A
ndc1_tetraodon                      AGSLYCVAISNVFFVFVFQVKGFLARRVLIMYLFNKLPEASSQALFAD-S
ndc1_danio                          ------------------QVKSFLAKRGLIVYLFNKLPEASSQALFAD-S
ndc1_anopheles                      -----------------------------YDFLFTESKSAKSHYLLSVQS
ndc1_drosophila                     -----------------------------IVYLFNEPEGAKTTFLLAN-S
ndc1_Coprinopsis                    ---------------------QLKDEVDQFVRWWTMDRVSRLVDASLPMR
ndc1_Laccaria                       ---------------------RVRDLWQEWRVWLTAERTSKVADVCLPFR
ndc1_phanerochaete                  ---------------------VVRRAAARLETWWHRERVHKAVEAALPNR
ndc1_magnaporthe                    ------------------------PVGWPLRQDYSRRLTAAVFGAPYGEP
ndc1_neurospora                     ------------------------WVGIPFRKEYRRRMLHAVLGSPYGEP
ndc1_gibberella                     ------------------------AIAALFQQRFRTQFAAAVLGTPYAEP
ndc1_scerev                         -------------------LPNGSNKAQISIIDIWSISKKRQAEKLVPLP
ndc1_S_par                          -------------------LPNSPNRAQISVIDIWSISKKRQAEKLVPLP
ndc1_S_mik                          -------------------LPNSSNRAQISIIDIWSISKKKQAEKLVPLP
ndc1_candidaG                       ------------------------KLDLASIFDVFLSSKKRQADILVPLA
ndc1_S_cas                          ---------------------TPIVETHLSLWDSWFASKGKVADKLVPLP
ndc1_kluyveromyces                  --------------------------KKLSLFELYHISKVREAEKLCPVP
ndc1_debaro                         -------------------------FLTTHIGVFFRITIKRDTESRVVNP
ndc1_pichia                         -------------------------FLSTNVGIFFRTTLKRDTESRVINA
ndc1_candidaA                       -------------------------FLQTYIGIFFRITIKRDNESRIINP
ndc1_aspergillus                    ---------------------------LLIRQPFARRLSGIVLGTPTASL
ndc1_ciona                          -----------------------AIKKFPVVSFLFNEIPSHSMANLYSEH
ndc1_cryptococcus                   -----------------------------VNEWAGKEWGRRSVRSVLGEV
Ndc1_rhizopus_oryzae                --------------------------CKGYFSKFYEESRVARIQYVFRKH
ndc1_yarrowia                       ------------------------------IGAPFRQTIQRRCKRIVPEP
ndc1_spombe                         ------------------------------VFGIFRKTLRRQNEALLPNP
ndc1_chlamydomonas                  ------------------------------LTVAAQRGEDRFGVVLLCEP
ndc1_ostreo                         ---------------------SINPSLSAIVRTLLTAQLACRTIIEQGSP
ndc1_Malassezia                     --------------------------HTIHAALFAPESTLLLDTTLYVEA
ndc1_ustilago                       --------------------------PRRQQMLLGESPASQASSIVARDA
ndc1_phytophthora                   -----------------------------------RFLMEEARRRVFQRT
ndc1_trichomonas                    ---------------------------TTYNMYKRRVRRMTRQNAAIQNS
ndc1_celegans                       ------------------------------------FGVTEKLVISRFDA
ndc1_arabidopsis                    ----------------------------------LLLAIETFMGKKTNLQ
ndc1_populus                        ------------------------------------LLAVEAFMGKKTSL
ndc1_oryza                          ---------------------------------ALVAVEACLGKKTNPQP
ndc1_physcomitrella                 ------------------------------CLLVVEVYLGRRSSARGVGF
                                                                                      

ndc1_rattus                         QMHIWALEGLSHLVAASFTEDRFGVVQTTLPAILNTLLTLQEAVDKYFKL
ndc1_mus                            QMHIWALEGLSHLVAASFTEDRFGVVQTTLPAILHTLLTLQEAVDKYFKL
ndc1_homo                           QMHIWALEGLSHLVAASFTEDRFGVVQTTLPAILNTLLTLQEAVDKYFKL
ndc1_gallus                         QMHIWALEGLSHLVAASFTEDQFGVVQTTLPAILNTLLTLQEVVDRHFKL
ndc1_xenopus                        QIHIWALEALSHLVAASFSEDRMGVVQTSLSSVLAILLTLQEAVEKHFKL
ndc1_tetraodon                      QAHIWALEGLSYLVQASFSEDQFGVVQTTLPIILSCMLTLQEAVDRHFKL
ndc1_danio                          QAHIWALQGLSHLVAASFSEDQFGVVQTTLPSILSSLVVLLEAVDRHFKL
ndc1_anopheles                      QLIVKVVQSLVAIACRSLYEDSYGVLQNDLPCIVHALLELKKVVDKIGSI
ndc1_drosophila                     LPVVYMTQALAQVCAASLKEDPYGVVQNDLPAIIKAINKLRNELDKLSSV
ndc1_Coprinopsis                    ELDVVVIEVLTKLVCASLEEDRYGVVQRDIPKILESLLSFLQAVEDYQAE
ndc1_Laccaria                       ELDVVAVEVLSHLTCASLAEDRYGVVQRDIPKILETMLSFLSAIEEYQVE
ndc1_phanerochaete                  KLDGLAADTLCSLVCASLAEDRYGVVQRDIPRVLEALLSFLGAVEEYQAE
ndc1_magnaporthe                    SLFVNATVALSQLAVRSLQEDKYGNVQRD-VATIIRSLTSVTQKLDTFKN
ndc1_neurospora                     SLYINAAYALSMLTSHSLQEDKYGNVQRD-IATIIRTLTNMTKKLDRFKE
ndc1_gibberella                     TLCINAIHVLHHLSVHSLTEDQFGNVHRD-VPGIIRTFTSVIKKLEAFRI
ndc1_scerev                         ICHANSVVALTGLLIRSKTEDPKGGIIAS-VGDILKTLERSICALGEFAD
ndc1_S_par                          ICHANSVVALTGLLIRSKTEDPKGGIIAS-VGDILKTLERSICALGEFAD
ndc1_S_mik                          ICHASSVIALTGLLIRSRTEDSKGGIIAS-VGDILKTLERSICALGEFAD
ndc1_candidaG                       SCNGCAVVALMGFLVKSHAEDQKGVVVAS-VGEVLKVLERSVGVLGRFAD
ndc1_S_cas                          VCHAESVISLMALLINAVDESPRGNVIAS-VGDVLKCLQRSVSVLGRFDE
ndc1_kluyveromyces                  VCYAECVYSMMGFIVNSVDEDPKGAVVSS-VGEVLKILERSIGSLGSFTE
ndc1_debaro                         VNYGNAVIAITNLVIHAIEEDKNSTISSNHISEILTLLERPIRASSNYTD
ndc1_pichia                         VNFGNAVIAISNLLMHSIEEDKNGTIGNSHICDVLNLLEKPIRATSNYTD
ndc1_candidaA                       INFCNSIIAISNLLQYSIEEDKYDIISNDDVCKVLNLLEKPIRATTNYID
ndc1_aspergillus                    SSIIDAIESITRLLIASLNEDPYGKVQADVPAIVSLFTETLTTLDTYAHV
ndc1_ciona                          NIYRWSIRSLSSLSAYSLNEDDYGVVQRRLHEVINCLLDLVVTLDKHGKV
ndc1_cryptococcus                   LVAQRVIEILVILSIASIEEDTYGNVQQVLPAILEAIVRFREAIFALEVQ
Ndc1_rhizopus_oryzae                QLIIWAVQILGSLTAASYKEDSYGYVQNDISSVLNQLLGCFEDVEKYVQK
ndc1_yarrowia                       LLTCNAIMALSFLVFHSIDEDRYGSVQRTIPEILDTLCQSMVALDELLRK
ndc1_spombe                         WLFCVTVNSLTQLVLKSLKYDTYGVVARDISSILAVYCDTFDVLVSYKRS
ndc1_chlamydomonas                  ALPDIALTLLSAVLVLQHYTKFVTATRSRHASTLERLARQVGLMTTSISG
ndc1_ostreo                         PVRASSGFTSSDLASTSKANSIVAKRNEIINNVLYVLGITATNRNDANGA
ndc1_Malassezia                     PRACFAAMAMESMVLASLTEDKYGSVQHQVQGLVEALSRAHTRMERVRQS
ndc1_ustilago                       HRTICAILTLKALLCHSLDEDAYGSVSKDIQRILSEMVDLELQIRSLGMQ
ndc1_phytophthora                   KVVRAAESLLCHLVSVSRAEDKQGIVQHTVPAVVSSLLECRNALDAYMET
ndc1_trichomonas                    YIIIEAARALQALIDVAPKEDEFGIIQSKIELIIKELTAVILVVPKGGYI
ndc1_celegans                       HMNAYAAEALYMLVVDSMGEDRFGVVQKDLKDLITLLCKLIAAIDTYERA
ndc1_arabidopsis                    SPQQLMGPASIKWATSSMVRKDVKPIKRSIGAMYAYAYAATDVLRISVYQ
ndc1_populus                        QPQHLMGPAAIKWNTPNTGRRDVVTTKKQGGPQHAKAYAMADVLRTSVYS
ndc1_oryza                          AHSLGPASIKWANFSTGRKGNVTAIASTQRGGLHTKAFSMADVIRTSIYQ
ndc1_physcomitrella                 VGPNSIKWTVPSQGVVADVVKRKGSPFGKGSSMHKKAYALADILRTSIYQ
                                                                                      

ndc1_rattus                         PHASSKPPRTS----------------GSLVDTSYKTLRFAFRASLKTAI
ndc1_mus                            PHASSKPPRAS----------------GSLVDTSYKTLRFAFRASLKTAI
ndc1_homo                           PHASSKPPRIS----------------GSLVDTSYKTLRFAFRASLKTAI
ndc1_gallus                         PHVSSKPPRSS----------------GSLVDTSYKTLRFALRASLKTAL
ndc1_xenopus                        PHASSKPARNP----------------GSLLDSSCKTLRFSLRAALKTAI
ndc1_tetraodon                      PHASSKPVRSS----------------GSMEDSTHTTLRFALRATLKTAI
ndc1_danio                          PHASSKPARTV----------------CSMGDSTYKTLRFALRAALKTAI
ndc1_anopheles                      NLDVKKVDRN----------------------------YIALKGAVKKSL
ndc1_drosophila                     IGNIRISSSS----------------------------FNVLRCAVRRSL
ndc1_Coprinopsis                    IVKKYSPPPLPSTQPRGAGSGSFETSDGGQEQGEEEAGPTKKELEERRAM
ndc1_Laccaria                       LNKLYVPP-----------------------NPEEELS--QKEIYEKERI
ndc1_phanerochaete                  IVAKYPVP-----------------------SPEEMAQLGAQEAAEMHEL
ndc1_magnaporthe                    SLPFHWTDVQKHRSCP---------------------EVEIVLEALRDGL
ndc1_neurospora                     GFEVHWTDVEGIKECP---------------------EVDAILEALREAL
ndc1_gibberella                     EFPLHWTDVSCKRVSP---------------------EVEKVMDALKTAL
ndc1_scerev                         WDPESMAYTAFQTQRTAQDRVQQDSE-DEDSMKDTTDMISVLYQLSTSAF
ndc1_S_par                          WDPESMAYTAFQTQRTAQDRIQHDGE-DEDSMKDTTDMISVLYQLSTSAF
ndc1_S_mik                          WDPESMAYTAFQTQRTAQDRVQYDSK-DENSIKDTTDMISVLYQLSTSAF
ndc1_candidaG                       WDPKSS-LTATLFNKEVEQGP---------------DAVSVLYNLCISAF
ndc1_S_cas                          WDMENPKRKCRRSGLEEDSEL---------------DVVGILYNLSISAF
ndc1_kluyveromyces                  LILDGKQEKDLN------------------------DVISVLYDLCINAF
ndc1_debaro                         LLPASVYLTQAQKRDKKLT---------------KNHLIALLHDLTMNEF
ndc1_pichia                         FLPASVYLSAVQKRDKRLT---------------KSHLIAVLHDLAMSEF
ndc1_candidaA                       YLPASVYVPQNSQPKK------------------HSCLMGKLHDLSMHEF
ndc1_aspergillus                    ELDVHWTDAAFPPSNDP----------AAQAAARRVPDVELIIDSLRASL
ndc1_ciona                          LPICTSETTNLMLR-----------------------QQQSIKNEAKSAV
ndc1_cryptococcus                   LLAQTRLLGPAQSG----------------AMDEVKKDLYVAIGSCDKAV
Ndc1_rhizopus_oryzae                ETVAIEEVEA-------------------------------VKKALEEAI
ndc1_yarrowia                       PPVSWTDVKFNPDD-----------------IDEEMSDIVFIRSSAQTAF
ndc1_spombe                         LVKNHSNSTNLDDDFKN---------------------LNSAANALHCGI
ndc1_chlamydomonas                  RVTNVTLQPVD-------------------------EVAFALEGMARNAV
ndc1_ostreo                         VTPAFTPAVET---------------------------AKRISDTVEIAL
ndc1_Malassezia                     AESLAVQADSQHVR-------------------DMSVWRGALADAGSDAA
ndc1_ustilago                       LERQAMEIDSK---------------------------LQKLVDQVTHAQ
ndc1_phytophthora                   CLKESSTTDVY------------------------VQEATALAKGIDSGI
ndc1_trichomonas                    DWSIPTFEHVVRRYSDQ------------PIAKSATELTELVRENVEYLL
ndc1_celegans                       KASVADKSDVT--------------------------FLRIVDASLKSSL
ndc1_arabidopsis                    ILSTFR---------------------------------DEMLNSDRAGL
ndc1_populus                        IVSTFH---------------------------------DEMFTSNKAGL
ndc1_oryza                          MVSAFEHD---------------------------------MRANAKASS
ndc1_physcomitrella                 IIAVFG-------------------------------EEIMVGSISNKGL
                                                                                      

ndc1_rattus                         YRITTTFGEHLNAVQAS---------------------------------
ndc1_mus                            YRITTTFGEHLNAVQAS---------------------------------
ndc1_homo                           YRITTTFGEHLNAVQAS---------------------------------
ndc1_gallus                         YRITTVFGEHLNAVQVS---------------------------------
ndc1_xenopus                        YRITTTFGEHLHAVPVS---------------------------------
ndc1_tetraodon                      YRITSTFGDHLKAVQMS---------------------------------
ndc1_danio                          YKITTTFGEHLNAVNIS---------------------------------
ndc1_anopheles                      YRFTTAFGPYIKHLVIE---------------------------------
ndc1_drosophila                     YAICLSFCDYLDDLLPP---------------------------------
ndc1_Coprinopsis                    EAELEKATDLLGYVGDAVLSSIVLGRALAQDASSKEDVVTIFWPKADTTA
ndc1_Laccaria                       REEVGRAGEVLSYVGDG---------------------------------
ndc1_phanerochaete                  ALDLARAGDALSEVADP---------------------------------
ndc1_magnaporthe                    SELVLNFEPYRRDLRLS---------------------------------
ndc1_neurospora                     TTLIVEFGPYARDLRLT---------------------------------
ndc1_gibberella                     KQVLANFEPYSSDLRLT---------------------------------
ndc1_scerev                         MEIVLEYNVALNDVYLD---------------------------------
ndc1_S_par                          MEIVLEYNVALNDVYLD---------------------------------
ndc1_S_mik                          MEIVLEYNVALNDVYLD---------------------------------
ndc1_candidaG                       LEIVLKYNALLNEVYLD---------------------------------
ndc1_S_cas                          LEVVIKFDGLLADISLD---------------------------------
ndc1_kluyveromyces                  LEIVLKYDTLLNDVYLD---------------------------------
ndc1_debaro                         FQVCIKYNYKLNDLVLS---------------------------------
ndc1_pichia                         YQICIKFNYKLNDLVLN---------------------------------
ndc1_candidaA                       YEICIRFNGKLNDLILT---------------------------------
ndc1_aspergillus                    KSLLTAFSPYFKDVGLVG--------------------------------
ndc1_ciona                          YRITDTFSTQLESIPVD---------------------------------
ndc1_cryptococcus                   KRIADTFGQSLSSFRFP---------------------------------
Ndc1_rhizopus_oryzae                LQIVIVFNDYLHIFKID---------------------------------
ndc1_yarrowia                       SRIVFRFEQWIEGMDLT---------------------------------
ndc1_spombe                         IDITEKFQDFFTQLNLS---------------------------------
ndc1_chlamydomonas                  NRLALAYGDKLKECVLR---------------------------------
ndc1_ostreo                         GALVVEYGDDVKVMLRESEQ------------------------------
ndc1_Malassezia                     ATFGPAFAPFFTEMQMAWS-------------------------------
ndc1_ustilago                       GDKAKQHEAWASHVQLELSQAWAKRG------------------------
ndc1_phytophthora                   YRITEVFQGELSLFAFP---------------------------------
ndc1_trichomonas                    DSFVMKYGKTLDFSQFP---------------------------------
ndc1_celegans                       QRVVTTFGSHLSSLNLP---------------------------------
ndc1_arabidopsis                    LG-RDWIGSKKPPFGTN---------------------------------
ndc1_populus                        FEKDWVIKSKPLFGTY----------------------------------
ndc1_oryza                          LEKNWISEGRKPVFGSQ---------------------------------
ndc1_physcomitrella                 AIAERDWLSQTTPLYGS---------------------------------
                                                                                      

ndc1_rattus                         -------------------------------AEHQKRLQQFLEFKE----
ndc1_mus                            -------------------------------AEHQKRLQQFLEFKE----
ndc1_homo                           -------------------------------AEHQKRLQQFLEFKE----
ndc1_gallus                         -------------------------------TEHKKRLQQFLEYKE----
ndc1_xenopus                        -------------------------------SEHKKKLQQFLDFKE----
ndc1_tetraodon                      -------------------------------AEHRKRLQQFLEYKE----
ndc1_danio                          -------------------------------TEHRKRLQQFLEFKE----
ndc1_anopheles                      -------------------------------PEDIKALQGFVNFREV---
ndc1_drosophila                     -------------------------------GEELRQLQDLVCQE-----
ndc1_Coprinopsis                    VDWVEEASTIGAEALSTDAEGYTHYAVSRVVTQGVANGHTYLSEPTTATC
ndc1_Laccaria                       ------------------------------LKDGVAR---ILMFPTLS--
ndc1_phanerochaete                  ------------------------------LKDGIVRIVRTFDDKLSAFK
ndc1_magnaporthe                    -------------------------------LTDMRLAREAIGVAETAVE
ndc1_neurospora                     -------------------------------LTDMRLAREAANFPE----
ndc1_gibberella                     -------------------------------LSDIRLAKEACADAK----
ndc1_scerev                         -------------------------------ADVAKLANWFLEVYASGNP
ndc1_S_par                          -------------------------------ADVAKLANWFLEVYATGNP
ndc1_S_mik                          -------------------------------ADVAKLANWFLEVYATGNT
ndc1_candidaG                       -------------------------------DDVLRLSRWVLDICNTESM
ndc1_S_cas                          -------------------------------EDVVKLTNWVLDMVDSQFP
ndc1_kluyveromyces                  -------------------------------EDVVKLTQWLQKMSQDI--
ndc1_debaro                         -------------------------------SRAFKLAKWVIDVAIAQQQ
ndc1_pichia                         -------------------------------ARAYKLAKWVIDVAIADQQ
ndc1_candidaA                       -------------------------------PRTYKLVKWVIDKEIAIQQ
ndc1_aspergillus                    --------------------------------KELRLAKGAAGFDEE---
ndc1_ciona                          -------------------------------AEFRRKLRSFVEHQE----
ndc1_cryptococcus                   -------------------------------PSVAYGLGEICKG------
Ndc1_rhizopus_oryzae                -------------------------------NKYKHIWKRFSCFH-----
ndc1_yarrowia                       -------------------------------PLVQREIRKLYS-------
ndc1_spombe                         -------------------------------PRIERRCWVLFREYKSNS-
ndc1_chlamydomonas                  ------------------------------EARVKPAYGTPTELAALLTS
ndc1_ostreo                         -----------------------------FGPPEFGTPNELFDALETIAT
ndc1_Malassezia                     -------------------------AYMCLDSALSRATRRITETFAAFK-
ndc1_ustilago                       --------------------------ARDMDLSLIAAMRQILNTFEKFDL
ndc1_phytophthora                   -------------------------------PDVKKALLAYASFNA----
ndc1_trichomonas                    -------------------------------SDIKDEIKAIMAKYN----
ndc1_celegans                       -------------------------------EEHSRTIRMICLTDEL---
ndc1_arabidopsis                    -------------------------------DMLLQKLKLFLEFQA----
ndc1_populus                        -------------------------------ELLVQKLHHFLDFRAN---
ndc1_oryza                          -------------------------------AVLVQKLSLFIEYRAV---
ndc1_physcomitrella                 ------------------------------HEMHLQKLGLFLEYRVS---
                                                                                      

ndc1_rattus                         --------------------------------------------------
ndc1_mus                            --------------------------------------------------
ndc1_homo                           --------------------------------------------------
ndc1_gallus                         --------------------------------------------------
ndc1_xenopus                        --------------------------------------------------
ndc1_tetraodon                      --------------------------------------------------
ndc1_danio                          --------------------------------------------------
ndc1_anopheles                      --------------------------------------------------
ndc1_drosophila                     --------------------------------------------------
ndc1_Coprinopsis                    TTATYTFRADASRYHADEPLNLVQPTNDAGDLGLVPVEGGRSITECVTQE
ndc1_Laccaria                       ----------------------MKQTADS--LGCLAYLG-----------
ndc1_phanerochaete                  ----------------------FPPRIARKLQGFVDYN------------
ndc1_magnaporthe                    PTPQAKRAAKPPAPEMQELR------------------------------
ndc1_neurospora                     PQPRADHLLDLNQWKR----------------------------------
ndc1_gibberella                     -NSEMTQVQS----------------------------------------
ndc1_scerev                         NAT-----------------------------------------------
ndc1_S_par                          TAI-----------------------------------------------
ndc1_S_mik                          TAI-----------------------------------------------
ndc1_candidaG                       --------------------------------------------------
ndc1_S_cas                          ARY-----------------------------------------------
ndc1_kluyveromyces                  --------------------------------------------------
ndc1_debaro                         QKHKGKQGAALSMQL-----------------------------------
ndc1_pichia                         S-HTNR--VPLSL-------------------------------------
ndc1_candidaA                       EIQKQK-HQKLNLK------------------------------------
ndc1_aspergillus                    --------------------------------------------------
ndc1_ciona                          --------------------------------------------------
ndc1_cryptococcus                   --------------------------------------------------
Ndc1_rhizopus_oryzae                --------------------------------------------------
ndc1_yarrowia                       --------------------------------------------------
ndc1_spombe                         --------------------------------------------------
ndc1_chlamydomonas                  VLA-----------------------------------------------
ndc1_ostreo                         DLA-----------------------------------------------
ndc1_Malassezia                     --------------------------------------------------
ndc1_ustilago                       AFGDDLELKLGECLR-----------------------------------
ndc1_phytophthora                   --------------------------------------------------
ndc1_trichomonas                    --------------------------------------------------
ndc1_celegans                       --------------------------------------------------
ndc1_arabidopsis                    --------------------------------------------------
ndc1_populus                        --------------------------------------------------
ndc1_oryza                          --------------------------------------------------
ndc1_physcomitrella                 --------------------------------------------------
                                                                                      

ndc1_rattus                         --------------------------------------------------
ndc1_mus                            --------------------------------------------------
ndc1_homo                           --------------------------------------------------
ndc1_gallus                         --------------------------------------------------
ndc1_xenopus                        --------------------------------------------------
ndc1_tetraodon                      --------------------------------------------------
ndc1_danio                          --------------------------------------------------
ndc1_anopheles                      --------------------------------------------------
ndc1_drosophila                     --------------------------------------------------
ndc1_Coprinopsis                    DDTIVCSVRVEIPEPSARTDFLTFTGEKGPLYTIVALGAKKGGDDDGDDD
ndc1_Laccaria                       -------------------HVLNVDGLKSDTWGIFG--------------
ndc1_phanerochaete                  --------------------------------------------------
ndc1_magnaporthe                    --------------------------------------------------
ndc1_neurospora                     --------------------------------------------------
ndc1_gibberella                     --------------------------------------------------
ndc1_scerev                         --------------------------------------------------
ndc1_S_par                          --------------------------------------------------
ndc1_S_mik                          --------------------------------------------------
ndc1_candidaG                       --------------------------------------------------
ndc1_S_cas                          --------------------------------------------------
ndc1_kluyveromyces                  --------------------------------------------------
ndc1_debaro                         --------------------------------------------------
ndc1_pichia                         --------------------------------------------------
ndc1_candidaA                       --------------------------------------------------
ndc1_aspergillus                    --------------------------------------------------
ndc1_ciona                          --------------------------------------------------
ndc1_cryptococcus                   --------------------------------------------------
Ndc1_rhizopus_oryzae                --------------------------------------------------
ndc1_yarrowia                       --------------------------------------------------
ndc1_spombe                         --------------------------------------------------
ndc1_chlamydomonas                  --------------------------------------------------
ndc1_ostreo                         --------------------------------------------------
ndc1_Malassezia                     --------------------------------------------------
ndc1_ustilago                       --------------------------------------------------
ndc1_phytophthora                   --------------------------------------------------
ndc1_trichomonas                    --------------------------------------------------
ndc1_celegans                       --------------------------------------------------
ndc1_arabidopsis                    --------------------------------------------------
ndc1_populus                        --------------------------------------------------
ndc1_oryza                          --------------------------------------------------
ndc1_physcomitrella                 --------------------------------------------------
                                                                                      

ndc1_rattus                         ---------------------------
ndc1_mus                            ---------------------------
ndc1_homo                           ---------------------------
ndc1_gallus                         ---------------------------
ndc1_xenopus                        ---------------------------
ndc1_tetraodon                      ---------------------------
ndc1_danio                          ---------------------------
ndc1_anopheles                      ---------------------------
ndc1_drosophila                     ---------------------------
ndc1_Coprinopsis                    SGTSALRLGGALVWLGVVAGGMAVSVY
ndc1_Laccaria                       ---------------------------
ndc1_phanerochaete                  ---------------------------
ndc1_magnaporthe                    ---------------------------
ndc1_neurospora                     ---------------------------
ndc1_gibberella                     ---------------------------
ndc1_scerev                         ---------------------------
ndc1_S_par                          ---------------------------
ndc1_S_mik                          ---------------------------
ndc1_candidaG                       ---------------------------
ndc1_S_cas                          ---------------------------
ndc1_kluyveromyces                  ---------------------------
ndc1_debaro                         ---------------------------
ndc1_pichia                         ---------------------------
ndc1_candidaA                       ---------------------------
ndc1_aspergillus                    ---------------------------
ndc1_ciona                          ---------------------------
ndc1_cryptococcus                   ---------------------------
Ndc1_rhizopus_oryzae                ---------------------------
ndc1_yarrowia                       ---------------------------
ndc1_spombe                         ---------------------------
ndc1_chlamydomonas                  ---------------------------
ndc1_ostreo                         ---------------------------
ndc1_Malassezia                     ---------------------------
ndc1_ustilago                       ---------------------------
ndc1_phytophthora                   ---------------------------
ndc1_trichomonas                    ---------------------------
ndc1_celegans                       ---------------------------
ndc1_arabidopsis                    ---------------------------
ndc1_populus                        ---------------------------
ndc1_oryza                          ---------------------------
ndc1_physcomitrella                 ---------------------------
                                                               
