# Supplementary material for: Comparative Genomic Evidence for a Complete Nuclear Pore Complex in the Last Eukaryotic Common Ancestor
Source: PLoS One. 2010 Oct 8;5(10):e13241. doi: 10.1371/journal.pone.0013241 (PMC2951903; doi:10.1371/journal.pone.0013241)
Supplement: File S1 — Alignments and phylogenies. (2.39 MB ZIP) [file pone.0013241.s007.zip › Neumann_SI4/Neumann_nup_align/nup107new.aln]

CLUSTAL X (1.83) multiple sequence alignment


nup107_populus                      --------------------------------------------------
nup84_arabidopsis                   --------------------------------------------------
nup84_oryza                         --------------------------------------------------
nup84_physcomitrella                --------------------------------------------------
nup107_leishmania                   --------------------------------------------------
nup107_trypanosoma                  --------------------------------------------------
nup84_mus                           --------------------------------------------------
nup84_rattus                        --------------------------------------------------
nup104_homo                         --------------------------------------------------
nup84_gallus                        --------------------------------------------------
nup84_xenopus                       --------------------------------------------------
nup84_danio                         --------------------------------------------------
nup84_tetraodon                     --------------------------------------------------
nup107_ciona                        --------------------------------------------------
nup84_drosophila                    --------------------------------------------------
nup107_anopheles                    --------------------------------------------------
nup84_apis                          --------------------------------------------------
nup84_scerev                        --------------------------------------------------
nup84_S_parad                       --------------------------------------------------
nup84_S_mikat                       --------------------------------------------------
nup84_S_kud                         --------------------------------------------------
nup84_S_baya                        --------------------------------------------------
nup84_S_cas                         --------------------------------------------------
nup107_candidaG                     --------------------------------------------------
nup84_S_klu                         --------------------------------------------------
nup84_kluyveromyces                 --------------------------------------------------
nup84_debaryomyces                  --------------------------------------------------
nup107_pichia                       --------------------------------------------------
nup84_celegans2                     --------------------------------------------------
nup84_candida_A                     --------------------------------------------------
nup84_giberella                     --------------------------------------------------
nup84_neurospora                    --------------------------------------------------
nup84_magnaporthe                   --------------------------------------------------
nup84_yarrowia                      --------------------------------------------------
nup107_aspergillus|AN1190.2	    --------------------------------------------------
nup84_spombe                        --------------------------------------------------
nup84_ustilago                      --------------------------------------------------
nup107_cryptococcus                 --------------------------------------------------
nup107_dictyostelium                --------------------------------------------------
nup107_naegleria                    --------------------------------------------------
nup107_phytophthora                 --------------------------------------------------
nup84_tpseudo                       --------------------------------------------------
nup107_phaeodactylum                --------------------------------------------------
nup84_ostreococcus                  --------------------------------------------------
nup107_volvox                       --------------------------------------------------
nup84_monosiga                      MHTHTYTYKRDSLNSLKLSLSLSQTLSNFSNSLKPTKPIYLTLSNSLKLS
nup84_trichomonas                   --------------------------------------------------
nup84_cmerolae                      --------------------------------------------------
nup107_giardia                      --------------------------------------------------
                                                                                      

nup107_populus                      --------------------------------------------------
nup84_arabidopsis                   --------------------------------------------------
nup84_oryza                         --------------------------------------------------
nup84_physcomitrella                --------------------------------------------------
nup107_leishmania                   --------------------------------------------------
nup107_trypanosoma                  --------------------------------------------------
nup84_mus                           --------------------------------------------------
nup84_rattus                        --------------------------------------------------
nup104_homo                         --------------------------------------------------
nup84_gallus                        --------------------------------------------------
nup84_xenopus                       --------------------------------------------------
nup84_danio                         --------------------------------------------------
nup84_tetraodon                     --------------------------------------------------
nup107_ciona                        --------------------------------------------------
nup84_drosophila                    --------------------------------------------------
nup107_anopheles                    --------------------------------------------------
nup84_apis                          --------------------------------------------------
nup84_scerev                        --------------------------------------------------
nup84_S_parad                       --------------------------------------------------
nup84_S_mikat                       --------------------------------------------------
nup84_S_kud                         --------------------------------------------------
nup84_S_baya                        --------------------------------------------------
nup84_S_cas                         --------------------------------------------------
nup107_candidaG                     --------------------------------------------------
nup84_S_klu                         --------------------------------------------------
nup84_kluyveromyces                 --------------------------------------------------
nup84_debaryomyces                  --------------------------------------------------
nup107_pichia                       --------------------------------------------------
nup84_celegans2                     --------------------------------------------------
nup84_candida_A                     --------------------------------------------------
nup84_giberella                     --------------------------------------------------
nup84_neurospora                    --------------------------------------------------
nup84_magnaporthe                   --------------------------------------------------
nup84_yarrowia                      --------------------------------------------------
nup107_aspergillus|AN1190.2	    --------------------------------------------------
nup84_spombe                        --------------------------------------------------
nup84_ustilago                      --------------------------------------------------
nup107_cryptococcus                 --------------------------------------------------
nup107_dictyostelium                --------------------------------------------------
nup107_naegleria                    --------------------------------------------------
nup107_phytophthora                 --------------------------------------------------
nup84_tpseudo                       --------------------------------------------------
nup107_phaeodactylum                --------------------------------------------------
nup84_ostreococcus                  --------------------------------------------------
nup107_volvox                       --------------------------------------------------
nup84_monosiga                      QTLSNSLKLSLKLSNSLSLSQTLSLSLKLSLSLKLSLSLILDWTGPGTGP
nup84_trichomonas                   --------------------------------------------------
nup84_cmerolae                      --------------------------------------------------
nup107_giardia                      --------------------------------------------------
                                                                                      

nup107_populus                      --------------------------------------------------
nup84_arabidopsis                   --------------------------------------------------
nup84_oryza                         --------------------------------------------------
nup84_physcomitrella                --------------------------------------------------
nup107_leishmania                   --------------------------------------------------
nup107_trypanosoma                  --------------------------------------------------
nup84_mus                           --------------------------------------------------
nup84_rattus                        --------------------------------------------------
nup104_homo                         --------------------------------------------------
nup84_gallus                        --------------------------------------------------
nup84_xenopus                       --------------------------------------------------
nup84_danio                         --------------------------------------------------
nup84_tetraodon                     --------------------------------------------------
nup107_ciona                        --------------------------------------------------
nup84_drosophila                    --------------------------------------------------
nup107_anopheles                    --------------------------------------------------
nup84_apis                          --------------------------------------------------
nup84_scerev                        --------------------------------------------------
nup84_S_parad                       --------------------------------------------------
nup84_S_mikat                       --------------------------------------------------
nup84_S_kud                         --------------------------------------------------
nup84_S_baya                        --------------------------------------------------
nup84_S_cas                         --------------------------------------------------
nup107_candidaG                     --------------------------------------------------
nup84_S_klu                         --------------------------------------------------
nup84_kluyveromyces                 --------------------------------------------------
nup84_debaryomyces                  --------------------------------------------------
nup107_pichia                       --------------------------------------------------
nup84_celegans2                     --------------------------------------------------
nup84_candida_A                     --------------------------------------------------
nup84_giberella                     --------------------------------------------------
nup84_neurospora                    --------------------------------------------------
nup84_magnaporthe                   --------------------------------------------------
nup84_yarrowia                      --------------------------------------------------
nup107_aspergillus|AN1190.2	    --------------------------------------------------
nup84_spombe                        --------------------------------------------------
nup84_ustilago                      --------------------------------------------------
nup107_cryptococcus                 --------------------------------------------------
nup107_dictyostelium                --------------------------------------------------
nup107_naegleria                    --------------------------------------------------
nup107_phytophthora                 --------------------------------------------------
nup84_tpseudo                       --------------------------------------------------
nup107_phaeodactylum                --------------------------------------------------
nup84_ostreococcus                  --------------------------------------------------
nup107_volvox                       --------------------------------------------------
nup84_monosiga                      RNPPCAIHPYVTSHEQKQAGPQALYVPHSLFVAPNDAVKRGNRGQVEKLL
nup84_trichomonas                   --------------------------------------------------
nup84_cmerolae                      --------------------------------------------------
nup107_giardia                      --------------------------------------------------
                                                                                      

nup107_populus                      --------------------------------------------------
nup84_arabidopsis                   --------------------------------------------------
nup84_oryza                         --------------------------------------------------
nup84_physcomitrella                --------------------------------------------------
nup107_leishmania                   --------------------------------------------------
nup107_trypanosoma                  --------------------------------------------------
nup84_mus                           --------------------------------------------------
nup84_rattus                        --------------------------------------------------
nup104_homo                         --------------------------------------------------
nup84_gallus                        --------------------------------------------------
nup84_xenopus                       --------------------------------------------------
nup84_danio                         --------------------------------------------------
nup84_tetraodon                     --------------------------------------------------
nup107_ciona                        --------------------------------------------------
nup84_drosophila                    --------------------------------------------------
nup107_anopheles                    --------------------------------------------------
nup84_apis                          --------------------------------------------------
nup84_scerev                        --------------------------------------------------
nup84_S_parad                       --------------------------------------------------
nup84_S_mikat                       --------------------------------------------------
nup84_S_kud                         --------------------------------------------------
nup84_S_baya                        --------------------------------------------------
nup84_S_cas                         --------------------------------------------------
nup107_candidaG                     --------------------------------------------------
nup84_S_klu                         --------------------------------------------------
nup84_kluyveromyces                 --------------------------------------------------
nup84_debaryomyces                  --------------------------------------------------
nup107_pichia                       --------------------------------------------------
nup84_celegans2                     --------------------------------------------------
nup84_candida_A                     --------------------------------------------------
nup84_giberella                     --------------------------------------------------
nup84_neurospora                    --------------------------------------------------
nup84_magnaporthe                   --------------------------------------------------
nup84_yarrowia                      --------------------------------------------------
nup107_aspergillus|AN1190.2	    --------------------------------------------------
nup84_spombe                        --------------------------------------------------
nup84_ustilago                      --------------------------------------------------
nup107_cryptococcus                 --------------------------------------------------
nup107_dictyostelium                --------------------------------------------------
nup107_naegleria                    --------------------------------------------------
nup107_phytophthora                 --------------------------------------------------
nup84_tpseudo                       --------------------------------------------------
nup107_phaeodactylum                --------------------------------------------------
nup84_ostreococcus                  --------------------------------------------------
nup107_volvox                       --------------------------------------------------
nup84_monosiga                      DAGADPAAPVGKHGRTAMMRATEKNYAEIEFLLARRSSSATPSRVDSTNS
nup84_trichomonas                   --------------------------------------------------
nup84_cmerolae                      --------------------------------------------------
nup107_giardia                      --------------------------------------------------
                                                                                      

nup107_populus                      --------------------------------------------------
nup84_arabidopsis                   --------------------------------------------------
nup84_oryza                         --------------------------------------------------
nup84_physcomitrella                --------------------------------------------------
nup107_leishmania                   --------------------------------------------------
nup107_trypanosoma                  --------------------------------------------------
nup84_mus                           --------------------------------------------------
nup84_rattus                        --------------------------------------------------
nup104_homo                         --------------------------------------------------
nup84_gallus                        --------------------------------------------------
nup84_xenopus                       --------------------------------------------------
nup84_danio                         --------------------------------------------------
nup84_tetraodon                     --------------------------------------------------
nup107_ciona                        --------------------------------------------------
nup84_drosophila                    --------------------------------------------------
nup107_anopheles                    --------------------------------------------------
nup84_apis                          --------------------------------------------------
nup84_scerev                        --------------------------------------------------
nup84_S_parad                       --------------------------------------------------
nup84_S_mikat                       --------------------------------------------------
nup84_S_kud                         --------------------------------------------------
nup84_S_baya                        --------------------------------------------------
nup84_S_cas                         --------------------------------------------------
nup107_candidaG                     --------------------------------------------------
nup84_S_klu                         --------------------------------------------------
nup84_kluyveromyces                 --------------------------------------------------
nup84_debaryomyces                  --------------------------------------------------
nup107_pichia                       --------------------------------------------------
nup84_celegans2                     --------------------------------------------------
nup84_candida_A                     --------------------------------------------------
nup84_giberella                     --------------------------------------------------
nup84_neurospora                    --------------------------------------------------
nup84_magnaporthe                   --------------------------------------------------
nup84_yarrowia                      --------------------------------------------------
nup107_aspergillus|AN1190.2	    --------------------------------------------------
nup84_spombe                        --------------------------------------------------
nup84_ustilago                      --------------------------------------------------
nup107_cryptococcus                 --------------------------------------------------
nup107_dictyostelium                --------------------------------------------------
nup107_naegleria                    --------------------------------------------------
nup107_phytophthora                 --------------------------------------------------
nup84_tpseudo                       --------------------------------------------------
nup107_phaeodactylum                --------------------------------------------------
nup84_ostreococcus                  --------------------------------------------------
nup107_volvox                       --------------------------------------------------
nup84_monosiga                      TQSGLNTIKPSSSTKQEKKTRESKRSQRNSESDVEALGVYTEIGNQTATL
nup84_trichomonas                   --------------------------------------------------
nup84_cmerolae                      --------------------------------------------------
nup107_giardia                      --------------------------------------------------
                                                                                      

nup107_populus                      --------------------------------------------------
nup84_arabidopsis                   --------------------------------------------------
nup84_oryza                         --------------------------------------------------
nup84_physcomitrella                --------------------------------------------------
nup107_leishmania                   --------------------------------------------------
nup107_trypanosoma                  --------------------------------------------------
nup84_mus                           --------------------------------------------------
nup84_rattus                        --------------------------------------------------
nup104_homo                         --------------------------------------------------
nup84_gallus                        --------------------------------------------------
nup84_xenopus                       --------------------------------------------------
nup84_danio                         --------------------------------------------------
nup84_tetraodon                     --------------------------------------------------
nup107_ciona                        --------------------------------------------------
nup84_drosophila                    --------------------------------------------------
nup107_anopheles                    --------------------------------------------------
nup84_apis                          --------------------------------------------------
nup84_scerev                        --------------------------------------------------
nup84_S_parad                       --------------------------------------------------
nup84_S_mikat                       --------------------------------------------------
nup84_S_kud                         --------------------------------------------------
nup84_S_baya                        --------------------------------------------------
nup84_S_cas                         --------------------------------------------------
nup107_candidaG                     --------------------------------------------------
nup84_S_klu                         --------------------------------------------------
nup84_kluyveromyces                 --------------------------------------------------
nup84_debaryomyces                  --------------------------------------------------
nup107_pichia                       --------------------------------------------------
nup84_celegans2                     --------------------------------------------------
nup84_candida_A                     --------------------------------------------------
nup84_giberella                     --------------------------------------------------
nup84_neurospora                    --------------------------------------------------
nup84_magnaporthe                   --------------------------------------------------
nup84_yarrowia                      --------------------------------------------------
nup107_aspergillus|AN1190.2	    --------------------------------------------------
nup84_spombe                        --------------------------------------------------
nup84_ustilago                      --------------------------------------------------
nup107_cryptococcus                 --------------------------------------------------
nup107_dictyostelium                --------------------------------------------------
nup107_naegleria                    --------------------------------------------------
nup107_phytophthora                 --------------------------------------------------
nup84_tpseudo                       --------------------------------------------------
nup107_phaeodactylum                --------------------------------------------------
nup84_ostreococcus                  --------------------------------------------------
nup107_volvox                       --------------------------------------------------
nup84_monosiga                      RKPLDDGESYLDVEQTRKVDEDGDDTPLYANDEVDAPSPEAVQRSQSTNS
nup84_trichomonas                   --------------------------------------------------
nup84_cmerolae                      --------------------------------------------------
nup107_giardia                      --------------------------------------------------
                                                                                      

nup107_populus                      --------------------------------------------------
nup84_arabidopsis                   --------------------------------------------------
nup84_oryza                         --------------------------------------------------
nup84_physcomitrella                --------------------------------------------------
nup107_leishmania                   --------------------------------------------------
nup107_trypanosoma                  --------------------------------------------------
nup84_mus                           --------------------------------------------------
nup84_rattus                        --------------------------------------------------
nup104_homo                         --------------------------------------------------
nup84_gallus                        --------------------------------------------------
nup84_xenopus                       --------------------------------------------------
nup84_danio                         --------------------------------------------------
nup84_tetraodon                     --------------------------------------------------
nup107_ciona                        --------------------------------------------------
nup84_drosophila                    --------------------------------------------------
nup107_anopheles                    --------------------------------------------------
nup84_apis                          --------------------------------------------------
nup84_scerev                        --------------------------------------------------
nup84_S_parad                       --------------------------------------------------
nup84_S_mikat                       --------------------------------------------------
nup84_S_kud                         --------------------------------------------------
nup84_S_baya                        --------------------------------------------------
nup84_S_cas                         --------------------------------------------------
nup107_candidaG                     --------------------------------------------------
nup84_S_klu                         --------------------------------------------------
nup84_kluyveromyces                 --------------------------------------------------
nup84_debaryomyces                  --------------------------------------------------
nup107_pichia                       --------------------------------------------------
nup84_celegans2                     --------------------------------------------------
nup84_candida_A                     --------------------------------------------------
nup84_giberella                     --------------------------------------------------
nup84_neurospora                    --------------------------------------------------
nup84_magnaporthe                   --------------------------------------------------
nup84_yarrowia                      --------------------------------------------------
nup107_aspergillus|AN1190.2	    --------------------------------------------------
nup84_spombe                        --------------------------------------------------
nup84_ustilago                      --------------------------------------------------
nup107_cryptococcus                 --------------------------------------------------
nup107_dictyostelium                --------------------------------------------------
nup107_naegleria                    --------------------------------------------------
nup107_phytophthora                 --------------------------------------------------
nup84_tpseudo                       --------------------------------------------------
nup107_phaeodactylum                --------------------------------------------------
nup84_ostreococcus                  --------------------------------------------------
nup107_volvox                       --------------------------------------------------
nup84_monosiga                      MGLPPPVAKRESISLTPTRKVVGMPAATATGQLELNKKWELDRSKIVLKQ
nup84_trichomonas                   --------------------------------------------------
nup84_cmerolae                      --------------------------------------------------
nup107_giardia                      --------------------------------------------------
                                                                                      

nup107_populus                      --------------------------------------------------
nup84_arabidopsis                   --------------------------------------------------
nup84_oryza                         --------------------------------------------------
nup84_physcomitrella                --------------------------------------------------
nup107_leishmania                   --------------------------------------------------
nup107_trypanosoma                  --------------------------------------------------
nup84_mus                           --------------------------------------------------
nup84_rattus                        --------------------------------------------------
nup104_homo                         --------------------------------------------------
nup84_gallus                        --------------------------------------------------
nup84_xenopus                       --------------------------------------------------
nup84_danio                         --------------------------------------------------
nup84_tetraodon                     --------------------------------------------------
nup107_ciona                        --------------------------------------------------
nup84_drosophila                    --------------------------------------------------
nup107_anopheles                    --------------------------------------------------
nup84_apis                          --------------------------------------------------
nup84_scerev                        --------------------------------------------------
nup84_S_parad                       --------------------------------------------------
nup84_S_mikat                       --------------------------------------------------
nup84_S_kud                         --------------------------------------------------
nup84_S_baya                        --------------------------------------------------
nup84_S_cas                         --------------------------------------------------
nup107_candidaG                     --------------------------------------------------
nup84_S_klu                         --------------------------------------------------
nup84_kluyveromyces                 --------------------------------------------------
nup84_debaryomyces                  --------------------------------------------------
nup107_pichia                       --------------------------------------------------
nup84_celegans2                     --------------------------------------------------
nup84_candida_A                     --------------------------------------------------
nup84_giberella                     --------------------------------------------------
nup84_neurospora                    --------------------------------------------------
nup84_magnaporthe                   --------------------------------------------------
nup84_yarrowia                      --------------------------------------------------
nup107_aspergillus|AN1190.2	    --------------------------------------------------
nup84_spombe                        --------------------------------------------------
nup84_ustilago                      --------------------------------------------------
nup107_cryptococcus                 --------------------------------------------------
nup107_dictyostelium                --------------------------------------------------
nup107_naegleria                    --------------------------------------------------
nup107_phytophthora                 --------------------------------------------------
nup84_tpseudo                       --------------------------------------------------
nup107_phaeodactylum                --------------------------------------------------
nup84_ostreococcus                  --------------------------------------------------
nup107_volvox                       --------------------------------------------------
nup84_monosiga                      KLGEGHFGVVYAGEAKKIMPDQAVTPVAIKMLQDSSSEATNDFMKEVKIM
nup84_trichomonas                   --------------------------------------------------
nup84_cmerolae                      --------------------------------------------------
nup107_giardia                      --------------------------------------------------
                                                                                      

nup107_populus                      --------------------------------------------------
nup84_arabidopsis                   --------------------------------------------------
nup84_oryza                         --------------------------------------------------
nup84_physcomitrella                --------------------------------------------------
nup107_leishmania                   --------------------------------------------------
nup107_trypanosoma                  --------------------------------------------------
nup84_mus                           --------------------------------------------------
nup84_rattus                        --------------------------------------------------
nup104_homo                         --------------------------------------------------
nup84_gallus                        --------------------------------------------------
nup84_xenopus                       --------------------------------------------------
nup84_danio                         --------------------------------------------------
nup84_tetraodon                     --------------------------------------------------
nup107_ciona                        --------------------------------------------------
nup84_drosophila                    --------------------------------------------------
nup107_anopheles                    --------------------------------------------------
nup84_apis                          --------------------------------------------------
nup84_scerev                        --------------------------------------------------
nup84_S_parad                       --------------------------------------------------
nup84_S_mikat                       --------------------------------------------------
nup84_S_kud                         --------------------------------------------------
nup84_S_baya                        --------------------------------------------------
nup84_S_cas                         --------------------------------------------------
nup107_candidaG                     --------------------------------------------------
nup84_S_klu                         --------------------------------------------------
nup84_kluyveromyces                 --------------------------------------------------
nup84_debaryomyces                  --------------------------------------------------
nup107_pichia                       --------------------------------------------------
nup84_celegans2                     --------------------------------------------------
nup84_candida_A                     --------------------------------------------------
nup84_giberella                     --------------------------------------------------
nup84_neurospora                    --------------------------------------------------
nup84_magnaporthe                   --------------------------------------------------
nup84_yarrowia                      --------------------------------------------------
nup107_aspergillus|AN1190.2	    --------------------------------------------------
nup84_spombe                        --------------------------------------------------
nup84_ustilago                      --------------------------------------------------
nup107_cryptococcus                 --------------------------------------------------
nup107_dictyostelium                --------------------------------------------------
nup107_naegleria                    --------------------------------------------------
nup107_phytophthora                 --------------------------------------------------
nup84_tpseudo                       --------------------------------------------------
nup107_phaeodactylum                --------------------------------------------------
nup84_ostreococcus                  --------------------------------------------------
nup107_volvox                       --------------------------------------------------
nup84_monosiga                      QTIDGDQKIVRLLGICTRETPFLMVLELMAKGDLKTLLRNSRPKTSKPSA
nup84_trichomonas                   --------------------------------------------------
nup84_cmerolae                      --------------------------------------------------
nup107_giardia                      --------------------------------------------------
                                                                                      

nup107_populus                      --------------------------------------------------
nup84_arabidopsis                   --------------------------------------------------
nup84_oryza                         --------------------------------------------------
nup84_physcomitrella                --------------------------------------------------
nup107_leishmania                   --------------------------------------------------
nup107_trypanosoma                  --------------------------------------------------
nup84_mus                           --------------------------------------------------
nup84_rattus                        --------------------------------------------------
nup104_homo                         --------------------------------------------------
nup84_gallus                        --------------------------------------------------
nup84_xenopus                       --------------------------------------------------
nup84_danio                         --------------------------------------------------
nup84_tetraodon                     --------------------------------------------------
nup107_ciona                        --------------------------------------------------
nup84_drosophila                    --------------------------------------------------
nup107_anopheles                    --------------------------------------------------
nup84_apis                          --------------------------------------------------
nup84_scerev                        --------------------------------------------------
nup84_S_parad                       --------------------------------------------------
nup84_S_mikat                       --------------------------------------------------
nup84_S_kud                         --------------------------------------------------
nup84_S_baya                        --------------------------------------------------
nup84_S_cas                         --------------------------------------------------
nup107_candidaG                     --------------------------------------------------
nup84_S_klu                         --------------------------------------------------
nup84_kluyveromyces                 --------------------------------------------------
nup84_debaryomyces                  --------------------------------------------------
nup107_pichia                       --------------------------------------------------
nup84_celegans2                     --------------------------------------------------
nup84_candida_A                     --------------------------------------------------
nup84_giberella                     --------------------------------------------------
nup84_neurospora                    --------------------------------------------------
nup84_magnaporthe                   --------------------------------------------------
nup84_yarrowia                      --------------------------------------------------
nup107_aspergillus|AN1190.2	    --------------------------------------------------
nup84_spombe                        --------------------------------------------------
nup84_ustilago                      --------------------------------------------------
nup107_cryptococcus                 --------------------------------------------------
nup107_dictyostelium                --------------------------------------------------
nup107_naegleria                    --------------------------------------------------
nup107_phytophthora                 --------------------------------------------------
nup84_tpseudo                       --------------------------------------------------
nup107_phaeodactylum                --------------------------------------------------
nup84_ostreococcus                  --------------------------------------------------
nup107_volvox                       --------------------------------------------------
nup84_monosiga                      LSPRRLALIAADVADGMAYIAGLRIVHRDLAARNCLVKDNWETRIGDFGL
nup84_trichomonas                   --------------------------------------------------
nup84_cmerolae                      --------------------------------------------------
nup107_giardia                      --------------------------------------------------
                                                                                      

nup107_populus                      --------------------------------------------------
nup84_arabidopsis                   --------------------------------------------------
nup84_oryza                         --------------------------------------------------
nup84_physcomitrella                --------------------------------------------------
nup107_leishmania                   --------------------------------------------------
nup107_trypanosoma                  --------------------------------------------------
nup84_mus                           --------------------------------------------------
nup84_rattus                        --------------------------------------------------
nup104_homo                         --------------------------------------------------
nup84_gallus                        --------------------------------------------------
nup84_xenopus                       --------------------------------------------------
nup84_danio                         --------------------------------------------------
nup84_tetraodon                     --------------------------------------------------
nup107_ciona                        --------------------------------------------------
nup84_drosophila                    --------------------------------------------------
nup107_anopheles                    --------------------------------------------------
nup84_apis                          --------------------------------------------------
nup84_scerev                        --------------------------------------------------
nup84_S_parad                       --------------------------------------------------
nup84_S_mikat                       --------------------------------------------------
nup84_S_kud                         --------------------------------------------------
nup84_S_baya                        --------------------------------------------------
nup84_S_cas                         --------------------------------------------------
nup107_candidaG                     --------------------------------------------------
nup84_S_klu                         --------------------------------------------------
nup84_kluyveromyces                 --------------------------------------------------
nup84_debaryomyces                  --------------------------------------------------
nup107_pichia                       --------------------------------------------------
nup84_celegans2                     --------------------------------------------------
nup84_candida_A                     --------------------------------------------------
nup84_giberella                     --------------------------------------------------
nup84_neurospora                    --------------------------------------------------
nup84_magnaporthe                   --------------------------------------------------
nup84_yarrowia                      --------------------------------------------------
nup107_aspergillus|AN1190.2	    --------------------------------------------------
nup84_spombe                        --------------------------------------------------
nup84_ustilago                      --------------------------------------------------
nup107_cryptococcus                 --------------------------------------------------
nup107_dictyostelium                --------------------------------------------------
nup107_naegleria                    --------------------------------------------------
nup107_phytophthora                 -----------MAGRSSSSGEGARRSAAVQRLIDSADQSLSLLASLGDPA
nup84_tpseudo                       --------------------------------------------------
nup107_phaeodactylum                --------------------------------------------------
nup84_ostreococcus                  --------------------------------------------------
nup107_volvox                       --------------------------------------------------
nup84_monosiga                      GRDTYTSEYYKMQGSNPLPVRWMSPEAIEDGVYTTQSDVWSYGIVIYELV
nup84_trichomonas                   --------------------------------------------------
nup84_cmerolae                      --------------------------------------------------
nup107_giardia                      --------------------------------------------------
                                                                                      

nup107_populus                      --------------------------------------------------
nup84_arabidopsis                   --------------------------------------------------
nup84_oryza                         --------------------------------------------------
nup84_physcomitrella                --------------------------------------------------
nup107_leishmania                   --------------------------------------------------
nup107_trypanosoma                  --------------------------------------------------
nup84_mus                           --------------------------------------------------
nup84_rattus                        --------------------------------------------------
nup104_homo                         --------------------------------------------------
nup84_gallus                        --------------------------------------------------
nup84_xenopus                       --------------------------------------------------
nup84_danio                         --------------------------------------------------
nup84_tetraodon                     --------------------------------------------------
nup107_ciona                        --------------------------------------------------
nup84_drosophila                    --------------------------------------------------
nup107_anopheles                    --------------------------------------------------
nup84_apis                          --------------------------------------------------
nup84_scerev                        --------------------------------------------------
nup84_S_parad                       --------------------------------------------------
nup84_S_mikat                       --------------------------------------------------
nup84_S_kud                         --------------------------------------------------
nup84_S_baya                        --------------------------------------------------
nup84_S_cas                         --------------------------------------------------
nup107_candidaG                     --------------------------------------------------
nup84_S_klu                         --------------------------------------------------
nup84_kluyveromyces                 --------------------------------------------------
nup84_debaryomyces                  --------------------------------------------------
nup107_pichia                       --------------------------------------------------
nup84_celegans2                     --------------------------------------------------
nup84_candida_A                     --------------------------------------------------
nup84_giberella                     --------------------------------------------------
nup84_neurospora                    --------------------------------------------------
nup84_magnaporthe                   --------------------------------------------------
nup84_yarrowia                      --------------------------------------------------
nup107_aspergillus|AN1190.2	    --------------------------------------------------
nup84_spombe                        --------------------------------------------------
nup84_ustilago                      --------------------------------------------------
nup107_cryptococcus                 --------------------------------------------------
nup107_dictyostelium                --------------------------------------------------
nup107_naegleria                    --------------------------------------------------
nup107_phytophthora                 APGPPRSAGFGVDSAIPMSTDTFHFSSASGSFADTEGDEAETKVSEDEDT
nup84_tpseudo                       --------------------------------------------------
nup107_phaeodactylum                --------------------------------------------------
nup84_ostreococcus                  --------------------------------------------------
nup107_volvox                       --------------------------------------------------
nup84_monosiga                      TFAKMPYAGLSNMEVVERITDGYRMPQPKECSDEFYALMTRCWDEPEDRI
nup84_trichomonas                   --------------------------------------------------
nup84_cmerolae                      --------------------------------------------------
nup107_giardia                      --------------------------------------------------
                                                                                      

nup107_populus                      ----------------------------------------------MDVS
nup84_arabidopsis                   ------------------------------------------MDMDMDTS
nup84_oryza                         --------------------------------------------------
nup84_physcomitrella                --------------------------------------------------
nup107_leishmania                   --------------------------------------------------
nup107_trypanosoma                  --------------------------------------------------
nup84_mus                           --------------------------MDRSGFGGMSSPVIRDAEVTRTAR
nup84_rattus                        --------------------------MDRSGFGGMSSPVIRDPEVTRTAR
nup104_homo                         --------------------------MDRSGFGEISSPVIREAEVTRTAR
nup84_gallus                        ----------------------------------------------MTAR
nup84_xenopus                       --------------------------------MDMLSPVVREAEVSRAAR
nup84_danio                         --------------------------MEWS--QTWLSPVVRDAEVTRAAR
nup84_tetraodon                     --------------------------------------------------
nup107_ciona                        --------------------------------------------------
nup84_drosophila                    --------------------------------------------------
nup107_anopheles                    --------------------------------------------------
nup84_apis                          --------------------------------------------------
nup84_scerev                        --------------------------------------------------
nup84_S_parad                       --------------------------------------------------
nup84_S_mikat                       --------------------------------------------------
nup84_S_kud                         --------------------------------------------------
nup84_S_baya                        --------------------------------------------------
nup84_S_cas                         --------------------------------------------------
nup107_candidaG                     --------------------------------------------------
nup84_S_klu                         --------------------------------------------------
nup84_kluyveromyces                 --------------------------------------------------
nup84_debaryomyces                  --------------------------------------------------
nup107_pichia                       --------------------------------------------------
nup84_celegans2                     --------------------------------------------------
nup84_candida_A                     --------------------------------------------------
nup84_giberella                     --------------------------------------------------
nup84_neurospora                    --------------------------------------------------
nup84_magnaporthe                   --------------------------------------------------
nup84_yarrowia                      --------------------------------------------------
nup107_aspergillus|AN1190.2	    --------------------------------------------MAPLSR
nup84_spombe                        --------------------------------------------------
nup84_ustilago                      --------------------------------------------------
nup107_cryptococcus                 --------------------------------------------------
nup107_dictyostelium                -------------------------------MSENFKWNLGNNLNSNNND
nup107_naegleria                    --------------------------------------------------
nup107_phytophthora                 RLLEPVVSTSVRHGLLHVKGVFPDQSTEFVDVDPRLTTIGDLKHALCVRR
nup84_tpseudo                       --------------------------------------------------
nup107_phaeodactylum                -------------------------------------------MSLPPLS
nup84_ostreococcus                  --------------------------------------------------
nup107_volvox                       --------------------------------------------------
nup84_monosiga                      SFKELHEKFTALAATLSDEPIRKQKRNGSREPTSPGVDDVDAEPEAAASS
nup84_trichomonas                   --------------------------------------------------
nup84_cmerolae                      --------------------------------------------------
nup107_giardia                      --------------------------------------------------
                                                                                      

nup107_populus                      NSYFDPEDLTIREQFRRYGKRHSISSVSPHQDGPVSKFSESRLLYDGNNI
nup84_arabidopsis                   PSYFDPEALSVRDQFRRYRKRHSTS---PHEEMLSSNVSENRLLYDGHNI
nup84_oryza                         --------------------------------------------------
nup84_physcomitrella                --------------------------------------------------
nup107_leishmania                   --------------------------------------------------
nup107_trypanosoma                  --------------------------------------------------
nup84_mus                           KHSAHKRVLIQANQEDNFGTATPRSQIIPRTPSSFRQPFVTPSSRSLLRH
nup84_rattus                        KHSAHKRVLIQANQDENFGTTTPRSQIIPRTPSSFRQPFTPPS-RSLLRH
nup104_homo                         KQSAQKRVLLQASQDENFGNTTPRNQVIPRTPSSFRQPFTPTS-RSLLRQ
nup84_gallus                        ----------------EVKNTHGQNQVIS--PSAFCLPVTALS-RSSLKQ
nup84_xenopus                       RQSSNRKNPADESWSNATPTRGPSSRTTG--QTLFRQHMTPQT-WNSSRP
nup84_danio                         RKSSHKKVAFPLAQDDSPGTSTTPARPLLRQTPGPRLKQTFTP-RSALRN
nup84_tetraodon                     --------------------------------------------------
nup107_ciona                        --------------------------------------------------
nup84_drosophila                    ----------------MADSPFP------------------RSSRSGLLR
nup107_anopheles                    -------MNKLERTLQLLDESTV------------------QSP-SGLLR
nup84_apis                          MDSINDTTENLERSIQMFNQENAQRKSFLRLSGKSITPKRLSLQNTNHLR
nup84_scerev                        --------------------------------------------------
nup84_S_parad                       --------------------------------------------------
nup84_S_mikat                       --------------------------------------------------
nup84_S_kud                         --------------------------------------------------
nup84_S_baya                        --------------------------------------------------
nup84_S_cas                         --------------------------------------------------
nup107_candidaG                     --------------------------------------------------
nup84_S_klu                         --------------------------------------------------
nup84_kluyveromyces                 --------------------------------------------------
nup84_debaryomyces                  --------------------------------------------------
nup107_pichia                       --------------------------------------------------
nup84_celegans2                     --------------------------------------------------
nup84_candida_A                     --------------------------------------------------
nup84_giberella                     ----------------------------------------MAPIETEN--
nup84_neurospora                    ----------------------------------------MAPTVVSNIN
nup84_magnaporthe                   ----------------------------------------MQCAIQAFYE
nup84_yarrowia                      --------------------------------------------------
nup107_aspergillus|AN1190.2	    AAGSAGSVSGFASLNDQRQPNNTEVIEIDDDDDEPMDNEEEEYNEDEMLE
nup84_spombe                        --------------------------------------------------
nup84_ustilago                      --------------------------------------------------
nup107_cryptococcus                 --------------------------------------------------
nup107_dictyostelium                DFFSTQPFNNNNKFDFSILPDDNNEDEFSGIVNNNNNMNNNNTLVKGDGG
nup107_naegleria                    ----------------------------------------MEGNKFYPMS
nup107_phytophthora                 DSARGLGFSARDARVMFGGQIVEDAWLVVDCGMGFEGAIHIVKAAAVGNS
nup84_tpseudo                       --------------------------------------------------
nup107_phaeodactylum                VRKRGVKDPRPYEPTTTQAAEDAVARIMDSLGTAVSPHLGKVNLQKGLYN
nup84_ostreococcus                  --------------------------------------------------
nup107_volvox                       --------------------------------------------------
nup84_monosiga                      PAPPATAIAGSSDYEPPQDASRTGAGMPAQAGGGDSDDEDTVPSAYGVHY
nup84_trichomonas                   --------------------------------------------------
nup84_cmerolae                      --------------------------------------------------
nup107_giardia                      --------------------------------------------------
                                                                                      

nup107_populus                      HSPTNAALILENIKQEVDSIETYHFEGATTPARNQSAIKRRSSVDSRGGF
nup84_arabidopsis                   HSPTNTALLLENIKEEVDNFHTDHYEG--TPTNPISASRR----ESVGIL
nup84_oryza                         --------------------------------------------------
nup84_physcomitrella                --------------------------------------------------
nup107_leishmania                   --------------------------------------------------
nup107_trypanosoma                  --------------------------------------------------
nup84_mus                           PDISYILGTEG-RSPRHTQSSGYLGNLSMVTN---LDDSNWAAAFS---S
nup84_rattus                        PDISYIFGTEG-RSPRHIQSSGYLGNLSMVTN---LDDSNWAAAFS---S
nup104_homo                         PDISCILGTGG-KSPRLTQSSGFFGNLSMVTN---LDDSNWAAAFS---S
nup84_gallus                        TDISTILGAAG-KSPLILQNSGLLGNQSMVRQLEHLDESNWTAMLS---P
nup84_xenopus                       PDVSAILGTVG-RSPRLLQTPGRLANLSMMSN---PDDSVWTTTFS---P
nup84_danio                         PDVSAILGTSGSRTPRFVNTPRTKGGLSMNLD-----DSDWTNSLY---P
nup84_tetraodon                     ---------------------------N-------LDDSDWTNSLY---T
nup107_ciona                        --------------------------------------------------
nup84_drosophila                    TTLNSSMPPQNLSHSLLI--------------------------------
nup107_anopheles                    SKDSVRYLQQQAREEQRQ--------------------------------
nup84_apis                          KDQDDSYQFNDINSPKMLGKFYPHSRLIKGHDLLDIDNSLTLTPHEVRDI
nup84_scerev                        --------------------------------------------------
nup84_S_parad                       --------------------------------------------------
nup84_S_mikat                       --------------------------------------------------
nup84_S_kud                         --------------------------------------------------
nup84_S_baya                        --------------------------------------------------
nup84_S_cas                         --------------------------------------------------
nup107_candidaG                     --------------------------------------------------
nup84_S_klu                         --------------------------------------------------
nup84_kluyveromyces                 --------------------------------------------------
nup84_debaryomyces                  --------------------------------------------------
nup107_pichia                       ----------MSQSRCRDIFHYLISINRTILQELPKLSPLPARKLGSYTC
nup84_celegans2                     --------------------------------------------------
nup84_candida_A                     --------------------------------------------------
nup84_giberella                     ----------FLS-------------------------------------
nup84_neurospora                    PPIRRRRTAVFISSNTQLRQDPSVTSDASFSFASKSESPDLGLIPPPMAQ
nup84_magnaporthe                   KKGDDASTRAKRPFDLNKQESRKAMAPTTPFYGLDSDGDD------EMAL
nup84_yarrowia                      --------------------------------------------------
nup107_aspergillus|AN1190.2	    VEDDEDMEEEEQELEENASVEDRNGSESPLNLVGAPNGQNGIDVTASEFF
nup84_spombe                        ------------------------------------------------MH
nup84_ustilago                      --------------------------------------------------
nup107_cryptococcus                 --------------------------------------------------
nup107_dictyostelium                IFGNTQINFNNNNNNNNQFGNSLFGNTINNNNNNMEVNNDNDNNNNEQEF
nup107_naegleria                    FNFGGGNNNTRKQHLDDDYQMISGNNNLMMDVSPNDDQMISDDDTQPLRL
nup107_phytophthora                 FLANGSGLFSGKKTPRTDPKLSISSISSVYTQPQGPSLAMDQLATSNDQV
nup84_tpseudo                       --------------------------------------------------
nup107_phaeodactylum                ESSGTSTRYRYERTEESWLERALTTDDDDAMETDELVTGSANSKKPRILE
nup84_ostreococcus                  --------------MPSDGDLANDENADAVAPKKRAEAIANDDGDALNPL
nup107_volvox                       --------------------------------------------------
nup84_monosiga                      QTQSSAQDSAANSAMYTDTRLQGLSNMQAAIAKAQEESEVQDIVRTSGST
nup84_trichomonas                   --------------------------------------------------
nup84_cmerolae                      --------------------------------------------------
nup107_giardia                      --------------------------------------------------
                                                                                      

nup107_populus                      SEADLGIDSGARFGSQSLKACKIEDETLTDSGETTFGLFASLFDSAIQGL
nup84_arabidopsis                   NDDDEALFR--RVESQSLKACKIENDELAESGDTTFALFASLFDSALQGL
nup84_oryza                         --------------------------------------------------
nup84_physcomitrella                ---------------------------MPDSAEQSYGRFALMTNAALQDE
nup107_leishmania                   --------------------------------------------------
nup107_trypanosoma                  ---------------------------------------MLTTFEQQHGM
nup84_mus                           QRLGLYTNTEHHSMTEDVN-LSTVMLREDDPGEAASMSMFSDFLHSFLKH
nup84_rattus                        QRLGFYTNTEHHSMTEDIN-LSTVMLREDDPGEAASMSMFSDFLQSFLKH
nup104_homo                         QRSGLFTNTEPHSITEDVT-ISAVMLREDDPGEAASMSMFSDFLQSFLKH
nup84_gallus                        QQTGMFAN---LDLTEDVT-TSAVLLREDDPGEAATMSMYSDFLQSFLKH
nup84_xenopus                       GRTGMYTTLDSPSFTEDIT-LSAVMLQEEDPGEAATMSMYPDFLKSFLEH
nup84_danio                         SP---LSGIVDTSFTDDVS-MSALMLKEDDPGEAASLGLFPEFLESYLRH
nup84_tetraodon                     SPVSAVEN--TSFFTQDLSNLSSALLKEDDPGEAAAASLFPEFLSVFHKN
nup107_ciona                        --------------------------------------------------
nup84_drosophila                    -LEKSNAEQNELSLMEDTG-DDLDRGKSR------MDVLFPQFFDVLQAQ
nup107_anopheles                    -LGASGLG---ESMMLDSV-QDVGLYRT---------QLCEEFLQVLQRY
nup84_apis                          MAASEKGELTLREMMEDSS-ATGIILKSKKPLRDVMSKLYYDFLHSVQIN
nup84_scerev                        ----MELSPTYQTERF---------------TKFSDTLKEFKIEQNNEQ-
nup84_S_parad                       ----MELSAARQTEHF---------------TKFSDTLKEYRIEQNNGQ-
nup84_S_mikat                       ----MELSDTYKAEHF---------------TKFSDTLKEYRIEQNNEQ-
nup84_S_kud                         ----MDLSPTHQVECF---------------TKFSDTLKEFKIEQNNEQ-
nup84_S_baya                        ----MDLSLTHQTEQF---------------TKFSDILEGFKIEQNNEQ-
nup84_S_cas                         ----MRQPNAQNIGYL---------------KKFATALEHFKVGQFNTS-
nup107_candidaG                     MNSSLGITDMSGKDYY---------------VRFARAVNDYQIDSIDGD-
nup84_S_klu                         ----MDIDQIDSNQVI---------------LSFANVLKDYQVTNLKSN-
nup84_kluyveromyces                 ----MDVDFNRSQETH---------------LKFGQILKEYQARVLSDE-
nup84_debaryomyces                  ----MATSMVVQDGEVANVP----------ETQFANVLQGYQLNNQQD--
nup107_pichia                       KTVHMTTTELLPFHAVGTSPDAAAQADSNIETQFANVLHSLQVNKQRD--
nup84_celegans2                     ----MPIDLVTYDQNT------------SVEVQFSQALERYQLDKSNTSL
nup84_candida_A                     ----MPIDLVTYDQNT------------SVEVQFSQALERYQLDKSNTSL
nup84_giberella                     ---------YEAGPEV---------------EEFANALDDCLS-LPLSTE
nup84_neurospora                    QPSSYRQTVIRAGDEV---------------EFFSGELDRHLTDLNGTTE
nup84_magnaporthe                   LEETFKETSVPYDEEV---------------EVFAKYLDDCTL-ESGSTQ
nup84_yarrowia                      -------------------------------MEDEYQLFASALEALMDN-
nup107_aspergillus|AN1190.2	    TSAGARQALHPLRRTADRVTRQIEAFADKLDRFKQKANRADEFQNYQAVY
nup84_spombe                        QNALNNATLNVLGHKKNGSSSIQELIEMDEEEAEMNQNVVCIGPNETAVS
nup84_ustilago                      -MAVYTQYVQGSASTSASVPPTLTRNTESSFNAFARVLQACKDLDPAARI
nup107_cryptococcus                 -MVAERTPYSSFASLLAAY-----------QEQYSQAGPSTQLDSPISHE
nup107_dictyostelium                EMDNQQLQNNQMEMEEDENQFNNIFNDKSRTDDTIYHNTLEYELQPKLND
nup107_naegleria                    VSDDDEENLKQQHEDNLDNVIDIYERNYRMEEIKNSNTLLDSKFMEVLDQ
nup107_phytophthora                 MTQLATFNKSLSLSTVPSARGDLFSRHVRPEEASFAEMAADFYANLKDVE
nup84_tpseudo                       --------------------------------------------------
nup107_phaeodactylum                RATTPIISNASHRSQDRDEIMSPVPLRSPSPTDDAGITGNDTYLRRTPTT
nup84_ostreococcus                  VPLRALDDETLASARATRESDADARTTVEDDVRAEEFAFAEALMRVKREG
nup107_volvox                       ----MDIDIPEAAAAQP-----------------RATLEAELASVFEALL
nup84_monosiga                      STLRSRQAQEELALQVDTNSNVKPRDHRPSFGAAAAMRSQWETMAKVEEE
nup84_trichomonas                   ------------------------------------MSSVANPATGNPQD
nup84_cmerolae                      MESDDEVITCDGRSALPSLAAYSDVSEHVEPLIRSKALRLYEDLFLACSE
nup107_giardia                      -------------------------------------MFDGAFLHRLRRN
                                                                                      

nup107_populus                      MPIRDLILRFEKSCRDVSESIRYGPNIWHRVVEDKLMRQKAQFLLDE---
nup84_arabidopsis                   MSIPNLMLRLEESCRNVSQSIRYGSDIRHRAVEDKLMRQKAQLLLGE---
nup84_oryza                         --------------------------------------------------
nup84_physcomitrella                ISLPDFLEQCEVLCHDLAQVVREEASEGHRVTEERLMRQTAQMLHAE---
nup107_leishmania                   --------------------------------------------------
nup107_trypanosoma                  VELPPLGEKVSIYDRGSIFAVHDNWLDTGAANDTNSTSAHPSRAFAE---
nup84_mus                           SS-TTVFDLVEEYENICGSQVNILSKIVSRATPGLQKFSKTASMLWL---
nup84_rattus                        SS-TTVFDLVEEYENICASQVNILSKIVSRATPGLQKFSKTASMLWL---
nup104_homo                         SS-STVFDLVEEYENICGSQVNILSKIVSRATPGLQKFSKTASMLWL---
nup84_gallus                        TS-TTIFDLVDEYESICNNQVNILGKIVYRATPGQQKFSKTASVLWL---
nup84_xenopus                       PS-SAVFELIEQYEATCNTQITLLKKIVKRVTPGQQKFSKTASILWL---
nup84_danio                         AS-TAVFDLLEEYEALCQDKVSVLQKLVLRSAPGQQKSSKTVSITWL---
nup84_tetraodon                     SS-SAVFDLLEDYQTLCQDKVDVLQSVVVRAG----QNSKAAGVRWL---
nup107_ciona                        --------------------------------------------------
nup84_drosophila                    GNGQEAFEVIQSLTQVCRGVVEQLELEIDHGMGGEQGARQRESMLTW---
nup107_anopheles                    SNASDVFEATEELVKSLDDTLVQLNNASKQLLPTGR-ERRLHAEEMW---
nup84_apis                          FSETQVFDTIADFIQNCTDTLDIMRGMQSKVETNVS------DEEIS---
nup84_scerev                        -NPIDPFNIIREFRSAAGQLALDL------ANSGDESNVISSKD------
nup84_S_parad                       -NPIDPFNIIREFRSAAGQLALDL------ANSTDERNLISSKD------
nup84_S_mikat                       -NPTDPFNIIREFRSSAGQLALKF------ANSTDQQNLISSTD------
nup84_S_kud                         -NTFDPFNMIREFRSTAGQFALNL------ADSTDRKKLISSKD------
nup84_S_baya                        -NPIDPFDIIREFRSTAEKFALDS------SNSTDQGNSISSKD------
nup84_S_cas                         -EHTDAFDIIKDFRSIAGEEALKF------LDDSNSSARHLNND------
nup107_candidaG                     -QAGDPFEIAQEFRSIAGECALTE------LRS---GNIKAGKD------
nup84_S_klu                         -ASQDPFTMVREFRSIVGETALQL------ANVASNEDRANYEN------
nup84_kluyveromyces                 -ASLDPFSIVQDFRSIAGEEALEI------AESGEENDNEQFQN------
nup84_debaryomyces                  -----IFEIIANFKSICALHALSVGEQLS-EEGSNNDLQEEFEN------
nup107_pichia                       -----PFDIIQDFKQICADRALSTRDKLS-LDESNTALAEEFDN------
nup84_celegans2                     TSPPSPFDFLQKFKNIAATQALQLGQELQNKNDSDSILREQFEN------
nup84_candida_A                     TSPPSPFDFLQKFKNIAATQALQLGQELQNKNDSDSILREQFEN------
nup84_giberella                     ERRERILDLPRKYYENSLRRLAQVR---PRMVRDGQDDVDMDADEIDPVN
nup84_neurospora                    EKRAQVFQLIDSYHAYSRKRADRLRERQPRKLTLRENEMDIDDNEIDDLA
nup84_magnaporthe                   QKLAKIFRLVEQYSDYVNERAQALRERLRLASTARHGKPSWQNTSDDNTG
nup84_yarrowia                      -----PLELIDRFMDISRDLAAQTAQETEEAMDSENFSN-----------
nup107_aspergillus|AN1190.2	    QLVKGCQTIAQDAIQDLSKQNTLKRAKLGWGFSNSNGTSDAKTEEELQR-
nup84_spombe                        VELGDEYEKFNIITSLKKDNLFSKDGLLYAYYELCQEKFEKCLKEDDEE-
nup84_ustilago                      DPDNGTALLFADACLRLGEEALDDAGYNARLQDQNLEDDDRAA-------
nup107_cryptococcus                 AVLDEQSGLIISLMESLEETIRSKTPTNCSSFEMDGEEQISEDEYKA---
nup107_dictyostelium                DPHLIPIELSDTFLKLSQAKINSINDDESNKLFYMQNNRKQKEQQLKN--
nup107_naegleria                    SFSDSHVVLAKRFEKICERKVQELQEIYQKTYFLPDEQHLKVGKEYTT--
nup107_phytophthora                 DSDLYCEKLLRGYIGVLQNRLERLEASLAGSSKARASTVAQQRLQNDIT-
nup84_tpseudo                       --------------------------------------------------
nup107_phaeodactylum                LRTGHVAGPSSRHDALEYGRYHDAVLRFVQVKRRVTERVELKQRSLALQ-
nup84_ostreococcus                  AGAGGAAAMFEDACRLRARELRTRAEARRRRAPSVAKREVGEAEALER--
nup107_volvox                       KDENSAQEVVSNIYFSCLGRVEALRAEAANQLHRPARHMALKALAEE---
nup84_monosiga                      KANDPATVAARKQKEKADKDAAKLARKKSRRRSKGVDASQNKDAVAMAQE
nup84_trichomonas                   IDIGTIRKLMKPLVERSGKSSSDLCNDYANLTTDLKNNADIN--------
nup84_cmerolae                      CPDRFPFNIAMGLHDLYVSIFRALAETASDPGDSSELGKLLADLRSQ---
nup107_giardia                      CDAGDALRECDPQLTQLVDAVFEDVLMHPGQHPNVVLSTSGASS------
                                                                                      

nup107_populus                      -------------------AATWSLLWYLYGKG------NQPLSSNTSLL
nup84_arabidopsis                   -------------------AASWSLLWNLYGKG------TDEVPENLILI
nup84_oryza                         --------------------------------------------------
nup84_physcomitrella                -------------------SGTWSLLWYLFGKE------AQEMYSDDPLV
nup107_leishmania                   --------------------------------------------------
nup107_trypanosoma                  -------------------VYLGSVVRSVFTAD------QFMRWSKRDNR
nup84_mus                           -------------------LQQEMVTWRLLASL------YRDRIQ---SS
nup84_rattus                        -------------------LQQEMVTWRLLASL------YRDRIQ---SS
nup104_homo                         -------------------LQQEMVTWRLLASL------YRDRIQ---SA
nup84_gallus                        -------------------LKQEMVTWRLLSSL------YRDRIQ---SA
nup84_xenopus                       -------------------LQQEMVTWRLIAAL------YRDRIQ---SA
nup84_danio                         -------------------LQQEMVTWRLITSL------YRDRVQ---TV
nup84_tetraodon                     -------------------LQQESNTWRLITSL------YRDRVQ---VA
nup107_ciona                        --------------------------------------------------
nup84_drosophila                    -------------------LRQEINTWRLLHAL------FYDRILLQTDR
nup107_anopheles                    -------------------LNAERDTWRLMICL------YRDRLITQKQ-
nup84_apis                          -------------------LENERNTWRLIYCL------YQNRINSLNFP
nup84_scerev                        -------------------WELEARFWHLVELL------LVFRNADLDL-
nup84_S_parad                       -------------------WELEARFWHLVELL------LVFRNADLNL-
nup84_S_mikat                       -------------------WELEARFWHLVELL------MVFRNADLDL-
nup84_S_kud                         -------------------WELEARFWHLVELL------LVFRNADIDL-
nup84_S_baya                        -------------------WELEARFWHLVELL------LVFRNADLDL-
nup84_S_cas                         -------------------WEQEARLWHLLDLL------MSFRTADHDT-
nup107_candidaG                     -------------------WELEANYWSLFRQL------IKFRYSDKHQ-
nup84_S_klu                         -------------------WELEAKLWHLIDLL------ESYRTADEQL-
nup84_kluyveromyces                 -------------------WELEAKFWDLVGLL------VEYRTSETVD-
nup84_debaryomyces                  -------------------WDLETKLWHLVESL------YSFRLSIS---
nup107_pichia                       -------------------WDLEFKLWELVDRL------FRFRALFSNKA
nup84_celegans2                     -------------------WSLETKLWILVEEL------YSFRLSNP---
nup84_candida_A                     -------------------WSLETKLWILVEEL------YSFRLSNP---
nup84_giberella                     NNP--------ASAELIKRLEKEAQTWDLLRRL------LPLRYPSSEVD
nup84_neurospora                    VN----------FDEEYRKAEEEAQTWDLLRRM------LPLEYGQDETS
nup84_magnaporthe                   QGSGATREGALSQSERLQLWEQEAQTWDLLRRI------LPLRYGQKPST
nup84_yarrowia                      -------------------WELEARFWQLTATLSEARERFAETHNDDKMD
nup107_aspergillus|AN1190.2	    -------------------LQLEASTWQLLLNLVS----VDDPASRASFL
nup84_spombe                        ---------------WIELWDLESRTWDLIQRL------YSFRLSEQQG-
nup84_ustilago                      -------------------WELEQSTWRLIHMLTS---ERLHRIGRKSQA
nup107_cryptococcus                 -------------------LLSEHRAWQLIRAVYDN----RIPRTDPNFV
nup107_dictyostelium                -------------------YQMEKDTWSILKKL------YEYRDIQRSID
nup107_naegleria                    -------------------LKLEKFTWELLYLLFE----DEKKSLDNISD
nup107_phytophthora                 ------------------ELRDERNTWRLLFELRQVCHMNKDMADGEDAL
nup84_tpseudo                       --------------------------------------------------
nup107_phaeodactylum                -------------------EERTSPRVPFDDAMELVPDDLFIANRDGDAL
nup84_ostreococcus                  ------------------EAHSWSLIYHLLGDGATVERESAEKETEVLRA
nup107_volvox                       -------------------MEAQAATWQLLFCL---------YCDPNPPA
nup84_monosiga                      EAAAKAATGPTPAAEGAPELVRSSEGVLDSLAAVSRATGTSYDAGGTEVV
nup84_trichomonas                   ----------------------ESNLWSLLSDLS----------------
nup84_cmerolae                      --------------------RNLWLLLHIMDNADCEARRTVSQKRMSPMC
nup107_giardia                      ----------------------EVVTGDIRARS-----------------
                                                                                      

nup107_populus                      EIDACDDQSPSTSHLEACQFVVNDHTAQLCLR----ILQWLEGLASKALD
nup84_arabidopsis                   ---------PSTSHLEACQFVLNDHTAQLCLR----IVMWLEELASKSLD
nup84_oryza                         ------------------------------------------GLASEALD
nup84_physcomitrella                Y--------PATSTQEAVQFIMSEPFVQQCMR----IVQWLESMASKDLD
nup107_leishmania                   ---------MQEVYTDAEQSDQYHPDAIGIES----VQPHRRWFVSHYAH
nup107_trypanosoma                  VEESNLWSLLLELLLDAEQAVKYNPDAIGIAK----VQPHRQWYVSHQAH
nup84_mus                           LEEENMFAIAGINASEKMVVETLFQRDSLVRQ----SQLVVDWLESIAK-
nup84_rattus                        LEEENMFAIAGINASEKTVVEALFQRDTLVRQ----SQLVVDWLESIAK-
nup104_homo                         LEEESVFAVTAVNASEKTVVEALFQRDSLVRQ----SQLVVDWLESIAK-
nup84_gallus                        LEDETAFDITVLNASEKTSVDNLFQKDALVRQ----SQLVVDWLESIAK-
nup84_xenopus                       LEEENMFEIAAPNASEKTIVDKLFQRDTLVRQ----SQLVVDWLESIAK-
nup84_danio                         LEEDIMMDITMPSESEKAVMEQFFQKDSMVRQ----SQLVVDWLESIAK-
nup84_tetraodon                     IEDD-VMDMVVPSESEKVVVEQLFQRDAVIRQ----SQLVVDWLESVSK-
nup107_ciona                        --EKNVFFFQANNISERKAVEKLFEVNSDVRQ----AQIVIDWLEQNAA-
nup84_drosophila                    QADDEMQDGPTLGGSEKEVIQQLYALNATLRE----YQLVVDWLEACYD-
nup107_anopheles                    --DSEMDDLPLVN-SEQTIISHLYGGNANLRE----YQIIVDWLEQMAL-
nup84_apis                          TPMEDDLEESNTYISEKVVIDNLFKTESYIRE----YQLIIDWLEKNAL-
nup84_scerev                        -----DEMELHPYNSRGLFEKKLMQDNKQLYQ----IWIVMVWLKENTY-
nup84_S_parad                       -----EEMDLHPYNSRGLFEKKLMQENKQLYQ----IWIVMVWLKENTY-
nup84_S_mikat                       -----DEIDLHPYNSRALFKKKLMQGNTDLYQ----IWIVMVWLRENTH-
nup84_S_kud                         -----DEMCVQPYNSRALFEKKFMQENIQLYQ----IWIVMVWLKENTH-
nup84_S_baya                        -----NTTNLHPYNSRALFEKKLMQDNPQLYQ----IWIVMVWLKENAH-
nup84_S_cas                         -----DRISIENYNSNALFEKQLLQDDKKLYQ----IWIIMVWLQENMT-
nup107_candidaG                     -----QQSQVN-CSTRAAYEKELLQNNNDFYE----LWIIMVWLQDNLQ-
nup84_S_klu                         -----EKIATYPYNSDVVFKKELLQNNKDLYE----IWLIMVWIQSNAK-
nup84_kluyveromyces                 -----KDINVHSYNSNVVFQKQLLQSNKGIYE----IWLIKSWLEANIG-
nup84_debaryomyces                  ----EEPYKEYPFSSLSVKQENFLRRNPKVRE----ISLMIHWLQTNS--
nup107_pichia                       ---KTELLREYDFSSMGIKQENFLRKNPAIRE----LSIIILWLQSHT--
nup84_celegans2                     ---EENNVEIHEYSSLSLKQEKYLSTHPKLKE----LLIIINWIQQTTNN
nup84_candida_A                     ---EENNVEIHEYSSLSLKQEKYLSTHPKLKE----LLIIINWIQQTTNN
nup84_giberella                     ---EKTLGTKHGLQDPEDLLGNFLISDSSARE----RQAVIQWLQNNAAS
nup84_neurospora                    ---QLKQHTKPSLQSRNQWWNDFMLSDSLARE----QKVVLEWLQSSASQ
nup84_magnaporthe                   ---NSQQHGPH--------WNEFLETVEGAAE----NKAVFEWLQMSARV
nup84_yarrowia                      VEGDSTTTDVFPFSSDASVLQQYKQTHLRVME----TFLVNRWLQDNLTP
nup107_aspergillus|AN1190.2	    QAQETAFQTLHRYSSDRDIWGQFMKADQYAVE----CVIIMKWLEQTARS
nup84_spombe                        ------HIQSHAFSSRAVLEEEYYSQNPEAFE----NNIVFNWARDNSS-
nup84_ustilago                      PTEEQDKHAIQAYETPLAAIQSIFEKDEHLNE----LRIIREWLQETLIP
nup107_cryptococcus                 PPSAAQQIIENPYTSPEDLVQTMVIEDPELSL----WATLVEHLQTRPLL
nup107_dictyostelium                ----QKEKIDISQPNQVQVYNYLIKKDHKLRE----NLILLEWLEEMSS-
nup107_naegleria                    HLNQQELKKFVWRVSHKEVVNQMMKTGSEFRK----LQIIVNWLEENAK-
nup107_phytophthora                 MMLGAETEELRFEMLEDDAVRLLETRNETFKI----QKAVKTWLESMALE
nup84_tpseudo                       --------------------------------------------------
nup107_phaeodactylum                ILDETRADVAFLRSLHNLSSDHVNASDARLARKEGNFWLLLSHLRELSLD
nup84_ostreococcus                  TPREEGGTRGDFLPPPLRSRLRCASRDEERDPVTFRLNRIIAWLEANSAS
nup107_volvox                       GLGGSSVIGVEDRALYRQRLADRVEKEPELAR----CARVVAWLESLAR-
nup84_monosiga                      PSRNHLANDNSRTAAQSAMHRENMRRQALKDMQAWIDAVIGDYTEGETLY
nup84_trichomonas                   ----------NKNPQINERYVKITKNDPELVH----SVLFLQWLEKEYR-
nup84_cmerolae                      TRRERPAAIDQLSRQISIDGSGFLPNPLETLPMVTSCRRVLEWLERTSAL
nup107_giardia                      -------GWSAPKVDQHALVSSFLIRSKSARL----IKNVVTWLEQTYVP
                                                                                      

nup107_populus                      L-------ESKVQGSHVGTYLPKSGIWHQTQRFLQKGA------------
nup84_arabidopsis                   L-------ERK--GSHVGTYLPNAGVWHHTQRYLKKNG------------
nup84_oryza                         L-------EKKVRGSHVGSYLPSSGVWHRTQRYIKRKN------------
nup84_physcomitrella                Y-------QKKHKGWYAGSYMQKLGVWHQTQREIRKRA------------
nup107_leishmania                   L-------QAFLQRQPVLRRANIICRWLESTYRD-NS-------------
nup107_trypanosoma                  I-------QDLLQRQPLLRRMNIIIRWLERVYRTGNAP------------
nup84_mus                           --------DEIGEFSDNIEFYAKSVYWENTLHSLKQRQ------------
nup84_rattus                        --------DEIGDFSDNIEFYAKSVYWENTLHSLKQRQ------------
nup104_homo                         --------DEIGEFSDNIEFYAKSVYWENTLHTLKQRQ------------
nup84_gallus                        --------DEIGNFSDNIEFYAKSVYWENTLHILKQRQ------------
nup84_xenopus                       --------DEVGDFSDNIEYYAKSVYWENTLHTLKQRS------------
nup84_danio                         --------DDIGDFSDNIEYYAKSVYWENTLHTLKLRR------------
nup84_tetraodon                     --------DQIRDFSDNIEYYAKNVCWENTLNALKLR-------------
nup107_ciona                        --------DEIEGEADRLRNYASAVSWENTLHRLNRNK------------
nup84_drosophila                    --------RGEQQN--PLHAHDRMMAWENTLFQLENLQ------------
nup107_anopheles                    --------RQQQTE--LGHYMNRTVAWENTLHQLLEVG------------
nup84_apis                          --------DQAEKHPITEHFTDKTLPWENTVRQLLTYESK----------
nup84_scerev                        --------------VMERPKNVPTSKWLNSITSGG---------------
nup84_S_parad                       --------------VKERPENIPTSKWSNSITSGG---------------
nup84_S_mikat                       --------------VEDRPKNIPTSKWSNSITSGG---------------
nup84_S_kud                         --------------VKERPQNIPTSKWSNSIISGG---------------
nup84_S_baya                        --------------IEERPQEMPTSKWSNSIISGG---------------
nup84_S_cas                         --------------IQERPDNLPTSKWTQTLISGN---------------
nup107_candidaG                     --------------TVERPENLPTKKWNHTLLKQG---------------
nup84_S_klu                         --------------PPSRPNDLPSSKWSNTVTSGG---------------
nup84_kluyveromyces                 --------------IPERPSSLCTTKWSSSMIAGT---------------
nup84_debaryomyces                  ---------KSIDISGSSDV--SDGKWQNTRQAIQNKDFEVLANNKNQPD
nup107_pichia                       ---------PSL-VGDETES--YQTKWKNTAMAVANSDFDVLASRATDAD
nup84_celegans2                     ---------SNLNLANDYDANIEQTKWHNTKIAIETKEVNSLLNINKGID
nup84_candida_A                     ---------SNLNLANDYDANIEQTKWHNTKIAIETKEVNSLLNINKGID
nup84_giberella                     GPD--IDELARELQQNADRGDIIAHGWLHTRSQIKLRKSVTAWPHLLDRQ
nup84_neurospora                    GPP--VDDVVSHLQESAERGDILAHGWLHTRTKIKLQKSVNGYQGSLDPR
nup84_magnaporthe                   RPD--IDDLVKDLQQNADRGDILAHGWLHTKTAIKMYKTHMHMAGTVDTQ
nup84_yarrowia                      --------------SDHENIEIWGSKWMHTKSDIASKKRLG---------
nup107_aspergillus|AN1190.2	    SSQDIDSLISELEIQAERGQGSWTHGWLYTKETIKGQKRLRAWPQPLEPN
nup84_spombe                        ---------------DPPSIEIRGNRWFYTREDIKMKNRGG---------
nup84_ustilago                      RHIVEVRKGYLAFTKNRVRAEKRASVGGGPTSGDGRKLAFG---------
nup107_cryptococcus                 T--------------SPPPLEARHGYLPSTVRRSKFHS------------
nup107_dictyostelium                ---------------QVELNDNDAVFWEYTLIKLKKSN------------
nup107_naegleria                    ----------------EKVDVENEGAWLFTSRGGE---------------
nup107_phytophthora                 S--------------TIKLSDKRDASGSRTLRMMKKQVFP----------
nup84_tpseudo                       --------------------------------------------------
nup107_phaeodactylum                TLIWADDAASLHQHESSLLAYVDSLAAKVNAAPLELTQALQLNTSECPSL
nup84_ostreococcus                  ALR----RAELDGTAYDGRFLRDECDWRATADAIDASAKCD---------
nup107_volvox                       ---------DALKRQGMVAFAPGEGLWHETKTEMRTRAG-----------
nup84_monosiga                      EVRVAMGSEEEILKSGEVLCTIMNKIQPGAIQNVHTNPRLAYYMMENIQS
nup84_trichomonas                   --------------------------------------------------
nup84_cmerolae                      D-------LDSSMGAHYAALAELGSLWDPSYRWGLSLTN-----------
nup107_giardia                      --------------------------------------------------
                                                                                      

nup107_populus                      -----------------SNTNTVQHLDFDAPTREH---AHQLLDDKKQDE
nup84_arabidopsis                   -----------------SNADTLHHLDFDAPTREH---ARLLPDDYKQDE
nup84_oryza                         -----------------NDTTIVKHVDFDAPTREG---AQLLPDDKKQDE
nup84_physcomitrella                -----------------GQATLVRNVDPDAPTREH---ARLHPEDQKLEE
nup107_leishmania                   ------------------RHEPRLRGEEEVVLRQL---ILTYLRGGELNR
nup107_trypanosoma                  -----------------LKLASSRTPEEAVLLRQI---VLSCLRGGELHR
nup84_mus                           -----------LLSHMGSTRPLVTELDPDAPIRQK---LPLDDLDREDEV
nup84_rattus                        -----------LLSYIGSTRPLVTELDPDAPIRQK---MPLDDLDREDEV
nup104_homo                         -----------LTSYVGSVRPLVTELDPDAPIRQK---MPLDDLDREDEV
nup84_gallus                        -----------LSTYIGSSRPLVTELDPDAPIRQK---LPLDDLDREDDA
nup84_xenopus                       -----------MLS-LGSSRPLVSELDPDAPIRQK---LPLDDLDREDDI
nup84_danio                         -----------NQSSGGLSRPLVTELDPDAPIRQK---RPLADLDREDDS
nup84_tetraodon                     -----------RKSGTGFTIPLVTELDPDAPVRQQ---RPLADLDREDDA
nup107_ciona                        -----------EQGIEDPN--LIYEMDPDAPTRLK---REIDDLDREDEK
nup84_drosophila                    ------------GAAFGKGHKIVTRLDPDAPVREK---RPLHALDEEDNL
nup107_anopheles                    ------------QTAFGSGRALVKGLDPDAPIREK---LPLHDLDMEDQT
nup84_apis                          -----------DQIPFRSTRPLLSSLDPDAPIRESGEGKSLHDLDKEDDK
nup84_scerev                        ----------------------LKSCDLDFPLRENT--NVLDVKDKEEDH
nup84_S_parad                       ----------------------LKSCDLDLPLRDNS--NVLDVKDKEEDH
nup84_S_mikat                       ----------------------LKSCDLDFPLRENN--NVLDVKDKKEDH
nup84_S_kud                         ----------------------LKSCDLDYPLRENN--NVLDVKDKEEDH
nup84_S_baya                        ----------------------LKSCDLDYPLRESS--NVLDVKDKEEDH
nup84_S_cas                         ----------------------LESADLDYPLRNVG--VTIEQKDKEQDH
nup107_candidaG                     ----------------------LQSQDVDYPLRDSS--VILDEKDREQDR
nup84_S_klu                         ----------------------LKSCDLDYPLRDNT--VSIDPRDTKADH
nup84_kluyveromyces                 ----------------------VKSMDSDSILRDPT--TNLQPDDRQNDH
nup84_debaryomyces                  N--------------------IVDDLDTDSPLR-SG--KTIHPTDNDTDS
nup107_pichia                       ---------------------LIDKLDIDAPLR-SN--RSIHPADESNDS
nup84_celegans2                     K--------------------IVDKLDIDAPLR-TN--QIIDPKDQLIDS
nup84_candida_A                     K--------------------IVDKLDIDAPLR-TN--QIIDPKDQLIDS
nup84_giberella                     SP------AIATSFHNSDGSPLVTQLDPDAATR-QG--RKLEPQDEYFER
nup84_neurospora                    AS------GFAESHLSSN--TLVTQLDPDAITR-QA--RKLETQDDFFER
nup84_magnaporthe                   TA------DSTGSNLKSANGPMVTQLDPDVVIR-QK--RKLAAQDEYFER
nup84_yarrowia                      ------------GGSVGNTSTLVSEMDADAPLRQKK---PIAGEDAGYDS
nup107_aspergillus|AN1190.2	    DPG-----ITASLLTSEQSEPLVTQLDPDAVTRQKQ---NLQRKDQFYER
nup84_spombe                        -----------SRFSSNISGTIVSNLDPDADIRDDK---RLDERDDNFER
nup84_ustilago                      --S-----AASSSFAPRNRGKAVKNLDPDAVSRGEG---GLELEDATYEK
nup107_cryptococcus                 -------------------TTDSPSLDPDFTVRDPHS-SSLAGEDQTYQL
nup107_dictyostelium                ------------SITMLTNNQMVSELDPDAMSRQNK---PIDKDDEKNQS
nup107_naegleria                    ------------------------YVDPDSIYKNNN----LDENDLRQER
nup107_phytophthora                 ---------------------AQVQMDPDAVVRDGD--AHILPDDLEDEA
nup84_tpseudo                       --------------------------------------------DEMDDA
nup107_phaeodactylum                LRRRQCIMRWLEACFHQQLPTGSTRARHATIICDSKLLRQEGLPETDKDA
nup84_ostreococcus                  ----------------PDGNPLSTSLDPDGPMRTKS---ALHPSNADAEV
nup107_volvox                       --------------------AMVSELDPDAPGRTGK---PLHPSNARSQE
nup84_monosiga                      FLAAAKAYG-LRDSELFITVDLFNQGDMQMVVNCLS-ALKLMAEARGFKL
nup84_trichomonas                   --------------------------------------------KNPVPT
nup84_cmerolae                      ----------------------GTAFDMDAPFRGDLR---LADEDLEADE
nup107_giardia                      --------------------------------------------TIEPGA
                                                                                      

nup107_populus                      SLLEDIWTLLRAG---------------RLEN------------------
nup84_arabidopsis                   SVLEDVWTLIRAG---------------RIEE------------------
nup84_oryza                         LLLEDIWTLLRAG---------------RLEE------------------
nup84_physcomitrella                DLMEDVWKLLRAG---------------RLGE------------------
nup107_leishmania                   AINAAVTYESCVH---------------SCIL------------------
nup107_trypanosoma                  AIDLSVTAKDCMY---------------SCLL------------------
nup84_mus                           RLLKYLFTLIRAG---------------MTEE------------------
nup84_rattus                        RLLKYLFTLIRAG---------------MTEE------------------
nup104_homo                         RLLKYLFTLIRAG---------------MTEE------------------
nup84_gallus                        RLLKYLFTLIRAG---------------MTDE------------------
nup84_xenopus                       RLLKYLFTLIRAG---------------MTDE------------------
nup84_danio                         RLLKNLFNLIRAG---------------MTDE------------------
nup84_tetraodon                     RLLKNLFTLIRAG---------------MTDEVANYLWFHFYSSKSTDDC
nup107_ciona                        QLLKIIFSFIRAG---------------KIEE------------------
nup84_drosophila                    RLSRAIFELIRAG---------------RVDD------------------
nup107_anopheles                    QLAKQVFRAIRQG---------------RLKE------------------
nup84_apis                          RLEKRMFIEVRCG---------------RLQK------------------
nup84_scerev                        IFFKYIYELILAG---------------AIDEA-----------------
nup84_S_parad                       IFFKYIYELILAG---------------AVDDA-----------------
nup84_S_mikat                       IFFKYIYELILAG---------------AVDEA-----------------
nup84_S_kud                         LFFKYIYELILAG---------------AVDEA-----------------
nup84_S_baya                        IFFKYIYELILAG---------------AIDEA-----------------
nup84_S_cas                         IFFQYIYHLLLAG---------------KYEEA-----------------
nup107_candidaG                     VIFKYIFQLLLRG---------------KIEEA-----------------
nup84_S_klu                         TFYRYIYQLILAG---------------SYDEV-----------------
nup84_kluyveromyces                 AFFVYAFRLLLAG---------------QFEKL-----------------
nup84_debaryomyces                  QTFYLIYKLVLAN---------------RIQEA-----------------
nup107_pichia                       KVFAQIYKLLLQD---------------RVQDA-----------------
nup84_celegans2                     ENYAIIYKLLLGG---------------KIQEA-----------------
nup84_candida_A                     ENYAIIYKLLLGG---------------KIQEA-----------------
nup84_giberella                     AIWLGCFEHLRRG---------------SSLET-----------------
nup84_neurospora                    AIWLGCFEMLRRG---------------FSMAE-----------------
nup84_magnaporthe                   AIWLGCFELLRRG---------------RSMSE-----------------
nup84_yarrowia                      KLFRAIFDLIRRR---------------QIKEA-----------------
nup107_aspergillus|AN1190.2	    ATWMTCWKMLRQGEDW------------TK--------------------
nup84_spombe                        QFFHTAFCLFRSG---------------SFEEL-----------------
nup84_ustilago                      ALLRTLFEYARAG---------------RLDAA-----------------
nup107_cryptococcus                 PLLETLYNLVRYG---------------ELES------------------
nup107_dictyostelium                RFLKTVWSFLRAG-----------------DRVG----------------
nup107_naegleria                    IIIKKTWALVRSG---------------QIEEA-----------------
nup107_phytophthora                 ELMKALWLYVRAG---------------RMDDA-----------------
nup84_tpseudo                       RLLRACFMLIQAG---------------RIEEA-----------------
nup107_phaeodactylum                EILKNALALILAG---------------REED------------------
nup84_ostreococcus                  RLCKRLWKLIRAG---------------SVQEA-----------------
nup107_volvox                       RILARVWQWMRGG---------------NLVEG-----------------
nup84_monosiga                      KISDVKYFFLVAACVCDKGKKKLGRGPAAMAEARNPDLYTFFNILTGPWS
nup84_trichomonas                   EISEIPYYYIRTG---------------QIEKY-----------------
nup84_cmerolae                      RICRACFGLLRCG---------------RLEHA-----------------
nup107_giardia                      GIYDNVLEYLRAG---------------QAEEA-----------------
                                                                                      

nup107_populus                      --------------------------------------------------
nup84_arabidopsis                   --------------------------------------------------
nup84_oryza                         --------------------------------------------------
nup84_physcomitrella                --------------------------------------------------
nup107_leishmania                   --------------------------------------------------
nup107_trypanosoma                  --------------------------------------------------
nup84_mus                           --------------------------------------------------
nup84_rattus                        --------------------------------------------------
nup104_homo                         --------------------------------------------------
nup84_gallus                        --------------------------------------------------
nup84_xenopus                       --------------------------------------------------
nup84_danio                         --------------------------------------------------
nup84_tetraodon                     SRTKIFKACITVGQKGSFSQEADMFCICQHVWLHCLDENKAVSLSINPNG
nup107_ciona                        --------------------------------------------------
nup84_drosophila                    --------------------------------------------------
nup107_anopheles                    --------------------------------------------------
nup84_apis                          --------------------------------------------------
nup84_scerev                        --------------------------------------------------
nup84_S_parad                       --------------------------------------------------
nup84_S_mikat                       --------------------------------------------------
nup84_S_kud                         --------------------------------------------------
nup84_S_baya                        --------------------------------------------------
nup84_S_cas                         --------------------------------------------------
nup107_candidaG                     --------------------------------------------------
nup84_S_klu                         --------------------------------------------------
nup84_kluyveromyces                 --------------------------------------------------
nup84_debaryomyces                  --------------------------------------------------
nup107_pichia                       --------------------------------------------------
nup84_celegans2                     --------------------------------------------------
nup84_candida_A                     --------------------------------------------------
nup84_giberella                     --------------------------------------------------
nup84_neurospora                    --------------------------------------------------
nup84_magnaporthe                   --------------------------------------------------
nup84_yarrowia                      --------------------------------------------------
nup107_aspergillus|AN1190.2	    --------------------------------------------------
nup84_spombe                        --------------------------------------------------
nup84_ustilago                      --------------------------------------------------
nup107_cryptococcus                 --------------------------------------------------
nup107_dictyostelium                --------------------------------------------------
nup107_naegleria                    --------------------------------------------------
nup107_phytophthora                 --------------------------------------------------
nup84_tpseudo                       --------------------------------------------------
nup107_phaeodactylum                --------------------------------------------------
nup84_ostreococcus                  --------------------------------------------------
nup107_volvox                       --------------------------------------------------
nup84_monosiga                      VAIPSRPVTCGTTSNLPAMPSPVERRGEFTTNYFRRSSAQDVASEANSPA
nup84_trichomonas                   --------------------------------------------------
nup84_cmerolae                      --------------------------------------------------
nup107_giardia                      --------------------------------------------------
                                                                                      

nup107_populus                      ---ALDLCRSAGQPWR-AATLCPFGGLDLVPSVEALVKNGKNR-------
nup84_arabidopsis                   ---ACDLCRSAGQSWR-AATLCPFSGMDMFPSIEALVKNGENR-------
nup84_oryza                         ---ASELCRSAGQSWR-AATLCPFGGIDLFPSLEAMLKNGKSR-------
nup84_physcomitrella                ---ARELCRSAGQPWR-AASLGGCGELGSSPSVEAFCNAGKDR-------
nup107_leishmania                   ---SAAQLQTVQEPWFSQTALAPLFGEYAHGELNQAWCGNEYR-------
nup107_trypanosoma                  ---SAAQMQTVAEPWFNATPLVPLFGEYGNGEVDLEWACNEHR-------
nup84_mus                           ---AQRLCKRCGQAWR--AATLEGWKLYHDPNVNG---------------
nup84_rattus                        ---AQRLCKRCGQAWR--AATLEGWKLHHDPNVNG---------------
nup104_homo                         ---AQRLCKRCGQAWR--AATLEGWKLYHDPNVNG---------------
nup84_gallus                        ---AQRLCKRCGQAWR--AATLEGWKLYHDPNING---------------
nup84_xenopus                       ---AQRLCKRCGQAWR--AATLEGWKLYHDANING---------------
nup84_danio                         ---AQRLCKRCGQAWR--AATLEGWKLYHDPNING---------------
nup84_tetraodon                     CVQAQRLCVRCGQAWR--AATLEGWKLYHDPNLTS---------------
nup107_ciona                        ---AEDLCVTHGQPWR--AATLEGWRLHNDPNMNN---------------
nup84_drosophila                    ---GLKLCKHFGQTWR--AAILEGWRLHEDPNFEQNV-------------
nup107_anopheles                    ---AQIKCENYGQAWK--AALLEGWRLHHDPNYDR-E-------------
nup84_apis                          ---AQALAEHCGQPWK--AACLLGWIPHHDPNYQN---------------
nup84_scerev                        ---LEEAKLSDNISIC--MILCG-IQEYLNPVIDTQIAN-----------
nup84_S_parad                       ---LEEAKLSDNITIC--MILCG-IQEYLNPSIDTQIAN-----------
nup84_S_mikat                       ---LEEAKLTDNITIC--MILCG-VQEYLNPVIDKQIAN-----------
nup84_S_kud                         ---LEEAKLADNITIC--MILCG-VQEYLNPNIDVQIAS-----------
nup84_S_baya                        ---LEEAKLADNVTIC--MILCG-IQEYLNPVIDTEIAG-----------
nup84_S_cas                         ---FEECKLSENLTLN--MILCG-IQEYVNPAIDTQIAN-----------
nup107_candidaG                     ---LNECELSGNLTLS--MIICG-LQEYVNPEIDFHLKN-----------
nup84_S_klu                         ---RKECEFCDNLTLN--MIICG-LDDYIDPQKDTQIEG-----------
nup84_kluyveromyces                 ---TEECEFTDNLTLN--LILRG-MESYVDPNVDTDMTD-----------
nup84_debaryomyces                  ---IDYANLTGNFTLA--LILIGAIQDYVDPVIDQEFINPPQNSD-----
nup107_pichia                       ---IDIANNTGNYALA--LILVGATQEYFDPVLDKQDLD-----------
nup84_celegans2                     ---IDYANNTGNFALA--LILVGGAQDYIDPVLDG---------------
nup84_candida_A                     ---IDYANNTGNFALA--LILVGGAQDYIDPVLDG---------------
nup84_giberella                     ---IREWCQERTEMWR--AISTSAVLVSADDTQTFSNTN-----------
nup84_neurospora                    ---IRDWCSMRTELWR--AASLTPLPLANPEDEDQPDFD-----------
nup84_magnaporthe                   ---IRDWCQERTEAWR--AVSISGLPLALDGRGETSIDD-----------
nup84_yarrowia                      ---SQLAEKTGNLSLK---MAIGGLAAMEDTDVDP---------------
nup107_aspergillus|AN1190.2	    ---IRQWASDRLEHWRAVSICGSSIDAQSNGEATAFDDG-----------
nup84_spombe                        ----LELCRRTGNHWR--SASLQGILEYRDNLIDDVLQS-----------
nup84_ustilago                      ----FDLCHQIDQSWR--AATLRGAMLYHDPAVNAEPQD-----------
nup107_cryptococcus                 ---AIKVCEQGGEPWR--GASLMGVRRWTMGGMSKGTEP-----------
nup107_dictyostelium                ---AAEYCTNVGQFWR--AQTLIGLNYYQG--------------------
nup107_naegleria                    ----QKFCRMHNQFWR--ASTLSGSELYHNPRLMPGACE-----------
nup107_phytophthora                 ----IDLCIRLGQSWR-AASLSGGTPVGASETNDRQDLS-----------
nup84_tpseudo                       ----LKLTDDCGQPWR-AVGWTGGTPLSSDGTGNPTRALWK---------
nup107_phaeodactylum                ---AQILARDSGAPWR-AALWSGGKPQGVVHKPNLATET-----------
nup84_ostreococcus                  ----RDLCSKVGQHWR--AASLGGASGWGPAPVGSTADEELERDIRKLL-
nup107_volvox                       ----GDLCRQVGQPWR--AAALGGGGLYGAVPVGIVAEEYDAG-------
nup84_monosiga                      SMPGTPSSMRRGALISRARKAMSSLQTMSASPSDGLDASFHTPTGTPVPG
nup84_trichomonas                   ---FEYLQKNKQNDWK--IATLAGCLSQKD--------------------
nup84_cmerolae                      ----LELLRRTGQHWR--AALFQGGHSAALEAADG---------------
nup107_giardia                      ----VDLLEKHGYGLQ--ATMLAGAVVSHVFVGDSSGAS-----------
                                                                                      

nup107_populus                      --------------------------------------------------
nup84_arabidopsis                   --------------------------------------------------
nup84_oryza                         --------------------------------------------------
nup84_physcomitrella                --------------------------------------------------
nup107_leishmania                   --------------------------------------------------
nup107_trypanosoma                  --------------------------------------------------
nup84_mus                           --------------------------------------------------
nup84_rattus                        --------------------------------------------------
nup104_homo                         --------------------------------------------------
nup84_gallus                        --------------------------------------------------
nup84_xenopus                       --------------------------------------------------
nup84_danio                         --------------------------------------------------
nup84_tetraodon                     --------------------------------------------------
nup107_ciona                        --------------------------------------------------
nup84_drosophila                    --------------------------------------------------
nup107_anopheles                    --------------------------------------------------
nup84_apis                          --------------------------------------------------
nup84_scerev                        --------------------------------------------------
nup84_S_parad                       --------------------------------------------------
nup84_S_mikat                       --------------------------------------------------
nup84_S_kud                         --------------------------------------------------
nup84_S_baya                        --------------------------------------------------
nup84_S_cas                         --------------------------------------------------
nup107_candidaG                     --------------------------------------------------
nup84_S_klu                         --------------------------------------------------
nup84_kluyveromyces                 --------------------------------------------------
nup84_debaryomyces                  --------------------------------------------------
nup107_pichia                       --------------------------------------------------
nup84_celegans2                     --------------------------------------------------
nup84_candida_A                     --------------------------------------------------
nup84_giberella                     --------------------------------------------------
nup84_neurospora                    --------------------------------------------------
nup84_magnaporthe                   --------------------------------------------------
nup84_yarrowia                      --------------------------------------------------
nup107_aspergillus|AN1190.2	    --------------------------------------------------
nup84_spombe                        --------------------------------------------------
nup84_ustilago                      --------------------------------------------------
nup107_cryptococcus                 --------------------------------------------------
nup107_dictyostelium                --------------------------------------------------
nup107_naegleria                    --------------------------------------------------
nup107_phytophthora                 --------------------------------------------------
nup84_tpseudo                       --------------------------------------------------
nup107_phaeodactylum                --------------------------------------------------
nup84_ostreococcus                  --------------------------------------------------
nup107_volvox                       --------------------------------------------------
nup84_monosiga                      SFATSRTPAQNDEDDEQSVTVATPFVAPSLVPDSNLERSLQRLNRPAPLQ
nup84_trichomonas                   --------------------------------------------------
nup84_cmerolae                      --------------------------------------------------
nup107_giardia                      --------------------------------------------------
                                                                                      

nup107_populus                      --------------------------------------------------
nup84_arabidopsis                   --------------------------------------------------
nup84_oryza                         --------------------------------------------------
nup84_physcomitrella                --------------------------------------------------
nup107_leishmania                   --------------------------------------------------
nup107_trypanosoma                  --------------------------------------------------
nup84_mus                           --------------------------------------------------
nup84_rattus                        --------------------------------------------------
nup104_homo                         --------------------------------------------------
nup84_gallus                        --------------------------------------------------
nup84_xenopus                       --------------------------------------------------
nup84_danio                         --------------------------------------------------
nup84_tetraodon                     --------------------------------------------------
nup107_ciona                        --------------------------------------------------
nup84_drosophila                    --------------------------------------------------
nup107_anopheles                    --------------------------------------------------
nup84_apis                          --------------------------------------------------
nup84_scerev                        --------------------------------------------------
nup84_S_parad                       --------------------------------------------------
nup84_S_mikat                       --------------------------------------------------
nup84_S_kud                         --------------------------------------------------
nup84_S_baya                        --------------------------------------------------
nup84_S_cas                         --------------------------------------------------
nup107_candidaG                     --------------------------------------------------
nup84_S_klu                         --------------------------------------------------
nup84_kluyveromyces                 --------------------------------------------------
nup84_debaryomyces                  ------------------------------------------------NM
nup107_pichia                       --------------------------------------------------
nup84_celegans2                     --------------------------------------------------
nup84_candida_A                     --------------------------------------------------
nup84_giberella                     --------------------------------------------------
nup84_neurospora                    --------------------------------------------------
nup84_magnaporthe                   --------------------------------------------------
nup84_yarrowia                      --------------------------------------------------
nup107_aspergillus|AN1190.2	    --------------------------------------------------
nup84_spombe                        --------------------------------------------------
nup84_ustilago                      --------------------------------------------------
nup107_cryptococcus                 --------------------------------------------------
nup107_dictyostelium                --------------------------------------------------
nup107_naegleria                    --------------------------------------------------
nup107_phytophthora                 --------------------------------------------------
nup84_tpseudo                       --------------------------------------------------
nup107_phaeodactylum                --------------------------------------------------
nup84_ostreococcus                  -------------------------------------------ALRDEDA
nup107_volvox                       --------------------------------------------------
nup84_monosiga                      MQRKPLDDGLATSMLGLPPGSIAIARQQKQQGNLSQTFDQNVSKLDMTSS
nup84_trichomonas                   --------------------------------------------------
nup84_cmerolae                      --------------------------------------------------
nup107_giardia                      --------------------------------------------------
                                                                                      

nup107_populus                      -----------MLQAIELESGIGHQWHLWKWASYCASEKIAEQ-------
nup84_arabidopsis                   -----------TLQAIEQESGFGNQLRLWKWASYCASEKIAEQ-------
nup84_oryza                         -----------TLQAIELESGVGRQLCLWKWASYCASEKIAEQ-------
nup84_physcomitrella                -----------ALQALELESGIGHQRRLWKWACYIASEKIGDRG------
nup107_leishmania                   -----------LDNLSQLYEESLKYRSAAAAVGVEGSAAPSTPS------
nup107_trypanosoma                  -----------LDNLSQLYED-----SVALSTSSEGQTAG----------
nup84_mus                           ------------GT-ELEPVEGNPYRRIWKISCWRMAEDELFN-------
nup84_rattus                        ------------GT-ELEPVEGNPYRRIWKISCWRMAEDELFN-------
nup104_homo                         ------------GT-ELEPVEGNPYRRIWKISCWRMAEDELFN-------
nup84_gallus                        ------------GN-EVQPVEGNPYRCIWKICCWRMAEEEQFN-------
nup84_xenopus                       ------------GT-ELQAVEGNPYRCVWKTCCWRMAEDEQFN-------
nup84_danio                         ------------GGGELQPVEGNPHRSVWKVCCWRMAEEEQFN-------
nup84_tetraodon                     ------------GSSELQPVEGNPNRAIWKVCCWRMAEEEKMN-------
nup107_ciona                        ------------DDMGLVPIEGNPHRDLWKLACWTLSSDETNN-------
nup84_drosophila                    -----------SVLHEKLPIEGNPRRDIWKRCAWMLADSKNYD-------
nup107_anopheles                    -----------NVSLAREPIEGNPRRDLWKKFAWQMAESRMLD-------
nup84_apis                          -----------PLIDTKLPIEGNPNRSLWKLCAWELSQDKRVG-------
nup84_scerev                        ---------------EFNTQQGIKKHSLWRRTVYSLSQQAGLD-------
nup84_S_parad                       ---------------EFSTQQGIKKHSLWRRTVYSLSQQPGLD-------
nup84_S_mikat                       ---------------EFDTQQGIKKHSLWRRTVFSLSQQPGLD-------
nup84_S_kud                         ---------------EFDTQQGIKKHSLWRRTVYSLSQQPSLD-------
nup84_S_baya                        ---------------EFDRQQGIKRHSLWRRTVYSLSQQPNLD-------
nup84_S_cas                         ---------------EFEMQQGVKKHALWRRAVYNLSQCPDLN-------
nup107_candidaG                     ---------------EFDFQQGIKKHSLWRRTVYGISQNSKLD-------
nup84_S_klu                         ---------------SFASQQGIKKHALWRRSVYSLSLNPNLD-------
nup84_kluyveromyces                 ---------------EYASQQGIKKHALWRRSVYALSQDPLLD-------
nup84_debaryomyces                  ILDSLTNDNSEDHSSFVSKPSGIRHKLLWKKTVYKLSQQPNLN-------
nup107_pichia                       -FDSIVAEQT--------KPSGIKHKLLWKKTVYKLSQQANLN-------
nup84_celegans2                     IKDANIS-----------VASGIKHKLLWKETVYKLSQQKGLN-------
nup84_candida_A                     IKDANIS-----------VASGIKHKLLWKETVYKLSQQKGLN-------
nup84_giberella                     ----------------------PASLALWRRMCFSLSRSGGCD-------
nup84_neurospora                    ----------------------PRSLVLWRRMCFSTARDGGTS-------
nup84_magnaporthe                   ----------------------PTSILLWRRMCLQMARNGGTD-------
nup84_yarrowia                      --------------LDDAKAVGTTRTALWRRMCLSVAASPIGD-------
nup107_aspergillus|AN1190.2	    ----------------ITRMMNFRSQETWRAACSSLARDSKTE-------
nup84_spombe                        ------------------ETSGNKRKELLRRSCLALTKNKRID-------
nup84_ustilago                      ----------------VDRVVGNRNRTLWKSACRKLSANPNLD-------
nup107_cryptococcus                 -----------------TVMTGNRYRALWKKSCRTIAKNHTLL-------
nup107_dictyostelium                -----------------EHSIGNPYFNLWKSNCLNISKNSNDQ-------
nup107_naegleria                    ----------------NEETVGNQNRFVYLNTILSILKSDTVNDD-----
nup107_phytophthora                 -----------------LERWGNPFRALWKTMCWRLSEQNAGGKLSKSNT
nup84_tpseudo                       ---------------SNGRKIAEKMTQITHRDMMDSASRTLFPS------
nup107_phaeodactylum                ---------------MDRIPTGNPRRALWKRMMWKNAEALHQKGK-----
nup84_ostreococcus                  LAAQNEVDLNDDATAAECDGIGTARRALWKWTCMVAARHIDKAG--KLSQ
nup107_volvox                       -TSSNVQALQAEELADEVANGSGTLLALWRWAAQQAAAAPPGD-------
nup84_monosiga                      LMMSQTLSSRRFETTTGAGANNAGHTALWTDLARNFARPYHFSTVARDVE
nup84_trichomonas                   -------------------------YKTWRISARNLANSKHIS-------
nup84_cmerolae                      --------------------SDGSHWILWRKMARDISKLDVQN-------
nup107_giardia                      -------------ARKYVGIAGNMSFVEWMKKAQAYSNDTRTS-------
                                                                                      

nup107_populus                      ----------------NGGKYEVAVYAAQCSNLK--RILPICTN-----W
nup84_arabidopsis                   ----------------DGGKHEVAVFATQCSNLN--RMLPICTD-----W
nup84_oryza                         ----------------DGGRYEMAVYALQCSNLK--RILPICTD-----W
nup84_physcomitrella                ----------------DEAKHEAAVYASQCGNVR--RMLPVCMD-----W
nup107_leishmania                   ----------------AVSDFDAVIGAALCGNLT--VLENAFKVN--GSW
nup107_trypanosoma                  ------------------GGLDGLIAAVLCGNLD--VMEPAFAT---GNW
nup84_mus                           -------------------KYERAIYAALSGNLK--QLLPVCDT-----W
nup84_rattus                        -------------------KYERAIYAALSGNLK--QLLPVCDT-----W
nup104_homo                         -------------------RYERAIYAALSGNLK--QLLPVCDT-----W
nup84_gallus                        -------------------RYERAIYAALSGNLK--QLLPVCDT-----W
nup84_xenopus                       -------------------KYERAIYATLSGNLK--QLLPVCES-----W
nup84_danio                         -------------------KYERAIYAALSGNLK--QLLPVCES-----W
nup84_tetraodon                     -------------------HYERAIYATLSGNLK--PILVVCES-----W
nup107_ciona                        -------------------AHERAIYGALCGNMD--AMLSVSSS-----W
nup84_drosophila                    -------------------EYSRATAGVFSGHLGSLKTLLHSN------W
nup107_anopheles                    -------------------PYTKATIGSLCGHLDSMVEVLSEHS-----W
nup84_apis                          -------------------EYYRTIYASLCGNLQ--QMLQIATS-----W
nup84_scerev                        -------------------PYERAIYSYLSG-AIPNQEVLQYSD-----W
nup84_S_parad                       -------------------PYERAIYSYLSG-DVPNQEVLQYSD-----W
nup84_S_mikat                       -------------------PYERAIYCYLSG-DIPSQEILQYSD-----W
nup84_S_kud                         -------------------PYERAIYSYLSS-DIPNEEVMQYSD-----W
nup84_S_baya                        -------------------PYERAIYSYLSG-DIPNKEVMQYSD-----W
nup84_S_cas                         -------------------PYERAIYNYLSG-TIPDTGIDAN-------W
nup107_candidaG                     -------------------LYERAIYSLLAG-VSPSEEVMSICN-----W
nup84_S_klu                         -------------------KYEAAIYSYLAG-DIPNSTEAEDRD-----W
nup84_kluyveromyces                 -------------------PYEAAIYTYLSG-DSPTNLRIDGLD-----W
nup84_debaryomyces                  -------------------RNEKLIYNYLSGGNISLNLEDSADN-----W
nup107_pichia                       -------------------KYEKLIYNYLCGGDISGNLLVASDD-----W
nup84_celegans2                     -------------------DYERLIYNYLSGGDITENLKASKNS-----W
nup84_candida_A                     -------------------DYERLIYNYLSGGDITENLKASKNS-----W
nup84_giberella                     -------------------DYERAVYGVLSG--DISTVEKIALT-----W
nup84_neurospora                    -------------------DYDRAVYGLLAG--DIASVEKVCET-----W
nup84_magnaporthe                   -------------------DFERGVYGILAG--DREKVEAVSL-------
nup84_yarrowia                      --------------------YEKAVYGFLGGDVG--TVLEVSDS-----W
nup107_aspergillus|AN1190.2	    -------------------DFERAVYGLLCGDSE--AASKVCTS-----W
nup84_spombe                        -------------------SYERALYGALCGDLN--SVLDVCTT-----W
nup84_ustilago                      -------------------EYERALYGSLAGELQ--SVIHVSQS-----W
nup107_cryptococcus                 -------------------PAERNLYAAMISDLP--TLLPACES-----W
nup107_dictyostelium                --------------------YERAIYGLLCGNLEATLPIQKN-------W
nup107_naegleria                    ----------------EIHQYERAIYGSIAGDLN--SILPCCIS-----W
nup107_phytophthora                 ---------------LLAKQYEELIYAALSGNIQVITKSPLCES-----W
nup84_tpseudo                       ------------------IAYEAAIMSLLSNRVDCALANPVFQS-----W
nup107_phaeodactylum                -----------------AAADEAAIAAILSNNLKIALLNPSLRT-----W
nup84_ostreococcus                  ---------------TPAAKYEASVYGALCGDLQ--TMLAVCEG----DW
nup107_volvox                       -------------------KFERAVFGALGGSTA--AAAPACSS-----W
nup84_monosiga                      GLKPCAVFLQALEEVMAALAKKAGTLEGSDADVQLAILREERNSW--LLV
nup84_trichomonas                   -------------------PDEAAIYSILSGDLY--ACMQYAKT-----Y
nup84_cmerolae                      -------------------FWERSILCLLSGGAVPVSLLDAPSME--DRL
nup107_giardia                      -------------------MNERAIFGLLSGNPSYYLSIHKTKSPESALW
                                                                                      

nup107_populus                      ESACWAMSKSWLDAR--------------------VDLELARSQPGRTVQ
nup84_arabidopsis                   ESACWAMAKSWLDVQ--------------------VDLELAQSKPGLTER
nup84_oryza                         ESACWAMTKSWLGVQ--------------------VDLVLSQYQTSRPEE
nup84_physcomitrella                ESACWAMARSWLDTQ--------------------VDAELSQRHPPKVPK
nup107_leishmania                   KDMAWCYLRCALVVA--------------------FTKQLMVAAGAGGEE
nup107_trypanosoma                  KDVVWCHLRSALVLC--------------------FTKTLMAARHN----
nup84_mus                           EDTVWAYFRVMVDSL--------------------VEQEIRTSVMTQD--
nup84_rattus                        EDTVWAYFRVMVDSL--------------------VEQEIRTSVMTLD--
nup104_homo                         EDTVWAYFRVMVDSL--------------------VEQEIQTSVATLD--
nup84_gallus                        EDTVWAYFRVMVDTL--------------------VEQEIRTSVVTTE--
nup84_xenopus                       EDTVWAHFKVMVDSL--------------------VEQEIRASIISFN--
nup84_danio                         EDTVWAYFRVMVDTL--------------------VEQEICSSGLGSE--
nup84_tetraodon                     EDCVWAHFKVMVDSL--------------------VEKELMSSGMANK--
nup107_ciona                        DDHLWAHYKTMVDMA--------------------TERHIQQTANIMKPW
nup84_drosophila                    HDLLWAHLKVQIDIR--------------------VESEIRGCCLKNY--
nup107_anopheles                    NDMLWAYLKAQIDIR--------------------VESEIRSHCVKSY--
nup84_apis                          QDALWAYMKTLLDIK--------------------VEREVRDLVIKSF--
nup84_scerev                        ESDLHIHLNQILQTE--------------------IENYLLENNQVG---
nup84_S_parad                       ESDLHLHLNQILQIE--------------------IENYLLENNQIG---
nup84_S_mikat                       ESDLHLYLNQILQIE--------------------IENYLLKNNQIS---
nup84_S_kud                         ESDLHLYLNQILGIE--------------------IENYLLENNKVD---
nup84_S_baya                        ESDLHLYLNQILQIE--------------------IENYLLENDQIS---
nup84_S_cas                         DSDFLLQLNQILQIE--------------------IENYLLKNGKIN---
nup107_candidaG                     EELLIFFINQKLQTD--------------------IENEMIRAGFVT---
nup84_S_klu                         SIELLLYLNQIWQIC--------------------IENYLTQQGRIN---
nup84_kluyveromyces                 ETELLIYVNQIWNVT--------------------MENYLIEHGRVD---
nup84_debaryomyces                  EEYLLLYLNQLYIHN--------------------LESFIVSSLPTNML-
nup107_pichia                       EQTLLLYLSQLYSYN--------------------IDNFIVSQLSS----
nup84_celegans2                     EESLLLYAYQLLSYK--------------------LQSFILENNNSE---
nup84_candida_A                     EESLLLYAYQLLSYK--------------------LQSFILENNNSE---
nup84_giberella                     DDFLFANYNALLRTQ--------------------LDNYILGQCPPDVAS
nup84_neurospora                    DDLLFAHYNALLRTR--------------------FDSYLVKHGG-DEAA
nup84_magnaporthe                   ---------ELPRSG--------------------HSS------------
nup84_yarrowia                      ETQLLAYTNNMCSDQ--------------------FEQALNDAHRVSS--
nup107_aspergillus|AN1190.2	    DDYLYVWFNNQVLAR--------------------YRGFCKQFQRKLN--
nup84_spombe                        EDAMWAYYNSMTQYN--------------------LDVYLSSKAPQT---
nup84_ustilago                      EELLWAHVNAKLEAA--------------------VDLKLDERHSWWSQE
nup107_cryptococcus                 EDYLWAHVQHRIEAR--------------------LEKRWRELGGFWE--
nup107_dictyostelium                YDYFWCYLRVLYDES--------------------LYRELKPYRSPLS--
nup107_naegleria                    EDYLWAYCKSTMLYL--------------------INQELAKYVPNDS--
nup107_phytophthora                 EDHCWAYLQGITEQQ--------------------MDEILYKLLKVKAQS
nup84_tpseudo                       EDGVHAILSAERGII--------------------EDDVLKSHNLAR---
nup107_phaeodactylum                EKCLYVAFRCMIGRT--------------------EDDLLHKHNNLRRQY
nup84_ostreococcus                  ESTAWAYTRALFDLR--------------------VDAVVNTGKVLDDVS
nup107_volvox                       VDFAWVYCRSWLETQTLRLVPRQPQSAGDLVAGDAVTAALVRCGVAPAAA
nup84_monosiga                      DQVVRLHIDGIPSVAPPTMQPQLLSQRDYIRHAINTDEALQITFALVEWL
nup84_trichomonas                   YDQLWAKIFCMLSDA-----------------------------------
nup84_cmerolae                      WVRLWSLLDEFIGSR--------------------LAILLRASTNQSTYL
nup107_giardia                      AESRASLMNFILAACEG-----------------NDDVSLNQKADFQ---
                                                                                      

nup107_populus                      L--------KSYGDVGDGSP---GQIDGAAHAAGPENWPQQVLNQQPRNL
nup84_arabidopsis                   F--------KSC--IDESPE---ATQNGCQASFGPEDWPLHVLNQQPRDL
nup84_oryza                         ---------KQFDDEMNGTQ---PMLN----SAGPESWPHSVLDQQPRDI
nup84_physcomitrella                R--------RTTGAVVRTSAKSGGSDASMEVSEEPHSWPQPVVDQQPRDF
nup107_leishmania                   S--------GRPAAGVIDRSY---AVFIEEMTGSGDNWAASFSQKLVQ--
nup107_trypanosoma                  ----------------VQAPY---GALVERLTGSHDSWQDETAQSVVR--
nup84_mus                           -----------------------------DSEELPREYMEANWTL-----
nup84_rattus                        -----------------------------ETEELPREYMEANWTL-----
nup104_homo                         -----------------------------ETEELPREYLGANWTL-----
nup84_gallus                        -----------------------------EVEELPREYLETNWTT-----
nup84_xenopus                       -----------------------------EANELPREYLEANWTL-----
nup84_danio                         -----------------------------ELEELPRDFLETNWTL-----
nup84_tetraodon                     -----------------------------VAEMLPREYQEANWTM-----
nup107_ciona                        -------------------------QCVVKRVPLPDGYWKQNIDLGDC--
nup84_drosophila                    -------------------------------QPMPDDYWNGRMTM-----
nup107_anopheles                    -------------------------------LPMPDRYWNGKMSL-----
nup84_apis                          -------------------------------TNMPDDYWKNEISL-----
nup84_scerev                        ------------------------------TDELILPLPS-HALTVQEVL
nup84_S_parad                       ------------------------------TDELILPLPS-HSLTVQEVL
nup84_S_mikat                       ------------------------------TDELILPLPS-HALTVQEVL
nup84_S_kud                         ------------------------------TDELIIPLPS-HSLTVHEVL
nup84_S_baya                        ------------------------------TDELIISLPS-HALTVQEVL
nup84_S_cas                         ------------------------------AEELITPLPM-YAKSLDKIL
nup107_candidaG                     ------------------------------DEEIQLYIPS-STESLSSIL
nup84_S_klu                         ------------------------------AEELIVKMPS-QPLSLQDTL
nup84_kluyveromyces                 ------------------------------NDELITDMDT-ACPSLSQVL
nup84_debaryomyces                  -----------------------------NDETLSLAIPKPQLSTVDDIL
nup107_pichia                       -----------------------------EQEILPVNIPKPQLNTIAEIL
nup84_celegans2                     -----------------------------ESLSLAISIPKPQSDSIEEIL
nup84_candida_A                     -----------------------------ESLSLAISIPKPQSDSIEEIL
nup84_giberella                     -------------------------NLTQSFPSFDAVQFHGEPETVDKRL
nup84_neurospora                    -------------------------RIAQQFPAFNAVLHHGDPHSVGKRL
nup84_magnaporthe                   -----------------------------------------------KSY
nup84_yarrowia                      ----------------------------KTKALIPLVCPGHVSSMQDALE
nup107_aspergillus|AN1190.2	    ----------------------------HSPTSPVAFQPEPAGYADFNKF
nup84_spombe                        ------------------------------ETQLPPVDSGLGLTPELIFN
nup84_ustilago                      S--------NPDLFDEGEHGAVQVLQGAIASIPTPAPQAGNASKSEIKVG
nup107_cryptococcus                 ------------------------------GEGGVGKDDVEEVEMAKGGL
nup107_dictyostelium                -------------------------------IEEDIDSPPSTCISQINTP
nup107_naegleria                    ------------------------------EDKLYVGSVLDSLKSNSRSL
nup107_phytophthora                 S--------QLVVG-----NNVHYLRHFSSLLDKTKNLKRYQVDLDSLFD
nup84_tpseudo                       ----------------------------------IEAFEGDDENGPLGSG
nup107_phaeodactylum                R--------------------------PPFPGTQFAQHELQQLRDTADIA
nup84_ostreococcus                  N--------FEPGEVVRDPTELETTDDAVDRLGEPRWPTRDVINATPKTV
nup107_volvox                       Q--------RSVEGAMSVVMGSAAGAGASTAAPAAAALLDGDTGPSSRGF
nup84_monosiga                      QGIAARDLQAFTADIMYEANDIGPTATLGTLRTGKSSLPNGKPLATSLDP
nup84_trichomonas                   --------------------------------------------------
nup84_cmerolae                      E--------------------------SQKPSSITSSEETIFSTASDIPN
nup107_giardia                      ------------------------------LAELLRHLPEEERLIASCDF
                                                                                      

nup107_populus                      SALLQKLHSGELVNEAVSRGCKEQHRQIEMDLMLGNIPHLLDMIWS----
nup84_arabidopsis                   PALLQKLHSGPTY------------------CFIPGVGKWCTKLLS----
nup84_oryza                         SALLQKLHSSDLVHETVSRACREQHRQIEMNLMSGNIAHLLDLLWS----
nup84_physcomitrella                VGMFDKLRNADLVHAKVKHSCNEQQRLVQMDLIMGNFSHLLDLLKD----
nup107_leishmania                   -GLAERLQSGYLPRAPLEEQLQMRFILQTLTCTDGKRSLLSTAPSAGPTS
nup107_trypanosoma                  -RLADRLESSYFATVSFEEKLQMRVILHFLSSDNADWTNVLNDLSR----
nup84_mus                           EKVFEELQA--TDKKRVLEENQEHYHIVQKFLILGDVDGLMDEFSK----
nup84_rattus                        EKVFEELQA--TDKKRVLEENQEHYHVVQKFLILGDIDGLMDEFSK----
nup104_homo                         EKVFEELQA--TDKKRVLEENQEHYHIVQKFLILGDIDGLMDEFSK----
nup84_gallus                        ERVFEELQA--TDKKRVIEENQEHYRVIQKFIILGDVDGLMEEFSR----
nup84_xenopus                       DSVFEELQA--TDKKRVLEENREHYHIIQKFVILADVDGLMDEFSE----
nup84_danio                         EKVFEEIQA--TESKRVLDATKEHYHVIQKFVILGDLDGLLEEFSD----
nup84_tetraodon                     EKVFEELQA--SESKRVLEETKEHYHIIQKFVILGDLDGLQDEFSD----
nup107_ciona                        DLVFNKIEN--SNDQIVREESDNPYHFIQRCIILNDMEAMMDKCLE----
nup84_drosophila                    EQIFEELNV--AKDASVRDFAQSQLGIIQRHLILDTCGELIQHMVR----
nup107_anopheles                    EQIFDALEA--HKNARISLAAKDVDKVIQKYIMLDDIPELMRTVDG----
nup84_apis                          KDVFKELHA--SKDPKIRMESNKPDHLIQKYLILDQIPKLMEEIDN----
nup84_scerev                        NRVASRH---PSESEHPIRVLMASVILDSLPSVIHSSVEMLLDVVKGTEA
nup84_S_parad                       NRVASRH---PSESEHPIRVLMASVILDSLPSVIHSSVEMLLDVVKGTET
nup84_S_mikat                       NRVAARH---PSESEHPIRVLMASVILDSLPSVIHSSVEMLLDVVKGTET
nup84_S_kud                         NKVASRH---PSESEHPIRALMASVILDSLPSIIHSSVEMLLDVVKGTET
nup84_S_baya                        NKLASRH---PLESEHPIRVLMASVILDSLPSVIHSSVEMLLDVVKGTET
nup84_S_cas                         NSLSERY---PMESESPMKVLMGAIILDTLPSVLHSSVEMLLDIIKGKES
nup107_candidaG                     NDLSNLK---PEESSHPLRTLIASIILGTTDSIVHSSVLQLFDAIKNSEQ
nup84_S_klu                         NIVSSQH---QSESEHPIRVLMGAVILNNVSSVIGSSVEMLLDVVKGIET
nup84_kluyveromyces                 NILAAKY---PDESEHPIRVLTASVLLNTIEPVMKSSTDMLLDVIKGRDE
nup84_debaryomyces                  NTLSKSENRVAEQSTHPLRVIMGGIMINQVSTLIHNIIRSLNTASKDND-
nup107_pichia                       NTILHSGNLLTQQSENPLRVIMGSVMLDNVPSLLHNLTSSLTGEPE----
nup84_celegans2                     NILSNANSEVSLESRNPLRIISGAIMIDKFESLIENLNQDLVNHNEN---
nup84_candida_A                     NILSNANSEVSLESRNPLRIISGAIMIDKFESLIENLNQDLVNHNEN---
nup84_giberella                     IRALESNPQIRAEANEPNKALQASLVAKEIGRHLYEQGVVISSSANQ-SE
nup84_neurospora                    VTLLETDLRTSNEATRPSKALQGAIIAHELGRYLTNQGLVLAKHANQRSK
nup84_magnaporthe                   VDGLVLRPTINSEAKSVSRTLHSSILSNGLDDFLIRQGDMLALESRSNSK
nup84_yarrowia                      LLAESSNIDVKRQAMNPIRTFVGAVINNTIETIASTSSDALRVAASTGQ-
nup107_aspergillus|AN1190.2	    VQYTKGNDRVGGEARNPYRTIQAAILGKNYDTFFTSLAKAVSQAATNRDG
nup84_spombe                        SLSNSSIASIQEEASHPLIKLQTHIICNKISEILSSAHIQLEAIRTGNAP
nup84_ustilago                      SLHGVFDKLSQTQAHSIHLQANNPYRLVQRSIISNNLPDLFNRFADNLG-
nup107_cryptococcus                 EEVFASMRN--LQNASISITMTEPYHVAQQMILLDRTEALFHGFADQLLE
nup107_dictyostelium                KDILEILKN-NTSQIEIKNQSENPYHQIQELIIADDYSILFNSLPN----
nup107_naegleria                    LEIVQSVNT--SSNEKIKIDAVQYHHVIQSYIICSQIPNLVQYLLDSVN-
nup107_phytophthora                 ELRGSPSELVRMQANQPHRQIQAKLVTAKFQFIVSSILDTVLFNPEDDAY
nup84_tpseudo                       GDLGDALQKLETATTNRVRVEGEDPFRGGMISFLVGSNALKEYIEECAFA
nup107_phaeodactylum                AEDEASVIHNILPSSVFDEVKDDDVVTDATSSFLVGKSSIASYLQDS---
nup84_ostreococcus                  EEILLVKMPERFPDADAHRTVQTHLILGKMKELLLDHMMRWIFPEDELDS
nup107_volvox                       GQFFAQHVMSPAALVNSGPVAVQALRQLQGLLVQGDIYELASHLFATLVD
nup84_monosiga                      DAAFRTDQNLHPEDQELLNILHQKVFALVRTGKVDKALEFCRTCNQPLLA
nup84_trichomonas                   ---EAKNPYDIKETIRQFPTPSNTQENLVFTVFRDGVDSLLK--------
nup84_cmerolae                      ESLFKAIKESGTRADSSRAAQLFAILPLIVDPSTRSQEEILRTLLKNARD
nup107_giardia                      LGLAAHLSNRCTSLRDGAASSTDFIALSNLCLLALHVLASLITVLNSLAN
                                                                                      

nup107_populus                      -W----------------------------IAPSEDDQNIFRPHGDSQMI
nup84_arabidopsis                   -E----------------------------DAKSSTAK--FRPHGDPHMI
nup84_oryza                         -W----------------------------VSPSEDDQNILRPRDDPDMI
nup84_physcomitrella                -W----------------------------TIP---KDTTIKFHGHPQIV
nup107_leishmania                   TA----------------------------LVGAAEWFDIVPEEGDSDAV
nup107_trypanosoma                  ------------------------------VKGVAQ--------SDPNGV
nup84_mus                           ------------------------------------WLSKSGSSLPGHLL
nup84_rattus                        ------------------------------------WLSKSRSSLPGHLL
nup104_homo                         ------------------------------------WLSKSRNNLPGHLL
nup84_gallus                        ------------------------------------WLSKDRSVLPGHLL
nup84_xenopus                       ------------------------------------WLSNGKNLLLGHLL
nup84_danio                         ------------------------------------WLGRN-TPLPAHLL
nup84_tetraodon                     ------------------------------------WLTAS-KPLPSHLL
nup107_ciona                        ------------------------------------WLDDA----SMQLL
nup84_drosophila                    ------------------------------------WVEKDTSQQSPHQL
nup107_anopheles                    ------------------------------------WLEGTEVVLIPQML
nup84_apis                          ------------------------------------MIN--TGTCDPHFL
nup84_scerev                        SN---------------------------------------DIIDKPYLL
nup84_S_parad                       SN---------------------------------------DIIDKPYLL
nup84_S_mikat                       SN---------------------------------------DIIDKPYLL
nup84_S_kud                         SN---------------------------------------DIIDKPYLL
nup84_S_baya                        SN---------------------------------------DIIDEPYLL
nup84_S_cas                         SN---------------------------------------DLLDEPYLL
nup107_candidaG                     EN---------------------------------------EIFNEPYLL
nup84_S_klu                         NN---------------------------------------DLFDEPYLL
nup84_kluyveromyces                 DN---------------------------------------ALFNESYLL
nup84_debaryomyces                  SD---------------------------------------SLISKSHLI
nup107_pichia                       ------------------------------------------ALKKPYIS
nup84_celegans2                     ------------------------------------------------IL
nup84_candida_A                     ------------------------------------------------IL
nup84_giberella                     SN-----LF----------------RWKPENI--ELNKEKFFQSTQHYGL
nup84_neurospora                    SN-----LI----------------PPVDLQVPDDLTHPKYFNLSDHSSL
nup84_magnaporthe                   QNELMSRLL----------------PSQDVHFSASSVVGGFANLSDHQWI
nup84_yarrowia                      ---------------------------------------PNAVSESSIIL
nup107_aspergillus|AN1190.2	    PS------------------------YVPDLEPTYVDDSLLIAAEDRDAL
nup84_spombe                        ES---------------------------------------GDLVTPPLL
nup84_ustilago                      -----------------------------------DMQTALEPATFARLL
nup107_cryptococcus                 LESG------------------------------------VSPELIAPLL
nup107_dictyostelium                ---------------------------------------LLLKNKTPEFN
nup107_naegleria                    ------------------------------------NPAEYTMSYLANLS
nup107_phytophthora                 NWD------------------------------LQLQSTVQADETSSLFL
nup84_tpseudo                       SLG-------------------------------------AGNEDEAFFL
nup107_phaeodactylum                --------------------------------------MADLDDAGEMQL
nup84_ostreococcus                  NVER-----------------------------------VSSEPLDIGLT
nup107_volvox                       RHSGDGAAANAF----------GDADGSAADVGGGLVAASANPERSRRTC
nup84_monosiga                      SCMLGAQLVHDENAYTSTIQADVTGNPQRELFLRMCREMCRDESCPPFLR
nup84_trichomonas                   --------------------------------------------EQNLPL
nup84_cmerolae                      TSES--------------------------------PSDFPDDSSDERIV
nup107_giardia                      RG------------------------------------MPGVYVRSPSGT
                                                                                      

nup107_populus                      RFGAHLVLVLRYLHAEEMQ------DSFREKLMTVGDLILHMYVMFLFSK
nup84_arabidopsis                   KFGAHMVLVLRLLFTDEIN------DSFKEKLNNVGDLILHMYAMFLFSK
nup84_oryza                         RFGAHIVLVLRYLFSDEME------DEFEEKLVAVGDLIINMYVRYLFSE
nup84_physcomitrella                RFGSHLVLVLRRILADTSD------EVVAEKLRIVGDLILNGYVIFLFTE
nup107_leishmania                   RLITHVVLAQDVAYGETLSP-----HAVQVRAGATLATSLARYAVFLALL
nup107_trypanosoma                  RLVSHLLLCLDTAYSEALHS-----RSVQVYS-TSLAEALTRYAESLVQL
nup84_mus                           RFMTHLILFLRTLG--------------LQTKEEVSIEVLKTYIQLLISE
nup84_rattus                        RFMTHLILFFRTLG--------------LQTKEEVSIEVLKTYIQLLINE
nup104_homo                         RFMTHLILFFRTLG--------------LQTKEEVSIEVLKTYIQLLIRE
nup84_gallus                        RFMTHLILFFRTLG--------------LQTKEEVSVEVLKTYIQRMISE
nup84_xenopus                       RFMTHLLLFFRTLG--------------LQAKEEVSVEVLKTYIQRLINE
nup84_danio                         RFMSHLVLFYRSLG--------------MQLKEEVCVDVLKAYISLLVKE
nup84_tetraodon                     RFMCHLLLFFRSLG--------------LALKDDL---------------
nup107_ciona                        RFLVHIILFLRTLG--------------VHLQTEHCDKTIEAYVRKLIAD
nup84_drosophila                    RFMAHIVLFLRQIG--------------RVEQERQAEKIVAAYVEALIAR
nup107_anopheles                    RFLTHFVMFLRQIG--------------KTFQEDIGDRVVKRYVEYLSTL
nup84_apis                          RFLAHLICFFRQIG--------------KNAKDKIGDKVLLAYVHILIEM
nup84_scerev                        RIVTHLAICLDIINPG-SVE------------EVDKSKLITTYISLLKLQ
nup84_S_parad                       RIVTHLAIFLDIINPG-SVE------------EVDKSKLITTYVSLLKLQ
nup84_S_mikat                       RIVTHLAIFLDIINPG-SVE------------EVDKSKLITTYISLLKLQ
nup84_S_kud                         RIVTHLAIFLNIINPG-SIE------------EVDKSKLITTYISLLKLH
nup84_S_baya                        RIVTHLAIFLDIINPG-SVE------------EVDKSKLITTYISLLKLQ
nup84_S_cas                         RVVTHLSIFIDVITPG-AVP------------KGDKYKLVTAYISILKMH
nup107_candidaG                     RVMTHTAIMFKIIDRH-ALN------------ETDTSKLITSYITILKFY
nup84_S_klu                         RIVTHLAIFIDMICPN-TID------------EADKSRLITAYVTILSLY
nup84_kluyveromyces                 RILTNLTIFLDIVSPD-TID------------ISNKSKLLTSYISLLSYY
nup84_debaryomyces                  RVITHLAIFELISEVNNKIN------------VKDTTKVMTLYVSKLSEL
nup107_pichia                       RVLTHLAIFQLLVVGTDNIN------------NEDITTIITSYTSKLAEY
nup84_celegans2                     RILVHLSIFIAIIKPWGDDQ------------SANLTAIITLYISMLSET
nup84_candida_A                     RILVHLSIFIAIIKPWGDDQ------------SANLTAIITLYISMLSET
nup84_giberella                     RIVAHIYLLINLLDKLHSNDDSLAPASSQPGVRRAQQNLLAGYANYLRLA
nup84_neurospora                    RVLSHVLIIFTTLNRLSETR-TISDAH-----QEAMENIIAAYISFLRLA
nup84_magnaporthe                   RTMSHIFIAISELESITKPD-QAPDRR-----LPTKEHILVSYIGYLRLA
nup84_yarrowia                      RVLVHLLLALRHGYGG------------QKELDISHYNIISAYVERLAGE
nup107_aspergillus|AN1190.2	    RIAAHLYVVADSAGYVRKDH----------QFLETASVNVIGYIADLEEA
nup84_spombe                        RILTHIILFLKISG--------------LAVDEYTSDSIIQAYIELLASA
nup84_ustilago                      RFFAHLILYLRLLSIS--------------LPDFACNAILSCYVQVLEAV
nup107_cryptococcus                 RFFTHLALILRTLSQP--------------VPVSAANAIIQAYLQILERE
nup107_dictyostelium                RFAVLLILFFRKREQYELIS---------TSEDCPENIVINEYVQHLINS
nup107_naegleria                    RFSAHFILTWISLNGS-------------FEKDECKDAIIVKYIHYLIAS
nup107_phytophthora                 RFAAHFIMFADFTDEH--------------FDAQAGHMILKQYIRHLVKH
nup84_tpseudo                       RFITHLILYVDTALPG----------FSFQLALPAEVLLLLKYTDYLASR
nup107_phaeodactylum                RFLTHLGLYLDSLAVGTTPIFIQG-------VSDWKNRMLLKYLQYLSTR
nup84_ostreococcus                  RFTAHALLFLESLLPEGGGLS------PGGELYFHLNKVLNLYVVHLIAN
nup107_volvox                       VLAAHMLLALEGLGALIRKLDVDPNFLEAQTTFDLAQRLLGFYTGMLLEQ
nup84_monosiga                      AIVASLCGATEPLLAVSQSWHDSLWAYATARQHQMQQKALHSRDVQLPTL
nup84_trichomonas                   AFKIHTVSVFHSCP----------------------SDLIKQFIEPIVNN
nup84_cmerolae                      SDLSHFSLCIATHLHWY--------------LTASKSDGCCSETHLLGDL
nup107_giardia                      ECVTKLRSIVGWYG--------------QFALKLCNNERTTNPAGPISSD
                                                                                      

nup107_populus                      QHEELVGIYASQLARH--------------------RCIDLFVHMME---
nup84_arabidopsis                   QHEELVGIYASQLARH--------------------RCIELFVHMME---
nup84_oryza                         QQEELVGVYASQLERD--------------------LCIELFVEMME---
nup84_physcomitrella                HQEDLVGVYASQLAPH--------------------LCVDLYVNFMD---
nup107_leishmania                   PR------YPFDEGLR--------------------AVTAMTLRLRD---
nup107_trypanosoma                  PH------YAPQDAMR--------------------AVIAMNLRLRD---
nup84_mus                           KHT---------------------------------SLIAFYTCHLP---
nup84_rattus                        KHT---------------------------------NLIAFYTCHLP---
nup104_homo                         KHT---------------------------------NLIAFYTCHLP---
nup84_gallus                        KHT---------------------------------DLIAFYVSHLP---
nup84_xenopus                       KQI---------------------------------ELIAFYVSHLP---
nup84_danio                         KQV---------------------------------ELIAFYVSHLP---
nup84_tetraodon                     --------------------------------------------------
nup107_ciona                        GRTN--------------------------------HLVATYTAALP---
nup84_drosophila                    GEP---------------------------------QLIAYYTASLS---
nup107_anopheles                    GSA---------------------------------HMVAFYTAALP---
nup84_apis                          DDP---------------------------------ILIAFYTAMLP---
nup84_scerev                        GLY---------------------------------ENIPIYATFLN---
nup84_S_parad                       GLY---------------------------------ENIPIYATFLN---
nup84_S_mikat                       GLY---------------------------------ENIPIYATFLN---
nup84_S_kud                         GLY---------------------------------ENIPIYAAFLS---
nup84_S_baya                        GFY---------------------------------ESIPIYATFLN---
nup84_S_cas                         GYY---------------------------------DCIPIYISFLE---
nup107_candidaG                     ELF---------------------------------DCIPAYMTLLS---
nup84_S_klu                         ELY---------------------------------ETVPVYISFLN---
nup84_kluyveromyces                 GLY---------------------------------DVIPVFVSFLS---
nup84_debaryomyces                  QLA---------------------------------ELIPIYLSFIPD--
nup107_pichia                       KLP---------------------------------ELIPIYLSFVPN--
nup84_celegans2                     NKS---------------------------------ELIPVYLSFIPD--
nup84_candida_A                     NKS---------------------------------ELIPVYLSFIPD--
nup84_giberella                     QLQ---------------------------------ELIPLYCSILE---
nup84_neurospora                    NLE---------------------------------EMIPLYCSKLH---
nup84_magnaporthe                   GLD---------------------------------ELIPLYCAKLQ---
nup84_yarrowia                      GHM---------------------------------ELVPLYVSFLD---
nup107_aspergillus|AN1190.2	    GLV---------------------------------DIIPLYASLLP---
nup84_spombe                        KKVN---------------------------------LVPLYIQYLS---
nup84_ustilago                      GEVN---------------------------------LVAMYASSLE---
nup107_cryptococcus                 GND---------------------------------KLVAMYAACLR---
nup107_dictyostelium                QQY---------------------------------ELVALYTSLLNN--
nup107_naegleria                    KQF---------------------------------ESIAFYTKFIHNRN
nup107_phytophthora                 RQL---------------------------------QFVPIYASRLP---
nup84_tpseudo                       RELWS--------------------------------HVAVYTSLLS---
nup107_phaeodactylum                EELW--------------------------------HLLVLYASLLP---
nup84_ostreococcus                  KRY---------------------------------ALVPAYVVHLR---
nup107_volvox                       DQLS---------------------------------LVPLYLCVLQQG-
nup84_monosiga                      RQTTGASDQRALLNEANSEVQSLSCLVSFLVFGFPCCFVVFLPSFLSLSL
nup84_trichomonas                   FALG---------------------------------IAFFYCSLAET--
nup84_cmerolae                      LLC---------------------------------AFIQRLREFSG---
nup107_giardia                      VIRAS-------------------------------SLVLLISAHLAP--
                                                                                      

nup107_populus                      ------------------LRLNSSVHVKYKIFLSAMEY------LPFSS-
nup84_arabidopsis                   ------------------LRMHSSVHVKYKIFLSAMEY------LSFSP-
nup84_oryza                         ------------------LRLNSSLHTMFKLFLSAVEY------LPFSS-
nup84_physcomitrella                ------------------LRLNDPVPVKYKLFRSAIEF------LPFFPD
nup107_leishmania                   ------------------PQHRASVYAAFIMAAREYEL------QRQNLS
nup107_trypanosoma                  ------------------ARQRASVYAAFLVACRCREL------QLT--K
nup84_mus                           ------------------QDLAVAQYALFLEGVTEFEQ------RHQCLE
nup84_rattus                        ------------------QDLAVAQYALFLEGVTECEQ------RHQCLE
nup104_homo                         ------------------QDLAVAQYALFLESVTEFEQ------RHHCLE
nup84_gallus                        ------------------PELAVVQYALFLEDVTESDQ------RHHCLE
nup84_xenopus                       ------------------QELAISQYAVFLENITDPDQ------RQRCLE
nup84_danio                         ------------------ADLAVSQYAQFLEEVTETEQ------RKHCLE
nup84_tetraodon                     --------------------------------------------------
nup107_ciona                        ------------------SELQIINYSAFLEAITDSNL------QKEYLE
nup84_drosophila                    ------------------NPLQVQLYSRFLEQVEQKRP------RELAVD
nup107_anopheles                    ------------------PAMQLLLYSQFLQTISDSQQ------RKQALE
nup84_apis                          ------------------RELQVTNYASYLENIKDHEQ------RRKCLT
nup84_scerev                        ------------------ESDCLEACSFILSSLEDPQV------RKKQIE
nup84_S_parad                       ------------------ESDCLEACSFILSSLEDPQV------RQKQIE
nup84_S_mikat                       ------------------ESDCLEACSFILSSLENPQI------RQKQIE
nup84_S_kud                         ------------------ESDCLEAYSFILSSLEDPQI------RQKQIE
nup84_S_baya                        ------------------EADCLEAYSFILSSLEDSQI------RRKQIE
nup84_S_cas                         ------------------DDEILNAYSFVLSTMNEPEL------RQNQLE
nup107_candidaG                     ------------------AEETIEAYSFVLSTIEESSE------KRKQIE
nup84_S_klu                         ------------------KQKSEEAYSFFLSNLVDSDV------REKQLQ
nup84_kluyveromyces                 ------------------QEEIVETYSFFLTNLIDPNL------RQKQME
nup84_debaryomyces                  ------------------EKDARECYSLFLSSITDSEE------RSKQIA
nup107_pichia                       ------------------EKDSREAYALFLSSLTDSSD------RSKQIE
nup84_celegans2                     ------------------EKDARETYSMILSSITDKEQ------QTRQLQ
nup84_candida_A                     ------------------EKDARETYSMILSSITDKEQ------QTRQLQ
nup84_giberella                     ------------------PPRSYEVLSYNLIPESDNQQ------RLLQLK
nup84_neurospora                    ------------------GQRVYEALSRNLIHILDNGT------RRVQIS
nup84_magnaporthe                   ------------------GERRYICMSRNLIHITDREL------QVRLLS
nup84_yarrowia                      ------------------SEDVTDQYSYYLANISDPSE------REQQIH
nup107_aspergillus|AN1190.2	    ------------------ELGQYLVLGDVLLEIVDERE------RRLLVQ
nup84_spombe                        ------------------NQVQYEAYSRFLILVDEESA------RSEQLQ
nup84_ustilago                      ------------------PQSATRSYANFLRSMDVNSS------REAKAN
nup107_cryptococcus                 ------------------EGSGEESYARFLWSMDPSAG------RDSRSE
nup107_dictyostelium                ------------------ESLQVDVYSRFLVNIIDPNQ------RQQLLV
nup107_naegleria                    -------------DTNVTYDYRSDVYAKSIIAIEKSEKENSKNLRSMLIA
nup107_phytophthora                 ------------------THGAIEIYVQMLSTVEDSLER-----ELCVKR
nup84_tpseudo                       ------------------PENIIDVYSSFLVHVHSDQE------RQMTLQ
nup107_phaeodactylum                ------------------ESVLTSQLPNMLQSLDSQEG------RRTIVE
nup84_ostreococcus                  ------------------HPLLIETYANFLDLLAPAVLS-----RKTLCY
nup107_volvox                       -------------LRSSMCKELLELHTRRLTGVDTVPSDG----SDQVLD
nup84_monosiga                      SLSLSLSLSLSLSHRENAQRNGRACLVVLLRRAEATSSRLAAIDQGVDTQ
nup84_trichomonas                   -------------------DEAVKLISDILTGLPYPDE--------KALQ
nup84_cmerolae                      -----------------KCESFLDLLARYTLAISAKELR-----IRAVIR
nup107_giardia                      -------------------AESIDLLASFLALLDDAHS------AALDLC
                                                                                      

nup107_populus                      EDDSKGSF------------------------------------------
nup84_arabidopsis                   VDDLHGNF------------------------------------------
nup84_oryza                         GDASKASL------------------------------------------
nup84_physcomitrella                IDETKGCV------------------------------------------
nup107_leishmania                   RSELEEQE------------------------------------------
nup107_trypanosoma                  REEVEALE------------------------------------------
nup84_mus                           LAKEADLD------------------------------------------
nup84_rattus                        LAKEADLD------------------------------------------
nup104_homo                         LAKEADLD------------------------------------------
nup84_gallus                        LAKEAGLD------------------------------------------
nup84_xenopus                       LAKEAGLD------------------------------------------
nup84_danio                         LATQAGLE------------------------------------------
nup84_tetraodon                     --------------------------------------------------
nup107_ciona                        LALEAGLE------------------------------------------
nup84_drosophila                    AALQAGLD------------------------------------------
nup107_anopheles                    QAYNFGLD------------------------------------------
nup84_apis                          AAEDANLN------------------------------------------
nup84_scerev                        TINFLRLP------------------------------------------
nup84_S_parad                       IINFLKLP------------------------------------------
nup84_S_mikat                       IINFLKLP------------------------------------------
nup84_S_kud                         IMNFLRLP------------------------------------------
nup84_S_baya                        IMNFLKLP------------------------------------------
nup84_S_cas                         LMKFLRLP------------------------------------------
nup107_candidaG                     LMSVLHLP------------------------------------------
nup84_S_klu                         LSNFLQLP------------------------------------------
nup84_kluyveromyces                 ISKYLGLP------------------------------------------
nup84_debaryomyces                  IAKKFSN-------------------------------------ITTPAG
nup107_pichia                       ISRRIAN-------------------------------------SISEVD
nup84_celegans2                     AAKKLTQPFVNINEGKDNGDVNVN------------VNDNVNDNVNVDVD
nup84_candida_A                     AAKKLTQPFVNINEGKDNGDVNVN------------VNDNVNDNVNVDVD
nup84_giberella                     LIKKAGIDVLQFVKTQ----------------------------AWLMYD
nup84_neurospora                    IMNRLGISVSEFVKRQ----------------------------PEIFLS
nup84_magnaporthe                   LMSKMGHNMVDFVNIQ----------------------------PQLYLD
nup84_yarrowia                      LANQYGVD------------------------------------------
nup107_aspergillus|AN1190.2	    LINKYGIDIEAVIAQQWDS-------------------------------
nup84_spombe                        LAKKYSLD------------------------------------------
nup84_ustilago                      ALRQAEQHDLDLTAVAR---------------------------------
nup107_cryptococcus                 ALLRAKKHN-----------------------------------------
nup107_dictyostelium                LAEKFGLNTQEIAQSVVKTITSG-------------SINTTSNSFENLEF
nup107_naegleria                    KAKEQGLN------------------------------------------
nup107_phytophthora                 ILEYAGME------------------------------------------
nup84_tpseudo                       QARQLFPKG-----------------------------------------
nup107_phaeodactylum                QMRELLPR------------------------------------------
nup84_ostreococcus                  AEAALWMEIE----------------------------------------
nup107_volvox                       SLARADRECYEALVALDYWFR-----------------------------
nup84_monosiga                      EVRDAANDILAAYALYLMAQREVEPLHTYLSEVYDEELQILMLAGYWMHV
nup84_trichomonas                   ITDYFKLP------------------------------------------
nup84_cmerolae                      LLWNSPIA------------------------------------------
nup107_giardia                      VMALEATAS-----------------------------------------
                                                                                      

nup107_populus                      ----------------EEIIERILLRSREVKG-----GKYDKSS--DVAE
nup84_arabidopsis                   ----------------EEIVDRVLSRSREIKL-----AKYDPSI--DVAE
nup84_oryza                         ----------------EEIIERVLSRSREPKP-----IKYDEDIF-DVAE
nup84_physcomitrella                ----------------LNILEKVLSKSREIKPGLQAGVKSEELERGGIGE
nup107_leishmania                   ----------------ARLVRQFVTADSDATVH----AEVQQLLYQQVAP
nup107_trypanosoma                  ----------------EKLVQMFCKADPVSEVH----DEVMRLLNQKVEP
nup84_mus                           ----------------VATITKTVVENICKKDN---GEFSHHDLAPSLDT
nup84_rattus                        ----------------VATITKTVVENIRKKDN---GEFSHHDLAPSLDT
nup104_homo                         ----------------VATITKTVVENIRKKDN---GEFSHHDLAPALDT
nup84_gallus                        ----------------VAAITKTVVENIRKKDA---GDFSHHDHM--LDT
nup84_xenopus                       ----------------VASITKTVVENTRKKDA---GEFAHHDFAPALDS
nup84_danio                         ----------------VAAITKTVVETIRERDT---DEFSHHDLTPALDT
nup84_tetraodon                     --------------------------------------------------
nup107_ciona                        ----------------IPAITKRVVESIRSIG----GVNQTVAPDSSIEL
nup84_drosophila                    ----------------VEQITRVTVQNIRLAH------QPLGEFGEPQSG
nup107_anopheles                    ----------------VPTITVYTVEWYRALE------ATEDELTPIASG
nup84_apis                          ----------------VEAITKLVVESIRSKN------IDIDPID--LKG
nup84_scerev                        ---------------ASNILRRTTQRVFDETEQEYSPSNE-----ISISF
nup84_S_parad                       ---------------ASNILRRTTQRVFEETEQEYSPSDE-----ISISF
nup84_S_mikat                       ---------------ASNILRRTTQRVFEETEHEYSPSNE-----ISISF
nup84_S_kud                         ---------------ASNILRRTTQRVFGETEGEYSPFNE-----ISISF
nup84_S_baya                        ---------------ASNILRRTTQRVFDETEQEYSPSNE-----ISISF
nup84_S_cas                         ---------------VTNILKKTTSRVFTETEPEYTPDEE-----ISVSF
nup107_candidaG                     ---------------CSEIIKKITQRVFDDTEQQYQPTQV-----MSVCF
nup84_S_klu                         ---------------TANILRRTAQRIFADTEQYYNPETT-----IAVNY
nup84_kluyveromyces                 ---------------IANILRRTAQRIFEETDQYYIVDSD-----IELTN
nup84_debaryomyces                  EESSAHADSGYNENKMFNILRRTVERVMIETEPLYKQSSK--VIVHDDIS
nup107_pichia                       EAMELAANT--QEDKMMNVLRRTVERVMKDTESHYKPQAV--IEVQDDIN
nup84_celegans2                     ADADMVIVEDDDNNKLINVLRRTVERVMIETAPNYERQQNDPVIVKDDES
nup84_candida_A                     ADADMVIVEDDDNNKLINVLRRTVERVMIETAPNYERQQNDPVIVKDDES
nup84_giberella                     DLGPPQHG----CPANGSFSIIAPGPPTARRGRPVKADFFG----DDE-K
nup84_neurospora                    DVHDLLQP----CEAKRKFKVLEDGPATLKYGRIVKPDFFG----DDEAE
nup84_magnaporthe                   DISEAVEDSPLLHTERHAIQILAAGPPSLKYGRVINPGVLGNNPTDPEDT
nup84_yarrowia                      ---------------IKACVKAAVARVFDESMS---QYVIPDIIAVKFDN
nup107_aspergillus|AN1190.2	    ----------VTAVKSAVEHTRTFKWVSKVIVRKDGIRELAPVKKDFIGT
nup84_spombe                        ----------------INHAALLAVEYVYDEVVSVSPEEVHTVYLKSIEE
nup84_ustilago                      ------CTVEMTFDELFPSIASEFDESSGLGGALKALGGSKKLDTIRFDV
nup107_cryptococcus                 -------------LDVALIARETVRLCLEEVVADPPKRLLAEPDIVPISI
nup107_dictyostelium                TGFATTINKNKQPKNKSTTTTKASTTETTTNTNTTTTPNLTNTIINQDSS
nup107_naegleria                    -----IQEIATIVAQKTLEQKASQDEVTNMFDAAFFLDPKNNPLKNLRER
nup107_phytophthora                 ---------------VLSTVLQSVVERLCEDYQLTAQEQQSKGQLVFLDT
nup84_tpseudo                       ---------------LDYYVLRSVVREMIMSDD--DENWHREAGEDLPPA
nup107_phaeodactylum                -----------------AGLDLVVLQNVVQATLQTTDTEN------SCVD
nup84_ostreococcus                  ---------------GPGGWREIVTRALSDSTS---------------LV
nup107_volvox                       -----------RCVERQQKPLEERSSFLETDIRKDELRVQLATFTFASRH
nup84_monosiga                      SDHQSQLRCLHVGQEFGLPVASAARRVVTVLQERDAGADLPQPEGDEFVN
nup84_trichomonas                   ---------------STKIVDAAIDNIISSRVD-----------DFDEDL
nup84_cmerolae                      --------------EIRDIISAVDEVSRSNEEAEIFADIVLEFWSFAWTH
nup107_giardia                      ----------------HEIVNSVQLTEMVQDLRLTAIRRMNQLANETAVH
                                                                                      

nup107_populus                      QHRLQSLEKATSIQWLCFTPPSTITNVKEVSVKLLLRALTHSNILFREFA
nup84_arabidopsis                   QHRQQSLQKAIAIQWLCFTPPSTIKDVKDVTSKLLLRSLMHSNILFREFA
nup84_oryza                         MHHLQALQKATVIQWLCFTPPSSIPDFQMISGKLLIRALMHSNTLFREFS
nup84_physcomitrella                LRQLQSVQKAQALQWLCFTPPETVPGVERIRAELLARALEHSNLLFREFA
nup107_leishmania                   TELLTHNKLAEKLMWEAMHADS---------LSDYLAVLHRGLSACCSFW
nup107_trypanosoma                  ATLLTHNPLAEAVMWRAMHADS---------PDDFIVALRHSLEACGSFW
nup84_mus                           GTTEEDRLKIDVIDWLVFDPAQRAEALRQGNAIMRKFLALKKHEAAKEVF
nup84_rattus                        ATTEEDRLKIDVIDWLVFDPAQRAEALRQGNAIMRKFLALKKHEAAKEVF
nup104_homo                         GTTEEDRLKIDVIDWLVFDPAQRAEALKQGNAIMRKFLASKKHEAAKEVF
nup84_gallus                        GTTEADRLKIDVIDWLVFDPAQRAEALKQSNAIMRKFLASKKHEAAKDVF
nup84_xenopus                       GTSEEDRAKIDVIDWLVFDPAQRAEALKQSNAIMRKFLASKKHEAAKEVF
nup84_danio                         ATTVEDQQKIDVIDWLVFDPAQRAEALKQSNAIMRKFLASKKHDAAKMVF
nup84_tetraodon                     -------KTIDIIDWLLFDPAHRAEALKQSNAIMRKFLALQKHDAAKMVF
nup107_ciona                        PVTIDDQRKIDSIEWLVFDPSQRCEALKQCNAVMRQFLASRKHEAAHDVF
nup84_drosophila                    EISAIDQRKISALEWLIHLPEQRGELLWQANAMIRTYLASSKVECMRQTF
nup107_anopheles                    RLTELDEQKISSLEWLTFYPDQRGELLWQSNTLIRYFLARRSIEAARKTF
nup84_apis                          TLTDTDIDKINALDWLIFYPSQREEALWQTNALIRYFLANEKIDAARKAF
nup84_scerev                        DVNNIDMHLIYGVEWLIEG-KLYVDAVHSIIALSRRFLLNGRVKALEQFM
nup84_S_parad                       DINSIDMHLIYGVEWLLEG-KLYVDAIHSIIALSRRFLLNGRVKALEQFM
nup84_S_mikat                       DVNNIDMHLICGVEWLIEG-KLYVDAVHSIIALSRRFLLNGRVKALEQFM
nup84_S_kud                         DINDIDMHLIHAVEWLIEG-KLYVDAVDSIIALSRRFLLNGRVKALKIFI
nup84_S_baya                        DINDIDMHLIYGVEWLIEG-KLYVDAVHSMIALSRRFLLNGRVKALEQFM
nup84_S_cas                         GITDTDKHLILAVEWLLQG-KLFTDALESVLALSRRFLINGKVKALDYFF
nup107_candidaG                     ETTKIDLHLINSVEWLLEG-KLYVDAMNSILALARRFLLNGKVKSLELFF
nup84_S_klu                         DISDIDRRLMSGAEWLLEG-KLYADAIDSIIALSRRFLINGKIKSLELFF
nup84_kluyveromyces                 EVSEVDQRLMNGVEWLIEN-GLYTDSIDTIIALSRRFLINGKVKALELFV
nup84_debaryomyces                  KVDEADYKLYRSVEWFFEN-SMHEDAISASITIMRRFLLCGKVSSLKQFG
nup107_pichia                       SVDDIDSKLYHSVEWFYEN-KMYEDAIVATIAIIRRFLLCGKLAPLKAFS
nup84_celegans2                     SVDEIDFKLYRAVEWFYEN-QMYGDAINATIVVIRRFLINGKLASLKKFA
nup84_candida_A                     SVDEIDFKLYRAVEWFYEN-QMYGDAINATIVVIRRFLINGKLASLKKFA
nup84_giberella                     FIDTAHENLIRSLEWLLLVQETWPSVFSMGTRIYKFFLRNMHLNAARQLM
nup84_neurospora                    EFDQEEGHILCSLEWLMLIDDLFVETCTYVIRAYKYFLKRTRLRAARALS
nup84_magnaporthe                   EFALPDEYLIRSMEWMLLVTGLLPETFEYGVRIYKYFFKHKRLVAARALA
nup84_yarrowia                      QVEDTDVRLYRAVEWFEDV-KMWSETIDASVKLLRRFLLCGKVGAAREAG
nup107_aspergillus|AN1190.2	    EISTQDERLIRSVEWLRFVDGQWGRICLLGTELYKKFFISGKLPAARELS
nup84_spombe                        PVEPSYKKLICTLEWLLIT-SQTDELLRFANLVYRFFLSIGELNSAYDLY
nup84_ustilago                      RLDGNEEALVKAIDWLTFDPTTYAEAITQSNALTRLFLSTGRLHAAKVLR
nup107_cryptococcus                 GLTEHDVVLIRSIEWLTILPETADDALVRSCQLVRYFLSKGQANAAQSLL
nup107_dictyostelium                ITTQDDLVKINSIQWLCFEKQLLIKAILQSNLLLRDFISLNKYGAASELL
nup107_naegleria                    QTTELDIKKINSIDWLCIEDINPFNCLLQTNLLIREFIDQGKLGAFELLM
nup107_phytophthora                 PTTEIDRRRIRTIEFLCFYVQHRAEALVRANRLTRQFLLEGKFAAVKELV
nup84_tpseudo                       GVSPKDARMMRSVFWLCYYPEHRPDALVCANMLLRKFLHASCESDSVDGN
nup107_phaeodactylum                TPTRLDVQKMRSIAWLSYSQDHTVDALVFSNSLLRHFLLGGRRASAILFV
nup84_ostreococcus                  NVHRGPEYRRLMLQWACVTSETYPEAVKHACLLLRQLMCQRTSIEVFAND
nup107_volvox                       NREYGPHQRARVARWLALPHIIAAEAVAEEAAELGAEVGDEADGATDAAA
nup84_monosiga                      DLHDTEVAVFAGLQWLLAEPALYPDALREVNAVLRRLIARRKIAGAETLL
nup84_trichomonas                   TEEELIDRKIEALGWLEIARCEEVAEKKVRKLLGKLALEKQYKGCSKLLQ
nup84_cmerolae                      VREQLRSGVGSVDEKDLHRLEYCLDLLKELGDNFASVHASSLMQVIREFY
nup107_giardia                      PLRLLGCSQIAISGRMPLG--HLLVYSVHAFLIRRFFMFEQYEIALKAAE
                                                                                      

nup107_populus                      LISMWRVPAMPIGAHALLSLLAEPLKQLSELPNSLE--------------
nup84_arabidopsis                   LIAMWRVPATPVGAHTLLSYLAEPLKQLSENPDTLE--------------
nup84_oryza                         LISMRRVPELPVGPHKLLAILAEPLKQKENLISLED--------------
nup84_physcomitrella                LLSLWRTTVVPAGPHRLLSLLAEPLKQVPEILASLEHP------------
nup107_leishmania                   LTEPEPEVEAIADVSSILTRRVLVEIQRRCETHEGG--------------
nup107_trypanosoma                  LAEPRAELDAITDVAGIIRRTILPNLRR----------------------
nup84_mus                           VKIPQDSIAEIYNQWEEQGM-------ESPLPAEDD--------------
nup84_rattus                        VKIPQDSIAEIYNQWEEQGM-------ESPLPAEDD--------------
nup104_homo                         VKIPQDSIAEIYNQCEEQGM-------ESPLPAEDD--------------
nup84_gallus                        VKIPQDSIAEIYNQWEEQGI-------EASLPAEDD--------------
nup84_xenopus                       AKIPQDSIAEIYSQWEEQAM-------DSALPAEDD--------------
nup84_danio                         AKVPEDSMREIYRQWEEQGM-------DTPLPAEEE--------------
nup84_tetraodon                     SKVPEDSMKEVYHQWAGVG--------QTTIPAEDE--------------
nup107_ciona                        VKIPSDSIDILYNEWHAQADK------DVPLPADAD--------------
nup84_drosophila                    RMVPADIVQQLVSLYGSVD----------NIPPREE--------------
nup107_anopheles                    AVIPADTMELIFTHYGSKD----------DIPCREE--------------
nup84_apis                          NKIPVDSIEAIMAEYPTMEGTLTNLTMTSNLSKKAS--------------
nup84_scerev                        ERNNIGEICKNYELEKIADNISK---------------------D-----
nup84_S_parad                       GRNSVGEICKNYELEKITEDISE---------------------D-----
nup84_S_mikat                       KRNSFEKICKNYELEKIAENISGNG-------------------D-----
nup84_S_kud                         KRNDIEEICKNYELEKIADDISE---------------------N-----
nup84_S_baya                        DRNNLGEIYKNYELEKMTQDISE---------------------N-----
nup84_S_cas                         RRNSMDDLLKAYKLEIISQRDSD---------------------------
nup107_candidaG                     ERNDLTTVINQIEIAIAVGKQPIN--------------------------
nup84_S_klu                         NRNDLNEIIKHHEMDKLASKSSNE--------------------------
nup84_kluyveromyces                 DNHDVPNLLKEYQLERLSSQE-ED--------------------------
nup84_debaryomyces                  KGKNFKQLIKEYDLESHINSISSPN-------------------A-----
nup107_pichia                       KGKNFKLLLVEYDTQLQTKSLIFQN-------------------E-----
nup84_celegans2                     KENNFKQLISDYDIETIGLKPEDDK-------------------DRKDGD
nup84_candida_A                     KENNFKQLISDYDIETIGLKPEDDK-------------------DRKDGD
nup84_giberella                     KRVSFTDVLQAAT---EDSSEE-----MDMYEDIPEFW-----AKQL--E
nup84_neurospora                    QRVPGREIIRRKTGILVGGEGD-----DGGVEWFADFA-----ASELPEE
nup84_magnaporthe                   ERVSCAEILRLKANLAIPDEEESIAWWDDVFSPANLEP-----AIDAMDE
nup84_yarrowia                      MRLNVPMLMQQYQADTLGADGNE---------------------------
nup107_aspergillus|AN1190.2	    RRMRLSDLSREFFGFDIADFYPGDYEDGTDRGTPEPSS-----PSKLRSF
nup84_spombe                        THIPSDALNTLSSSDGEPENDSK---------------------------
nup84_ustilago                      ERMPNEVLSSMDSLDLSMGQSIERAG------------------------
nup107_cryptococcus                 LSLPSLPTSSSLTNQSHLLELASYN-------------------------
nup107_dictyostelium                KSLPKDIVMIAKQQSPLNESDTNNIIKEFRDWENYITA-----NIRIN--
nup107_naegleria                    KKLHEQLDSKLDDVGLDSRQE-----------------------------
nup107_phytophthora                 EESLPEDSIGVLDLNRDSQVLREDD-------------------------
nup84_tpseudo                       NLHTPKVFIRILPKNLVTSAIEQCH-------------------------
nup107_phaeodactylum                EDFRLESVLELAEGNGEDEAADVD--------------------------
nup84_ostreococcus                  APVDGELRARVILLEELPEVAQEEAR------------------------
nup107_volvox                       MTAAAAARLDPWSYYDVLEFANCLCCEFSLGDNVTAAAGHRLFDEVLPEG
nup84_monosiga                      QSVPPALLEALADESTPQLAN-----------------------------
nup84_trichomonas                   TR------------------------------------------------
nup84_cmerolae                      SKDQISATKSMIRRERESGHPNIR--------------------------
nup107_giardia                      AISVYAQAKGLFQSSHEAGESVQLSE------------------------
                                                                                      

nup107_populus                      ---------DYVSENLKEFQDWSEYYSSDATYRNWLKIEIENGEVPP-LE
nup84_arabidopsis                   ---------DYVSENLQEFQDWNEYYSCDAKYRNWLKFQLENAEVT---E
nup84_oryza                         ---------PEVSDNLREFEDWHEYYSLDATYRSWLKFEMENASISP-EM
nup84_physcomitrella                ---------DRMEENLQEFECWRFYYECDGLYRSWFNIEQTNAEVPP-EH
nup107_leishmania                   -----------RAGELTGGAASPSTLSQSVSPVTEHERSEATFWYLL-SE
nup107_trypanosoma                  -----------------------DSIALSATP-TEMELAESHFWMTF-AA
nup84_mus                           -------------NAIREHLCIRAYLEAHETFNEWFKHMNSA-PQ---KP
nup84_rattus                        -------------NAIREHLCIRAYLEAHETFNEWFKHMNSA-PQ---KP
nup104_homo                         -------------NAIREHLCIRAYLEAHETFNEWFKHMNSV-PQ---KP
nup84_gallus                        -------------NAIREHLCIRAYLEAHEIFNKWFQHMNSA-PQ---KP
nup84_xenopus                       -------------NAIREHLCIRAYLESHEAFNEWFKHINSP-PQ---KP
nup84_danio                         -------------NAIREHLCIRAYLEAHEAFNEWFKHMNCP-PV---KP
nup84_tetraodon                     -------------NAIREHLCIRAYLEAHEAFTEWFSHSSSA-PQ---KP
nup107_ciona                        -------------NAIREHLCMKAYLGAHTSFKEWFKHLHTSKPQEY-QP
nup84_drosophila                    -------------CCLKEYLCYKAYLSGVDSFVEWNRLQQNRPKK-----
nup107_anopheles                    -------------VSIREYLCYQTYLAAIQGYNDWCQLFYNGKPK-----
nup84_apis                          -------------STIREYVCYKTYLDAQEGFAEWFSHYHHGKPA-----
nup84_scerev                        ---------ENEDQFLEEITQYEHLIKGIREYEEWQKSVS----------
nup84_S_parad                       ---------ENGDQFLKEITQYEHLIQGIKQYEEWQKSVS----------
nup84_S_mikat                       ---------EKEDQFLKEITQYEHLIQGIEKYEEWQKSVS----------
nup84_S_kud                         ---------EKEDQLLKEIIQYERLVRGIEEYEEWQKSIN----------
nup84_S_baya                        ---------EHQDQLMKEISQYEHLIQGIRKYEEWQKSVN----------
nup84_S_cas                         ---------EGPELKIEELLQYENLIHGLNRYEEWNKTIK----------
nup107_candidaG                     ------------SSTRKELSQYENLIQGFVEYENWQKSVN----------
nup84_S_klu                         -----------EDLTILEIKQYQNLLQGFKKYEEWKKSSS----------
nup84_kluyveromyces                 -----------HDLKTTELLQYTSLLSTFKKQEEWVKSSQ----------
nup84_debaryomyces                  -------SCIVSEDDKEELLNYDSLISGLLLIDDWKQFLKDNKING----
nup107_pichia                       -------PEIVTEEDKEELLAYASLIEGLILIDEWKKFVS----------
nup84_celegans2                     RDRDGDGDEKITEDTKQELIEYTNFIEALKLIDDWKLFII----------
nup84_candida_A                     RDRDGDGDEKITEDTKQELIEYTNFIEALKLIDDWKLFII----------
nup84_giberella                     RRDIRDVTPQQALSDARKFRELENLVRALDSLETVASLAELTN-------
nup84_neurospora                    LLALYAGDKEAVITQVRNMWELECLVKALDSMETLSSLAGLAR-------
nup84_magnaporthe                   DDVTPEVSREQLSIIARPYYELESAIKVMDCLETTAHVVHQTR-------
nup84_yarrowia                      ----------LDELVARELEQLYDLILFLDAVHSWEELMN----------
nup107_aspergillus|AN1190.2	    G----HKRNKSSNTSLQSTSQTRLLYVQSQTMRDLEQLILAFDALEA-FA
nup84_spombe                        ------------FRDAYELMNYRALCRALKFYQEWEELSKQE--------
nup84_ustilago                      --------WDTFFTALEAHVAYKHFWTTRPADAAASGARTADGMS-----
nup107_cryptococcus                 ----------RLFSLFSSHTYFADILFRQPSLTASKLEVHAWKKD-----
nup107_dictyostelium                ---------LWLQNYSNQPKISNYLPQSLNNNNNYINNNNNSFNNIINNS
nup107_naegleria                    -------------TIFKEYMFWTLYEKAITTYVSWNTHIKERPTFTT---
nup107_phytophthora                 ----------EIERAMREFLCWRAYIQACAQYDLWRNCINSPGAET----
nup84_tpseudo                       ---------VNDDNIAAEFESIKKFLEAHNRHAQFLDVISKTAPCHKSGN
nup107_phaeodactylum                -------------TWRREHMALQYYLDATQAIDHWREIISTVESTTK---
nup84_ostreococcus                  --------ANGAAAAAAELADWARYLAATEAISQWKQVWSVNESRRLDVA
nup107_volvox                       DGPVYLFDQDSNGQQQQEQEGMGMYGSDPGVIEARRDLAAQLRDRAAEVA
nup84_monosiga                      --------------LRKEHFALSVYVRALASFLEWSEVVLRGAPQAPQAL
nup84_trichomonas                   ----------------------GNLLTNQIERDSWNALVIA---------
nup84_cmerolae                      ------------LQEDAEWQCWCALLETEDLYLQWTDYMFDRGPTRR---
nup107_giardia                      ---------DEGTVLYRLHSECTCLLSALKGVYCSRWAEISRDAPLS---
                                                                                      

nup107_populus                      LSVEDKQR---------ATAAAKETLNSSMSLLLRKGNPWLASPDDETFE
nup84_arabidopsis                   LSEEENQK---------AVVAAKETLDSSLSLLLRQDNPWMTFLEDHVFE
nup84_oryza                         LSAEEKSQ---------AVAAAKETLELAFLLLYREDIPWLNAVESSPIE
nup84_physcomitrella                LSVEEKER---------AISAARVALEQAFALLTCDNGMWLAGVDTTVGA
nup107_leishmania                   ARGIATEH---------ATIAAQLNAAKHTAAFAGAAAASNRTLIYQLTQ
nup107_trypanosoma                  LRTAADQH---------AKTTARLDLALG---------GTDRTLEFQLVQ
nup84_mus                           TLLSQATF---------TEKVAYEHREKKYEMDHNIWKGHLDALTADVKE
nup84_rattus                        TLLSQATF---------TEKVAHEHKEKKYEMDHNIWKGHLDALTADVKE
nup104_homo                         ALIPQPTF---------TEKVAHEHKEKKYEMDFGIWKGHLDALTADVKE
nup84_gallus                        PLLPQASF---------TEKVAHEHKEKKYEVDYGIWKSFLDGLTSDVKE
nup84_xenopus                       TLVGQASF---------TEKVAHEHKEKKYEMDFGIWKGHLDALTSDVKE
nup84_danio                         TAPAQAKF---------TEKVAHEMKEAEYKIELENWQGRLGALTEDVKE
nup84_tetraodon                     APVPEVKF---------TEKVANEIRQKEYEVSLAAWSSRLDGLTVDVKE
nup107_ciona                        TIHQTSTFGSVS----IPELVAEEHRQKVSADKISAWDDKLRSLCDLVCD
nup84_drosophila                    PQTSHAASSQDN----FTERMASERKEQAHRSEVVRWEHKVKEQAKQTIE
nup107_anopheles                    PPP---AVKLSN----FTERVTSEHREATYRKELSNWELRVAELTNVTRD
nup84_apis                          PLE----------------------------------------------E
nup84_scerev                        ----------------------------------LLSSESNIPTLIEKLQ
nup84_S_parad                       ----------------------------------LLNSESNIPTLIEKLQ
nup84_S_mikat                       ----------------------------------LLNSESNIPTLIEKLQ
nup84_S_kud                         ----------------------------------LLNSESNIPTLIEKLQ
nup84_S_baya                        ----------------------------------LLNSESNIPSLIEKLQ
nup84_S_cas                         ----------------------------------LLNSESNIPSLIEKFQ
nup107_candidaG                     ----------------------------------QLNSESNIPSLIEKFQ
nup84_S_klu                         ----------------------------------LFNSQSNLPTLVKQFK
nup84_kluyveromyces                 ----------------------------------LFNTESNLRSLIKQFK
nup84_debaryomyces                  -----------------------------VLSKITPNSFWKSNHINNSIE
nup107_pichia                       -------------------------------TQINSQGKWLSTGVDSSID
nup84_celegans2                     -----------------------------------QGHPFKGSSVNSSLE
nup84_candida_A                     -----------------------------------QGHPFKGSSVNSSLE
nup84_giberella                     --------------------------------EEQKKNAGFWPAIGEEVK
nup84_neurospora                    --------------------------------EDSTNSRELWQHTNKEVR
nup84_magnaporthe                   --------------------------------DDGSRDREAAKSLADNAK
nup84_yarrowia                      ----------------------------------SPRTHENNTQIAHKVT
nup107_aspergillus|AN1190.2	    LTCEKVDKLK--------------------RRRDSGTIKGIKEEVHDALD
nup84_spombe                        -----------------------VFEDSAVTKASTSYKVWKKKLNFASRK
nup84_ustilago                      ---------------------------------KLERLNWVKALSQVVEQ
nup107_cryptococcus                 ---------------------------------LEACVEDVWKGTVGLIK
nup107_dictyostelium                IINSSIAFRLRG----NESYAEKLDIERRKKEYDDVYGQWNQNNINFGKE
nup107_naegleria                    -------------------QEGPFRTQADKIKYQSDLSQFNNTILKKWTQ
nup107_phytophthora                 ----------------------------LSLYSEEKEYLADLMFHVSRSA
nup84_tpseudo                       KPAHSLQDN--------FESEIADKMERNAFRQRKVGLCKIIIESAQRVS
nup107_phaeodactylum                LIDDRIDIGRLD----ETDVSVALKIERRALLEEKRKASFSVVRASNSAL
nup84_ostreococcus                  AQNTRPYAPNSAGEVTEDELAKARDAIDAVVALLRSENWLDDEALYDDME
nup107_volvox                       QWRLYYHLDAKLAAWSARHEEYEQAQATAVRRHDEAQEVDEDAELAGAAE
nup84_monosiga                      DTNASYLMR------------LNHDTMQHHYQQELTRWEQAFDSTTERTA
nup84_trichomonas                   --------------------------------------------ELKTTA
nup84_cmerolae                      ----------------------------------PRRPQSDDISELESYE
nup107_giardia                      ------------------------------LVNFPAARDVCIDACSDTEQ
                                                                                      

nup107_populus                      STMLVFLELHATAMLCLPSGECMHPDAT----ICTALMSALYSSVCEEVV
nup84_arabidopsis                   SEEYLFLELHATAMLCLPSGECLRPDAT----VCAALMSALYSSVSEEVV
nup84_oryza                         PSEHVFLELHATAILCLPSGECMLPDAT----SCTALTSALYSTVSETEV
nup84_physcomitrella                DTEVAWLELQATAVLMSASGVYLPPEPT----VCTTLSSALH-HCGGEAG
nup107_leishmania                   DEAALLCKLVEHTQRAVRHGGAVVYRDR----QCLTAIIKLVQQLTEAVT
nup107_trypanosoma                  DEAALMRELHSLARKALTYGGAVVHRSR----SCVTAVTWLLQVFVEEVV
nup84_mus                           KMYNVLLFVDGGWMVDVRED--AEDDPE-----RTHQMVLLRKLCLPMLC
nup84_rattus                        KMYNVLLFVDGGWMVDVRED--AEEDPE-----RAHQMVLLRKLCLPMLC
nup104_homo                         KMYNVLLFVDGGWMVDVRED--AKEDHE-----RTHQMVLLRKLCLPMLC
nup84_gallus                        KMYNVLLFVDGGWMVDVRED--AEEDPE-----RTHQMILLRKLCLPMMC
nup84_xenopus                       KIYNVLLFVDGGWMVDVRED--TEEDPE-----RSHQMVLLRRLCLPMMC
nup84_danio                         RIYNVLLFVDGGWMVDVRED--AEEDSE-----RSHQMTLLRRLCLPMMS
nup84_tetraodon                     RIYNVLLFVDGGWMVDNRQD--SEQDSE-----RSHQMAVLRSLCLPRLV
nup107_ciona                        KIYNVLLFPQG-WLMDMRDDGDSEEGEW-----RNHQMGLLRRVCIPYLS
nup84_drosophila                    LLYNVLMFPDKGWLVDPFIAKLPENAVQLSWDHRLLQMEKLRSICIPEIA
nup107_anopheles                    LLYNVLLFPEAGWLVDTDTTKPPPDDDE-DWLHRAVQMENLRKLCIPEIV
nup84_apis                          LPPYMDIYNATSYKVDSNNNNNDEPCTP-EEISRDHQMEKLRELCIPKIT
nup84_scerev                        GFSKDTFELIKTFLVDLTSSNFA-------DSADYEILYEIRALYTPFLL
nup84_S_parad                       GFSKDTFKLIRTFLVDLTSSDFV-------DSADYEILYEIRALYTPFLL
nup84_S_mikat                       GFSKDTFELIRSFLVELTSMDLI-------NSIDYEILYEIRALYTPFVI
nup84_S_kud                         GFSNDTFELIKTFLVDLTSLDLI-------NSTDYEILYEIRALYTPFLI
nup84_S_baya                        GFSNDTFELIKVFLVDLTSSDLT-------NSTDHEILYEIRALYTPFLI
nup84_S_cas                         AYTRSTHDLIENFLVNLSRDE---------GYTGRDIIYEIRALYTPYLI
nup107_candidaG                     GFSNDINILIKDFLVELCEDE---------KSENTAILYEIRALYIPYLI
nup84_S_klu                         EFSNGIYQLIKDFLVYLSEDE---------RVQDKEALFEIRALYTPYLV
nup84_kluyveromyces                 GFSNTIIKLVTTFLVDLIDNE---------EVNDSDVLYEIRALYTPFLI
nup84_debaryomyces                  KVTKTLTKLIFQWLSDLIAS----------ASKDRELFKEFRIIYVPYLI
nup107_pichia                       KTSKTLLNLIFKWFKNTSSE----------KDSDLAIYSEFRSIYVPYLI
nup84_celegans2                     KTEKVLKNILQNWLLELNNDNESPSPSS-FSSSSTTIVQEFRILYIPYLI
nup84_candida_A                     KTEKVLKNILQNWLLELNNDNESPSPSS-FSSSSTTIVQEFRILYIPYLI
nup84_giberella                     NTRENMQPLLKGWLLVGIEEG-------------DQELRDLREAYLSETV
nup84_neurospora                    AAKAYMQPVLKGWLLETIQP--------------DPDFQALREAYIPETV
nup84_magnaporthe                   LIKNYMKPLLKDWLLTSKNY--------------RKEFIQLREMYLPELV
nup84_yarrowia                      EIARQSDKLIHDWLIELLQQYTENQEIR---PQDYTHLSHLRQIYIPYVI
nup107_aspergillus|AN1190.2	    AISVHIDNILYDWLVTPRDE------------TEAAELEQIRTTYIPELF
nup84_spombe                        CVKSFTDLLQANWLHPSTLELKPDDDP-----LLYKTLMTIRNLYVPELI
nup84_ustilago                      ARDLDLVLLERDWLKIPLDTSGGGLETE----RRSRELFDIRQAYIPEIV
nup107_cryptococcus                 ERWLDLPSLSPKVEKDGKGLYEYEGEEE-----RQKQLKLIRHIFIPDLV
nup107_dictyostelium                AIVSIRSIIKTGWLCPLENQIGLFSEDD----QSGHEVTLIRKKCIPSLF
nup107_naegleria                    ENEIFLKQAKDNHLAIVQSPWLTIENVD---DSTKQEFAKLKQKCIPDIV
nup107_phytophthora                 AATLEVLHFENGWLLGCANDAAEDAAIRQRCLPALVFNLHFLQLESAKTI
nup84_tpseudo                       DALMEVLTFGGGWLVDSNADDLDDRTMTVEAEARAEEMKDIRSTFAPLAV
nup107_phaeodactylum                KALSAVLKYRGGWLLLDYDAASRHCDQN----ARSAELDALRRKILPHCI
nup84_ostreococcus                  QTGDATLRVVAIPVAKAFDDPLTSANMS--IEQIARDLETLLGSKFAQGV
nup107_volvox                       ELLQEGVELLHDFLMHLLQTGWQQELSTFEKALALSAASAADGLMLMRVT
nup84_monosiga                      SLLMNVLDFPGCWLVDLFPTADED--------QRAEQMRRLQVVCLPEVC
nup84_trichomonas                   QNLSEILLFKGGWMNR------------------CDIEDEVARSILMLVS
nup84_cmerolae                      ISLREWLKGVDDLALQALHS-------------CLNLLHAIAYLIHDRNL
nup107_giardia                      HLLDTLEFINNGQLNNYDTSGRYSKKMAQLEEQFTDGIEANGIKIDRFMS
                                                                                      

nup107_populus                      LRRQLMVNVTISPRDNYCIEIVLRCLAVEGDGLGSHQVSDGGVLGTVMAA
nup84_arabidopsis                   LDRQLMVNVSISSRDSYCIEVVLRCLAIKGDGLGPHNANDGGILSAVAAA
nup84_oryza                         LHRQLKVDVNVSSKDPCCIQVSLLCLAVEGDGLGLHEANDGGLLAAIMAA
nup84_physcomitrella                LMRQLTVEVDVNRRDINCVDVRLRCLPVSGDGLGLATGHDGGLLGSILAL
nup107_leishmania                   LSMLPGVVE-----------------------------------------
nup107_trypanosoma                  LSVRLAASR-----------------------------------------
nup84_mus                           FLLHTILHSTG---------------------------------------
nup84_rattus                        FLLHTILHSTG---------------------------------------
nup104_homo                         FLLHTILHSTG---------------------------------------
nup84_gallus                        FLLHTVLHSTG---------------------------------------
nup84_xenopus                       FLLHTVLHNTK---------------------------------------
nup84_danio                         FLLLTVLQRTE---------------------------------------
nup84_tetraodon                     FLLLSVLQNSS---------------------------------------
nup107_ciona                        NLLLTVLVDTGG--------------------------------------
nup84_drosophila                    LFLNEVMFKSG---------------------------------------
nup107_anopheles                    LLLHQLHTLTE---------------------------------------
nup84_apis                          LLLHSVMSEMN---------------------------------------
nup84_scerev                        MELHKKLVEAAK--------------------------------------
nup84_S_parad                       MELHKKLVEAAK--------------------------------------
nup84_S_mikat                       MELHKKLVEAAK--------------------------------------
nup84_S_kud                         MELHKKLVEAAK--------------------------------------
nup84_S_baya                        MELHKRLVEAAK--------------------------------------
nup84_S_cas                         IELHKGLVEAAK--------------------------------------
nup107_candidaG                     IELHKKLVEASE--------------------------------------
nup84_S_klu                         IELHKSLVSASE--------------------------------------
nup84_kluyveromyces                 MELHNNLISASE--------------------------------------
nup84_debaryomyces                  MELLQ--IYQYS--------------------------------------
nup107_pichia                       IELLK--IFQNA--------------------------------------
nup84_celegans2                     IELLT--IYENA--------------------------------------
nup84_candida_A                     IELLT--IYENA--------------------------------------
nup84_giberella                     LAYIGTLHFAGT--------------------------------------
nup84_neurospora                    LALVSSLHFAGA--------------------------------------
nup84_magnaporthe                   MGYASALHAAGT--------------------------------------
nup84_yarrowia                      LQLLSVYVRSRH--------------------------------------
nup107_aspergillus|AN1190.2	    LEYHSALYYCAH--------------------------------------
nup84_spombe                        LGLHNVYFSLED--------------------------------------
nup84_ustilago                      FRLHDMLVESSS--------------------------------------
nup107_cryptococcus                 LRLHNTLIEQSVLFP-----------------------------------
nup107_dictyostelium                KSLYTILVGIGS--------------------------------------
nup107_naegleria                    FCLYQLLSFAEE--------------------------------------
nup107_phytophthora                 MRLSHYPEDAKT--------------------------------------
nup84_tpseudo                       AMLYDTLDTTG---------------------------------------
nup107_phaeodactylum                SSYCEVCMETAVWMS-----------------------------------
nup84_ostreococcus                  VEVSATVGVTPGECPARVEG------------------------------
nup107_volvox                       LTVTCPPGSVSAPVGSRGENEWGQPTAPYPELQG----------------
nup84_monosiga                      VMLQRVLKEARR--------------------------------------
nup84_trichomonas                   NQLIDTYIASG---------------------------------------
nup84_cmerolae                      ESSSSDLSFCVR--------------------------------------
nup107_giardia                      LRSMETAVANQC--------------------------------------
                                                                                      

nup107_populus                      GFKG------------------------ELARFQAGVTMEISRLDAWYTS
nup84_arabidopsis                   GFKGSDIYGTYFSFTYDLPPFSIEIWGCELTRFQAGVTMDISRLDAWYSS
nup84_oryza                         GFKG------------------------ELNRFQPGVSIEISRLDAWYSD
nup84_physcomitrella                AAKG------------------------EMPHFQSGLALEVVSMDAWRWD
nup107_leishmania                   ----------------------------------SDVEEESPPSCDELSR
nup107_trypanosoma                  ----------------------------------SSVIVEY---------
nup84_mus                           -------------------------------------------------Q
nup84_rattus                        -------------------------------------------------Q
nup104_homo                         -------------------------------------------------Q
nup84_gallus                        -------------------------------------------------Q
nup84_xenopus                       -------------------------------------------------Q
nup84_danio                         -------------------------------------------------R
nup84_tetraodon                     -------------------------------------------------R
nup107_ciona                        -------------------------------------------------R
nup84_drosophila                    -------------------------------------------------D
nup107_anopheles                    -------------------------------------------------R
nup84_apis                          -------------------------------------------------E
nup84_scerev                        -------------------------------------------LLKIPKF
nup84_S_parad                       -------------------------------------------LLKIPKF
nup84_S_mikat                       -------------------------------------------LLKIPKF
nup84_S_kud                         -------------------------------------------LLKIPKF
nup84_S_baya                        -------------------------------------------LLKIPKF
nup84_S_cas                         -------------------------------------------LLKIPKF
nup107_candidaG                     -------------------------------------------LLKIPKF
nup84_S_klu                         -------------------------------------------SLKISSF
nup84_kluyveromyces                 -------------------------------------------NLKVSTF
nup84_debaryomyces                  -------------------------------------------RLNNWSY
nup107_pichia                       -------------------------------------------REKDWKY
nup84_celegans2                     -------------------------------------------RAQNWKY
nup84_candida_A                     -------------------------------------------RAQNWKY
nup84_giberella                     -------------------------------------------GLS-RDN
nup84_neurospora                    -------------------------------------------TLS-RDY
nup84_magnaporthe                   -------------------------------------------SST-RDY
nup84_yarrowia                      ---------------------------------------------IDPRF
nup107_aspergillus|AN1190.2	    --------------------------------------------IVSSEI
nup84_spombe                        --------------------------------------------------
nup84_ustilago                      ---------------------------------------------VVPIN
nup107_cryptococcus                 ------------------------------------------------YF
nup107_dictyostelium                --------------------------------------------------
nup107_naegleria                    --------------------------------------------------
nup107_phytophthora                 --------------------------------------------ELARPL
nup84_tpseudo                       ------------------------------------------------MW
nup107_phaeodactylum                ---------------------------------------SSMDDAVAQLS
nup84_ostreococcus                  ----------------------------EYGQVVVQISTECNDEDRASLY
nup107_volvox                       ------------------------------AALLEFRQALDSGLRRAAAE
nup84_monosiga                      --------------------------------------------------
nup84_trichomonas                   -------------------------------------------------E
nup84_cmerolae                      ------------------------------------------------IW
nup107_giardia                      ----------------------------------------------CLKY
                                                                                      

nup107_populus                      ADGTLEGPATYIVR---GLCRRCCLP-EIILRCMQVSVSLMESGNPPECH
nup84_arabidopsis                   KEGSLETPATYIVR---GLCRRCCLP-ELVLRSMQVSVSLMESGNPPEDH
nup84_oryza                         GHGSVESTAAYIIR---GLCRRCCLP-ETILRSMQASIALSEAGDSLDHC
nup84_physcomitrella                ENLVLRTPATYILQ---GLARRCCLP-ELILRCMELKVFLAASRGAEDVD
nup107_leishmania                   MQQVYGLMEELHSA---GYLHPALLP-QQSASALYAQIRAMRVSYGQRVH
nup107_trypanosoma                  LRHVFELIEQINDS---GYVEPSLMP-QQSARDLFAAVRSLRMACGQKAH
nup84_mus                           YQECLQLADMVSSE---RHKLYLVFS-KEELRKLLQKLRESSLMLLDQGL
nup84_rattus                        YQECLQLADMVSSE---RHKLYLVFS-KEELRKLLQKLRESSLMLLDQGL
nup104_homo                         YQECLQLADMVSSE---RHKLYLVFS-KEELRKLLQKLRESSLMLLDQGL
nup84_gallus                        YQECLRLADMVASE---RHKLYSVFS-KEELRKFLQKLRESSLMLLDQDL
nup84_xenopus                       YKDCLRLADIVSSE---NQKLYTVFS-KTEMRNLLQKLRESSLMLLDLQL
nup84_danio                         HQESLRLADIIASD---QHKLYEVFS-KDELQKFLQKMRESSLLLLDKGL
nup84_tetraodon                     HQ------------------------------------------------
nup107_ciona                        YKECGQLANVLASE---EYKLYEVLC-SQSM-------------------
nup84_drosophila                    FAGCVRLADEISSE---NRQLYKVYT-KHKLAELLAKIADASLELLNSKL
nup107_anopheles                    YSENLLLADVLSSE---TRKLYSVFP-KHKLAETLIKIAESSLTLMNARK
nup84_apis                          HAECIQLADILASE---QYQLYKVFQ-KGRLREVFKKICESSLVLMDQKK
nup84_scerev                        ISEALAFTSLVANE--NDKIYLLFQS-SGKLKEYLDLVARTATLSN----
nup84_S_parad                       ISEALAFTSLVANE--NDKIYLLFQS-SGKLKEYLDLVARTATILN----
nup84_S_mikat                       VSEALEFTSLVANE--NDKIYLLFQS-SGKLKEYLDLVARTATLLN----
nup84_S_kud                         ISEALTFTSLVANE--NDKIYLLFQS-SGKLKEYLDLVARTVTLLK----
nup84_S_baya                        ISEALTFTSLVANE--NDKIYLLFQS-SGKLREYLDLVARTATLLD----
nup84_S_cas                         ISEALNYTDLVANE--TDKIYLLFQT-SGKLKEYLQLVAHTATLVDYSKQ
nup107_candidaG                     ISRALELTNFVANE--SERIYVLFQE-SGKLKEYLDLVAKTAILAEDIK-
nup84_S_klu                         INEALNLTNLVANE--TDKIYLLFQS-SGRLKEYLQLIARSATLLAH---
nup84_kluyveromyces                 VQEAIDLSILVANE--TDKIYLLFQS-NGKLTTYLQMVAKASALFGR---
nup84_debaryomyces                  MRKALKLVTEVANED-ENDFLNCFVN-CGRLDEFLVRCGEISVIASERGI
nup107_pichia                       MRSAFSLINDVANEE-QNDFLSCFLK-CGRLDEFLVKAGEVSIVAVEKGI
nup84_celegans2                     IKQAYQLINEVADDQ-SNDYLDCFIK-SGRIKEFMAKCGELSIISCEQGI
nup84_candida_A                     IKQAYQLINEVADDQ-SNDYLDCFIK-SGRIKEFMAKCGELSIISCEQGI
nup84_giberella                     LLECMELASVVAER--DSDLSTAFVE-ARRMKELVEVFAACSKALAISTT
nup84_neurospora                    FLECMELAAVVAEK--ASAVSQEFVK-SGRIKELVEAYASCSKALAIFAS
nup84_magnaporthe                   LLECMDLAAQIAAE--GSDLAELLVK-TGRMKELLESFASCSKALAIWTT
nup84_yarrowia                      VTDAIELSVLVADD--QQQIYRDFVD-SGRLEEFLQCIFQASALMN----
nup107_aspergillus|AN1190.2	    LVQCMNLAMQVAEN---EPLTRSFVA-GKRMAELMDALALSSKAMVNAHA
nup84_spombe                        YDSCFALANEVASE--DLKLYHCLIK-SGRLVEYVSYLGKAGECSLSTPN
nup84_ustilago                      LNMALRLAEIVADER-HKVYLEFIRSNANLLQDYMLRVREASLLLLNNGG
nup107_cryptococcus                 LQRALELASIVADG--RYRVYEGFLP-LATIAGGAEMVGGGEKGVSRLEV
nup107_dictyostelium                IQKSSQLCNQIANE---RFRWYSIFS-KKELQEILQLVRESSIKLLN---
nup107_naegleria                    YDACMQLADIIADD---TRGLYKCFS-QKQLIDFLKLMSVCELLFIDKQQ
nup107_phytophthora                 LEKSIEVADVVADE---HYAVYNALD-QDQCRDLLHGFRESAVSLAFVES
nup84_tpseudo                       MEQALSLASIVAYD---GHRLHETFN-DYDMDKFLGSIAESHLKL-----
nup107_phaeodactylum                ESPSAVLDSLDSPQD-GEISPIAPFYWPQQALEIANVVASETYGILSAFG
nup84_ostreococcus                  QDVSLAMADCVKGDLPGQEVTLDVQSVGGSSETLVHALCRAICVPSLVIQ
nup107_volvox                       RQVEVEVAEETGPQGHGHVKLSLAVPAEARQWDALVGLVCGVVRGDLDGV
nup84_monosiga                      FRECYDLANMVALNS--NNLYAAFAANKNRLLEFLANMRQVGVAVLEDTL
nup84_trichomonas                   TERAMAVPAMICCP---TKNMLRWLK-PSDAKELLLKIKNVGIAQFKAAN
nup84_cmerolae                      CSNLLSNVYEISQN---PTACRVLPRRADVFVDLMSFIPPETLRLLTQRL
nup107_giardia                      CELMFRMGSLCANSNFMEDARLYYDKLGEFVVWIVTKDNVTGSILANFLK
                                                                                      

nup107_populus                      DE---LMELVACPDTGFLQLFSQQQLQEFLLFEREYEICNMELQEELAS-
nup84_arabidopsis                   DE---LIELVASDETGFLSLFSRQQLQEFMLFEREYRMSQLELQEELSSP
nup84_oryza                         DK---LIELVASSESGIMHLFSQQQLQEFLLFERECYLSKMELEEEQLEQ
nup84_physcomitrella                DESTDLIGLVASKETALHRLFSQRQLQIFLLLERNMTICRMESCRDHAPH
nup107_leishmania                   KR---QVVTALRQRAGGAAAEVGRVGAVVAVDGT----------------
nup107_trypanosoma                  DL---LVEEAKKVAVTQQQLFVTSQPKW----------------------
nup84_mus                           DP---LGYEIQS--------------------------------------
nup84_rattus                        DP---LGYEIQS--------------------------------------
nup104_homo                         DP---LGYEIQL--------------------------------------
nup84_gallus                        DP---LGYEIQS--------------------------------------
nup84_xenopus                       DP---LGYEIQS--------------------------------------
nup84_danio                         DP---LGYEIQP--------------------------------------
nup84_tetraodon                     --------------------------------------------------
nup107_ciona                        --------------------------------------------------
nup84_drosophila                    DP---WGYPITT--------------------------------------
nup107_anopheles                    DP---FVGDAAKK-------------------------------------
nup84_apis                          DP---WGYPK----------------------------------------
nup84_scerev                        --------------------------------------------------
nup84_S_parad                       --------------------------------------------------
nup84_S_mikat                       --------------------------------------------------
nup84_S_kud                         --------------------------------------------------
nup84_S_baya                        --------------------------------------------------
nup84_S_cas                         NY------------------------------------------------
nup107_candidaG                     --------------------------------------------------
nup84_S_klu                         --------------------------------------------------
nup84_kluyveromyces                 --------------------------------------------------
nup84_debaryomyces                  KGIFH---------------------------------------------
nup107_pichia                       SGIFY---------------------------------------------
nup84_celegans2                     TGIFSGTTKTTESI------------------------------------
nup84_candida_A                     TGIFSGTTKTTESI------------------------------------
nup84_giberella                     GERRTTGTSSKKVRELGWSRDLWSVKP-----------------------
nup84_neurospora                    -EKKAISKETKKIREHGWSRELWSVKPQ----------------------
nup84_magnaporthe                   DLKKGQGPNSKKYRETGWSRELWTIKP-----------------------
nup84_yarrowia                      --------------------------------------------------
nup107_aspergillus|AN1190.2	    KPDARSAGGESLGLWTVTVNEEDEEGQILGTASISSTTELLEHWFDGREW
nup84_spombe                        GLFSL---------------------------------------------
nup84_ustilago                      DVFQKAVES-----------------------------------------
nup107_cryptococcus                 YMDKIREVALEVLKSGNGNAFKVRRLA-----------------------
nup107_dictyostelium                --------------------------------------------------
nup107_naegleria                    KEGNTVN-------------------------------------------
nup107_phytophthora                 MQTCPPSDQD----------------------------------------
nup84_tpseudo                       --------------------------------------------------
nup107_phaeodactylum                TAEKKQLVSDLAEASVANLFYTTKRD------------------------
nup84_ostreococcus                  AAQVEAATRTGTTQIIEMTADPKFGVHKYFAPTELRWLLELGREIGLTIL
nup107_volvox                       PPLLLVSLEADRATSLAVCRRCCLGQVVMRCAGLRVSLVGLGADAESPQA
nup84_monosiga                      PHTCLTFAPMVTFLSPLSPLSLSLSLSLSLSLSLSRSSFYNVPDTVKMTK
nup84_trichomonas                   TE------------------------------------------------
nup84_cmerolae                      GHAWTVVRTRKELSMYDQ--------------------------------
nup107_giardia                      EPVIKDMLGYISKGILCVEPMMLTEA------------------------
                                                                                      

nup107_populus                      --------------------------------------------------
nup84_arabidopsis                   --------------------------------------------------
nup84_oryza                         LPADG---------------------------------------------
nup84_physcomitrella                F-------------------------------------------------
nup107_leishmania                   --------------------------------------------------
nup107_trypanosoma                  --------------------------------------------------
nup84_mus                           --------------------------------------------------
nup84_rattus                        --------------------------------------------------
nup104_homo                         --------------------------------------------------
nup84_gallus                        --------------------------------------------------
nup84_xenopus                       --------------------------------------------------
nup84_danio                         --------------------------------------------------
nup84_tetraodon                     --------------------------------------------------
nup107_ciona                        --------------------------------------------------
nup84_drosophila                    --------------------------------------------------
nup107_anopheles                    --------------------------------------------------
nup84_apis                          --------------------------------------------------
nup84_scerev                        --------------------------------------------------
nup84_S_parad                       --------------------------------------------------
nup84_S_mikat                       --------------------------------------------------
nup84_S_kud                         --------------------------------------------------
nup84_S_baya                        --------------------------------------------------
nup84_S_cas                         --------------------------------------------------
nup107_candidaG                     --------------------------------------------------
nup84_S_klu                         --------------------------------------------------
nup84_kluyveromyces                 --------------------------------------------------
nup84_debaryomyces                  --------------------------------------------------
nup107_pichia                       --------------------------------------------------
nup84_celegans2                     --------------------------------------------------
nup84_candida_A                     --------------------------------------------------
nup84_giberella                     --------------------------------------------------
nup84_neurospora                    --------------------------------------------------
nup84_magnaporthe                   --------------------------------------------------
nup84_yarrowia                      --------------------------------------------------
nup107_aspergillus|AN1190.2	    NWMYITNGGYDAVEASWPTLRVRAQEPPTNRHTYPYARWPGASQPAVLER
nup84_spombe                        --------------------------------------------------
nup84_ustilago                      --------------------------------------------------
nup107_cryptococcus                 --------------------------------------------------
nup107_dictyostelium                --------------------------------------------------
nup107_naegleria                    --------------------------------------------------
nup107_phytophthora                 --------------------------------------------------
nup84_tpseudo                       --------------------------------------------------
nup107_phaeodactylum                --------------------------------------------------
nup84_ostreococcus                  DK------------------------------------------------
nup107_volvox                       GSQLVLLLGVPDEASGMGMESGLLELLSPSQLANVLAVESVTQVLHMRNL
nup84_monosiga                      VKRTKKFALVKRMQSAKDPQLMKNKKKQAEDAKKEKKKTAELGESS----
nup84_trichomonas                   --------------------------------------------------
nup84_cmerolae                      --------------------------------------------------
nup107_giardia                      --------------------------------------------------
                                                                                      

nup107_populus                      -------------
nup84_arabidopsis                   -------------
nup84_oryza                         -------------
nup84_physcomitrella                -------------
nup107_leishmania                   -------------
nup107_trypanosoma                  -------------
nup84_mus                           -------------
nup84_rattus                        -------------
nup104_homo                         -------------
nup84_gallus                        -------------
nup84_xenopus                       -------------
nup84_danio                         -------------
nup84_tetraodon                     -------------
nup107_ciona                        -------------
nup84_drosophila                    -------------
nup107_anopheles                    -------------
nup84_apis                          -------------
nup84_scerev                        -------------
nup84_S_parad                       -------------
nup84_S_mikat                       -------------
nup84_S_kud                         -------------
nup84_S_baya                        -------------
nup84_S_cas                         -------------
nup107_candidaG                     -------------
nup84_S_klu                         -------------
nup84_kluyveromyces                 -------------
nup84_debaryomyces                  -------------
nup107_pichia                       -------------
nup84_celegans2                     -------------
nup84_candida_A                     -------------
nup84_giberella                     -------------
nup84_neurospora                    -------------
nup84_magnaporthe                   -------------
nup84_yarrowia                      -------------
nup107_aspergillus|AN1190.2	    RTKTKVLAFRELE
nup84_spombe                        -------------
nup84_ustilago                      -------------
nup107_cryptococcus                 -------------
nup107_dictyostelium                -------------
nup107_naegleria                    -------------
nup107_phytophthora                 -------------
nup84_tpseudo                       -------------
nup107_phaeodactylum                -------------
nup84_ostreococcus                  -------------
nup107_volvox                       ERYRQREEEMLR-
nup84_monosiga                      -------------
nup84_trichomonas                   -------------
nup84_cmerolae                      -------------
nup107_giardia                      -------------
                                                 
