# Supplementary material for: Comparative Genomic Evidence for a Complete Nuclear Pore Complex in the Last Eukaryotic Common Ancestor
Source: PLoS One. 2010 Oct 8;5(10):e13241. doi: 10.1371/journal.pone.0013241 (PMC2951903; doi:10.1371/journal.pone.0013241)
Supplement: File S1 — Alignments and phylogenies. (2.39 MB ZIP) [file pone.0013241.s007.zip › Neumann_SI4/Neumann_nup_align/nup120-160new.aln]

CLUSTAL X (1.83) multiple sequence alignment


nup120_populus                      --------------------------------------------------
nup160_os                           --------------------------------------------------
nup160_at                           --------------------MEENRRNPSAGMEVPVAGGGNVVKWIEISV
nup120_physcomitrella               -------------------------------MELPLLEN-SAVRWTVVRV
nup120_mus                          -------------------------MAAAGSLERSFVELSGAERERPRH-
nup120_rattus                       -------------------------MAAAGSLERSFVELSGAERERPRH-
nup120_homo                         -------------------------MAAAGALERSFVELSGAERERPRH-
nup120_gallus                       --------------------------MAAGLAERSYMELGPAPRAPPRR-
nup120_xenopus                      -------------------------MAASVNLERSYMELIGAERETSRRN
nup120_tetraodon                    -------------------------GKMAAALERSFIEICGFERETLNR-
nup120_danio                        ---------------------------MAGVLERSYIEICGFERETVSR-
nup120_drosophila                   --------------------------MPTSKLQANMSYREVIPRNLSPAE
nup120_apis                         ------------------------------MEEFLLGYREVVPDQTVPEK
nup120_debaryomyces                 ---------------------MDLSYATVNIMGYKR-HLAAQTVKLPLKY
nup120_pichia                       ---------------------MDVSYSLSNIAGFKS-HLPVQKITLPLKY
nup120_candidaA                     ---------------------MDVSYSFTPLTGYKD-SLVNQHVKLPLNY
nup120_scerev                       --------------------MACLSRIDANLLQYYEKPEPNNTVDLYVSN
nup120_Skud                         --------------------MACLSRIDANLLQYYEKTKPNNIVDLNISN
nup120_Sbay                         --------------------MACLSRIDANLLQYYEKSKPNNTVDLYINN
nup120_Scastel                      --------------------MTHLSKIDANLLQLRKAKDYSNVVNLRLDG
nup120_Skluy                        -----------------MTSASYLSKLDINLQELNPLNQIRTLVNLHIDD
nup120_kluyveromyces                --------------------MTSFSRLNTNLLQLKSKHSSDNAQHLYVNG
nup120_candiG                       --------------------MAQLAKVDLDLLQICQGNGEFVHLLENSKG
nup120_magnaporthe                  --------------MDSREPLFLYKETRLNLEPFPCATVHLHLRASHASQ
nup120_neurospora                   --------------MSARDFEILYKETRLNLEPSTSSSIVQIRVGSHNQS
nup120_gibberella                   --------------MDSGDTQYVFKETRVNLDPPTTSSVVTIRVPSNSIH
nup120_aspergillus                  -------------------MAKIYKDTQVDLRPYSPSTIVNIPIPTQTGS
nup120_anopheles                    -------------------------------MSEMYREVPLIQQAIVGGN
nup120_ostreococcus                 -------------------MSVACETPRATARATSTTRARTFVVDVDAGV
nup120_ciona                        ------------------------------MMDDSLIFLEVPLMSTCSDI
nup120_volvox                       --------------------------TRLDLLDGAEPAGLLFTLYLQYGD
nup120_monosiga                     ---------------------------MLKTVAVSSWRRGQLPEPTRLLA
nup120_yarrow                       ---------------------MVAKTFREEPVGGTHQQVEYLFPNVEIDG
nup120_ustilago                     ------MPLPYTPYKLASASLAPSASFAGSHNRDEDAIAVPTPQHTGLED
nup120_cryptococcus                 ----------------------MATYIPHHLVHVHLPAPPSIPASIPELR
nup120_spombe                       --------------------MNELKHAVVPIDLQSFCLEGTLALWVPALE
nup120_dictyostelium                --MSDNTMNTEEIENENGFDIINDFNKVLKYNEISLKSFSDHSSNQWREF
nup120_celegans                     MQPRPLFLNSNGAPYGGVFGSIHHCFVKFYIAKCQNMKLIMELVYGSEIS
nup120_naegleria                    --------------------------MVNSYYYENMLKSAHFHDNVGVQC
nup120_phytophthora                 -----------------------MRPLLQEAQFACFEDDEGVTSELSTLP
                                                                                      

nup120_populus                      --------------------------------------------------
nup160_os                           --------------------------------------------------
nup160_at                           P---SPSVSSSSIGANSSEDNECVQLPLSEDYASSSVIGEPSISFVWRIN
nup120_physcomitrella               P---AGAPSSLTPCCPRAIDVG------GGATLSSSPSAPRAATVVWRIH
nup120_mus                          F---REFTVCDIGTASAAFGTVKYSESAGGFYYVESGKLFSITRNRFIHW
nup120_rattus                       F---REFTVCDLGTANAAFGAVKYSESAGGFYYVESGKLFSITRNRFIHW
nup120_homo                         F---REFTVCSIGTANAVAGAVKYSESAGGFYYVESGKLFSVTRNRFIHW
nup120_gallus                       L---CEVSFSPPGTAPVPSG--RYGDSAGGFCYRECAQLGAATRNRCVRW
nup120_xenopus                      F---RDLSLRP--DVNLVIGGPKYADCAGGYCYSESSSLLSATRNRFLHW
nup120_tetraodon                    F---REVTVNLG-LSALPGG-VKFPDSAGAFHYEDSGKLLSVTSNRFIHW
nup120_danio                        F---RQITLNLAGVGASSGG-VKYADSAGGFSYEDSGKLLSVTSNRFIHW
nup120_drosophila                   W---IEVKINTG-TQSTLQD-LKTFETSGGYCYKNTK--NVQTRNRFIYW
nup120_apis                         W---NEIKLNTGGSQSTLQD-IKVPERAGGYSYNDGS--KYFTRNRFIYW
nup120_debaryomyces                 ------PSTS-----QKYTPNEQFHRQLASTGDIVNLSKINSSFIDQISY
nup120_pichia                       ------PSQN-----QEQNTNERFHALLAETGAIIDLSAS-QSYIDFVSW
nup120_candidaA                     ------PTIDNHNPKKSTTPNNEFHKKIATTGKIINLPKQ--SIVPAVSI
nup120_scerev                       ------NSNNNGLKEGDKSISTPVPQPYGSEYSNCLLLS----NSEYICY
nup120_Skud                         ------CDNKNRLKDGERSIATSLSQPSGSEYSNCLLLS----NSEYICY
nup120_Sbay                         ------NGKNNKLKNGESVITTPISQHHGSEYSNCILLS----NSEYICY
nup120_Scastel                      ------SDQN---ISKEQIQSNSMVD---VDYSSSIELS----NGEYVCY
nup120_Skluy                        ------QTQD-----KNISQAN-------SNYSNTLQLS----RNEHVAY
nup120_kluyveromyces                ------NVGS-----STEEITS-------VEYSKLLQLKL---IDESLSF
nup120_candiG                       ------SPES-----------------FASAYSQSMRLT----NGEFLCY
nup120_magnaporthe                  ------RSDTNGR----ASENDPTYRLKGLASSSAIFYRKHGGFPRAFLW
nup120_neurospora                   S---FSRSTTASARAINAADDEKAYRTRNIATASSVYYRKHHASPRAFHW
nup120_gibberella                   G---RSHRKAAGE---NSSEDETSFRVKNLASSSSIYYRIWHDTPRSFLW
nup120_aspergillus                  QNRARFAISSLTDLAEPIAKDEDEFARRYIATQGSVYFRKRNVYPRAFLW
nup120_anopheles                    E----SKSLSISSGGYNAMLMDSKTPEIAGGFRLNHIVNGVTLLNRFIYW
nup120_ostreococcus                 R---ASADDWRASKRHRGEGGETPSDGARGARGGGVVDSKTGDVIAWNVG
nup120_ciona                        S-------YFQDINVDSYSENSASAENISFEEAGGGIQVVHQLRKHHIYW
nup120_volvox                       K---------------------------PGASLAARVLQLGYQLFQVREY
nup120_monosiga                     G------QLVGLDDRRHGYDVDEQDTSFDANADVRAGGYGLSASAHCVSW
nup120_yarrow                       S---KLITKKVVDERKRKLESDDAEEVFLRRYVSKEGQMFQSSTNGEFSV
nup120_ustilago                     EPEPINVAHHHAVDARLYFPSYSSTDLDGGFALARVVAGGRELQLLWSNL
nup120_cryptococcus                 VP---VDEPIPIPDEAYEEPLHPDHAVSVVHDTANNILARNIFNGYVLEL
nup120_spombe                       N-----DSEDDSEAIETADDNEKLFKKECVAYDAGVYTSNKSKGSQTLRW
nup120_dictyostelium                TIDSNSQGYYGYSNNNDINFIQDKFTSTPYRSGGFNYKKSPLTDGRFIIW
nup120_celegans                     FTDGFAIKPARTFVVNTNAPLHSNGFDVQPSAGVATFPHCSNYGDRIFLW
nup120_naegleria                    D-------SGSFSFVDNNLEKNLVWQTIGGDLVLHELDFKATSCTKTLVI
nup120_phytophthora                 S-----FVISSPSVRSQPPKSFARVRALECSGSGSFYFQNETLRDRFVCW
                                                                                      

nup120_populus                      --------------------------------------------------
nup160_os                           --------------------------------------------------
nup160_at                           KTSPNALELLQLSAKSGFPITGLRFVFAQTLSPFAFVYADEGGDSGRLVY
nup120_physcomitrella               AESSKVLEIIEISSHQDLHRRGLHLLFEEDLTTFACVVPSQIP--GKAQY
nup120_mus                          KTSGDTLELVEESLDLNLLNNAVRLKFQNYNILPGGVHVSETQNHVIILI
nup120_rattus                       KTSGDTLELVEESLDLNLLNNAVRLKFQNYSLLPGGVHVSETQNHVIILI
nup120_homo                         KTSGDTLELMEESLDINLLNNAIRLKFQNCSVLPGGVYVSETQNRVIILM
nup120_gallus                       TTSGDTLELVEESLDTELLNNAVRLHIQGCPLLPGGVHLCEVQNHLVLLL
nup120_xenopus                      TSYADTLELVEISLDINLVNNAVRLRILNCSILPGGVHICETPNNIVVLI
nup120_tetraodon                    STSGDTVQLVEQSLDTNLLNNGVKLKFSHCTVLPGGVSIQETLNNVVILI
nup120_danio                        STSGDTVQLVEQSLDTNLLNNAVRLRIPQCLLLPGGVSIQETLNNVIILI
nup120_drosophila                   RTYQDVLELSEVSLDISLQRNHLRLRFTDSAVLN--VSLTEQGTSVTLLV
nup120_apis                         RICHDVLELVEHSLDINLANCRVRYKFTDTPILDG-ISIHETINSVIILI
nup120_debaryomyces                 VVLNDMKTISFTPLNSQVNNFRLKFQSLQVVLPHELKSNHCISVYYEKSE
nup120_pichia                       DLLADLKTITLSPINSSVKKLELPLQNIQVTLPHKIVSSKSVSITYQSDQ
nup120_candidaA                     SVYNDMKTIVLTPMEFQSSSIGFQFQNLIIDLPHSTISTNCITFYYHQDH
nup120_scerev                       HFSSRSTLLTFYPLSDAYH-----GKTINIHLPNASMNQRYTLTIQ---E
nup120_Skud                         HVSSKSTLLTFYPLSDAYN-----GKTINVHLPSASMNQRHTLTIH---E
nup120_Sbay                         HLSSKSTLLTFYSLSDAYN-----GKTINIHLPNASMNQRHTLTIR---E
nup120_Scastel                      QLSANYRLLTIYSLSAAIS-----GTTINIHLPDESMNKHHTLTIF---E
nup120_Skluy                        HFAFDYSVLILYSLSDAIT-----GKTIVIHLPTSTLNKHYTFTIK---E
nup120_kluyveromyces                QWCNNYTVLSIYSMKETFA-----RKTIYIHFPKPLLNKWFTAVVYESSE
nup120_candiG                       HISTDYKSISFYNFKNASD-----GRTIIIHLPAKLMHEHHTLVVE---E
nup120_magnaporthe                  RVLDSGYTLSVQSVDVCRPE-----QAADAPLTLHIHFPSPLKPNCIALA
nup120_neurospora                   RVLENDTVLSIRAADVCKPNPHQQHNDTDAPLVLNLRFPSPIRTSCIGFS
nup120_gibberella                   RILEDGTLLSIRAVDVCKKS-----QAADFPLFLNFHFSVPIQPGCVAFS
nup120_aspergillus                  RVVNESTVLEIQCVDLTKGG----IENHEYNITLRLDFQDKILPSGVALA
nup120_anopheles                    RTCRETILFSEICLDRNDIYFEMKITFEGSPVLAIQCCKTSNSPLIMIIV
nup120_ostreococcus                 GEFGGDVCVIKSTRGWAVRVVTPSALAPSCACASDGERVDVVLATADGAF
nup120_ciona                        KTSGNTLELFEYATNTDMQQIQFRITFTGSKIAPGFKLVNTGGQLVILCA
nup120_volvox                       GCLAELAALAGATGGSEAGPQFLRGLGITCALALDRQLGRDVVAVTERGV
nup120_monosiga                     LSQGRQLQLRETRLQLSQEDAVLVFEFPSPIVPDPVFFERDGRLIALVVL
nup120_yarrow                       RFFDESHIMEVTGVN-------------HDRKSVRIYFPEGLQNHCTCVT
nup120_ustilago                     KESTSAAGPSSKVLTKQHSFSASLSPKLASEPARTFLFPAPLLPGLGMFV
nup120_cryptococcus                 RPFGPTIAKQRQNIETGSEIVRIFFPEPLRALSPGLIRLSNEEDRLFIIV
nup120_spombe                       SIFQN-RTLTIFDVSLNSK------KEPLSKFNVKIHFPSNVMKDGVAFS
nup120_dictyostelium                RLVNKSSTLELCEHYSHHSLESNQIRIHFNNTSIIGDVFIQELNDYVIIM
nup120_celegans                     RAIGQKLFIEERSLLYSITDGSLCIDFTRTPIIPGTSITIFEEGVLCIVV
nup120_naegleria                    KSPENSIFLPGTSIKQTSRGIVIWLLSSNRTLFCLSINKKEKSFIEGITE
nup120_phytophthora                 RVLKNVVLLREWSLNTTLKQNGVRLEFPAPVVSTGVFAVESWEDDAVTIN
                                                                                      

nup120_populus                      --------------------------------------------------
nup160_os                           --------------------------------------------------
nup160_at                           FLYS-LTPSGVVYVLKLSNTLAYKSGSVFPLDHLI---------------
nup120_physcomitrella               VVWV-LTVGGVIYRVHVTG----AAAGWMLCGNQQ---------------
nup120_mus                          LTNQ-TVHRLILPHPSRMYRS-ELVTESQMQSIFT---------------
nup120_rattus                       LTNH-TVHRLILPHPSRMYRS-ELVTESQMQSIFT---------------
nup120_homo                         LTNQ-TVHRLLLPHPSRMYRS-VLVVDSQMQSIFT---------------
nup120_gallus                       VTVQ-SVHRVLLPHPAYAYRG-DLITESQMQSVFT---------------
nup120_xenopus                      LTNQ-TVHRLILPHPSRMYRS-EIISDSHIQSIFT---------------
nup120_tetraodon                    CTNQ-SVHRLVLAHPTRMYRS-DFVTELHMQSVFT---------------
nup120_danio                        VTSQ-SVHRLVLPHPTRMYRS-DLVTELQMQSIFT---------------
nup120_drosophila                   VTVS-SVHRYVFPLKVAGQEGGAASPEDLLSQSIF---------------
nup120_apis                         ATVS-SVHKLSFPHPERIHKN--VSTQSIFSETST---------------
nup120_debaryomyces                 TEDE-GWIIMDLIDENYLFITLKISLTDFIVEDNQK--------------
nup120_pichia                       SGNEDGYIIVDLVDENFLFVTLRFALSDFIVANNS---------------
nup120_candidaA                     -------ILIDLIDQNYLFITLKIAIDRFILGGQQ---------------
nup120_scerev                       VEQQ---LLVNVILKDGSFLTLQLPLSFLFSSA-----------------
nup120_Skud                         VKQQ---LLVNVILKDGSFLTLRLPLSFLFSSD-----------------
nup120_Sbay                         VNQC---LLANLILRDGSFLTLQLPLSFIFSSD-----------------
nup120_Scastel                      IGGS---VQINVILKEGSYLTMTLPVDYILNNV-----------------
nup120_Skluy                        VDNK---LTMDLILKNGVYLNVFVPVEFLFSRT-----------------
nup120_kluyveromyces                TTSN---LCFDVILKDGIFINLSLPIDFILSRTRQ---------------
nup120_candiG                       QEGV---IVVDVILESSAFLTMRLPLEYIFGIEN----------------
nup120_magnaporthe                  DSKNSDALNVFAIDESNNLYALLLKADVFRKPSAV---------------
nup120_neurospora                   DPEAHDALCVHVVDQSNQLHTITLRPDHFRKRPAT---------------
nup120_gibberella                   DHEEHDSLCVFVLDQAYQLYSFHLRPDLFRKRSAI---------------
nup120_aspergillus                  DLEDHDVLNLFVITASKELHTLALRPEFFRKPASI---------------
nup120_anopheles                    TTAF--VHRISVEMPASMDHQKRFLHDSIISHLNE---------------
nup120_ostreococcus                 VVRVRVRLDGDFDDDGSYEAIVGRAPSSMSGVQRIG--------------
nup120_ciona                        TTNRVYKVHLPISRLKERYLLSGLSTSHFENAKNR---------------
nup120_volvox                       GAGVAAAGSRRAERISEAAGCFFRAAASLASDAGET--------------
nup120_monosiga                     ADGTFVHLAFPAPAQGLAMRFFHNYEQIVGSLG-----------------
nup120_yarrow                       EKDG--VLYIDSISNSFLLYSVKLPFALFNEDNTEH--------------
nup120_ustilago                     DPSSNRLYVIAATTTGFLYRLEFSAPHLFHQAKLASNW------------
nup120_cryptococcus                 ISQANVIYRLNFPLGTFRQGTDDRFIFTTQGEEWLED-------------
nup120_spombe                       FSEHSDTTIIYAITHARVLYYIRLSKTWFQLPDAR---------------
nup120_dictyostelium                VTTISKTIYRFLLPHPSIIEHSDSRVGIKRKVEVDSFGSGSGNNNKRNYK
nup120_celegans                     PTAS-AIHRFYARLHSKGHDTFSILARIKEDDDFRRFR------------
nup120_naegleria                    NNLQVDSFNIGTSDQEIEGTYNRLQQKSIFNGLFG---------------
nup120_phytophthora                 VVTHAGTIHRFTYSVPRDTGLSIFSQANTKAFPEP---------------
                                                                                      

nup120_populus                      --------------------------------------------------
nup160_os                           --------------------------------------------------
nup160_at                           ------HLDVRPYLNESRVTSVAASPGFIFLGRSDGCVSCFQ-PIVYFQK
nup120_physcomitrella               ------HDASVDIQRMHEVTAFAVTPNVFCLGGQTGSIICVP-FGTGSPS
nup120_mus                          ------DIGKVDFRDPCNSQLIPSVPGLSPGS-TTSAAWLSS-DGEALFA
nup120_rattus                       ------DIGKVDFKDPCNYQLIPTVPGLSPSS-TTSAAWLSS-DGEALFA
nup120_homo                         ------DIGKVDFTDPCNYQLIPAVPGISPNS-TASTAWLSS-DGEALFA
nup120_gallus                       ------DVGKINFRDPSSYYLIPSVPGLAANS-VASAAWLSS-DGEALFA
nup120_xenopus                      ------DIGKTNFHDPSNTYVIPAIPGRAPNT-TASTAWLSS-DGEALFA
nup120_tetraodon                    ------DVGKQSLQDPSSSAVIPGFVGQMGSP-ITSTAWLSQ-SGEGHYA
nup120_danio                        ------DIGKLNLNGPAHSYVLPFTQGPHSSPPSTSAAWISH-QGEALFA
nup120_drosophila                   ------YDVNDKINDPSTYYVTDGFGT----MPNAAVSYLTQDSQSAYFA
nup120_apis                         ------QNIKKTMEDPHMFHVITNAGTTNSPVPHAAASWFIP-PQEALFA
nup120_debaryomyces                 --AKFSLNNFDQWGRISIPYSFELRSPPSFMKAIDSRNIIISLKDGGLLH
nup120_pichia                       --SKFSLGNFDQWGHISVPYSFEMRSDPYLVKTVDPLKVIVSLKDGGFLI
nup120_candidaA                     ----LTLDNFEEWGYISVPYSFELRSSPFLLKCLDNLNLIVSLKDGGLLH
nup120_scerev                       ------NTLNGEWFHLQNPYDFTVRV-PHFLFYVSPQFSVVFLEDGGLLG
nup120_Skud                         ------YTLTGEWFHIQNPYDFTVRV-PHFLYFVSPEFSVVFLEDGGLLG
nup120_Sbay                         ------DTLDGEWFHIQNPYDFTVRI-PHFLYFVAPEFSVVFLEDGGLLG
nup120_Scastel                      ------NELDQSWFTIKTPYDFQVRV-PHLLCVVSADFSVVCLEDGGLLG
nup120_Skluy                        ------SKLPFEWFKVLNPYDFSVRL-PHYLYAVSSSFSVVFLNDGGLLG
nup120_kluyveromyces                ------NEYPENWLKVLNPYDFSVRP-PQCLFHVDNTFSVVFLKDGGLLG
nup120_candiG                       -------VLDDNWLSMQSPYDFTVRR-PHLLHKVSQDFFVVFLEDGGLLG
nup120_magnaporthe                  ------DAIPAESLEPFLPTAFSFKH-VHRMVAVSSDQLLATLHDGGVLV
nup120_neurospora                   ------DGGLGELCKSYSPPGFGFKQ-PHRLVVVNHEQLIVTMHDGGILR
nup120_gibberella                   ------DAGISDLGKVQAPAGLGFKH-PHRMIAVNAETLLVTVNDGGMIR
nup120_aspergillus                  ------DQNISDWCKSYIPAPLAFSH-PHRLHASSPLELFISLDSGALLR
nup120_anopheles                    ----------NNMLDPLNCYNFTNDI----VVPVAATVTNTSNNMQCQIA
nup120_ostreococcus                 ----ACGAAAAILCDASGCAIVRTDRLTTVCELQTSTLSRVWNTIKGSSG
nup120_ciona                        ----------FDFDYPDN--------------IVTASACLSSAHATFVFA
nup120_volvox                       --LRTILGDLRVELAGGIKQHLTQHKGPASTAAGPQSSQQQQRREVAMLQ
nup120_monosiga                     ---------------TAIVQIAPCATAIACLTAESEVILAYPDVHNGELE
nup120_yarrow                       ------YDTSRFFQQQEDYGIRSRKPLLLKSLKGQSNELVLSLCDGGLMK
nup120_ustilago                     --SSEYRIQHIASSESVITASLRGAANAAQLYVVDSGLALVTCADGTIIK
nup120_cryptococcus                 ------WEVPEHLIGACGGVGATTVLNGDTVVLGGGDGGIVIVTRSGNYS
nup120_spombe                       --------LDDDWCLCYRPISFLNQK-PDLMAAISTSEICVSFFNGGLTK
nup120_dictyostelium                SIFSNLLNSNLDNQWSRVRGVLPDSFEPTVIRYYSATKLIIGSSGSGSTW
nup120_celegans                     ------TSHSLSTPGRPIRASVTHHPSRNTISYCTAEGQLVIVTLGSYTE
nup120_naegleria                    --------SGSQDSNNMEFFKTYSEHFPTCLCAIDSQAVIVGLANGNLLR
nup120_phytophthora                 --------TPATRSRCDVMQTLHSNEILTVALWVNEYNLVLGTDSGRVLG
                                                                                      

nup120_populus                      --------------------------------------------------
nup160_os                           --------------------------------------------------
nup160_at                           SSGFH---------QELRDDTGFGR-LGTVVAAVQDLFISEVHGRNYLCV
nup120_physcomitrella               TSGAESPFELKDADHGIRGLWGFVS-RGKSAGSVRSLVARLVNGSFFLFA
nup120_mus                          LPSASGGIFVLKLPPYDVPGIASVV-ELKQSSVMQRLLTGWMPTAIRGDH
nup120_rattus                       LPSASGGIFVLKLPPYDIPGIASVV-ELKQSSVMQRLLTGWMPTAIRGDH
nup120_homo                         LPCASGGIFVLKLPPYDIPGMVSVV-ELKQSSVMQRLLTGWMPTAIRGDQ
nup120_gallus                       LPSAAGGIFVIKLPPHDVPGVVSVV-ELKQSSVVQRFLTGWMPTAIRGD-
nup120_xenopus                      LPSISGGILVIKMPPHDMEGLVTIA-ELKQSSVMQRLLTGWMPSSIRGDQ
nup120_tetraodon                    LASPAGGILIVTLPPHDAQGREQLV-ALPQ---------GLLGVVLR---
nup120_danio                        LASPSGGIAVVTLPAHDQDGSVSIL-ELKQSSMMQRLA-GWMPTAIRGDQ
nup120_drosophila                   VAYQS-KLLLHVMKCS--TGHTITH-EIKEPKLMPWFLSNLKG-ALTGRS
nup120_apis                         FAYNSGTILLLRLDIK--TGLVHSN-ELKQDSIVPRFLSGIAT-AFRGRN
nup120_debaryomyces                 LQRS-----EHLKDFAVHNFSDPTS-LLPLNFVSGLFKRDTSNQDIVLDG
nup120_pichia                       FKRS-----AILEDVEVGTFSEASS-ILPFTFLSGIFKKDP-RQEVVLEG
nup120_candidaA                     FKRD-----EELGEINVFNFQEQGT-LIPF---LGFFGSGK-QKDVVLDG
nup120_scerev                       LKK------VDGVHYEPLLFNDNSY-LKSLTRFFS-RSSKSDYDSVISCK
nup120_Skud                         LRK------IDDLHYEPLLFNDNSY-LKSLTRLFS-RSSNSDYDGVVSCK
nup120_Sbay                         LKK------IDNLNYEPLLFNDNSY-LKSLTRFFS-KNSSSDFDGVISCK
nup120_Scastel                      LKA------SNDIDLEPILFNDNSY-LQSITRIFS-RKNAQVSGKAVTCA
nup120_Skluy                        LKKN--TLENGNHELQPILFNDNSY-LQSFTRFFAPKRQDSRYTNVVSCT
nup120_kluyveromyces                LKRIP-LEILNDFELQPVLFNDSSY-FQSFTRMFS--KYDNHNSAVVSAE
nup120_candiG                       LRQ------HNENYLEPLLFNDYSY-IQTLTSMFS-RKKKQPADRAVACL
nup120_magnaporthe                  FDRQSHSHGSSPAAWKETFYNSSGW-KQGLRNLLPFQGGPTVRYGKVNMD
nup120_neurospora                   FDRHSRANANG-AQWKETIYNVAGW-GQSLQKLVPFKRDPTVRYGNTNME
nup120_gibberella                   LDKTKTNDLSS-NVWKESFFNVQGW-AQNLRSLLPFQGKHTIKHGKINME
nup120_aspergillus                  LTRR---AADDGSNWSPLTLDERTW-GSSLRGLVRWNAQSSIKYGGRTLD
nup120_anopheles                    IACTNSLHLLALRIEGDKIEANCSE-LDHNPLTISKLIHSIADSWRGKSD
nup120_ostreococcus                 QAVVDVTPRCVRVGAKDLVATLSSDGFVQVWDVTNAIHASQARTTDGSLK
nup120_ciona                        LMSG------DLAVIKMFENGKGSCHLMKKNSRISRIWSGLNPWAGNTNL
nup120_volvox                       LQFCEAVMQLFERERAPEGAVIFAEAALEHLRTAYGPAVAPAAASAAAVA
nup120_monosiga                     LQSTIFYAPDMMQQFLQMVPAVFRP-NASAPARVTAMTTLATTDRRIGAL
nup120_yarrow                       LERQ-----EKNGLFLTSLFSDPSYLTSLKDRFFSKDKIASMPHLSIHAI
nup120_ustilago                     LSRSASGSKDNNDGAWKETVLRPTSFLSGVSRFFGRSNAISESESSPSFA
nup120_cryptococcus                 PDSGHWEATHYRASSKFRLPSLFSRSANSAEQIVSFSEFVKEGHVKIIYT
nup120_spombe                       IILNP----KDASHYEQHIDDSSYLFSLKKYLSLQAFKADYRSPNTIISM
nup120_dictyostelium                LELSDIKQSGDITVKKFDCKEGQGFFSSWKWGEKQEPVQDIQFLSTTTNS
nup120_celegans                     SSDKHEEFTMGEVGLLGKLLGGTDKRVSDACVMKNLRPTSGVTRERKISV
nup120_naegleria                    IIRDGSNFIHNTFLFETSSSWNWFSNKSSEKNLKEVFKNLTVSVQHLSLY
nup120_phytophthora                 VNFGLPSDAKKVQEFVFSDESMVSWIWHGLIRSTTAKLKGIGDDTERKKV
                                                                                      

nup120_populus                      --------------------------------------------------
nup160_os                           --------------------------------------------------
nup160_at                           LHADGAL------RVWDILTYSRVLCQSIAAK-NLEGVMCVR--------
nup120_physcomitrella               LHEDGTL------RLWDLLHRYRVLNHPLSTERELEGSCNERKFLAFRFP
nup120_mus                          GPSDRAL------SLAVHCVEHDAFIFALCQDHKLRMWSYKDQMCLMVAD
nup120_rattus                       GPSDRAL------SLAVHCVEHDAFIFALCQDHKLRMWSYKDQMCLMVAD
nup120_homo                         SPSDRPL------SLAVHCVEHDAFIFALCQDHKLRMWSYKEQMCLMVAD
nup120_gallus                       GPSDVPI------SLAVHCLDHDAFLFALCQDHKLRMWSYKDQMCLMVAD
nup120_xenopus                      GPAHLPV------SLAVHTLDHDSYLFALCQDHKLRMWSYKDQMCLMVAD
nup120_tetraodon                    -----QP------SCPVN-CEEDCFIFALCQDHKMRMWSLREQACLLEAD
nup120_danio                        SMSDMAV------SLAVHQLEDDTFIFTLCQDHKLRMWSLKHQMCVLVTD
nup120_drosophila                   ETLEAAT------SMAFSEIGGEIFILVLYRNNELRLWSVDNLQTVASIN
nup120_apis                         SEAHVAM------SLTIHNCENDTYLFALCREGNIRMWSCNKAQCVAVSD
nup120_debaryomyces                 VSSNS--------LVDLVAVST--ILITLTVDKVLKFWNLENHQQARSPI
nup120_pichia                       ISSNT--------IVDVIQIDSN-TIASLTVRKVLKLWSTDNLVPTSTPI
nup120_candidaA                     VSSNS--------IVDALQIGGSGVVITLSVNKVLKLWNLDGHQNLSS--
nup120_scerev                       LFHER--------YLIVLTQNCHLKIWDLTSFTLIQDYDMVSQSDSDPSH
nup120_Skud                         LFRER--------YLIVLTRNCRLKIWDLTSFTLIQDYDIVSPPDLDSSH
nup120_Sbay                         LFHEK--------YLIVLTQNCHLKIWDLASFTLIQDYDLISQPGLNTSH
nup120_Scastel                      VFEEK--------YLVILTEQAHLKLWDLATFSLIETHDLSS--EFETSE
nup120_Skluy                        VFEER--------YLLTLTQNCRLKVWDLRNYSVVLEQELCTDEKHAN--
nup120_kluyveromyces                LLNDK--------YLVTLTNDATIKIWDLTTYQLNAHFDLKEKNQQVN--
nup120_candiG                       VIHDK--------YLVVLTRLCHLKIWDLGSFHLVQEYNLTEN-FNGTLE
nup120_magnaporthe                  LTAATSV------IVTSMNIHGASFVFTVCLDHRMRIWNG-DGAILYTGD
nup120_neurospora                   LTAATST------AITNAGIDGAAFLFTICLDHRMRVWDVRTGQIMYTGD
nup120_gibberella                   YSSATSI------QVTSLGLDDGLFAITICLDHRMRIWNIDDGQILEK--
nup120_aspergillus                  TNVAN----------AVATTSDQTYVFAVCLNHTLKIWNLATNKLVATKD
nup120_anopheles                    SSQVVTL------SFDQGMSENQTFLYTLHRNGTLRVWLLSGRCLASEYL
nup120_ostreococcus                 PATAKVS------RVCGSHLPPAPGTKTPAPDRVATSFACAPSEKGLTLN
nup120_ciona                        ESPND--------LAIFNIKKGDQKVIAICKDHKIRVWSCKKLDCEAHFD
nup120_volvox                       VVDPSAP------LLPGEDRLLQEAAVATAAERGAREARLWSNIYYYCVE
nup120_monosiga                     LTHDGGL------KLVLQQNGAPSVRNAINPQPAVVCQELSQLRVYVIN-
nup120_yarrow                       ISMTN----------------FENHLLTVSVNQTLKKWDLNTLTGTEIKF
nup120_ustilago                     LSLDVYPGEVGNTMAFAASRDRKLRVWNLLTDSCIRTIDLPLQMDSPVSN
nup120_cryptococcus                 LSRDRKLR------AWNAETGACLRTVDVRSSSQAVTLRGSDNAAFNSED
nup120_spombe                       IFLSTYN------VLVMLSLDYKLKVLDLSTNQCVETIELSQTILPLQSF
nup120_dictyostelium                NNNNNFP------LALILLNNSQLKVWSANDKKFIKEITISPENWNNNNN
nup120_celegans                     QSDIVFAVTRDGWVQAWNVETKKQLPSTIDLNNYFASDGKSLNRDLESAD
nup120_naegleria                    ENQLN--------IIASLHRDGSLLIWKEDSDTSVSLGREILPANNLKLL
nup120_phytophthora                 GAAVVAMT-CFEIEAEEEEDDKDVCVVTVSADCVLRVWSIGSQSCLGRQQ
                                                                                      

nup120_populus                      --------------------------------------------------
nup160_os                           --------------------------------------------------
nup160_at                           -----------------------------------LWLGKADYDSGIIPL
nup120_physcomitrella               SWVFSDPASVI---------------LVFADFEPKLMWVKETLTLSMAFQ
nup120_mus                          MLEYVPVNKD----------------LRLTAGTGHKLRLAYSPSMG-LYL
nup120_rattus                       MLEYVPVNKD----------------LRLTAGTGHKLRLAYSPSMG-LYL
nup120_homo                         MLEYVPVKKD----------------LRLTAGTGHKLRLAYSPTMG-LYL
nup120_gallus                       LLEFMPVSRD----------------LRLAAGTGHRLRLAFSQSLG-LYL
nup120_xenopus                      MLEYVPVSKD----------------IRQTAGTGHKLRLAFSETLGILYL
nup120_tetraodon                    MLEYMPACKG----------------VRRLVGQGHRLRLAFSSTTG-LCL
nup120_danio                        MLEFLPVGRGE---------------VKASPAQAHKLRLFFSSSTG-LCV
nup120_drosophila                   ------CSTEL---------------GQDSAAQGPQNSQLRKISDQ--NF
nup120_apis                         ------ITIDN-----------------HVASEGAQGHILKKTCEF--CI
nup120_debaryomyces                 DLKDDKSGSRA---------------DAAWLSSVSSRYLQVVESEASGHA
nup120_pichia                       ELTEINDSS-------------------SWLTSVPAKYFQVISSKT-GQS
nup120_candidaA                     -LTIASDDN-------------------TWLPTIPSKYLKSYDQED-GKT
nup120_scerev                       FRKVEAVGE--------------------YLSLYNNTLVTLLPLENGLFQ
nup120_Skud                         VGKVEAVGE--------------------YLSLYNNTLVTLLPLENGLFQ
nup120_Sbay                         FRKVEVVGQ--------------------YLSLYNNTLVTSLPLENGLFQ
nup120_Scastel                      IRRYDTAGN--------------------LLVIYQNIITTFLPYKNGVFQ
nup120_Skluy                        -RIYDSLGQ--------------------FMSLYHNFLAIYLPFGNGAFQ
nup120_kluyveromyces                ---YGAAGK--------------------YMIICGSLLFVYLPAGNGSFQ
nup120_candiG                       TIEYESNGN--------------------YISTLNDVIVIYLPIGNGVFK
nup120_magnaporthe                  LLNSDRSPQDV---------------GKWTIDPSQANLVRIMETSESHCL
nup120_neurospora                   ILNAKRDPQDI---------------ARWTIDPSQTNLIRIVDNGPGQCL
nup120_gibberella                   -----------------------------AIS------------------
nup120_aspergillus                  LLGREMQQNS----------------LTYSLNPAESSFIRVFNVERALDG
nup120_anopheles                    SKYTQSSETEF---------------HTSILRCSQSLLALYFSFQTFSEF
nup120_ostreococcus                 VVVSSRLAPVE---------------ADDEAAAATTTIETAADAATLAFY
nup120_ciona                        ATLYLEKIPD-----------------LLEIGQNHQIRVCSNLETKKFFF
nup120_volvox                       MRQYDKAYG---------------------ALLANPLHEARLQNLRHLVH
nup120_monosiga                     ------------------------------LDDAEQEQLELMTVRYGLKP
nup120_yarrow                       DSDKS------------------------KLDTEPVTRVCASGEFFITFC
nup120_ustilago                     ETRLVIATDE-----------------SSSATEGSDTLAYFSSVSRPFVK
nup120_cryptococcus                 GSVSMIRVVQH---------------PFASSRYSHLVVTFFSTQHSASSA
nup120_spombe                       PYLTSDHTTNS---------------FIALYYPDNSHGSFSIYKLNANAH
nup120_dictyostelium                NNNENNNNNNNNIPTSPNINSNQQQQQQQNLSLIHKRFKIYQRSTKSFLL
nup120_celegans                     FEEEKSPMEP--------------------TETVYSIRAYSFDVDILLIV
nup120_naegleria                    KINLHNDGINDIN-------FCSLPLKITKESDDSTFQIIASGTQNDRTQ
nup120_phytophthora                 LRSLVTCQTSEDDNEDAG---------WNDEDLDGDDGSSGVGVYATHAK
                                                                                      

nup120_populus                      --------------------------------------------------
nup160_os                           --------------------------------------------------
nup160_at                           AVLYRKSMND-----------------------SMDVITVYGLHFSSAEG
nup120_physcomitrella               IALLCNSSDT-----------------------SRETVFVCSVAVGPGEG
nup120_mus                          GIYMHAPKRG-----------------------QFCVFQLVSTENNRYSL
nup120_rattus                       GIYMHAPKRG-----------------------QFCIFQLVSTESSRYSL
nup120_homo                         GIYMHAPKRG-----------------------QFCIFQLVSTESNRYSL
nup120_gallus                       GVYMHAPKRG-----------------------QFCVFQLVSTESNRYSL
nup120_xenopus                      GVYLHTPKQG-----------------------QFCVFQLMCAESNRYSL
nup120_tetraodon                    CVYLAVPQRG-----------------------QFTVLQLVATDN-RYSF
nup120_danio                        AVYLSVPKRS-----------------------QFCVLQLVANESSRYSL
nup120_drosophila                   CLFLSHNSRA-----------------------EFICVSIMPDADDASVI
nup120_apis                         LKPIQDNGVF-----------------------KFKRLCTK---------
nup120_debaryomyces                 YLTCHYTTTSNSLK---QNYNEMGLLFKAWEILDHKTQIELISLDRLTFQ
nup120_pichia                       YLSLYYSTNS-------ADNSKSRYVFKTWKIRKSDTIVELELLDHLTFQ
nup120_candidaA                     IITLFINTKS-------GDSSKSMFVFKSFELESS----NLHDLSDLSFQ
nup120_scerev                       MGTLLVDSSG----------ILTYTFQNN--IPTNLSASAIWSIVDLVLT
nup120_Skud                         TGTLLVNSNG----------VLTYTFHNN--IPTNLSASAIWSIVDLVLT
nup120_Sbay                         MGTLLVDSNG----------ILTYTFQNN--IPTNLSTSAIWSIVDLVLT
nup120_Scastel                      IGRLSFDSNG----------ILRYTSIST--IPANLSSSSLWSFTDMKLI
nup120_Skluy                        ILQLRVDANE----------QLVLNPSEL--ILTNLSSSSIWSLVDIKLT
nup120_kluyveromyces                VIQLENTHSS----------RISFKPLNVN-IPLNLSSYSIWSLIDIQLV
nup120_candiG                       FGRLSFTNDG----------ERKPTFNMFSSIDANMKKSTIWSFVDMKLT
nup120_magnaporthe                  CATYSPIGTGA--F---KFWKTIASTTDSLLVTDAFPDLQLVPPTPSSSD
nup120_neurospora                   VVTYSPIGSGE--F---KFWKVKANAQGSIHVADCFPEQKLVPASPSSLD
nup120_gibberella                   --------------------------------------------------
nup120_aspergillus                  GYRYYAVTYSPFEDGCFKFWAIKGGLTTPLEIEDLFPAATLRPLDPDSTG
nup120_anopheles                    IVIRPEVSYDS----------------------STGAISSVVLKTQCTIL
nup120_ostreococcus                 TVKHGALAFG-------------------SSIEGSKGVARALALTPDSVV
nup120_ciona                        CIHLLFSNES-------------VLLNFQFDPETCDIHHLSTLYCPCQSA
nup120_volvox                       ALAQEGQLQT----------------------LCTLPFAGVAVLSVPHVS
nup120_monosiga                     TLSMLQLTDS--------------------------SAWVVYHDKDEAMV
nup120_yarrow                       GETIYFWDQN-------------------------FVQVFSSKIPDIGLW
nup120_ustilago                     VFAPSRDDRDG------HALYVLVYVPASPPSGNFFSLYGVELEDSKGSS
nup120_cryptococcus                 GSFVVFRASTN---------------SYGVSDLSFAGEKPCSPASAGSEL
nup120_spombe                       SFKLNVVIEKG-----------------------IIPPSLPDDEFIPWML
nup120_dictyostelium                VVYFQFNSESQFQFFSGTNDFSNGINIKEERFAFLKGKGLIDFNIHNGIL
nup120_celegans                     GCDLAVSGKS----------------------VGMRVHILKVSNDQIQHL
nup120_naegleria                    FTVFGFQTFSE----------------DNSFDITYNGVENVKCFSSEFLP
nup120_phytophthora                 VVALSATESDN----------------------CRLLVHLDTTAAHSSEI
                                                                                      

nup120_populus                      --------------------------------------------------
nup160_os                           --------------------------------------------------
nup160_at                           IAL--SLDSGLQNIP-----------LEEGELRDVR--FTSDKIWTLKAN
nup120_physcomitrella               AVLRQGFITVQHMIS-----------LPEGKVIDLK--LLEAGVWTLQST
nup120_mus                          DHISSLFTS-------------------QETLVDF--ALTSTDIWALWHD
nup120_rattus                       DHISSLFTS-------------------QETLVDF--ALTSTDIWALWHD
nup120_homo                         DHISSLFTS-------------------QETLIDF--ALTSTDIWALWHD
nup120_gallus                       DHISSLFSS-------------------QETLIDF--ALTSAEIWALWHN
nup120_xenopus                      DHISSIFTN-------------------QETLIDFTFTLTSMDIWALWLD
nup120_tetraodon                    DHISSLFTTQPSDWPEFRRGL--LCLCPQETLVDF--VLTSSDIWGVWVD
nup120_danio                        DHISTLFST-------------------QETLVDF--VLTATDIWALWLD
nup120_drosophila                   NLVQNMVPAP------------------QTDLVDF--DATSSHIWALWSN
nup120_apis                         -------FAP------------------DQHLVDF--FFTITRLWAVWRT
nup120_debaryomyces                 PQLPDLLISSQG--DEETKYH--NSLWFVQDFRCE-SRGEYLNYHILWKS
nup120_pichia                       PELPNILLLSS---SAQPSFQ--NTLWFIQDYQTQ-LSDDSIKFHILWKS
nup120_candidaA                     PELPNSLLFSSDVFYHESNFQ--NTIWFIQDYEVVGFGTSQLKYYILWKS
nup120_scerev                       RPLELNVEASY------------------------------LNLIVLWKS
nup120_Skud                         RPLELNVEASY------------------------------LNLIVLWKS
nup120_Sbay                         RPLELNVESSY------------------------------LNLIVLWKS
nup120_Scastel                      RPLDLNVNAAY------------------------------LNLVLLWKC
nup120_Skluy                        APLDLNLPASF------------------------------INLIVLWKS
nup120_kluyveromyces                K--SSIVKQSG------------------------------LNLVLLWKS
nup120_candiG                       DPLELNFTSTT------------------------------FNLIILWKS
nup120_magnaporthe                  IWTLADFGLSQN------------------------HSTRTLQLWVLWKN
nup120_neurospora                   IWTLADFAVAQQ------------------------AEG--PELWTLWKN
nup120_gibberella                   --------------------------------------------------
nup120_aspergillus                  NMFWSIADFQVKPAE----------------------EGKRMELWVLWRN
nup120_anopheles                    APNNDLIDFKLS----------------------------DERLWTLWCN
nup120_ostreococcus                 AALENFDDDDAS--------------------------STSTSTLLSWPL
nup120_ciona                        TTIQRLVDFQLS---------------------------SDNRLWALWQD
nup120_volvox                       KAKASVRASGSG-----------------------------MQSEPVLGG
nup120_monosiga                     CYSELTPTAN---------------------------------THTAWHP
nup120_yarrow                       SLKDMAFRQNEG----------------------------QFEVSTVWMS
nup120_ustilago                     GGLGEVTLLWQKRCDAETRGR--NVELRDVVFTPQGEHGDGWVMWALWDG
nup120_cryptococcus                 RGLEILAPVKLHG------------------------VDSGWRLWAVWDR
nup120_spombe                       SDFQLISSEGSQ---------------------------SKFLLIIAWKS
nup120_dictyostelium                YSIWSQIKERNYNRGRINRDQEFDEDDNKFDRNHFVDDNNDQEEEVIFKH
nup120_celegans                     QMFETSMSVDER-------------------------LVDLELIQNYFPS
nup120_naegleria                    KDIFSVERERKNLFSN-----------------LISYSLYNGTVWGIWSI
nup120_phytophthora                 YLLRGDVQSAAAS-------------------------SAGGGEELALDT
                                                                                      

nup120_populus                      --------------------------------------------------
nup160_os                           --------------------------------------------------
nup160_at                           ELTSYMLCQKSST-MEAQSYTLQEDYISEQLFL----------SSRSSSH
nup120_physcomitrella               KKSHELLFSDFSKEGSLEVVHMLEKSVAEQLMQ----------VPGDEWS
nup120_mus                          AENQTIVKYINFEHNVAG-----------------------------QWN
nup120_rattus                       AENQTIVKYINFEHNVAG-----------------------------QWN
nup120_homo                         AENQTVVKYINFEHNVAG-----------------------------QWN
nup120_gallus                       EENQTIVKYINFEQNVAG-----------------------------QWN
nup120_xenopus                      DDNQTVVKHINFEENQAG-----------------------------QWN
nup120_tetraodon                    DSNTTVVKYINFEHR----------------------------------N
nup120_danio                        NDNQTVAKYISFEHNTTG-----------------------------MWN
nup120_drosophila                   AEGD-FHVSAAYFASNN----------------------------AIKWV
nup120_apis                         TDMDTVEVTHAQLSLSSGMR------------------------VNSEWE
nup120_debaryomyces                 NTSSILVTYKIHFNNG-------------------------------AVS
nup120_pichia                       NTSSVLVTLAINFQTG-------------------------------AIE
nup120_candidaA                     NTSSILVEYTINPVNG-------------------------------AIL
nup120_scerev                       GTASKLQILNVNDES---------------------------------FK
nup120_Skud                         GSASKLQILNIKDES---------------------------------FK
nup120_Sbay                         GTTSKLQILNIKDES---------------------------------YK
nup120_Scastel                      GAVNKLQILNFVNDE---------------------------------FQ
nup120_Skluy                        NTITKLQVLNFESDD---------------------------------LD
nup120_kluyveromyces                NTVTKLQLLSFEDSL---------------------------------YS
nup120_candiG                       GSNSKLQILNIKDSS---------------------------------FS
nup120_magnaporthe                  NLTYRVQKLDFKPETIGTSWAN------------------------DWVD
nup120_neurospora                   NITYRVQKLQVRPGSASGPFDD------------------------SWKM
nup120_gibberella                   --------------------------------------------------
nup120_aspergillus                  SGLYQLYTLHFNFESLVSDWAN-----------------------NWTTA
nup120_anopheles                    AEGETQALFYELNVEGNENIHN-------------------------VWS
nup120_ostreococcus                 DALHRARDLRCGDVEANVLAEWG---------------------HAGRGN
nup120_ciona                        TDDQPTLAVCDIIIKT--------------------------------WH
nup120_volvox                       PGSGPGSYRTVSLLS-----------------------------------
nup120_monosiga                     CTHDFETPALIRAEG-----------------------------------
nup120_yarrow                       GVSHVVKKATVNRNGDIQWSECG--------------------TPLRMLP
nup120_ustilago                     GVGPVLKYAKVGVEAANADESSISIRSMAEDLSKDDWRT----VSSERIY
nup120_cryptococcus                 DGSPVCEVVTIDDVFQFTTYIEANNSPLLSDWQVVVAPY--NVERFDAAY
nup120_spombe                       NLNTVIQKCNLSLDQDESFSCVWS----------------------HSLD
nup120_dictyostelium                IYIGDLINFNHQKLSTSNGNGNGNGNNNLENEKEINMEYNQFYNGEMINT
nup120_celegans                     KESESLDETQDGELYN-------------------------------PLT
nup120_naegleria                    RDYTSNLEENANISYTIAYGSLLS----------------------DSCQ
nup120_phytophthora                 ARVFTVQSPELKAKRG---------------------------------L
                                                                                      

nup120_populus                      --------------------------------------------------
nup160_os                           --------------------------------------------------
nup160_at                           DLLLTTHSLFSSAKDQIMGFISSIFLRRLLCPGIFHNVALRLTLLDHNKN
nup120_physcomitrella               DFLYTIHPTLGVSS---KLKLSDVFLRRVFQPGVRQPKALQEALEQHGRP
nup120_mus                          PVFMQPLPEE-EIVIRDDQDPREMYLRSLFTPGHFINAALCKALQIFCRG
nup120_rattus                       PVFMQSLPEE-EIVIRDDQDPR-----------------------IFCRG
nup120_homo                         PVFMQPLPEE-EIVIRDDQDPREMYLQSLFTPGQFTNEALCKALQIFCRG
nup120_gallus                       QVFMQPLPEE-EVTVRHDQDPRETYLEYLFTPGRFSNAAIQKALQIFSQG
nup120_xenopus                      PVFVNPLPED-DLAISDEQEPQEAYLECLFAPGRFTIAAVQKAIQILRKG
nup120_tetraodon                    QVFVQPPPEE-EVHIGVEQDPRETYLDVLFSPLRFTASAIVKALQIFRRG
nup120_danio                        QVFVQPSPEE-EVHIGEDQDPREMYLDVLFSPLRFTASAIIKALQIYKRG
nup120_drosophila                   SAALEPPPDRYCLTMEQGVDPRETYCSYIFHPGRFDRNVIAKALYMFRRV
nup120_apis                         TAILEQTPDRDYILNDADTDPRQAYINYIFYPGQFSLTDITKALNIYRRS
nup120_debaryomyces                 SINWSQPNSSNSLSDSTSHHDIEFYSNKILNSESYDDLIITTSLNIFREH
nup120_pichia                       SKKWSHSQEGKTFEELGPYHDSEYYRNKILNSGRYNDLILQTSLDVFRLY
nup120_candidaA                     SIEISHPNGFEIDENISAYHDAEYYMDRIFDSGNYDSLIVLTSIKILSQH
nup120_scerev                       NYEWIESVN-KSLVDLQSEHDLDIVTKTGDVERGFCNLKSRYGTQIFERA
nup120_Skud                         NYEWIESVN-KSLVDLQSEHDLDIVAKTGDIERGLCNLKSRYGAQIFERA
nup120_Sbay                         NHEWIESVN-KSLVDLQSEHDLDIVTKTGDIERGLCNLKSRYGAQIFEHA
nup120_Scastel                      EYQWIEATN-KSLNDIESEMGKDLSEDS-DFTS--LNIKSRYAPELLQEA
nup120_Skluy                        VHQWIEASN-KSLLDIQADQDLLT---DGNTSQALQNLKSHYTPMVFSKA
nup120_kluyveromyces                SYKWIDGNS-TYLSDLLDDSDLIT---NGNMEKALLNLKSHYSQSTYDDA
nup120_candiG                       DFEWIEASN-KSLQNFQT-EEISALIQNYDFDKALYKLKSHYSDMTFKEA
nup120_magnaporthe                  AFADHTVPPVHGSTACDATDTTENWLQLIFTPGRFTRTTVETALTMYEGG
nup120_neurospora                   VNVDSSAASAQTSGPCDPVDSTEKWLDLVFFPGRFTKSTLETALVMYEKG
nup120_gibberella                   --------------------------------------------------
nup120_aspergillus                  ASDTRRQELPPPLPISDVVDPTEKWLKFLLQPNRFPTEVLETSLTIYQEA
nup120_anopheles                    PVILENISDKEHQPLEAGINLKDVYCNRIFQSGIFSDTVIRKSLLMFNRN
nup120_ostreococcus                 GAAVELLRRFGKLNGYTAASVANSLASEIALRGLSSELALQNTCDELGLD
nup120_ciona                        EVAMSQPLSPEVAYNLPDEDNLKQSLDEIQLLTWSTFYTSCVQYQQYASK
nup120_volvox                       EVLDMLHRRAHNSDLSERPQPYQVLYDFLVCRGDFKGAARAMSAYAWRLR
nup120_monosiga                     --YEQQYLRQLLASPSFSRDAFEDALNTILPDADLDALADSTPETLISQA
nup120_yarrow                       PLTVHDYERAVSLYSVPLLKAALSIFSRHGGGGNTISEAISSQLRLYTNH
nup120_ustilago                     RPLHGEDFEATLEATKEVVDAADIFLDRVLEPGRFSEATLRLALSTYKEV
nup120_cryptococcus                 FDNLLPPTPPNPAEPEDNGDIPATFIQHLFHPGRFSTLTLQTALEDYTYQ
nup120_spombe                       SFSLIEKTFFDVPTNMSSGDISEIWLQHIFAHNTSIESIQVALLSFQNSS
nup120_dictyostelium                FDKYYETIIEHSDEDSDQPTDQTYYYNLLFNRGLFSPNSIEQALNEYKKL
nup120_celegans                     AALFSLSALFKSSSAKKTYSMKRISFAIQWKKGRVFTDFDWHSVRQFTSP
nup120_naegleria                    PSAWCFARTLHSQLSSGVSKFYGNVYSNSKNIGSYVEQFLFTSTTRLQLN
nup120_phytophthora                 KMVDFAVDKNFLFSSWRSLDGDEVYIHPNPMALTGPRRILGQPVSSLDVQ
                                                                                      

nup120_populus                      --------------------------------------------------
nup160_os                           --------------------------------------------------
nup160_at                           WTDSEFQSLSLDELTSEILLLVEHE-------------------------
nup120_physcomitrella               ISDSDLASVSLDALRSHIFSAIESESCGDSQAQILYGWMRFSGDYVRAWT
nup120_mus                          TER--NLDLSWNELKKEITLAVENEL---------------------QGS
nup120_rattus                       TER--NLDLSWSELKKEITLAVENEL---------------------QGS
nup120_homo                         TER--NLDLSWSELKKEVTLAVENEL---------------------QGS
nup120_gallus                       TER--HMDLTWDELKKEVTLAVENEF---------------------QGS
nup120_xenopus                      SGR--VLDLSWEELRKDVTLTVENEI---------------------QNA
nup120_tetraodon                    SDR--VSDLSWEALKKEVTVAVESEVA--------------YSDFYQQAA
nup120_danio                        PER--YSDLSWEELKKEVTVTVESEL---------------------QGS
nup120_drosophila                   NLQFDVKQLSMSVLKEQVCQAVEDEI---------------------QNE
nup120_apis                         -------------------NSVEAEI---------------------QAE
nup120_debaryomyces                 IGLES---------------VRYNSSI-------------------RETV
nup120_pichia                       KGLDS---------------VDKKSFI-------------------RDST
nup120_candidaA                     WEIDNDM-------------VVTSQSI-------------------RQLA
nup120_scerev                       QQILS---------------------------------------------
nup120_Skud                         QKILS---------------------------------------------
nup120_Sbay                         QQILS---------------------------------------------
nup120_Scastel                      ETLFA---------------------------------------------
nup120_Skluy                        QEILS---------------------------------------------
nup120_kluyveromyces                QKILN---------------------------------------------
nup120_candiG                       DSLLL---------------------------------------------
nup120_magnaporthe                  LGSAKGTSSKGKKNLAESICAVLGSTA-------------------SLER
nup120_neurospora                   LGTYQESNSKSNKSIAESICSVLGATT-------------------TLDR
nup120_gibberella                   --------------------------------------------------
nup120_aspergillus                  LKPLSSSSTSKKSTPLVERLCSTFAATVS------------------LRK
nup120_anopheles                    IASVTTNSSGMYSSMLRLKRYAITCMEN-------------QLQLECVSL
nup120_ostreococcus                 EAKTASDALVAAAGANASIQRVVETWCRVAP---------TYAREWSRAH
nup120_ciona                        P-------------------------------------------------
nup120_volvox                       AEAP----------------------------------------------
nup120_monosiga                     ETWLAD--------------------------------------------
nup120_yarrow                       SGP-----------------------------------------------
nup120_ustilago                     PMSSNHPPSTLFASLRDEVASVVASNCQLE------------------ND
nup120_cryptococcus                 LSRKSNRAQVSGPISSLSKRFGATVGS----------------QLEIEVN
nup120_spombe                       SQVSKNKLDKFGALTISELKNAVLSSIVS--------------TIQIEPN
nup120_dictyostelium                KDIDDHGGDNDVEMNNGFDNDNSLES------------------------
nup120_celegans                     ATTKEEPIGNTDEVEPAIERPYNLSADSS-------------IETLIDVV
nup120_naegleria                    SNLLFRSIVPFYPKDSLHSLTLELGITEDKP--------------LIPFT
nup120_phytophthora                 MQQYQVED-----------------------------------------S
                                                                                      

nup120_populus                      --------------------------------------------------
nup160_os                           -------------------------------------IYGSSDDLRN---
nup160_at                           -------------SDVIGLVRNNSVSLFFRLENAEHSLGGSSSEHSN---
nup120_physcomitrella               HFNKPYSILLDANTNSVGLIRRSSVALVRALTDVEQFSPGGHISNR----
nup120_mus                          VTEYEFSQDEFRTLQQEFWCKFYACVLQYQEALSHPLALHLNPVTNM---
nup120_rattus                       VTEYEFSQDEFRTLQQEFWCKFYACCLQYQEALSHPLALHLNPLTNM---
nup120_homo                         VTEYEFSQEEFRNLQQEFWCKFYACCLQYQEALSHPLALHLNPHTNM---
nup120_gallus                       VTEYECSPEEFCQLQVDFWSKFCACCLQYQEALSRPLALLLNPYTNM---
nup120_xenopus                      VIDYDVSQEEFRQINIENWCKFYTCCLQYQETLSRPLALLVHPDTNM---
nup120_tetraodon                    STEFEFSQEEYRQLQVEFWSKFYACCLQYQEALSMPLGLTVSPHTNM---
nup120_danio                        VTEYEFCQEDYRLLQVEFWSKFYACCLQYQDVLSTPLALHVCPSTGM---
nup120_drosophila                   LKDFVVTDEEYLEISTRLWDRFYSCCEQYHIKLSEPTGLAVLGGMDA---
nup120_apis                         IMDYELMDEDYLEIANRCWSKFYSCVIQYHANSTRPVGLLLLPTVYG---
nup120_debaryomyces                 IETIDKAAN-DYQDRKSCWYKLDCLCEELKKVGEESLALCIANKSTI---
nup120_pichia                       EETIKLASNNDPYETKQNWYKLETLCAEFKKLGEEDLAISLTNQATL---
nup120_candidaA                     IDTIN--SKAESGTIKNYWFKLQSLCEEFKNLSQETLSLSVFDN-QV---
nup120_scerev                       -ENKIIMAHNEDE---EYLANLETILRDVKTAFNEASSITLYGDEII---
nup120_Skud                         -ENKIIMSHNEDE---EYLANLGTILRDVKTAFNEASSITLYGDEII---
nup120_Sbay                         -ENKIVMAHNRDE---EYLANLETVLRDVKTAFNEASSITLYGDEII---
nup120_Scastel                      -KNQIIIAMNTEKSKKEYLANLETILKDLKNKYDEASSITIYKNEII---
nup120_Skluy                        -KNGILLSKDEPNNQ-EYLTNLESVLKDLKKRYDEPSSLTLYQNELI---
nup120_kluyveromyces                -KNNVMVQINDPHN-QDYLNNLEALLKELHKQYQEPSTLTILDDEII---
nup120_candiG                       -ANNIVYSENNETQQQQYLANLDTLLRDINNNHSEIASFTIYKNDMI---
nup120_magnaporthe                  DSSGAIDYAQFRATSEIHWRRFYRLLLELDKQRGEALSLAIDPNTGL---
nup120_neurospora                   SSVGGPDYEQFRGTSETQWTRFWRLLLELDKQRGEALSLVLDPVDGM---
nup120_gibberella                   --------------------------------------------------
nup120_aspergillus                  FEDDDMDFSRYRSDTDSKWRQFWQIADDLNKRRFEPLTLSYDVYYET---
nup120_anopheles                    RQNGPLDEDQIQEISNGLWEKFYLYCMQYRFESSRPIGLFICEKEQKNTS
nup120_ostreococcus                 APMAFLLDTDASWSSSLVLLRAGDALGAIRAGDDVEESLLRAQITNEDSP
nup120_ciona                        ------IAITNPDGCIPTIVKKGYVSQQIPVSMLEAVCRGVDASQLK---
nup120_volvox                       ---------STAAAVAEALRAYDDAINCLSLLDAKDAWLDLTDPWLEN--
nup120_monosiga                     -LALARGGELAAETRFQLYQQLAEQYGQHAIAAHRVVGLLWHTNDDM---
nup120_yarrow                       ------DYTGYAKDQVEAWSKFEGICQELSRQASACIGSSLSGAQIY---
nup120_ustilago                     PRTGGPMYEKLYASRVREWMRFVGLAEQIETAARWPIGLSLPASSFDG--
nup120_cryptococcus                 PDTGAPVVDVYRKQLKLEWLGIWASVRDLDRQSRWPVSTSTIGQSLFVLT
nup120_spombe                       SDLTGYDYYEYKRLLYNEWERFAKLVAYLDHFGDEILSINFDPSNAVT--
nup120_dictyostelium                VVSNILNQEDFKFQSNEQWSIFFKLCTKFQKQTCLLGSGLFIEPTSS---
nup120_celegans                     FDTDIYPFDIVFRAVQIVSDNFRGTLGQVRNNNWPELSKLVDTYLTSVEF
nup120_naegleria                    YINDAYWSDKIKYAIEYTISQKRAEITTKDLLERNVLESKIEIQTWLEFL
nup120_phytophthora                 NWLFDLKEEGVLTLIDDFFAERILVPGRFSRQNLSNAIVEAQNGSVGG--
                                                                                      

nup120_populus                      --------------------------------------------------
nup160_os                           ---LDILGVNPSDNISQSEILIEVLRCMDHIS-----------HLLGRSA
nup160_at                           ---LTSLDLGVS--HSDHEILAEVLRCTSKIS-----------KQWGGAP
nup120_physcomitrella               ---ATLPDEWKNFNKHEQIILLELSSCAKLIV-----------DHLGRVA
nup120_mus                          ---VCLLKKGYLSFLVPSSLVDHLYLLPDE-------------HLLTEDE
nup120_rattus                       ---VCLLKKGYLSFLVPSSLVDHLYLLPDE-------------HLLTEDE
nup120_homo                         ---VCLLKKGYLSFLIPSSLVDHLYLLPYE-------------NLLTEDE
nup120_gallus                       ---VCLLKKGFVSFLVPCSLVDHLYLLSNE-------------HLLTEED
nup120_xenopus                      ---VCLLRKGFLSFLAPCSLVEHLYLVPAE-------------HLLTVDE
nup120_tetraodon                    ---VCVLKKGFVSFLLPCFAVDHLYLSYDE-------------YLLSEED
nup120_danio                        ---ICVLKKGFVSFLLPRFAVDHLYLSSDE-------------YLFSEEE
nup120_drosophila                   ---VCLVRRQSFALLRPCEVLEHLLLIGEHND-----------EVATYVA
nup120_apis                         ---VVLLKKSCFSLLRPMEALEYLMFCNEKSY-----------TSRFKIS
nup120_debaryomyces                 ---LTLNIN--NISIFRQSHHYEGFFYNKP--------------------
nup120_pichia                       ---LTIQAN--GLGIFRPSHYFESFPYKKL--------------------
nup120_candidaA                     ---LTLNVN--GHGIFRKSAFFESFANQKL--------------------
nup120_scerev                       ---LVNCFQPYNHSLYKLNTTVENWFYNMH--------------------
nup120_Skud                         ---LVNCFQPYSHSFYKLNTTVENWFYNMH--------------------
nup120_Sbay                         ---LVNCFQPYNHSLYKLNTTVENWFYNMH--------------------
nup120_Scastel                      ---MVNCLKKYNHSVYKINSTFEDIFYNIG--------------------
nup120_Skluy                        ---IVNSLHLYNHSLYKINFTLENVYYNMG--------------------
nup120_kluyveromyces                ---VVNSLHMYHHSTYKLDSQLETIFFNIFE-------------------
nup120_candiG                       ---LVNTHNLYNHGFYKINSSLENIYFNLSE-------------------
nup120_magnaporthe                  ---AWVVCAD-CVSVVRDCSSIERVYHNLLS-------------------
nup120_neurospora                   ---IWVACAD-LLSAIRHCSDLDRIYHNIET-------------------
nup120_gibberella                   --------------------------------------------------
nup120_aspergillus                  ---PWVLLSDSCAVVRECSSTELLLHNPGPVLQSEGPKIADRWRHRNLES
nup120_anopheles                    FFNAGIIREKYVSFFRICDGVEVAFFAPIIYDR----------------L
nup120_ostreococcus                 MLNFSGGKRQVVSALTALFARLNSVLGSSACS------------AMDLIA
nup120_ciona                        ---FLYPVADDSSKLRLWPTALTTMPRRRTN-------------------
nup120_volvox                       ---LAPHNRTQPPVAARPSSGPSATADAASP-------------------
nup120_monosiga                     ---IYTLATNHVSMTVPAPALHKVYTADPTAR-------------TRYLS
nup120_yarrow                       -----ILTGTGVSTIRPSTELEKLYDERNID-------------------
nup120_ustilago                     ---SRVSSEANVPLVISRDTIALPVNEDEASVIERLQRNLFATVNRSRSD
nup120_cryptococcus                 REGVSVPVPEEAAGVVGRLGKSEIEANEFLNLPEGALCRVYPSLGWSDAR
nup120_spombe                       -----YINYANKVAFIRDPYLIESFDEEPLTK------------------
nup120_dictyostelium                ---IIFLIRSNQLSIMKPMKPIECLYTISNNINNSNIISDKQFYNIILNC
nup120_celegans                     NRKFQQKTDRSIRLRLNAPQESQKTALKDFWWALLR----------ACEE
nup120_naegleria                    QTLARISSLNQPTGFVFMNSTPAVMYNQSICLLR--------QLDILESI
nup120_phytophthora                 ---VSSQSPFAHRAPKYKDVLVRLVSSRCVDAAG---------------A
                                                                                      

nup120_populus                      --------------------------------------------------
nup160_os                           AAIYHESLIS-SVISPDEIVSQILKI--LGTGFSPQSPSALITLFGTDAY
nup160_at                           YAMYYESITGRPIISSDEIVPRLVNI--LESGYSTTIGQRTWSDLGADRA
nup120_physcomitrella               MGLLYESFLRPVDQSVPGILPSLARI--LDLGFNSSLVADEIGHMGVDEI
nup120_mus                          TTISDDADVARDVLCLIKCLRMIGES--VTMDMAVLMETSCYNLQSPEKA
nup120_rattus                       TTISDDADVARDVLCLIKCLRMIGES--VTMDMAVLMETSCYNLQSPEKA
nup120_homo                         TTISDDVDIARDVICLIKCLRLIEES--VTVDMSVIMEMSCYNLQSPEKA
nup120_gallus                       AAIFDDLEMSRDVVCLVQCLRLIGES--ISMEIALIMEMACSRLQPPEKA
nup120_xenopus                      SVISDDIDAASDIVNLIQCLRMIADY--ISEDMAYLMESACCHLQSPERV
nup120_tetraodon                    TPISEDPEVGRDVLQLVQCLRLLSEA--VSPELAYEMEKALEHLQSPERA
nup120_danio                        TPIAEDADVSRDVLQLVQCLRLVNES--LPEEMAYEMDKALDELLSPEKV
nup120_drosophila                   PLFRNDPEMAKGFVELMNVVTLLDKL--ISEDIKIELDKQLYQRESPVEV
nup120_apis                         PILSQDEDICQDLIIIMSALVLIEEQ--LSEETKIAIKREMYHLRSPDII
nup120_debaryomyces                 -----SSSEGKLAAILERLTVALSPK--TYNKIYRGVLNLEASKVTADKA
nup120_pichia                       -----DTPEGKLFNILNKLNNVLSTK--TYHRILARIR--STTSLTLQDS
nup120_candidaA                     -----NSADGKLMSIFNKFETFISRK--SYHKLHEELL--QLRKISANEI
nup120_scerev                       -SETDGSELFKYLRTLNGFASTLSND--VLRSISKKFLDIITGELPDSMT
nup120_Skud                         -SETEGSELFKYLKTLNGFASTLSND--VIRSISRKFLDIITGEMPDSMS
nup120_Sbay                         -SDTQESELFKYLKTLNGFASTLSSD--VLRSISRKFLDIITGELPNSMT
nup120_Scastel                      -LEADD-ELCRYWKVLNRFSSTLSEE--TIRKISDEFINIVTGETSKSMS
nup120_Skluy                        -HESITDELGKYLQIVDGFACTLATH--TMNNVSHAFLDIINQEIPKDMP
nup120_kluyveromyces                -RKEPSSQLELFLNILHGFSTTITSE--TLNKISEKFLDMVNGSINPSLS
nup120_candiG                       -ITDNDDQFAKYFKLLNLFFSTISRD--AILSTSDKFNDIAIRKHEHSTN
nup120_magnaporthe                  -PEAKFRDISDLLTAGKAFLDGFSDG--MLQTSVAALRAELFEDSSRTDF
nup120_neurospora                   -PSQKDQDVAALVSAGLNFVDVFSDS--MLELSRAALRAELFEESSLSDA
nup120_gibberella                   --------------------------------------------------
nup120_aspergillus                  ELGDLYEEASHLMTVASNFRKRFSAD--LNAACQSAIEAEIFAEPSSSVQ
nup120_anopheles                    WPIENVLKDEHEMMLLVTFLSEVEQA--LTMDQKDKLDSFIHQRQGWENN
nup120_ostreococcus                 GGLCVDTSTSSKATAFDNYDENIEASSHTTKDWLESFAGVLIGDVFPAVQ
nup120_ciona                        -------LVFTDLVKLLNCLSLLSSI--LGKEYLEELAQSVQLCDNPATF
nup120_volvox                       ---ASATVAAAPAASADNALPFAVAG---PGGNNGSGLGARMGRAAASRG
nup120_monosiga                     TILAPAQVTAKHIQDTGALVDCLWNLGSLLQEYDSNAFGVAPRLACDTIV
nup120_yarrow                       -----GSNLSKLMFTIDRFTQQLTNR--ARRNIVSFMEEDILALPHYSQG
nup120_ustilago                     NVLATNSASEERALLIHAANSQPTHILPTLGQTSATVAEVLTLVESASDL
nup120_cryptococcus                 IAVLSVTMSGEYIAGLLKSREAQSDD--SDVPSTGSLLDVLIRNINDTLS
nup120_spombe                       -LISSLETDDPSLIEGYQILDLGRSLHSCMSFSTLSEIRYSLRELVQDLP
nup120_dictyostelium                FGSNSNVLVNDFLYLMKCCNFIDRFIKDDYRSFEYELSRQHVNHTLLKVS
nup120_celegans                     LDFAARGAISLAPIQFCGDLRIMAVVHRDRMTFLGDNNTEFLEIISSENI
nup120_naegleria                    QQTANQSLRGSRNYLLLANNLEIKESISKRSTFSRDLVEFFRILNFIDKS
nup120_phytophthora                 AAVRSGTAPSVLRIRVWKELIALCTKHWRCENVPIGFATTTNALLPGAPV
                                                                                      

nup120_populus                      --------------------------------------------------
nup160_os                           AERRQTAHKSQRKFS--------VEMLLSFR-------KLQSKSTSWSAV
nup160_at                           WEKELEAHKNLRTFS--------IDMLLSLS-------ALCQRAGSWEKV
nup120_physcomitrella               RSKEQDQHRRQRAFA--------LHIAHALQ-------TLQSKAGGWDKL
nup120_mus                          AEHILEDLITIDVE------NVMEDICSKLQ-------EIRNPVHAIGLL
nup120_rattus                       AEHILEDLITIDVE------NVMEDICSKLQ-------EIRNPVHAIGLL
nup120_homo                         AEQILEDMITIDVE------NVMEDICSKLQ-------EIRNPIHAIGLL
nup120_gallus                       AEQILGDLIANDTE------NVMEDIHSKLQ-------EIRNPIHAIGVL
nup120_xenopus                      AEQILEDLIANDID------NIMENIQNKLQ-------DTRNPIRAIGFL
nup120_tetraodon                    AELILDNLLSDDSD------NVIEEIQNKLQ-------DVRNPMAAMMVL
nup120_danio                        SEKILESLLANDTG------NVIGDIANKLQ-------DIYNPIAAMNLL
nup120_drosophila                   ISKLVARISMIDDNGPILPSNCVRQIQQKLQ-------NIPNLEPALEML
nup120_apis                         IDDLLSKL-MLESEEPISNFITHHPSSHRLS-------NVRDISSAMAML
nup120_debaryomyces                 -----TMLYDTILNN--------KISTDEIS-------SIMTELESIPDV
nup120_pichia                       -----NEWYEDFIGN--------KLSDEEAQ-------NIVNELGNIEDA
nup120_candidaA                     -----TNLFTKHIEG--------KISTNEIQ-------TILKDLEQIPGI
nup120_scerev                       TVEKFTDIFKNCLEN--------QFEITNLK-------ILFDELNSFD-I
nup120_Skud                         ISEKFTDIYKSCLEN--------QFEMANLK-------ILFDELNSFD-I
nup120_Sbay                         TSEKFTDIFKSCLEN--------QFEITNLK-------ILFDQLNSFD-I
nup120_Scastel                      VGEKLSAIFKSTLQG--------RVGVSDIE-------TLFKDMSSMN-I
nup120_Skluy                        PRDKFTHVFTTCLED--------QFQINNLR-------KLFSELSSLD-V
nup120_kluyveromyces                LKNKITIVFQDCLTN--------GFQSANLS-------KLLENLNSID-V
nup120_candiG                       ISTAFSQIFNECLKS--------KFEKNNVK-------TLFAELATYD-I
nup120_magnaporthe                  ERIQCFSDKSAFWRQ--------VTDEDCIQ-------VVETLGPNFR--
nup120_neurospora                   ERMQQFYDKAGFWRQ--------VTEEDVAQ-------AVETLGQNFQ--
nup120_gibberella                   --------------------------------------------------
nup120_aspergillus                  DRMEVFRDRCDISEQ---------ISNQIYN-------DLISEMNEKLNI
nup120_anopheles                    DNNLSLIGAAQHQLL--------CLLKQLIY-------NYYYFSNLQKLL
nup120_ostreococcus                 SDETETQAKSRKASR----------RAKQRI-------VIRLLQDALSTL
nup120_ciona                        IHGAMEDIKESINTP------SQFSENSDES-------ELEDYIGQIGDI
nup120_volvox                       VQAGENAAPVATLQS--------LERERTML-------HYCAMVAARVAG
nup120_monosiga                     ASLLDGSALQRGHGS---------NAQSSSD-------EYTDIAQAITVL
nup120_yarrow                       NRMADMMNVLIKEVP-----------KLAYK-------KLFDSFNGVYNL
nup120_ustilago                     AACFTAPELEAFAAG----LQNLLSEPLTIS-------VKEALADVWINN
nup120_cryptococcus                 AGLQGPPELVAGSFWD-DFLDPVLTEEERMN-------IRRILSETSSVN
nup120_spombe                       SYSLFDTLWVFYDKH--------IYPNVDPD-------YISTLIDTLVSL
nup120_dictyostelium                EKLIANSYNNSNNNNNNNNNSNNNNIEDNINNYSIGFIKLFKLIENPIET
nup120_celegans                     PKQGNVEEKFRKLPN----KHFIDLIEEASKFADRRVFLMNRERARLTNA
nup120_naegleria                    ASELLSTFTVLPYYFSQESTNDNPAIIARKMATELVSGLSNHNSDTPDTL
nup120_phytophthora                 MLRRNRVSLLFPSAPSITAAFVPQAEQGSTTG-----ECVADLVAEVLPV
                                                                                      

nup120_populus                      --------------------------------------------------
nup160_os                           FDVIENFMKYLNTNVTIQEYELKRVCN-----VNT----ALLVQATSQVA
nup160_at                           FTIMEHYLQYLVPKKSMQKNDGEALSD-----ICS----SILVQATSQFV
nup120_physcomitrella               FQIISKYVDLLALQSQPMLTSTGSTKG-----MDSGLIKRLLSQSTSQIA
nup120_mus                          IREMDYETEVEMEKGFDPAQPLNVRMN-LSQLYGSSTAGYIVCRGVYKIA
nup120_rattus                       IREMDYETEVEMEKGFDPAQPLNVRMN-LSQLYGSSTAGYIVCRGVYKIA
nup120_homo                         IREMDYETEVEMEKGFNPAQPLNIRMN-LTQLYGSNTAGYIVCRGVHKIA
nup120_gallus                       IREMDYETDTDMER----AHPLNMRLN-LTQLYGSSTAVSVVCWGVCKIA
nup120_xenopus                      LQNMDYETNADMEQ-----PQPNTRLN-LSTLYGSITASSVVCQAICKIS
nup120_tetraodon                    LREMDLETDSEFGAEGAVGPGLNARIH-LSQLYGSSSAVSLICQAVCHMS
nup120_danio                        LRELDLETDAEPDAR-HAGQSLRVRIS-LSQLYGSSVAASLICQAVCQTA
nup120_drosophila                   LDVLCMIDPDE---PPHDYSLSTRFLQSSGALMGSEYGLSILSETVKQMA
nup120_apis                         LETLTYDLGQPNKLQLNEDHDASKLLLNINHFFSSHLGISAISKSVTQIT
nup120_debaryomyces                 LDVISSLIDSRIKPDNLDETIRKLNPLATIGTLTKLNTLVTFRNIKRHHE
nup120_pichia                       FGLLDTLIGSVDYVSIDDLGADKLTDSLDIPPAEKLNTVLTFKNIIALHE
nup120_candidaA                     VEIVKSLIGSSGFELIVDANS---ISSKELGAFHKISTVMIFKNIMETHK
nup120_scerev                       PVVLNDLINNQMKPG--IFWKKDFISAIKFDGFTSIISLESLHQLLSIHY
nup120_Skud                         LVVLNDLINNQMKPG--IFGKKDFISSIKFDGLTSIISSESLHQLLSVHY
nup120_Sbay                         LGVLNDLINNQMKPG--VFAKKDFISSIKFDAFTSIISTETIHQLISIHY
nup120_Scastel                      VNIMNELIDRYLISH--SVHNDDFVNAIVFDEFSAVVCAQSIHQLIVMQK
nup120_Skluy                        IGILNNLIENHLKGS--PCNGTALVESIMFDNFSSVAILESLHQTILIQK
nup120_kluyveromyces                VEVLSEFIHCDLKVG--AFS---VIDLLDTDIFLSVLSMESLKQTLSIMD
nup120_candiG                       IEILNELIENHLKDT--SYHLDNFVEAFTGNVMNSSIIIENLYHQIVVQN
nup120_magnaporthe                  LVDSGRLYGDLFSLLDETAAARNRANGLPCTDFGKKLLVKGTHESAEVIW
nup120_neurospora                   MVTP-RLYEDLFELITAAGDRNSQEVRAPFTGFGRKLVIRTVQETIELHW
nup120_gibberella                   --------------------------------------------------
nup120_aspergillus                  YMLSSDIFFKILGTIP--LGFPGKDSDLLPTHFGVKVTVNGVQETIQFTR
nup120_anopheles                    PGFLQRISNLPKAIEKFLEYLQPVNKEQYISECQTKSLGCTVYGSNELSN
nup120_ostreococcus                 AEPAQALRERVDEWTLPSEGRSLGAVDDEASEMDESQFVALVLNATKQQT
nup120_ciona                        VSTINALLLCLEPGQ-IQHELDPTNCCAVKSDFGLELLLSATHQYVEDRL
nup120_volvox                       LEPMRQWDNEDAILRQLLLMGRYEGALALVAGCYGGQGSDAWAKALEAVV
nup120_monosiga                     LAQVGDVLTATLCLLATLQPISADLSEFQDGLSSTNFSAILMSCRPLAMV
nup120_yarrow                       LDTFDDLAAVMDTSR----------------------------GSIDTAY
nup120_ustilago                     FAALGGEEASEIVARTAYDLGASLDSTLTDMAVLLSETTSTVDGLAAAAS
nup120_cryptococcus                 RGLVQCVEILEDTSFALYSSEANSGPSSSFSGLGNALLSSTLSQIIESRY
nup120_spombe                       ENPMRDIDSLIQRLRSFDIYNHSAQSPSLFLCASVARVLDSILKKFQVSI
nup120_dictyostelium                INLILKKFKEEFSNQNDMVIQLQQGYKNIDKGWSGDLFADILTNCFVSTI
nup120_celegans                     KNGVAVVEDDNVENAYDYDSDGRFINIKTALEGPIVKLAAAFVEASTFDN
nup120_naegleria                    IKDFKQSHHKKLFVNGLIDRMSAIRNTPVSSILNYIIRTLMVSEIESKKD
nup120_phytophthora                 FDAFPSQSFQSFIHREVADVASDWKVESFVALARHCVRLGLNPNFIASTA
                                                                                      

nup120_populus                      --------------------------------------------------
nup160_os                           RTMFESTFDLYLFLNYLVSIGGQGSSQTASSTAMLLLKLAPVSLSQ----
nup160_at                           KVMFESAFDIFLLISYLLNIAG------------------QVNMSQ----
nup120_physcomitrella               WAQFKAARDLLLLLVYSVKVGI------------------QVGLTS----
nup120_mus                          STRFLICRDLLILQQLLTRLGD------------------AVILGA----
nup120_rattus                       STRFLICRDLLILQQLLTRLGD------------------AVILGA----
nup120_homo                         STRFLICRDLLILQQLLMRLGD------------------AVIWGT----
nup120_gallus                       MIRFQICRDLLILQQLLLRLGD------------------PMVLGG----
nup120_xenopus                      ATRFLICRDLLILQHLLLRLGD------------------MALIGA----
nup120_tetraodon                    MTRELFCRDLLILQKLYLRFGD------------------NVRQRHPSPP
nup120_danio                        MTRTLLCRDLLILQQLYLRIGE------------------NAFISG----
nup120_drosophila                   MIRFSVCRNLLVLQYMAYGQNE------------------MESENV----
nup120_apis                         QLRFAICRNLLILQQIILLRPE------------------LFDSRS----
nup120_debaryomyces                 SILLSLVVLFLICE---VNEQI----------------------------
nup120_pichia                       SIVLNLFVLFLVCD---SNDRI----------------------------
nup120_candidaA                     TLLLDLVVLFLTCE---TNDQI----------------------------
nup120_scerev                       RITLQVLLTFVLFD---LDT------------------------------
nup120_Skud                         RITLQVLLTFILLE---FDT------------------------------
nup120_Sbay                         RITLQVLLTFILLD---FDG------------------------------
nup120_Scastel                      RLLFEILLSVVVLD---FEY------------------------------
nup120_Skluy                        KFVLQTLLTFAFLD---FDY------------------------------
nup120_kluyveromyces                KFIIDILLVFTIVD---INY------------------------------
nup120_candiG                       KLLQLVLLSFLFLD---FDT------------------------------
nup120_magnaporthe                  RILFSQVILLVHMENETADAEE----------------------------
nup120_neurospora                   KILFSQLILLVHMEDEIED-EK----------------------------
nup120_gibberella                   --------------------------------------------------
nup120_aspergillus                  QILIDLLVLVVFIDAEVEQDKG----------------------------
nup120_anopheles                    EIALSTAKQTIQLRYILLRN------------------------------
nup120_ostreococcus                 RARVEVSRGLVLLLGCIRLGPKIG--------------------------
nup120_ciona                        HLVLLLLIVTVLFD------------------------------------
nup120_volvox                       SALAAHCTRLQLQDGGETGCAAG---------------------------
nup120_monosiga                     PNFVFSLRQAESLEDAILQSTS----------------------------
nup120_yarrow                       VMCLDALVSLLLIYNRDGDETG----------------------------
nup120_ustilago                     SISSTDLGSAMTADALNQTLASR---------------------------
nup120_cryptococcus                 GLAQNILFTSLFYLADSFDPLDD---------------------------
nup120_spombe                       EGFIFLLSLITSQQDYELQS------------------------------
nup120_dictyostelium                EIKYQLLTKLSLLLGTVSNLRTHLG------------------------I
nup120_celegans                     SKPFEDPHPQIFGGSFTQSVVS----------------------------
nup120_naegleria                    LISMDNSILIQLINASSIQILES---------------------------
nup120_phytophthora                 VTGQVLSAELVLTRCILRLSKLLG--------------------------
                                                                                      

nup120_populus                      --------------------------------------------------
nup160_os                           --NDIARIKLKLFPVIQDILGQWIVLHFVG-----ISPTTPPTIEDFS--
nup160_at                           --QDICKLRLELLPMIQDIVSEWLIILFFV-----TTPAESTSMEDFS--
nup120_physcomitrella               --NQISFMKSHTIPRIQEIMTMRLLVHWLT-----VTFAEVPPAEDFS--
nup120_mus                          --GQLFQAQQDLLHRTAPLLLSYYLIKWAS----QCLATDVPVDTLES--
nup120_rattus                       --GQLFQAQQDLLHRTAPLLLSYYLIKWSS----QCLATDVPVDTLES--
nup120_homo                         --GQLFQAQQDLLHRTAPLLLSYYLIKWGS----ECLATDVPLDTLES--
nup120_gallus                       --GQLFQSQQDLLHRTSPLLLSYYLIRWAS----QCLASDIPIDTLES--
nup120_xenopus                      --GQLLHSQQELIPRAAQLLLSYYMIRWGS----QCLACAVPVDILES--
nup120_tetraodon                    RRAPPTSLSASSLPAAAAAAGTWFLAAPTCSP-PITSSSTSARAWRPPSP
nup120_danio                        -GPQLLQLQQDLIPRCSNLLCTYHLLKQMS----LTLSSSVPLDILN---
nup120_drosophila                   ----LTNLN---------YLNSYYTLVWIAET---PISSSTPAGFEAS--
nup120_apis                         ----LHSIKSSLAPRTVVLMQAYYVVTWICEST--ALPMPVQSLLDSN--
nup120_debaryomyces                 ------LLLLNKLIQRLSSYVIVDCVFNTCFESDNIHAKVES--------
nup120_pichia                       ------LLLLNKIINKLNIYDIVRCIFDTSFKKQNKTSRIEN--------
nup120_candidaA                     ------VEFVNQIRATLVQYDVMEVVFTTCLNK----GEVET--------
nup120_scerev                       ------EIFGQHISTLLDLHYKQFLLLNLYRQDKCLLAEVLL--------
nup120_Skud                         ------NVFGQHLSTLLDLHYKQSLLLHLYRQDKFLLTKVLL--------
nup120_Sbay                         ------DIFEQQLSTLLDLHYKQSLFLHLYRQDKFLLTKVLL--------
nup120_Scastel                      ------SILESKLNEFLEIYYKQTLFIRLYKLNAPLLVNGLN--------
nup120_Skluy                        ------ATFQVQLDFLLQLHYNQSLWIKLYQLDKPLLISEVL--------
nup120_kluyveromyces                ------EVFAEKLSKLITLHFNISLWLQVYQIDKLLAISETF--------
nup120_candiG                       ------NIFGDKIETLLDINYKQTFFMSFYEFDSKLTQSSMS--------
nup120_magnaporthe                  ------NPLHARFDIGLVFRQLVAALQRLNLVKLLANRDVVEPFQKPDGT
nup120_neurospora                   ------SALHARFDVGLVYRKLVDALKRLEHLRWMVKTELTIPVPKAD--
nup120_gibberella                   --------------------------------------------------
nup120_aspergillus                  ----STFDAVELFVELVTLLREYEMMLWLSSNMRKETDKFSKAAEDFP--
nup120_anopheles                    -------LLLVQHVMERHSHFHYHIIDAIQSKIRPDTENTLRCYHVMN--
nup120_ostreococcus                 ----FAADAADSITNALPAAMSAYRSAILSSWLLTERRSSLSINREDP--
nup120_ciona                        ------ELQENFSERVAIYVHSYSAIMWAVSAEKEHVPNTSIEH------
nup120_volvox                       ----SFHVPNEGVPTGGPPLPPTDLFTEDPD-------------------
nup120_monosiga                     --------GMLSALRSVVAIENVPLLMELLDIDRSATQAVIDLMALCT--
nup120_yarrow                       -------LDKNRVVRVFVRFMNHFRTFTIAR-------------------
nup120_ustilago                     ------HRLAVLFMLLLTALAAQDKMADLVENESRQIGAALSIFQSLGSS
nup120_cryptococcus                 --SEKSEELIEILARVMVAYHRYRVLKWVAGQTGEEAGERKQAAKVQK--
nup120_spombe                       -------KFAGCDKLFLSLLEDWRLVSFLLENSALLLEKFEE--------
nup120_dictyostelium                DTKTLFTLEKSILPDSIKLLSTYYLLNWFTKQNFIKSFDNSTTSDIDK--
nup120_celegans                     -----ANIRVSVESRVHFALTLQTLLNAITEKKSRAGAPSFGDVEALS--
nup120_naegleria                    -----RYQLLCQLCIFIEIAGLLTLNGENNNIEANTCYSLLRSYHLAWWL
nup120_phytophthora                 -------GDAAFQDQVFKDLVEHLFPLELWRGAGAYKPSSPKRERDSD--
                                                                                      

nup120_populus                      --------------------------------------------------
nup160_os                           ----YQLSSLQLG-KADDL--------SLHRKFG---------CSYFTLA
nup160_at                           ----LKLSSLQIDSSIDKR--------SWNAMLG---------KCGFSLA
nup120_physcomitrella               ----SQLSSLRLDGTSSRI--------GSGFMVS---------GESTLGE
nup120_mus                          --NLQHLSVLELT-------------DSGALMAN---------KLVSSPQ
nup120_rattus                       --NLQHLSVLELT-------------DSGALMAN---------KLVSSPQ
nup120_homo                         --NLQHLSVLELT-------------DSGALMAN---------RFVSSPQ
nup120_gallus                       --NLQHLSVLELA-------------DTTVLTPH---------KLVSSPQ
nup120_xenopus                      --NLQHLSVLELS-------------DS-QVEKR---------RYTSGIQ
nup120_tetraodon                    WTSCERAGVATPSGACATPLKRAFCPPAATPTCSTCRCCSCRTRRRSPPT
nup120_danio                        -ADLQHLSVLELS-------------DSSTPASS---------RSVLNPQ
nup120_drosophila                   ---IQRLSRAQLFSGYNRP-------YSSHLKHN-----------GNDQT
nup120_apis                         ---VQRLALLKLTDSR------------TNIVFK-----------QHRSL
nup120_debaryomyces                 ----TDLSNSENS------------------------------LFWTGLA
nup120_pichia                       ----ENLNILENS------------------------------LFWSGIV
nup120_candidaA                     ----KNMGQVQNS------------------------------IFWSSVV
nup120_scerev                       ----KDSSEFSFG------------------------------VKFFNYG
nup120_Skud                         ----KYSSEYSYG------------------------------VKFFNYG
nup120_Sbay                         ----NDTSEYSYG------------------------------AKFFNYG
nup120_Scastel                      ----SETSNYNVG------------------------------IKLTSYA
nup120_Skluy                        ----TLTSKFGYG------------------------------IKLASYA
nup120_kluyveromyces                ----GHVTKYNYG------------------------------AQLKSYS
nup120_candiG                       ----MHTLQYPHG------------------------------VQIFSSS
nup120_magnaporthe                  KPVSKSGNLSPIS------------------------------TKRGEES
nup120_neurospora                   ----HSNSATSVA------------------------------TRGKEET
nup120_gibberella                   --------------------------------------------------
nup120_aspergillus                  ---NPSFSLKQLP------------------------------SSDKSAR
nup120_anopheles                    ---WIAHRQLDID-----------------------------WTKWSKLN
nup120_ostreococcus                 ----PRLAVTLAN-----------------------------LEHPDILE
nup120_ciona                        -----TLQSLSVG------------------------------DNKSSSR
nup120_volvox                       ----GGDSASGLG-------------------------------AASAAA
nup120_monosiga                     -----AQARARPS------------------------------LDAARKL
nup120_yarrow                       ------ECAFQQG----------------------------------ERY
nup120_ustilago                     LQLARTDAAVQIAWSGG--------------------------DVAESDS
nup120_cryptococcus                 ----ASRSKRKLGDDG--------------------------LIDVSGGL
nup120_spombe                       ----EDVDSTNCN--------------------------------LNTME
nup120_dictyostelium                ----ILISQNQYGDD----------------------------SDNNNNI
nup120_celegans                     ---CELREIIRVYR------------------------------ELNEQL
nup120_naegleria                    CNRIVESSTNSLNLAVSLS-----------------------NSKLNMAD
nup120_phytophthora                 ----DEMSDDKDD------------------------------FVMADAA
                                                                                      

nup120_populus                      --------------------------------------------------
nup160_os                           CLLDFPKS---ADGDVLSPWFPNPTELVNLVRRFSGSIMSEN--------
nup160_at                           FILLFSDRSCIVDGRFNLRYLPSSQIITSLVQNFISWIRYSK--------
nup120_physcomitrella               MLVSTFLESDKSSLSLPEGALPDQDMLLSHSWQFVKWLLLGE--------
nup120_mus                          TIMELFFQEVARKQIISHLFSQPKAPLSQTG---LNWPEMIT--------
nup120_rattus                       TIMELFFQEVARKHIISHLFSQPKAPLSQTG---LNWPEMVT--------
nup120_homo                         TIVELFFQEVARKHIISHLFSQPKAPLSQTG---LNWPEMIT--------
nup120_gallus                       TIVELFFRDVARKHIVSRLFLQPNTSLIETS---LNWPHLIT--------
nup120_xenopus                      TIVELFFEDVARKHFP-HVFIQSGASQLQEP---LNWSDLIK--------
nup120_tetraodon                    VQVSLPRRRPAALAVANAGPLRSPQPSDGGGAFLPDWSQEEHRGADLRPA
nup120_danio                        TVVELFYQSVARKTIMSQIFSQQDMESDQS---VLHWPQMIS--------
nup120_drosophila                   TLLRLFLESKGLFSALTMLLKHDSLSLDSEQ---LNLRQSLL--------
nup120_apis                         LLLELFIQNSGAKHAHNLMAHTN--LDATTL---IPWHYGML--------
nup120_debaryomyces                 NRNPRLNSLIIEGKLTESYDYFYGHVISSYDKFILDVIIELINH------
nup120_pichia                       DNNPQLNYLIRGSRMNEACDYFIGTVLSSYKNFIVDVTLDLLNR------
nup120_candidaA                     ATHSQLKRLIESLQLNDGYEYFYNNVLP--DDYLVDVVIELINN------
nup120_scerev                       QLIAYIDSLNS--NVYNASITENSFFMTFFRSYIIENTSHKN--------
nup120_Skud                         QLISYIDSLNS--NVYNSSVTENSFFLAFFETYVIENSSHRD--------
nup120_Sbay                         QLISYIDSLNY--DVYNASITDNSFFLAFFQSYIVDNSSHKN--------
nup120_Scastel                      EWSSYLQFVVN--TIYKFALESNPLFLRFFDIYTIKNIKGKERVW-----
nup120_Skluy                        EWSIFLNGVIG--KISEMPVLRNPLFLQGFDKYVLSNTKNMR--------
nup120_kluyveromyces                DITDFTTLMVG--FVKNSPTAEPPIFTRAFSDFILNGEDLTC--------
nup120_candiG                       ELAGYLEFEIA--TLYSTPIVDSRLYIAFMQEYVLNWREKMEPP------
nup120_magnaporthe                  YTITCLEATIG--HLLGLSVQDDEPLSTILTDVIVNVCALNSNLE-----
nup120_neurospora                   YATTALEGLIG--NLLGLPESHGKPLLSSITDVVLDICAPTSSTE-----
nup120_gibberella                   --------------------------------------------------
nup120_aspergillus                  ITTILEDLFATDIKPRQAIGLPQSYILTLGIQDVLSWCDLIAKG------
nup120_anopheles                    IFVQIKKSYDMLLYKYILMLFFPGFSNNIQTSFSFNARTSVTLLQ-----
nup120_ostreococcus                 CSSSVGDRLRSAGTLLASALDASDDEPSSHTRRVIEIGTTLYASG-----
nup120_ciona                        TLLEGFLKNEGGKLLCCILRENSEQFNGVIDN------------------
nup120_volvox                       VAATLGGRAAPLWAKLRQLLMQVAEADAAAEQYGGGIRVAWLLR------
nup120_monosiga                     LSLYLQQPRETSGNVLAVGAHAADLYLAQITALAPEARVLLA--------
nup120_yarrow                       GTLDNFSETRFFEVLARLPADRAAKLTRFLN-------------------
nup120_ustilago                     IVAKLNQMSVAGRKSREPHHFAAPTLLHHCVRDGLLTGGANP--------
nup120_cryptococcus                 KIKEMEDNEQDTDRFTTEYSLLHCLTARSLAPEVPGSDMSISVLLQAAMN
nup120_spombe                       ALASVNTALQFFSALNYSECFSESQISPLHATVISSLSAIFIR-------
nup120_dictyostelium                NNNEYYEDQQQQQNQQQFTISKNLNILTILINRNLNQFTSKNE-------
nup120_celegans                     DIKIVQNGAKMSIGTWLTSDAEGLSMMKKEGGYGPHGYDEIREND-----
nup120_naegleria                    FLLTHPSPTIDTKYFIEMLLTEHEVKKKLQTNLEQPPLSYLVTN------
nup120_phytophthora                 TSTDYYSTSRAFFAGHEMCFAFDQVASRTIDEMCLQSLRVVLFLA-----
                                                                                      

nup120_populus                      --------------------------------------------------
nup160_os                           -------------------------IAGNADCFL-------SSTINLAAV
nup160_at                           -------------------------TGDDSSSLL-------RRSTELSLR
nup120_physcomitrella               -------------------------NGKSSQGFP-------GRAISLSNI
nup120_mus                          ------------------------AVTGYLLQLL----WPSNPGCLFLEC
nup120_rattus                       ------------------------AVTGYLLQLL----WPSNPGCLFLEC
nup120_homo                         ------------------------AITSYLLQLL----WPSNPGCLFLEC
nup120_gallus                       ------------------------AIVADFLPLL----WPSNPGFLFPEC
nup120_xenopus                      ------------------------RITNYLLQLL----WPSNPNFQFAEC
nup120_tetraodon                    AEPFSPALEPHDVRRGAPAGSAAVSFSRVHAQRVSCWRWPSNPGFQFPEC
nup120_danio                        ------------------------SVLTLLCQAL----WPSNPSFLFPEC
nup120_drosophila                   ------------------------QLVGYINKML----WPGSPIYVFPEW
nup120_apis                         ------------------------THITFIAQLI----WPRSGNFIFPEW
nup120_debaryomyces                 ----------------------GESLLIKEKFFSKLSQSKIIDRFLIGLV
nup120_pichia                       ----------------------DEGKFIKSTFFKMLNRSRNIDRFIIGLV
nup120_candidaA                     ----------------------KEYFFLQKKFLTKLNQENKVEKLLVGLI
nup120_scerev                       -----------------------IRFFLENVECPFYLRHNEVQEFMFAMT
nup120_Skud                         -----------------------TRFFLENVERPFYVRHNEVQEFMFAMT
nup120_Sbay                         -----------------------TSFFLENVERPFYLRHNAVREFMFAMT
nup120_Scastel                      ---------------------TETDKFLQFVQYPLYQRDSIIDEFMLAMT
nup120_Skluy                        ----------------------DPKMFLQFLQRTFYIREDILHEFMMGLS
nup120_kluyveromyces                -----------------------AKQFLHFVAKPYHVSKDPVEELLYALS
nup120_candiG                       ---------------------QKAINFFKYILEPLYRRNEIDEEFLLAMS
nup120_magnaporthe                  ---------------------LPVTTIQCSMLKRDRPDLALELGAFADHS
nup120_neurospora                   ---------------------LDNGVMQCWLLKQGRPDLAKELNPFAQQD
nup120_gibberella                   --------------------------------------------------
nup120_aspergillus                  -------------------------NIDLAWDFLRFQPSTSWSTYVKGRL
nup120_anopheles                    -----------------------AYAVSQLSNEILFRTNAVSDDFLFGEW
nup120_ostreococcus                 -------------------------EVDALGTLLAFARQQVPGSESVAKA
nup120_ciona                        ------------------------AVIPKAIAGIIQLLWPLGPTVSFPKY
nup120_volvox                       ---------------------------------------DAAAEAVLRTD
nup120_monosiga                     -------------------------HMQALLLLRQGDYDGAVSGYGLAFD
nup120_yarrow                       --------------------------------------TDRPSRFVKGLI
nup120_ustilago                     -------------------------SYGGSSLSLSVKSTVLKSLWSLGLT
nup120_cryptococcus                 -----------------------VLDQIHLLSSNQVDIAAQSPDVVLGNK
nup120_spombe                       ------------------------DDTENDLVTELVEKLFLFKQYNACMQ
nup120_dictyostelium                ----------------------FFENIEKQLSKLLCVLAPHMDLFSMGCY
nup120_celegans                     ----------------------FNWFVGVTTEAAIRALLSSSEILVLPRR
nup120_naegleria                    ---------------------ISLMIIQRVILVDYESNKAQRNTVEIAQY
nup120_phytophthora                 ------------------------YLVDTRPAFLSSATLSQIVRVYLPKS
                                                                                      

nup120_populus                      --------------------------------------------------
nup160_os                           LVRHGQYEAAQSLLGILDTHMNYVKASQADQDTDLARSSCLHLNGFCLLV
nup160_at                           LIRNGQSDAVERILVVVEASLRGEKTFGCSQDTSGDWCLLQHLRGCCLLD
nup120_physcomitrella               LLQHGQYSSLERFLTTIEQFSSQQKLAEGTKTADGLWSARLHLLGFCLLA
nup120_mus                          LMGNCQYVQLQDYIQLLH------------PWCQVNVGSCRFMLGRCYLV
nup120_rattus                       LMGNCQYVQLQDYIQLLH------------PWCQVNVGSCRFMLGRCYLV
nup120_homo                         LMGNCQYVQLQDYIQLLH------------PWCQVNVGSCRFMLGRCYLV
nup120_gallus                       LIGSCQYTQLQEYIRLLQ------------PWCHVNMGSCCFMMGRCYLV
nup120_xenopus                      LMRNCQYTQLQEYVRLLL------------PWCQVNVGSCHFMLAQCYLV
nup120_tetraodon                    LMTNCQYTQLQVCVRLLLWLFGEALAQRWFAYAGVHQADRALVSDQHRLL
nup120_danio                        LMGNCQYAQLQEYVRLVG------------PWCQVNVGSYRFVLGQCYLA
nup120_drosophila                   LFGTCHHIIVQDYVRILS------------NWCSVQKHARRFMLAVSLLD
nup120_apis                         LLSSCQFLLVQEYVRLLN------------TWCEWNIASRKFILAVALLE
nup120_debaryomyces                 YLINNEPLEFFSIFEKHEFFKFDNDSIKEDLKKKFLNSLSINPRIKSFL-
nup120_pichia                       YLINSDANEFFETFETYELFDIARE---NELKEKIYKSLANNETIKIFL-
nup120_candidaA                     YLFNNDVKSFYKIFNDYSNF--------QNFTENKIKNLNQDVNLQKFI-
nup120_scerev                       LFSCGNFDQSYEIFQLHDYP--------EAINDKLPTFLEDLKSENYHG-
nup120_Skud                         LFNCGKFDQSYEIFQLHDYP--------EAINDLLPTFLEDLKSENYRG-
nup120_Sbay                         LFSCGKFDQSYEIFQLHDYP--------EAINDSLPAFLEDLKSENYHG-
nup120_Scastel                      LFTSQNYEKSFDFFMKHDYA--------TQLKNKLPQCLTDIAMDSNS--
nup120_Skluy                        LYVSGFCEDAYKFLTKSNYP--------ETIPQDSPPCLLRLVNKSHP--
nup120_kluyveromyces                LFKCNEYDASIEIFLANDFS--------DELS--LPKYLEVTEN------
nup120_candiG                       MFNCGRFEQAYEFFTMNDYM--------LHLANKLPPFLKNVQQN-----
nup120_magnaporthe                  PWSTYIQGRVSLALRDYDAA--------LVYFKKAAIGMSVP-MKGEMH-
nup120_neurospora                   PFSTYIQGRVFLALNEHSTA--------AQCFKKASVGLSTERTTVQRH-
nup120_gibberella                   --------------------------------------------------
nup120_aspergillus                  YVAMSELDTAALYFRKAAYL----------LSCGKPLGNLHEMSS-----
nup120_anopheles                    LSKNELHVHIDEYVRLLCN------------WCQWNSCSRNFIKAKSCLA
nup120_ostreococcus                 PFDAPAPLFLQALWTCADLVG-------LNQTDDANAERNASIDSAIALF
nup120_ciona                        LFTNSLFGSLQYYINVRLN-----------KWCDFSPAYISYMLAYCYLH
nup120_volvox                       PRADLPQWLLDMFLAEPGSG-----------MAAAPSSMGSWACGPAFLL
nup120_monosiga                     IIQALCTTPNQDQVMSRELLG-----------VLLRRPNQPMLAADR---
nup120_yarrow                       LLRMGESRKAKRCFFEGEFP------------------------------
nup120_ustilago                     DVRECLTAEAKPLLPYLNDRHTSVAFAVLVQGYPLAAETLLANFPESPAG
nup120_cryptococcus                 IFIDGHPLLAGAYSDLYPLS------------SGIAYLKGRAYLEAGVLE
nup120_spombe                       LIGWLNSDPIAVYLKALIYLK----------SKEAVKAVRCFKTTSLVLY
nup120_dictyostelium                LVEKNQYKQLMEFLQIIENNELIEMITPFYYLMGICYAHYSKFNEAYQYL
nup120_celegans                     LVLQKQYKVLLTILNSYISETRALKPVITFYRGIAYSGTDHPVKALNSFQ
nup120_naegleria                    LLNWQAYGALKRYCLLLQSYDSSFPLTYHYLALANLQEGDLSRAKQNFLR
nup120_phytophthora                 ITVYQRWRLSRWVASQCITQP--------VADTDASTTSSGSLMPPLLQM
                                                                                      

nup120_populus                      --------------------------------------------------
nup160_os                           LAR------DEANIVLKESK-------------VHEAIRCFFRAASGQEA
nup160_at                           QVQ------RGASGILRERK-------------IIDAIRCFFRASSGEGS
nup120_physcomitrella               QAR------TELKNNGKEIR-------------VAEAIRYFFRAASGLGE
nup120_mus                          T---------------GEVQ---------------KALECFCQAASEVGK
nup120_rattus                       T---------------GEVQ---------------KALECFCQAASEVGK
nup120_homo                         T---------------GEGQ---------------KALECFCQAASEVGK
nup120_gallus                       M---------------GEGH---------------KVRHRGCICC-----
nup120_xenopus                      A---------------GEGH---------------KALDCFSQAASEVER
nup120_tetraodon                    PLHAGPVLPGQRGGPEGESQGPRGSAGRAFILCLPQALQCFQEAATEVEK
nup120_danio                        S---------------GEGQ---------------KALQCFQEAATEVNK
nup120_drosophila                   C---------------GEAH---------------KAVHLFHEAESGIVE
nup120_apis                         M---------------GEAQ---------------KACDHFLRASGGILT
nup120_debaryomyces                 ---------------------------------TTIFLNEFDGIDSELGK
nup120_pichia                       ---------------------------------DIVFLEDKN---PVLKK
nup120_candidaA                     ---------------------------------EALLS--------NPSK
nup120_scerev                       ---------------------------------DSIWKDLLCTFTVPYRH
nup120_Skud                         ---------------------------------ASIWKNLLRTFEVPYRH
nup120_Sbay                         ---------------------------------SSIWKDLLGSFASPYRH
nup120_Scastel                      ---------------------------------KSIWSSILTSFDVSHNR
nup120_Skluy                        ------------------------------------LSKLIESMTLENKE
nup120_kluyveromyces                ----------------------------------HVWYNLLHAINTKDK-
nup120_candiG                       ----------------------------------SLWYELLKTFTESSTN
nup120_magnaporthe                  ---------------------------------SVGLLDHTERKQLNHGM
nup120_neurospora                   ---------------------------------SAGLLDDTEWKLLYSGL
nup120_gibberella                   --------------------------------------------------
nup120_aspergillus                  -----------------------------------TLLDIVSVDCFHNGL
nup120_anopheles                    IG------------------------------DTFKALDLFPLSWKGIHN
nup120_ostreococcus                 SR-------------------------------AAAFVPEVAGPVDSLLV
nup120_ciona                        NG------------------------------QYNKAVHTFIQAGGKAGM
nup120_volvox                       S--------------------------------------------LYLRH
nup120_monosiga                     -----------------------------------LEEEVSRAPLAALYA
nup120_yarrow                       -----------------------------------SDDTLSHFGLPARGQ
nup120_ustilago                     EYVR-----------------------------ARALVQLQRLDDAGSSF
nup120_cryptococcus                 G-----------------------------------AMEYLQKAAAGCKD
nup120_spombe                       S----------------------------------HTSQFAVLREFQEIA
nup120_dictyostelium                LKATES----------------------------IENQNQDMLKICSISK
nup120_celegans                     S-----------------------------------CLDAFSEGNNALRK
nup120_naegleria                    CAIIG-----------------------------VSNRERDQETLALFKL
nup120_phytophthora                 F-----------------------------------LLDVNKKLNRSDKF
                                                                                      

nup120_populus                      --------------------------------------------------
nup160_os                           PKALQKFSVETGFQ-------ISGECR----SFTAWRLRYYE--------
nup160_at                           WKALHSLSKEAGFSPATTGPSILDGST----SSAAWKLHYYE--------
nup120_physcomitrella               ANEDLQFVLGTGYQQN------LPGIG----AAAAWRLHYYE--------
nup120_mus                          EEFLDRLIRSEDGE-----------------IVSTPKLQYYD--------
nup120_rattus                       EEFLDRLIRTEDGE-----------------IVSTPKLQYYD--------
nup120_homo                         EEFLDRLIRSEDGE-----------------IVSTPRLQYYD--------
nup120_gallus                       --------------------------------------------------
nup120_xenopus                      EDFLEKLIRVEEGE-----------------SVS-PRLQYKK--------
nup120_tetraodon                    EEFLIRLTGSEEEEA----------------AAASPRLQYFNKVLTHLLT
nup120_danio                        EEFLMKLTGSDEE------------------TATAPRLLYYN--------
nup120_drosophila                   DDFLFEHVLKNTPLYGKLQNSVSRGDTISPEDTKLAIVHYYL--------
nup120_apis                         DEFLADALLESSVLS-----------------ENSSLIQYYL--------
nup120_debaryomyces                 ANYFHALSELSKSQG-----------------RDLRHRSHHRQRFITPTT
nup120_pichia                       ADYFHALAELSKEQA-----------------ARARRHSHLQN-------
nup120_candidaA                     SQYFHGLSKLVQSQI-----------------KTNDNKSQQEE-------
nup120_scerev                       SAFYYQLSLLFDRNN-----------------SQEFALKCISK-------
nup120_Skud                         SAFYYQLSLLFDKNN-----------------SQEFALKCISK-------
nup120_Sbay                         SAFYYELSLLFDSNN-----------------SQEFALKCISK-------
nup120_Scastel                      SLYAYKLALLYFERN-----------------SMALSLKAIKK-------
nup120_Skluy                        PAYYFYLSHLFSDAS-----------------AHVYALRSIKR-------
nup120_kluyveromyces                PAYYYELSVLCSKAS-----------------SYANALKTIKK-------
nup120_candiG                       AHYYLQLSLLFKTYN-----------------RLDLALKCVSK-------
nup120_magnaporthe                  PEYYAHIVSLYERHK-----------------AYSYVVDFARLS------
nup120_neurospora                   PNYYAHVVNLFERQR-----------------AYSYVVEFSKLA------
nup120_gibberella                   --------------------------------------------------
nup120_aspergillus                  PKYFQHVLSIFEQVR-----------------AFSHVSEFASLA------
nup120_anopheles                    ERMLKKILSQDEKLP--------------VITPYASLSAFHLK-------
nup120_ostreococcus                 QLLRVIQSILMGTDDAAFPN------------DVVSRLEYYEIV------
nup120_ciona                        DGMLIGSMLELDLEEQ--------------LAENEIEVLFYTK-------
nup120_volvox                       DRLVAAVEMVTSQAN-----------------SAVLNCWFQPR-------
nup120_monosiga                     KAFMFHLEAAVSGAN-----------------SSLADAKTVG--------
nup120_yarrow                       DSYYEYTSKVIAGLG-----------------------------------
nup120_ustilago                     EKVVSALELASSSKSRAVSGLFELLPSSVALAEGEQRVAAYYR-------
nup120_cryptococcus                 GSLTSILPSASGPNS-----------------LSSYYSEVCDA-------
nup120_spombe                       EKYHHQNLLSCYYLH--------------------LSKKLFEES------
nup120_dictyostelium                EELVCSLFVDIPIDNRMMN------------QTNANTTQTLISN------
nup120_celegans                     AVYFLLPKRFDVAQGKDP-------------VEELTASEYFLT-------
nup120_naegleria                    MNIYWKVEPTLNNQTIEDR------------VKISLLFYYYNYIR-----
nup120_phytophthora                 KRALSVLQLASASNN----------------VRSEEAHGVLAT-------
                                                                                      

nup120_populus                      --------------------------------------------------
nup160_os                           --------------------WAMQIFEQHSMSEGACEFALGALEQIDSIV
nup160_at                           --------------------WAMQIFERYNISEGACQFAYAALEQVDDAY
nup120_physcomitrella               --------------------WVMQIFEQYNLSEGACQFAHAALEQVDEAV
nup120_mus                          --------------------KVLRLLDVVGLPELVIQLATSAITEAGDDW
nup120_rattus                       --------------------KVLRLLDVVGLPELVIQLATSAITEAGDDW
nup120_homo                         --------------------KVLRLLDVIGLPELVIQLATSAITEASDDW
nup120_gallus                       --------------------------------------------------
nup120_xenopus                      --------------------K-----------------------------
nup120_tetraodon                    HTHGGCVWPPAAGDDLSGSRQVLRLLEDVGLPELVIQLASLAITEAVNDV
nup120_danio                        --------------------KVLRLLEDIGLPELVIELATLAVSEATDDK
nup120_drosophila                   --------------------KVIQLFEQHSALDYIIQLADMAIRVLQPDD
nup120_apis                         --------------------KVIRLFEEHNAFDCIIELAETAILIADKDD
nup120_debaryomyces                 SAINAVTSADGSSSTIEAEFINNALKFERIAVENLKKINNPDETVISNID
nup120_pichia                       --------------------------FELRAIEILKEIESPDEVVLSRVD
nup120_candidaA                     -------------------------HCFIEIASDFETLAIENESDITIRE
nup120_scerev                       ---------------------------SAEYSLKEIQIEELQDFKEKQHI
nup120_Skud                         ---------------------------SAEYSLREIQIEEPQEFKERQHI
nup120_Sbay                         ---------------------------SAEYSLKEIQVEEPQEFKERQHI
nup120_Scastel                      ---------------------------SIGYSMKETEITLPADFLEDQHR
nup120_Skluy                        ---------------------------SIKLST-SSGIEESNVFKVAQLT
nup120_kluyveromyces                ---------------------------SISLDG----------TRADQLI
nup120_candiG                       ---------------------------SVEYSMKHPSVEEAPEFSKTQHL
nup120_magnaporthe                  -------------------------LQFAK-SQD----------QSDTRL
nup120_neurospora                   -------------------------LQFIQDNQDDENSSSQRTKHNDVKT
nup120_gibberella                   --------------------------------------------------
nup120_aspergillus                  -------------------------LQALASEHGSEQDVEVARLKNDLLS
nup120_anopheles                    ---------------------LIRLFRKYGAHDGVLKLVHSGIDNTLQPV
nup120_ostreococcus                 ----------------------MLFFERLGCAPGAQAAAYAALHEVRDDE
nup120_ciona                        ---------------------VLEIFEKLELAEQVIILAKHAISKASVKD
nup120_volvox                       -----------------------------------MLLSFFPISNPLAMV
nup120_monosiga                     ----------------------------LVLLVQVIDAAVMEYQLTTMHI
nup120_yarrow                       -------------------------------------FNELAVIFASRVT
nup120_ustilago                     --------------------HVALFFEPLEAIEHVIRFCQASIDAVGTYA
nup120_cryptococcus                 -------------------------FKAHGISRAAASFGQLAIDTAPTNA
nup120_spombe                       ---------------------------AYIDALEFSLLADASKETDDEDL
nup120_dictyostelium                -----------------YYLKCIKIFETRNQPEFIIQFSLFAIDYLTLEK
nup120_celegans                     ---------------------VVRFLQEHNHAEEVCSVAVKAIENLPIEN
nup120_naegleria                    -------------------------QLCEKHPELALEFINLSLTEADSDL
nup120_phytophthora                 --------------------------FTRELLQYVSQPNDALVRFLQKRQ
                                                                                      

nup120_populus                      --------------------------------------------------
nup160_os                           DLDNGSEAE-DIP--ETTTMIKGRLWANVFKYKLDLKNFQEAYCAIISNP
nup160_at                           NFIEMTEEF-DPT--KAATYTRGRLWANVFKFTLDLNLLNDAYCAIISNP
nup120_physcomitrella               GKESFDNVE-NPFSDTLVVAIRGRLWANIFKFSLDLDLYSDAYCAIISNP
nup120_mus                          K-------------------SQATLRTCIFKHHLDLGHNSQAYEALTQIP
nup120_rattus                       K-------------------SQATLRTCIFKHHLDLGHNSQAYEALTQIP
nup120_homo                         K-------------------SQATLRTCIFKHHLDLGHNSQAYEALTQIP
nup120_gallus                       --------------------------------------------------
nup120_xenopus                      --------------------------------------------------
nup120_tetraodon                    N-------------------SQAALWTRIFKHHLDLGHNGDSLRSPDAEP
nup120_danio                        R-------------------SQAALWTRIFKHHLDLGHNSQAYEALTQNP
nup120_drosophila                   P-------------------QLPMFQSIVFNNHLQLGHYVEAYTALVNNA
nup120_apis                         P-------------------NLPTLHSIVFVQHLNLGHHTKAYNCLNSNP
nup120_debaryomyces                 Q----------------------FYLNIFEMALSSLKYDLVYECLSYLSS
nup120_pichia                       S----------------------YYLNVFDFALNTSNYDAIYDALSNLSP
nup120_candidaA                     E----------------------FYLNLFELSLPVSNYDITTKCLKNLTL
nup120_scerev                       H----------------------YLNLLIHFRMFEEVLDVLRLGHECLSD
nup120_Skud                         H----------------------YLNLLIHFKMFEEVLDILRLGHEYLSD
nup120_Sbay                         H----------------------YLNLLIHFRMFEEVLDILRLGHEYLTD
nup120_Scastel                      L----------------------HLDLLMYFNMFSEVLDVLRLSHDILSV
nup120_Skluy                        Q----------------------YLNTLIIFADFQEVLDVLKISHETLND
nup120_kluyveromyces                Q----------------------YLDTLIVFGDYKEVLDVLRLEQKVLDI
nup120_candiG                       A----------------------YLDLLVEFKMYEEVIDVLRMSQTVLDK
nup120_magnaporthe                  D----------------------MLGRLFSASTAISRFDLAHTALLSMTN
nup120_neurospora                   E----------------------MLSRLFTASTAISQFDVAHSTLLAMVD
nup120_gibberella                   --------------------------------------------------
nup120_aspergillus                  R----------------------LFYASLQTCQFDQAYSALSRYKDSALQ
nup120_anopheles                    Q--------------------QTMFQSIEFSCHVDLGHYEEAYNTLIKNC
nup120_ostreococcus                 N-------------------QSARLWANALQYATDAGDWRAAYCAAASTA
nup120_ciona                        D-------------------NMPILCSSMFRQCLQLNRFNEAYKAIFLNP
nup120_volvox                       R------------------------NHLALYYAAPQLELLHTKLTIAQQL
nup120_monosiga                     N--------------------------TFKHKLALNDVDGAFAAIAQLGA
nup120_yarrow                       N-------------------------PDTACLINKFRYALAARNYDVAYY
nup120_ustilago                     NERPAKIALGDAEAEIFSTAGPKEVWFKMFRCQLALDDFEAAYATVMATP
nup120_cryptococcus                 P-------------------PSRDLWTKVFMANLELSLYEEAYAVLTSLP
nup120_spombe                       S---------------------IAITHETLKTACAAGKFDAAHVALMVLS
nup120_dictyostelium                ENFSRLDYLN----------KLESLYSLVFKYSLKIQEYDLAFTASTLNP
nup120_celegans                     ES------------------VQLISNTLFNHLTNRREWFQSLKLILRTTL
nup120_naegleria                    IP----------------TEEISILYSVLFSLCIHFERFDMAYVSLNSQN
nup120_phytophthora                 Q--------------------FRLLRAMFCCNLSDISLHGGNKGDVASSQ
                                                                                      

nup120_populus                      --------------------------------------------------
nup160_os                           DNDSKYVCLRRFIIVLCELGETKVICNGEIP-------------------
nup160_at                           DEEIKRICLRRFIIVLFECGKTKILSDGHLP-------------------
nup120_physcomitrella               DEESKYICLRRFIVVLCERKATQVLCAQEVP-------------------
nup120_mus                          DSSRQLDCLRQLVVVLCER--SQLQDLVEFP-------------------
nup120_rattus                       DSSRQLDCLRQLVVVLCER--SQLQDLVEFP-------------------
nup120_homo                         DSSRQLDCLRQLVVVLCER--SQLQDLVEFP-------------------
nup120_gallus                       --------------------------------------------------
nup120_xenopus                      --------------------------------------------------
nup120_tetraodon                    -GQQHLDCLRQLVVVLCER--AQLKDLVQFP-------------------
nup120_danio                        DSSRQLDCLRQLVVVLCER--AQLRDLVQFT-------------------
nup120_drosophila                   DISRRKDCLRQLVITLFQN--KCLPLLMQFS-------------------
nup120_apis                         DAARRVDCLRQLVVTLFER--KKLIDLISFP-------------------
nup120_debaryomyces                 SKVSKIFDFKDLLSRFINNLMLNQRISIIFP-------------------
nup120_pichia                       N--SSLYEYTDLFNRFINKLIANQSIYIIFP-------------------
nup120_candidaA                     S-----TNFKNLMTKFITKIIFQSKLDIIFP-------------------
nup120_scerev                       T--VRTNFLQLLLQEDIYSRDFFSTLLRLCN-------------------
nup120_Skud                         T--VRTEFFQLLLEKDLYSQDFFSTLLRLCD-------------------
nup120_Sbay                         T--IRTNFFHLLLKKDVYSHDFFSTLLRLCD-------------------
nup120_Scastel                      N--TRELYFTTLLNDARFKEPFFTTVLNSCN-------------------
nup120_Skluy                        E--VRTKYYKDLLTNMQYNEQFVSTLLNICS-------------------
nup120_kluyveromyces                S--LREKYYYTLLSDQKYSEMFTATLLQECYN------------------
nup120_candiG                       S--TRKECFYKLLSNSCHGPNFFTILLNSCN-------------------
nup120_magnaporthe                  -TALQQSCLKKLVEKMCETQQNAELVNLPFC-------------------
nup120_neurospora                   DEVLQKSYLRKLVEKMCEAGQNTELVNLPFS-------------------
nup120_gibberella                   --------------------------------------------------
nup120_aspergillus                  KSALNSLITSILAASGSGSAGLEQILAFPTTL------------------
nup120_anopheles                    EPARKKDCLRQLVCLLFAVRRLDILLDLPYY-------------------
nup120_ostreococcus                 GEHRQAAAMRRLVASVCERGAKNGGAVLSTLC------------------
nup120_ciona                        SWEHKKDCLRMLVMALCEKKKYKLLVEHSYD-------------------
nup120_volvox                       GQERSVALLEQLNAAVATHLELVGTDTEGLQ-------------------
nup120_monosiga                     HEAIRDDCISELVSTLCDRNEMQAIVQLPYG-------------------
nup120_yarrow                       TAIAELKHKDNVAELILDMAKHQPLRLLTYP-------------------
nup120_ustilago                     YEGVRKDCLRNLVSVMCEEGHIQPLLHFTFP-------------------
nup120_cryptococcus                 FMDMKRDFLGHLISEMCEKNEVGRLNSLGFIG------------------
nup120_spombe                       TTPLKKSCLLDFVNQLTKQGKINQLLNYSMP-------------------
nup120_dictyostelium                NQDVSQENKRRLILTLCENSVTTVNNNNNNNNNNNTNNNTNNNNNI----
nup120_celegans                     RSETRRASIRELLSLMLACGEWEAIATMKFG-------------------
nup120_naegleria                    DIQRKKSDLRKFVGTLCDLAAYSTEQCKYFGNMLCELPFSGSRNDVNDLL
nup120_phytophthora                 HTEQVHQYVRSIAESLACEGQEAASRAHDDK-------------------
                                                                                      

nup120_populus                      --------------------------------------------------
nup160_os                           ----------------------FTGLVEKVEQELFWKAE-RSDLLSRPNL
nup160_at                           ----------------------FIGLTEKITQELFWKAG-RSDIMMKPNP
nup120_physcomitrella               ----------------------YVGLLEKVVQELLWKVAENSDISAKPSP
nup120_mus                          ----------------------YVNLHNEVVGIIESRAR--AVDLMTHNY
nup120_rattus                       ----------------------YVNLHNEVVGIIESRAR--AVDLMTHNY
nup120_homo                         ----------------------YVNLHNEVVGIIESRAR--AVDLMTHNY
nup120_gallus                       --------------------------------------------------
nup120_xenopus                      --------------------------------------------------
nup120_tetraodon                    ----------------------YVDLHDEVVGIIESRAR--GLDLLAHNY
nup120_danio                        ----------------------YVNLHDEVVSIIESRAR--AVDLMTHNY
nup120_drosophila                   ----------------------YIGLQDEFESIVESRAR--SMSIDQNEV
nup120_apis                         ----------------------YVDMYEDLERIVEGRAR--SVDLMENNY
nup120_debaryomyces                 --------------PNSNK--LYSRHYLLIDSILLETANNELALANSLKC
nup120_pichia                       --------------PHPNA--LYKKYFLLIDNILLNIANHELALSSSLKL
nup120_candidaA                     --------------PNNNDDDFYGQHFSLIDSIIVKVAQ-DSNLSQSLRV
nup120_scerev                       ------------AHSDNGELYLRTVDIKIVDSILSQNLR-----SGDWEC
nup120_Skud                         ------------SYAKNGALFLPTVDIKIVDSVLSQNLG-----GSEWEC
nup120_Sbay                         ------------SHANDEGLYLGTVDIKIVDSILSENLR-----SSDWKC
nup120_Scastel                      ------------SFKESG-LFFRSEDFKVIDDILLSNME-----FPNWLS
nup120_Skluy                        ------------EQTAKG-LFLTMEDFAIIDQILLEQVD-----PSEWST
nup120_kluyveromyces                ------------ANISNGSILLCVSDYKIIASILSSQVS-----LTDWNS
nup120_candiG                       -------------TQEGSKPCLSHRDFVIIDEILINSLK-----SNKWED
nup120_magnaporthe                  ---------------------NLQSSVDRILEQKCQTANVEVQPGRGVPW
nup120_neurospora                   ---------------------GLQATVDEILVEKCRQVRDVLN---GVPY
nup120_gibberella                   --------------------------------------------------
nup120_aspergillus                  ------------IPNLASHVDEILVSLAQKQPSTSPFDTKSRWTEGTVDY
nup120_anopheles                    ------------------------GLEEEFTSIVGMSAR--SADISDCIQ
nup120_ostreococcus                 ------------LDES------ERTHYDTIINALEGRAS-TAPVDSQPSP
nup120_ciona                        ------------------------DMHVEVVNILEHRARCSDLLNSRHKY
nup120_volvox                       ------------------------EALRIEGGGGSGGGDGFGALEPRGGL
nup120_monosiga                     --------------------QLEHIVRNVISTRARNASATAAALEDRVNF
nup120_yarrow                       ----------------------FTSYHPLVDAILASSSLP--------NK
nup120_ustilago                     ------------------------GLQSEVERTLSFKAR-NSDPLSVPNF
nup120_cryptococcus                 -------------------------FQTDVEELLRFKAR-NSDPLRRPNY
nup120_spombe                       ------------------------TLRQDVDNLLERKAFQMINVESQPCW
nup120_dictyostelium                ------------GSGNSIKVLCKLPFPQKDIEDNLLKLASAQDLNKKPDY
nup120_celegans                     -------------------------EHEQVVEDFLRDAACRQSPSEKKHY
nup120_naegleria                    HERAKYADLSIRLANIGTSHVKVLCTNGSRSGNYTLLEEHTQKLNTVFTY
nup120_phytophthora                 -------------------------DARDHARWCFQQAIRCFSICLSNFF
                                                                                      

nup120_populus                      --------------------------------------------------
nup160_os                           YKVLYSFEAYRN--------------NWRKAAAHMYRYFVRLSREGNAGG
nup160_at                           YKLLYAYEMRRH--------------NWRMAASYMYQFSARLRSEGACKD
nup120_physcomitrella               YKLLYSLHMQRH--------------NWRRAAACMYRYAVRVREESRTPN
nup120_mus                          YELLYAFHIYRH--------------NYRKAGTVMFEYGMRLGREVRTLR
nup120_rattus                       YELLYAFHIYRH--------------NYRKAGTVMFEYGMRLGREVRTLG
nup120_homo                         YELLYAFHIYRH--------------NYRKAGTVMFEYGMRLGREVRTLR
nup120_gallus                       --------------------------------------------------
nup120_xenopus                      --------------------------------------------------
nup120_tetraodon                    YELLYAFHVNRH--------------NYRKAGTVMYEFGMRLGREVRTRL
nup120_danio                        YELLYAFHINRH--------------NYRKAGTVMFEYGMRLGREVRTLR
nup120_drosophila                   YNFLYAFHTNKG--------------NMRKASTVMYEQAMRFQVDSDAPN
nup120_apis                         YNFLYSFHINKG--------------NMRKAASVMYEQAMRLSQESQSVV
nup120_debaryomyces                 YEYLYTWRLFGP--TLDSS----QLADKRGAAESLYMFITRFKHEQTNLL
nup120_pichia                       YEYLYSWRLFGASNSLTSK----DMADRRGAVESLYMFITRFKDERKNLI
nup120_candidaA                     YQYLYSWRLFGCMVAVVNNNKTLELGDKRGAIEALYEFITRFRIENP---
nup120_scerev                       FKKLYCFRMLNK--------------SERAAAEVLYQYILMQADLDVI--
nup120_Skud                         FKKVYCFRMLNK--------------SERSAAEVLYQYVLMQSDLIVI--
nup120_Sbay                         FKKIYCFRMLNK--------------SERSAAEVLYQYISMQSDINVI--
nup120_Scastel                      CKKLYSFRMANK--------------HERAAAEAILQY-LLQCENNLQ--
nup120_Skluy                        YKKLFSFRFINQ--------------HERTAVEILYNYILHGYDIET---
nup120_kluyveromyces                YKKLFSFRILNQ--------------HERKACEELYDYVLFGSNDEV---
nup120_candiG                       CKKIFTFRLTNN--------------RDREAAEIVYEYLQDLVPQQYQ--
nup120_magnaporthe                  HQILYAWRVHHN--------------DHKGAAAVLLDRTNKLKKAGEG--
nup120_neurospora                   HQILYAWRISHN--------------DYRGAASTLLDRLQKLRQIGEG--
nup120_gibberella                   --------------------------------------------------
nup120_aspergillus                  QRILQAYRIKRG--------------DYRGAAEVAYHNVERLRQARDTST
nup120_anopheles                    YDFLYSFYMNKK--------------NLRRSAIISYEECMRNCFECSSLN
nup120_ostreococcus                 SEILYGFYLSRG--------------DPAKAAVSMHEYANRLSEHTIEIA
nup120_ciona                        YDLLFSFHVYRG--------------NYGRAASTMYEQMCRLQNEYSASP
nup120_volvox                       PLLLPGLSPRAS--------------PAIGAASPMFGLAVVRHVLHTKDG
nup120_monosiga                     YQVLYAFFIFRA--------------DYAAAAQAMYIYASRLAAESLDPD
nup120_yarrow                       YKLLYAWRVSRE--------------DLKGAACALYEQLLTVKQGIDQGM
nup120_ustilago                     YSVLYSYHLFRG--------------DLKSAGAVMYQHAERLNELHRPGA
nup120_cryptococcus                 YKVLYSWHVTRG--------------DYKSAGEVMYLQGRRFAEGSGSKY
nup120_spombe                       YNILFSWRYKHQ--------------NYRDAAAIIYEKLSRYISTTELIG
nup120_dictyostelium                HTILYAYYISRC--------------NYRNASMIYYERSIRVNIEGLGKS
nup120_celegans                     FELLFAFYVARK--------------DFRKGACAMYEYARHIESTTCMTP
nup120_naegleria                    YHLLYSYNIHRG--------------DYNKAAMYIYELGRRIESQIRIVP
nup120_phytophthora                 LERKHRHSLSEK-----------------ELEQFIYDVVGLLKETVPRG-
                                                                                      

nup120_populus                      --------------------------------------------------
nup160_os                           T-------R---------QLSHTLQERLHALSAAINALQLV----DPSFA
nup160_at                           Y-------K---------HMSLVLQERLNGLSAAMNALALV----HPGYA
nup120_physcomitrella               -----------------------LQEEVHGILAAINALQLV----DPINA
nup120_mus                          ----------------------GLEKQGNCYLAAINCLRLI----RPEYA
nup120_rattus                       ----------------------GLEKQGNCYLAAINCLRLI----RPEYA
nup120_homo                         ----------------------GLEKQGNCYLAALNCLRLI----RPEYA
nup120_gallus                       --------------------------------------------------
nup120_xenopus                      --------------------------------------------------
nup120_tetraodon                    ----------------------GLQKQVNCYLAALNCLRLI----RPEYA
nup120_danio                        ----------------------GPQKQVNCYLAALNCLRLV----SPDYA
nup120_drosophila                   ----------------------ALEKRCSSLLICLNCLHLV----DSRYR
nup120_apis                         ----------------------IVSRQAQCLLACINALHLV----SEKYR
nup120_debaryomyces                 ANSTT-VVE---------DIKQYKLKILELYMIILNCLKSF----DDDED
nup120_pichia                       AYSATPTIE---------DVKQYKLKILELYMIILNCLKGF----DNEED
nup120_candidaA                     ------TGD---------VERKVKLKILEIYMIILNLLKSF----ENNQD
nup120_scerev                       -------------------------RKRKCYLMVINVLSSF----DSAYD
nup120_Skud                         -------------------------EKKKCYLMIINVLSSF----DSAYD
nup120_Sbay                         -------------------------EKKKCYLMIINVLSTF----DSSYD
nup120_Scastel                      -------------------------EKRKCYLIIINVLSTF----EDPSD
nup120_Skluy                        --------------------------KRNCYLIIINVLASF----SDEKD
nup120_kluyveromyces                --------------------------KEKCLLLISNVLKTF----SDAKD
nup120_candiG                       -------------------------EKQKCYLFILNVLKTF----DNVED
nup120_magnaporthe                  ---NKL--V---------GDDVLDTPVTRQYLMLINALSCV----EPK-Q
nup120_neurospora                   ---DKVGVS---------GEDALDTQVTRQYLLLINALSCV----QAKGE
nup120_gibberella                   --------------------------------------------------
nup120_aspergillus                  HHLLSKAKAGDPLHHILEEDDPESNEIRHELLSLINLLACV----DKSEA
nup120_anopheles                    ----------------------HLNRYFNCIMKCLNSLSVT----KESYA
nup120_ostreococcus                 RK----------PDVTYDELVDALARHASAALSSANALAMV----SDPCS
nup120_ciona                        SAN-------------------VLHLQHMCLVSTVSCLRLV----DKQYR
nup120_volvox                       -------------------------VKHGTSPPSSKDRCLY----DSTRC
nup120_monosiga                     TDES----------------MIVLEAERDAYLTALNALQTL----PTEHA
nup120_yarrow                       S--------------------EKKTYVAELYSSILNVLALQ----GKDDA
nup120_ustilago                     SGSDDPLER----------FMVVAVEQAQSYLASINALTML----KHENA
nup120_cryptococcus                 P------------------TFELSAMQARSYLAAINALSLV----EKRNA
nup120_spombe                       K--------------------KERTFIIEHYLIVLNTLELL----PKEDT
nup120_dictyostelium                RGKSIFDQQ------------QLLDTKLELLSTTINTLKLL----DPSDQ
nup120_celegans                     ---------------------ELLRRKRDCLAVVLNLQSVLGMEPDDDRA
nup120_naegleria                    FSATPN-------DCHAEILEAYLQKQTECFLIALNALKTVS----ENNQ
nup120_phytophthora                 -----------------------HYDQLLGFLWTVATQALSHLAHHDGGQ
                                                                                      

nup120_populus                      --------------------------------------------------
nup160_os                           WLDSVCEADDQISPSKKPCNLLMKNSA-----------------------
nup160_at                           WIDPVPEETTRYPVKKARR---AEEEQ-----------------------
nup120_physcomitrella               WFELVPRPGELPAPSKRQRLTATHAGSGFRICLKISSSVSDLAKFRTRMF
nup120_mus                          WIVQPASGAVSDRPGASPKRNHDGECTAA---------------------
nup120_rattus                       WIVQPASGAVSDRPGASPKRNHDGECTAA---------------------
nup120_homo                         WIVQPVSGAVYDRPGASPKRNHDGECTAA---------------------
nup120_gallus                       --------------------------------------------------
nup120_xenopus                      --------------------------------------------------
nup120_tetraodon                    WIVQPAFGAMRWE--SRRERKLTSAASPT---------------------
nup120_danio                        WIVQPSSGAAYERPGASPKRTHDGEFAES---------------------
nup120_drosophila                   WIAKPVLGDEQVITIDQDNDDGEPKCDED---------------------
nup120_apis                         WIVRPVIDQNYLEEMDYEISQTRKSISNED--------------------
nup120_debaryomyces                 KWIIKS--------------------------------------------
nup120_pichia                       QWIVKQ--------------------------------------------
nup120_candidaA                     QWFLKTNSY-----------------------------------------
nup120_scerev                       QWILNG--------------------------------------------
nup120_Skud                         QWILNS--------------------------------------------
nup120_Sbay                         QWILDG--------------------------------------------
nup120_Scastel                      QWILNG--------------------------------------------
nup120_Skluy                        QWILVKNH------------------------------------------
nup120_kluyveromyces                QWFISYP-------------------------------------------
nup120_candiG                       QWIIYDG-------------------------------------------
nup120_magnaporthe                  AWIVTEEGSGHTKP-------------SADKTFEDLIDGLG---------
nup120_neurospora                   AYIFTEILSDVDDEDQDVKLNGKGGGDNLEDHLDDLLERLETVEDPAQQQ
nup120_gibberella                   --------------------------------------------------
nup120_aspergillus                  YILVDKKEARSLTAHSNASLVAAAGPEND---------------------
nup120_anopheles                    WIDCPIIDKIEASHIAQ---------------------------------
nup120_ostreococcus                 VSFETVVEDEHMEGNDDVSSVNVVSSG-----------------------
nup120_ciona                        WLVHPVDKKQIEFTGCRSPKRNAEGEALPVE-------------------
nup120_volvox                       ACDMVVLP------------------------------------------
nup120_monosiga                     WFAANVVSRDGHHQNAAPKRVRHGGEDSMDE-------------------
nup120_yarrow                       WFVSNG--------------------------------------------
nup120_ustilago                     WFAHAADPEGPQTANGSESLFEPSSSIRAGAVAG----------------
nup120_cryptococcus                 WFSVPGAPTKSLKGLKRRKMSSYIPEEEFTK-------------------
nup120_spombe                       WILVTDMSVDKEPD------------------------------------
nup120_dictyostelium                WIEINSSSLDIRSTNIYNNNSSLNIANHHQHQHQQRKFN-----------
nup120_celegans                     IYDDATDTNLVFPEPSDDEDELITESDSSGENGKLPSGNKD---------
nup120_naegleria                    WFLYPRSDEESMDRAISPLKRIRDDQMQVEQD------------------
nup120_phytophthora                 SFAVQSFIWVNVFKYSVEERLYR---------------------------
                                                                                      

nup120_populus                      --------------------------------------------------
nup160_os                           ----------------------------------------------FGTD
nup160_at                           ----------------------------------------------LRSN
nup120_physcomitrella               L---------------------LFACCDSGVIVIYIGNPFCLCRSSVPGS
nup120_mus                          --------------------------------------------------
nup120_rattus                       --------------------------------------------------
nup120_homo                         --------------------------------------------------
nup120_gallus                       --------------------------------------------------
nup120_xenopus                      --------------------------------------------------
nup120_tetraodon                    --------------------------------------------------
nup120_danio                        --------------------------------------------------
nup120_drosophila                   --------------------------------------------------
nup120_apis                         -------------------------------------------------I
nup120_debaryomyces                 --------------------------------------------------
nup120_pichia                       --------------------------------------------------
nup120_candidaA                     --------------------------------------------------
nup120_scerev                       --------------------------------------------------
nup120_Skud                         --------------------------------------------------
nup120_Sbay                         --------------------------------------------------
nup120_Scastel                      --------------------------------------------------
nup120_Skluy                        --------------------------------------------------
nup120_kluyveromyces                --------------------------------------------------
nup120_candiG                       --------------------------------------------------
nup120_magnaporthe                  ---------------------GAANKDSAELKVLGDDGLGAEA-------
nup120_neurospora                   QQQQQQQQPLKKKTAGRTTRASAAAASSSEAQQEEDRVLAEKLRQFSTAS
nup120_gibberella                   --------------------------------------------------
nup120_aspergillus                  --------------------------------------------------
nup120_anopheles                    --------------------------------------------------
nup120_ostreococcus                 --------------------------------------------------
nup120_ciona                        --------------------------------------------------
nup120_volvox                       --------------------------------------------------
nup120_monosiga                     -----------------------------------------------SQD
nup120_yarrow                       --------------------------------------------------
nup120_ustilago                     -------------------------------------KQTSSLTRYIPAS
nup120_cryptococcus                 --------------------------------------------------
nup120_spombe                       --------------------------------------------------
nup120_dictyostelium                ------------------------------------------------YI
nup120_celegans                     -----------------------------------SGSGTGNNSSPDNSN
nup120_naegleria                    --------------------------------------------------
nup120_phytophthora                 --------------------------------------------------
                                                                                      

nup120_populus                      --------------------------------------------------
nup160_os                           SELSRLKFC--VDIEILEKEYTLTEALYMLSTVNSRF-------------
nup160_at                           DQPKGEKSC--IDIEKLQNEFVFTTAEYMLSLKNFGW-------------
nup120_physcomitrella               SEKRDKKACRAVDLEDLEKEYALTKARLQLAHSEVKH-------------
nup120_mus                          ---PTNRQIEILELEDLEKEYSLARIRLTLARHDPSV-------------
nup120_rattus                       ---PTNRQIEILELEDLEKECSLARIRLTLARHDPSA-------------
nup120_homo                         ---PTNRQIEILELEDLEKECSLARIRLTLAQHDPSA-------------
nup120_gallus                       --------------------------------------------------
nup120_xenopus                      --------------------------------------------------
nup120_tetraodon                    ---VVRRQVDILELKDLEKEYILSRSRLTLAQHHPPS-------------
nup120_danio                        ---PVNQQIDILELKDLEKEYVLARSRLTLAQQDPPS-------------
nup120_drosophila                   ---KRGQEVVVLELADIRRELVHAEALRELSFYRKDT-------------
nup120_apis                         LHYKIKKQVEVLELNDIKKEYYVVDAR--LKVSKMNS-------------
nup120_debaryomyces                 ---KSVDSLSVTKLDEINLEYYEWLRELEDDLN-----------------
nup120_pichia                       ---KDAESLSIVKLEELKIEYFEWFRELEDDLRNEI--------------
nup120_candidaA                     KETTTTRRRSIVSLNDLKLEYLEWLKNLDEDVSMFT--------------
nup120_scerev                       --------SKVVTLTDLRDELRGL--------------------------
nup120_Skud                         --------NRVVTLTDLRDELRNL--------------------------
nup120_Sbay                         --------SRVITLTDIKDELSNI--------------------------
nup120_Scastel                      --------NSVIMLPELRRELQEFN-------------------------
nup120_Skluy                        -------KNGLLTLQDLKFELSAL--------------------------
nup120_kluyveromyces                --------GQIIHLHELNDKMNKCSK------------------------
nup120_candiG                       ---------KVKKLIDLKTEFCKLSSAI----------------------
nup120_magnaporthe                  -----VAWKQVRSLVDLRRDYQDELDRIAAIQNNQFD-------------
nup120_neurospora                   ELFSDAPRRRLLTLADIRKQYQQELDRIVAIQNNQFG-------------
nup120_gibberella                   --------------------------------------------------
nup120_aspergillus                  ------DENVFMDDADVPTARHGSISNLRFLSNKPSV-------------
nup120_anopheles                    -----DDKIEIVDAKRLEEQLITVHCALLLSTKNDGC-------------
nup120_ostreococcus                 ------LDTKKSPLATVTREYVLSAARLELLHVGCET-------------
nup120_ciona                        ---NSQRKIRLVEFDQLQNELLLLECRMKLALDEENE-------------
nup120_volvox                       --------LVAQGLRFHRRKFSPMTSRLVTSTKPGWK-------------
nup120_monosiga                     IVVTPSSGASIVTAHELRCCYVLCQAVADIVDAKLPG-------------
nup120_yarrow                       ---------KVHTLQDVENEHSQWLAGMVREMKLVLR-------------
nup120_ustilago                     AYSHQVREIRVVSVDDVRREYTLALARLELVKRYPDL-------------
nup120_cryptococcus                 ----GKSPVDIITLEDIEMEYTVVLSQLRISSHIPDI-------------
nup120_spombe                       ---PNFLPQKLLTLDAIVAEYHLQLKDVAVQVTAEMS-------------
nup120_dictyostelium                GNNDEFKDISVVTLKEIEKEYSYYLASKHLCSIDSQINSDFILSPQQLLE
nup120_celegans                     GTSSSGTGVDLVALKARQMAYALGSDDMDTDDTEDDMKGG----------
nup120_naegleria                    ---LTFTKPHIITLSHLEKRYQLSSSKLFILQAQKKTP------------
nup120_phytophthora                 -----DAHLALMHTAELSAAFGAEAADADGTASECVN-------------
                                                                                      

nup120_populus                      --------------------------------------------------
nup160_os                           ------------------------------NFSDN---------------
nup160_at                           ------------------------------TYSGL---------------
nup120_physcomitrella               ------------------------------LVIGG---------------
nup120_mus                          ------------------------------IAIAG---------------
nup120_rattus                       ------------------------------IAIAG---------------
nup120_homo                         ------------------------------VAVAG---------------
nup120_gallus                       --------------------------------------------------
nup120_xenopus                      --------------------------------------------------
nup120_tetraodon                    ------------------------------AAIAGNPEIPTHTHTHTHTP
nup120_danio                        ------------------------------AAIAG---------------
nup120_drosophila                   ------------------------------AAYER---------------
nup120_apis                         ------------------------------DIVSH---------------
nup120_debaryomyces                 --------------------------------------------------
nup120_pichia                       --------------------------------------------------
nup120_candidaA                     --------------------------------------------------
nup120_scerev                       --------------------------------------------------
nup120_Skud                         --------------------------------------------------
nup120_Sbay                         --------------------------------------------------
nup120_Scastel                      --------------------------------------------------
nup120_Skluy                        --------------------------------------------------
nup120_kluyveromyces                --------------------------------------------------
nup120_candiG                       --------------------------------------------------
nup120_magnaporthe                  ------------------------------FAV----DDDAMEL------
nup120_neurospora                   ------------------------------FSDGFGGDDGDILMS-----
nup120_gibberella                   --------------------------------------------------
nup120_aspergillus                  ------------------------------SLPPP---------------
nup120_anopheles                    ------------------------------KLVTS---------------
nup120_ostreococcus                 ------------------------------AMLHVDSEP-----------
nup120_ciona                        ------------------------------LNVGAS--------------
nup120_volvox                       ------------------------------A-------------------
nup120_monosiga                     ------------------------------YRQLSRN-------------
nup120_yarrow                       --------------------------------------------------
nup120_ustilago                     ------------------------------AYSTTVLR------------
nup120_cryptococcus                 ------------------------------YDHGVAVS------------
nup120_spombe                       ------------------------------SAMNIDL-------------
nup120_dictyostelium                KLIQYSLFDVAFSLAITQEIDLGAIFESFASKCVQLQLNPQSNPFFIKNT
nup120_celegans                     ---------------------------SIPLFKRRKLLVLSEKDIRDELV
nup120_naegleria                    --------------------------------------------------
nup120_phytophthora                 --------------------------------------------------
                                                                                      

nup120_populus                      --------------------------------------------------
nup160_os                           ------------QSIEA-LTDILINENMYDMVFTIVLKFRKESGMKRELE
nup160_at                           ------------EKPPSDLVDLLVQANLYDMAFTVVLKFWRGSALKRELE
nup120_physcomitrella               ------------GATPEEVVWSLIQCRLYETAFSILFLFWKDSLLKRELE
nup120_mus                          ------------SSSAKEMSALLVQAGLFDTAISLCQTF------TLPLT
nup120_rattus                       ------------SSSAKEMSTLLVQAGLFDTAISLCQTF------KLPLT
nup120_homo                         ------------SSSAEEMVTLLVQAGLFDTAISLCQTF------KLPLT
nup120_gallus                       --------------------------------------------------
nup120_xenopus                      --------------------------------------------------
nup120_tetraodon                    VHTPTRAPFCAGSSSAVEMVALLVQNGLFDCAVSVCQTF------RLSLA
nup120_danio                        --------------------------------------------------
nup120_drosophila                   -------------ATPEELSYLLASSGLYTAALKLSRGH------SFSVL
nup120_apis                         -------------AGPSELIIILSTIGLYTTALHLCDEF------NINKS
nup120_debaryomyces                 --------------------------------------------------
nup120_pichia                       --------------------------------------------------
nup120_candidaA                     --------------------------------------------------
nup120_scerev                       --------------------------------------------------
nup120_Skud                         --------------------------------------------------
nup120_Sbay                         --------------------------------------------------
nup120_Scastel                      --------------------------------------------------
nup120_Skluy                        --------------------------------------------------
nup120_kluyveromyces                --------------------------------------------------
nup120_candiG                       --------------------------------------------------
nup120_magnaporthe                  --------------------------------------------------
nup120_neurospora                   --------------------------------------------------
nup120_gibberella                   --------------------------------------------------
nup120_aspergillus                  --------------------------------------------------
nup120_anopheles                    -------------LDATNLISLMLKQKLYRSAMKLARCRARSMVPTIYEH
nup120_ostreococcus                 ------------RKVIQDLVQSLIAYGCFAAAKTLCTAWLDGEKLTSSLA
nup120_ciona                        -------------ASEKETLSLLVHSSYFNDAFIICDKFK------LDKK
nup120_volvox                       --------------------------------------------------
nup120_monosiga                     -----------VNYTLAAEVLISARRYDDAINLVLTRARGQVDQVEFDFS
nup120_yarrow                       --------------------------------------------------
nup120_ustilago                     -------------PSDAVLLFVNSDSFDSAFDMAWSLGVDMTPIFSALTV
nup120_cryptococcus                 ---------------PQEIVGLFVQRGMYDIAQSAASS------LKVDMT
nup120_spombe                       --------------------------------------------------
nup120_dictyostelium                NGYGSGVIGNGANNNNNNYGFDCSELQHLKDKVTLTWKVLENYLQRYDSD
nup120_celegans                     LCSARVGLLSSDQFKGVPPTDLNELFSLLVDNQHFDEAFDIARQFNLDSH
nup120_naegleria                    --------------SFNILSLVLLSNPIDIISQFLSGNYETVEKAFMVAS
nup120_phytophthora                 --------------------YLVKELFRYGHLELICELQWGSLESHVEKY
                                                                                      

nup120_populus                      --------------------------------------------------
nup160_os                           RVFAAIAQQCCPNRVGNSGKNLLLPSS-------------------DDDA
nup160_at                           KIFENMAIKCCPAKGTLWSSPNLMLTS-------------------NDEE
nup120_physcomitrella               KIMDVMARNCCLLQIQEVAPGSLLLKGEPVSRLLLTSGSQLADIEENHDK
nup120_mus                          PVFEGLAFKCIKLQFGGEAAQ---------------------GEAWSWLA
nup120_rattus                       PVFEGLAFKCIKLQFGGEAAQ---------------------GEAWAWLA
nup120_homo                         PVFEGLAFKCIKLQFGGEAAQ---------------------AEAWAWLA
nup120_gallus                       --------------------------------------------------
nup120_xenopus                      --------------------------------------------------
nup120_tetraodon                    PVFEGLAFKCIKLQFGGEEAQ---------------------NEAWSWLA
nup120_danio                        ----------------GASSQ---------------------ETMRFWWQ
nup120_drosophila                   PIFESLTSACVAATEDKSSD------------------------AWNWLQ
nup120_apis                         SILESLTSQCIRLSRGEDSN------------------------AWDWLI
nup120_debaryomyces                 --------------------------------------------------
nup120_pichia                       --------------------------------------------------
nup120_candidaA                     --------------------------------------------------
nup120_scerev                       --------------------------------------------------
nup120_Skud                         --------------------------------------------------
nup120_Sbay                         --------------------------------------------------
nup120_Scastel                      --------------------------------------------------
nup120_Skluy                        --------------------------------------------------
nup120_kluyveromyces                --------------------------------------------------
nup120_candiG                       --------------------------------------------------
nup120_magnaporthe                  --------------------------------------------------
nup120_neurospora                   --------------------------------------------------
nup120_gibberella                   --------------------------------------------------
nup120_aspergillus                  ----------------------------------------------TSPA
nup120_anopheles                    LTSSCIEASSSANFTASTIDAIEDYAG------------------IPWLN
nup120_ostreococcus                 LIAGAMAARASMAQVGDASVLQAEQDAALKRWN---------ARASDLQA
nup120_ciona                        SVFEVMCTRCIYASYSNDDAQ-----------------------IWSWLK
nup120_volvox                       --------------------------------------------------
nup120_monosiga                     SLFRDLTEQCLRISLETDVDVT---------------------WLYQNES
nup120_yarrow                       --------------------------------------------------
nup120_ustilago                     KAVALSRAKLERDALKRKSSTNSNDDEQDIHPEIAQLMEADEDLSEPEAV
nup120_cryptococcus                 DLFQSLATRCVELSRLQEHAG---------------------DISAAAFL
nup120_spombe                       --------------------------------------------------
nup120_dictyostelium                KDFQCLSPSEINENSQNPNTKATIIGNQQMQLRMFGEIQQGSLVDRDCNG
nup120_celegans                     RLFFTMTREAIMIDALRDDLN-------------------IEMAATHQAG
nup120_naegleria                    ACKLTTPEMCILFSKLTKKCCE-------------------------SGD
nup120_phytophthora                 ILWQAANATVVQGDGLDASAVR----------------------YYNLLF
                                                                                      

nup120_populus                      ---------------------------EKYRTFHTGLPATVAETLLRTDP
nup160_os                           CDGNGNSIAMAHQSQGSCHWETLEIYLEKYKDLHPRLPVIVAETLLYTDP
nup160_at                           VTHSPDRSPADQGSKLAGDWEILEVYLKRYIDIHARLPVSVASTLLQADS
nup120_physcomitrella               NGEDEREDELPSAGTARTAWLSLQQYLEKYRSFHPRLPVIVAESILNVDK
nup120_mus                          TNQLSSVITTKESSATDEAWRLLSTYLERYKVQNNLYHHCVINKLLSHG-
nup120_rattus                       ANQLSSVITTKESSATDEAWRLLSTYLERYKVQNNLYHHCVINKLLSHG-
nup120_homo                         ANQLSSVITTKESSATDEAWRLLSTYLERYKVQNNLYHHCVINKLLSHG-
nup120_gallus                       --------------------------------------------------
nup120_xenopus                      --------------------------------------------------
nup120_tetraodon                    DNQLSSVVNTKESSATDEAWRLLSSYLDAHPSTNAQYHRCVIHKLLSHG-
nup120_danio                        D----SVVRATP-------WVIFPVFVSRW--------------------
nup120_drosophila                   NNDMADLPHR-SNAADMAWTLLQKLVVDNEAKDSTLIRKSVVQRLLGLN-
nup120_apis                         QNDIFDIGLSNTNITNTAWRLLEYLTLEHEKDRCSELHKAVARKLLQER-
nup120_debaryomyces                 --------------------------------------------------
nup120_pichia                       --------------------------------------------------
nup120_candidaA                     --------------------------------------------------
nup120_scerev                       --------------------------------------------------
nup120_Skud                         --------------------------------------------------
nup120_Sbay                         --------------------------------------------------
nup120_Scastel                      --------------------------------------------------
nup120_Skluy                        --------------------------------------------------
nup120_kluyveromyces                --------------------------------------------------
nup120_candiG                       --------------------------------------------------
nup120_magnaporthe                  --------------------------------------------------
nup120_neurospora                   --------------------------------------------------
nup120_gibberella                   --------------------------------------------------
nup120_aspergillus                  QGPRRRVIVTLDHLRREYQLELDRVNRIERGDWEFGLDDGVGFDLERNVA
nup120_anopheles                    DNGVSDVLSVSHSVTSVWNYLRYTLDQEEDTLVIDAYLAVLNR---ILSR
nup120_ostreococcus                 IAGLIGVEAPVTSVDTYWNELRAFVERFDAPERNFALSEATARSILAVNA
nup120_ciona                        KNEIRSSDAHSSASDVAWRFLETSLSEHGEIETHKSS-NYRAMLQTLLSY
nup120_volvox                       --------------------------------------------------
nup120_monosiga                     PIAAGSTAEAIAWRLLRKYLALLDCNTTSFVYHEVVTRTILSLRPLKNGT
nup120_yarrow                       --------------------------------------------------
nup120_ustilago                     FLTLSEKSASWQGSASERAWRYLRYHLEMYDSAEDGRYYRVVLSRVSLLD
nup120_cryptococcus                 QTSPITSRLQGPPATLALHYLRVALQRHDSLKTNWRYREAVADTLFELNK
nup120_spombe                       --------------------------------------------------
nup120_dictyostelium                CSFRVSDSKGFYLDVHYSHRVPPFFNDTQSGQQVIVIGKLQDGRFIADNV
nup120_celegans                     WVRLNRRHCAAVATAEEHWSVVRGLVDAAQAEWPGDSRPLRGSTEAFLSF
nup120_naegleria                    INTSGTSKKMWNLLRMKLNKYNNASTGYLFASSAIRTIYQELQSGYIQRE
nup120_phytophthora                 TFYMRKQQPANAASSLYALALRLRLAVSTSKAALEAQRNALNAACHALRA
                                                                                      

nup120_populus                      QIELPLWLVHMFKESRRDR-----TWGMAG---QVSNPASLFRLYVDYGR
nup160_os                           EIELPLWLVQMFKTTKAGNRMI--SWGMSG---TEADPATLFRLYINYGR
nup160_at                           CIELPLWLIQMFKDGQKEK-----ALGMAG---QEASPASLFQLYVDYGR
nup120_physcomitrella               HMELPLWLVNIFKGGKEAG-----ASGMAGGKEAGADPAALLRIYLDFDR
nup120_mus                          -VPLPNWLINSY---------------------KKVDAAELLRLYLNYDL
nup120_rattus                       -VPLPNWLINSY---------------------KKVDAAELLRLYLNYDL
nup120_homo                         -VPLPNWLIN----------------------------------------
nup120_gallus                       --------------------------------------------------
nup120_xenopus                      --------------------------------------------------
nup120_tetraodon                    -VPLPDWLVKSYKVRQREGEKERDVYQSHAIPHTCGGRRVAVRLLLNFDL
nup120_danio                        --------------------------------------------------
nup120_drosophila                   -AFLPQWLINSYK---------------------LSHSRELLHLLVKHNR
nup120_apis                         -AFIPQWLLISYK---------------------KRNAAELLRLMLNTGR
nup120_debaryomyces                 --------------------------------------------------
nup120_pichia                       --------------------------------------------------
nup120_candidaA                     --------------------------------------------------
nup120_scerev                       --------------------------------------------------
nup120_Skud                         --------------------------------------------------
nup120_Sbay                         --------------------------------------------------
nup120_Scastel                      --------------------------------------------------
nup120_Skluy                        --------------------------------------------------
nup120_kluyveromyces                --------------------------------------------------
nup120_candiG                       --------------------------------------------------
nup120_magnaporthe                  --------------------------------------------------
nup120_neurospora                   --------------------------------------------------
nup120_gibberella                   --------------------------------------------------
nup120_aspergillus                  DNVDTMPLA-----------------------------------------
nup120_anopheles                    CAYIPSWLKNWCFEN---------------------IPIQFIRAYLRHGR
nup120_ostreococcus                 KLALPSWLIKRFVNPTALFS-------GGGMARRGADPAALLRIYLAFNR
nup120_ciona                        SYPLPAWFVKIYKKIN---------------------CPELIRMLLCYDW
nup120_volvox                       --------------------------------------------------
nup120_monosiga                     RFPLPHWLLESHLACN---------------------PNALLALLLRYQM
nup120_yarrow                       --------------------------------------------------
nup120_ustilago                     HAVTPNWLTEWFTRTHN--------------------SDVLLRIWIDRQL
nup120_cryptococcus                 DKRQGWNMPAWLVQWEMER-----------------SPEGWIGRALRWGW
nup120_spombe                       --------------------------------------------------
nup120_dictyostelium                LCKQGQLRYHELVADTILYEGTLDLPTWLIQWFSKGRQDTLFKLYFRHSR
nup120_celegans                     KLNVPVWLHSVFENND---------------------ANDYLRCLVDYES
nup120_naegleria                    ECYLPNWLVKQCD------------------------PNSLLRIYLEFGK
nup120_phytophthora                 LPVKNRWLVRKLHTEELKR--------------------PALDTPEDSRS
                                                                                      

nup120_populus                      FTEATNLLLEYTESFASVRPSDLINRKKPF-----AAWFPYTTIERLWCQ
nup160_os                           HTEAANLLVEYLESFTSSRPVDVLHRKKMS-----AAWFPYTAIERLWCQ
nup160_at                           LTEATNLLLEYMESFASSKPAEVLKRKKVS-----GVWFPYTTVERLWWE
nup120_physcomitrella               LAEATALVLEYIRAWSSLKPADVIKRKRMC-----AVWFPYTVLDRLQNC
nup120_mus                          LEEAVDLVSEYVDAVLGKGHQYFGIEFPLS-ATAPMVWLPYSSIDQLLQA
nup120_rattus                       LEEAVDLVSEYVDAVLGKGHQYFGIEFPLS-ATAPMVWLPYSSIDQLLQA
nup120_homo                         --------------------------------------------------
nup120_gallus                       --------------------------------------------------
nup120_xenopus                      --------------------------------------------------
nup120_tetraodon                    LDAAAELVLEYVDALLGRGHQYFGIERPLS-ATSSSVWLPYTSIDQLLQI
nup120_danio                        --------------------------------------------------
nup120_drosophila                   LLEAADLGCEIIAGMLGAGSEYFEFKHAVN-IANPQLCFPISTIDLLLHG
nup120_apis                         ILEASDLGIEYINAVLGNGIENFGLETYLTSVTQMAVWLPLNTLEN----
nup120_debaryomyces                 --------------------------------------------------
nup120_pichia                       --------------------------------------------------
nup120_candidaA                     --------------------------------------------------
nup120_scerev                       --------------------------------------------------
nup120_Skud                         --------------------------------------------------
nup120_Sbay                         --------------------------------------------------
nup120_Scastel                      --------------------------------------------------
nup120_Skluy                        --------------------------------------------------
nup120_kluyveromyces                --------------------------------------------------
nup120_candiG                       --------------------------------------------------
nup120_magnaporthe                  --------------------------------------------------
nup120_neurospora                   --------------------------------------------------
nup120_gibberella                   --------------------------------------------------
nup120_aspergillus                  --------------------------------------------------
nup120_anopheles                    LEEAYEYTIELFRTNFFSAGRFN-----------QHTIFPLTMCEYLLYE
nup120_ostreococcus                 AEDAAQLALKELSFWAKRSAIDR--------TAHAACWFPMDLIFDARDR
nup120_ciona                        LELSTTLCVDYMNAVMGVSPAEFGIHSSLLNIN-KQVWSPQNEISQLLSV
nup120_volvox                       --------------------------------------------------
nup120_monosiga                     WDVAHQVAVTSIQEAHKVLQARDEGNTNLP--RQSLHAVPFDNIERLQKS
nup120_yarrow                       --------------------------------------------------
nup120_ustilago                     IIEASEFAIKWLQDATASAPRLTRANEQYISNHIIDRLLVNLDGEQGTIV
nup120_cryptococcus                 VSEALDWSIENLRQATPPELLPKEKSGAVYIPYNLFDRVLAAAGQGDEIE
nup120_spombe                       --------------------------------------------------
nup120_dictyostelium                LIDASITLRDLFKHAQFELNQINNNNNNNNTIKTSSQITSKTISLNIPYD
nup120_celegans                     YSIALQVLSDIVEQETLQASQSNARTWLPYGIIDELMIRSADYIRKMSLK
nup120_naegleria                    ISEAQKLLVQKSMESDSSPLLTLPISQTLVEYVVKQ--------------
nup120_phytophthora                 TPSLSVVTLEDMRRELAVLDVRWRATK-----------------------
                                                                                      

nup120_populus                      LEELSNLGHMVDHYGKLKSLLHGALQNHLKQV------------------
nup160_os                           LEEMQNAGHSVDQCDRLKKLLHGSLISHLQQVVVDSDDVLSSLGGGKGMG
nup160_at                           LEKTMNSGRMVEQCHKLKEQLHHALLNHLKLLKVDSNDAVSSATG-----
nup120_physcomitrella               LSKSSD----MAVRDKLQDSLKFALQNHFKLLKADSDDVKASI-------
nup120_mus                          LGENSANSHNIILSQKILDKLEDYQQKVDKATRDLLYRRDL---------
nup120_rattus                       LGENSANSHNIILSQKILDKLEDYQQKVDKATRDLLYRRDL---------
nup120_homo                         -------SHNIALS-----------QKVDKATRDLLYRRTL---------
nup120_gallus                       --------------------------------------------------
nup120_xenopus                      --------------------------------------------------
nup120_tetraodon                    LNETQTNSS-----------------------------------------
nup120_danio                        --------------------------------------------------
nup120_drosophila                   LKINGKDDLDYEMAYFKLEEEVQRYIETIKRTTDDKMSMAVLQMRTDLQE
nup120_apis                         --------------YQRLQQALDKYKEKVINVSKDMIEIKLSKKNH----
nup120_debaryomyces                 --------------------------------------------------
nup120_pichia                       --------------------------------------------------
nup120_candidaA                     --------------------------------------------------
nup120_scerev                       --------------------------------------------------
nup120_Skud                         --------------------------------------------------
nup120_Sbay                         --------------------------------------------------
nup120_Scastel                      --------------------------------------------------
nup120_Skluy                        --------------------------------------------------
nup120_kluyveromyces                --------------------------------------------------
nup120_candiG                       --------------------------------------------------
nup120_magnaporthe                  --------------------------------------------------
nup120_neurospora                   --------------------------------------------------
nup120_gibberella                   --------------------------------------------------
nup120_aspergillus                  --------------------------------------------------
nup120_anopheles                    LDNSSIHDKVSTINGSNLPNAKTNLFFFS---------------------
nup120_ostreococcus                 CANDDSLQQLCDALSAAISSHEARLKTDTQMLAQAA--------------
nup120_ciona                        LDDMRHEEKYNKLYNTLFSKREEYFEEIKRVSATDRFHTSMVH-------
nup120_volvox                       --------------------------------------------------
nup120_monosiga                     LQVVSGKNEALQGLEEELKHVLDRFKTRLYYQ------------------
nup120_yarrow                       --------------------------------------------------
nup120_ustilago                     PSKQAEASKVKTELQQARKKYMDALASRSRTLKRQAEQDAFRQEKRREQQ
nup120_cryptococcus                 EALVQQKSKILREEVSRRLKGLESLRM-----------------------
nup120_spombe                       --------------------------------------------------
nup120_dictyostelium                LIDRFFIEAKKIKSSIIDQKEKQQLTQELTLAENEMIKYFSKVN------
nup120_celegans                     SPEDQVVAAEVANLRKSADQKMLIYFRKVADFEQAQKMSSRFFDK-----
nup120_naegleria                    --------------------------------------------------
nup120_phytophthora                 --------------------------------------------------
                                                                                      

nup120_populus                      ---------------
nup160_os                           SQSN-----------
nup160_at                           ---------------
nup120_physcomitrella               ---------------
nup120_mus                          ---------------
nup120_rattus                       ---------------
nup120_homo                         ---------------
nup120_gallus                       ---------------
nup120_xenopus                      ---------------
nup120_tetraodon                    ---------------
nup120_danio                        ---------------
nup120_drosophila                   ER-------------
nup120_apis                         ---------------
nup120_debaryomyces                 ---------------
nup120_pichia                       ---------------
nup120_candidaA                     ---------------
nup120_scerev                       ---------------
nup120_Skud                         ---------------
nup120_Sbay                         ---------------
nup120_Scastel                      ---------------
nup120_Skluy                        ---------------
nup120_kluyveromyces                ---------------
nup120_candiG                       ---------------
nup120_magnaporthe                  ---------------
nup120_neurospora                   ---------------
nup120_gibberella                   ---------------
nup120_aspergillus                  ---------------
nup120_anopheles                    ---------------
nup120_ostreococcus                 ---------------
nup120_ciona                        ---------------
nup120_volvox                       ---------------
nup120_monosiga                     ---------------
nup120_yarrow                       ---------------
nup120_ustilago                     SGDALVRSADGLHAF
nup120_cryptococcus                 ---------------
nup120_spombe                       ---------------
nup120_dictyostelium                ---------------
nup120_celegans                     ---------------
nup120_naegleria                    ---------------
nup120_phytophthora                 ---------------
                                                   
