# Supplementary material for: Comparative Genomic Evidence for a Complete Nuclear Pore Complex in the Last Eukaryotic Common Ancestor
Source: PLoS One. 2010 Oct 8;5(10):e13241. doi: 10.1371/journal.pone.0013241 (PMC2951903; doi:10.1371/journal.pone.0013241)
Supplement: File S1 — Alignments and phylogenies. (2.39 MB ZIP) [file pone.0013241.s007.zip › Neumann_SI4/Neumann_nup_align/Nup133new.aln]

CLUSTAL X (1.83) multiple sequence alignment


nup133_tpseudo                      --------------------------------------------------
nup133_arabidopsis                  MFSPLTKRAKQSSRNEKTPRNRVPPPDSPVTPATQNRNNFISDRPATGTP
nup133_populus                      --------------------------------------------------
nup133_rice                         --------------------------------------------------
nup133_physcomi                     --------------------------------------------------
nup133_volvox                       --------------------------------------------------
nup133_rattus                       ---------------------------------------------MFPGV
mus_nup133                          ---------------------------------------------MFPSV
homo_nup133                         ---------------------------------------------MFPAA
nup133_gallus                       ------------------MSFTGAALRRHSAAPGRSFCSASLSPAMFPSA
danio_nup133                        ---------------------------------------------MFSPR
tetrao_nup133                       ---------------------------------------------MFSPR
nup133_ciona                        --------------------------------------------------
nup133_anopheles                    --------------------------------------------------
nup133_drosophila                   --------------------------------------------------
nup133_apis                         --------------------------------------------------
nup133_S_cerevisiae                 --------------------------------------------------
nup133_Spar                         --------------------------------------------------
nup133_Smik                         --------------------------------------------------
nup133_Sbay                         --------------------------------------------------
nup133_Scas                         --------------------------------------------------
nup133_candidagla                   --------------------------------------------------
nup133_kluyverom                    --------------------------------------------------
nup133_c_albicans                   --------------------------------------------------
nup133_debaryomyces                 --------------------------------------------------
nup133_pichia                       --------------------------------------------------
nup133_neurospora                   -----------------------MFEPTQQDQGGPAKGTRSSRRRARPSN
nup133_magnaporthe                  -----------------------MFSPTAAS-GGPATATRS-RRRQRPLS
nup133_gibberella                   -----------------------MFSPSIAQ-GGPATATRS-RRRQRPVS
nup133_cryptococcus                 --------------------------------------------------
nup133_aspergillus                  --------------------------------------------MFVPKA
nup133_ustilago                     -----------------------------------MFTTPSRVRDARSST
nup133_yarrow                       --------------------------------------------------
nup133_ostreococcus                 -----------------------------------------------MPR
nup133_phaeo                        --------------------------------------------------
nup133_celegans                     --------------------------------------------------
nup133_pombe                        --------------------------------------------------
nup133_naegleria                    --------------------------------------------------
nup133_dictyostelium                --------------------------------------------------
nup133_phytophthora                 -----------------------------------MFRARKFVEVPSKRV
nup133_cm                           --------------------------------------------------
nup133_creinhardtii                 --------------------------------------------------
                                                                                      

nup133_tpseudo                      --------------------------------MSCYHQQHR---------
nup133_arabidopsis                  APWAPRLSVLARVSPGNNGDKGVDSDQLKPVFVGEFPQLLR---------
nup133_populus                      --------------------------------------------------
nup133_rice                         ----------MKISTSTRTDRTGDSGQIQPVHVSEFPQIVR---------
nup133_physcomi                     --------------------------------------------------
nup133_volvox                       ------------------------------MPFFGDTLGAY---------
nup133_rattus                       S-SPRTPGPGTRRGPLVGIGPSTTPR-ASRRGLSLGSAVS----------
mus_nup133                          S-SPRTPGPGTRRGPLVGIGPTSTPR-ASRRGLSLGSAVN----------
homo_nup133                         P-SPRTPGTGSRRGPLAGLGPGSTPRTASRKGLPLGSAVS----------
nup133_gallus                       PASPRTP-SGSARRALGSAAPSPLSRPGSRKNLAVVAAAAG---------
danio_nup133                        G----TPGSGRRQAP----------RTGGRR--SVSAVQP----------
tetrao_nup133                       T----APGSGRRQG-----------RTPGRK--GVSAPAN----------
nup133_ciona                        --------------------------------------------------
nup133_anopheles                    --------------------------------------------------
nup133_drosophila                   --------------------------------------------------
nup133_apis                         ----------------------------------MDRTNIG---------
nup133_S_cerevisiae                 ---MSEKKVHLRLRKELSVPIAVVENESLAQLSYEEESQAS---------
nup133_Spar                         ---MSEKKVHLRLRKELSVPIAVVENESLAQLSYEEESQAS---------
nup133_Smik                         ---MSEKRAHLRLRKELSVPIAVVENESLAQLSYEEESQAS---------
nup133_Sbay                         ---MNRERIHLRLRKELNAPIAVVENESLAQLSYEEESQAS---------
nup133_Scas                         ---MSSPQPIFQLRKDLRS----------------EPETAQ---------
nup133_candidagla                   ---MTDVKPMFQLRKDILN---------------DETTGTS---------
nup133_kluyverom                    ------MKQLFQLRKELSVP--------------AAAPEDS---------
nup133_c_albicans                   --MS-----IFKPR------TIVKQ-------------------------
nup133_debaryomyces                 --MSFTQGSIFKPRQSSRSPAADNG-------------------------
nup133_pichia                       --MSLNGG-IFRARKRPNTAVSVSE-------------------------
nup133_neurospora                   TDATVQAPKAKRQRVPLHETTVANTEAHPETDTDMYEAKSD-KLALLDIK
nup133_magnaporthe                  SESLVPQPKAKRQRLPLSEQTFVN----PDT-TEMVEVRSE-KIAKLQPK
nup133_gibberella                   SERTTQQPKAKRQRLPLTEQTFVN----PDNQQEMVEVKTDAKVATLPTK
nup133_cryptococcus                 ---MFNSPSTRRVQTPRRQQAQHPS-------SRLQALRVT---------
nup133_aspergillus                  GSATTLRNPRRRQRTSSGESIKAPSAKRQRSILSQDDNPDTG--------
nup133_ustilago                     PLVGAGVGASHSANHPSRAGTPVFGGQDPLSPPSFLSPSTFR--------
nup133_yarrow                       ---MSQIGNIRKLRQKAVQQELNR---------VVPATLFN---------
nup133_ostreococcus                 DDAARAEDAREGIARAIDADARPRGGLDARKSRANASDGTN---------
nup133_phaeo                        --------------------------------------------------
nup133_celegans                     --------------------------------------------------
nup133_pombe                        --MFIVHRRFFQNEKAFTPAG-----------------------------
nup133_naegleria                    --------------------------------------------------
nup133_dictyostelium                --------MYYSSSKPIKK-------------------------------
nup133_phytophthora                 GTGLLSTDASKRQRLEHWDALYAPRSGSVADAEESASLLVD---------
nup133_cm                           ---------MDVRRLRLRLPQQVEDALSVELFEDDVRDRQQ---------
nup133_creinhardtii                 -----------------------------MASFFGDTLGAY---------
                                                                                      

nup133_tpseudo                      --------------VMAHRPFAEVSEAGSTITAAASPSSCTPPPASTTLN
nup133_arabidopsis                  --------------DEQS------YPGDACVSGGMDKETCLSWFITGSK-
nup133_populus                      --------------------------------------------------
nup133_rice                         --------------NAQANLLQKSFSGKNMLAGGIDKETSLAWMLCGNE-
nup133_physcomi                     -------------------MLVSAFAEGAVLQGGMDQGSGLSWILQGNQ-
nup133_volvox                       --------------MLPRVVLELLQQPGGQQQCGVRGDSGFAWLLSDKQ-
nup133_rattus                       --------------SPVLFSPVGRRS-SVSSRGTPTRIFPYHSISESVNY
mus_nup133                          --------------SPVLFSPAGRRS-SVSSRGTPTRIFPHHSISESVNY
homo_nup133                         --------------SPVLFSPVGRRS-SLSSRGTPTRMFPHHSITESVNY
nup133_gallus                       --------------SPGLFSPVARRSGSLSARATPTRVIQHPSASETVNY
danio_nup133                        ---------------GLLFS--PRRS-AVTARSTPTRVQSH-AVVESYNF
tetrao_nup133                       ---------------SLLFS--PRR---TSARSTPTRVPSH-AAAETLSY
nup133_ciona                        --------------------------------------------------
nup133_anopheles                    -------------------------SSSRYSLSSRSNVSTLRVVAKSEYN
nup133_drosophila                   --------------------------------------------------
nup133_apis                         --------------NTLGRNLTSPRKRITISVSGRSNQS-VQIICKSPNH
nup133_S_cerevisiae                 -------------------LMD--ISMEQQQLRLHSHFDNSKVFTENNRY
nup133_Spar                         -------------------LMN--ISMEQQQLRLHSHFDNSKVFTENSRY
nup133_Smik                         -------------------LMD--ISMEQQQLRLHSNFDNSKVFTENSRY
nup133_Sbay                         -------------------LMD--ISMEQQQLRLHSHFDNSKVFTENNRY
nup133_Scas                         -------------------TVD--SSKPNQILANQ----QSKVLTENEKY
nup133_candidagla                   -------------------AIENVDSGNEESMIYQQVGDQTKVLTENDKY
nup133_kluyverom                    -------------------VIS-AEETTTGSAVTNVQFSNEQVITENGKY
nup133_c_albicans                   -----------------------SSTLP---------TATIHELTKNQHY
nup133_debaryomyces                 -----------------------SSTSNEPAEG---SSKSVFELTKNKKY
nup133_pichia                       -----------------------VSTTTISTSSGFPSTKSARELTKNTKY
nup133_neurospora                   RDG--IENLGGP-----RKELSVRSKKQKAGERTA-KGDGSIVLTTNNAY
nup133_magnaporthe                  HDR--IISPPQP-----KQDLSVRSKKPKPGERIS-KGDGSVVLTTNNAY
nup133_gibberella                   NKNKNIEPPPEPASPVLRKELNVRVKKPKHGDRAANKGDGSLVLTSTNAY
nup133_cryptococcus                 -------------------KSPAPSNAETIRTERPVDEKEKVFWSKDERH
nup133_aspergillus                  ----------------IPTYGAPNHRSSIPTATTEVDSTPAPGGENQKNI
nup133_ustilago                     -----------------RGDVNNINESGDVSSGSLFLSTNARPRTTRARP
nup133_yarrow                       -------------------DDVTEKSFTNLSAVEDSLADYGSEITRTAMY
nup133_ostreococcus                 ------------------VWMRGERRDGALTRAHGAEDDETRARDVGRAF
nup133_phaeo                        -----------------------------MATVHALLVKSSSLFTQTKLF
nup133_celegans                     -------------------------MSGRDLELTLDRVSSIEYPALVKEA
nup133_pombe                        ---------------------KHEKVADGNKHETLATSEYPKVCASNDLY
nup133_naegleria                    ------------------MAYPFPAHIRNDITNAGIHHSGITWVLDGDKL
nup133_dictyostelium                -------------------KPNTGISEFNPTQSQIQQQSCNYKITPTYDL
nup133_phytophthora                 -----------------SRSCTIAEGASLPPHILEEVRKEWPHLPLHQRH
nup133_cm                           -------------------RYVARLVKNGAWQGNWIIVAGSWIFLVRPLL
nup133_creinhardtii                 --------------MLPRAVLELLQQPGGHNQAGVCPDSGFAWLLSGSQ-
                                                                                      

nup133_tpseudo                      AISIWEHSTQTLMEELIAPTSS----------------------------
nup133_arabidopsis                  -VFVWSHLTTLPSRKCVVLELP----------------------------
nup133_populus                      --------------------------------------------------
nup133_rice                         -LFIWSYLASVAKDCLVLEVPS----------------------------
nup133_physcomi                     -LYVWNNLR--SSQRCVLDMPP----------------------------
nup133_volvox                       -LYVWRYREGKEARLRVLTLPRQPT-------------------------
nup133_rattus                       DVRVFGSSLPVKIMEALAMAEAD---------------------------
mus_nup133                          DVRVFGSSLPVKIMEALTMAEAD---------------------------
homo_nup133                         DVKTFGSSLPVKVMEALTLAEVD---------------------------
nup133_gallus                       DVKAFGSALPVQVMEALKKADAD---------------------------
danio_nup133                        NVQTFGSSLPVKVMEALTMADVD---------------------------
tetrao_nup133                       DVQTFGSSLPVKVMEALTMADAD---------------------------
nup133_ciona                        --------------------------------------------------
nup133_anopheles                    ILESYGFSLPVQVTEVLTFNERS---------------------------
nup133_drosophila                   --------------------------------------------------
nup133_apis                         VVESFGSSLPVLVTEALTFVDRN---------------------------
nup133_S_cerevisiae                 IVKTLQTDYSSGFSNDDELNGY----------------------------
nup133_Spar                         VVKTLQTDYNSGFSNGDQLNGY----------------------------
nup133_Smik                         IVKTLQTDYNNGFRNDDELNGY----------------------------
nup133_Sbay                         VVKTLQSHYDSGFSEDDELNGY----------------------------
nup133_Scas                         IIERIPTSEQFESLKPSNCNGL----------------------------
nup133_candidagla                   LVKCINSFNAEQLPIPSHVPFYS---------------------------
nup133_kluyverom                    KVSKLAPSLS---FLPSNVELCC---------------------------
nup133_c_albicans                   CVSKLPALPSVFK---SQADS-----------------------------
nup133_debaryomyces                 CVSRLPALPAVLE--SDSSDN-----------------------------
nup133_pichia                       CVSKLPAVPSVLEPTSSSSSE-----------------------------
nup133_neurospora                   TVSKLPALPDRLR---ADAQSKLDQHSYLPNALPPLEQLSIESGVPNKFQ
nup133_magnaporthe                  TVSKLPALPDRLR---ADVES-----------------------------
nup133_gibberella                   TVSKLPALPDRIR---SDWSA-----------------------------
nup133_cryptococcus                 STTSLGKFPGEVAALIKASDLVVDP-------------------------
nup133_aspergillus                  PIRTFNATEKRKSDVLGPIILYLN------------------------CH
nup133_ustilago                     RPSSMLAISGPNVSLLSPSSAFDREGSLIN--------------------
nup133_yarrow                       NVTRLAARPDLSGVEIAFDSGE----------------------------
nup133_ostreococcus                 CVERARPGGREPMRWRALDAARDLG-------------------------
nup133_phaeo                        ATTNSRHWYPLHFNPFSVMSTP----------------------------
nup133_celegans                     FLNNWHASAHRSEVTSNCASLN----------------------------
nup133_pombe                        KILQISAPKVGNFTIHDAPVVG----------------------------
nup133_naegleria                    YVWNVKKFLLESENSPVLCLEN----------------------------
nup133_dictyostelium                PFILTQAINDENQQHQIEQDLTG---------------------------
nup133_phytophthora                 QIRCCRASVPSARHRSGRQWIQY---------------------------
nup133_cm                           GEGLIKAGTGSVPAAWDSATADAS--------------------------
nup133_creinhardtii                 -LYIWRYREGKEARLRQQLLAP----------------------------
                                                                                      

nup133_tpseudo                      -----SPTLLLHPEHCGSQFDLLVACL-GPDQGYTPGRGGDHHHHRSLRH
nup133_arabidopsis                  -----VVVLVNEESGSGLQDGKSWLVN-VVSWDTSAGAATRASRSRSPVG
nup133_populus                      --------------------------------------------------
nup133_rice                         -----SLMGNKEEKSLCGNQWAVCIVR-WGSSGASTRSSGDILHRRSSTG
nup133_physcomi                     -----LGTISTEEKWFVS-----LVPH-WTDENLEVQYKG-----CSAVS
nup133_volvox                       -QPCTVALLADSLPLVPSGATATSLSA-IISPHTTAAAHPGPAAADSSLT
nup133_rattus                       -DQLSVHVDEGGWACLVCKEKLLVWKI-AMSP------------------
mus_nup133                          -EQLSVHVDEGGWACLVCTEKLLIWKI-AVSP------------------
homo_nup133                         -DQLTINIDEGGWACLVCKEKLIIWKI-ALSP------------------
nup133_gallus                       -DHLSVQVDESGWAWLVHKERLIIWKI-GQSP------------------
danio_nup133                        -DQISVKVEASGWAWMVCGERLIVWKV-SQTS------------------
tetrao_nup133                       -EQISVKVNESGWAWMVCGERLIIWKI-CQTA------------------
nup133_ciona                        --------------------------------------------------
nup133_anopheles                    -INVSVNYGQNGWAWLVQGRRLFVWQY-RDNVGQKSAGSGFGGEPFATPR
nup133_drosophila                   --------------------------------------------------
nup133_apis                         -IAVSVNISIDGWAWLVCGRRLLVWQC-KTTIHDSKQ------------K
nup133_S_cerevisiae                 ------IDMQIGYGLVNDHKKVYIWN--IHSTQKDTPYITVPFRS--DDN
nup133_Spar                         ------IDMQIGYGLVNDHKKVYIWN--IHSTQKDTPYITVPFRS--DDN
nup133_Smik                         ------IDMQIGYGLVNDHKKVYIWN--VHSTQKDTPYITVPFRSGDDDD
nup133_Sbay                         ------IDMQIGYGLVNDNKKVYIWN--IHSTQKDTPYITVPFRS--GDN
nup133_Scas                         ------VDVISNTALINDKENLYIWD--YTSRHTNYKKIPLPVDS-----
nup133_candidagla                   -----TIDGVNKQCSYNDNENLYVWNF-INSKWDDSNYCKIPLNT--DSS
nup133_kluyverom                    -----SVDAKSGYALCCDTDNVYVWP--FLSSETHPSFVRIPLHD--EEY
nup133_c_albicans                   -FTNAYSDSESNYSLVINEDSIFVWC--YKSTDATPLSIEFPID------
nup133_debaryomyces                 -LLNGYSDNASNYALVINEKAIHVWN--YNSTDPSPLSIQFPLD-----P
nup133_pichia                       -VFNAYSDHESNYSLVVNEKTINVWS--YKSTDPAPLAIQFPVES---LE
nup133_neurospora                   DRQHGAVYSTSGYALSLTHTHAFVWP--YASTAASPETFTFGLPYP--SK
nup133_magnaporthe                  -QQHGALYSSTGHALTLTHTHAFVWP--YTINNPSPETFIFNLDYP--SR
nup133_gibberella                   -YQTADIFS-TGYALSLTQTHALVWP--YTSTSQSPETFSFSLPST--TR
nup133_cryptococcus                 --VTGQVDSRTGFALVSSPRACIAWNY-SKRTHSAPTTYAFPAPLP---T
nup133_aspergillus                  VYLTKSETSVQKIADVLSPPAMGMGLL-SLNSRPSFGRIPPWSHRPYLPM
nup133_ustilago                     DDADMRSVAESAYSASMAGFGRRPPLL-SKDAKAQLEEGTVLLGDRWVHV
nup133_yarrow                       ---HVSSSLSDDFGLVVVGNKAHVWK--YTSPEPTPETFTHSLG------
nup133_ostreococcus                 ------LRDACEVATFVDDDACVVFTE-AGDGAYVRDVYSPTMRATAIET
nup133_phaeo                        ------VKSPMKSGHKAATLNHISLLT-PSSTEWSVDAVG----------
nup133_celegans                     ----------DRYCWVLSRNQIFIWER-AKSSHRAIIPTQLPLPTSGLPR
nup133_pombe                        -----LIDSILEYYLYISVKVRKAWIAGYGSQPQNLICFDWERFTGILDQ
nup133_naegleria                    -------------VPLSESDKYFVTILGSSDDHFSIFTCS----------
nup133_dictyostelium                -----SLSSRDGTCFIIYSNELFIWTIDKPQYCDRIELP-----------
nup133_phytophthora                 ----FVFPLRTKVLLWQQDRDKVIALQLPDELEPDEELYPFLFALYSQSL
nup133_cm                           --WSASGCRLPRHAWVQSSRQVAASALANGTELLVALIAHCSEAPSDRAG
nup133_creinhardtii                 --------------------------------------------------
                                                                                      

nup133_tpseudo                      VYAASPDSGVVCLWTLDGSHP---------------------SATHSLQR
nup133_arabidopsis                  VVMCNRKTRAVVYWSDIFSG-----------------------QEAAPAE
nup133_populus                      --------------------------------------------------
nup133_rice                         FILCNKRTQAIAYWSDIYAE-----------------------SSDGTSG
nup133_physcomi                     VVMCSSKSLALVYWSDAFSNGDKPA--------------ITSMDSEDTSM
nup133_volvox                       VAVCDADGRLTVWLDAHHLA-----------------------APVEHLL
nup133_rattus                       VTKLSVCKDLQLPPSDFHWS-----------ADLVALSYAATSGEVHSVQ
mus_nup133                          VTKLSVCKELQLPPSDFHGS-----------ADLVALSYAATSGEVHSVQ
homo_nup133                         ITKLSVCKELQLPPSDFHWS-----------ADLVALSYSSPSGEAHSTQ
nup133_gallus                       LAKLSLCKELQLPPSDYQWS-----------SSLAAISCLGSSGDAPSLQ
danio_nup133                        VAKLSVCKDLQLPSSEFAFS-----------ADLVSISSSGP-LDLAPIQ
tetrao_nup133                       VAKLSVCKELQLPTSEYSYS-----------ADLVDITSAAP-LETAGVQ
nup133_ciona                        --------------------------------------------------
nup133_anopheles                    RPYAGQCRQLTLPHCDIGHK-----------ATLVAVF------VNEGQQ
nup133_drosophila                   --------------------------------------------------
nup133_apis                         RTFKSQCRELLLPQSDLAHK-----------AECVAVW------LPSGYQ
nup133_S_cerevisiae                 DEIAVAPRCILTFPATMDESPLALN----PNDQDETGGLIIIKGSK----
nup133_Spar                         DEIAIVPRCILTFPATMDESPLALN----PNDQDETGGLIIIKGSK----
nup133_Smik                         DEIAIVPKCILTFPATMDESPLALN----PNDQDETGGLIIIKGSK----
nup133_Sbay                         DETAIVPRCILTCPATMDESPLALK----PNDQDETGGIIIIKGSK----
nup133_Scas                         ----LSATCLLTWPITMDDTTTQLFKE--SGAHVINNGVCIINKQTGI--
nup133_candidagla                   SSVNALPKSVFILPTNYDTDAEMLGLENSNSSNGIVGGVILVENTADATY
nup133_kluyverom                    ESWSRPPLCCFTWPSVLERDLKSSP------------GLFLVNSRSGD--
nup133_c_albicans                   KSIFQLPMAILTRPSSGTGQ---------------DPGLVILDSVSGL--
nup133_debaryomyces                 SSYSLLPLGILTRPSSGTSQ---------------DPGLVIIDSSSGL--
nup133_pichia                       NELSLLPLAILTKPSSGTSQ---------------DPGLAILYSSTGR--
nup133_neurospora                   NPTDPLPLGSLVSPSAASD----------------EPGLVVVMPMSGK--
nup133_magnaporthe                  HSSDPLPLGSLVAPSASAD----------------EPGLVVVMPVSGK--
nup133_gibberella                   -PNEPLPVGCLVSPSASSA----------------EPGLVVVMGGSGK--
nup133_cryptococcus                 SSPSRFPSPVLSALCTSTSE----------------PGMILMSSTG---E
nup133_aspergillus                  DASDVSPLGVILSTATSSTP-----------------GLMILMPHNGR--
nup133_ustilago                     SAYSRLPNEVLEVLNDADLYIDAFQG----HLDVQTGYACLVSRTQCFVW
nup133_yarrow                       VQDNALGHLIPVTPSFKDVG---------------HPGLVLVGVNSG--L
nup133_ostreococcus                 AYVEVKGARARATRCAATET------------------TSGTARAVVGDS
nup133_phaeo                        ----ILPQSLMPLSTSSSSN------------------------------
nup133_celegans                     SVKCVVVYDGVHRGANKTPCP----------------GILVVSPEGVLRH
nup133_pombe                        QSLNSPPLAGFVKPDPTSAEP----------------GFLLLWPASG---
nup133_naegleria                    -AQGKFKYWYDLSLNNDDSR------------------------------
nup133_dictyostelium                IKQNITRQHIVVYKNKSSSE------------------RFSVFLCSPLTG
nup133_phytophthora                 SLMIVGKSGIVLFWEDIELPYES------------VPLSVQIPLWSNEQV
nup133_cm                           RLQASAVLRMLIITKPVSDG-----------------------RPAGSPE
nup133_creinhardtii                 ------PAGVAARQP-----------------------------------
                                                                                      

nup133_tpseudo                      TEGRDDAADTVECDASVRLPLRQGELLTALTPIEGGSSWMLAATSFGRIW
nup133_arabidopsis                  KARHLIKRQSNGIRSSRAENSDLNSLITTAVAAAERLCIAIACSSNGELW
nup133_populus                      --------------------------------------------------
nup133_rice                         -------------------NCRINSLIAVAVPGGINECIVIASQPTGTLW
nup133_physcomi                     LDDGSRSSRRASGGWTEGSGTSEVTSIQASATGSQTTCVAIVSRADGELW
nup133_volvox                       LISPSLTSDTAAAAVGSRPPLVSAFTAARLDLGSGPAFLATLSAADGSLH
nup133_rattus                       AVSVMVATKEGSIRYWPSLAREDTYSDTSVDLGGEKVCRFLTAVQGGSFI
mus_nup133                          AVSVMVATKEGSIRYWPSLAREDTYSDTCVDLGGEKMCRFLTAVQGGSFI
homo_nup133                         AVAVMVATREGSIRYWPSLAGEDTYTEAFVDSGGDKTYSFLTAVQGGSFI
nup133_gallus                       SLAIMVATSEGSVRYWPNLAHEGSYTETFTDFGG-SLCSFLTAVKGGSFI
danio_nup133                        SISVLAVSPDGLVRFWPSLAHEGSYTEISLDLSG-HLSNYVAAVKGGSFI
tetrao_nup133                       SVSVLAVAAEGTSHWWPSLAQEGNYTETEVDLG--DLCNYVVAVTDGSFI
nup133_ciona                        --------------------------------------------------
nup133_anopheles                    MASCLAVSPAGDVRYWQSIAHDGSSIDECNILEGQEFEQLVGLGGQE-FV
nup133_drosophila                   MASCIAVSATGEVRYWSSIAHDGNSVDLS-ILTGQEFVQLLSLPTQQGYL
nup133_apis                         VPSCMAVSPEGIVRFWVSVAHEGSSVETSAELAGQEVDCLTYIPGHG-CI
nup133_S_cerevisiae                 AIYYEDINSINNLNFKLSEKFSHELELPINSSGGEKCDLMLNCEPAGIVL
nup133_Spar                         AIYYEDINSINNLNFKLSEKFSHELELPINSSGGEKCDLILNCEPAGIVL
nup133_Smik                         AIYYEDINSINNLNFKLSEKFSHELELPINSSDGEKCDLISNCEPAGIVL
nup133_Sbay                         AIYYEDINSINNLSFKLSQKFSHELELPINSSDGEKCDLILNCEPAGIVL
nup133_Scas                         ITYYQDIESINNLYTQLSRSLAHVLDVNLGRN--EVITLTLNVEPSGLLV
nup133_candidagla                   LVYYEDMRSINHLSTSISKNMAHLLDLKLHSE--EKVTLMLNSEPAGLVL
nup133_kluyverom                    IQFYEDVDTVSQVASFLTQTKRHKSVLKLRDG--EYVENLINAEPAGILL
nup133_c_albicans                   IKFYESVQHAPTLGLINDKSL-EIDIPLK---KDEYITLAENVEPAGIVI
nup133_debaryomyces                 VKFYESVQHAPALGLINNKLL-ELTIPLNSS-KGEYVTLAENVEPAGIVI
nup133_pichia                       IKFYESVQHAPALGLINDKSL-ELTIPINSK-KGEYITLAENVEPAGIIV
nup133_neurospora                   IAYWESISSAATLDFIRQQRH-GVEDTIPGMFSGEHVVQIVNAESAGFVL
nup133_magnaporthe                  ISYWESISSAATLTFMRQQRN-GIEDAIPGMFSGEHVVQILNAETAGFIL
nup133_gibberella                   VVYWESIASAATFVFMKKDRT-GVEYTISGMHSGEKVVAITNAESAGFIL
nup133_cryptococcus                 IRYWESMS----LALSNVERYQQLFLDLPQ---GDWIERLVKVDGNNFIL
nup133_aspergillus                  IIYWETVSCAASLSLPRQKQT-GLQGYVPGMLSGECATDIVNAEPSGVIV
nup133_ustilago                     NYSSRGIGTGSPTCFVFPVPQYSSSSMTAINDLAHCCFIPRGANREPALL
nup133_yarrow                       CVFWESVGGAAAEGYLRTRQQVETQIKLYS---GEVIEHVNRMDDVTLVL
nup133_ostreococcus                 NGNLYAVESDGKDGVTWKVFDRTNTSHWVDDMHDEEEEEGNGGSAPGSPM
nup133_phaeo                        AESAVLVASRYGAWSLIGKRERDSSQHVKMVLFVWYSSPTASVKERALQK
nup133_celegans                     WTSIESQTYIEEVLDINNEVALRVELTDEPIDGKSASFLLTTTSGTVYFL
nup133_pombe                        -DLFYWERTSLMNVEVSAPEFPGFLHYRIQLKRYESCKNLVSAEPAGFFL
nup133_naegleria                    --FKYEIGNILDFTSFSSDGKLNINCIVNSLSSNNNIYIGTECGHFIEIE
nup133_dictyostelium                YIRFWGNSSKPNVSQDLPLENPGNNNNFKIFITECQPFGVIVGNSLGSIY
nup133_phytophthora                 ATHPNAAMLATQEGAQDEEIHDDATGLLCWSNQGNVWEVAVEDRRIRVRA
nup133_cm                           VQRPSNSTRNGRTLLVSSRELPLAELLAADETPEQVMDIFCFDRGRRVAL
nup133_creinhardtii                 -----------------RVPLVSAFAASRLDLGSGPAFLAALSASDGSLH
                                                                                      

nup133_tpseudo                      KLTKTSRPLGLRAKLVEAQSVIEGNGGGIVGGLFSLIGMTPKTTGREGRG
nup133_arabidopsis                  QFTCSPTGVKSNQVQL-----NISSS------------------------
nup133_populus                      --------------------------------------------------
nup133_rice                         MFWCSPAAVRRREIHKGTLGVYNADH------------------------
nup133_physcomi                     RFDCCADGVSRERISRDATS-SEVGY------------------------
nup133_volvox                       LVQGGAQGIFSKQLVAAPTPAAESRGLVGALGSVLSRALTDAFEPSSRYL
nup133_rattus                       LSSVGSQLVRLIPEGSG---KIHQHVLPQGQGMLSGIGRRVSSLFGILSP
mus_nup133                          LSSVGSQLVRLIPESSG---KIHQHVLPQGQGMLSGIGRRVSSLFGILSP
homo_nup133                         LSSSGSQLIRLIPESSG---KIHQHILPQGQGMLSGIGRKVSSLFGILSP
nup133_gallus                       LSSSRGQLVRLIPDSSG---KIHQHALPQGQGMFSGIGRKVSSLLGILSP
danio_nup133                        VSSYRGHLLRVSADSSG---KLHHRPVQQGQGMLSGIGRRVSSLFGIRGQ
tetrao_nup133                       VSSVKNRLLRVSPDASG---KLQCRALMQGQGMLSGIGRRMSSLFGILSP
nup133_ciona                        --------------------------------------------------
nup133_anopheles                    LATTTCSLMRLNVHLQNGRYVIVPRLIKPPSGFFGGIGKRFASIIIGMNS
nup133_drosophila                   AVTTTCNLVFLRVGLTNGRYTLHHKTIKPATSFLGGFGKKFASILIGMNT
nup133_apis                         LATTTCTVALLQSQFIGGKNSVTCQVLRTSQGWLGGIGRRMTSLIFGAIP
nup133_S_cerevisiae                 STNMGRIFFITIRNSMGKPQLKLGKLLNKP--FKLGIWSKIFNTNS----
nup133_Spar                         STNLGRIFFITIRNSMGKPQLKLGKLLNKT--FKLGIWSKIFNTNS----
nup133_Smik                         TTNFGRIFFITIRNSMGKPQLELGKQLNKP--FKLGIWSKIFNTNS----
nup133_Sbay                         TTNMGRIFFITIRNSMGKPQLKLAKQLNKP--FKLGIWSKIFNTNS----
nup133_Scas                         ATSHGRVLYITLRDHMGKPKIQLKQQLIKS--HNKFIF-KMFSNST----
nup133_candidagla                   ATTEGRLMFITIRETNGKPCLTLKQQLIRPKGSGPLAFLSLFSSSN----
nup133_kluyverom                    STNYGRVEFCTIRDANGKPFVSLKQTIIKC---QVGIFSSMSK-SK----
nup133_c_albicans                   ATSLQRCILISLRDFKSKPQLGYMELLN-----NEGFLQRFFKPET----
nup133_debaryomyces                 ATSWKRCVLISLRDFKSKPQLSYIELLGPSH-SG-GLLSSIFNGFSKNDD
nup133_pichia                       ATSWKRCVLISLRDFKSKPHLSSVELLGPNS-SPRLFLSSVLFGNS----
nup133_neurospora                   VFSSGRLAYLSVRDMHGRPAISVQFLRSSLTNAVGGLLGSIRQVLG----
nup133_magnaporthe                  AFSSGRLAHLSVRDGHGRPTISVQFLRSGMSQTGGGFLGSIRHVLK----
nup133_gibberella                   TFNSGRLAYMNVRDSQGRPSISVQFLRNNLSPPTGGIFGSIRHAFQ----
nup133_cryptococcus                 TTTSSQAYRLSITSSAGRLSPVVTPLMRPG-----GMFGRASPVIFG---
nup133_aspergillus                  TFSTGRVAHITLRDSQGKPAVTVNFLKNPHSTGGIGFLDGIKNVFG----
nup133_ustilago                     LVAPDGQTCLWEGISSSLTRQDRAQRISVPLSSTSETIVQLQRVDES-TL
nup133_yarrow                       SLSSGRLIGLSLRDKDE-AALNYWTLRDTKAGLLSNIRSAFSVSSN----
nup133_ostreococcus                 KTPGKSRAWGAIRSATMAAGALLSRRVNVG--------------------
nup133_phaeo                        QVLKLSHPHLSTFDSSSGSSCSSADP------------------------
nup133_celegans                     NGKGQDSAKTGALECNKVAGREAHGFRRRLSSIMFGGESKESTSLITN--
nup133_pombe                        TLSSGRLLHLNLKDSDGNSSIQVRILFPGLHIPNCLLSLYNSIFAFTSG-
nup133_naegleria                    LLSNGAVNLIKEKKVYGNQNTSSVSNEGLFS-------------------
nup133_dictyostelium                LVSVKNNNNLISKKINKSQGMLSYLYLSRQSPVISVFSSPINQQQLQNNN
nup133_phytophthora                 FEKQSAGFLSGITKSVSQFFFSSAASRSGADGGELDVNQPIKYLRVLSSS
nup133_cm                           VLGSQQLVTIRLDPTVSVLRGRQTGGRVKAATALRRWLQQWRTWTRVPSR
nup133_creinhardtii                 LVQVGSQGIFPKQLC-----------------------------------
                                                                                      

nup133_tpseudo                      HSAASAGSKGVEEGEGMEQTHENIVALVQFTPVGSKGGPVRSPPPRKVQR
nup133_arabidopsis                  -SVSEGYPRSLIWRFSQGLARESCWEFLMLTDCDIHCFTIEPYPDLTVSE
nup133_populus                      --------------------------------------------------
nup133_rice                         -SQKNSGGRSLAWLPSKASSKAAERTFFLLTSHELQCWSISFGHDINCKK
nup133_physcomi                     -SIFLSETCSVRRIVWRSPPRGASREFLLLTSQSIECWEVELTLRGNVSK
nup133_volvox                       RKTPAARPAVALHLAPAAAGGGLHYRLLVLTQDSLDCWTIRVGLRPSETL
nup133_rattus                       --------TSDLMLASVLWDRGNSSFYTLTSS-NISKWELDDSSEKQ---
mus_nup133                          --------TSDLMLASVLWDRGGSSFYTLTSS-NISKWELDDSSEKQ---
homo_nup133                         --------SSDLTLSSVLWDRERSSFYSLTSS-NISKWELDDSSEKH---
nup133_gallus                       --------GSDAVISSVLWDKERSSFYMLTSS-NLNKWEIDSSSERY---
danio_nup133                        --------PADLSVFSVLWVKASSCLYSLSSC-GLSKWEVDENSETQ---
tetrao_nup133                       --------PVNDALHSVLWVAGASCLYTLTNS-RLNKWEVGDGYEQQ---
nup133_ciona                        --------------------------------------------------
nup133_anopheles                    -GQDRENKLVKMSCEKISHNPTEWHVTVLADR-WIQRWAVQPQNGIER-F
nup133_drosophila                   -GADKDQTLVGMCCESNLES-GETIVAVLSDR-AIQRWSLSNNGNTEN-L
nup133_apis                         QSPVTETKLVKVTCTTLGDR--GSRVLILAGS-SLQYWSFPYNEQEK---
nup133_S_cerevisiae                 -------SVVSLRNGPILGKG-TRLVYITTNKGIFQTWQLSATNSHPTKL
nup133_Spar                         -------LVVSLRNGPILGKG-TRLVYITTDNGNFQTWQLSATNSHPTKL
nup133_Smik                         -------LVVSLRNGPILGKG-MRLVYITTNNGNFQTWQLSATHSHPTKL
nup133_Sbay                         -------SVVSLHNGPILGKG-TRLVYVTTNKGSFQSWQLSATNSHPTKL
nup133_Scas                         -------KIVSLKAGPLLGKG-ERLVYITTSSGDFQVWQLSP--SSTIKR
nup133_candidagla                   -------EIISLRNGPIIGKG-ERIVYVLTRNGRFQVWKLSVA-SKCVKM
nup133_kluyverom                    -------RVVSLKLGEISGKG-ERIVSILTQGGRYQVWNLSS-VGNCYKK
nup133_c_albicans                   ------NEIVAIRSGKITNHGTIQEILVLDSSGNFYLYNYNLFSATASPY
nup133_debaryomyces                 HNGNVKDEIVSIKSGKIANHGMTQQIIIQDSVGGFNLFSYQLFSANAIPY
nup133_pichia                       -SGASEDEIVSIKSGKITNHGMTQEIVIQDSAGNFDYFTYQMLSANGSPY
nup133_neurospora                   -STSAHGDVVAVRASHATRVG-ERVIVGATTKGKLNVWRVHRGGHHDILS
nup133_magnaporthe                  -HSAIRADLAAVRAGPPTKAG-ERNIAAATSKGKITTWRVQRGGHHDVLA
nup133_gibberella                   -HLSLKGDIAAVRADRSARTG-ERNIVALTGKGRLNAWRVHRGGHNEIIG
nup133_cryptococcus                 ------GKHDRFGIRSVASNG--AEVYLMAQR-SIQKWSFTSDGQKLVQE
nup133_aspergillus                  -AGYWRKKVAAVRAGESFQRG-QRDIIIATSAGLVEVWDTHWNNGSILKN
nup133_ustilago                     VLATSQSRMLRVSVGSRAGMLQAEIRPFSQQRGLLSRLFGSTSAMGSSND
nup133_yarrow                       -------RRGITGVRVVPSTNRSWRIYVATSECHLGVWEVTEGGDATILA
nup133_ostreococcus                 --------GVRSLSFVDGSTETKRRLLVCVADGKLEEWSLDVSVSEKSPT
nup133_phaeo                        -------PPLVQLATSPTKPEEVYVYVANVVSGRILTWKLSRPDLSRVLA
nup133_celegans                     -------SFQHQSKDLLVVTVSPDVLTVYNMYTPCELWSLKTKEFFQPKI
nup133_pombe                        -------RVIPIRCGSIKGPG-ERLVYSMHSGSTLRIWEIFGTGDHHLLR
nup133_naegleria                    ------WFTSWTKPTTIKYFEPESLLSIQSSKTDLLILTEKCISKYTEQG
nup133_dictyostelium                -NSHHHHHHHSTTLSSNNFSTIPSRFIYILTEGSLLKYEIENGTERIILD
nup133_phytophthora                 ------MADAASMSSSGGEVEETADMLVLFQDGMLERRTFSTGDVMDCSC
nup133_cm                           -----CMQDTHRAEDYACMYGYGGYLCSKRDAATWDCWILRQSQIETWQV
nup133_creinhardtii                 -----------------------HYRLLALTADSVDCWAISTGLRPSEAL
                                                                                      

nup133_tpseudo                      VLSPSPSNTARDGN-----SAHVASLSSNLVLKEWKVSLLVESEHHSRGD
nup133_arabidopsis                  VWQHEIVGTDGDSGIKKDIASQKQIWPLDLQVDDQGKVITVLVATICMDR
nup133_populus                      --------------------------------------------------
nup133_rice                         IGSQEIVGSDGDMGIKKDIAGQKNIWLLDMQIDDHGKEIIILVATFCKDR
nup133_physcomi                     SWVYELSN---DKDVMSDFSGQKQVWLLDLQVDEEGEQLVMLTASFSSG-
nup133_volvox                       MWSFANCLVRQHDNRRGGGGPVNLDLAVGVGGGGGGGGCQGGGQHVAVWM
nup133_rattus                       -VYSWDMHRALKESITDAIWGSESNYEAIKEGVSIQYLDLKQN-------
mus_nup133                          -VHSWDVHRTLKESITDAVWGSESNYEAIKEGVNIQYLDLKQN-------
homo_nup133                         -AYSWDINRALKENITDAIWGSESNYEAIKEGVNIRYLDLKQN-------
nup133_gallus                       -ILSWDVNRILKEHIADAIWGSESNYEDIKGGVNIQYMDLQQN-------
danio_nup133                        -VLSWSTNQIITDSITDAIWDSESNYSEIKKGVNVLYLDMQPS-------
tetrao_nup133                       -ILSWDVQKALTESIIDAIWGSESNYEEMKEGANVAYLDVKHS-------
nup133_ciona                        --------------------------------------------------
nup133_anopheles                    LSEDADIMKKMRDFFHQKLWSTR-----DASEIELWALDMQPT-------
nup133_drosophila                   LYEDADMLRRIREEFITNFWKFRL--PADSLEIDLHLLDFHVV-------
nup133_apis                         IEFDEDIGHIISQTFQRKIWESS---ACNPQNMETWLIDMQPC-------
nup133_S_cerevisiae                 IDVN------IYEAILESLQDLYPFAHGTLKIWDSHPLQDE---------
nup133_Spar                         IDVN------IFEAILESLQDLYPFAHGTLKIWDSHPLQDE---------
nup133_Smik                         IDVS------IFEAILESLQDLYPFAHGTLKIWDSHPLQDK---------
nup133_Sbay                         IDVS------IFEAILESLQDLYPFAHGTLKIWNSHPLQDE---------
nup133_Scas                         VDRN------IFNDVLDSLQDLYPFANGTLTILDSHPLDSNKW-------
nup133_candidagla                   MDTN------FYDSILDDLVELYPFAQGSLKILDTHPITNQPF-------
nup133_kluyverom                    IDLN------VQSEISQAVLEHFPLATSTLKLLDCHPLSGDS--------
nup133_c_albicans                   VDKKKSFRQCIRVEFD-----AYPGSNQFATFLDIWPV------------
nup133_debaryomyces                 IEKKKTLKQNLGVYLENSIDGFLPGSSLNTKFLDLWPLESQEL-------
nup133_pichia                       IDKKKSFRYNLVSAVENSVDGFLPGASLNCKFLDLWPLLSQE--------
nup133_neurospora                   DIDLRSDLIHQIQEADPASAGLPEES-FEIVDFTCVPRGLDN--------
nup133_magnaporthe                  EVDVRDAILLKLESRSTVGRSSASSSGFEILDIAFAPKRFEQRVVESP--
nup133_gibberella                   DADVREEIIAALQEIDPVSQEYPEDS-FEAIDFTYVPKGLESKYLDLSRL
nup133_cryptococcus                 YDIY--------EAIGRELFKNWSSIDISIDLEDVVALDSDS--------
nup133_aspergillus                  QYDVK------EDLLAATRKDEASDYEVKIWDLAVVTSSCEDS-------
nup133_ustilago                     QVVSIAVAPIQAGKQGREVYAIGRKTLQRWQVLDQGGERLLAEQ------
nup133_yarrow                       DKDLKP-------MLSADVSTLYNTSSIYLHDIEYVAEEDY---------
nup133_ostreococcus                 LAHVHKLGKKIQKSLRVSSNIVFVSADWTLTKAGVDITVLVECD------
nup133_phaeo                        PPPAAVTWLDELQSVEEGAETLTSLSATWNSGMTTPFLLVGTS-------
nup133_celegans                     ASFFEADLKRTPLKVRARLIDAAVFRDGLMILIGGTHEESQSVH------
nup133_pombe                        GFDIY--------DIILDSIQESFSYVNRFLILDFSVSTSDP--------
nup133_naegleria                    KDLCWR------KDISHELQSLNMIRNYSLRLLDFNFDEQTEQ-------
nup133_dictyostelium                FPIQKEITKLFSNFPKFHQMNIDTIIDQNKDEIQIVNFILYETS------
nup133_phytophthora                 VSQWHFDASRVAISYFSDNFPKAHLAKVYIVSMPYVQETCFSLL------
nup133_cm                           TDTQVTLRSVSSAVFERLSQVLQVHRSDLIPLYLGTADHGTHAVLG----
nup133_creinhardtii                 QWSFLNGLV-----------------------------------------
                                                                                      

nup133_tpseudo                      N----SEVNEGYISQKEFFPRNGDGTLNLGNLCSGGELTGYRHVDIIAPP
nup133_arabidopsis                  A----SSSSYTQYSLLTLQHKSEMRFADG----REEKVLEKQGPIQVIIP
nup133_populus                      --------------------------------------------------
nup133_rice                         V----SGSNYTQYSLLTMLYRPNQKFSSEDNVIKTERFLEKKAPSQVIIP
nup133_physcomi                     ------STTYMQYLLHYFSCSS-------------KREPKRKAPPQIILP
nup133_volvox                       T----EAAFRGAASATAISGGGGGGGAGSGGGGGAAGQVGELKQHVVQLL
nup133_rattus                       -----CDGLLILAAAWHLGDSPCLVYYSVITVEDNGNQMSDAVTVEVTQY
mus_nup133                          -----CDGLLILAAAWHLGDSPCLVYYSVITVEDNGNQMSDAVTVEVTQY
homo_nup133                         -----CDGLVILAAAWHSADNPCLIYYSLITIEDNGCQMSDAVTVEVTQY
nup133_gallus                       -----RDGLVILAAAWHPGDHPCLVYYTLITVEDKGFQMSDDVVVEVTQY
danio_nup133                        -----NSGLVVLAAAWYPGDTPCVAYFCLVTLAESIVPSPDLLTVEVTKY
tetrao_nup133                       -----QAGLVVLVAAWHPADTPCLAYFCLVTLQDSGAAISDQFYVEVTKH
nup133_ciona                        --------------------------------------------------
nup133_anopheles                    -----DRGVIILAAAVNQQRSQQVYYAL-MTVIYEADSTFTLKDTTIMRY
nup133_drosophila                   -----KNKAYILAGAVNAAHAPQMCYAL-VTGTAQAER-MLLESFTPLNM
nup133_apis                         -----NEGIVFLMAAYCADASSFIEFALGLIQLSGTTLANTFKWFIPIKI
nup133_S_cerevisiae                 ------SSQLFLSSIYDSSCNETYYILSTIIFDSSSNSFTIFSTYRLNTF
nup133_Spar                         ------SSQLFLSSIYDDSSNETYYILSTIIFDSSSNSFTIFSTYRLNTF
nup133_Smik                         ------SAHLFLSSIYDGSSNETYYILSTIIFDSSSNSFTIFSTYRLNTF
nup133_Sbay                         ------NAHLFLSSIYDSSNNETYYILSTIIFDSTSNSFTIFSTYRLNTF
nup133_Scas                         ------DSHIFLSSISEGS--RTFYILSTIIFDEQSKIATIFSTYRLNTY
nup133_candidagla                   ------SPQVVLTQISSSD--ETNFILSTIILDEQTNSFTIFSTYRLNTY
nup133_kluyverom                    ------DAYLFLSFLAESN--ETHYLLSTIIVDEDTNSFAIFSTYRLNTY
nup133_c_albicans                   -----DDIYLALCQIEQS--------LYLVTLRIDKSGALPFGSHKLKTA
nup133_debaryomyces                 -----HNIYLGLCLIDEAYRDNEGKNLLLVTMKIDETGVLFYGSHKLIRY
nup133_pichia                       ------NIYLCLCDVDEFNSNSGSKNLMLLTIKIDATGVLLYGTHKLMRY
nup133_neurospora                   ---------------------NKSQSHYALVEVVISGQNKKVGAVRPLTS
nup133_magnaporthe                  ------DGELAQQILLLVASGNKFESSYAIIEAIVRHSHAEIGMVRPITC
nup133_gibberella                   SDAMTTDDSSVQHLLVLVSLTLRSTSRYALVEAILTPRDCQIGMIRPITS
nup133_cryptococcus                 -----------LAVLITYSDSTSPPSHALVLLSVHRSNPPIVNRTISISF
nup133_aspergillus                  -----SNPWEISVLVGLFSGVTIQGVFVTRLRLTDGARVLSTNPISLHTF
nup133_ustilago                     ------DVQQVIASNVLQLSDERYSAAQSLSFDVLDGAVQSDGQLVLLYS
nup133_yarrow                       --------------LVVLTSILVDNSIFYIIYTIDLHKDKVVSRHRVQSY
nup133_ostreococcus                 -------GRGSLHRFQRAHGTDTMNLIASAVPPAGALPNNFLHAKVVVDG
nup133_phaeo                        -----AGHVYSLQQTHVPLAIQVQRVATSSLFGSINSNSNGLWGSILHSM
nup133_celegans                     ------MFMVWMSANWQTEQPTGVVWSARVPMNEHRALFSKIDDSIYSNL
nup133_pombe                        ---------YTLACLVSWRDNASLFNYAAIIISFNHQMIPHVSQFCHVRS
nup133_naegleria                    -----IYLLTCMVPEPLDTARSSSTIEYLLWPIQINDNIVVESPIRLDKC
nup133_dictyostelium                ------ASQNLVKYYILQIEIQDDQVLRIKRLDSFSANKKLGGGVTSIEP
nup133_phytophthora                 ------VAFVCSSSRAGTNPTVKYALLQFSLGAVDEDAPPELEWACVLDF
nup133_cm                           -----AATFSVAESEESNQEAATAASESDQLRPDHGEYQLQLWVTPVSVR
nup133_creinhardtii                 -------ALARLAAARLLG----------------------LRTWTLR-L
                                                                                      

nup133_tpseudo                      SIAKDGRSLIVPIRIARDANGSDESTRVYVLRIALGAERDDEGPQIIDAA
nup133_arabidopsis                  KARVEDKDFLFSMRLRVGGRPPGSAIILSGDGTATVCYCHG-SSTRLYKF
nup133_populus                      --------------------------------------------------
nup133_rice                         KARVEDEEFLFSMRLKTGGKPSGSVIILSGDGTATIAIYWR-GSTRLYQF
nup133_physcomi                     KAQVEEESFFYSMRLRIGGQPAGSVVILAEDGTATVAHVGRSGAVHLYKF
nup133_volvox                       ELLPEGGPAVCGG---VQDLVRGYEEPLDSTAATRRRLLYSGHSHTCLLA
nup133_rattus                       NPPFQSED-LVACRLMVPDFPSQMTYLYMESAVFVCSTGTG------KVS
mus_nup133                          NPPFQSED-LIACRLMVPNFSSQMTYLYMENAVFVCSTGTG------KFS
homo_nup133                         NPPFQSED-LILCQLTVPNFSNQTAYLYNESAVYVCSTGTG------KFS
nup133_gallus                       NPSFQSEE-EVMCCLVVPDYFSHAAYIYKEDEVFACSTGTG------RIS
danio_nup133                        NPPFQSEEELLKTRLVLPDPSSPAAYLYNEELVFACSTGAG------RGG
tetrao_nup133                       SPPFQSEDALLATRLVLPPSPGCCAFLYNDGLVYACSTGMA------RLA
nup133_ciona                        --------------------------------------------------
nup133_anopheles                    K-GFYSAERLAELIDFRFIANRSIAYVYNDRCIFPVALNDAGAGSIASTA
nup133_drosophila                   N-KFFSAKTEEDCLSVRFVVGSSHIYLYTSKVVYPLHLTN----SVPTAE
nup133_apis                         DPISYHNDAESTLVSYRFILCGWEAIIYNQYKVLVVNCTS---------E
nup133_S_cerevisiae                 MESITDTKF-----KPKIFIPQMENAN--------DTNE------VTSIL
nup133_Spar                         MDSIGDTNF-----KPRIFIPQMENAN--------DTNE------VTSIL
nup133_Smik                         MDSITDPDF-----KPRIFIPQMENAN--------DANE------VTSIL
nup133_Sbay                         MDSINDTNF-----KPKIFIPQMENTD--------DSNE------VTSIL
nup133_Scas                         VLPL-DSNQ-----TPKLYVPEAVQTNRPL-----ENNEEKPNGNIISIL
nup133_candidagla                   IMKGNSALA-----KPKLCVPSSLQSA---------TSK------YFDLF
nup133_kluyverom                    TRPLSDEFA-----PRLIVPTAYTKEHLP----------------ITSVY
nup133_c_albicans                   N---FPSS------KPKLYLPKPGKTA----------------------F
nup133_debaryomyces                 DPNLIISSN----NKPKLYVPNLGKTA----------------------F
nup133_pichia                       EPQQIASST----NKPKLFLPSPGNTA----------------------F
nup133_neurospora                   YTSPVRPN---APERPKLYLPRPAMVA----------------------F
nup133_magnaporthe                  YSSPLSQD---PTVRPRLYIPNPGFVA----------------------F
nup133_gibberella                   YSSPFSSSQLSETPRPRLYLPRPALVA----------------------F
nup133_cryptococcus                 TSGQDQRLLD----IPRLVIPPGSTMA----------------------F
nup133_aspergillus                  PTDSLHLEP-------RLFIPKPHETA----------------------F
nup133_ustilago                     QAKAEHEPLGYGLAIVDAVKDAGSFVVASILALN------------YSNF
nup133_yarrow                       VRPGLDRG------TPRLARPSPGDTL----------------------Y
nup133_ostreococcus                 EDTFVLAGDGSAVMFSGVDYSRVSARMD---------------------A
nup133_phaeo                        IPASRSAATGDAVVTTLLHPPDDASSS----------------------S
nup133_celegans                     TLCIPKNTAE----SKKADRTDGIIIIN-------------------PYF
nup133_pombe                        YLSAILPS------VCRIFLPSPGTVV----------------------F
nup133_naegleria                    DFSEINSKFYSKCQIMKSCNRLYVHTLN--------------------SI
nup133_dictyostelium                ILQTNSLKYYLTWFDNIYYYSNGGGGGGG------------------VNG
nup133_phytophthora                 EPAYDEQLADRFFEVESFSITRGALYLVWT------------------QM
nup133_cm                           HHPESIWELGGPVPLANVRVAAVEEVFLH------------------FYW
nup133_creinhardtii                 ELLPEGGPGVCGG---VCDVLEGYTEQHH-------------HQH-----
                                                                                      

nup133_tpseudo                      WLDRYSGESISVIGGSLECAGLVTAEENGGEDGGVVVYVGFGPRDGVDDG
nup133_arabidopsis                  DLPYDAGKVLDASVLSSTDEHEYGAWTVLTEKAGVWAIPEKAVVLG----
nup133_populus                      --------------------------------------------------
nup133_rice                         DLPWDAGKVLDASVIPSSEDRDEGAWVVLTEKAGVWAIPEKAVLVG----
nup133_physcomi                     EIVGGDGKVLDASVVPADDG---GAWIVLTEQAGVWAIPAKVVLAG----
nup133_volvox                       RWEQHPGSLLQGAQAFQVAQHYPGGTDMASGSGGARVCRALWTWEATSGT
nup133_rattus                       LPQEKIVFDTQGDG------ILGAGSCGGVP--ILFS-RNSGLVSVTPR-
mus_nup133                          LPQEKIVFDTQGDG------ILGAGSCAGVP--ILFS-RNSGLVSVTPR-
homo_nup133                         LPQEKIVFNAQGDS------VLGAGACGGVP--IIFS-RNSGLVSITSR-
nup133_gallus                       LPQEKILFGFQGDS------ILGAGSYTSLP--IFFV-KRSGLITILSR-
danio_nup133                        LAEEKILFSSPGDR------VRGGGVCADLP--VFFS-QNSGLVAVLAR-
tetrao_nup133                       VPDEKISFSSPGEKESIHFKQVLSSFCQNLFTMLFYSTKSSGLFPLYRRW
nup133_ciona                        --------------------------------------------------
nup133_anopheles                    EDVEKIEFHAR-EDM-----ILMGNCFQNMP--LFFS-RLNGMVIVTPS-
nup133_drosophila                   LEAEKIEFHQH-DDR-----ILSAVICSQLP--LFFS-RTHGLVSITPG-
nup133_apis                         NEQDKIDLVRGGDDS-----ILGGALCSGTP--VLFT-KNFGLVSIMPS-
nup133_S_cerevisiae                 VMFPNAVVITQVNSK------LDSS--------YSMRRKWEDIVSLRND-
nup133_Spar                         VMFPNAVVITQVNSK------LDSS--------YSLRRKWEDIVSLRSD-
nup133_Smik                         VMFPNAVVITQVNSK------LDST--------YSLRRKWEDIVSLRSD-
nup133_Sbay                         VMFPNAVVITQVNSK------LDSS--------YSLRRKWEDIVSLRSD-
nup133_Scas                         VLFPKAIVLTQISAK------LDAS--------FTLRRKWEDIISLNEN-
nup133_candidagla                   IVFDKAVVITQTSSK------LDST--------YTLKRKWEDIISFNKE-
nup133_kluyverom                    TLFSDAAVLTQTSSK------LDSN--------YPFKRKWEDIIRFNKD-
nup133_c_albicans                   VIIDNSVILTDLNTS------YIESKNTLT----YYKPRWEDVVRFKSS-
nup133_debaryomyces                 ITFDNSVILTDINTS------YIESKGTVQ----YYKPRWEDIVKLKSN-
nup133_pichia                       VTIDNSIILTDIDTS------YIQSPTTFS----YYKPRWEDVIRLKSS-
nup133_neurospora                   VVFDRAVVIASMAAP------PDSPESQLQEDSHIIPATFEDVVDLRDEG
nup133_magnaporthe                  AVFDRAVVICSLNAR------PESPDAQIQDDLSLGPGAFEDVVDLRDRD
nup133_gibberella                   VVFDRATVIASIAVP------PQSPESQLQTDSHILPAAFEDVIDFREDD
nup133_cryptococcus                 VRFGSAVMMVSLD----------------------FDAPYEEALTLKDPN
nup133_aspergillus                  IVIGQSIILLSLTDA-------EGTSSSQLLIDNGQPRTFHDSINFRSGQ
nup133_ustilago                     ADPRPYAMPTLSLPNGGPAAFICFADTVVAKQLESGCETFEEVIKLKDDV
nup133_yarrow                       VVLDHAVVLIDMVTR--------------SNLNFVEYGKWEDSILLKPT-
nup133_ostreococcus                 SNHEPIIDIKRVGTG-----------------EWLILTKESGCSTFKPH-
nup133_phaeo                        NYTQGMFHVLTKSGR------------LQGWRTHKPTESPHWIFEAGPKP
nup133_celegans                     AVSLYLPFDLAKPKKPESLYRHVSIPPRDQLLGYAICSQYVYIMMLESG-
nup133_pombe                        CVFDVTFAMFHKVRG---------------KEGTFYVEENLVVNNLTSK-
nup133_naegleria                    TVIEDNKIITQCDYN------------GIISLGDIMIDGLDGCLIDKSGN
nup133_dictyostelium                IISGSISFQSDIAFSG-----------FYKNQFYFFSEQGINKLDIQPFG
nup133_phytophthora                 QPIQFSTILLPQTGQTSVRSAVFPLQGAPGRLALAFGARVDQSSFDNNAV
nup133_cm                           TCADGLVFVFDQCSG-----------------MLFWASAAWGLAAAQQVR
nup133_creinhardtii                 HHQQQP-SQLDGG-------------------YGLLQGVFGGGGAASST-
                                                                                      

nup133_tpseudo                      GNAADSACPVTISVIHFPRVTA----------------DGDAMEAPRVKD
nup133_arabidopsis                  ------GVEPPERSLSRKNSSN----------------ERSTRDETRVTP
nup133_populus                      --------------------------------------------------
nup133_rice                         ------GVEPPERSLSRKGSCN----------------EAVAEEKRRNQA
nup133_physcomi                     ------RVEPSERNLANHEISY----------------PSINDD--RSQH
nup133_volvox                       ARPLSDDPDTAAVDIAAGDAAD----------------AASRWVVLSATY
nup133_rattus                       ---------ESMSLLAEGLEES----------------LASSGGGRGSES
mus_nup133                          ---------ENVSLLAEDLEES----------------LTSSVGGRGSES
homo_nup133                         ---------ENVSILAEDLEGS----------------LASSVAGPNSES
nup133_gallus                       ---------ENISVLPEDLEDS----------------LSSSVAGPISES
danio_nup133                        ---------ETASLLPETMEDS----------------LCTSVAGPGPEG
tetrao_nup133                       RTRWRLLRQPTRVFLPEQRPGGSGGSRERLHPARDDGRLAVLLADCCSRG
nup133_ciona                        --------------------------------------------------
nup133_anopheles                    ------------DFDPSDMFNSSVS--SDVFNPNGSSIADATVFMQQSIF
nup133_drosophila                   ------------DFDGTEMMNMSSCNTPDLYAPN--SCNASFAVADHSAL
nup133_apis                         ------------DFISQDFN----------------MSYTDNTNADYNYR
nup133_S_cerevisiae                 -----------IDIIGSGYDSK-------------------SLYVLT---
nup133_Spar                         -----------IEIIGSGYDSN-------------------SLYVLT---
nup133_Smik                         -----------IKIIGSGYDSN-------------------SLYVLT---
nup133_Sbay                         -----------IEIIGSGYDSS-------------------SLYILT---
nup133_Scas                         -----------INIIGTGYGLN-------------------QLCLMSNTI
nup133_candidagla                   -----------IQILAESNDAS-------------------TVYLLT---
nup133_kluyverom                    -----------MKVLGYDCNSS-------------------SLYITDG--
nup133_c_albicans                   -----------VEFVGSGFENQ-------------------SPN------
nup133_debaryomyces                 -----------VQVIGQGYENR-------------------STN------
nup133_pichia                       -----------VETIGFGYENK-------------------SADNSN---
nup133_neurospora                   N----------VQIVGSGTEEP-------------------TTNGHFPDE
nup133_magnaporthe                  T----------FEIAGSGLEEP-------------------TAAGQELES
nup133_gibberella                   V----------HEIIGSGFEEI-------------------ASASSH-EE
nup133_cryptococcus                 -----------NAYIGAGPVTS-------------------NSNSPT---
nup133_aspergillus                  ----------AYEILGSGFEDQ-------------------SEEYAN---
nup133_ustilago                     KN----------RFIGTGCDSIDFG--------------NHAIAALSLIS
nup133_yarrow                       -----------VSILGFGAEDK-------------------NRSRDS---
nup133_ostreococcus                 -------------ASGRQTTPR----------------------------
nup133_phaeo                        --------IDLVALLHDKIKAP----------------------------
nup133_celegans                     --------VSTIRLLPRGFADS----------------------------
nup133_pombe                        -----------SRVLDFGMEDAIY---------------EKSTHTLLKTP
nup133_naegleria                    ----------FKALRIVKLEDS----------------------------
nup133_dictyostelium                ----------SGQLASSELHIQDTIKN-----------IESDIYMDTDN-
nup133_phytophthora                 KG------SVSFLLMEEDVKALSG-----------SVCVATASDMQKLER
nup133_cm                           ------------GQIALSLDAS----------------------------
nup133_creinhardtii                 ------------SRTCRALH------------------------------
                                                                                      

nup133_tpseudo                      L----------------DLFSNVVPSIVMGCMSYDSTTGGCVFLATSGLL
nup133_arabidopsis                  Y----------------GVDRTAGRENSDIQNIEDKGNPKMG-FTRQTAR
nup133_populus                      --------------------------------------------------
nup133_rice                         F----------------NASVVPRRASSEAWSAGERQRPALTGIAQQAVV
nup133_physcomi                     V----------------SGEALALQRSSSEAAVGD--NPDHGMISRPSQ-
nup133_volvox                       G----------------VMEIAAVAAAPAAAPLATVSGGLDLAAVIANLL
nup133_rattus                       ----------------------MVFETT-KNDTAAHE------DKTKLLK
mus_nup133                          ----------------------MVFETTTKNETVAHE------DKTKLLK
homo_nup133                         ----------------------MIFETTTKNETIAQE------DKIKLLK
nup133_gallus                       ----------------------PAFDPASRLEVVAQE------DKTKLLK
danio_nup133                        ----------------------TPLETPPKIDMVAQE------DKTKLLK
tetrao_nup133                       KSPKRRSACRTGRFKRRFCFKVSAMETPIRAEPVAQD------DKTKLLK
nup133_ciona                        --------------------------------------------------
nup133_anopheles                    AP------------ATTNAGNLILYELDPEEIANTATDGPDELDPVHQLK
nup133_drosophila                   TN------------STN---NLHLFELDPDEMYNELS------DEVGQLK
nup133_apis                         SN------------SIQNFTSLISNEEVQDMFYSS--------DNCTQLR
nup133_S_cerevisiae                 ------------------------KQMGVLQFFVKEN--------EETNS
nup133_Spar                         ------------------------KQMGVLQFFVREN--------EENDS
nup133_Smik                         ------------------------KQIGMLQFFMKEN--------EGQYS
nup133_Sbay                         ------------------------KQMGVLQILVKEN--------EKKDP
nup133_Scas                         FP-----------------SESTATTLDIIKLSLKKSQLE-----NENEN
nup133_candidagla                   ------------------------KGMGIISIIPKKE---------RGET
nup133_kluyverom                    -------------------------RTCALKLETFEK--------YENSD
nup133_c_albicans                   ---------------SNPAVILISKKFGVVRIEKFP-------ESQTDTA
nup133_debaryomyces                 ---------------TNPAVILLTSNSGVIRIERFPEISDNDMEIDDVDV
nup133_pichia                       --------------KSNPALIIITKNFGVLRIERFSEEDD---KSESKDP
nup133_neurospora                   LR--------SRHRTKNPAAVLLVQGVGTVRVAVSE-------VDRFATE
nup133_magnaporthe                  QRL-------HRHKTKNPAVLLIIRGVGVVRVATTD-------IERFGEE
nup133_gibberella                   HRL-------HRPKTKNPAVVLMVRGAGAVRIVTTE-------VDKFASD
nup133_cryptococcus                 -------------------MVLIPAEGGLMNVEALEPRAS---PDSLNQL
nup133_aspergillus                  -----------------PSCLLMIREFGVVRITALPR---------QETA
nup133_ustilago                     ---------------------ATSGSLLVETSVNEIRNRCTAYTSAADRQ
nup133_yarrow                       ------------------AIVAITDAAGVLKITRFPEQDDK--EQTRSLN
nup133_ostreococcus                 -----------------------RSAKETPKRTTRSSSHVTSPSANPVDD
nup133_phaeo                        ----------------------AVRSLRVLQAAISPQGHHLHLLVLTEHD
nup133_celegans                     ---------------------SIYTHEQVVVPSLSVGTDDWPILSELLSE
nup133_pombe                        ------------------ALILLTEGHGIIRIESSAS--------YLKTS
nup133_naegleria                    ----------------------MSLASNCVDQSMDQE-------SDSDPK
nup133_dictyostelium                -------------------TTSVTGTPATTASATISTTPTIVSPILFDIP
nup133_phytophthora                 -------------------LAPLVPSEAAVEKTRRRREEASCYTSESSHF
nup133_cm                           ----------------------FGDSSSVICGFGASS------ETGVLCM
nup133_creinhardtii                 ------------------------------------------------LL
                                                                                      

nup133_tpseudo                      GGTSVRFPRNLSNEKSCIA-DLSGSIEALAQDDAVLTIKSHLQSSFRQYL
nup133_arabidopsis                  DEESEALLGQLFEGFLLSG-KVDGSLEKLSQSGAFDR-DGEANVFARKSK
nup133_populus                      --------------------------------------------------
nup133_rice                         DEESEMLLNRLFHDFVLSG-TVHEALQKLRAAGAFDK-EGEMNIFVRISK
nup133_physcomi                     DEEAEAIVGRLFQQFLSSG-QANEAFEKLLRAGAFER-DGDKNVFARSSR
nup133_volvox                       DAVLSQAAAITAAGGNLQP-VASGLGRRLGALGALDSPMGQS-TLAHYST
nup133_rattus                       TAFLQYCRKDLGRAQMMAD-ELFSSHTDLESDP------ELDKAVTQISV
mus_nup133                          AAFLQYCRKDLGRAQIMAD-ELFSSHTDLDSDP------ELDKAVTQISV
homo_nup133                         AAFLQYCRKDLGHAQMVVD-ELFSSHSDLDSDS------ELDRAVTQISV
nup133_gallus                       AAFLQYCRKDIVNAQSMVV-ELFPSNADVDSDA------ELDRAVTQISV
danio_nup133                        QAFLQFCRHDLVGAQSMVD-ELFP--SDGEGSA------DLDTVVTQIDL
tetrao_nup133                       AAFLQFCRNDLVGAQTVTD-EIFP--ADGEEGS------ELDSVVTQINL
nup133_ciona                        --------------------------------------------------
nup133_anopheles                    AAFIYHIKRN----TVAAD-GLIASMLELPGQRELVDG-ELDRTVLKIAI
nup133_drosophila                   AAFLYHMKRNSNMVKTIVD-ELLRNVTAADPSGAPMDAYKLDRIVITIAE
nup133_apis                         AAFLLSLRQN----RAQCE-EILSQLFPLQEEPIMDIDANLDTLILKVAK
nup133_S_cerevisiae                 KPEVGFVKSHVDQAVYFS--KINANPIDFNLPPEISL---DQESIEHDLK
nup133_Spar                         KANVGFVKSHVDQAVYFS--KINSNPIDFNLPPEISL---DQESVEHDLK
nup133_Smik                         KSEAGFVKSHVDQAVYFS--KINSNPIDFNLPPEISL---DQECIEHDLK
nup133_Sbay                         KPEVGFVKSHVDQAVYFS--KINLNPIDFNLPPEISL---DQESIEHDLE
nup133_Scas                         ENEIGFIKSHIDQAVYFS--NVVSNPIQFNLPKSLTL---DQETIENDLL
nup133_candidagla                   AYEESFVKSHLDQAIYFS--SSSSNPVEFNLPGGLHL---EQDEVENDLK
nup133_kluyverom                    FQEIRFIKSHVDQYVYFGG-QSTDSLLDFNLPDNLDL---QPQEIETDIQ
nup133_c_albicans                   IEPLAIVKSHIEQAIFYS--DVHE----IDFDLSQRF---EKDVIQRAIE
nup133_debaryomyces                 VDPIQITKSHIEQAIFYS--KSSA----IEFDINEEY---SSDIVIKALK
nup133_pichia                       TDPLSIVKSHIEQAIFYA--KSPE----IEFDIYREV---PQSVVLLAIE
nup133_neurospora                   KPPTISAKSKLEQAVFFG--IKNDNPLVFQG-RSLPF---TAQEIGNAAI
nup133_magnaporthe                  TCPTISPKSKLEQAVFYG--IKDDNPISFDGKRALPF---SNQEIGEAAL
nup133_gibberella                   QPPKVSAKSKIEQAVFFG--VKQDNPLIFDGRQDIKF---ADDEIAAAAL
nup133_cryptococcus                 STATARLKSKLEQAIFFG--QRSDNPLSFELEEDVRG---QGD-VAEATE
nup133_aspergillus                  ETARISAQHKLEQAVFYG--TMLGNPLNLSSKGDLDF---PVPEIEQATL
nup133_ustilago                     RADTERLKSKLEQALYYS--ESPLNPLTFQLASHLQG------TLMTACE
nup133_yarrow                       TLERGICKSRIEQGVFFAGGDFTPLQFAATGEYDVKF---PDDVVRRALL
nup133_ostreococcus                 TNASECVRVEFENYFAGQSGPLGQTKSRLRASGAFVS---DAAPFATMSK
nup133_phaeo                        DDEYRLYWSVLTMGSKGGHGDFAKEEPTLTLTTAHWLDRFYDPRSVTVVG
nup133_celegans                     MVASGLPKTPLYQSLHRAFELFAEKHMAESEEELKAIIKMPDQEIARIVS
nup133_pombe                        FSATTYLRSRLSQFASQSPLFREQFLLNFDFTYNLSE-----SEVYNTVF
nup133_naegleria                    EAETTLANKVLSNFRKREKISSLNFIRSSVFGPSIVR---ASQMLVDSIP
nup133_dictyostelium                KDENLIGSKRNNVLKLMNSFSLKQHTRVDQFVKICKGYNDFDQVIQQVSL
nup133_phytophthora                 LGENLSVEGYIHLILTHFHEQPNSASALRVNSRDVAS---VAQAAVSVDF
nup133_cm                           HADCRVDQILLPYRAPTGVESAASEADVLSGRDAFPRRAIWEQVLNILAL
nup133_creinhardtii                 DAVLSQAAAIAAAGGNLQP-LVAGLERRLGALGALATTASQAATLGRYST
                                                                                      

nup133_tpseudo                      NKLKDGTTNPASVARTVVPPSVG---SCSSSVLSAAVVLASKDLLVAGGG
nup133_arabidopsis                  SIVDTLAKHWTTTRGAEIVAMT-----------------VISSQLVEKQQ
nup133_populus                      ------------------------------------------------MH
nup133_rice                         SIVNTLSKHWTTTREAEFLAST-----------------IVSS-LTEKQQ
nup133_physcomi                     ALVDTFAKHWASGGGSGLAMVA-----------------TVSSQLAEKQR
nup133_volvox                       QLLDLLPKQWAAGSAAAVVVAGGVGVGGGGGAGGSGVPLTVTEQLSDKES
nup133_rattus                       DLIDDYPASDPRWAESVP---QEAPG-------LSNTSLIVLHQLEDKMK
mus_nup133                          DLIDDYPASDPRWAESVP---QEAPG-------LSNTSLIILHQLEDKMK
homo_nup133                         DLMDDYPASDPRWAESVP---EEAPG-------FSNTSLIILHQLEDKMK
nup133_gallus                       DLIDDYPASDPRWAESVP---EEASG-------FSNTSLILLHQLEDKTK
danio_nup133                        DLVDDYPACDPRWAESVP---DEGAG-------FTLTSLILLHQLEDKMK
tetrao_nup133                       DLVDDYPASDPRWAESVP---DESAG-------FPLTSLIILHQLEDKMK
nup133_ciona                        --LDDYPASDPRWAESVS---GKLPIP------RSAGSVILIHQLQDKQN
nup133_anopheles                    DLAQDTPAADPRWEVT------DKHAL------GSSTSMQIIQQLREKNV
nup133_drosophila                   DLAEDIPIADPRWEEALADQEMNRHAI------GSSRSMQIINQLRDKII
nup133_apis                         DLIDDYPANDPRWSNHR----DLSMTI------NAVTSMQIPNQLEGKQK
nup133_S_cerevisiae                 LTSEEIFHSNGKYIPPML--------------------NTLGQHLSVRKE
nup133_Spar                         LTSEEIFHSNGKYIPPML--------------------NTLGQHLSVRKE
nup133_Smik                         LTSEEIFHSNGKYIPPML--------------------NTLGQHLSVRKE
nup133_Sbay                         LTSDEIFHSNGKYIPPML--------------------NTLEQHLSVRKE
nup133_Scas                         TSMNEIFSSTGKYIPPIVP-------------------DKLDIHLKRRID
nup133_candidagla                   TASEEILLSSSKYIPPLT--------------------DNIEKHLSLRLV
nup133_kluyverom                    MSSDEIKYALSNHIPPVA--------------------NNPMKHLKIRSE
nup133_c_albicans                   TIIEEILTSTSSYFPKTL--------------------PSISDLTNLKVK
nup133_debaryomyces                 KVLDEILDSTSPYLPVFL--------------------PSIKDFLSMKSK
nup133_pichia                       SVVTEIINSTSPYLPAFL--------------------PSISEMLLQKSK
nup133_neurospora                   ELSHEIVASKTPFIPNVP--------------------ASLENNMRTRVE
nup133_magnaporthe                  QLSNDILSSNSPHLLHVP--------------------AILEGNLRGRTS
nup133_gibberella                   EVSHEILSSSTPFISTLP--------------------ASLEDNLRARSN
nup133_cryptococcus                 LVSGEVVAARSPYTPTIY---------------------ELRPHLLDRLD
nup133_aspergillus                  AICQGLLRSTSKFIPSAA--------------------ISIDQNLKLRSK
nup133_ustilago                     DLSRELLTFSNPISQSVAP------------------SVDLRAALKDRLG
nup133_yarrow                       QVSHEICTSTSSHLEGRFP--------------------GLGFSLEFRVD
nup133_ostreococcus                 GLVDALPKKLSGKSTRGGG-------------------PTIEEHGAEKLN
nup133_phaeo                        LIVAANNTAYAAFQSPGS--------------------APIAMALCGQDN
nup133_celegans                     QFLYAIIDYSDAAN-------------------------KTDTELHAKRV
nup133_pombe                        NLCDELYTTPCKKNMS-----------------------VLETLHSQQRD
nup133_naegleria                    TSGSLIIDAEMIYYDKLS--------------------ILILRSLQKKMD
nup133_dictyostelium                WIIDQQPNSKFWAEDGKLLHMFVKEIS-----------VQLNQQLEDKKK
nup133_phytophthora                 QILDAKSSSGLRWEKDGNNEAPPQTEKAG-ADVSSVTPKLVRYQLEEKRN
nup133_cm                           EAAGERSAALASFHNARSR-------------------WNREHVSIAVRQ
nup133_creinhardtii                 QLLDLLPK------------------------------------------
                                                                                      

nup133_tpseudo                      RGGLHSPFASRNSAMTVLRDTLELH-------------------------
nup133_arabidopsis                  KHENFLHFLALSKCHEELCSKQ----------------------------
nup133_populus                      AHSYFIFDYSG---------------------------------------
nup133_rice                         KHKKFLQFLVLSKCHEELSSKQSIYHPSYDINRTHWFFVIQNSIMNADDN
nup133_physcomi                     RHQQYLNFLAVSKCHVELQNNLR---------------------------
nup133_volvox                       RHSLMLQCLALSGVLHVLEPEV----------------------------
nup133_rattus                       AHCLLVDFLHQVGLFRRLDSYPIR--------------------------
mus_nup133                          AHCLLVDFLHQVGLFRRLSSYPIR--------------------------
homo_nup133                         AHSFLMDFIHQVGLFGRLGSFPVR--------------------------
nup133_gallus                       AHSFFIEFLHQVGIFERLGSFPVR--------------------------
danio_nup133                        AHRCLMDFLLQTGLLDRLTSTKVR--------------------------
tetrao_nup133                       AHGCFMDFLHQVGLLERLREVTVR--------------------------
nup133_ciona                        AHSMFLKFLSQVKIFIIVVFYAFK--------------------------
nup133_anopheles                    AYTQFIEFLHSRKLWDRLNAVTSG--------------------------
nup133_drosophila                   AFQHFITFLHSSLVWDKLNVIPCG--------------------------
nup133_apis                         AIDLFIIFLKEHDLWNRFCAVTYR--------------------------
nup133_S_cerevisiae                 FFQNFLTFVAK-NFNYKISPELKL--------------------------
nup133_Spar                         FFQNFLTFVAK-NFNYKISPELKL--------------------------
nup133_Smik                         FFQNFLTFVTE-NFNYKISPELKL--------------------------
nup133_Sbay                         FFQNFLSFVTK-NFNYKISPELKL--------------------------
nup133_Scas                         YFENLLEFIRI-NFNDKTSVQLKL--------------------------
nup133_candidagla                   YFRNLISFVKD-NFAFSISPSKKL--------------------------
nup133_kluyverom                    LFERLLTFVAH-NFLDQTSSQFKL--------------------------
nup133_c_albicans                   LYRKLIEYVKR-NFD----ISIIP--------------------------
nup133_debaryomyces                 LYHGLIDYTKR-NFMP-LWRDIGP--------------------------
nup133_pichia                       LYQELITFSNR-NFTG-ISSKIIP--------------------------
nup133_neurospora                   YLERLISYLNT-LRVD-LDARTRW--------------------------
nup133_magnaporthe                  YLERLMSYLNS-LSVD-IDREVRW--------------------------
nup133_gibberella                   ALERLITQLRI-MGAD-LDRKTRW--------------------------
nup133_cryptococcus                 RLKALVKYIRTNGLMNQLPQATRR--------------------------
nup133_aspergillus                  ALDDLSRILLD--QNKIIDRRIWW--------------------------
nup133_ustilago                     KLRFLVQFVAACGHLEKLPQTTKR--------------------------
nup133_yarrow                       RLRILNQYAYD-NFASQLDVATKL--------------------------
nup133_ostreococcus                 RHLLFLDFLTESGAWSEINAEERS--------------------------
nup133_phaeo                        TFDAIHECDLPVGNIPALIVDTMVP-------------------------
nup133_celegans                     LTSRIMLFLKHMGVYERIISSPLG--------------------------
nup133_pombe                        LMEIVLVAFKYLHLSPSNRLQLWLK-------------------------
nup133_naegleria                    EYMDFLQYLVDYQIIENLSEEDLR--------------------------
nup133_dictyostelium                RHNFLLTCIKDTDLDKLLTTQTKE--------------------------
nup133_phytophthora                 RHVAFMEFLQRRCASVWQFIEESDE-------------------------
nup133_cm                           IHEHILKRNLNCIVQGALEQQVLEMQR-----------------------
nup133_creinhardtii                 --------------------------------------------------
                                                                                      

nup133_tpseudo                      ---KHFVTYLHHAGAYRKVSVAGRTKLRDHGEMVAATRATLSDCQG----
nup133_arabidopsis                  --RHSLQIILENG-----EKLAAMIQLRELQNMINQNRSA----------
nup133_populus                      ---QSLLTIMEHG-----EKLSGMIQLRELQNTISQNRSN----------
nup133_rice                         FDGTAMLTVMEHG-----EKLSGMIQLRELQNALSHQRSS----------
nup133_physcomi                     ---AALNEILEHG-----EKLASMVALRELNNSRAQLKPA----------
nup133_volvox                       -----LRVLIENS-----EKLAVVGALHRLQAHQRDTHMAGQGGQEGDME
nup133_rattus                       ----GTPMTTR-------------LLLCEHAEKLSAAITL----------
mus_nup133                          ----GTPMSTR-------------LLLCEHAEKLSAAITL----------
homo_nup133                         ----GTPMATR-------------LLLCEHAEKLSAAIVL----------
nup133_gallus                       ----GMPMATR-------------LLLCEHAEKLAAAIVL----------
danio_nup133                        ----SCPMATR-------------LLLCEHAEKLSAAIVL----------
tetrao_nup133                       ----SSSMATR-------------LLLCEHAEKLQGAMVL----------
nup133_ciona                        ----ICFLSTEN------------LFLHAKSYLVHSSNIL----------
nup133_anopheles                    ----AGAGTEAGN------ARPTSLCLADIGEKIVATIGI----------
nup133_drosophila                   ----SHS------------LKPTGCILADISEKIVAAMAL----------
nup133_apis                         ----GIIIS-------------TPYVLEEYAEKIIAALTI----------
nup133_S_cerevisiae                 ----DLIEKFEI--------LNCCIKFNSIIRQSDVLNDI----------
nup133_Spar                         ----NLIEKFEI--------LNCCIKFNNITRQSDVLNDI----------
nup133_Smik                         ----NLIEKFEI--------LNCCIKFNCITRQSDVLNDI----------
nup133_Sbay                         ----NLIEKFEI--------LNCCIKFNYIMRQSDELNEI----------
nup133_Scas                         ----SLIENFEI--------MNCLYSLLPYLGKNE-LN------------
nup133_candidagla                   ----DIIENFEL--------LNCFHKFNNFISSSN----F----------
nup133_kluyverom                    ----DLISDFEM--------IKCLESLYSLLPQQP----T----------
nup133_c_albicans                   ----QIVENLEK--------TDVAHQMWTIVDAN----------------
nup133_debaryomyces                 ----QITEYLEK--------TEVALNLWVFISEEPGTT------------
nup133_pichia                       ----KIVEFLEK--------VEAALNLWLYIDEQ--QD------------
nup133_neurospora                   ----VLLYDSEK--------MAVATWLWRKNEQFIAER------------
nup133_magnaporthe                  ----GLLWNAEK--------MSAATVLWKQHEQFLLERGE----------
nup133_gibberella                   ----SLLYDAEK--------MHVATLLWKRHEAFTAAR------------
nup133_cryptococcus                 ----RLSGDGEK--------VRGALELWDYQNRLMDQSSG----------
nup133_aspergillus                  ----ELLWGAEK--------LAAQRAIWRLEASARKRNSS----------
nup133_ustilago                     ----QLRADAELAAALSELWVYQNEFYTSTHSHASAAQSPLAR--SIETV
nup133_yarrow                       ----TLASNAEK--------LAACEAIWAMLDVKDG--------------
nup133_ostreococcus                 ----EILMHGEM--------IAALSQLRGLQHTVDDEMKP----------
nup133_phaeo                        ---DKVVYGCAVWS------ISGANVRIQYRPTTASPAPS----------
nup133_celegans                     -ISRGGILSLRVG----------GTMLGEVSERVAASTAIWT--------
nup133_pombe                        --------------------VAYCSALADLYELLMCN-------------
nup133_naegleria                    ----IILQNGEK--------LFVCIKLRELQNQLGSKSSQ----------
nup133_dictyostelium                -----ILKKNEIK-------IKCAIELRNYQNQQEQSRKSLN--------
nup133_phytophthora                 --LRRHLTENEEK-------LQAAIALSKFQASILSSAEEDE--------
nup133_cm                           ----EWMRRLCS-------FLLAHSALGCADDAKEKLWDD----------
nup133_creinhardtii                 ------HTLIENS-----EKLAVVVALHRLQ-------------------
                                                                                      

nup133_tpseudo                      YFSSADGTAMDDERRGEIAQVRQMITNTFDGIAENVLDLPRRWAALQQLP
nup133_arabidopsis                  -RFGSPQAGSEDQVSCALWDLIQFVGERARRNT--VLLMDRDNAEVFYSK
nup133_populus                      -MSGSPHSSSEAQLSGALWDLIQLVGERARRNT--VLLMDRDNAEVFYSK
nup133_rice                         -IHLSPQ--SKNQTTGALWNLIQLVGEQSRRNT--VLLMDRDNAEVFYSR
nup133_physcomi                     -SPTMLSQFNGGDMSGAIWDLVQLVGDKARRNN--VVLMDRDKMEVFYTR
nup133_volvox                       GRGGQWYGGGGGVAAAAVALLSRLVSEAGQESSV-REYEVLSPTEIFYAR
nup133_rattus                       ---KNHHSRLPDLVNAAILLALNKRECEVPPS--------LTPADVFFRE
mus_nup133                          ---KNHHSRLPDLVNSAILLALNKRECEVPNS--------LTPADVFFRE
homo_nup133                         ---KNHHSRLSDLVNTAILIALNKREYEIPSN--------LTPADVFFRE
nup133_gallus                       ---KNHHSRLPDLVNAAILIALNKRDCDIPPS--------LTPADIFFRE
danio_nup133                        ---KNHHAKHPELVNTAIQTALKKNSTDTPTN--------LTPADVFFRE
tetrao_nup133                       ---KNHHSKHPELVNRAISIALQRNAAAVAPS--------LTPADVFFRE
nup133_ciona                        ---LNVRKKVIEIEKNNKIRNLN-HYILYSVI--------YASILLSFIE
nup133_anopheles                    ---KCLHNSHSRIIDEAINLVLRQSNRTVPFPN-------LTPQDLFYAQ
nup133_drosophila                   ---RSIQTKLPKLIEEAIDATVALWHE-EPQGS-------LTYQDIFYVK
nup133_apis                         ---YNLQNKYADIIDTIIEQTLS--PESYVSDE-------LTARDIFYRE
nup133_S_cerevisiae                 ---WEKTLSNYNLTQNEHLTTKTVVIN---------------SPDVFPVI
nup133_Spar                         ---WEKILSNYNLTHNEHLTTEAVVIN---------------SPDIFPVI
nup133_Smik                         ---WEKILSNYNLTHNEHLTTEIIVIN---------------RPDIFPVI
nup133_Sbay                         ---WEKVLSKYNLTHNESLTTEIIVIN---------------RPDKFPVI
nup133_Scas                         ------SLS--GILNAEGLTIDTLIVG---------------YLDKFPKI
nup133_candidagla                   ---ELKSFWDRTLEANGNINEIELAVE---------------KIHRFPDL
nup133_kluyverom                    ---SISQAWKTVLSESSYQSDSDFISD---------------GIVKIPEL
nup133_c_albicans                   ------QEMKTVLETQLGD-----------------------IREFFTHN
nup133_debaryomyces                 ------EKLTGVFRESILEVDAVKYSK-----------DEDLIRKFFSQG
nup133_pichia                       ------PELRKVLEAVVLESNTISLSE-----------NDEVLRTFFSKG
nup133_neurospora                   ----PKGDKQNVISETVVYINENQKTEPNPAVG-----EVDPVRHWFIND
nup133_magnaporthe                  ---RPGSDTRSIISEIVEFIHESEKKVPNQNKG-----ELDNVRHWFTHD
nup133_gibberella                   ----PANDKKSLVGTIVEFIHQGQKHNPVAEIG-----EVDRVRHWFIND
nup133_cryptococcus                 ---PGPSQAKSLLSISIQVYFSSRHRFLAPSSSPTDEREQDLVRLFFRTE
nup133_aspergillus                  -----GATFLAHVLGLMNEKFKTKLDDTDD-----------PIRQWFLFD
nup133_ustilago                     MAEQGLGTSADDLVRKFFRHHADLTTEVLERLLKQTKSISAQPLRTRSTD
nup133_yarrow                       ------YIVLENIIVKSVDKNQNTDQD--------------PVQDFFTSR
nup133_ostreococcus                 -----MLEEIVTHAGAAIKETDSALDE-------------RSDVEVCFSR
nup133_phaeo                        ----TVPHGSTSRSRSAIATLTTHLQSAFWNYYQHPDRSVRLPPSLISAN
nup133_celegans                     --WKTSNETNSAVFDAIIEKVLRIPEVQDLGLK---------DKDALFGR
nup133_pombe                        -------EKMSNLLRRVLKIMSSNDN----------------IDELFLKK
nup133_naegleria                    ------DLIIQAMNLCCEEANFTKSQCN---------------VENFYIL
nup133_dictyostelium                --YTTTTTTIMKGASSSSSIFSQLIESLVAERNPNWTNIGMNVFELFYSN
nup133_phytophthora                 -ASSDVEKIQRRLTGKFLLHAIEKTVEKRGYQKEQLRLAGYNAFDVFYCE
nup133_cm                           ----LPLSERLNISQSIYSIYILYALRCMLNAK------SSSAWDVLDRQ
nup133_creinhardtii                 ---------------------------------------VLSPAEIFYAR
                                                                                      

nup133_tpseudo                      INNSTDLLMISSMAVCNGIGRALG------YRQDESGILYDIPSFDASID
nup133_arabidopsis                  VSELEEVFYCLNRQLEYIIRAD--------------------QPLGTQLQ
nup133_populus                      VSDLEEVFYCLHSYLTYLINEE--------------------QPLEAQIK
nup133_rice                         VSDIEDLFNCISHQLQYIITGE--------------------ENPSVQMQ
nup133_physcomi                     VSGLEDFFWCIQQHAAFLVQRD--------------------QAVRVQIE
nup133_volvox                       PSVSVGHFLAAIGRTAAGVASQAARGLGNPGDSALSSLRGTVRELGALVS
nup133_rattus                       VSQVDTICECLLEHEEQVLRDVAL-------------------VSQEWAE
mus_nup133                          VSQVDTICECLLEHEEQVLREVAL-------------------VSQEWAE
homo_nup133                         VSQVDTICECLLEHEEQVLRDAPM-------------------DSIEWAE
nup133_gallus                       VSQIDSIFGCLLEEEEQILREMHI-------------------ESIEWAQ
danio_nup133                        VSQISSIFECLLDEEEKALKEHP--------------------DAARWGE
tetrao_nup133                       VSQISSVFDCLLEEEERTLKESPV-------------------ESVQWAE
nup133_ciona                        VSKIEEILEYLIEAEVKSLSNSSL-------------------SSHERFS
nup133_anopheles                    TNRVEELFKVLSELVDG-YVQQEL-------------------TALQIQS
nup133_drosophila                   LSRFQNVFEALADIADDRIAAQNQ-------------------TTISVAH
nup133_apis                         VSTVHRFLPTLVNNASE-VTQSER-------------------PIQQVAH
nup133_S_cerevisiae                 FKQFLNHVVFV-LFPSQNQ-------------------------NFKLNV
nup133_Spar                         FKQFLNHVIFV-LFPSQNQ-------------------------NFKLNV
nup133_Smik                         FKQFLNHVIFV-LFPSQNQ-------------------------NFKLSV
nup133_Sbay                         LKLFLNHVIFV-LFPSHNL-------------------------NFKLSI
nup133_Scas                         FTQLLKDTIFDRTFVNRDA-------------------------NFKSKL
nup133_candidagla                   FSTYLNTIIKE--LPSKSY-------------------------TFKLTL
nup133_kluyverom                    LGAFLKHLKDL-MKSTNET-------------------------MLKSQI
nup133_c_albicans                   VADINPVLTKFIENLVEKD-------------------------LPT---
nup133_debaryomyces                 LSSINQVLTTFIEKLIQID-------------------------YSLTNI
nup133_pichia                       VQNINPVFTNLTERLVDNG-------------------------NSTSNI
nup133_neurospora                   VWRLEIFIAWAYQIIKYAY-------------------------TERLTD
nup133_magnaporthe                  IGRLEVFVAWAYEVIKYKY-------------------------QQKVAN
nup133_gibberella                   VFRLELFVAWAYEVIKTLY-------------------------KDNLLD
nup133_cryptococcus                 VSNLDKLLTVVFGEFRDKQKGEVD-------------------VSERAGW
nup133_aspergillus                  SYRMEHIVPWIFHAIKPQKGNTSK-------------------QMRRMSE
nup133_ustilago                     VLEFNRVVMSALRAALRYRKESGALYG---------------ILEPDSGV
nup133_yarrow                       TLEAANLIYGVFDNIQQPN---------------------------MGSI
nup133_ostreococcus                 SSEARLMFPAVVYVLEKNLAKN--------------------KALEKRAI
nup133_phaeo                        IADLQEAVVGVGCALASRQ---------------------------QALS
nup133_celegans                     CGLVHHIPVVAAQQLEKNVIG---------------------KTKSHRFE
nup133_pombe                        CLNINLLLQHLSSEYSQISGQDAS-------------------NAQKRIE
nup133_naegleria                    VSRVESLIYQIQSEKIISS--------------------------QTTYN
nup133_dictyostelium                VSGIDQILINITSKLQELLQNQ---------------------PQQQQLL
nup133_phytophthora                 VSKIAELFQLLGDEVQTLATSIGE-------------------SDPTYLY
nup133_cm                           IQALSAAERAPGDNVQGILSVMN------------------EFYTSERAR
nup133_creinhardtii                 PSAS----------------------------------------LGVLVA
                                                                                      

nup133_tpseudo                      STVAPWTSSAEVLTVIQTQLQNIQQSGSGDETLLR---------------
nup133_arabidopsis                  RACELSNACVTILQTALDYKNEHQMWYPPLEGLIP---------------
nup133_populus                      RACELSNAVVSIVRSAMLYRNEHHMWYPLSQGLTS---------------
nup133_rice                         RALELSNACMTLVQAALRYREEHKDWYPSPEGLIT---------------
nup133_physcomi                     RACELANACRTILQVAISYRDTQQAWYPSPEGITP---------------
nup133_volvox                       LVISNAGTRREQLAGC-YHLSCQEVAGQ--LGKPD---------------
nup133_rattus                       VAIDVNTVLKDMLQAAAHYRLNKGSMYSREEPLGK--------------E
mus_nup133                          VAIDVNTVLKDMLQAATHYRLNKSSMYSQEEVLGK--------------E
homo_nup133                         VVINVNNILKDMLQAASHYRQNRNSLYRREESLEK--------------E
nup133_gallus                       VVVNVNNIIKDMLQAACQYRQSRASLYKTGELPER--------------E
danio_nup133                        VVLSVNDIIKDMLQAAAQYRETKASLYRAPENCSP--------------E
tetrao_nup133                       VVLTVNNIIKDVLQAAVQYRETRASLYRPAEKAAA--------------E
nup133_ciona                        IILGVNAVFEAMLLSALNYRRTKTLTF---EDSAA--------------K
nup133_anopheles                    ALVEVNTIVLTVLQEVVKYRESKAGTFTVREELQK--------------R
nup133_drosophila                   FVNEINSIVLDVLGQVFKYRKQHASSFRLSHEKLP--------------S
nup133_apis                         YIMQVNAILLGVLHEVMKYRQHNAERFLPTRCSYG--------------I
nup133_S_cerevisiae                 TNLINLCFYDGILEEGEKTIRYELLELDPME-----------------VD
nup133_Spar                         TDLINSCFYDGILEEGEKTIRYELLELDPME-----------------VD
nup133_Smik                         TNLINSCFYDGILEEGEKALRYELLELDPME-----------------VD
nup133_Sbay                         NELINSCFYSGILEEGEKVLRYELLELDPME-----------------VD
nup133_Scas                         SDLLISTIYEAVLEQGEKNLRYELFQLNPTS-----------------EV
nup133_candidagla                   ADLIIETIYDAILEEGEKKLRYEFLSLDPLE-----------------LN
nup133_kluyverom                    AKLINQLVYHSILEECENSYRYGLFQMSPDD-----------------VS
nup133_c_albicans                   VPLVVKTLYNGVYLNEVEYVTQ----------------------------
nup133_debaryomyces                 LNLIVKTMHDGVFENDSRYIIG-SDIP-----------------------
nup133_pichia                       VDLIVKVLYNGVYQIEAKYLLNHSEYP-----------------------
nup133_neurospora                   ENGINRLILEAAIVNKGALQEAEQHRLKNARLYGVNP---RKGAEGN---
nup133_magnaporthe                  DADITRLMYEAMQVVLEALGEAFAYRAKKLEFYGLSNDRLERGVLQDGYE
nup133_gibberella                   DAKVNVMIYEAIQVYNCTYTAAHDFRKNSLSSYGLGFEELRLGILRDGYD
nup133_cryptococcus                 VGEVNQIFILTSYCEKAVERAAAQYREEESDLYAIDR-----------EK
nup133_aspergillus                  QILEAGELSLAVLETAFRYRDEHASQFGIGDGYLEEG------VLTTNYE
nup133_ustilago                     STSAVTATAATAATPAATAATAATPAAPAAQAAAT---------------
nup133_yarrow                       FAATVGSAISAILTAREESLSALRVSNDDTG-------------------
nup133_ostreococcus                 TLDTCARGLLVALEAANDFRRRRTGLYPPFSSSVG---------------
nup133_phaeo                        NVLEWHLAFLNLLQLSGLYRSLPEVTQWQLLAIG----------------
nup133_celegans                     VFHAVCELLSGIKETIISWRKTKVAIPKFP--------------------
nup133_pombe                        VIVNVNNVYGTIFGNELAYRQEKISKFTDPSSVIR---------------
nup133_naegleria                    TLSLVNQVFLCFSEGILEFRKVLNRFGTNIKECGS---------------
nup133_dictyostelium                TSANKAQILLENCELFYLISSSFPVEYLNSPIIQS---------------
nup133_phytophthora                 ALLESGCAMLSMLCTPVQSSTASFELTGSWAFTREVREVLATQISRLSVL
nup133_cm                           FLASEDDVSADYVQSLLQVARYATGLILDGVCIVR---------------
nup133_creinhardtii                 VAVAAAVGRRDLLAGSPLHLAAHEVAAR--LGGPD---------------
                                                                                      

nup133_tpseudo                      -----PCVEDLSASLLGGYRDIVLREAGD---------------------
nup133_arabidopsis                  -----WHSQTVVCNGLWCIASFMLHLLTE---------------------
nup133_populus                      -----WYCQPVVRNGLWRVASFTLQLLDG---------------------
nup133_rice                         -----WNSQPVVRSGIWRVASFAMELLRE---------------------
nup133_physcomi                     -----WHCKQNVRSGLWKIATMLLELKVE---------------------
nup133_volvox                       -----WLAGADTRGALEQLAMAVLMVRPM---------------------
nup133_rattus                       PEYVPWTATSGPSGIRTVIMRQHGIILKT---------------------
mus_nup133                          PEYVPWTATSGPSGIRTAVMRQHGIILKM---------------------
homo_nup133                         PEYVPWTATSGPGGIRTVIIRQHEIVLKV---------------------
nup133_gallus                       PEYIPWTASSS---LRAAITRQHGIILKV---------------------
danio_nup133                        PEYIPWTASGGVGGVRSVISRQHELILRA---------------------
tetrao_nup133                       PEYIPWTASGGVGGVRTVIFRQHEIILRS---------------------
nup133_ciona                        KEFIPWTVGSGRVSVRTIISEQHKLTIEI---------------------
nup133_anopheles                    YEQIPWTAMPGKHGLRDVLLQLISCTLRH---------------------
nup133_drosophila                   YENLPWTAMAGSAGVRDTLTRLIDISVRY---------------------
nup133_apis                         TEYLPWTAAIGRHGLRNCLTTMYNLTLKH---------------------
nup133_S_cerevisiae                 TSKLPWFINFDYLNCINQCFFDFTFACEE---------------------
nup133_Spar                         TSKLPWFINFDYLNCINQCFFDFTFACEE---------------------
nup133_Smik                         TSKLPWFINFDYLNCINQCFFDFTFACEE---------------------
nup133_Sbay                         TSKLPWFINFDYLNCINQSFFDFTFSCEE---------------------
nup133_Scas                         SNELPWFTNYDLLHSINELFFKFKFSLDK---------------------
nup133_candidagla                   T-HLPWFISIDILDSINQLFFDLKFSLEG---------------------
nup133_kluyverom                    K-NIPWFTTNSIIENLNDIFFLLRHASED---------------------
nup133_c_albicans                   -ISKSWVFTTNLIIRAEEIFTRNFVE------------------------
nup133_debaryomyces                 -RYKLWIFETSLLLRIEEVFSKAYCNNN-----K----------------
nup133_pichia                       -VIKSWIYDTDLVVRIEDIFTSEYCK------------------------
nup133_neurospora                   AIPEPWTATSFIGSNLKRLIEFCHEWLDNYYFPS----------------
nup133_magnaporthe                  ALSEPWTCDFNITTNTKRMMDLAHKWLTSYYPPS----------------
nup133_gibberella                   DLPEPWTGSQYVANNAKRLVDLSDQWVLKNHDAG----------------
nup133_cryptococcus                 PAIEMWTASDSLIDSLDHLYTLTEALIKERTRELGSVIDEAHVAGGPTSR
nup133_aspergillus                  GLPEFWTSQSISYSEIGHLLDLELDSCRAIQQTS----------------
nup133_ustilago                     IAFEAWTAQSATVQLLESLFALTVNLIPDRTRELG-----SSIDAASTEF
nup133_yarrow                       -ENCPWWCESRMMETWDSLFRFIANNTND---------------------
nup133_ostreococcus                 ---VNWTCEIEAREALRALSKTAITLYKEAALS-----------------
nup133_phaeo                        -------QELTVADRLGSLPSDMSTRIPS---------------------
nup133_celegans                     ----IWWTLETFASCYRDVAEKIIEELKN---------------------
nup133_pombe                        --SDLWTVEVDHLDLLRKQIEDSISLHRDVR-------------------
nup133_naegleria                    ----TWTIDKPGLLITRFFEQFERSASN----------------------
nup133_dictyostelium                ---TSISIHNLFPKVIQSILNFIQLEFPNQVAGLLG-------------G
nup133_phytophthora                 AGYSRGSSNKPIRWQYDEVFEITDQIRRLGTALLDDYAR-----------
nup133_cm                           ------TALPELQELERRACPWLHSSKSP---------------------
nup133_creinhardtii                 -----WLSGADTRAALGKLAVAA---------------------------
                                                                                      

nup133_tpseudo                      --GNALQAYEEAKLLA-IPLLRRFAHDGGADIVALRAS------------
nup133_arabidopsis                  --ASRIDISAKSDIYTHLEVLTEVLLEACAGSTFAKLE------------
nup133_populus                      --TSELELSAKSDLCAHLEVLAEVLLEAYAGAVTAKVE------------
nup133_rice                         --PGAADMSMKSNLWSQLERLTDILLDAYIGLLTAKFE------------
nup133_physcomi                     --GDMSEPTLTAEVMRQVEEIADFLLEGYAGAITAKVE------------
nup133_volvox                       --PPSPPSIELSNTLYGVTDVLLTCFSSAVAAVTPRNPSARS-------S
nup133_rattus                       ----VYPQA-DSNLRSIVMEQLVALIDCFLDSYVSQLKS-----------
mus_nup133                          ----VYPQA-DSKLRNVVMEQLVALIDCFLDSYVSQLKS-----------
homo_nup133                         ----AYPQA-DSNLRNIVTEQLVALIDCFLDGYVSQLKS-----------
nup133_gallus                       ----VYPQV-DSNLRSIVAEQVVALLDCFLDGYVSQLKS-----------
danio_nup133                        ----AYPHA-DAELRSVLCEQLVALLDSLLSGYVAQLTS-----------
tetrao_nup133                       ----VYPHA-DSELRSALCEQLAALLDIYLSGYVAQLTS-----------
nup133_ciona                        ----GIPNANDNQQRSALYQSLVVLTDLVMEGYKEQLES-----------
nup133_anopheles                    ----GVKGTAEPEFRMKHFKHLTELIDYVLDGRKTYLES-----------
nup133_drosophila                   ----GSHCVSETELKQQLYQQIFELIDLVLDGRKTYLKS-----------
nup133_apis                         ----GITGTNDSTVRNELYEQLVSYIDLILDGRKCHLES-----------
nup133_S_cerevisiae                 ---EGSLDS-YKEGLLKIVKILYYQFNQFKIWINTQP-------------
nup133_Spar                         ---EGSLAS-YKESLLKIVKILYYLFNQFKIWINTQP-------------
nup133_Smik                         ---EKNLVS-YNESLLKIAKILYYQFNQFKIWISTQP-------------
nup133_Sbay                         ---AGNLAL-YSKNLLDTAKILYYQFNQFKIWMNTQP-------------
nup133_Scas                         ---NDIVDEPTSNKFLTLVKTLYYLFDQVKNWVAQDS-------------
nup133_candidagla                   ---QEKNAN---TQLLVIVKTLYYLFNQVRLFFLKENN------------
nup133_kluyverom                    ---LAVVSE-FVEELLLLVKSLFYMVRQITMWIDANA-------------
nup133_c_albicans                   -------SEGDPIVAYHLVQVLYYFVNSAIAYMRLT--------------
nup133_debaryomyces                 -DHEYISTQQTRSILIQSCEILYYFVTNAIKFMQEQ--------------
nup133_pichia                       ---DVILTQQRQANLIKFVEVLYYFVTIAIRYMQRY--------------
nup133_neurospora                   -P--EKASV-DVKILKSIRDMLPALTSRYFTALDEYISWAE---------
nup133_magnaporthe                  -VTISAGSP-DPRLIQTIRDRLPSLTDKYLLTVLERSRWAL---------
nup133_gibberella                   -ESSKAANQPDPKVVSKIFEELPTLIDGMLTSVLEYARWSA---------
nup133_cryptococcus                 IEAGREELRKEQVVQATLKRQMGWLAAALCTNMEDKCRVVVRPHVREKAN
nup133_aspergillus                  ----TSSDGGDQQISAKIARNSARHLRIMGQMYSERIRWLS---------
nup133_ustilago                     SGAVSEELKREHRVQAELKTQLCSLAEIALACYLERLQYLQAAAAS----
nup133_yarrow                       -----------HRPLGPLAQSLCSQSVVAITWARNSGN------------
nup133_ostreococcus                 ----KTHVGLAPVLGSRLMASAAPLLDASAANLNAALP------------
nup133_phaeo                        ----WQLEALESRPWQGLGPWFGDLVAKHFGAGQDRQQ------------
nup133_celegans                     -------GSSTDSERARLLMYILSIYDFYLS-------------------
nup133_pombe                        ----DSKDAHILKVSNKLRKQILHLVEQNCLLIFDLHNG-----------
nup133_naegleria                    ------LSASESKSVPQILNQMYEIADFTFSILQTMKEK-----------
nup133_dictyostelium                GGIGGLGNGHSSSSSTILFKKDLGIPNVDKQLYDHLYKLT----------
nup133_phytophthora                 --FIPLVSSDEAEELRKEETFTKRVTLNPLVYIATQTPS-----------
nup133_cm                           --LNLLLRGVTEELPTYLARQKRLQTASALATLYHVVQAR----------
nup133_creinhardtii                 --------------------------------------------------
                                                                                      

nup133_tpseudo                      ----------LAHACFEAICNICNEHRATWLFQGPFSDLEPDETYDIRAM
nup133_arabidopsis                  -----------REEENKGLLNEYWTRRDTIFDSLYRQAKEFMEA------
nup133_populus                      -----------RGGEHKGLLDEYWNRRDSLLNSLYKQVKYFVEGGHQVLN
nup133_rice                         -----------RGDEHGVLIQEYCDRRDELLGSLYDLAKQIVDAKYQETT
nup133_physcomi                     -----------REEEYRGLQMEYWTRRDLLLTALQQHAFQVATQ------
nup133_volvox                       LLAAYRELFEVCEALAAADPS-QYSRLFTHMATLPPED------------
nup133_rattus                       -----LEKSSDQE-RYSSLEVEYLQKRSELLSPLLTLGQYPWAASLAEKY
mus_nup133                          -----LEKSSDQE-RYSSLEVEYLQKRSELLSPLLTLGQYPWAASLAEKY
homo_nup133                         -----VDKSSNRE-RYDNLEMEYLQKRSDLLSPLLSLGQYLWAASLAEKY
nup133_gallus                       -----VDRPADQE-RYSNLEMEYVQKRSELLSPLLSLGQYQMAAALAEKY
danio_nup133                        -----LRRGGQQE-RYDTLENEYTQKRSELLKPLLELGQHQWVAALAEKY
tetrao_nup133                       -----LQQ--QQE-RYSSLEMEYSQRRSELLAPLLDLGQYQWVAALAEKY
nup133_ciona                        -----LSKSEDLSSRWAEVKSQHDRHRSLLIKPLLEIGQLDKAAALAEKY
nup133_anopheles                    -----VHDEEKYA----VLLQQYESQRSDLIYPLVEAEQYEMAAKLAEKY
nup133_drosophila                   -----VRDTEKFN----VLQQQFEAQRRELISVLIKDRQYEYAAKIAEKY
nup133_apis                         -----VKGTEKFE----ILLKQYETDRMNLIQPLIKEEQYDNAAMLAEKY
nup133_S_cerevisiae                 ------VKSVNANDNFININNLYDDNHLDWNHVLCKVNLKEQCIQIAEFY
nup133_Spar                         ------AESVNANENFININNLYDDNHLDWNHVLCKVNLKEHCLQIAEFY
nup133_Smik                         ------DGSMNVNENSVSVNNLYEDNHLDWNHVLCKANLKEQSIQIAEFY
nup133_Sbay                         ------NGSVSANENFTKINCLYEDNHLDWNHVLCKANLKEQSIQITEFY
nup133_Scas                         ------TNRMALS-TINEINTLYKENHVGWNEVLCELNLNDESLKITEFY
nup133_candidagla                   ------MNDVSAQDFMKKCDQLYENNHLAWNQTLCELGLNEDSLEISEFY
nup133_kluyverom                    -------------ITDSSYKQFFEENHLLWNRVLRDVNRSQDSILITDFY
nup133_c_albicans                   ---------PENKAHLQDYQIWYNNRKQYWIGVLLKAGLEKEATEIAEKY
nup133_debaryomyces                 ---------EGTSDQLREYIRWYKSRKFEWIDALIKRGLDKEAIDIAEKY
nup133_pichia                       ---------DQHSESLSDYSKWYKSRRHAWINVLLKNALVDDALSVAESY
nup133_neurospora                   -----KSLDPDTRESGKRCLQEYVENVYEKILRLKDYDLWDEAIALAQEH
nup133_magnaporthe                  -----TRNNQKLVHHGEICRKTYSNDRYDKLVLLKDFGLFREAIRVAEAH
nup133_gibberella                   -----TQTEQKLMS--QQFAKVYSTDRFEKPLALARSGKWEEGASIAEKH
nup133_cryptococcus                 RGYRRQMDDGADEQEGIMLKAKWDAMKPRVIRPLVSVDRISEAYELAEHH
nup133_aspergillus                  -----AQEDQKLIDEASATKQSHIKQRRWQLFKLAGIGQLNEAIELAESF
nup133_ustilago                     -----ATDSGAFEREFAVFATTYRTARPLFIRPLVTIGRSDRAFTLAEQY
nup133_yarrow                       --------------DWQAYENTYHQRRGDWIKAVVSVGQVSQALHICETF
nup133_ostreococcus                 -----------SSTDRIEAHDEYVADRALVLPTLLECATHSTTVPQQDRP
nup133_phaeo                        -------ALVEWLVAMLETAEGYREEHGQKTYYLTSGSRIPKMSRIEEVP
nup133_celegans                     -------------------ESDSQPDNDKVLQEMIALGKPADAMELAEKH
nup133_pombe                        -----TDDTIVKSHNFQKFEEEFGNSRKEWLQYLASVGYLEKAIDLAEKV
nup133_naegleria                    -------EVSHFQTFNFEAKRDLIIGTFRKMKDVGEISPKTFALTLAEKY
nup133_dictyostelium                --------EKYLYSLKINQFEQFNQFKTKLIEPFVECFKFQEAITLANQF
nup133_phytophthora                 -----QDSEVAIDFDKDGAVTRKRAELFSQCAELCEKYSYFEGMVFLVFV
nup133_cm                           ---------IELERAVDSGTVESRPGPVTMLEHLRLAGFVDEASRLARHY
nup133_creinhardtii                 ----------VCEALAAADPAGQSGRLHTHMATLQPEE------------
                                                                                      

nup133_tpseudo                      MSTS-------------------------------------SDSPYANLH
nup133_arabidopsis                  -----------------------------------------------EIQ
nup133_populus                      VRTD--EPDEEILRKLTSNLLSISKRHEGYNTMWSICCDINDSALLRNLM
nup133_rice                         EVTDNLELKESIFREVTSPILATAKRHEGYQTLWQICYDLSDTGLLRSLM
nup133_physcomi                     --------------------------------------------------
nup133_volvox                       -----------------------------------------------PAD
nup133_rattus                       CDFDILVQMCEQTD------------------------------NQARLQ
mus_nup133                          CDFDILVQMCEQTD------------------------------NQARLQ
homo_nup133                         CDFDILVQMCEQTD------------------------------NQSRLQ
nup133_gallus                       CDFDILVQMCEQTD------------------------------NQARLQ
danio_nup133                        CDFDILVQLCERTD------------------------------NQSRLQ
tetrao_nup133                       CDFDILVQMCEQTD------------------------------NQSRLQ
nup133_ciona                        EDFDILIQVCEESG------------------------------GNERLM
nup133_anopheles                    LDFQTLVEICDKTN------------------------------NQERLD
nup133_drosophila                   LDFQSLVLICDETQ------------------------------DKERLE
nup133_apis                         CDFASLIQICELTN------------------------------NKSRLD
nup133_S_cerevisiae                 KDLSGLVQTLQTLD------------------------QNDS-TTVSLYE
nup133_Spar                         KDLPGLVQTLQTLN------------------------QNDS-TTISLYE
nup133_Smik                         KDLPALVQTLQTLD------------------------QNAP-TTLSLYE
nup133_Sbay                         QDLPGLVQTLQTLD------------------------QDDP-TTMSLYE
nup133_Scas                         MDLEALVQTLQTLD------------------------AKDTNNTSELYD
nup133_candidagla                   HDFVSLVETLDTLE------------------------AVES---KALYE
nup133_kluyverom                    QDFEGLVETLQSLP------------------------KITA---FSLYD
nup133_c_albicans                   HDFASLARILDIHQ--------------------EETNSTD----QSNYS
nup133_debaryomyces                 HDLSSLAQILEAEKSAINE--------------RYGENSQEYKVLLNRYS
nup133_pichia                       RDFSSVAFILDTEK-------------------EKGDNEED---INSKYG
nup133_neurospora                   QAYAALADVMVQHILTLEESAL----APGTSATKAEEYRAKAEDRKRQMG
nup133_magnaporthe                  NSIEALALLMVEEVKSLRQRAL----DRDQTPSRVTELRERARIKQHEIA
nup133_gibberella                   ECLRALSVILLDHIQILENRLG----EPGLSLVETQNLKRLRDSKKSKLQ
nup133_cryptococcus                 HDFPTLVMLCNDPVAG----------------------QGKG---DSRIQ
nup133_aspergillus                  QDMSALVELIIELQDQNKVVFTN-------------VDTPDGIELDRKIS
nup133_ustilago                     MDFRTLVELCNDPALK----------------------------SDARTE
nup133_yarrow                       RLYRCLAEILDHDLRVAITN----------------NNKQSESDAEYAIR
nup133_ostreococcus                 QRGS----------------------------------------LTEGVD
nup133_phaeo                        IWTSQIALQRTLLG-----------------------------LLESWHD
nup133_celegans                     KDFGTLVKNYLTTDVG---------------------------TRQKTFE
nup133_pombe                        KDFQTMVILLDCLD------------------------PKDPTIKLQKQK
nup133_naegleria                    RDFKHLIQIAEENYP-------------------------TEKERTVKYS
nup133_dictyostelium                DDFFTLINVYCYQQHQLQN------------STITIATTITPADNNKLLI
nup133_phytophthora                 EDSENLSKLDCVLG------------------------KLPKSLASRRLE
nup133_cm                           GIYEILMRIAQDTEEVLE----------------------DPDSASAFLE
nup133_creinhardtii                 -----------------------------------------------GAA
                                                                                      

nup133_tpseudo                      QSRDYQTGLDFCDYVFRWYA----------DRGSHPEVFELGKECPATLT
nup133_arabidopsis                  HEGVGPQ-GGFSYFVFQQLY----------DMKQFSKLLRLGEEFQDELL
nup133_populus                      HDSMGPK-GGFSYFVFKQLY----------EKRQISKLLRLGEEFQEELS
nup133_rice                         HDSVGPH-GGFSFFVFKQLV----------NRRQHAKLLRLGEEFPEELA
nup133_physcomi                     KESMGLKEGRFSRFVFDQCY----------QQGQYARLLRFGEEFGEEVS
nup133_volvox                       P---AG--TALATYVFERLL----------QDGRPADLLDLPQQFHAGIT
nup133_rattus                       RYMTQFADQNFSDFLFRWYL----------EKGKRGKLLS----QPISQH
mus_nup133                          RYMTQFADQNFSDFLFRWYL----------EKGKRGKLLS----QPISQH
homo_nup133                         RYMTQFADQNFSDFLFRWYL----------EKGKRGKLLS----QPISQH
nup133_gallus                       RYMTQFADQNFSDFLFRWYL----------EKGKRGKLLS----QPIAQH
danio_nup133                        QYMVKFADQNFADFLFRWYM----------EKGKRGKLLS----QPMATH
tetrao_nup133                       HYMAKFAEQNFADFLFRWYM----------EKGKRGKLLS----QPATQH
nup133_ciona                        AYMKKFMDQGFSEFLFKWYI----------EHKEYEKLLSCC-ENSPIQN
nup133_anopheles                    EYIERYKEHDFSQFAISWHM----------NQNRQGDILLR---FKNN-Q
nup133_drosophila                   DYTRKYEEYDFSQFAINWHL----------RQNRHGEVFER---FKGN-Q
nup133_apis                         GYIKKFAAQDFVGFLFSWYV----------KDGRQGQLVEK---CRRDGT
nup133_S_cerevisiae                 TFFNEFP-KEFSFTLFEYLI----------KHKKLNDLIFRFPQQHDVLI
nup133_Spar                         AFFNEFP-EEFSFTLFEYLI----------KHKKLNDLMFRFPEQHDLLI
nup133_Smik                         TFFNEFP-EEFSFTLFEYLI----------KYKKLNDLMFKFPQQHNVLV
nup133_Sbay                         TFFNEFP-EAFSFTLFENLI----------KHKKLNDLMFRFPQQHDDLV
nup133_Scas                         AYFDKFQ-YGFGSTLFEYFI----------KTKQLEKVFYKFPKQHDMLV
nup133_candidagla                   EYFARFG-EQFAHTLFEYYV----------KKSKLQDLFYRFPEQQEFLV
nup133_kluyverom                    EFFQKYG-YDFAKSLFSYYI----------KEGLWDDLYESFGETHSEYL
nup133_c_albicans                   KYFEEYG-YSFASCVYDYYL----------EKNKIQELLLSFTNYKHFLL
nup133_debaryomyces                 YYFEKFQ-YEFASNLFDSYI----------KNDNIQSLLVGFENYNHYVE
nup133_pichia                       YYFDTYG-YEFASSLYDYYL----------KNDKIQPLLLGFTNYKNYLD
nup133_neurospora                   GFFNQYQ-ERFAFPAYEALL----------DASGVQAVLEFPYDNEGYAT
nup133_magnaporthe                  ESFDRFG-DQFAFAVYDILL----------REEGVKAVLDFPGNRKGYAT
nup133_gibberella                   NSFSTYG-QAFAFPAYEFLL----------QKHGVEDVLEFDLDNHGFKT
nup133_cryptococcus                 VYIEKFG-EDFAFELYRWYI----------DQGQLHALLTQDEVYGSLVT
nup133_aspergillus                  LYFEKFG-DAWADAFFGRQI----------SMGQ-PGILFSAKKFQSFVT
nup133_ustilago                     TYLERYQ-ESFAYELYTWYV----------EHDQQRTLLTQKSEYHALVL
nup133_yarrow                       KYLHNFG-YDFASQLYSYWI----------ETRDFESLFTRFQDYREMLK
nup133_ostreococcus                 VSVESVAAVAEAHFGYAELF----------EICDAPNATGRLHHYMRTLL
nup133_phaeo                        GGFVGHG--GQAVVLATGIL----------QSFGDTYASVPTEETKSTYA
nup133_celegans                     RYKKMFEKDDFEMYLCDYLK----------EHGRNDVLLQQG---GSRVD
nup133_pombe                        ACLNKYK-EEFADVIFFYLV----------DTEQYASLLHDFLEYQSLLI
nup133_naegleria                    HYVKRYK--DFATYLLTYLR----------DSKKYHELLANNWSFRCGEQ
nup133_dictyostelium                DCLNKFEKIGQLSKVYEYML----------ERDLKSELLQLPSDFNDSLF
nup133_phytophthora                 AYCKKHE--GFDNFVFRWYNGEVENPWVQGTQEPNATMMVYLLAHSQIFA
nup133_cm                           TCFVELG-RPFAWYAFDWWH-------------ERHEFVKLFAYKSPLLR
nup133_creinhardtii                 GGAEAGQSQTLSGYVYGRLL----------ADGRPADLLELPPQFRAGVT
                                                                                      

nup133_tpseudo                      RYLR--TDD--RLSNLAWLQDLRTGS-YDDATYGAMSNLTS---------
nup133_arabidopsis                  IFLK-------RHSDLVWLHQVFLHQ-FSSASDTLHTLALS---------
nup133_populus                      IFLK-------HHRNLLWLHELFLHQ-FSSASETLHVLALS---------
nup133_rice                         NFLK-------ERDDLLWLHEICLNR-FSSASKTLHTLVSP---------
nup133_physcomi                     AYLE-------QHPLLLWLHELFLCR-FTRASGTLHTLAFS---------
nup133_volvox                       AFLQSRQP---AASNLLAVQLLKNGA-LADAAVVLTQTAMAGGNEAAAAK
nup133_rattus                       GQLANFLQ---AHEHLSWLHEINSQE-LEKAHTTLLGLANMETR------
mus_nup133                          GQLANFLQ---AHEHLSWLHEINSQE-LEKAHTTLLGLANMETR------
homo_nup133                         GQLANFLQ---AHEHLSWLHEINSQE-LEKAHATLLGLANMETR------
nup133_gallus                       GQLASFLQ---AHEHLSWLHEINSQD-LQKAHRTLQTLANMETK------
danio_nup133                        QQLASFLQ---AHDHLSWLHDIHVQD-YQRAHRTLYNQANMETR------
tetrao_nup133                       HQLASFLQ---SHQHLSWLHHIHSPGGHLSAHTTLYNQANMETR------
nup133_ciona                        QQLTKFLN---SHPKLAWMHQIQSDN-YTSAQETLQHLASLEED------
nup133_anopheles                    SALARFLV---DHPSMAWIQLLFNGE-IAQAADVLLSLAQREKE------
nup133_drosophila                   TALAQFMR---DHPSLGWIQLIFNGD-FERAAKVLYELAQCETE------
nup133_apis                         IELSEKLA---EHPTLSWVQSALMDD-LRFAANTLHSLAIQENE------
nup133_S_cerevisiae                 QFFQESAP---KYGHVAWIQQILDGS-YADAMNTLKNITVDDSK------
nup133_Spar                         QFFQQSAP---KYGHVAWIQQILDGS-YADAMNTLKNITVDDSK------
nup133_Smik                         KFFQQLAP---KYGHVAWIQQILDES-YADAMNTLKNITVDDSM------
nup133_Sbay                         KFFHLSGS---KYGHVAWIQQILDGS-YDDALNTLKNITVDDSQ------
nup133_Scas                         KFFQQNKE---LYGNVAWIQEILDNQ-YGDAFKTLKSIPV----------
nup133_candidagla                   SFFKKY-P---QYGRVSWIFSIINYD-YASAAATLYDITSGDRA------
nup133_kluyverom                    DQFLGECP---EYGKVKWIGNIYCHK-YDEATTTLLSISTGTQS------
nup133_c_albicans                   QYFKENPK---KTANVSWIRYLLDTE-FAEASNSL--IVAAEE-------
nup133_debaryomyces                 EYFSKNSK---KTSEISWIRNLMDKK-FVQGAETL--IDSARSK------
nup133_pichia                       QYLEKGTI---KTSSVAWIRYLLDSE-FSKASDSL--TRAATHK------
nup133_neurospora                   KFLRSRP----GLAKISWINDVEREK-DIDRAAET--LLTLGL-------
nup133_magnaporthe                  KFLRTKP----ELSKISWINDVEQEK-DINHAAET--LIELGLN------
nup133_gibberella                   LFLRSKP----ELARISWINDVQQEK-DVGHSADT--LIDLALK------
nup133_cryptococcus                 RFFETH-----HYPELGWIHHIACKR-YGEAAGALTQVLDEGEGK-----
nup133_aspergillus                  RFLHKHQP----YARLSWINDVIGEADYECAAKTLEHLALEQEQ------
nup133_ustilago                     SFLSQPGK-----ERLAWLHDLALQR-FAAASTKLEQLGLVESN------
nup133_yarrow                       QYFRSS-----NHANISWILSLGLGE-YQSAAEALVQAAKEGQD------
nup133_ostreococcus                 GAQEDGEE---TFAHFVYRKLAIVQD---RAAALLRDLPVEFHG------
nup133_phaeo                        NAQRMTIGL--LRRQINPPNDVVAFR-LSVKHHSFKGVCQIAFD------
nup133_celegans                     AYLDN-------FKELRYSREIANKQ-FGKAALTLMSLADAETK------
nup133_pombe                        SFFEAN-----DLLNLLWIFEAQNGN-YGRASEILFRDCEPEEN------
nup133_naegleria                    MASVIEPN-----SNLKWLHYIQVGN-LGEVESSLADLSDDYSQN-----
nup133_dictyostelium                RFLQSN-------SELSWIHSIRMKN-WTNVSNTLYQKSISNQHHQ----
nup133_phytophthora                 PSLHKFMKSREHLRKYRWLTAVSIER-YDQVATLALREAKGEQR------
nup133_cm                           EWLQER-----QHHEWLWLQLLFDGD-YANAAQDLLRIEKDCTD------
nup133_creinhardtii                 TFLQSQPPA--AASDLLATHLLRTSA-FADAAAVLHQS------------
                                                                                      

nup133_tpseudo                      -----------------------------------------PVLPSRDSD
nup133_arabidopsis                  -----QDEESMTTVEERTGPEPEDVQPTFADRKRFLNLSKIAYVADKDAD
nup133_populus                      -----QDETSISEAEETTDHVQNRFITTLADRKRLLNLSKIAIMAGKTTD
nup133_rice                         -----EEDANLTSNRKS---------LSFVERRRFLYLSKIAAAAGKDVD
nup133_physcomi                     -----QKSAPLN----------------ISHRRRLLQLAKLSALAGGAVG
nup133_volvox                       HRQQQQQQPPRGRRAGDSAVSGGPVMCRLGGPVRQLSLARMAARAAGDVG
nup133_rattus                       ---------------------------YFAKKKTLLGLSKLAALASDLSE
mus_nup133                          ---------------------------YFAKKKTLLGLSKLAALASDISE
homo_nup133                         ---------------------------YFAKKKTLLGLSKLAALASDFSE
nup133_gallus                       ---------------------------YFAKKKTLLGLSKLAALASDFSE
danio_nup133                        ---------------------------YFSKKKTLLALSKLTALASDMPE
tetrao_nup133                       ---------------------------YFVKKKTLLGLSKLTLLASDLQE
nup133_ciona                        ---------------------------LCAAKKTYLSLGKLAAVFSDQPE
nup133_anopheles                    ---------------------------LLARKRAMLCLGKLCLLAAE--G
nup133_drosophila                   ---------------------------FVARKKSMLSLAKLAAFAAA--E
nup133_apis                         ---------------------------LVTRKKSMLSLAKLALLASDDLE
nup133_S_cerevisiae                 ------------------------KGESLSECELHLNVAKLSSLLVEKDN
nup133_Spar                         ------------------------KGGSLSECELHLNVAKLSSLLVEKDD
nup133_Smik                         ------------------------EGKNLNECELHLNVAKLSSLLVEEKK
nup133_Sbay                         ------------------------KGQDLNECELHLNVAKLSSLLVEENN
nup133_Scas                         ------------------------IGNSVYDNKLNLNVAKLSILADSENN
nup133_candidagla                   ------------------------SAMTLESAQLYLNIAKLSTLAAHENH
nup133_kluyverom                    ------------------------LGQDLKQRQAQLSIAKLTALAAEVQD
nup133_c_albicans                   -------------------------NDSLDNQHIKYSLAKLSSVASGNGD
nup133_debaryomyces                 ------------------------NEDFQENIELKYSLAKLSAIASKNSD
nup133_pichia                       ------------------------VDENIENREFKYSLAKLATIAASNGS
nup133_neurospora                   ------------------------EEQHVWSKKIELSLGKLALLADEADQ
nup133_magnaporthe                  ------------------------REQQVWNKKIELSLGKLALLAEGATV
nup133_gibberella                   ------------------------KEQQVWNKKIELSLGKLALMAELEEK
nup133_cryptococcus                 -----------------------EESGELDFRKVVGSIAKLASMTDISLR
nup133_aspergillus                  ---------------------------DVWGHRVKLALAKLSHLARWEKD
nup133_ustilago                     ----------------------------VSQRKLMLSLAKLGYLSTLKVQ
nup133_yarrow                       ----------------------TIPGGDLRNRLVQLSMAKLAFMQARSGT
nup133_ostreococcus                 -----------------------------DLERFLSSHPDLRWLMELRMG
nup133_phaeo                        ----------------------------HEKKEDAEEFSVVPLFTELAHA
nup133_celegans                     ---------------------------SFSKFVEFLTRAYYCACSSIDGT
nup133_pombe                        ---------------------------RIIGKISQLALAKLYSWTNRIEG
nup133_naegleria                    ----------------------ILPLGELGTTRNRLSLLKLASVANNNFN
nup133_dictyostelium                ----------------QQQQQQQHQVMTLKEKQKLLSLSKVSLMVSTATS
nup133_phytophthora                 ---------------------------SLPKRKTMASIAKIAAFASPSLS
nup133_cm                           ---------------------------DVDDALFYLSIAVLCCRAANPDD
nup133_creinhardtii                 -------------------------------------VSAAAAAGADKAG
                                                                                      

nup133_tpseudo                      GP--------------------MGLWEKEQMLSIAKLSNMRVK-------
nup133_arabidopsis                  SE--------------------SKVKRIEADLNLLKLQEEITKALPNGEA
nup133_populus                      SE--------------------TKMKRIEADLKILKLQEEILKVLPANEA
nup133_rice                         YE--------------------VKVAHIDADIRILNLQEEIVQHDPEYAP
nup133_physcomi                     AE--------------------EEVSRLEADMDILAVQEVATKLGVLG--
nup133_volvox                       QE--------------------EYVVRQLRLLGLQSRLGHSPDEGPRDTA
nup133_rattus                       DTLQ------------------EKIEAMAEQERFLLHQETLPEQLLTERQ
mus_nup133                          DRLQ------------------EKIEAMAEQERFLLHQETLPEQLLTERQ
homo_nup133                         DMLQ------------------EKIEEMAEQERFLLHQETLPEQLLAEKQ
nup133_gallus                       DILQ------------------EKIEEISEQERFLLHQETLPEQLLVDKQ
danio_nup133                        PVHR------------------RQLNDIVEQERFLLHQETLPKQLLEEKQ
tetrao_nup133                       EELS------------------RRVDDIVEQERFLLHQETLPRQLLEEKQ
nup133_ciona                        TKIK------------------EKIEEFSQQQELVQYQETLPAVVLESMQ
nup133_anopheles                    DTFQ------------------GQIDAINAELELIDIQENIPSEILEMFG
nup133_drosophila                   SDLT------------------AQVEKINADLTLVEYQSQLGHDVLESFG
nup133_apis                         EEIR------------------DCVKRIDNELALIAHQEDLPTQLLTTYG
nup133_S_cerevisiae                 -------------------LDINTLRKIQYNLDTIDAEKNISNKLKKG--
nup133_Spar                         -------------------FDINSLRKIQYNLDTIDAEKNISSKLKKG--
nup133_Smik                         -------------------LDTNNLRKIQYNLDTIDAEKRISSKLRKG--
nup133_Sbay                         -------------------LDINSLRNIQYNLDAIDAEKKLSSILKKG--
nup133_Scas                         E------------------LNVEALTEIQSELDVVDGMVDVIGRLR----
nup133_candidagla                   AN----------------VNLLGALKRIQANLDVVDGGKDLVEKLKRVDG
nup133_kluyverom                    ---------------------LEKLNEIQTELDLIDGQILLSQELQES--
nup133_c_albicans                   -----------------------NLKDINHELLIIKYQKIIKHSTAD--N
nup133_debaryomyces                 D-------------MTDNPKLEELLYDAENNLILIRIQKHLYLELLSFVS
nup133_pichia                       ---------------GNSRATQEKLQLAENNLIAIRSQRALFKALVG--E
nup133_neurospora                   ------RNGDSEMSNDFSNSKEAKLEKVDQALEIITIQDGLYSQIRPTIE
nup133_magnaporthe                  NKQGPARNQLVVVRGERGDRAAADLTQINRELTIIGIQDKLYNLILPSVS
nup133_gibberella                   D----IKAGGLKVNAD-EVRAEERLKKVDRELVAIRIQDQLYHQVLPSTY
nup133_cryptococcus                 GP---------------SEARDQIFQKIGQQLSLIDIQSSLRTYLLSLFP
nup133_aspergillus                  APSDTR-------------ALQNDIKRLEGLAEMGAVQEVIYSYVSPVLR
nup133_ustilago                     DLRTVG--------------VQKQIEFFDDYLDLIAVQDSLVALWENSVA
nup133_yarrow                       RMDP-----------------SREQTEVNNELNLSLIQKRLAEHISGHVQ
nup133_ostreococcus                 -----------------------KYARASETLASIGNRAGTAEDEKRR--
nup133_phaeo                        KDIS-------------------TSMLFPAFFLYWHSQRQHFGHVLDYG-
nup133_celegans                     DVS-------------------EVLDFYKRRYPEMKHRKRIPTEILKICF
nup133_pombe                        ENIILS----------------NETEVIENHLAILLIQEQYAEMLSSLVD
nup133_naegleria                    -----------------------TANSASYFLKLTYYQAQLATDLAIE--
nup133_dictyostelium                ----------------------SSSSSSSLELQLQPSQQIQLDVINQNLS
nup133_phytophthora                 HP--------------------ERVQEINHELVRGKLQELLLQLPLKEPI
nup133_cm                           -----------------------RALEMQARLRLQRARAYQRLGCSKFQ-
nup133_creinhardtii                 GKA----------------------------------QGH----------
                                                                                      

nup133_tpseudo                      -----------------------------------SPNSVIENGLTLINA
nup133_arabidopsis                  RN------RL------------------------FRPEELIETCLNIQGR
nup133_populus                      NQYDG--QRL------------------------FRPEELIELCFKVQNP
nup133_rice                         DKYT---TKP------------------------FRPLELIEMCLKG-DR
nup133_physcomi                     -------EDV------------------------VQPVQLVEACLNSGSR
nup133_volvox                       LMLDEALAER------------------------MAHGSKWQVAWKAVYE
nup133_rattus                       LSLSAMPVLT-------------------------APQLISLYICEENRR
mus_nup133                          LSLSAMPVLT-------------------------APQLISLYICDENRR
homo_nup133                         LNLSAMPVLT-------------------------APQLIGLYICEENRR
nup133_gallus                       LNLNDMPVLS-------------------------ATQLIDMYICDENRR
danio_nup133                        LNPDSMPLLS-------------------------PQNLISLYICDENRG
tetrao_nup133                       QNPDAMPVLS-------------------------AHNLIQLYICDDNRR
nup133_ciona                        TTIDTMPVYQ-------------------------PTKLIQLYIGDVNQN
nup133_anopheles                    YDTKHAKVLT-------------------------PEEIVDLYIADEYSK
nup133_drosophila                   FDPAEQKVLK-------------------------AEEIISLYIAEENET
nup133_apis                         YDVEKLRVFT-------------------------PTELITLYTSDDNIE
nup133_S_cerevisiae                 -EVQICKR-----------------------FKNGSIREVFNILVEELKS
nup133_Spar                         -EVQVCKR-----------------------FKNGPISEVFNILVEKLKS
nup133_Smik                         -EVQICKR-----------------------FKSGQINMVFNILEEKLKS
nup133_Sbay                         -EVQIYKK-----------------------FKTSVFNDVFHILVEELKS
nup133_Scas                         -LAKLNKR-----------------------YADNEFNKVFVQISGKLKE
nup133_candidagla                   APSHLQAN-----------------------YKGTEFEKLFDLLVKKVTN
nup133_kluyverom                    TLNPLFKD-----------------------FTT--YRTLFKYLSDAVKR
nup133_c_albicans                   GRIEAIKKPTFTKNFVNQE-----ID-------KQFIEPIVDIYFDRFVG
nup133_debaryomyces                 GQKGLLNLDYVLKNFINDS-----LD-------LNTSKKLIEPFFQQFLE
nup133_pichia                       EQFKVLTYDFAKRFYTNAS-----VE-------NETKDRILEGSFTQLVE
nup133_neurospora                   EAVDESAEFELAMQFHGAW-----INGQ---KKQKALQSVFEDGMQRLLK
nup133_magnaporthe                  MAVDEAAALELAMEYSAQN-----IP-----KKHKALARVFEDAMGRLLR
nup133_gibberella                   DAVDDAAALNFAMEVHSMN-----IP-----RRQKAQHQIFEDGMKRLLQ
nup133_cryptococcus                 STARSSRSIAKHFAPILTR-----LSHRPGSESGSAFLALFYNLAERVIG
nup133_aspergillus                  DAIDQKAEIDLAIDHFAKS----------TAQKLPSLHELLKEALTGVVT
nup133_ustilago                     GGFPVDLPTAGTPAADKLANEIVDTVASRLAEYAAYRQHYMQLIQQLVLS
nup133_yarrow                       GTQIFSEQILSP-------------------QLPKGVTDAAKKLVTKVVQ
nup133_ostreococcus                 -------------------------------------MLSMAKLAALAAG
nup133_phaeo                        ----------------------------------QYCPDTFRAFLESSEE
nup133_celegans                     GNDLDAMMS-------------------------VEDMLEWNMAVQPNDE
nup133_pombe                        ITEDEGEAVEAIVTSNCVN-----------LSENSIRAWLVSSAVERLIQ
nup133_naegleria                    ---------------------------------------------EPNQN
nup133_dictyostelium                LIKSQKFFLP-----------------------DLKNVLSVSEVVQLILQ
nup133_phytophthora                 NSKP------------------------------LSPEDLVHACLSSALS
nup133_cm                           -----------------------------------DFDELVNWFRETGAR
nup133_creinhardtii                 ----------------------------------------------QVTN
                                                                                      

nup133_tpseudo                      QRVLQDEDIDGHGSEVAMTADD------------------------LLVL
nup133_arabidopsis                  WTAIKAFEVFAWTSSSFRENHR------------------------SLLE
nup133_populus                      ELALRGFDVFAWTSSSFRRSHR------------------------NLLE
nup133_rice                         ELSLKAFEVFAWTRASFRSSNK------------------------GLLE
nup133_physcomi                     ELTLCAFRVFTSAGSKFCSGNY------------------------SLLE
nup133_volvox                       ADPWDEIAAARTAATEGVGGGG------------------------AGFG
nup133_rattus                       ANEYDFKKALDLLEYI---DEEEDV-------------------------
mus_nup133                          ANEYDFKKALDLLEYI---DEEEDV-------------------------
homo_nup133                         ANEYDFKKALDLLEYI---DEEEDI-------------------------
nup133_gallus                       ANEYDFKKALDLLEYI---DEEEEV-------------------------
danio_nup133                        ANEYDFKKALDLLEYF---EEENGI-------------------------
tetrao_nup133                       ANEYDFKKALDLLEYI---NQDDAV-------------------------
nup133_ciona                        ANEVDFKKAFELLRYLSDTDEEMEY-------------------------
nup133_anopheles                    SSEKEFRYALSLLPYV-----EDP--------------------------
nup133_drosophila                   ASETEFRKALELLSYV-----EQP--------------------------
nup133_apis                         ANEYDFKKALDLLKYM-----EQED-------------------------
nup133_S_cerevisiae                 TTVVNLSDLVELYSMLDDEESLFIP---------LRLLSVD----GNLLN
nup133_Spar                         TTVINLSDLVELYSMLDDEESLFIP---------LRLLSVD----GDLLN
nup133_Smik                         ASVIDLTDLIEFYSMLDDEESLFIP---------LRLLSVD----GDLLN
nup133_Sbay                         TRIISLSELIELYSMLDDEESLFIP---------LRLLSVD----GDLLN
nup133_Scas                         NITVELRDLIEVYTMLEDIDGFYCA---------LKLLSFQ----GQMLN
nup133_candidagla                   GTMLQFVEVVILYSLIDDKECLYHA---------LKLLAID----GDILE
nup133_kluyverom                    RESLSVPHMIELFTLLNQDTSYGFA---------LSILAID-----HTLP
nup133_c_albicans                   GFELNNSEIINLLTTVKPSISNKS--------GFSYAFKIA----ESIYN
nup133_debaryomyces                 NRPLTPTQLITLLTLIKQYSGFVN--------GFSNALKVA----SLITN
nup133_pichia                       NRPISNSDLINWLTLLKPSALDNN--------NFTLALKVA----SVEVN
nup133_neurospora                   HKALQPLDLIDLLTLVYL--DPKH--FKAIGDQFYLALKVA----RHGLK
nup133_magnaporthe                  HEALDPLTLIDLLTLVSIRHDPTTPGFNIYDDLYFSALRVS----HLSLR
nup133_gibberella                   HEALDAMTLIDLLTLIYLKPESRA----EIANPFWLALLVA----ESSCH
nup133_cryptococcus                 GEAVDLEGMLDLLTLKDNVGREDDG-------VDALRVLVL----DRSLP
nup133_aspergillus                  RKMLSLDQLVDVLTLIDPSQDPDIGQNDFSGDEFHLALRVIRLGHNAQGD
nup133_ustilago                     NTYLGAEDLIDLLTLKDTPESQLED---------FSTAIKVLIRASSNMP
nup133_yarrow                       KKVLTSLELVELCSCVIGFSEEALQ-------------------AISDSN
nup133_ostreococcus                 GDVEERIESIDASLSA----------------------------------
nup133_phaeo                        LRPYRWIQAARAGDFEGVTNSLLRN-------------------------
nup133_celegans                     ASVEGFARAFHLLADLLAVHPDSDE-------------------LKKKID
nup133_pombe                        NEYTTLCEMVDFFSSFSLRECSFKEVD-----------LALELLERATIT
nup133_naegleria                    WANESYKGAVDLLISIYKGIPSDNR-------------------------
nup133_dictyostelium                REIGDEDPMVNFVSCIEIISESPLL-----------------------LK
nup133_phytophthora                 SEKDDPMRTNIFLMALEALETLATDP-----------------------L
nup133_cm                           APLTALSSNALLLLQIADAEGKSLD--------------------AIGLV
nup133_creinhardtii                 PSSFTPIP------------------------------------------
                                                                                      

nup133_tpseudo                      AVNKIKASQDVDECKRFA-----------IAGLCVASAVPTDQAEHAALV
nup133_arabidopsis                  ECWRNAADQDDWDRHHQA------------STNEGWSEEETLQNLRNTAL
nup133_populus                      ECWKNAADQDDWGQLHQA------------SKDEGWSDEEILQQLRDTVL
nup133_rice                         ACWMNAADQDDWVSLQEE------------SSG-GWSDEVIQESLQGTVL
nup133_physcomi                     QAWLRAVDQDDWLGMKRT------------SEEEGWTEDHTMQVIQDSLL
nup133_volvox                       GVGAAGGGEEQWMALLAESAVSRAARACARSDTLGFGANVVDSAPLDQVA
nup133_rattus                       --NIDDLKLEILCRALQRD---DWSGSDGRDDPIEVSKDSVFVKILQKLI
mus_nup133                          --SIDDLKLEILCRALQRD---DWSGSDGKDDPIEVSKDSVFVKILQKLI
homo_nup133                         --NINDLKLEILCKALQRD---NWSSSDGKDDPIEVSKDSIFVKILQKLL
nup133_gallus                       --DVNDLKLKILCMALRRD---GWSSSEGKDDPIEATKDSIFVKILQKLL
danio_nup133                        --DVDALKREIFSKALKKDWKESWSSSDDNDDPLEAARDSTFVKILQKLI
tetrao_nup133                       --DTETLKCEILGKALRRD---DWSTADGTDDPLEAAKDSIFVKILLKLM
nup133_ciona                        --DVEKWKLIVWCRAILKD---RWADIDVSMDPFESCSHTVLFKTLQLAH
nup133_anopheles                    ----IEVRHRIWCAAVLRD---SWEEYNKNAPLDSMQNMLFFRLIDLCYI
nup133_drosophila                   ----YDMRHKIWCAAIKRD---NWTDYDPNNAVHYMQKLLFYKIIEISQL
nup133_apis                         --EKVSLKLQIWARAAKRD---QWDTIGKN-PEQQVQETIFFKLMDLAHF
nup133_S_cerevisiae                 FEVKKFLNALVWRRIVLLNASNE-----GDKLLQHIVKRVFDEELPKNND
nup133_Spar                         FEIKKFLNALVWRRIVLLDNSKE-----GDKLLQHIVKRVFDEELLKNND
nup133_Smik                         FEIRKFLNALIWRRIILLDNSKE-----GDKLLQHTVTRMFDEELFKGND
nup133_Sbay                         FEIRKFLNSLVWRRIILLDNYKK-----EDKLLQHIVTRMFDEELFKGND
nup133_Scas                         YESLVSLRNMVWRRCLLLEEFSEDY---SNTPIFKVLQRYFQDELFYNT-
nup133_candidagla                   LELKKFLISLIWRRSILFDIQNAYDTTSEDSTLHFVLKQYLEDELFRAN-
nup133_kluyverom                    TEVKKYCEYQIWRRCLLSD----------ENAVRQTLRVFFKQQFYHQS-
nup133_c_albicans                   ESIANYYSSMVLVRLLVLGDEK----LYQVNDNDKTTKRKAKESALYKTL
nup133_debaryomyces                 EHEYKLQSRMIWLRLLTSTDDWSTLAKTEN-KTDEYTKQKIHDSILYKTI
nup133_pichia                       ESRYQYLIKLIWLRLLVIGDDWSSLHKDLISSSDSQSKQKIRKTVLFHTL
nup133_neurospora                   GEERRNAERLIWRRCLIR-DDWKQVNVTNL-KDDQHQLEVLGETALYRTL
nup133_magnaporthe                  GEEQQNTNRLIWRRCFIR-DDWSKINNTQS-KGDDMMSMMLGSTATYLTL
nup133_gibberella                   SDEVKEAKRMIWRRLFIR-DDWSRINDTQL-KDDREVIERLEDTELYSML
nup133_cryptococcus                 KARSEVALLAVWRRIYIRDDWAEIS--NTVGRSEQAQRTKLKTTMIYRVL
nup133_aspergillus                  PNYSLALQKLVWRRCIIRDKWDATG--GTAEQMGSETESPLTATALSRTL
nup133_ustilago                     ESRRHACLKAIWRRSVIRDDWVSLS--ETNNVSDQTLLEDLKCTGLYAVL
nup133_yarrow                       NAKTSIMSLTVWVRVLLETDWMEVLD--KSDRTDQEQEALLLDTPLFQLL
nup133_ostreococcus                 --------------------------------------------------
nup133_phaeo                        AEKPEILLHDAHLSLSLAK-----------LANSVVESESMDKELAAKRA
nup133_celegans                     KTWKALVDYDEWNRVRSKEDVEKKTIFGKFCNYLINSYPADKGDSFPIWM
nup133_pombe                        KDVYFYLKDLVYRRFLLQVNWAEIIDAHEDLESSFFPMVKEIMLESDFLI
nup133_naegleria                    --VIMENQQKLLDRLLIATDIYCDFYEKETEVEEQTKLDILLNIYTSSFY
nup133_dictyostelium                KEEVKELLKLILELSIVNETVFFEKSISDIQLSYSLKETKFYNLISHPHF
nup133_phytophthora                 TEQYEEMRAGVWRSCIVDD---GELWDNLAAESAAGVNEEKLESLMRQTL
nup133_cm                           LDAVVQRELHLWQRLTEQG----------HEMNDVEKELLLSQTAFYQVL
nup133_creinhardtii                 ----RSGSA-----------------------------------------
                                                                                      

nup133_tpseudo                      WEACIGADMDTWNNISREASSSVAGIAKEDLMRLCE--------------
nup133_arabidopsis                  FQASKRCYGPTRVNTFDGDFAQVLPLRRENP-------------------
nup133_populus                      FQASSSCYGPN-AEIIDEGFDAVLPLRKENSGVSAL--------------
nup133_rice                         FNASRLCYSPD-AVVYDGSFEDVLPVKKEDVHLRGL--------------
nup133_physcomi                     YQASRHCYGESHLSNFARDVS-----------------------------
nup133_volvox                       RWLRSWAVAGSATGPGARSGSPGRHGGPSGPLDPRV--------------
nup133_rattus                       KDGVQLSEYLP---------EVKDLLQAEQLGS-----------------
mus_nup133                          KDGIQLSEYLP---------EVTDLLRAEQLGS-----------------
homo_nup133                         KDGIQLSEYLP---------EVKDLLQADQLGS-----------------
nup133_gallus                       KEGVQLSEYLP---------DVKDFLQANELGS-----------------
danio_nup133                        QERVSLQTYLP---------DIKDLLQEDELES-----------------
tetrao_nup133                       QEGVTLQTYLP---------EVKDLLDLDELSKSANMCDDDETTALVCDN
nup133_ciona                        TSGL-LGEIVP---------EVDELLSCDELKE-----------------
nup133_anopheles                    SDAGELENFLP---------PLESFLNAPELGD-----------------
nup133_drosophila                   MGN-DSENVLP---------PMEDFLESVELGD-----------------
nup133_apis                         MGG-EVNEFLP---------PVDMLLVEPELGN-----------------
nup133_S_cerevisiae                 FPLPSVDLLCD--------KSLLTPEYISETYGRFPIDQNA---------
nup133_Spar                         FPLPSVDLLCD--------KSLVTPEYISETYGRFPIDQNA---------
nup133_Smik                         FPLPNLNLLCD--------KALVTPEYINKTYSKFSVDLNT---------
nup133_Sbay                         FPLPSVDLLCD--------KSLVTPEYINETYGRFPVSLDS---------
nup133_Scas                         -PLPNLSEILD--------SSLLTDEYLANTYGKFNVDVTD---------
nup133_candidagla                   CPLPTVGVLTE--------KTMFTESLLSSLFSNYELDTKK---------
nup133_kluyverom                    IELPIIDNLAN--------EKLITDSYLDGMY----HGLTD---------
nup133_c_albicans                   KQN---PGAIS-------KLDQLLNN-PEINNAEYE--------------
nup133_debaryomyces                 SSLGAKSELLN-------ELDELLLRYTESLDDDRE--------------
nup133_pichia                       VEIGLDAKLVE-------QMHTLLRK--GQIDDEIE--------------
nup133_neurospora                   FAVVDEQHAND-AFRPCIKPSDALGVYTDSLDRRFDGMDAS---------
nup133_magnaporthe                  YACHSYRNYDDKKFSSLVAPSDALGVYTDGLDRRFESMEET---------
nup133_gibberella                   TDCISFQDPRE-PFRPQP-PNEALGAFTENLDRRFRDFEAS---------
nup133_cryptococcus                 KALHSMPEFPQAAVIS--PYDTSIPPTTAELSARFPSLSSE---------
nup133_aspergillus                  ALCLNDRTDPSKPPLYRPTRPQDVLLNDSDSALISSRFRPE---------
nup133_ustilago                     REVLGDQDGSGRHAWIDIGDLAKLDDAVSDDTDPHPVERQEQG-------
nup133_yarrow                       KYAFDTGLIGQ-------QNSPLQVPNFENLHKPNS--------------
nup133_ostreococcus                 --------------------------------------------------
nup133_phaeo                        RHIDQKRELVN---------AQNELFDETAPSS-----------------
nup133_celegans                     PISRRLIFPTDIDTVLDECIANTTGNHLSWIKGHLKWIGEQ---------
nup133_pombe                        WLQHMEHNIHD-------ESKHYLKSEKNFLQSVYS--------------
nup133_naegleria                    VSKIEINSRLA--------KEAYHVLNQHIL-------------------
nup133_dictyostelium                PKEIALVLLSP----------IIEDFYKTHINS-----------------
nup133_phytophthora                 LYKVMKEHSSR-------LEHCVHGAHTTAALT-----------------
nup133_cm                           RQRQELAHHPALLDYLTACQEQAAPYIAFCFER-----------------
nup133_creinhardtii                 --------------------------------------------------
                                                                                      

nup133_tpseudo                      ---------------------------------------STLFVALAEAF
nup133_arabidopsis                  ---------------------------------------EDSTSSVEDVL
nup133_populus                      ---------------------------------------EDLDFSVEAIL
nup133_rice                         ---------------------------------------EGRCLSVEEVL
nup133_physcomi                     ------------------------------------------TESVEKVI
nup133_volvox                       ---------------------------------------ERREAAVMAAL
nup133_rattus                       ---------------------------------------------LKSN-
mus_nup133                          ---------------------------------------------LKSN-
homo_nup133                         ---------------------------------------------LKSN-
nup133_gallus                       ---------------------------------------------LRYN-
danio_nup133                        ---------------------------------------------LKSK-
tetrao_nup133                       GSGLVKAGFAGDDAPRAVFPSIVGRPRHQGVMVGMGQKDSYVGDEAQSKR
nup133_ciona                        ---------------------------------------------LRKS-
nup133_anopheles                    ---------------------------------------------LTQS-
nup133_drosophila                   ---------------------------------------------LPQQ-
nup133_apis                         ---------------------------------------------LAAS-
nup133_S_cerevisiae                 -----------------------------------------IREEIYEEI
nup133_Spar                         -----------------------------------------IREDIYEEI
nup133_Smik                         -----------------------------------------IREEIGEEI
nup133_Sbay                         -----------------------------------------IREGIYEEI
nup133_Scas                         -----------------------------------------IKRCLQDEF
nup133_candidagla                   -----------------------------------------LQDILEKEY
nup133_kluyverom                    -----------------------------------------LNKLASDVK
nup133_c_albicans                   -----------------------------------------DSITIKEFN
nup133_debaryomyces                 -----------------------------------------TEL-IQSLN
nup133_pichia                       -----------------------------------------DDINVREHT
nup133_neurospora                   -----------------------------------------YRNKLMDAM
nup133_magnaporthe                  -----------------------------------------VKQKLIEAM
nup133_gibberella                   -----------------------------------------FRTKLIEVM
nup133_cryptococcus                 -----------------------------------------DIAALKADY
nup133_aspergillus                  -----------------------------------------QRARIIRDL
nup133_ustilago                     ---------------------------------------KRLRSLLEARF
nup133_yarrow                       -------------------------------------------ATLASEE
nup133_ostreococcus                 --------------------------------------------------
nup133_phaeo                        ------------------------------------------CLWSAERL
nup133_celegans                     ---------------------------------------LCKQALLPKSA
nup133_pombe                        --------------------------------------------SLSESQ
nup133_naegleria                    --------------------------------------------------
nup133_dictyostelium                --------------------------------------------------
nup133_phytophthora                 --------------------------------------------------
nup133_cm                           --------------------------------------------------
nup133_creinhardtii                 --------------------------------------------------
                                                                                      

nup133_tpseudo                      AT--------------------TPEESMKGVGFLSNVAVKDE--------
nup133_arabidopsis                  MS--------------------HKDFAEAGKLMLTAIMLG----------
nup133_populus                      MQ--------------------HKDYPDAGKLMLTAIMLG----------
nup133_rice                         MQ--------------------HKDFPDAGKLMMTAVIMG----------
nup133_physcomi                     AK--------------------HPSYSEAGQAMVTAFRLGFY--------
nup133_volvox                       RL--------------------GVEGIRGVQTARTAGGAGAT--------
nup133_rattus                       --------------------------SYFEFVLKANYEY-----------
mus_nup133                          --------------------------SYFEFVLNANYEY-----------
homo_nup133                         --------------------------PYFEFVLKANYEY-----------
nup133_gallus                       --------------------------AYFEFVLKANYEL-----------
danio_nup133                        --------------------------PYFEFLLRANYEH-----------
tetrao_nup133                       GILTLKYPIEHGIITNWDDMEKIWHHTFYNELRVAPEEHPTLLTEAPLNP
nup133_ciona                        --------------------------SKFEYLLRASFE------------
nup133_anopheles                    --------------------------KSFQYLMKLGYEH-----------
nup133_drosophila                   --------------------------KPFQYLLKLTYEY-----------
nup133_apis                         --------------------------SNFQFLIKFVYEY-----------
nup133_S_cerevisiae                 S---------------------QVETLNSDNSLEIKLHSTIG--------
nup133_Spar                         S---------------------QLETLNSDNSLEIKLHSIFG--------
nup133_Smik                         A---------------------QLERLNSDNSLEIKLHSTIG--------
nup133_Sbay                         S---------------------ELESLNSDNSLEIKLRSTIG--------
nup133_Scas                         N---------------------GLEQTFYPD-LEKHIQAIIG--------
nup133_candidagla                   N---------------------TVEST--AVDIEKRIIETIS--------
nup133_kluyverom                    R---------------------EVALFANSNLDVTMLQSIIG--------
nup133_c_albicans                   E---------------------SLLSQLTKQLGNAKFKSWVE--------
nup133_debaryomyces                 A---------------------RYLDTLQSYIAKYDLKTWIM--------
nup133_pichia                       S---------------------LLLAKLTDYREEYNFQSWVE--------
nup133_neurospora                   K---------------------VEDAKLKTYIDKARLDEWYK--------
nup133_magnaporthe                  T---------------------WENTELNKYITKCRLDHWHQ--------
nup133_gibberella                   K---------------------HEDKLLHQFVEKNRLGQWVH--------
nup133_cryptococcus                 D---------------------DEVAVLMEYVEKDALEERVK--------
nup133_aspergillus                  E---------------------RENSTLLRYIEKSELECWFKS-------
nup133_ustilago                     HDAP------DHFITLLLQDYQKEAATVLGFFEDSDLPRLANELAG----
nup133_yarrow                       R-----------------------FRTNLDSDLLSEFDAALK--------
nup133_ostreococcus                 --------------------------------------------------
nup133_phaeo                        LN---------------------YAYDRANQAKDAEDKCR----------
nup133_celegans                     FFR--------------------PDMKQVGSISQAALEAFGP--------
nup133_pombe                        ----------------------VEDYQMELFREKQIFSVLCK--------
nup133_naegleria                    --------------------------------------------------
nup133_dictyostelium                -------------------------NKFSSLDDKRQFEISVAR-------
nup133_phytophthora                 -----------------------IEVIRELVHREGDVDSIVS--------
nup133_cm                           -------------------------ARQSSSPPRNLVSAEAS--------
nup133_creinhardtii                 --------------------------------------------------
                                                                                      

nup133_tpseudo                      --------------------VVQSLGLNQNFEQLLLRSAELVSN------
nup133_arabidopsis                  ----------------------CVEEEGIVAEEFSSPME-----------
nup133_populus                      ----------------------SVHDNSKVEENPSS-ME-----------
nup133_rice                         ----------------------KELPYTVSTAEPVD-MDS----------
nup133_physcomi                     --------------------FGSDLPDGSQDGDSEQMVEI----------
nup133_volvox                       --------------------AVAMAVSGVGGAASVGTGGLWNMGGDGRAV
nup133_rattus                       --------------------YVQGQM------------------------
mus_nup133                          --------------------YVQGQM------------------------
homo_nup133                         --------------------YVQGQI------------------------
nup133_gallus                       --------------------YVHGQT------------------------
danio_nup133                        --------------------YLKVQI------------------------
tetrao_nup133                       KANREKMTQIMFETFNVPAMYVAIQAVLSLYASGRTTGIVLDSGDGVTHN
nup133_ciona                        --------------------------------------------------
nup133_anopheles                    ---------------------INESYRKK---------------------
nup133_drosophila                   ---------------------VADMFKQPDDMEL----------------
nup133_apis                         ---------------------AYSNY------------------------
nup133_S_cerevisiae                 --------------------SVAKEK--NYTINYETNTVEY---------
nup133_Spar                         --------------------SVAEEK--NYTINYETNTVEY---------
nup133_Smik                         --------------------SAAKEK--DYTINYETNTVEY---------
nup133_Sbay                         --------------------SVAKEK--KYTINYETNTVEY---------
nup133_Scas                         --------------------LANESTGNKCTINYENNTVES---------
nup133_candidagla                   --------------------SLDKANDNSYTVNYHDLTIEYQN-------
nup133_kluyverom                    --------------------EINEETGNQCVINYATNTIETSPTSF----
nup133_c_albicans                   --------------------AVKEQARI----------------------
nup133_debaryomyces                 --------------------SIKQEVKNNSTGMLKNPDSK----------
nup133_pichia                       --------------------SVQQEVKNSSNHQY----------------
nup133_neurospora                   --------------------TTLEAAENTVAIVYGRMTAK----------
nup133_magnaporthe                  --------------------TTVREAARMVDVDLDKTTAEGYLPVFRGRK
nup133_gibberella                   --------------------TTFEAVRAELDRTLDTVTKN----------
nup133_cryptococcus                 --------------------EVKGMIEREWEEEQGREIDEAIG-------
nup133_aspergillus                  -------------------LLSSAEKERTSDDALQTPCSMDAESSLSQTN
nup133_ustilago                     --------------------LAANQAGVRSDATLHPLVDQDDSMIES---
nup133_yarrow                       --------------------VLDTGDTRRSVVGLVNRAKLDAHST-----
nup133_ostreococcus                 --------------------------------------------------
nup133_phaeo                        -------------------IYFTALAICATMEEIDQIQIY----------
nup133_celegans                     ---------------------ILQRREQRFIDQLNRDSMMET--------
nup133_pombe                        ----------------------DRELYILIPKLLDVATKQ----------
nup133_naegleria                    --------------------------------------------------
nup133_dictyostelium                ---------------------LLELSKLEIGQKQI---------------
nup133_phytophthora                 ---------------------VQSQQLLIKTLHLALSFE-----------
nup133_cm                           ----------------------ANATHTLAASNAHAHSA-----------
nup133_creinhardtii                 --------------------------------------------------
                                                                                      

nup133_tpseudo                      --------------------------------------------------
nup133_arabidopsis                  --------------------------------------------------
nup133_populus                      --------------------------------------------------
nup133_rice                         --------------------------------------------------
nup133_physcomi                     --------------------------------------------------
nup133_volvox                       PTVTLLTA------------------------------------------
nup133_rattus                       --------------------------------------------------
mus_nup133                          --------------------------------------------------
homo_nup133                         --------------------------------------------------
nup133_gallus                       --------------------------------------------------
danio_nup133                        --------------------------------------------------
tetrao_nup133                       VPIYEGYALPHAIMRLDLAGRDLTDYLMKILTERGYSFVTTAEREIVRDI
nup133_ciona                        --------------------------------------------------
nup133_anopheles                    --------------------------------------------------
nup133_drosophila                   --------------------------------------------------
nup133_apis                         --------------------------------------------------
nup133_S_cerevisiae                 --------------------------------------------------
nup133_Spar                         --------------------------------------------------
nup133_Smik                         --------------------------------------------------
nup133_Sbay                         --------------------------------------------------
nup133_Scas                         --------------------------------------------------
nup133_candidagla                   --------------------------------------------------
nup133_kluyverom                    --------------------------------------------------
nup133_c_albicans                   --------------------------------------------------
nup133_debaryomyces                 --------------------------------------------------
nup133_pichia                       --------------------------------------------------
nup133_neurospora                   ----------KAAAAAVNGSTRAPLEAAG-AVSE---------GS-SFW-
nup133_magnaporthe                  GKHGFHQVRGTKIPEANNGHPCALLSSNSECVQQRALNCFHPLGSRPKWM
nup133_gibberella                   ----------SSVVDTDKVMAGSIFDTGMSADTSP--------GGRL---
nup133_cryptococcus                 ----------AQAESEVVVVEAEDVEADEDVEM-----------------
nup133_aspergillus                  RKERLSWL------------------------------------------
nup133_ustilago                     --------------------------------------------------
nup133_yarrow                       --------------------------------------------------
nup133_ostreococcus                 --------------------------------------------------
nup133_phaeo                        --------------------------------------------------
nup133_celegans                     --------------------------------------------------
nup133_pombe                        --------------------------------------------------
nup133_naegleria                    --------------------------------------------------
nup133_dictyostelium                --------------------------------------------------
nup133_phytophthora                 --------------------------------------------------
nup133_cm                           --------------------------------------------------
nup133_creinhardtii                 --------------------------------------------------
                                                                                      

nup133_tpseudo                      ----------------------------
nup133_arabidopsis                  ----------------------------
nup133_populus                      ----------------------------
nup133_rice                         ----------------------------
nup133_physcomi                     ----------------------------
nup133_volvox                       ----------------------------
nup133_rattus                       ----------------------------
mus_nup133                          ----------------------------
homo_nup133                         ----------------------------
nup133_gallus                       ----------------------------
danio_nup133                        ----------------------------
tetrao_nup133                       KEKLCYVALDFENEMATAASSSSLEKSY
nup133_ciona                        ----------------------------
nup133_anopheles                    ----------------------------
nup133_drosophila                   ----------------------------
nup133_apis                         ----------------------------
nup133_S_cerevisiae                 ----------------------------
nup133_Spar                         ----------------------------
nup133_Smik                         ----------------------------
nup133_Sbay                         ----------------------------
nup133_Scas                         ----------------------------
nup133_candidagla                   ----------------------------
nup133_kluyverom                    ----------------------------
nup133_c_albicans                   ----------------------------
nup133_debaryomyces                 ----------------------------
nup133_pichia                       ----------------------------
nup133_neurospora                   ----------------------------
nup133_magnaporthe                  ----------------------------
nup133_gibberella                   ----------------------------
nup133_cryptococcus                 ----------------------------
nup133_aspergillus                  ----------------------------
nup133_ustilago                     ----------------------------
nup133_yarrow                       ----------------------------
nup133_ostreococcus                 ----------------------------
nup133_phaeo                        ----------------------------
nup133_celegans                     ----------------------------
nup133_pombe                        ----------------------------
nup133_naegleria                    ----------------------------
nup133_dictyostelium                ----------------------------
nup133_phytophthora                 ----------------------------
nup133_cm                           ----------------------------
nup133_creinhardtii                 ----------------------------
                                                                
