# Supplementary material for: Comparative Genomic Evidence for a Complete Nuclear Pore Complex in the Last Eukaryotic Common Ancestor
Source: PLoS One. 2010 Oct 8;5(10):e13241. doi: 10.1371/journal.pone.0013241 (PMC2951903; doi:10.1371/journal.pone.0013241)
Supplement: File S1 — Alignments and phylogenies. (2.39 MB ZIP) [file pone.0013241.s007.zip › Neumann_SI4/Neumann_nup_align/nup153new.aln]

CLUSTAL X (1.83) multiple sequence alignment


nup153_at                           --------------------------------------------------
nup153_populus                      --------------------------------------------------
nup153_scervisiae                   --------------------------------------------------
nup153_Sparadoxus                   --------------------------------------------------
nup153_Smikatae                     --------------------------------------------------
nup153_Sbayanus                     --------------------------------------------------
nup153_mus                          --------------------------------------------------
nup153_rat                          -------------------------------------MASGAGGIGGGGG
nup153_homo                         -------------------------------------MASGAGGVGGGGG
nup153_gallus                       --------------MTQRRVRLTKRRLVVGRSRSRSPEGGGGGAGGGAGG
nup153_thalassiosira_122784         --------------------------------------------------
nup153_xenopus                      --------------------------------------------------
nup153_danio                        -----------------------------------------------MAA
nup153_tetraodon                    --------------------------------------------------
nup153_ciona                        ----------------------------------------------MENQ
nup153_drosophila                   MEDAQEQRESSQAELAKKHPLTPLKELPEESEEEEEEEDESSAGALRESD
nup153_Scast                        --------------------------------------------------
nup153_apis                         --------------------------------------------------
nup153_candida_gla                  --------------------------------------------------
nup153_rice                         --------------------------------------------------
nup153_yarrow                       --------------------------------------------------
nup153_ostreococcus                 --------------------------------------------------
nup153_cryptococcus                 --------------------------------------------------
nup153_phytoph                      --------------------------------------------------
nup153_ustilago                     ---------------------------------------------MDFPS
nup153_spombe                       --------------------------------------------------
nup153_kluyveromyces                --------------------------------------------------
nup153_c_elegans                    --------------------------------------------------
nup153_candidaA                     --------------------------------------------------
nup153_pichia                       --------------------------------------------------
nup153_debaryomyces                 --------------------------------------------------
nup153_naegleria                    --------------------------------------------------
nup153_phaeodactylum_jgi|Phatr      -------------------MSRPRRNFSFSFVGPKTLDDVIKKELVTEKS
                                                                                      

nup153_at                           --------------------------------------------------
nup153_populus                      --------------------------------------------------
nup153_scervisiae                   --------------------------------------------------
nup153_Sparadoxus                   --------------------------------------------------
nup153_Smikatae                     --------------------------------------------------
nup153_Sbayanus                     --------------------------------------------------
nup153_mus                          --------------------------------------------------
nup153_rat                          GGKIRTRRCHQGPVKPYQQGRPQHQGILSRVTESVKNIVPGWLQRYFNKS
nup153_homo                         G-KIRTRRCHQGPIKPYQQGRQQHQGILSRVTESVKNIVPGWLQRYFNKN
nup153_gallus                       GGKIRNRRYKLSAAKPPYG--RNRQGIISRMTESVKNIVPGWLQKYFNKS
nup153_thalassiosira_122784         --------------------------------------------------
nup153_xenopus                      --------------------------------------------------
nup153_danio                        TGGGKIRSRRHHIASKPYAKGKQQPGLITRVTDTVKSIVPSWLQKYFRNG
nup153_tetraodon                    --------RPFHVFHQ------QQSRLISRVTDTVKSIVPSWLQKYFNNE
nup153_ciona                        AEKGGGKIKKRSSKTRKPYSRPPKKSIFTRVTDSVKNLFS----------
nup153_drosophila                   SNNVSTVDDNLVPIKYPTSVQLQLQSIMGKMKMRVSSILPASLSGWFSPS
nup153_Scast                        --------------------------------------------------
nup153_apis                         --------------------------------------------------
nup153_candida_gla                  --------------------------------------------------
nup153_rice                         --------------------------------------------------
nup153_yarrow                       --------------------------------------------------
nup153_ostreococcus                 --------------------------------------------------
nup153_cryptococcus                 --MSDLHRALSGAHRPNSNPRIHRHSSPYKRPLGQSALHPSSTMGDLASL
nup153_phytoph                      --------------------------------------------------
nup153_ustilago                     QHPDSPARPLAGAARARVLARQNRTSSLKPYARPSSGLVASGSSVSLRTD
nup153_spombe                       --------------------------------------------------
nup153_kluyveromyces                --------------------------------------------------
nup153_c_elegans                    --------------------------------------------------
nup153_candidaA                     --------------------------------------------------
nup153_pichia                       --------------------------------------------------
nup153_debaryomyces                 --------------------------------------------------
nup153_naegleria                    --------------------------------------------------
nup153_phaeodactylum_jgi|Phatr      GAEVADIWYSYHENKPSRKVGFVESAEMVRLSDSSGVDFLLYGGYRWWRL
                                                                                      

nup153_at                           --------------------------------------------------
nup153_populus                      --------------------------------------------------
nup153_scervisiae                   --------------------------------------------------
nup153_Sparadoxus                   --------------------------------------------------
nup153_Smikatae                     --------------------------------------------------
nup153_Sbayanus                     --------------------------------------------------
nup153_mus                          --------------------------------------------------
nup153_rat                          ENACSCSVNADEVP-RWPENREDEREIYVDENTNTDDGRTTPEPTGSNT-
nup153_homo                         EDVCSCSTDTSEVP-RWPENKEDHLVYADEESSNITDGRITPEPAVSNT-
nup153_gallus                       EDEC---VDTNEST-NQEENPVNYHHDYGDEDTIMTDGRVTPEPAGINL-
nup153_thalassiosira_122784         --------------------------------------------------
nup153_xenopus                      --------------------------------------------------
nup153_danio                        EGPEGGASAAGVEHNNMTPP------PNGSDEAPLRDGRDSPEPSTSNT-
nup153_tetraodon                    NGPEGGGSDQGRDENCQLPPSPPPQPPNGNEEGPPVDGRDSPEPSTSNTG
nup153_ciona                        --------------------------------------------------
nup153_drosophila                   SKDGNDALSSPANLRQSQPRQSNGRLTTKRKRGRRRIMLAEVDADAADDL
nup153_Scast                        --------------------------------------------------
nup153_apis                         --------------------------------------------------
nup153_candida_gla                  --------------------------------------------------
nup153_rice                         --------------------------------------------------
nup153_yarrow                       --------------------------------------------------
nup153_ostreococcus                 --------------------------------------------------
nup153_cryptococcus                 AG------------------------------------------------
nup153_phytoph                      --------------------------------------------------
nup153_ustilago                     TDSPARQPSTPSNNSLAPPSTQAARSAFSPLRAAASPIALLGSVRKMVAK
nup153_spombe                       --------------------------------------------------
nup153_kluyveromyces                --------------------------------------------------
nup153_c_elegans                    --------------------------------------------------
nup153_candidaA                     --------------------------------------------------
nup153_pichia                       --------------------------------------------------
nup153_debaryomyces                 --------------------------------------------------
nup153_naegleria                    --------------------------------------------------
nup153_phaeodactylum_jgi|Phatr      TSDRYAPIVHSSCSLYSETTFQSPGHFLMAYLEDYKMDPQSATPLLTFSV
                                                                                      

nup153_at                           ---------------------------------------------MASAA
nup153_populus                      ---------------------------------------------MAAVT
nup153_scervisiae                   --------------------------------------------------
nup153_Sparadoxus                   --------------------------------------------------
nup153_Smikatae                     --------------------------------------------------
nup153_Sbayanus                     --------------------------------------------------
nup153_mus                          --------------------------------------------------
nup153_rat                          ---------------------------------EEPSTTSTASNYPDVLT
nup153_homo                         ---------------------------------EEPSTTSTASNYPDVLT
nup153_gallus                       ---------------------------------EEPSTSRSALNFSVVLT
nup153_thalassiosira_122784         --------------------------------------------------
nup153_xenopus                      --------------------------------------------------
nup153_danio                        ---------------------------------EPSTSRASLNFQE-ALS
nup153_tetraodon                    EYISWCLISLKKANFLNSPIYRCCSKHSSMSATEPTTSRASLNFQEFVLS
nup153_ciona                        --------------------------------------------SHWFTQ
nup153_drosophila                   DDGSDAKGLNYEEVALADNIAEHDLAAEDEQTRRSEYNVFLLRKRAGAVA
nup153_Scast                        --------------------------------------------------
nup153_apis                         --------------------------------------------MAKGSN
nup153_candida_gla                  --------------------------------------------------
nup153_rice                         --------------------------------------------------
nup153_yarrow                       --------------------------------------------------
nup153_ostreococcus                 --------------------------------------------------
nup153_cryptococcus                 -----------------------------------RETSPTKKPVPTSRV
nup153_phytoph                      --------------------------------------------------
nup153_ustilago                     P----------------------------------FSWLTSVAASVEPEL
nup153_spombe                       --------------------------------------------------
nup153_kluyveromyces                --------------------------------------------------
nup153_c_elegans                    --------------------------------------------------
nup153_candidaA                     --------------------------------------------------
nup153_pichia                       --------------------------------------------------
nup153_debaryomyces                 --------------------------------------------------
nup153_naegleria                    --------------------------------------------------
nup153_phaeodactylum_jgi|Phatr      FDDLADNKDVVLVRADILNKSIQDDEGRKVVRSVLDNYRDEEHFVVVKTF
                                                                                      

nup153_at                           RGESSNPYGGGLGTGGKFRKPTARRSQKTPYDRPTTSVRNAGLGGGDVRG
nup153_populus                      RERNERPYEDGGGYGKFPKRPFRRSTQTTPYDRPATAIRNP-----SGSG
nup153_scervisiae                   --------------------------------------------------
nup153_Sparadoxus                   --------------------------------------------------
nup153_Smikatae                     --------------------------------------------------
nup153_Sbayanus                     --------------------------------------------------
nup153_mus                          --------------------------------------------------
nup153_rat                          RPSLHRSHLNFSVLESPALHCQPSTSSAFP-------------IGSSGFS
nup153_homo                         RPSLHRSHLNFSMLESPALHCQPSTSSAFP-------------IGSSGFS
nup153_gallus                       RPSLHRSHLNCTVLDSTVPPCQPSTSSTLG-------------IGNPGLS
nup153_thalassiosira_122784         --------------------------------------------------
nup153_xenopus                      --------------------------------------------------
nup153_danio                        RPPLNRTHLQFPSLDGS-PALGGSSSLFSQPSTSTAPFSGSPFAVTSNFS
nup153_tetraodon                    RPPLNRSHLHFTPLDVSSPNLGNSNSLFSQPSMSSAPG-----PFTTGFS
nup153_ciona                        SNDAAETSVDADTEDQPSTSRFESPLARPSLSTKRKLQENIPSPVQKSLN
nup153_drosophila                   AAGGDEDEAEEDELEEDDEDGDEEDDDEEQENLQQSAAVQTKRRRLELET
nup153_Scast                        --------------------------------------------------
nup153_apis                         NLTGRRSSSHNTKPYDANNSFVKKVATKVTDLIPQRLWISKWFNSSQNED
nup153_candida_gla                  --------------------------------------------------
nup153_rice                         --------------------------------------------------
nup153_yarrow                       --------------------------------------------------
nup153_ostreococcus                 --------------------------------------------------
nup153_cryptococcus                 QSLASGGSLTRSGSEPSLLSGIKSIFTRPLQWLSTPGKTAGGSKRDSLSS
nup153_phytoph                      --------------------------------------------------
nup153_ustilago                     GMPMSSSTNSLSSIARKRAAAQASIKSVDDNDTSDERQAPTRAARAVGER
nup153_spombe                       --------------------------------------------------
nup153_kluyveromyces                --------------------------------------------------
nup153_c_elegans                    --------------------------------------------------
nup153_candidaA                     --------------------------------------------------
nup153_pichia                       --------------------------------------------------
nup153_debaryomyces                 --------------------------------------------------
nup153_naegleria                    --------------------------------------------------
nup153_phaeodactylum_jgi|Phatr      NERPDAFDIDDYISRMNIRWQQDPPNTARWSEDPSGAAGSSNMNDKEARV
                                                                                      

nup153_at                           GGWLSKLVDPAQRLITYSAQRLFGSLSRKRLGSGETPLQSPEQQ------
nup153_populus                      NGWLSKLVDPAQRLIASGAQRLFASVFRKRLP--APPVVAPPSQ------
nup153_scervisiae                   --------------------------------------------------
nup153_Sparadoxus                   --------------------------------------------------
nup153_Smikatae                     --------------------------------------------------
nup153_Sbayanus                     --------------------------------------------------
nup153_mus                          --------------------------------------------------
nup153_rat                          LVKEIKDSTSQHDDDNISTTSGFSSRASEKDIAVSKNTSLPPLW------
nup153_homo                         LVKEIKDSTSQHDDDNISTTSGFSSRASDKDITVSKNTSLPPLW------
nup153_gallus                       LVKEIKDSTSQHDDDNISTTSGFSSRASDKDIAVSKNNSAPLLW------
nup153_thalassiosira_122784         --------------------------------------------------
nup153_xenopus                      --------------------------------------------------
nup153_danio                        LVKEIKDSSSQHEDDNISTTSGFSSRASDKDVPTSKT--VPLLW------
nup153_tetraodon                    LVKEIKDNLSQHEDDNISTTSGFSSRASDKDVPTTKTASLPQLW------
nup153_ciona                        QDEFKKVFGKSQFKEKSSSPFSLERAETSSVASSSGCSSQPGSR------
nup153_drosophila                   PVNLPNMRRLPLLSSTPAAPLAAATSSSSSQMYKGVSHIAPHRRNHLNLY
nup153_Scast                        --------------------------------------------------
nup153_apis                         VLEDNENLEEVESEEDIQKPPPLKRPCIRMDVTHPPGTFSIQPR------
nup153_candida_gla                  --------------------------------------------------
nup153_rice                         --------------------------------------------------
nup153_yarrow                       --------------------------------------------------
nup153_ostreococcus                 --------------------------------------------------
nup153_cryptococcus                 FGNELEDPESPSDRREGKRIRRHSPEPRTNRFNDLASDYAPEHQFEVQG-
nup153_phytoph                      --------------------------------------------------
nup153_ustilago                     LAAGLRSRSNLHDDEESQLRPPTSTLSFSVSMSRLAPGPAPPQAS-----
nup153_spombe                       --------------------------------------------------
nup153_kluyveromyces                --------------------------------------------------
nup153_c_elegans                    --------------------------------------------------
nup153_candidaA                     --------------------------------------------------
nup153_pichia                       --------------------------------------------------
nup153_debaryomyces                 --------------------------------------------------
nup153_naegleria                    --------------------------------------------------
nup153_phaeodactylum_jgi|Phatr      VFFFLKREERICLQIEIVSSPRQSTNSATPSRTTTTPVLPVDCSEGADVS
                                                                                      

nup153_at                           --------------------------------------------------
nup153_populus                      --------------------------------------------------
nup153_scervisiae                   --------------------------------------------------
nup153_Sparadoxus                   --------------------------------------------------
nup153_Smikatae                     --------------------------------------------------
nup153_Sbayanus                     --------------------------------------------------
nup153_mus                          --------------------------------------------------
nup153_rat                          --------------------------------------------------
nup153_homo                         --------------------------------------------------
nup153_gallus                       --------------------------------------------------
nup153_thalassiosira_122784         --------------------------------------------------
nup153_xenopus                      --------------------------------------------------
nup153_danio                        --------------------------------------------------
nup153_tetraodon                    --------------------------------------------------
nup153_ciona                        --------------------------------------------------
nup153_drosophila                   GSQRQREPAYNFFTGNEAAEGSTGDLPHSIRRSLNIPFGGSSTATSYNNS
nup153_Scast                        --------------------------------------------------
nup153_apis                         --------------------------------------------------
nup153_candida_gla                  --------------------------------------------------
nup153_rice                         --------------------------------------------------
nup153_yarrow                       --------------------------------------------------
nup153_ostreococcus                 --------------------------------------------------
nup153_cryptococcus                 --------------------------------------------------
nup153_phytoph                      --------------------------------------------------
nup153_ustilago                     --------------------------------------------------
nup153_spombe                       --------------------------------------------------
nup153_kluyveromyces                --------------------------------------------------
nup153_c_elegans                    --------------------------------------------------
nup153_candidaA                     --------------------------------------------------
nup153_pichia                       --------------------------------------------------
nup153_debaryomyces                 --------------------------------------------------
nup153_naegleria                    --------------------------------------------------
nup153_phaeodactylum_jgi|Phatr      AETSLEEFCIVMEDFLKFQSWGEPLIGSADAGLGQPIRPTKNGLQWLAVP
                                                                                      

nup153_at                           --------------KQLPERGVNQETKVGHKEDVSNLSMKNGLIRMEDTN
nup153_populus                      --------------PPETERGTEENRGVMDKQKGAFSTKDLFETHRATTN
nup153_scervisiae                   --------------------------------------------------
nup153_Sparadoxus                   --------------------------------------------------
nup153_Smikatae                     --------------------------------------------------
nup153_Sbayanus                     --------------------------------------------------
nup153_mus                          --------------------------------------------------
nup153_rat                          --------------SPEAERSHSLSQHTAISSKKPAFNLSAFGTLSTSLG
nup153_homo                         --------------SPEAERSHSLSQHTATSSKKPAFNLSAFGTLSPSLG
nup153_gallus                       --------------STEAERSHSLSQHSASSSKKPAFNLSAFGALSPSLG
nup153_thalassiosira_122784         --------------------------------------------------
nup153_xenopus                      --------------------------------------------------
nup153_danio                        --------------SPETERTHSGSQTAHSGLKKPAFNLSVFGTSSSSVL
nup153_tetraodon                    --------------SPEMDRSHTGPQPSQSSMKKPAFNLSVFGTSSNASF
nup153_ciona                        --------------SNLIEKPKAPSLWSSLGGSTEQPTERNGPVFNSSLL
nup153_drosophila                   LSSLPNHKRPSLIGKQTHRRDLTMDETGTGPAMSSEEHLNHLLRISRTNN
nup153_Scast                        --------------------------------------------------
nup153_apis                         ------------TKSTINKTSVAKQQYSIHNEMSEDFCKPGMAGPSGISH
nup153_candida_gla                  --------------------------------------------------
nup153_rice                         --------------------------------------------------
nup153_yarrow                       --------------------------------------------------
nup153_ostreococcus                 --------------------------------------------------
nup153_cryptococcus                 ----------------RAVSGFMLPPLSPHVTLKPKSSFSNDKTAHRKPA
nup153_phytoph                      --------------------------------------------------
nup153_ustilago                     --------------RHQSPSNHEGSLAGPSALPRFNDKATAWSTRSSKRT
nup153_spombe                       --------------------------------------------------
nup153_kluyveromyces                --------------------------------------------------
nup153_c_elegans                    --------------------------------------------------
nup153_candidaA                     --------------------------------------------------
nup153_pichia                       --------------------------------------------------
nup153_debaryomyces                 --------------------------------------------------
nup153_naegleria                    --------------MPIQRTERRHTKSYRTNNPYPSDVISDSIILLDEDD
nup153_phaeodactylum_jgi|Phatr      SMCVNTAYRVTRGSLQRLSVTDAASITVDAQISLPTGAIRIATSPDGRLV
                                                                                      

nup153_at                           ASVDPPK----DGFTDLEKILQGKTFTR-----------------SEVDR
nup153_populus                      GCSGPSDGSDMDGVTELEVILKQKTFTRQVTVGSNSSSFKLVECMSEIDR
nup153_scervisiae                   --------------------------------------------------
nup153_Sparadoxus                   --------------------------------------------------
nup153_Smikatae                     --------------------------------------------------
nup153_Sbayanus                     --------------------------------------------------
nup153_mus                          --------------------------------------------------
nup153_rat                          NSSILKTSQLGDSPFYPGKTTYGGAAAAVRQNKVRSTPYQAPVRRQMKAK
nup153_homo                         NSSILKTSQLGDSPFYPGKTTYGGAAAAVRQSKLRNTPYQAPVRRQMKAK
nup153_gallus                       NTSVFKTSQLGDSPFYPGKTTYGGAAAAARQTKVRIAPYQTPVRRQMKAK
nup153_thalassiosira_122784         --------------------------------------------------
nup153_xenopus                      --------------------------------------------------
nup153_danio                        NSSVLNSSQLGDSPFYPGKTTYGGASAMRTARSRPATPYQPPVRRQIKAK
nup153_tetraodon                    NNTVLNSSRLGDSPFYPGKTTYGGAAAARSSRNRPGTPYQAPVRRQIKAK
nup153_ciona                        ASDVGLTPSAKQSSFYSGRVSYGGAMNQSRNSIYQPSPYKIPQATKVQVR
nup153_drosophila                   NTSNNNNNNNNNNNVIETKTRRSELSAAAGGCGDSQSESDMNEYHDNGEG
nup153_Scast                        --------------------------------------------------
nup153_apis                         LVSSTPTMQSSIRNVAPQRSELNSLVATTNNGTTNGTDDNSESSESTSGC
nup153_candida_gla                  --------------------------------------------------
nup153_rice                         --------------------------------------------------
nup153_yarrow                       --------------------------------------------------
nup153_ostreococcus                 --------------------------------------------------
nup153_cryptococcus                 NFSRPLTSSQSMSYLDPPSNVLRSSAYGQAVASPKKTGTLTRSKRVDLAT
nup153_phytoph                      --------------------------------------------------
nup153_ustilago                     LDVGSRPVDQSDSLEVMSDISRTSPSQTQLYHARSQHALRSPRSQLLGYR
nup153_spombe                       --------------------------------------------------
nup153_kluyveromyces                --------------------------------------------------
nup153_c_elegans                    ---------------------------------------MSDKSGGFFSS
nup153_candidaA                     --------------------------------------------------
nup153_pichia                       --------------------------------------------------
nup153_debaryomyces                 --------------------------------------------------
nup153_naegleria                    NSTTRQYEEEEEYSVFSSFSNFFKKLIPTSWFSKKSVEYYNREQFEEIKH
nup153_phaeodactylum_jgi|Phatr      AVALMDGSLAFYDSTKKALNLRRHLSDVHSHFVSSTDEVPSLSRDSAAGA
                                                                                      

nup153_at                           LTTLLRSKAADSSTMNEEQRNE-VGMVVRHPPSHERDRTHPDNGSMNTLV
nup153_populus                      LTALLQSKTVDFPTGNEEKKSEAIASKAMVSQGKKELLTTPVNNGFDGCF
nup153_scervisiae                   --------------------------------------------------
nup153_Sparadoxus                   --------------------------------------------------
nup153_Smikatae                     --------------------------------------------------
nup153_Sbayanus                     --------------------------------------------------
nup153_mus                          --------------------------------------------------
nup153_rat                          QLNAQSYGVTSSTARRILQSLEKMSSPLADAKRIPSAVSSPLNSPLDRSG
nup153_homo                         QLSAQSYGVTSSTARRILQSLEKMSSPLADAKRIPSIVSSPLNSPLDRSG
nup153_gallus                       QANVQSYGVTSSTARRILQSLEKMSSPLADAKRIPSSVTSPLSSPVDRSV
nup153_thalassiosira_122784         --------------------------------------------------
nup153_xenopus                      --------------------------------------------------
nup153_danio                        PTGAQPCGVTSATARRILQSLERMSSPLADAKRIPSTVSSPLSASLNHTD
nup153_tetraodon                    PAGAQPCGVTSATARRVLQSLERMSSPLADARRIPASASSPLSRTMDSIN
nup153_ciona                        SKSRANESSLNVTTRG---------APMSSTARKILTTLEKMSTPLNDAK
nup153_drosophila                   HDGLRPSHYNSNSNLEFYGNLQSSKSIFNRSNTAAQQSHRNSTWSLNSLT
nup153_Scast                        --------------------------------------------------
nup153_apis                         SSLIPQTNRQEAPSNSPRSLFLDNNNRDTLSSRRPSFNASIMTNTPDRAS
nup153_candida_gla                  --------------------------------------------------
nup153_rice                         -------MRKTFTRVEFDRLTDLLRARTVESDLSAPADNLDNKNEARNTM
nup153_yarrow                       -------MKQDRTKRRLYTGPYDNPGRTSRIDSMQRHQDHLGDRGTDEGQ
nup153_ostreococcus                 --------------------------------------------------
nup153_cryptococcus                 LADDDAGFQEDSLGKDDRGKEKEIWSPWKSKYAGANGASSTAAAQKNITP
nup153_phytoph                      ---------------------------------MRQQRKRGDKRVFLPGP
nup153_ustilago                     GSLLRPDEAMSESGSTTLSHSHSFSAFGYGNEVRYTDSAFGLPPSSSPFQ
nup153_spombe                       --------------------------MPPVSKNTRTSSKTVKKPYDPPQG
nup153_kluyveromyces                --------------------------------------------------
nup153_c_elegans                    VGRFFSVGASATKSKDGDKSNDEGTSNSSSKSSPSASPALKNILSVDNEA
nup153_candidaA                     -------MPDRKRSLSPNTETSFNNQNYNQNSRESSNKLSNGSLKFKPST
nup153_pichia                       -------------------------MSYNRNSISPTTEVSSEETNSSNTS
nup153_debaryomyces                 -----------------------------------MSYDRKRPISPRTID
nup153_naegleria                    LYPDLTNDDINKIITSPRLLNILQNNNNNNNTSRHQEDNNHLQQQQYENN
nup153_phaeodactylum_jgi|Phatr      SGPVRSLAFGSDPNVDGYALLLVDDSQQGCIIYHIDDESKPTDMVPHQLD
                                                                                      

nup153_at                           STPPGSLRTLDECIASPAQLAKAYMGSRPSEVTPSMLGLRGQAGREDSVF
nup153_populus                      NSTP---IVLEEDVGSPTELAKSYMRSRPLKVSPSMLESQSQALRENPTV
nup153_scervisiae                   -----------------------MSSNTSSVMSSPRVEKRSFSSTLKSFF
nup153_Sparadoxus                   -----------------------MSSSTSSVVSSPHVGKRSFSSTIKSFF
nup153_Smikatae                     -----------------------MPASTASVMSSPRVGKRSFSSTIKSFF
nup153_Sbayanus                     -----------------------MTASTSSVMSSPREGKRSFSSTIKSFF
nup153_mus                          --------------------------------------------------
nup153_rat                          IDSTVFQAKKEKVDSQYPPVQRLMTPKPVSIATNRTVYFKPSLTPSGDLR
nup153_homo                         IDITDFQAKREKVDSQYPPVQRLMTPKPVSIATNRSVYFKPSLTPSGEFR
nup153_gallus                       LGITGFHSTRKQMESQHPPVQKLVTPKAISLSGSRTQYFKPSLTPSADSS
nup153_thalassiosira_122784         --------------------------------------------------
nup153_xenopus                      --------------------------------ANRSLYIKPSLTPSAVSN
nup153_danio                        LDISNYQAKRKRLEPSVPPVQKLVVPAAAAVSGNRSISFRPSLTPGGVSR
nup153_tetraodon                    LDALHSQAKKKRMDITLPPVQKLVVPSVAPVSGNRSMSFRPTLTPGGVSR
nup153_ciona                        RIVTHQAPINRSMLSRQSMRRKTIGPSILSTNKPPTTGMVSMAEATKRVR
nup153_drosophila                   QRRRFNASIYGSTSALSDSRLLSGSASNSGSASASSSPFYQGRTTFGGNS
nup153_Scast                        ------------------------MPLPATGFVKSQWANKKEAERRNRFG
nup153_apis                         PLASPFYSGNITFGGANAAGLYKQGRNLFNSSNEIQLKVPKRTSVEVKPS
nup153_candida_gla                  -----------------------MDTSIVQEKSQRPNVKRSISSTFKSLF
nup153_rice                         DGIGGSTSHGMAADHSIAADDPVCGASSPAELAKQYMNSRYSKENRPNSL
nup153_yarrow                       ATLKSLVSSLWSKFRGNSNSNTRQRRHSVAIEEGDTTAEIQRQQQENQHR
nup153_ostreococcus                 -----------------------MTPSSNDGRASDETREAPSSNAKTMWR
nup153_cryptococcus                 GRKTFAQTLEDGDHAHPMASPFRGLPTASPRPRQPSTIGLGRSATAANLR
nup153_phytoph                      SQQSKMLRISNSLRRRKSTSPSPHDSALAVIKQKKTITMEEFERLQKQLH
nup153_ustilago                     ISTRNSFSRRSRVPFSPGLFSEKGTPGQTSRAGSAGLRGASPAPSAGYSP
nup153_spombe                       SSRPFFTVLKRAFSSVLHPFTSGLDEKASGTASKDRKSGRAGTKSLLTPE
nup153_kluyveromyces                -----------------MSASYLEKPKRSISSTLASLFTKHDDTNSEDPN
nup153_c_elegans                    KIASDETSVNTSQNHRIGSRLRYLSPTALDRRTSASNGLEIDVDAVPDIF
nup153_candidaA                     AATANESYKSNQSTTYSPRGRKQDQIDNDIDLDGPILTNFESSDKRKRLS
nup153_pichia                       NTTAPFVSTLKSIYNYFKDKVPQSSSFKGVNTKISFPGYSDVKMVVDEPL
nup153_debaryomyces                 KGNNGGFGIAKLFNFLKPRSSQQYKQQKQRQNQIPSRNQQDASHIETDPL
nup153_naegleria                    NTIEQQQQLNDEHNVIKPIPTRRQSFNHSQLLQQQQPTTSDSINFPPSPI
nup153_phaeodactylum_jgi|Phatr      RGGFSSACWRSGGAASASPSGMGALALGTTDGVVHVYSYTNDGNTTPSSS
                                                                                      

nup153_at                           LNRTPFPQKSPTMSLVTKPSGQRPL-ENGFVTPRSRGR------------
nup153_populus                      LTNHTFTPKSPMISIAPRSSGHAEFPENGFATPRSRGR------------
nup153_scervisiae                   TNPNKKRPSSKKVFSSNLSYANHLEESDVEDTLHVNKR------------
nup153_Sparadoxus                   TNSNKKGPFSNKIFGSSFPHANHVEESDVEDTLHLKKR------------
nup153_Smikatae                     TNSNNKQPSNKKVSYSNLPYSNHSEESDVGNTLHVKKR------------
nup153_Sbayanus                     LNSNKKRLSNKKPSNSDIPYVNHLDDSDPESTLHVKKR------------
nup153_mus                          --------------------------------------------------
nup153_rat                          KTNQRIDKKNSTVDEKNIS-RQNREQ-ESGFSYPNFSI------------
nup153_homo                         KTNQRIDNKCSTGYEKNMTPGQNREQRESGFSYPNFSL------------
nup153_gallus                       KIHQRVDTKHKEMKEKSLPEEQRVEPSESNLTYPKFST------------
nup153_thalassiosira_122784         --------------------------------------------------
nup153_xenopus                      TNSRRIQPDKHN---ESTKNNLQSTSQSHSFSYPKFST------------
nup153_danio                        GVEKTS--RETVSALSSTVNAQHVNFFVHSTSTLSYPL------------
nup153_tetraodon                    PLDKTP--AEMVRDAALLYSGPRKGSPTIGYSAPAYPL------------
nup153_ciona                        SPNIPLSKESATWSIAKRVATSQPPSNTDIPHGPPAPI------------
nup153_drosophila                   GNNRLFSRSNLSSSAASSMLGLNSAGSSPAHQLHASMTGGIGYGMKAVDM
nup153_Scast                        RKNNRSSPISTTTEGRTMEKIFGRENTSRRISNSDNLN------------
nup153_apis                         NTAGIDSSGMSQTAKKILEALEHFSSPITDAKKIPLKMMN----------
nup153_candida_gla                  RSSSDTTKSDNCGDRNSEGKKRR---------------------------
nup153_rice                         RSQVLLKNKAEASNIAYDRRRPGGPFVQELSQFSNENSE-----------
nup153_yarrow                       VDNNDTNGIEDVVIEEDDVEVVEVDTAAFQWVNGDAAS------------
nup153_ostreococcus                 KVATPVRSATKIASALVGGFFWQGEDEGDGFEGGAK--------------
nup153_cryptococcus                 RHASVVSDLSMATAGDTVRSTSIRNLRDLEIHSPPGGSIS----------
nup153_phytoph                      DMVETTPHTQLAMAQAALANGLERPFTRGFPGPTSFPG------------
nup153_ustilago                     ARLREATPQRRNWNGINLAAASAPSVGDEMMREYLASRTLPG--------
nup153_spombe                       LTPHYLGKSPRIIRVSNRSHVRTIDGIEEKVHTNTFEP------------
nup153_kluyveromyces                ITRSHNEDISDSGSVVIKRQKRGFDGYEELVWNNEKIT------------
nup153_c_elegans                    FSTPAVSTNRKRQLTELDKQILPQSFRSESVKRSRFLN------------
nup153_candidaA                     IQGHPPASGIPRSSVYNSESLPQNKLRSYSIICTDLKTSE----------
nup153_pichia                       LHNFSSEKRRRLSAAAHLSNGYVPRSSSLKNNLGLYQS------------
nup153_debaryomyces                 VNNFSSSRKRTLSIQSLHNNDVVPRSSTLNSNFGSYTN------------
nup153_naegleria                    QSNQSIQHSQQQHTILSPTFNQYTSSSNNNNNNNQSSS------------
nup153_phaeodactylum_jgi|Phatr      LSSQLIHRGIISFPGDGDGWSCTHLDWYDDALVAGYGRVIPDEGDVTDVE
                                                                                      

nup153_at                           ----------------------------------------------SAVY
nup153_populus                      ----------------------------------------------FAIY
nup153_scervisiae                   ----------------------------------------------KRVS
nup153_Sparadoxus                   ----------------------------------------------KRVS
nup153_Smikatae                     ----------------------------------------------KRMP
nup153_Sbayanus                     ----------------------------------------------KRMA
nup153_mus                          --------------------------------------------------
nup153_rat                          ----------------------------------------------PAAN
nup153_homo                         ----------------------------------------------PAAN
nup153_gallus                       ----------------------------------------------PASN
nup153_thalassiosira_122784         --------------------------------------------------
nup153_xenopus                      ----------------------------------------------PASN
nup153_danio                        ----------------------------------------------SSTP
nup153_tetraodon                    ----------------------------------------------SSTP
nup153_ciona                        ----------------------------------------------AFLS
nup153_drosophila                   RPSDSGSLAETSVGQGGSKKPGTGLSNTTMRILNLLESYSTPLIDAKRMG
nup153_Scast                        -------------------------------------------------D
nup153_apis                         -----------------------------------------------NTS
nup153_candida_gla                  ----------------------------------------------KLLN
nup153_rice                         ----------------------------------------------LPVN
nup153_yarrow                       -----------------------------------------------IIN
nup153_ostreococcus                 --------------------------------------------------
nup153_cryptococcus                 ----------------------------------------------RDKD
nup153_phytoph                      --------------------------------------------------
nup153_ustilago                     ----------------------------------INPSVRRNLGLSVDEP
nup153_spombe                       -----------------------------------------------RKP
nup153_kluyveromyces                ------------------------------------------------DH
nup153_c_elegans                    ------------------------------------------------RS
nup153_candidaA                     ----------------------------------------------EELN
nup153_pichia                       -------------------------------------------------Y
nup153_debaryomyces                 --------------------------------------------------
nup153_naegleria                    -----------------------------------------------IKK
nup153_phaeodactylum_jgi|Phatr      NEDDAADHEALLFVFVLDDSFHVSTTSDLG-DVVPFFSVPKQGRHVFLTT
                                                                                      

nup153_at                           SMARTPYSRPQSSVKIG-----SLFQASPSK-----WEESL-PSGSRQGF
nup153_populus                      SMTRTPYSRVHATTGLQGTRTASDAFAGPSSSFQNAWENNG-FSGSKQGA
nup153_scervisiae                   GTSQHSDSLTQNNNNAPIIIYGTENTERPPLLPILPIQRLR-LLREKQRV
nup153_Sparadoxus                   GTSQHSDSLIQDNNSAPIIIYGTESTERPPVLPILPIQRLR-LLREKQRS
nup153_Smikatae                     GTLQHSESLTQDKNNAPIIIYGTDDTERPPVLPILPIQRLR-LLREKQRL
nup153_Sbayanus                     GTSQHNDHIVQDNSSVPIIIYGAEGIERPPVLPILPIQRLR-LLREKQKL
nup153_mus                          --------------------------------------------------
nup153_rat                          GLSSGVGGGGGKMRRERTTHFVASKPSEEEEVEVPLLPQIS-LPIS-SSS
nup153_homo                         GLSSGVGGGGGKMRRER-TRFVASKPLEEEEMEVPVLPKIS-LPIT-SSS
nup153_gallus                       GLSSGVSGGG-KMRRERGVHYVS-KSGQEQEVEEPVLPKIS-LPIS-TAS
nup153_thalassiosira_122784         --------------------------------------------------
nup153_xenopus                      GLSS--GTGGGKMMREKGSHYSTKPANEELDG--PVLPEIP-LPLS-TAA
nup153_danio                        AANSAALGGGKMKRER-AIRPSSKRPD-DEVAEEPDLPPAS-LPSN--FT
nup153_tetraodon                    AANSVTCGGGKMKRERSSMRASSKRHEEDEVPELPDLPPIS-LPISSTTA
nup153_ciona                        --SSAGMRSGGKMVRKTTSHYSTKKQEEEDDLPPLPLPSVP-LTLS--SN
nup153_drosophila                   SSIKEHQSSRQQRQGTPATPYLRSTSASRNVSVPNHINELA-ELRSNKLL
nup153_Scast                        SVKAAERLERSESSKPSIILYESSSNARPPALPILPLQRLR-ILKEKQKW
nup153_apis                         SINKKRTREEMTSTTKVGLRHLTRELTVPTVPDILKLRRRQKLQDTTVAA
nup153_candida_gla                  TVEEQNLDYSKHDSDDSIILFDPVHSTEGQRPPLLPILPRQRLKLLKYKQ
nup153_rice                         GYVTPGLHGRSAIYRMSCSPFFKGPSSSNDINMSPFSSSQTRANSLVSGC
nup153_yarrow                       AYKAAMLEKQEVGQRPERKRLALGSPERDAEEEDDDYMTGALVLHKGDQY
nup153_ostreococcus                 --ENRTMDVGRAMDEEQSVRTRGNGAGGARAGTTTTTGRIGEVGGATRTT
nup153_cryptococcus                 DDRMSVEGDSIRRKEGSVLDWFMHDQWEKPKSPASVAASNRLGTSMPRAA
nup153_phytoph                      YVPGSIANQNHGALTVRDERKEIATKSGVPFGKRPRNHENGPILLSGSAL
nup153_ustilago                     MITSSSVAGGSVMDETESITPSRLGKRDIDMSVDGDSERFGAAGTPSKRR
nup153_spombe                       KQKQDYTNSPTLFKRHDELSLKSLNSLHPSSALSKKLGSTSQHQIATPKS
nup153_kluyveromyces                PLNHNGIDDINYDERPNIFLYEGDSEHGVRPPVLTIEPKQRLRLLRMQQL
nup153_c_elegans                    LLEPTLNSSMNNERKMDMTWCGELTANHSPASSITNFSLLSRRSGATTNG
nup153_candidaA                     NDLEVRVTTKDNYNRSIGVSDVEDSSMSRDVSPFVNLPHAPNSDIITGAA
nup153_pichia                       RNNIQINEEEKNNDLERRLSTSYGDAVVKNTVPRVVNGSTISRDESPLHI
nup153_debaryomyces                 YYDNLKNENEVLDNDLERRLSTEYGSDLVKESILPTSKPEFRERDDSPMS
nup153_naegleria                    VLFPSNFKRKQSTTTTTTIEDKDEQEQQQPFKRIKHFEKSPSNVKTISET
nup153_phaeodactylum_jgi|Phatr      FAPSATHAPLLLVASNVATDVGVVRRTEENTWDLTDVPEGDNVMTPTNDD
                                                                                      

nup153_at                           QSGLKRRSSVLDNDIGSV---GPVRRIRQKSNLSSRSLALPVSE----SP
nup153_populus                      S---KRRSSVLDNDMGSV---GPIRRIRQKSNLLPMSGTLSIRGNGMVSN
nup153_scervisiae                   RNMRELGLIQSTEFPSIT---SSVILGSQSKSDEGGSYLCTSSTP-----
nup153_Sparadoxus                   RNMRELRLFQSTGLPSVT---SSVILDSQGKTDGKDSYLRTSSTP-----
nup153_Smikatae                     RNAREFNLLQSTRSPSVT---SSVILDHQSKTDDKDSYLRTSSTP-----
nup153_Sbayanus                     RNIRDRRLLQVSRSPSVS---SSMFLDPQDKADDRESYIRASTTP-----
nup153_mus                          --------------------------------------------------
nup153_rat                          LPTFNFSS--PAISAASS---SSVSPSQPLSNKVQMTSLGSTGNPVFTFS
nup153_homo                         LPTFNFSS--PEITTSSP---SPINSSQALTNKVQMTSPSSTGSPMFKFS
nup153_gallus                       LAPFNFSF--LTSSTVSS---PPSTVSTSVMNKVQPTS--NVGSPVFRFS
nup153_thalassiosira_122784         --------------------------------------------------
nup153_xenopus                      LPSFQFST--LSGSATSP---ISVTKPANST-----TCHLTSSSPSFTFS
nup153_danio                        LPTFTFSTPPPTSSLKSS---TAPLITPAAPS--------TPPSAPFTFS
nup153_tetraodon                    LPTFSFTSPLLTATISST---PSVTVTPAKSQEVKIKVSLSPPSVPFTFS
nup153_ciona                        LPSFNFGRPGSTSTPAVS---RPPQQR-----------SVVPKQPMYQFA
nup153_drosophila                   VPTMQQLLERRRLHRVTQ---NSRDVVHSQNVRAGGENNQEKPKPTAPYV
nup153_Scast                        RVAKDLRLLSRLPSHISSNTSGSSSLALLDSESKASDNSESILYHKSSTP
nup153_apis                         RKIISARSEPPPPQEYHLRTQTNEDLKHHGKTKGTKLEQEDTIEPVNLPN
nup153_candida_gla                  LKRIEQDFKELSALIKNN--------------------------------
nup153_rice                         RQVLKRRGAELENELGSIG---PIRRIRQKSNMMSTFRDARSSPRGNFLP
nup153_yarrow                       DDRNDEHYYYNNNDATSKMLSKSTAQKKQPNRYKVAIEARRAPARISKRP
nup153_ostreococcus                 RFANEAAAAETASDSPTPFTEIREFLRRGQMDRERMARSSAGGAYGEISA
nup153_cryptococcus                 PTPMRRGQMVWNQDDKVFMRESELKASQRPAPVHKNEAERILYTLEAMRK
nup153_phytoph                      RGQLTREERLMRKPRPSRLLTGAQRDAAARNAYSAAVAEKILSTLNKVQT
nup153_ustilago                     MVWHPELGFISHEELKAREPKLPSPKNEAERLLNVLETLRKPTATSRGLG
nup153_spombe                       SASLLNILRSLHDEQKNTLNISSVKQDRITEANPTCEKRKPSRSPSPMLS
nup153_kluyveromyces                RRARQFPLLQRQLQSAEN--------------------------------
nup153_c_elegans                    SLSTRTQEIFKKLEGANTPAKEVQRMSMLRAGIARPEKWGSFSESKVPNG
nup153_candidaA                     KYNDEYDDDKISDGGSVVYNEGALVMQKEFGSLYQDEDGNLIRPPFINLD
nup153_pichia                       LPSMENGLLAIDMDSSTTES-LDVLIDPEFAPLYTDDEGNLVRPPFINLD
nup153_debaryomyces                 GLMKPRPSILPEINEKENHEDMPLIIEHEFAPLYKDSDGNLVRPPFINLD
nup153_naegleria                    AKRILETLDQLSSPLIDVEKVPPKPLALRLSTVQRSQSRIKQSINDMNDE
nup153_phaeodactylum_jgi|Phatr      DEFTYPIGLCVIRVAQESQTVPIVLLAATDGSIGCWELLHQSQDDFFRLE
                                                                                      

nup153_at                           LSVRANGGEKTTHTSK----DSAEDIPGS---------------------
nup153_populus                      AARRLTSTEKPVLAGEPLKDNANSNVHGT---------------------
nup153_scervisiae                   SPIKNGSCTRQLAGKSGEDTNVGLPILKS---------------------
nup153_Sparadoxus                   SPIKKVSCTGQLPGESGENINVGLPILKS---------------------
nup153_Smikatae                     SPVRKGSCIELLVGESDGNTTVRLPMLKS---------------------
nup153_Sbayanus                     SPIKKAAYTGQLPGEGGDNTGIKLPVLRS---------------------
nup153_mus                          --------AAVLPP-ASIGFTFSVPLAKT-EFSGSNSSSETVLSS-----
nup153_rat                          SPIVKSTQADVLPP-ASIGFTFSVPLAKT-ELSGPNSSSETVLSSSV---
nup153_homo                         SPIVKSTEANVLPP-SSIGFTFSVPVAKTAELSGSSSTLEPIISS-----
nup153_gallus                       SPIVKSTEAEVLPP-LSIGFTFSVPVVKSAERSGSSDTPVTSLLT-----
nup153_thalassiosira_122784         --------------------------------------------------
nup153_xenopus                      SPIVKSTESNAQFSGSSVDFTFSVPAAKASSATSDESKVSAVSSA-----
nup153_danio                        SPIVKATAASPPSFSPSSGFTFSAPTMKMGPSFSNGK-------------
nup153_tetraodon                    SPIVKATPASTPSFSPS--VSAHVPVILRTCGLRNPV-------------
nup153_ciona                        SPTAQATLSTTTPTSDGPTFRFSSPNTSVN--------------------
nup153_drosophila                   APIDQSANHTQHTNKMRSRLSHQTRNKETRTAEEEAPPPLDLPQISFPDM
nup153_Scast                        SPVKKLSSNRLTNLSSTPSTSQESKLIRLES-------------------
nup153_apis                         IPLPISSLPNFNFMPSTNTTVVDETSIDKQDTFTFAS-------------
nup153_candida_gla                  --------------------------------------------------
nup153_rice                         SRTIGSDLTDGGSPIRDSPSSKRLLLGTG---------------------
nup153_yarrow                       KYVDSETQTSSVPISRRLPWSVDLQSLPQ---------------------
nup153_ostreococcus                 AVKPPSPFERAPAFDAHATPARERPMVAQ---------------------
nup153_cryptococcus                 TPLTDARKGDIPPLLGQSSRTLRRSINVP---------------------
nup153_phytoph                      PLEREAQKPTPSTSMSWAKYHLSIANDEK---------------------
nup153_ustilago                     QTKGASAQIHVPAPISDVSTTRSNKTQEGKQADG----------------
nup153_spombe                       KKKSVARASENEPSAKQNKSFSGNDSHKS---------------------
nup153_kluyveromyces                ------GLYRLTDGKNATIKNLLVNKLQS---------------------
nup153_c_elegans                    SATGTPPPPLKKAGDAIPSRIQLISKTMG---------------------
nup153_candidaA                     PRERYQLLQLKRSIELSESLQKRIKYMIN---------------------
nup153_pichia                       PRERYRLLQLKKSMQASEALQRRMKYMVN---------------------
nup153_debaryomyces                 PRERYHVLQLKKSIQASESLQNRIKYMVN---------------------
nup153_naegleria                    NDEEIPTKSMDLSNAKTTAKKDAIKSSKS---------------------
nup153_phaeodactylum_jgi|Phatr      PQLPSILPDDAVPPKVQRSTTTSPSTIVGGSKTSLFTEENPLSSANLTQM
                                                                                      

nup153_at                           ---------SFNLVPTKSSEMASKILQQLDKLVSTREKSPSKLSPSMLRG
nup153_populus                      ---------TFTPVPSKSSEMASKILQQLDVLVSSREKSPARLSPSMLRG
nup153_scervisiae                   ---------------LKNRSNRKRFHSQSKGTVWSANFEYDLSEYDAIQK
nup153_Sparadoxus                   ---------------LKNRTSRKKFQNQSKGTVWSADFEYDLSEYNAIQK
nup153_Smikatae                     ---------------LKNRTNRKRFEGQSKGAVWSVNFEYDLSEYDAMHE
nup153_Sbayanus                     ---------------LENKANREKFQSHSKGIVWSADFEYDLSEYDTMQK
nup153_mus                          --------SAQDITAVNSSSYKKRS-APCEDPFTPAKILREGSVLDILKT
nup153_rat                          --------TAQDNTVVNSSSSKKRS-APCEDPFTPAKILREGSVLDILKT
nup153_homo                         --------SAHHVTTVNSTNCKKTPPEDCEGPFRPAEILKEGSVLDILKS
nup153_gallus                       ----------RDTTTVNSISNKKEEKEEYDGPFKPAKVLKEGSVLDILRS
nup153_thalassiosira_122784         --------------------------------------------------
nup153_xenopus                      -----------AKTHAAVNSSAKNTDDEQVGFCKPAKTLKEGSVLDMLRS
nup153_danio                        ---------IVP-SVAPVKSVVIEEKEF-EGPFKPAKVLKQGSVLDILKG
nup153_tetraodon                    ---------LCLFFVFPVKPATSKSTDVSDGLFKPAKTLKQGSVLDLLKT
nup153_ciona                        ------------------EGKKMNEGTPPVVPAKPSPLLKKGGVMDILGN
nup153_drosophila                   ASAPKFDLIIKPTVPVVSKPSTTDPIQSSKSSNTNLSTTNSKQMPNFLAN
nup153_Scast                        -----------------LRNKSTRTPRKYKGSVWSVDFDYDVPESDIESF
nup153_apis                         -------------PIKVTTPRLKEKIKNSDGTISSDELKSGSVMDVLCSK
nup153_candida_gla                  -----------------KESYKPDNKLKFKSLLKKTDTKPKHSYKSNKWS
nup153_rice                         ----------------QSVEPAEARRNDEDGKISSDNVLAASPQSNKMAE
nup153_yarrow                       --------------ERMSRPGFYSANFELSDEESEDEVEAQGNVTAEEID
nup153_ostreococcus                 ----------------MATPGTTGVGASSPGYASVRRSYGASGTPSLLGT
nup153_cryptococcus                 ----------LATAAGGESAKQRKDKERFGDLGVSVMISPYGRRRVADRE
nup153_phytoph                      ------------KSLENGMAFDSDDVAPPTSTVPRVAFPQPSQKPATLTS
nup153_ustilago                     ---------IAPYTRYLRKAKMVQSADEQGGMRAKLKKVQRSTRMDVDDA
nup153_spombe                       --------------LTDIRDKENGETEVSAKNHVPHRSSRRRRRHQRLIP
nup153_kluyveromyces                ------------------DKKNHRVSDNPKSKKWKADFQYDLSEYDILKN
nup153_c_elegans                    --------------MSARRAPYWTDLTRKRTSSKNGDTGSSDSMKSLNGN
nup153_candidaA                     --------------PNETNGKRIPGTNKVEMSTQTHDLNYLSTKLNFKKR
nup153_pichia                       ----------------PSETVSKAINPQSNMVETSTQTHDIAYVDKLLKF
nup153_debaryomyces                 --------------PNETQSKPLYETNKVETSTQTHDLNYLENSLNLSGL
nup153_naegleria                    ------------TLNGKKKSTSFDISQSDETPIKRKTQSIRKDSTPYARK
nup153_phaeodactylum_jgi|Phatr      PMATGGKDDRFSFGAVNDSGGASFFVDGITNPEVGSRLPPTRNLSGAVSE
                                                                                      

nup153_at                           PALKSLQNVEAPKFLGNLPEKK----------ANSPDSSYQKQEISRESV
nup153_populus                      QALRSLEDFDSSKLLEIVNDNNKLDAKPNTSLPDARESVFKMKDKIEENG
nup153_scervisiae                   KDNKDKEGNAGGDQKTSENRNNIKSSISNGNLATGPNLTSEIEDLRADIN
nup153_Sparadoxus                   QNNNGNDINADGDQTTIGNRKNNKNNGSNGNLATCPNPTSEIEDLRSDIN
nup153_Smikatae                     KDHKSKITDAGGDQTIACIKKNSISNDLNGNVATNPKPTSEIEELRSDIN
nup153_Sbayanus                     QQNNKTITSTGKNETDTSNNDN-KNNDVNGNVAENSISANDFEDLRSDIN
nup153_mus                          PGFASPKVDSPALQPTTTSSIVYTRPAISTFSSSGIEYGESLKAGSSWQC
nup153_rat                          PGFMSPKVDSPALQPTTTSSIVYTRPAISTFSSSGVEFGESLKAGSSWQC
nup153_homo                         PGFASPKIDSVAAQPTATSPVVYTRPAISSFSSSGIGFGESLKAGSSWQC
nup153_gallus                       PGFTSVKTHSSASAQPITSTAVYTRPAISSFSAG---KETPKQASSYWQS
nup153_thalassiosira_122784         --------------------------------------------------
nup153_xenopus                      PGFSSLPSLLTSESTLNRSTPTLSKTVGNTFSPANVSLGVGSKQFGLWQC
nup153_danio                        PGFASPS------QNSTDKPLQSTSTTTSSPFSGFGDKFRPPAGS--WNC
nup153_tetraodon                    PGFSSPVPTGPAPQQTAASPPATTTTSSTSSSAGFGDLFKAVPG---WNC
nup153_ciona                        STPLKPTTKSCEACETPKPGPKPITAKPLAQTNTSGGFMAPKMTTDKWEC
nup153_drosophila                   PQPAAPIVNFAANGNVSAISKPSKRTFTFSEPTPLSNFQENCIPKPKINR
nup153_Scast                        DANNAPTASIASKVIVDTSSPK------------SNLLAQRIPSVNSKNL
nup153_apis                         SEKSNESKMQLDSDKETTINKINTNNDSETHCFTCKAIKSNLKDKKISEI
nup153_candida_gla                  AMYEYDPSEFDESETLVVEEDKRQTPINFEIQKANTPLSNRLIEVPDSTK
nup153_rice                         KIFEQLNIIVPSPKEKLSLPQFAAGNASCSMSKQPVRQGNEPNGTSDPSS
nup153_yarrow                       NLNKPLPFDLKATFLKHRTPSKRAQKTDESSSPVYTLNRAATKATTKLVE
nup153_ostreococcus                 RGRTAIKPTILEPPMEQTPTPPRASLKRDRELTIMDLERERARVTTPRRL
nup153_cryptococcus                 AREVRKHSRMESQEYRPSPTPSDARSETASQISGAQIEYLAPKESSPSPS
nup153_phytoph                      GSVPKASTTPMKGATSSSNDGTAFSPQAVSMTPALTRVPEQAKFEKIGEF
nup153_ustilago                     ATQESAASESEDAEQDVEEEQEADDREEEEPTPPQPEPIRRSRRLQHHDP
nup153_spombe                       IIYETLEQMDLRKPVLVNAEVQTDSNPGNTMFIDKQDIYHRLSTPTSRKR
nup153_kluyveromyces                DKKTKPVSASMGNLESPKLPHPLLKRSTSSKKHVNTFDQTGVPSGSGLTD
nup153_c_elegans                    FATAELSSLFSLDLPAPKKTASTASTTTINSSNSRKQHASIMKGPDGKPV
nup153_candidaA                     SPSLSFDRTEVSRPIKKPKRKGFAMKEFLYDVNEEKPVSSTSSLNGALGS
nup153_pichia                       KQRRIAIPKRIKKAHRLKNTQGYFVGEFYYDVDKIDANNKSSNMLNGYLG
nup153_debaryomyces                 KRRLLSKKECTKNKRAKNSKGYFTGEFLYDDIESNEKSKDKLHGYLGDVT
nup153_naegleria                    VQEQQQEDDEEEEEEETFEQVNREKSKLLSNVPTPAFNISSIKFDSPSLT
nup153_phaeodactylum_jgi|Phatr      QKEVTKISTSVERPPALGETTPHVMVQSDYQQPADTFKRTASSPVDSPGF
                                                                                      

nup153_at                           SREV---------------------------------LAQSEKTGDAVDG
nup153_populus                      PSKS---------------------------------ILPYDKSASAVNG
nup153_scervisiae                   SNR-------------------------------------LSNPQKNLLL
nup153_Sparadoxus                   SNR-------------------------------------LSNPQKNLLL
nup153_Smikatae                     SNR-------------------------------------LSNPQKTLLL
nup153_Sbayanus                     SSR-------------------------------------LSNSQKNLLL
nup153_mus                          DTC-----------------------------------LLQNKVTDNKCI
nup153_rat                          DTC-----------------------------------LLQNKVTDNKCI
nup153_homo                         DTC-----------------------------------LLQNKVTDNKCI
nup153_gallus                       DPCD---------------------------------PCSQNKAADSKCV
nup153_thalassiosira_122784         -------------------------------------------SEDATAA
nup153_xenopus                      SAC-----------------------------------FHENMSSDSNCI
nup153_danio                        GTC-----------------------------------MLQNKPSDKKCV
nup153_tetraodon                    DVC-----------------------------------LVQNKPSDTKCV
nup153_ciona                        DTC-----------------------------------MIMNANSRLSCE
nup153_drosophila                   KYTFSAPAPLDDLRITNKQSQPTINGTPSSKEWECDTCMVRNKPEINKCV
nup153_Scast                        DTN------------------------------------PVSDIQRKILL
nup153_apis                         STSN------------------------------------NANELKTTVK
nup153_candida_gla                  KIT--------------------------------------SAESDVLFN
nup153_rice                         SQK----------------------------------FQPMDSVKHSLDP
nup153_yarrow                       DAT------------------------------------ATESVEEQPTK
nup153_ostreococcus                 ESA-------------------------------------AHSPGPGALA
nup153_cryptococcus                 APTP----------------------------------RRSSRLNRTNAV
nup153_phytoph                      KFT------------------------------------LPHRVDGVNQV
nup153_ustilago                     RTQQVAHTP---------------------------VKQADKPAGATQLK
nup153_spombe                       QTLEKG-----------------------------------HIKAFSAVD
nup153_kluyveromyces                VQS-------------------------------------RLLQGKTLQK
nup153_c_elegans                    SRN----------------------------------TFKLSDDIEEVDE
nup153_candidaA                     ISKP-----------------------------------KFNSQPKTQDK
nup153_pichia                       TVS-------------------------------------KPSFHDNKTE
nup153_debaryomyces                 KPKFN----------------------------------NTTAISKNDKS
nup153_naegleria                    SPFTFN---------------------------------NTNTTTTTTTK
nup153_phaeodactylum_jgi|Phatr      GGVTTLKTSDGKMTAVDGEAIVFGSGSAPAFGSGSSFSFGTLAHSSSSAA
                                                                                      

nup153_at                           TSKTGSSKDQDMRGKGVYMPLTNSLEE-------------HPP-KKRSFR
nup153_populus                      MGATSSMKNDVAGVKTTAFPVTSTIVQ-------------SPQQKKRAFQ
nup153_scervisiae                   KGPASTVAKTAPIQESFVPNSER-----------------SGTPTLKKNI
nup153_Sparadoxus                   NGPASTIAKTAAMQKNSVPNLES-----------------FDTPILKKTT
nup153_Smikatae                     NGPASVVAKSPAVQDDSVHTTKL-----------------FDTPILKKIV
nup153_Sbayanus                     NGSTSIVTKNATVPKASAISVKP-----------------LDTPTLKKIT
nup153_mus                          ACQAAKLPLKETAKQTGTGTPSKSDKP-ASTSG-----TGFGDKFKP-AI
nup153_rat                          ACQAAKLPLKETAKQTGIGTPSKSDKP-ASTSG-----TGFGDKFKP-AI
nup153_homo                         ACQAAKLSPRDTAKQTGIETPNKSGKTTLSASG-----TGFGDKFKP-VI
nup153_gallus                       TCQAAKVSTAESTKQTTSSSPSGSTKAAAPPVGM----LGFGDKFKA-AP
nup153_thalassiosira_122784         AAAAAKPSDGE----------------------------GWGSMFKASEE
nup153_xenopus                      SCSAVKPRPTETSKKLPASPPSSNTKSTVPLSST----PGLGDIFKK-PA
nup153_danio                        ACLAPQPNTDSSK-SDSKPAEAP---------------ASISSLFAP-PA
nup153_tetraodon                    CCMTPQPESSSSAPSDGKPPAASSAGPESSSSTSTTTTAGFAAVFTK-PA
nup153_ciona                        ACQSPKPGSKSEFGAKSAAQTSKVT---------------FSFGAPKTGE
nup153_drosophila                   ACETAKPVASAAPVQAPLPPSTAAIDTQS--------FVGFGDRFKK-ST
nup153_Scast                        NGSAKSLVEKPESASGAPTILPIIR--------------------KKDEK
nup153_apis                         DHFGLQFKLSSNQWECTSCFLRNKQND-------------TKCIACNALK
nup153_candida_gla                  IPKAKKPSANGTSSNILSEKPVIKN--------------------ASKLP
nup153_rice                         ELNGSPSSKDKLRKDGSSKLLSHSFKD-------------LGNKDIRSDN
nup153_yarrow                       ALPAPESVAPAILSTSVVKPSAGFDFG--------------GNKDRKNDA
nup153_ostreococcus                 RESASPAYHTPSAKPVTSAVTTDTAKR--------------ILQTLDRLA
nup153_cryptococcus                 EETTPKANRRSTRRGAPKQPAPVHEEEPVTRSSR------STRRTKKTVV
nup153_phytoph                      GVNDEDTRVKFVFSPPPKMREPPVKVS--------------SQKTAANGI
nup153_ustilago                     SALKATPFRTATQPQATPVKALAETPKPASHRIPLSAASKVPSSTVKKDN
nup153_spombe                       EDLDEIFACEDDVHYTALPKQNPKSER-------------ILEPIIASPK
nup153_kluyveromyces                NPKIAQEVVAPTLSLKPIVKEKISEDK-------------------VLNA
nup153_c_elegans                    DSQKLPPIPTTTLQNPQPLKLAPEYAP--------------KRGFLDDLA
nup153_candidaA                     SMTQIISREDEEPSFKTFGNKTGRDRE--------------TFGVINNAK
nup153_pichia                       EKFEKSTTNADESEPFTKFGKSNARGR-------------LDEKISNQKD
nup153_debaryomyces                 ASVQPRKDESQIFNRFSNQNVKSTDNRIG-----------LDNSLLNNEK
nup153_naegleria                    ETTTIPTTTITITNTDKEVTQKDEDSD-------------EEIDILSSSE
nup153_phaeodactylum_jgi|Phatr      FSSSPMNNSQSAFENIFGPKPTFSSTATNMAKPLFG-----LTKSMEGKK
                                                                                      

nup153_at                           MSAHEDFLELDDD-----LGAASTP-------------------------
nup153_populus                      MSAHEDFLELDDDDDYLNRTVSGML-------------------------
nup153_scervisiae                   EPKKDKESIVLPTVGFDFIKDNETP-------------------------
nup153_Sparadoxus                   EPKKDKESIVLPTIGFDFIKDNETP-------------------------
nup153_Smikatae                     EPKKDKESIVLPTIGFDFIKDNETP-------------------------
nup153_Sbayanus                     ESKKDKENIVLPTIGFDFIKDNETP-------------------------
nup153_mus                          GTWDCDTCLVQNKPEAVKCVACETP-------------------------
nup153_rat                          GTWDCDTCLVQNKPEAVKCVACETP-------------------------
nup153_homo                         GTWDCDTCLVQNKPEAIKCVACETP-------------------------
nup153_gallus                       GTWDCDTCLVQNKPEATKCVACETP-------------------------
nup153_thalassiosira_122784         GSWKCGVCMVSNGASATSCAACETP-------------------------
nup153_xenopus                      GMWDCDTCLVQNKAEVTKCVACETP-------------------------
nup153_danio                        GSWECDTCLVSNKPDAVKCVACDTA-------------------------
nup153_tetraodon                    GSWDCDTCLVRNKSDAVKCVACETA-------------------------
nup153_ciona                        KKWECDGCMLMNDPKFDKCPACTTP-------------------------
nup153_drosophila                   TAWECDACMLSNKAEASKCIACETPRKTVAPKVNNFSPLITNAKSNEW--
nup153_Scast                        LGDTNSNNIVLPTVGFNFLTEKDTP-------------------------
nup153_apis                         PDIKQEIKFVKNKERFEECPKCKSKDFEKTTCSCN---------------
nup153_candida_gla                  TGLPKQENVLLPTVGFDFIKDSNET-------------------------
nup153_rice                         VALSSVAATTSSKPGFKMAVFEDLPEFDD---------------------
nup153_yarrow                       AANKLGDDTKPKPFSFGGAKDDDKS-------------------------
nup153_ostreococcus                 GARTATPMGVAAARPSLFATRPTQP-------------------------
nup153_cryptococcus                 ERSTSPTPPPAPPSVPSIIATAPSPG------------------------
nup153_phytoph                      GAAPFDFMPSSPKTKTTEWASKPPK-------------------------
nup153_ustilago                     FAVKASISDPTAPRERSSLRQGAAKTSR----------------------
nup153_spombe                       DNTSDKGLLTKSAPTFEELQASITP-------------------------
nup153_kluyveromyces                NGPSVGFDFMNRDSTSIFPGSTDTP-------------------------
nup153_c_elegans                    FSFTAPVDLVTAVGTAKTASTASSH-------------------------
nup153_candidaA                     LTLDPEYLEKTSSSSISDIIKLKEP-------------------------
nup153_pichia                       LKLDSSYVEKSKKYAEIIKLKEDTP-------------------------
nup153_debaryomyces                 VNVSLDSDYVTNAEKISNIIKLKAD-------------------------
nup153_naegleria                    DEKETTTTTTASSGGFKFSGVLSNN-------------------------
nup153_phaeodactylum_jgi|Phatr      TEEPESPALIAKPSEDDEELGIQGPLAQKAGHVFDEIDDGRKGYVAASNI
                                                                                      

nup153_at                           ------------------CEVAEKQNAFEVEKSHISMPIGEKPLTPSEAM
nup153_populus                      ------------------AEGREKIGSELVERKTIGAEAIVLEKSPALSE
nup153_scervisiae                   ------------------SKKTSPKATSSAGAVFKSSVEMGKTDKSTKTA
nup153_Sparadoxus                   ------------------SKKTSPTAASSAGAVFKSNLTMGEKDKSTKTV
nup153_Smikatae                     ------------------SKKTSPTTSSSAGAVLKSSSTIGENNRSTDTA
nup153_Sbayanus                     ------------------SKKTSPVTNVFPDTGMRLDSARSDIDKPTNVS
nup153_mus                          ------------------KPGTGVKRALTLTVASESPVT---ASSST---
nup153_rat                          ------------------KPGTGVKRALPLTVASESPVT---ASSST---
nup153_homo                         ------------------KPGTCVKRALTLTVVSESAET---MTASSSSC
nup153_gallus                       ------------------KPGMGVMPTLALPVTTESSVT---VTSSSSS-
nup153_thalassiosira_122784         ------------------KPGEEGK---------SGNAT---LSTQT---
nup153_xenopus                      ------------------KPGTCIKATLLIP-STTKSIN---PATNTLAF
nup153_danio                        ------------------KPGTGVKSSLTLLAASESSSSTTTTATTTAAA
nup153_tetraodon                    ------------------KPGTGLKTSLTIPSAFS-----AIKAESAPAS
nup153_ciona                        ------------------RPGASANTLTQPSKGFSFGAP-----------
nup153_drosophila                   -----------ECSVCLVRNKVEVSKCVACESAKPGATMALPATSNIAVA
nup153_Scast                        -------------------SKKFTLDVKSKSLEAPIKSSLGKKPKATSGL
nup153_apis                         ------------------TFKSNELKITPQKNTNSATDTTDISANEDNRT
nup153_candida_gla                  -------------------PSKTLPSKNKPQLVNIDKTTDIIDSEKPKAP
nup153_rice                         ------------------DQEAPIPSKNSMGKTEVKTTDKKIDLKKEQKV
nup153_yarrow                       ------------------KPSFSIGAGPKDGDKPLPSFSFAGSKDGDKPK
nup153_ostreococcus                 -----------------VQAPSPVGAAFDKQVTPTSATFVATPKSGVSFA
nup153_cryptococcus                 ------------------KPSTSDTYQPRAVDQMPRGGSSLRARSDTSKR
nup153_phytoph                      ------------------TKESEKPKAAEKPVAPKDETEKPSTVDSAPAA
nup153_ustilago                     -----------------THQSSGKFSAWDEDEEQEDLPEASDLAKIKLPT
nup153_spombe                       ------------------KPVKTSPNDTALTLANAEDNKTFEHQPLSKDT
nup153_kluyveromyces                -----------------TKPTVSKNISFGNTKLDLFNNDKQKLTAPSQDS
nup153_c_elegans                    -------------------KASESSSESNAESTEKQTSESSGNESDSEES
nup153_candidaA                     --------------------TTLESSKPNKPTTGPSSGFKFDIKKNDFES
nup153_pichia                       --------------------VDEKKKESHSLGPSSGFKFNIKGDQLDSII
nup153_debaryomyces                 --------------------SSNKPKEKELVQPSSGFKFSINSNDINSII
nup153_naegleria                    --------------------TNEKKDDESKTTTSSSSSMGGFNFGGVLAE
nup153_phaeodactylum_jgi|Phatr      EDLLDRLGEGFHGSELDLQVSLIDPSGTGQLQRSAFVQWYVNHVDGGIRD
                                                                                      

nup153_at                           PSTSYISNGDASQGTSNGSLETERNKFVAFPIEAVQQSNMASEPTS----
nup153_populus                      VNSPSTSTLNQKNAGIDGSVIAEKS--ISFTSLATPLPAMTDK-------
nup153_scervisiae                   EAPTLSFNFSQKANKTKAVDNTVPSTTLFNFGGKSDTVTSASQPFK----
nup153_Sparadoxus                   ETPTLSFNFGHKANKPKVADNSVPSTTLFNFGRKPDTAPSANQPYT----
nup153_Smikatae                     QKSTLSFNFGKKSSEPKAAENSVPSSTLFNLSGISDSASLVNKPFT----
nup153_Sbayanus                     ETPKLSFNFGQKTNEPKITEESASSPPLFNFGGKSETASSIEKPFS----
nup153_mus                          TVTTGTLGFGDKFKRPVGSWECPVCCVCNKAEDNRCVSCTSEKPG-----
nup153_rat                          TVTTGTLGFGDKFKRPVGSWECPVCCVSNKAEDSRCVSCTSEKPG-----
nup153_homo                         TVTTGTLGFGDKFKRPIGSWECSVCCVSNNAEDNKCVSCMSEKPGS----
nup153_gallus                       TDTTVTLGFGDKFKKPKGSWDCATCFVSNKAEDSKCVACQSEKPGS----
nup153_thalassiosira_122784         -ATAGSIGWGSMFKAS----------------------------------
nup153_xenopus                      ASCSASIPNEEMFKKPMGSWECTVCHMQNKTEDNTCVGCKAEKPG-----
nup153_danio                        LTSTGLLGLGDKFKKPEGAWDCDVCMVQNKAQDLKCVACLTAKP------
nup153_tetraodon                    PASTGFVGFGDKFKKPEGAWECDTCMVENKAEDTKCVACMNTKPGNGFLL
nup153_ciona                        -AATAVTTVACTAPKPGSTISTKQVSSEKTSGFKFGGPVSQSFPKS----
nup153_drosophila                   TPSIITDGFGDRFKKSATAWECDACMLSNKAEASKCIACETPRKSS----
nup153_Scast                        KFSFQPTNEDDKHSVPILPKQSSLKMLPTMESTGGLSSTPTN--------
nup153_apis                         NTSTNTFSNIDKLKSSKDTWECPSCMVRNLISIDSCPCCNTAKPSVG---
nup153_candida_gla                  LFSFGNNKTNATEKQEATIAENDKTGLAMDKPKAFSFGLNKEKPGQ----
nup153_rice                         EPILFKQKVESNSVQKAVSSPVSEKPIASALKDARPLGLFSPNDPE----
nup153_yarrow                       PSFSFGRATGDSDKAPKPSESKPSFSFGSSKSAEEKPNFSLGAEKT----
nup153_ostreococcus                 TSPMPFISASSSGRAPTTPYPTSAEPEIETPNFKFGEDSTLLATGK----
nup153_cryptococcus                 THQSAASYSRSQTPPTSGRYSAKDEDLPDMEELEKASKIALPSFSG----
nup153_phytoph                      STNGVVNPLARFMQLKPGQWKCPGCSVLNEATSAKCPCCETANPAG----
nup153_ustilago                     NMFPSGFSFGNSTLTPESSDTAAAKKVDTTSEPVAKPATSSSSSTGGSLL
nup153_spombe                       EAPKSQFSSSPTKESTTRKSEVEPPSPSKEIKSSHFSVPEFKFEPK----
nup153_kluyveromyces                EELPRKKKEFSSTEDTVKPFPFTSSKSLETSTEPSKPAFSFDAVKK----
nup153_c_elegans                    EDSEVDVGEENGSEVKESRPQTSADTISSAGGSNQSSKDSSPKVAK----
nup153_candidaA                     IINDRKQNQEILAKSKLANETVPENVKSTDSNQSAKPGLFGSKPVP----
nup153_pichia                       KKREDDDKLVKQAKSKLAQIPLERQKLKSDIKYSFGAQKDKTAHS-----
nup153_debaryomyces                 NKKQEDDELVNKSNETLNKDGDGTKPSFSFGASAEKKDNTNQSLLS----
nup153_naegleria                    KKSDDKKQDDKKEETQSFGFKFGGVLANSNIPTITTTITEKKSEES----
nup153_phaeodactylum_jgi|Phatr      VSDSRSLDSDDRAEREEEREHTRKRFMDMAVEDQFGYAVDASDFGKLMES
                                                                                      

nup153_at                           --------------------------------------------------
nup153_populus                      --------------------------------------------------
nup153_scervisiae                   --------------------------------------------------
nup153_Sparadoxus                   --------------------------------------------------
nup153_Smikatae                     --------------------------------------------------
nup153_Sbayanus                     --------------------------------------------------
nup153_mus                          --------------------------------------------------
nup153_rat                          --------------------------------------------------
nup153_homo                         --------------------------------------------------
nup153_gallus                       --------------------------------------------------
nup153_thalassiosira_122784         --------------------------------------------------
nup153_xenopus                      --------------------------------------------------
nup153_danio                        --------------------------------------------------
nup153_tetraodon                    L--------------------------------DYISGSATGIYLFVFSE
nup153_ciona                        --------------------------------------------------
nup153_drosophila                   --------------------------------------------------
nup153_Scast                        --------------------------------------------------
nup153_apis                         --------------------------------------------------
nup153_candida_gla                  --------------------------------------------------
nup153_rice                         --------------------------------------------------
nup153_yarrow                       --------------------------------------------------
nup153_ostreococcus                 --------------------------------------------------
nup153_cryptococcus                 --------------------------------------------------
nup153_phytoph                      --------------------------------------------------
nup153_ustilago                     G--------------------------------RLGG-------------
nup153_spombe                       --------------------------------------------------
nup153_kluyveromyces                --------------------------------------------------
nup153_c_elegans                    --------------------------------------------------
nup153_candidaA                     --------------------------------------------------
nup153_pichia                       --------------------------------------------------
nup153_debaryomyces                 --------------------------------------------------
nup153_naegleria                    --------------------------------------------------
nup153_phaeodactylum_jgi|Phatr      MGTTYCEEEHVETIKKLQKKPRNMIYLDDFCDWYVAWLFNGDEDSVSEKD
                                                                                      

nup153_at                           ------KFIQGTEKSSISS-GKPTSEEKRIPLEEPKKPAAVFPNISFSPP
nup153_populus                      ------QAVVNQKLASISDEGAQPNYSNASPQIFSSREKVALPKELNGTS
nup153_scervisiae                   ---FGKTSEKSENHTESDAP--------------PKSTAPIFSFGKQEE-
nup153_Sparadoxus                   ---FGKTSEKGEKHTESEAPTLSFSKPAPFSDIPPKSTAPAFSFGKHKEK
nup153_Smikatae                     ---FEKPLEKDGERTKREILTFSSSKPECASDITSKSTASAFAFGKHKSN
nup153_Sbayanus                     ---FGKATERKEMSMKPQAPAFSFSKPATLSDTAPKSAAAAFSFGKHDKN
nup153_mus                          ---LVSASSSSPAPVSLSSGGCLGLDKFKKPEGSWDCEVCLVQNKADSAK
nup153_rat                          ---LVSASSSNSVPVSLPSGGCLGLDKFKKPEGSWDCEVCLVQNKADSTK
nup153_homo                         ---SVPASSSSTVPVSLPSGGSLGLEKFKKPEGSWDCELCLVQNKADSTK
nup153_gallus                       ---SVPVTSSSASAFAAPSGDLLDLDKFKKPEGSWDCEVCLVQNKAEATK
nup153_thalassiosira_122784         ------------------------------EEGSWKCGVCMVSNGASATS
nup153_xenopus                      --------TVKSVPTAAPSGLLGLLHQFKKPTGSWDCDVCLIQNKPEAAK
nup153_danio                        -AAAAPLSTPASAPVSSAAPLLGFGDKFKKPEGSWECDVCCVQNKADDQQ
nup153_tetraodon                    KGASAEASAEASTPAS-AAPVLGFGDAFKKPEGSWECDVCLVQNKAADGA
nup153_ciona                        --------------------------------KTWECMVCMLHNTEDKQK
nup153_drosophila                   ---TPIANSSYPSINNNLPAGSGFDISFTRKANMWECQTCLVMNKSSDEE
nup153_Scast                        -----------------------------------MSSKLLFSFNQPTKE
nup153_apis                         ----------ITTKNIVSTFPNGFGDKFKKPDGAWNCNTCMIQNEAKITI
nup153_candida_gla                  --------------------------------TLLGNTSSKFSFGTSGSL
nup153_rice                         ---------NRATHDVPSDNNNGFKFPHVPSGTLLESSVSQLPLASNKDD
nup153_yarrow                       ---------------------------KETNETNTKPHETSFSFGAKKDA
nup153_ostreococcus                 --------------------------KPKAPSGPVASVPIKFTFGEGQTT
nup153_cryptococcus                 ------ISFAGLKPSGDENASNNTMPSKSVTTPAAPLPPLSLPRAGGPLA
nup153_phytoph                      -----------------------------ASAPKVTAPLASKPAGSISSS
nup153_ustilago                     -IDSSGSTETTEKKDEPKPAAAMPSFSFSAPSKDAPNTMPKFSFGANTAP
nup153_spombe                       -------------TEATTDKKLNVPKFEFKPTATADVQTNRLKENEPKPT
nup153_kluyveromyces                ------------------------------NNTATANGGTKISDGAPSFT
nup153_c_elegans                    ---------------DAEPVVVAPAPVVDAGSKKWECQSCFCSWDSTLSE
nup153_candidaA                     -----------------SQEAPKKKRNLSDSESDDKPPVPSFSFGSANTS
nup153_pichia                       ------------------------------KIENPTLPTLTFGKNEGKKE
nup153_debaryomyces                 --------------------------FDSSGVKKDFSSEPAFSFGARNEL
nup153_naegleria                    ---------------DDDDIISSSEEEEEEPKKKEITSVGGFKFSGATDK
nup153_phaeodactylum_jgi|Phatr      DQDIAKGKEDKGLSPYGTAGGWGDTFKKQGDSGGWKCDVCMVHNESSLTK
                                                                                      

nup153_at                           ATGLLNQNSGASADIKL----------------------------EKTSS
nup153_populus                      QTFHFSNKTG-----------------------------------DKVAP
nup153_scervisiae                   ---NGDEGDDENEPKRK----------------------RRLPVSEDTNT
nup153_Sparadoxus                   QGENGDKDNDDEEPRRK----------------------RRAPVNEDTNA
nup153_Smikatae                     SEQGGSIGDDDNGPRRK----------------------RRAPVNEDTNS
nup153_Sbayanus                     DEQDGDD-DDANEPRRK----------------------RRAQTNEIVNT
nup153_mus                          CIACESAKPGTKSEFKG------------------FGTSSSLN--PAPSA
nup153_rat                          CIACESAKPGTKSEFKG------------------FGTSSSLN--PAPSA
nup153_homo                         CLACESAKPGTKSGFKG------------------FDTSSSSSNSAASSS
nup153_gallus                       CVACESAKPGTKAEFKG------------------FDASAVSTN-AALPS
nup153_thalassiosira_122784         CAACETPKPGEEG-------------------------------------
nup153_xenopus                      CIACESAKPGTKAEPKGT-----------------FDTVKNSVSVAPLSS
nup153_danio                        CVACQSAKPGAKIESKGFSSSFG------------VQSNSTDSNTSGFKF
nup153_tetraodon                    CVACQTSRPGAKAEPKGKRREQKGD---------TIGFPRPDNYSSLFSF
nup153_ciona                        CAACETTRPGAIIISPIK--------------------------------
nup153_drosophila                   CIACQTPNSQARNSNSES-------------------ALISSISSSSASF
nup153_Scast                        NQKEDELNEEEEPRRKR-------------------------------RA
nup153_apis                         CVACGDSKPGSKKSDNS---------------------------------
nup153_candida_gla                  SGESDATTKADNASQTN---------------------------------
nup153_rice                         KLISASSSIFGLKQSSTP--------------------------DSEQTN
nup153_yarrow                       SVAAPSFSFGAKPEEKKP-----------------------------EEK
nup153_ostreococcus                 PLFTKKSVAAAPVKTTTT--------------------------------
nup153_cryptococcus                 RLGVASTRPRASSPLAAG--------------------SIVAAPDSPPTM
nup153_phytoph                      GFSFGAPAADAKMDADKP-------------------------TAGSITA
nup153_ustilago                     ISTAKDDDSSTKRSTAPP------------------TSDFFSKPVEPASK
nup153_spombe                       FFAQLPSKTQETPSITEN-------------------------KPSFFSQ
nup153_kluyveromyces                FGDLSKTKKETKKAETSK--------------------------------
nup153_c_elegans                    CGACGEARPGGSGTGPKS--------------------QPKPSEKQLVSN
nup153_candidaA                     KSATPSLFGNKEKSSTTTS----------------------LFNITNPKS
nup153_pichia                       GSLLSSSKNPAPAPINLG-------------------------KKEEISD
nup153_debaryomyces                 DGTSEPTLKRGRVSEEKG--------------------------------
nup153_naegleria                    KSDDKKEESNTTTTSSSS--------------------------------
nup153_phaeodactylum_jgi|Phatr      CAACETPRPGHRDTESLAIPESKCSGSIGPSGFTFGVPAASAISKTEGSG
                                                                                      

nup153_at                           TAFGVSEAWAKPTESKKTFSNSASGAESSTSAAPTLNGSIFSAGANAVTP
nup153_populus                      FAF-SSPVLSDPSVPKLGLSSDAKPEGFSFTSVATGATELVTRDP-GLDK
nup153_scervisiae                   KPLFDFGKTGDQKETKKGESEKDASGKPSFVFGASDKQAEGTPLFTFGKK
nup153_Sparadoxus                   KPLFDFGKNSSQKEAKNEKSEKVTSEKPSFVFGSSNKQTEHASPFAFGKK
nup153_Smikatae                     GPLFDVDITSGHKDAKEKEPEDVTSEKPSFLFSSHKKQHGHAPSFVFGKE
nup153_Sbayanus                     KSLFSLDNKG---EANKVEPEKSTLEKPSFAFGSSNKQGESKPSFAFGKK
nup153_mus                          FKFGIPSSSSGLSQTLTSTGNFKFGDQGGFKLGTSSDSGSTNTMNTN---
nup153_rat                          FKFGIPSSSSGLSQTFTSTGNFKFGDQGGFKLGTSSDSGSTNTMNTN---
nup153_homo                         FKFGVSSSSSGPSQTLTSTGNFKFGDQGGFKIGVSSDSGSINPMSEG---
nup153_gallus                       FTFGVQSSSSD-SQTSSVTGSFKFGEQGGFKFGIASESASSNTAPGG---
nup153_thalassiosira_122784         -----KSGNATLSTQTATAGSIVAG---GFSFGTPSTTS-----------
nup153_xenopus                      GQLGLLDQFKKSAGSWDCDVCLVENKPEATKCVACETSKPGTKAELKGFG
nup153_danio                        GTGSTDSSSSSAG-LKFGGTFSDSSTTGGIKFGFGLSSTSSEGFKFG---
nup153_tetraodon                    YQLVALRPPPPLDPLPQALEASSLEHQRAALLQCPKVSSSGPRLETPPHQ
nup153_ciona                        --PNDVKASDKKLPSWECDVCMVQNKGDCNTCIACTNPKPG---------
nup153_drosophila                   SGSLSRPSSRSSSGSTSTCGSVCSGSIVSISSTTESAKALSAKKVPPKPD
nup153_Scast                        PAGITIDRTKKSQPAFSFSPQTSLENKGKIEKEITFSLPKEKTPEVS---
nup153_apis                         ------TSANSSSNLQFNFDMPANSTGFKFGIDKAGQEKTDSTISSNDFK
nup153_candida_gla                  -------ISSKIKPLFTLNSSESNKNREEKSDDEEDERDNKRKRRSS---
nup153_rice                         TADVKTEARLGESVTKPTTLDITNLEGGNERERTEDVHKSSDKVLPSAAP
nup153_yarrow                       KPEEKKDAPSFSFGSKPDSENKPAAATFSFGAKSDSAPKPLTFGSKPLDK
nup153_ostreococcus                 ----VPPPPAQPTAVTQKSEEAPAASKPVMNLWSADFLAKNQ--------
nup153_cryptococcus                 PVPNKSDSSPLANGIFPISGGTTEKSASLNPTGSTTPAGKPPAASSFFSK
nup153_phytoph                      SGFSFGAPLAESKKELEKPAGSISSSGFSFGAPASAAANKDSEKPVSGIT
nup153_ustilago                     SLTEAKNDGPVPNFFGSTMKKFESKSADAPSAAPTSTGGFSFGASAAASS
nup153_spombe                       LSPKREETEKKDNAPSAPASTSGFSFGGFAPKTLEEKEETKAPTFNFSLN
nup153_kluyveromyces                -------NPFEKSAPEPVENLAKDGLPKFSFTGADTTGISNIPTFSFGKS
nup153_c_elegans                    LSSFASNTPSTVKFGFGSGASTTTTIASTTSNTIPFGSGSSVAPLFGAPK
nup153_candidaA                     NEDKDTATTTKPLFAKLSTESETIFDKPKFTFGAPASSNKPTFSFGKTPD
nup153_pichia                       PRPKFAFGESKPTEVTKPSLFGKSSGTREFSFGAQKTDDDKSSKPAILFG
nup153_debaryomyces                 -----VTKPALSFGKPTEKKDDLAKPTFSFGESADKSNGTSKPKLSFGAP
nup153_naegleria                    LGGFNFASLSNNTTSLDLTSGIKFTIPTTIDDKKSDDKKEETSASSSSTT
nup153_phaeodactylum_jgi|Phatr      FIFGEAPLPPLAAPARSDMAGSAASASSGFTFVSLHITDQTLSRVQRSTS
                                                                                      

nup153_at                           PPSNGSLTSSPSFPPSISNIPSDNSVGDMPSTVQSFAATHNSSSIFGKLP
nup153_populus                      TEDKSSLKDEGSFR-APENVPSTSTS--STGSLFSFGITTNGSSLNNGSL
nup153_scervisiae                   ADVTSNIDSSAQFTFGKAATAKETHTKPSETPATIVKKPTFTFGQSTSEN
nup153_Sparadoxus                   ADVTGKTDSPTPFTFGKVAIVKESPAKPSETPATIVEKPTFTFGQSASEN
nup153_Smikatae                     SDQTNKPDSSAPFTFDKAAIAKETSANPTQIPPAIAKNSTFTFGQSKGAD
nup153_Sbayanus                     PDDNDQTKSPIAFTFGKPVVAKGPEAKSSETLTSASEKPTFTFGQSTSES
nup153_mus                          ---FKFSKPTGDFKFGVLS-DSKPEEVKNDNKN------DNFQFGSSSGL
nup153_rat                          ---FKFPKPTGDFKFGVLP-DSKPEEIKNDSKN------DNFQFGPSSGL
nup153_homo                         ---FKFSKPIGDFKFGVSS-ESKPEEVKKDSKN------DNFKFGLSSGL
nup153_gallus                       ---FKFPSSSGNFKFGVSSSDSKPEESKKEDKS------NNFTFGLPS-T
nup153_thalassiosira_122784         --------------------------------------------------
nup153_xenopus                      TSTFSSGTAAPTFKFGVQSSDSTAELKSGASTSGFAKSIGDFKFGLVSAS
nup153_danio                        --GSSSDAGGAKLSSTLSESTATKESSTKSFAFGG--SADDTLEKKSK--
nup153_tetraodon                    PPDSSSERHSEALPRNLLLKAALPLQGSNSAAPRKALSSEPLLTMRSQPA
nup153_ciona                        ---QTSSAAKATFKFGFTSAPLTETSKDTSTTKT----QFKFGVPTNSTP
nup153_drosophila                   AGFQQLVAAQKTSTWECEACLAKNDMSRKTCICCEQMMPEAFNPAATTAN
nup153_Scast                        -TIQETTKVKPSFSFGPPAGSSTKTDVVSKSSTFSFQSSAPAGAVTAPST
nup153_apis                         FGENQQNSQTGQFTFGIQKEEKKTSETQKSENNILSTSENAFQTNASNSE
nup153_candida_gla                  -----GNDKVPSFSFGNKATSLAPESQQKPSFSFG------AKPAESTST
nup153_rice                         FHFASAASTTASLSNGFSLPSSSKLSNVTPIDKPEVSLAPSTVSTTFAPS
nup153_yarrow                       GDTNKPAAEDKAASKPMFSFGSTSNTASGSTAATTDSSNPSTITFGANAP
nup153_ostreococcus                 ---EHQKKVQAAIEEEEKAASKPPAPSPFAPSAPAGDKPAFSFGIHAASS
nup153_cryptococcus                 APTSTEAAKKPSFSFGDSSSKVSGETISGAGKAEAGSIPNFFGSATVSSA
nup153_phytoph                      SGGFSFTTPAPAPASASDKPTVSFGVPAVSDSKSDGFGSAAPISFGFSPP
nup153_ustilago                     TGAEAANSKPAPFSFGAAKPASESASTRVPASAAFGLSESKPAETGEKKK
nup153_spombe                       NASSTQDTTKPTLQFNFGSSFGKPTSNIFNDKKTSENGLASSTVASESKP
nup153_kluyveromyces                SEGKEIAKPAPSFSFGSQKDAGEPTNVSEMSKPMFSFNKGKSSTPDLTPL
nup153_c_elegans                    TTAPPPTTVPATIPVAPTTIASAPVAAVTSSSNGTRVDWECPDCMVSNKA
nup153_candidaA                     SAEKEATPNSKPSLFGDAFKASDKTESSTTSKPSFSFGFNNATTTPFSLG
nup153_pichia                       SINKDDAAKAPAFSFGLSKDGLPDDKQDKPTPSIGSGKETDQGSRKRSEE
nup153_debaryomyces                 SENTDNNKPPVSFGSSSEKDNSNITKTTFSFGATSDKKEDVMKPSLSFGA
nup153_naegleria                    LGGFKFGGAITTSEEKKDTTTSSFGGFNFTGNTLSTTPTTTTTNKDDTKP
nup153_phaeodactylum_jgi|Phatr      SSTSNSVSPLSSTTPQKPFSAALKTSSAFPSMSSSAPTPASASVNASSSA
                                                                                      

nup153_at                           TSNDSNSQSTSASPLSSTSP---------------FKFGQPAAPFSAPAV
nup153_populus                      ASTPSSYSSPSPPLLSSN------------------FTGQNSSSVFANSV
nup153_scervisiae                   KISEGSAKPTFSFSKSEEER----------------KSSPISNEAAKPSF
nup153_Sparadoxus                   KNSEGSAKPTFPFSRPAEEQ----------------KSSSTSNSVAKPSF
nup153_Smikatae                     KTSEGTATSAVPFYKPTEKS----------------KSASTSASAVKPSF
nup153_Sbayanus                     -ASEASAKPAFSFSKSGKEP----------------ESGLTSNSADKPLF
nup153_mus                          TNPASSAPFQFGVSTLGQ---------------QEKKEELPKSSPAGFSF
nup153_rat                          SNPASSAPFQFGVSTLGQ---------------QEKKEELPQSSSAGFSF
nup153_homo                         SNPVSLTPFQFGVSNLGQ---------------EEKKEELPKSSSAGFSF
nup153_gallus                       SSPAPLT-FQFGTASLGQ---------------QEKKEQQPVLG--GFSF
nup153_thalassiosira_122784         --------------------------------------------------
nup153_xenopus                      TTTEETGKKSFTFGSSTTNEVSAGFKFGIAGSAQTKPDTLSQSTTSGFTF
nup153_danio                        --TQESNTGFK----FGGGS-----------------GMASGSENSSFLF
nup153_tetraodon                    SLPQPPDSSLEPLEWCSEPA-----------------HPARRARAASALV
nup153_ciona                        AMTKSDNKPSIQLPKSGG----------------------FKFGVPAAKP
nup153_drosophila                   SAASSVPKFRFGFSHVKEVVKP-----------SVETTTTPAPTSAQFSF
nup153_Scast                        DEKNELSKPAFSFGSVKQAEP-----------------------------
nup153_apis                         KTDIKQNPEKIEKNTTLFSFG-------------IAKSESGTIECNKQSG
nup153_candida_gla                  KGTTATEKPVFSFSIPPVQS------------------------------
nup153_rice                         STSPPVSSPIPAIPTFNFGS--------------------STSMVAATKS
nup153_yarrow                       EAPSATEKPPFSFGIKNDTK------------------------------
nup153_ostreococcus                 APAPSTDASGFTFGSTAPAAP-----------------------------
nup153_cryptococcus                 SSTKQSSPVPVPALDFGVQKK---------------DSGEKAPPAALPPP
nup153_phytoph                      AKKNEDTPKICAVTEKAAAS--------------------------SFSH
nup153_ustilago                     EDTPASKSSFFGSTPPSSAAGG-----------FSFGTPSTHSASTGSKR
nup153_spombe                       SAPESKPSSGFGNTAGSSPFSFN-------------LTKESKEVPPTNSF
nup153_kluyveromyces                STSQSTNTPKPLFQFGSSGS------------------------------
nup153_c_elegans                    SDDKCPCCSHVKYASAEASSNVFG--------NRAFKPLSSTGSTISFGV
nup153_candidaA                     GGEKKDTTPSSTPFTLGKTDT---------------------------TK
nup153_pichia                       TSAFSFGQKKDETTSALSLFG-----------------------------
nup153_debaryomyces                 SANKNDGIPKPTFAFGASSEN---------------KDDSNSAGKTDEKT
nup153_naegleria                    STTTTSNGFNFASSSTTPSSN----------------DKDDEDTSTTTTT
nup153_phaeodactylum_jgi|Phatr      AFPPMSSTAPTPFSAPSKTSSAFP--------SMSSSAPTPASASVNASS
                                                                                      

nup153_at                           SESSGQISKETEVKNATFGNTSTFKFGGMASADQSTGIVFGAKSAENKSR
nup153_populus                      ARGS-INAPTTAFTMANFDGNSNFSISASAPSLTATPISK-FGSVPSTSA
nup153_scervisiae                   SFPGKPVDVQAPTDDKTLKPTFSFTEPAQKDSSVVSEPKKPSFTFASS-K
nup153_Sparadoxus                   SFSSKSVDIQAPTDNKTLKSTFSFTEPAQKDSSVVSDPKKPSFTFAAS-K
nup153_Smikatae                     SFTSKPADAQASADNSSSKATFSFTGPPQEDPSIASEQKKPSFMFASSSK
nup153_Sbayanus                     SFGGKPADNQALPDDTTTKSTFSFSKPAQEDSSAPSGSKMPSFAFGASSN
nup153_mus                          GAGVNNPPNAAIDTTATSENKSGFNFGTLDTKSVSVTPFTYKTTEAKKED
nup153_rat                          GAGVANPSSAAIDTTVTSENKSGFNFGTIDTKSVSVTPFTYKTTEAKKED
nup153_homo                         GTGVINSTPAPANTIVTSENKSSFNLGTIETKSASVAPFTCKTSEAKKEE
nup153_gallus                       GS-----SSTSVTTSENKTGVAGFTFGTVAENEVASASFAFKKSDEKKDE
nup153_thalassiosira_122784         --------------------------------------------------
nup153_xenopus                      GSVSNTVSLAPAATSSSS---TGLQVAAAIADSNLATTAALKSAEEKKAE
nup153_danio                        GAKPSEKGSSNPSFSFPVPQSKVEKDAPSETPPVSNTTTTTTAANALPVF
nup153_tetraodon                    WLKPRRKHPRPPRLRLSVLLLLLKKKARAWPQQATPSRMLPRRPNPPQRL
nup153_ciona                        SEEKSAESADKTVSSKRKSDDTKCEEVAAVTSATTPTISGSNFGIIAKPL
nup153_drosophila                   GFGQSNQGKDVADSKKTEAPKTFMFGVSKVEEPKTVSFGTGIKETTATSS
nup153_Scast                        ---LATNEKEAPVSKPLFSFGKAAENPLLSKKVEVTAKPPFSFGTVPAKD
nup153_apis                         NVTTATIPSTFTFDTSKTTMVQSDTKEEKQIENTIVEVSKPNTGTIESSN
nup153_candida_gla                  ---DEKKDKPIPLFGGLKATTDSGNVGNEKKDEQSQNKTKPLFNFGPKVS
nup153_rice                         DSTNTVAKPASSLLFGTGDAIAEAKSTAQDTANKASSNLTSNDGIASTTS
nup153_yarrow                       DTSTEPAAPKPLLGGFGTPSTPSALGGKRAADDGEHTSKKPMFGSSTEKL
nup153_ostreococcus                 TSAPASAPAFSFGSTAPVKPAETTEVKKPAGESGLLAFLGASSSEAKTAS
nup153_cryptococcus                 IASASASPAPVFSFGASVNGNKEGDKEKTTDSAASPFSFGGKEPEVAKKD
nup153_phytoph                      GASPSTSALAASTATTSGFTFGATNASTADNSSKSTKRKAHELGELKKDS
nup153_ustilago                     SADGDEDPAAKKSMPSFSFSAPAAASKPSAPTSAGFSFGAPAASASEKKD
nup153_spombe                       SFAKKGKDEANDSLSAKASTPFSFAKPNTENVTTTAPQFSFNFTKPNTDA
nup153_kluyveromyces                -TEPAAKRPDGTKTEAPVLPSFSFGGKPVGNDSSKNIEKEKAKPFSFGQA
nup153_c_elegans                    GGSTATTQPSAFAFGLSKTTEVAPTSTPAFGLSAKPAVSSAPVEKPSAPE
nup153_candidaA                     DDTKPTETTSLFGDKSKSGSTTPFTFGQKDDKAAGDSKEEDKSASTTKPS
nup153_pichia                       -NISSKNGEPKSDKHFLSSGAEKKEITPKSTFTFGDKNTPPTLSLEKEKK
nup153_debaryomyces                 DNAIKPSFTFGMSTEKNDTPKPAFTFGASTEKKEDTTKPAFTFGAGTDKK
nup153_naegleria                    SVNGGFKFGGSLTSSIPSSGGYSFGGAIVKPTEDKKEESTTSSGFNFSSS
nup153_phaeodactylum_jgi|Phatr      SAAFPPMSSTAPTPFSATLKTSSAIPPMSSGAPTPASASVKASSSAAFPP
                                                                                      

nup153_at                           PGFVFGSSSVVGGSTLNPSTAAASAPESSGSLIFGVTSSSTPGTETSKIS
nup153_populus                      STVPSTTDETTEAKTKEP---GFGNPTSGAGSVFGGTCSGITNTGNNIFG
nup153_scervisiae                   TSQPKPLFSFGKSDAAKEPPGSNTSFSFTKPPANETDKRPTPPSFTFGGS
nup153_Sparadoxus                   TTQQKPLFSFGKPDATKEPPGCKTSFGLTKPSPEETEKKATTQSFTFGGP
nup153_Smikatae                     SAQQKPLFSFGKPDTAKESLGAKASFDFTKSSNQKTDEKVTTPSFAFGGP
nup153_Sbayanus                     PSQQKSLFSFGKPDAAKEPADSKSSFTFTKPSVEKTDNK-GAPSFTFGAP
nup153_mus                          APATKGGFTFGKVGSSSLPSSSMFVLGRTEEKQQEPVTSTSLVFGKKADS
nup153_rat                          ASATKGGFTFGKVDSAALSSPSMFVLGRTEEKQQEPVTSTSLVFGKKADN
nup153_homo                         MPATKGGFSFGNVEPASLPSASVFVLGRTEEKQQEPVTSTSLVFGKKADN
nup153_gallus                       TPSTKGGFSFGNVES---APASQFVLGRTEEKQDSVSSAAPLLFGKKADN
nup153_thalassiosira_122784         --------------------------------------------------
nup153_xenopus                      APTITP-FSFGKTDQNKETASTSFVFGKKDEKTDSAPTGSSFAFGLKKDG
nup153_danio                        GKSLVAESSAPKFGEPATKEQTLVTSTFTFGK----PEEKKDTSAPSSTF
nup153_tetraodon                    PKALCLPSWVGQARQLRRHKRTLFLARRLRTKSRLLPHLPLGSRRRRRTW
nup153_ciona                        TTAKTPIFGANQEKPKVPGFGSNQEKPKVPSFGSNQETPKVPMFGAKPDQ
nup153_drosophila                   TEATAPTPAAAAPAPVQFVFKAPTTATTASSLTTTISTTSNAPALGGFSF
nup153_Scast                        AGSSKPSFSFNSTSAPNVTDTSANKPAFTFASTTSNKETEVAQKAAFTFG
nup153_apis                         AININTLSSITQSNTQETKSTATFSFGVPSNTIAVTSSTSTIVVSSLPSS
nup153_candida_gla                  NDNSGSPVTNESSTKPNFSFLKPANANTNGTPADESTKTDSSAATLSLPF
nup153_rice                         ASTAPFTFSSSGNNTFGFNSPAQPAGFSTSVDGSTTQPSATSTIFGSKLP
nup153_yarrow                       AAPFGSDGSSDNKDGSSSAPKPFSFGSGTATPVSTGSGTSAPVAFGNNSA
nup153_ostreococcus                 EPATAPTFTFGAPPKSPDNVPVKVPDPAPAFSFGGETKAPESSKPASAPF
nup153_cryptococcus                 SAAPSGGFSFGVKKDSTSGGEFSFGKSKDSPAAASNAAPSFSVSEVNMGT
nup153_phytoph                      TSLFSFGTTATATTEAPKASAPAFSFGASPEPKHTSPKEDSDRPKKRMAP
nup153_ustilago                     DASAATSSAVPNLFGAKGEDAPERAGGLTSGGFSFGKPASDSNAIGSGAS
nup153_spombe                       KTNLLPEKTFNEEAVKQKETEKEVPPTGPKASEIKDSVSSNNAVPSSTFN
nup153_kluyveromyces                SNTSAFSLNQQPSADNATEKQEAKNAVSTAVKPAFSFGSTPAALPSDTTP
nup153_c_elegans                    VPKTAGSLFGNIAKPADSATTSFLAPGAASSTSSLAPTAGSSLFGGSTGS
nup153_candidaA                     STGFTFGAPAKTTESNDGSKGESNNDAASSTTATTTSSTPFKFGITNKAS
nup153_pichia                       DQIIFSKPDENSTDKPAFSFGAPISEKKTEGFTFGAPSSEKKTEGFTFGA
nup153_debaryomyces                 DVIPKPTLTFGAGTDKKDVIPKPTLTFGAGTDKKEDTTKPTFTFGASSEK
nup153_naegleria                    SIGGGFKLTTNTTANTDTTTSEDKPTSNVGSGFKFGGASTDFTSSFALDK
nup153_phaeodactylum_jgi|Phatr      MSSTAPTPFSAPTKTATSSAPGIFFPSTTYVSPSSSIQPQSRIVAANPLL
                                                                                      

nup153_at                           ASSAATNTGNSVFGTSSFAFTSSGSSMVGGVS---ASTGSSVFGFNAVS-
nup153_populus                      KTPAATSKGNSFFGGTFPAVTSSGSSVLNATSSAFTSTGSGPFSLNAGS-
nup153_scervisiae                   TTNNTTTTSTKPSFSFGAPESMKSTASTAAANTEKLSNGFSFTKFNHNK-
nup153_Sparadoxus                   ATNHTTDTSIKPSFSFGATESTEPSTTTAVGSTGKLSNGFSFTKFNGNK-
nup153_Smikatae                     ATNHIKDTNTKPSFNFGAPGSIKESASLVAGSTEKISNGFSFTKFNENK-
nup153_Sbayanus                     ATNPIADNNTKPSFSFGVPKPIEPTAVMTAESTDKASGGFSFSKFDDRK-
nup153_mus                          EEPKCQPVFSFGNSEQTKDESS-KPTFSFSVAKPSGK-ESEQLAKATFA-
nup153_rat                          EEPKCQPVFSFGNSEQTKDESSSKPTFSFSVAKPSVK-ESDQLAKATFA-
nup153_homo                         EEPKCQPVFSFGNSEQTKDENSSKSTFSFSMTKPSEK-ESEQPAKATFA-
nup153_gallus                       EESKAQPVFSVGQSEHTKEESTAKPMFNFSFVKPSEK-ENEQ-AKPTFS-
nup153_thalassiosira_122784         --------------------------------------------------
nup153_xenopus                      EES--KPFLFGKPEPTKVDGNAASAGFAFGVTNPTEKKDIEQPGKSVFA-
nup153_danio                        LFGSSKEAEKPTPNLGFAFSEPDPPKDFPKPALTFGKPAESTEPPKPSF-
nup153_tetraodon                    LRHRLHPVLFSAVPTRMVILPPRPP---PPEGLPSGSPALHQNRLHPFS-
nup153_ciona                        QKAQVFGLNQEKTKLPNFDSNQEKPKIPSFGSSQEKPKASMFGSNQTTT-
nup153_drosophila                   GAPSSSSTVSSSTTSTSANPAAVKPMFSWSGAGSAVSSTSSSQQPVAKAP
nup153_Scast                        KASDTKEPNVQQP--QNSFSFNKPSSEALPSNTPKESKGFSFGAATSKS-
nup153_apis                         TQSSFTFLESKSTTQTSIVPTFGQISTSAPTANLTNTFTFGDSKTREGS-
nup153_candida_gla                  GAKVSKPSEDKPAISFGFGSSQSTEKQEQSKSTGTPSFTFSATKSETQP-
nup153_rice                         QSEGTMSQPSKSSPVQFSSPFQTVTTTTGASSSGSGSVAFGVGTASTGSG
nup153_yarrow                       VTTNGGSDNKPSFSFGGEAPASSKPSFSFGGAAATNDKKEESKPAAFGS-
nup153_ostreococcus                 TFGTATPAAAAAPALFTFGAKPVEKAAEPEKEKSQLSASAPAFSFAAGS-
nup153_cryptococcus                 DSRTNKVLQFSVSKPAASDTVIKSPFSFGAPASDKPKSDEPSKPAFTFGQ
nup153_phytoph                      SSMTTGSKPVASNPAFSFGGVSKPPQVPAKNNTGVNSPTPSFSFGGSNS-
nup153_ustilago                     KPAGPASSLSGFTFGSAKATSLDLAKPASAGGFTFGAASTTSASTGSNAA
nup153_spombe                       FVSPFAAVSEKTNENNIPNDTTKTNGNATKRTLEQTEDAKPFAFSFGST-
nup153_kluyveromyces                KEAAAPSFSFGTTKKPVQGDMSSKPAFSFGSSSAIQQPSIEKASNAIPS-
nup153_c_elegans                    IFNLNKTNTTETAKPGLFGSILDKETHVTTTPVSVALPSSTDSTQSKSAI
nup153_candidaA                     TDAEDKKTEEPATKKFNFATPSTDKPSTPFSFPSANSSSTSKPAFSLGG-
nup153_pichia                       PSSEKKTEGFTFGAPSSEKKTEGFTFGAPSSEKKSEGFTFGAPSSEKKS-
nup153_debaryomyces                 KEDTTKPTFTFGASSEKKEDTTKPAFTFGAGTEKKDDSPKPALTFGADT-
nup153_naegleria                    KEEKKEESKPSVGGYSFGGATFKIPTSTPLSSVVNDTTTDTAAPAPSSSF
nup153_phaeodactylum_jgi|Phatr      RGNGAETLDLSDCSRQFLDIAQKMNINLVDLSSHLPSMARHSVEISISDV
                                                                                      

nup153_at                           ---------------------SASATSSQSQASNLFGAGNAQTGNTGSGT
nup153_populus                      ---------------------STSAATNQSQGFNPFSASSAQVSAAGTGM
nup153_scervisiae                   ---------------------EKSNSPTSFFDGSASSTPIPVLGKPTDAT
nup153_Sparadoxus                   ---------------------EKSSSPNSLFGGSASSTPVPLLGKPTDVS
nup153_Smikatae                     ---------------------EKSVTPTSFFNRSTSSTPVPVLGKPATDS
nup153_Sbayanus                     ---------------------ENSATPTPLFKQSASTTPVSALGKPID-S
nup153_mus                          ---------------------FGNQTNTTTDQGAAKPVFSFLNSSSSSSS
nup153_rat                          ---------------------FGNQTNTTTDQGAAKPAFSFLNSSSSSSS
nup153_homo                         ---------------------FGAQTSTTADQGAAKPVFSFLNNSSSSSS
nup153_gallus                       ---------------------FGAQASTSADQGAAKPSFSFLSSSSSSAA
nup153_thalassiosira_122784         --------------------------------------------------
nup153_xenopus                      ---------------------FGAQTS-ITDAGASKQPFSFLTNVSSTAA
nup153_danio                        ---------------------GFGQSLTETSAPK--PSFGFMANSTSSTP
nup153_tetraodon                    ---------------------HSASRPTRVNRLRRNPRNPLSLSDKAAQI
nup153_ciona                        ---------------------FGQPASLPTQIKVAEPVTTVVAENKATAP
nup153_drosophila                   T-LG-----------------FGVSSSTVTTTTTSTKVFAFTPASGLDPA
nup153_Scast                        ------------------------STPFSLDKSTSVETKPAISFGVTPTT
nup153_apis                         ----------------------SITKTFGTLPNNKQPAFGATSTNKSSTF
nup153_candida_gla                  ---------------------------KNDAQTSTGSLFSLGSKATETAA
nup153_rice                         ---------------------ITSFGTGASSSWPSTVSFGLGASSSGTGA
nup153_yarrow                       ------------------------AAPSFSFGGASKSSFGESKSSTAQAA
nup153_ostreococcus                 ------------------------KKEDEPKAAETAKPFTFGAAPALDAT
nup153_cryptococcus                 SNSS-----------------SAAPDSVNSSHTPSKPAFSFGAPAPSSNT
nup153_phytoph                      ----------------------STTTDKPKETAAPSFSFSPATSTPATTA
nup153_ustilago                     PEAK-----------------PSAPAPTFSFGAPAAAASSPTTSAPASGT
nup153_spombe                       -------------------------TEQANKKASTSNETTKPQLDTSSKT
nup153_kluyveromyces                ----------------------------FASQNTSGQPVSGLKFDLTGFK
nup153_c_elegans                    P---------------------TIAPTMSLFGNSSTGSFGGSSMFGNSKT
nup153_candidaA                     -------------------------IGTTDNKEKKDTSSSPSITQSTTAP
nup153_pichia                       --------------------------EGFTFGAPSAEKKTEGFTFGAPST
nup153_debaryomyces                 -----------------------------EKKEETPKPAFTLGAGSEKKE
nup153_naegleria                    GGFN-----------------FTSNTNTTEKKDESNTTTTTTTTTPSFTS
nup153_phaeodactylum_jgi|Phatr      VADLRDCMVALFDIQFSLSHIKDKSATSLYMRAHTTRLFSESRQTIDMLS
                                                                                      

nup153_at                           TTSTQSIPFQFGSSPSAPSFGLSG-NSSLASNSSPFGF------------
nup153_populus                      GTATQTMPMQFSSPASTP-FALTG-SAAFSSGNPTFGS------------
nup153_scervisiae                   GNTTSKSAFSFGTANTNGTNASAN-STSFSFNAPATG-------------
nup153_Sparadoxus                   SSTTSKSAFSFGTAN--AANASAN-STSFSFKAPTTG-------------
nup153_Smikatae                     NNATSKSAFSFGTVNTDAANASAN-STSFSFNAPTAG-------------
nup153_Sbayanus                     NNTTSKSAFSFGTANTEATNAAPS-STSFSFNAPNTG-------------
nup153_mus                          APATSS-SGGIFGSSTSSSNPP---VAAFVFGQASNP-------------
nup153_rat                          TPATSS-SASIFGSSTSSSSPP---VAAFVFGQASNP-------------
nup153_homo                         TPATSA-GGGIFGSSTSSSNPP---VATFVFGQSSNP-------------
nup153_gallus                       IPATSANSSSVFGSITSSSNPAPV-PTPFVFGQASNT-------------
nup153_thalassiosira_122784         --------------------------------------------------
nup153_xenopus                      SSSTCGVSSSVFGSVTQSSTPATP-SNVFGSAISANAPAPSSGVFGNLT-
nup153_danio                        ASSSSTPSLFGTPTTSSLAPTPAP-TSTFVFGQNSSSEL-----------
nup153_tetraodon                    LQTLQNRSFLFWLVTRQTPPPPPP-PQQQQQPQRPLPPS-----------
nup153_ciona                        TFSFGNKNLDFGANQSKTTEVPKPSPPSFSFGSKPAN-------------
nup153_drosophila                   AATSAPAAGAGFSFGSQSKPATTQNTGTFFFGQPTAVAPATPTN------
nup153_Scast                        NAVTSTQGFSFGKDTQTPTSGFSFNKPNVDKSAKELG-------------
nup153_apis                         AMPENKVPIFGNTENKPIFGSPDTKMPVFGNTDNKVTS------------
nup153_candida_gla                  NPTTSQPTFQFGKAALKNDAASPSPSSVFGSSTGLAQ-------------
nup153_rice                         LLFGAGASSSGTGALPFGAGASSSGTGALSFGAGAGTS------------
nup153_yarrow                       KPAATGFSFGASKSTPAATPSAAP-SSGFSFNKPSSEKP-----------
nup153_ostreococcus                 KPAGDALFSFGGASAEKKEEQPKPASGGFSFGATAAP-------------
nup153_cryptococcus                 PASKPAFTFGASSSTTPVTTPTTAVANKDATGGGITAPSTTPAFGG----
nup153_phytoph                      PTASTGFTFGQSSTTSATSNAPAFGAAPATSSGSSFGFG-----------
nup153_ustilago                     TTPNGTLTFGFGAPAKTDGGASSEPPSNFSFGAPAGAAAGAASG------
nup153_spombe                       DGVTANAPFSFASAFNAPKPSTNTADGKDSASNLTTPSP-----------
nup153_kluyveromyces                NNNRQTTPTPFSDSSNVGSARGSNPPVPFSFDNVVQP-------------
nup153_c_elegans                    ELPKISSTLSFGNPTTAAAPVSTATAEAVKTNVFGSNS------------
nup153_candidaA                     PLTSSTFSFNTKKPDAPATTATTDADAAKSSSNSGFKFAAG---------
nup153_pichia                       EKKTEGITFGSEKPAKSSIFGDSTGAPKFSFGN-----------------
nup153_debaryomyces                 ETTKPAFTFGAPKINETPNPAFTFGANEKKETTPSFSFG-----------
nup153_naegleria                    FGGATSSSFSFGGVTTTPSEEKKDTTLSDSTGSGSGFKFGGSSTIG----
nup153_phaeodactylum_jgi|Phatr      SQNTDSFVLNQPLDSESEKRRREMASTAYKFHGYLERLEKQTALLEDFRG
                                                                                      

nup153_at                           --------------------------------------------------
nup153_populus                      --------------------------------------------------
nup153_scervisiae                   --------------------------------------------------
nup153_Sparadoxus                   --------------------------------------------------
nup153_Smikatae                     --------------------------------------------------
nup153_Sbayanus                     --------------------------------------------------
nup153_mus                          --------------------------------------------------
nup153_rat                          --------------------------------------------------
nup153_homo                         --------------------------------------------------
nup153_gallus                       --------------------------------------------------
nup153_thalassiosira_122784         --------------------------------------------------
nup153_xenopus                      --------------------------------------------------
nup153_danio                        --------------------------------------------------
nup153_tetraodon                    --------------------------------------------------
nup153_ciona                        --------------------------------------------------
nup153_drosophila                   --------------------------------------------------
nup153_Scast                        --------------------------------------------------
nup153_apis                         --------------------------------------------------
nup153_candida_gla                  --------------------------------------------------
nup153_rice                         --------------------------------------------------
nup153_yarrow                       --------------------------------------------------
nup153_ostreococcus                 --------------------------------------------------
nup153_cryptococcus                 --------------------------------------------------
nup153_phytoph                      --------------------------------------------------
nup153_ustilago                     --------------------------------------------------
nup153_spombe                       --------------------------------------------------
nup153_kluyveromyces                --------------------------------------------------
nup153_c_elegans                    --------------------------------------------------
nup153_candidaA                     --------------------------------------------------
nup153_pichia                       --------------------------------------------------
nup153_debaryomyces                 --------------------------------------------------
nup153_naegleria                    --------------------------------------------------
nup153_phaeodactylum_jgi|Phatr      PNGPGRLIHQLTSLLNDTKAFRDEVVRMGGRVEEIWKVGRSRKLRSRGVS
                                                                                      

nup153_at                           --------------------------------------------------
nup153_populus                      --------------------------------------------------
nup153_scervisiae                   --------------------------------------------------
nup153_Sparadoxus                   --------------------------------------------------
nup153_Smikatae                     --------------------------------------------------
nup153_Sbayanus                     --------------------------------------------------
nup153_mus                          --------------------------------------------------
nup153_rat                          --------------------------------------------------
nup153_homo                         --------------------------------------------------
nup153_gallus                       --------------------------------------------------
nup153_thalassiosira_122784         --------------------------------------------------
nup153_xenopus                      --------------------------------------------------
nup153_danio                        --------------------------------------------------
nup153_tetraodon                    --------------------------------------------------
nup153_ciona                        --------------------------------------------------
nup153_drosophila                   --------------------------------------------------
nup153_Scast                        --------------------------------------------------
nup153_apis                         --------------------------------------------------
nup153_candida_gla                  --------------------------------------------------
nup153_rice                         --------------------------------------------------
nup153_yarrow                       --------------------------------------------------
nup153_ostreococcus                 --------------------------------------------------
nup153_cryptococcus                 --------------------------------------------------
nup153_phytoph                      --------------------------------------------------
nup153_ustilago                     --------------------------------------------------
nup153_spombe                       --------------------------------------------------
nup153_kluyveromyces                --------------------------------------------------
nup153_c_elegans                    --------------------------------------------------
nup153_candidaA                     --------------------------------------------------
nup153_pichia                       --------------------------------------------------
nup153_debaryomyces                 --------------------------------------------------
nup153_naegleria                    --------------------------------------------------
nup153_phaeodactylum_jgi|Phatr      PARASVQARTKTSSSCASVLDLCISVDKSFQRLTTPSITVFKLMQPCEPA
                                                                                      

nup153_at                           --------------------------------------------------
nup153_populus                      --------------------------------------------------
nup153_scervisiae                   --------------------------------------------------
nup153_Sparadoxus                   --------------------------------------------------
nup153_Smikatae                     --------------------------------------------------
nup153_Sbayanus                     --------------------------------------------------
nup153_mus                          --------------------------------------------------
nup153_rat                          --------------------------------------------------
nup153_homo                         --------------------------------------------------
nup153_gallus                       --------------------------------------------------
nup153_thalassiosira_122784         --------------------------------------------------
nup153_xenopus                      --------------------------------------------------
nup153_danio                        --------------------------------------------------
nup153_tetraodon                    --------------------------------------------------
nup153_ciona                        --------------------------------------------------
nup153_drosophila                   --------------------------------------------------
nup153_Scast                        --------------------------------------------------
nup153_apis                         --------------------------------------------------
nup153_candida_gla                  --------------------------------------------------
nup153_rice                         --------------------------------------------------
nup153_yarrow                       --------------------------------------------------
nup153_ostreococcus                 --------------------------------------------------
nup153_cryptococcus                 --------------------------------------------------
nup153_phytoph                      --------------------------------------------------
nup153_ustilago                     --------------------------------------------------
nup153_spombe                       --------------------------------------------------
nup153_kluyveromyces                --------------------------------------------------
nup153_c_elegans                    --------------------------------------------------
nup153_candidaA                     --------------------------------------------------
nup153_pichia                       --------------------------------------------------
nup153_debaryomyces                 --------------------------------------------------
nup153_naegleria                    --------------------------------------------------
nup153_phaeodactylum_jgi|Phatr      PVEKATFRRQWNSKYAIAQSIPLSIGMTDIERRRPANESLLFSQQARYVH
                                                                                      

nup153_at                           ---------------------------------SKSEPAVFTSVSTPQLS
nup153_populus                      ---------------------------------SSTSKLFSSGASFGLAS
nup153_scervisiae                   ---------------------------------NGTTTTSN-TSGTNIAG
nup153_Sparadoxus                   ---------------------------------NGTTTTANNTSGTNIAG
nup153_Smikatae                     ---------------------------------NGTTTTANSKPGTSMAG
nup153_Sbayanus                     ---------------------------------NITTNTISSTSSTNIAG
nup153_mus                          ---------------------------------VSSSAFGNAAESSTS--
nup153_rat                          ---------------------------------VSSSAFGNSAESSTS--
nup153_homo                         ---------------------------------VSSSAFGNTAESSTS--
nup153_gallus                       ---------------------------------VSSTAFGNSAESTAS--
nup153_thalassiosira_122784         --------------------------------------------------
nup153_xenopus                      ---------------------------PSNAPAASSTLFGNVAPSSTPSG
nup153_danio                        ---------------------------------NVGKTFVFGQQQQDSQP
nup153_tetraodon                    ---------------------------------QPRVCLAAAPPPVSLRL
nup153_ciona                        -------------------------------------PVEPKAAPFVFG-
nup153_drosophila                   ---------------------------PSVSSIFGAPATSTTASTSVSAT
nup153_Scast                        --------------------------------------------------
nup153_apis                         ---------------------------------LFNPPLQPSTATPIPFG
nup153_candida_gla                  --------------------------------------------------
nup153_rice                         ---------------------------------SSGPGTVSFGAGTSSGP
nup153_yarrow                       --------------------------------------------------
nup153_ostreococcus                 -------------------------------------AFGAASSAVK---
nup153_cryptococcus                 ---------------------------------FSFGSQAVNKAEDKKDA
nup153_phytoph                      --------------------------------VSTAPSTGTSDPPVPAAP
nup153_ustilago                     ---------------------------------AASGFGGGVSSSAGGFG
nup153_spombe                       ----------------------------------AFSFGNNSGVKASSNN
nup153_kluyveromyces                --------------------------------------------------
nup153_c_elegans                    --------------------------------ASASTSLFGAGSSSTATN
nup153_candidaA                     ----------------------------------VNPPSQTTSNKPPSIF
nup153_pichia                       --------------------------------------------------
nup153_debaryomyces                 --------------------------------------------------
nup153_naegleria                    --------------------------------SSLTGGFSFGGGNTATTT
nup153_phaeodactylum_jgi|Phatr      RRAWDGSSVDTSQAQKLSFSPPKELTMRNTVDAAQNSLAKFGTTRTAVNG
                                                                                      

nup153_at                           STNSS----ASSSSTMSSPLFGTSWQAPNSSPNSGPVFSSSFTTSSTPTT
nup153_populus                      STTSSESISVSSIASPASTVFGSNWQAPKSMGFS--------TSSSSSTP
nup153_scervisiae                   --------TFNVGKPDQS-IASGNTNGAGSAFGFSSSGTAATGAASNQSS
nup153_Sparadoxus                   --------GFDLGKPAQN-IASSNSNGAGSGFSFSSPGTAANGVASNQPS
nup153_Smikatae                     --------GFNLEKPGQN-IINSSSNGGGSGFNFSRPGTVTNGVTSDQSS
nup153_Sbayanus                     --------GFNSGKRTQSSAADSDTNGGGSRFSLARPGTTANNLTSDQSS
nup153_mus                          ----------QSLLFPQESEPATTSS-TAPAASPFVFGTGASSNS-VSSG
nup153_rat                          ----------QPLLFPQDGKPATTSS-TASAAPPFVFGTGASSNSTVSSG
nup153_homo                         ----------QSLLFSQDSKLATTSS-TGTAVTPFVFGPGASSNNTTTSG
nup153_gallus                       ----------QSFGFSQESKPATTSSTTGAAVAPFVFGSGASSSSAASSG
nup153_thalassiosira_122784         --------------------------------------------------
nup153_xenopus                      SSGLFGTAAASSTPATSTSLFGSAAKSSAPASSGGVFNSAAPAAPASTTS
nup153_danio                        APP-----AAPSAAPAQPFQFGSGSNSSTPSFTFGAAASSTPASAAPAPS
nup153_tetraodon                    HPPRRARLSLASLRPAPATVLQRRRPSSSARVRRARPRPRLPPPSTPPPA
nup153_ciona                        ---------AAAPKPDTSQLENKPAAPTFAFGSSSAAPASVPQQQKPKTG
nup153_drosophila                   TSTSTANAIASSFAPTSTPQLFGNWGEKKTDLTTFGASSGSGTTTTPSFG
nup153_Scast                        ----------VSFNPPKLFSQPPSSGSLSPAGNASSIFNNKPPVTNPLLG
nup153_apis                         GPSATPTLFRSSVTPVFGNNTTSTFTTESTPSIFGSTSKPSETGTSNSNI
nup153_candida_gla                  -----------SQQSKPAFSFNSAPNQVPGSGAQSSFSFGKPNASAPPTT
nup153_rice                         GTVSFGVTTSSSGSLFGNSPFGSGTTFSGPGSGFAFSSPSSSAGSSLTMA
nup153_yarrow                       ------MFGASSTTAPSAGGLFGGDASSTGASAPSSGGLFGGASSTPSTG
nup153_ostreococcus                 ---------EDAKPVSAPFVFGGASTTPASSGGFTFGASAPPAAPASGGG
nup153_cryptococcus                 PANPFGGTSNNNSTFTLGGPANKSIAANGTSSPFGTAPSTVANADSAKNP
nup153_phytoph                      ASTPAFTFGSSSTQSAASSGFGSSGSATFGQTPATTSGFGSTSAAFGSGS
nup153_ustilago                     FGAGAGAEPASARTPSGGEMMDDSPQKNVAATPAATPSFTFGSATPTSTS
nup153_spombe                       NPSTNSSTAPFSFGTSNKPAFSFGSATSKTTSEGTAPAASASAPAPTTSA
nup153_kluyveromyces                -----------GNKISVTQPTQTTFTFAQQNQKPFTFTGSGPSTTNSSPA
nup153_c_elegans                    LFTTKPADSTTSSIFGKPISFGDDSGTTTTDGAPAKRGLFSSDSQKLQFG
nup153_candidaA                     NFGAASQPSATPVFAGFGQPPQPANTSGGAFGGKSSFGQGTNNAFGNTGG
nup153_pichia                       --------------VDKPQETKASAAMTGSTSLAKPTFSLGESNSTPKSG
nup153_debaryomyces                 ---------EKPAGGIGAPSFGALNQNKDSAPKPFEKPTAPFGSGSTTPN
nup153_naegleria                    ATPSSFTLGGTTNPIINTTTTTNDSIIDKSPFGNTKPDESNLTPTTLTGG
nup153_phaeodactylum_jgi|Phatr      ALSIAERGVGKPIATQSVNTPHEIASIKPEAVLSAVSAALPPLSTKAPTA
                                                                                      

nup153_at                           FSFGGSSAATVSSTTTPIFGASTNNTPSPSPIFGFGSTPP----------
nup153_populus                      FSFGATSNAVTSSSASVGFAPSVSSGPASP----FSSPAS----------
nup153_scervisiae                   FNFGNNGAGGLNPFTSATSSTNANAGLFNKPPSTNAQNVN----------
nup153_Sparadoxus                   FNFGNNGAGGLNPFTSATPS--ANAGLFSKASSMGAQNIN----------
nup153_Smikatae                     INTGSNGAGGLNPFTSVTIS--SNTTPFNKPPPVGTQNIS----------
nup153_Sbayanus                     FNFGSNNTAGPNPFTSAAPS--NNTGLFNKPLSMGAQNIN----------
nup153_mus                          FTFGATTTSSSSGSS--FVFGTGHSAPSASPAFGANQTP-----------
nup153_rat                          FTFGATTTSSSSGSF--FVFGTGHSAPSASPAFGANQTP-----------
nup153_homo                         FGFGATTTSSSAGSS--FVFGTGPSAPSASPAFGANQTP-----------
nup153_gallus                       FTFGATATSSSTGSSSSFVFGSGSSAPAAGPAFGAGQLP-----------
nup153_thalassiosira_122784         --------------------------------------------------
nup153_xenopus                      SVFGSVASSTNTSANSANIFGSSGGAATAPGAFVFGQPASTASTVFGNSS
nup153_danio                        ---ANPSPFVFSSAAPSSG-----FGSGQTPIFGQSASQP----------
nup153_tetraodon                    RLQLSPSSSVFLPAAPLLPPRLHPLASEQPLPLRPHPQVC----------
nup153_ciona                        FNFGQSTAAANTTALPTFQFGASQSKPTNMFQQKENNFGS----------
nup153_drosophila                   WSSNGDAAKSNSAAVGSAAVPSSSASTMATPIFGSSSMFG----------
nup153_Scast                        TAFGNNIANTAAPASGGSVFGNTTNAPSSSGFSFNFGNKG----------
nup153_apis                         FTFGTSPPQAVAKSGTGFNFSANTNPGESTQKPLFTFGSH----------
nup153_candida_gla                  FPASQSPTPFGQTPAPQISTPNALFNAPMGANPQPQE-------------
nup153_rice                         STSMFSTSSTASSSPAFSNPFGSSSSPPSMFTFGQSASSG----------
nup153_yarrow                       GLFGNSSNTSSAGMFGAKPSAESSGGFKFGSTTNAFGSSN----------
nup153_ostreococcus                 FTFGAASSTTAASTPFGGGLSVNTGKPAASVFGQPPKPDE----------
nup153_cryptococcus                 FDNKSGPNGVTAPAFTFGAPGNASMKPANAGAFGSNVSTG----------
nup153_phytoph                      SAFGSGASSGGFGSSSSASPSTAFGSSASTAPAAPAFSFG----------
nup153_ustilago                     MAAKPAGMSFTFGAPASTGGAGGAGNASSTFAFGAPAESTTQG-------
nup153_spombe                       FSFGASNSSMNKEENTPMAKDAGDTAPASGFKSGFSFGAN----------
nup153_kluyveromyces                FGTSSNQPNVPFSFGGSSASSTPQVPALGTGFGNSMQT------------
nup153_c_elegans                    GQQKVEMPKFTGFGNPASTASTTSGSLFGGASTNPPMFGG----------
nup153_candidaA                     IFGNKTAATPGGNVFGGMNNQSSTSTPATTNVFGGPTAG-----------
nup153_pichia                       FSFAATAKAATPVTTFGTGTPQNSVPQFSFGAPTSKEATP----------
nup153_debaryomyces                 FSFGSRDSTPKPNFSFASGTGANAMPSNAPQPNNLFNFTG----------
nup153_naegleria                    FTFGGAPATTTTASTPLNTNSNGGGFAFNSSSSPPAAASQP---------
nup153_phaeodactylum_jgi|Phatr      FSAQASPDSTENQMAPQTRSFDSSNRNDQGGAVPRMDLDKASSLPDSLVK
                                                                                      

nup153_at                           --------------------------------------------------
nup153_populus                      --------------------------------------------------
nup153_scervisiae                   --------------------------------------------------
nup153_Sparadoxus                   --------------------------------------------------
nup153_Smikatae                     --------------------------------------------------
nup153_Sbayanus                     --------------------------------------------------
nup153_mus                          --------------------------------------------------
nup153_rat                          --------------------------------------------------
nup153_homo                         --------------------------------------------------
nup153_gallus                       --------------------------------------------------
nup153_thalassiosira_122784         --------------------------------------------------
nup153_xenopus                      ESKSTFVFSGQENKPVTSASTSVTPFLFGAVSATTTPAAPSFNFGRTITS
nup153_danio                        --------------------------------------------------
nup153_tetraodon                    --------------------------------------------------
nup153_ciona                        --------------------------------------------------
nup153_drosophila                   --------------------------------------------------
nup153_Scast                        --------------------------------------------------
nup153_apis                         --------------------------------------------------
nup153_candida_gla                  --------------------------------------------------
nup153_rice                         --------------------------------------------------
nup153_yarrow                       --------------------------------------------------
nup153_ostreococcus                 --------------------------------------------------
nup153_cryptococcus                 --------------------------------------------------
nup153_phytoph                      --------------------------------------------------
nup153_ustilago                     --------------------------------------------------
nup153_spombe                       --------------------------------------------------
nup153_kluyveromyces                --------------------------------------------------
nup153_c_elegans                    --------------------------------------------------
nup153_candidaA                     --------------------------------------------------
nup153_pichia                       --------------------------------------------------
nup153_debaryomyces                 --------------------------------------------------
nup153_naegleria                    --------------------------------------------------
nup153_phaeodactylum_jgi|Phatr      TDNSKSRDSPAISRSYRELLEDFYVKYCPTKLGDIEKLLEKYKGREAEMF
                                                                                      

nup153_at                           --------TTPQQPVFGNSGTPSQSLFGNSTPGFAFGAPNNGNGINNNQQ
nup153_populus                      --------TTPSQPVFGNP-----------NPGFRSGSSPSG----NNDQ
nup153_scervisiae                   -----VPSAFNFTGNNSTPGGGSVFNMNGNTNANTVFAGSN-NQPHQSQT
nup153_Sparadoxus                   -----APSAFNFTGNNSTTDGGSVFNMNNNSNANTVFAGSNTNQPHQSQN
nup153_Smikatae                     -----APSNFSFTGNSSAPGAGSVFNMN-NANNNTVFGGSNTHLPHQSHN
nup153_Sbayanus                     -----APSSFNFTGSN--PTSGSVFNMNSNPGATTMFGGSNTNLSQQSQN
nup153_mus                          --------TFGQSQGASQPNPPSFGSISSSTALFSAGSQPVPPPIFGTVS
nup153_rat                          --------TFGQSQGASQPNPPSFGSISSSTALFSAGSQPVPPPTFGTVS
nup153_homo                         --------TFGQSQGASQPNPPGFGSISSSTALFPTGSQPAPP-TFGTVS
nup153_gallus                       --------AFGQSQGSSQPNAPSFGSLS--TTLFSAGSQPAPP-AFGSVT
nup153_thalassiosira_122784         --------------------------------------------------
nup153_xenopus                      NTTGTSSSPFIFGAGASGSASSSITAQANPVPAFGQSSNPSTAPAFGSST
nup153_danio                        -----SAPAFGSAAPSFSASATPAST-----FGAKPSSAPVFGQQANAAP
nup153_tetraodon                    -----ARWCFRSHRGVHSEVFRPCVSPFQLHLRLRRHLRSVQRHLVDSGP
nup153_ciona                        -------NSQAAPAFGSTMSKPAVFQFGAKENVVEQKPTITPAFQFGATA
nup153_drosophila                   ------PSSSSNNTTSTSTTSLPFGSAATTAATTPAGGNAALTGLFGNVG
nup153_Scast                        --------------------------------------------------
nup153_apis                         ----------TSTPQSNNLFGNTFNNPTSTNAGFTFNAPKPEATAFAQSA
nup153_candida_gla                  --------------------------------------------------
nup153_rice                         -------GGFSFGAQSSPAFSSQAPVFSFTSASMNSSTPQPAFGMTNANT
nup153_yarrow                       -----------NAASSSAATNNATPASSFGFGGAAPAQPATTGFGFGGAP
nup153_ostreococcus                 ---------QPNTPEPMSPFESSKSPLGAASTGSSLFGGASTNSFAAPPA
nup153_cryptococcus                 --------SQPFVFGASSVNGGSTSAPLNTFKTDNVAKPSTPAFAFGSGS
nup153_phytoph                      -------ASIQAPATNASANQPAFSFGATSVPTPTAHQEASDLLALHPPS
nup153_ustilago                     ---GFGFGSGATTPGAHAAHAAHAAPASGFTFGANTNPTRSTTPGVGSAP
nup153_spombe                       ------NSPQPASMFGTSTPAPSSAFAFGNQSGTNPAAPAGFGGITNTAT
nup153_kluyveromyces                --------------------------------------------------
nup153_c_elegans                    ------PSSSSIPAFSTSNSSSTSGFPSSTATPFGNAGTTSTSGVFGAFG
nup153_candidaA                     --------AATTNVFGSRPTTPAFNFGGAATTTAAPAAAAPSGFGAIVNK
nup153_pichia                       --------------------------------------------------
nup153_debaryomyces                 --------------------------------------------------
nup153_naegleria                    --------TSNTFNFSTPLNTNSNSSSGGMGGGFSFGGGATTTPSGGGGF
nup153_phaeodactylum_jgi|Phatr      AKLSKKYNVANPLGSTDPPISGSFGAADRSSKNPFTQSAAQKGPSLSSVQ
                                                                                      

nup153_at                           VS--------------MEDSMAEDTDQANRASMVAPMFGQAAVSMPQPNF
nup153_populus                      MS--------------MEDSMAEDTVQATTPSVPAFFQQPAAAPGPPFGF
nup153_scervisiae                   P-----------------SFNTNSSFTPSTVPNINFSGLNGGITNTATNA
nup153_Sparadoxus                   P-----------------SLNANNSFTPSTVPNINFAGFNGGNTITAVGT
nup153_Smikatae                     ------------------ALNTNNSFTPSTVPNINFGGFNGGIANTATGS
nup153_Sbayanus                     T-----------------SFNTNNSFTPSTVPNIHFGGFDGGATNSAAGT
nup153_mus                          ------------------SSSQPPVFGQQPSQ-SAFGSG-TANASSVFQF
nup153_rat                          ------------------SSSQPPVFGQQPSQ-SAFGSG-TANASSVFQF
nup153_homo                         ------------------SSSQPPVFGQQPSQ-SAFGSGTTPNSSSAFQF
nup153_gallus                       ------------------SSTQPPVFGQQSSQQPGFGSG---TSSPVFQF
nup153_thalassiosira_122784         --------------------------------------------------
nup153_xenopus                      SVPVFPAGSSQQVPAFGSSSAQPPVFGQQAAQ-PSFGSPAAPSAGSGFPF
nup153_danio                        T-----------------FGSTAASTGQGGFQFGSTGGFGASATSNSVFN
nup153_tetraodon                    VR----------------LRPLAHPLDLLSQHRLPKAPPRLEPVPIPLLS
nup153_ciona                        P-------------------PVEKPTTFQFAQTAPTPTPSTFVFGNQQNT
nup153_drosophila                   NSLAGVGAPVATTPAATAAAPLTNIFGNPTPVAAAAPVFGSGSTIPSAGF
nup153_Scast                        ---------------------PQGGTASNFSSSSVFNSNTNNNLMGNGMF
nup153_apis                         AT-----------------TPTIFGTPQPGVQNQASSSFSSTPSNTGFNF
nup153_candida_gla                  ---------------------PAQVFKPAQTPNFNFMSGSSNINPAAVFA
nup153_rice                         SFG-----------------MGSPGNDQMNVEDSMADDTNQAAPAPAPIF
nup153_yarrow                       SN------------------TASSSFGATAPATNSSGGFNFGGAAPAGGA
nup153_ostreococcus                 S-------------------SAPSTNPFGGGGANPFAGASAGVTNPFGGA
nup153_cryptococcus                 NATP----------------ASNPFNASTAPASNPFGQQQDQKPNAPASF
nup153_phytoph                      ATN---------------NAPAAPVFGNSLPPPTNTFGAPAFGAPPASGF
nup153_ustilago                     ASPFLSAVN--------VAPGGPAAFGSTPASSTARFQFATPPVQTGFAF
nup153_spombe                       NNP---------------PSTGFTFTPSNAGSTAAPMFGAGNTPNPSGSI
nup153_kluyveromyces                -----------------------NTFNPSAAANFNFGGQPSQSPSVVFGS
nup153_c_elegans                    NK------------------PSQPGLSSSSSTNSLFGQAPADSSNPFGGT
nup153_candidaA                     PP----------------SFNFTGSKESTPDPASVFGQQNRSGTSTPFSS
nup153_pichia                       ------------------------------DPASVFGMNNSNANMGSREA
nup153_debaryomyces                 ---------------------TVNKEGTPDPASIFGGGANNMNTSNIQNG
nup153_naegleria                    TFGGG-----------APATTAINSLGNNNSMGGGGFSFGGGNDNNTFSS
nup153_phaeodactylum_jgi|Phatr      RTSDASSLSPFRASVPGVSSHLGATGSSQDILSASSGAFGTSHPSPAGFS
                                                                                      

nup153_at                           AF--GGGAATQP-PSMANPFQFGGQPMASTLQNASPFQASQSLEFQGGGS
nup153_populus                      STPPGGNQFTLTGSSGANPFQFESQPNLAAPQNP-AFQASASREFNAGGS
nup153_scervisiae                   LRPSDIFGANAASGSNSNVTNPSSIFGGAGGVPTTSFGQPQSAPNQMGMG
nup153_Sparadoxus                   LKPSDIFGVNAASGSNSNTINPSSIFGGGSGVPTPSFGQPQSAPNQMGMG
nup153_Smikatae                     LKPSDIFGGNSVFSPNPGALNSSSLFGGQGMVSNSSFGQPQLASNQMGMG
nup153_Sbayanus                     LKPSDIFGGNSASGSNVNGINPSSVFGGSNGAP--SFGQPQAAPNQMGMN
nup153_mus                          GSSTTNFNFTNNNPSGVFTFGASPSTPAASAQPSGSGVFSFSQSPASFTV
nup153_rat                          GSSTTNFNFTNNNPSGVFTFGASPSTPAAAAQPSGSGGFSFSQSPASFTV
nup153_homo                         GSSTTNFNFTNNSPSGVFTFGANSSTPAASAQPSGSGGFPFNQSPAAFTV
nup153_gallus                       GSSTSNFNFTSN--PEVFTFGANPPAPAASVQPSGSSGFSFSQ-PPAFTV
nup153_thalassiosira_122784         --------------------------------------------------
nup153_xenopus                      GNNANFNFNSTNSSGGVFTFNANSGSTTQPPPP----GYMFNAAAPGFNI
nup153_danio                        FGGGSAAPAAS-PAMPALNPPAGGGFGFSPTP-----AFNIGSAKSSFTA
nup153_tetraodon                    SDSRPTPPLRSGPALIPRQVEASSSEPADSEPPTTLQAFSPSEQERQLLR
nup153_ciona                        PSAGFQFGAQSSSGMFANTQPVQPPAPQNTSFAFGASQPPQNSGNTMFSI
nup153_drosophila                   GAPAAAAPLAAPALPGAFNFGGATAATPAASSAPFVFGSSTNEPLAKPSF
nup153_Scast                        NGGQNTFPNRQQPAVPQAAMAPQQMQFHPSSTVNMNFGNVGNANPSAIFS
nup153_apis                         GTTTPAVTSSGGFNFGVVAPASTPSAGFNFNPPSNTPTFDPNTPPSFNFT
nup153_candida_gla                  PSQPASVQPQQIFGGGMNSNPSMNTAGAPVSGMANPFTSGMGNGMATN-A
nup153_rice                         GSSPFGQPASSPAAPVFGAPAVPSAGVFQFGGQQGSMQQNAAFPPAGGSL
nup153_yarrow                       GNFSFGGIGSAGSAANTFGFNGGAAAPSTPGTPANSFGANTAPAPQTPNF
nup153_ostreococcus                 SSTPAFGGAAAPFGGASASANPFGGVAAPAPAVPAPNPFGANPAPAGGFS
nup153_cryptococcus                 AFGATNNPVAAPASNSSFSFGQPMNASPAASTSTFSFGQPAQQQSSTPAA
nup153_phytoph                      GGGPPSSGFRTPSPTPAFGAAPGAPAFGAAPAPTFGAPPAAPAFGAAPAA
nup153_ustilago                     GGTVPSAGFTSTPTGGFALSTPSAPSTPTAGAGAGAGTFTFGSNMIAQMP
nup153_spombe                       NNASQAFAFGSGEPSNPASNPPSTGFSFGAATPSAFNASASQSPAPNGIQ
nup153_kluyveromyces                QTPQQNPSSIFSAGQQNPADIFNAQASTPQGGAPFPPQRKIAMPGRRRRR
nup153_c_elegans                    SNNGFNFGASSSTTGATAGGGGVFQFGNAATSAPAPTAAPGGGAFQFGGN
nup153_candidaA                     GGVGTGVAGVAGNVFGQPGQQPGIFGGTTNNNSFTFGGAPSAPAASGVPG
nup153_pichia                       TPFAFGTGTGVSNPASVFGNPGNAISMPAPTAGFGGTPAFAFGGVNGGAG
nup153_debaryomyces                 VNGLNKSAESSPFGFNAHQSTPDFKFANGIQQPQFNSGLPADMNNQSFNS
nup153_naegleria                    QQQQQPLGTSSFSNSIPSSFGGLSTPVTPSISSPFSQASSFGLNQSSGMN
nup153_phaeodactylum_jgi|Phatr      MTSNANHTVSSAFGSSSTATAMHSELGPVMDTTKSPFDSAGTPAFGQLIS
                                                                                      

nup153_at                           FSLGSTGGGDKSGRRIFKAKKSTRKK------------------------
nup153_populus                      FSFG-AGGGDKPGRKFVRVKKTQRKR------------------------
nup153_scervisiae                   TNNGMSM-----GGGVMANRKIARMRHSKR--------------------
nup153_Sparadoxus                   MNNGMSM-----SSGVMANRKIARMRHSKR--------------------
nup153_Smikatae                     ANNGMNMGMHAGGGNVMANRKIARMRHSKR--------------------
nup153_Sbayanus                     TGMNMSMN--PAGNGGMTKRKIARMRHTK---------------------
nup153_mus                          GSNGKNMFSSSGTSVSGRKIKTAVRRKK----------------------
nup153_rat                          GSNGKNMFSSSGTSVSGRKIKTAVRRKK----------------------
nup153_homo                         GSNGKNVFSSSGTSFSGRKIKTAVRRRK----------------------
nup153_gallus                       GTNGKNIFSASGSSVSVRKIKTAVRRRK----------------------
nup153_thalassiosira_122784         --------------------------------------------------
nup153_xenopus                      GTNGR---TTPASTISTRKIKTARRRK-----------------------
nup153_danio                        SPAGQNSIAGR-------KIKTAVRRRK----------------------
nup153_tetraodon                    PPLPTQPSPPRPERL---ELDSALHKRPPLILGIHSL-------------
nup153_ciona                        GTASSKPAGRSSTPVGQRTYKKANRRLKKP--------------------
nup153_drosophila                   NFTGSAASSTAPAPAFNFTANTAATNNPSGGDSTPNANALFQFSATSTAP
nup153_Scast                        GTSQAPPQMGQPAQPTLRPIARMRQRRR----------------------
nup153_apis                         GGNAPPTFNATPTQTQRKIKKAFRRMRICLRTTTCVLQDL----------
nup153_candida_gla                  PQMGMASEQKSTPPPGFTQRRLARMRAPRR--------------------
nup153_rice                         EFQGGNFSLGSGGGGGDKSSRRVIKVKRNPKKR-----------------
nup153_yarrow                       GSPAPVQNNMFAQGFAPAGDGSGRKIAPLRARNRRR--------------
nup153_ostreococcus                 LGAGDESSQGGRKPPRKFKRPPPRR-------------------------
nup153_cryptococcus                 PSFSFGQTAAQPQPAAAFSFGAPAGDASRFKSPTPGPEGGFSLGVATNEA
nup153_phytoph                      GAFGAPSADGGFNMGAAPQHVKGRRILKAKTRTRRTS-------------
nup153_ustilago                     AAQPGLFTMGAPPSSNANSPTPAGRQIKPLRQRRR---------------
nup153_spombe                       FNLGSSNSQTNAPPGRKIAVPRSRRKR-----------------------
nup153_kluyveromyces                G-------------------------------------------------
nup153_c_elegans                    MSVPQAPAPGGMENAFSYQAPSGVGARKMAMARRRNMRK-----------
nup153_candidaA                     VPGGMNMPVITPAPNPRRILHPRSRRR-----------------------
nup153_pichia                       GSLAPNQTPTPPLQGRMIARMRQRRR------------------------
nup153_debaryomyces                 TSGMTPPTLSTTPPIIKSNRKIAQMRLRRR--------------------
nup153_naegleria                    MGGGSGMSNPFSAQPSSAMNAPGSNNNRKPIRVKR---------------
nup153_phaeodactylum_jgi|Phatr      SPSTTPFGMSAQSSSAISLKSGQLFTGGNPRETLLAFYNQHNPSKVAEVD
                                                                                      

nup153_at                           --------------------------------------------------
nup153_populus                      --------------------------------------------------
nup153_scervisiae                   --------------------------------------------------
nup153_Sparadoxus                   --------------------------------------------------
nup153_Smikatae                     --------------------------------------------------
nup153_Sbayanus                     --------------------------------------------------
nup153_mus                          --------------------------------------------------
nup153_rat                          --------------------------------------------------
nup153_homo                         --------------------------------------------------
nup153_gallus                       --------------------------------------------------
nup153_thalassiosira_122784         --------------------------------------------------
nup153_xenopus                      --------------------------------------------------
nup153_danio                        --------------------------------------------------
nup153_tetraodon                    --------------------------------------------------
nup153_ciona                        --------------------------------------------------
nup153_drosophila                   ANIFAFNPPAAGNSAQSSQTARRKIRAPVRRLPPR---------------
nup153_Scast                        --------------------------------------------------
nup153_apis                         --------------------------------------------------
nup153_candida_gla                  --------------------------------------------------
nup153_rice                         --------------------------------------------------
nup153_yarrow                       --------------------------------------------------
nup153_ostreococcus                 --------------------------------------------------
nup153_cryptococcus                 APASPGGRRVKGLPRRR---------------------------------
nup153_phytoph                      --------------------------------------------------
nup153_ustilago                     --------------------------------------------------
nup153_spombe                       --------------------------------------------------
nup153_kluyveromyces                --------------------------------------------------
nup153_c_elegans                    --------------------------------------------------
nup153_candidaA                     --------------------------------------------------
nup153_pichia                       --------------------------------------------------
nup153_debaryomyces                 --------------------------------------------------
nup153_naegleria                    --------------------------------------------------
nup153_phaeodactylum_jgi|Phatr      RLLAKYQGKEDQMFRNLAKKYNLDPSTFGISSGPSAALAFGSPTIGAPTN
                                                                                      

nup153_at                           --------------------------------------------------
nup153_populus                      --------------------------------------------------
nup153_scervisiae                   --------------------------------------------------
nup153_Sparadoxus                   --------------------------------------------------
nup153_Smikatae                     --------------------------------------------------
nup153_Sbayanus                     --------------------------------------------------
nup153_mus                          --------------------------------------------------
nup153_rat                          --------------------------------------------------
nup153_homo                         --------------------------------------------------
nup153_gallus                       --------------------------------------------------
nup153_thalassiosira_122784         --------------------------------------------------
nup153_xenopus                      --------------------------------------------------
nup153_danio                        --------------------------------------------------
nup153_tetraodon                    --------------------------------------------------
nup153_ciona                        --------------------------------------------------
nup153_drosophila                   --------------------------------------------------
nup153_Scast                        --------------------------------------------------
nup153_apis                         --------------------------------------------------
nup153_candida_gla                  --------------------------------------------------
nup153_rice                         --------------------------------------------------
nup153_yarrow                       --------------------------------------------------
nup153_ostreococcus                 --------------------------------------------------
nup153_cryptococcus                 --------------------------------------------------
nup153_phytoph                      --------------------------------------------------
nup153_ustilago                     --------------------------------------------------
nup153_spombe                       --------------------------------------------------
nup153_kluyveromyces                --------------------------------------------------
nup153_c_elegans                    --------------------------------------------------
nup153_candidaA                     --------------------------------------------------
nup153_pichia                       --------------------------------------------------
nup153_debaryomyces                 --------------------------------------------------
nup153_naegleria                    --------------------------------------------------
nup153_phaeodactylum_jgi|Phatr      FGQPSALGGGSPFGAPVPAPGRFGGAISGGGFSQFSSPSSAPSPSGLSSS
                                                                                      

nup153_at                           -------------------------------------------
nup153_populus                      -------------------------------------------
nup153_scervisiae                   -------------------------------------------
nup153_Sparadoxus                   -------------------------------------------
nup153_Smikatae                     -------------------------------------------
nup153_Sbayanus                     -------------------------------------------
nup153_mus                          -------------------------------------------
nup153_rat                          -------------------------------------------
nup153_homo                         -------------------------------------------
nup153_gallus                       -------------------------------------------
nup153_thalassiosira_122784         -------------------------------------------
nup153_xenopus                      -------------------------------------------
nup153_danio                        -------------------------------------------
nup153_tetraodon                    -------------------------------------------
nup153_ciona                        -------------------------------------------
nup153_drosophila                   -------------------------------------------
nup153_Scast                        -------------------------------------------
nup153_apis                         -------------------------------------------
nup153_candida_gla                  -------------------------------------------
nup153_rice                         -------------------------------------------
nup153_yarrow                       -------------------------------------------
nup153_ostreococcus                 -------------------------------------------
nup153_cryptococcus                 -------------------------------------------
nup153_phytoph                      -------------------------------------------
nup153_ustilago                     -------------------------------------------
nup153_spombe                       -------------------------------------------
nup153_kluyveromyces                -------------------------------------------
nup153_c_elegans                    -------------------------------------------
nup153_candidaA                     -------------------------------------------
nup153_pichia                       -------------------------------------------
nup153_debaryomyces                 -------------------------------------------
nup153_naegleria                    -------------------------------------------
nup153_phaeodactylum_jgi|Phatr      GAFGSASFGALAQSPAPSGFGAFGSASLASPFGSTTPFGAARR
                                                                               
