# Supplementary material for: Comparative Genomic Evidence for a Complete Nuclear Pore Complex in the Last Eukaryotic Common Ancestor
Source: PLoS One. 2010 Oct 8;5(10):e13241. doi: 10.1371/journal.pone.0013241 (PMC2951903; doi:10.1371/journal.pone.0013241)
Supplement: File S1 — Alignments and phylogenies. (2.39 MB ZIP) [file pone.0013241.s007.zip › Neumann_SI4/Neumann_nup_align/nup155new.aln]

CLUSTAL X (1.83) multiple sequence alignment


nup170_leishmania                   --------------------------------------------------
nup155_trypanosoma                  --------------------------------------------------
nup155_arabidopsis                  --------------------------------------------------
nup155_Oryza                        --------------------------------------------------
nup155_populus                      --------------------------------------------------
nup155_physco                       --------------------------------------------------
nup170_tetraodon                    --------------------------------------------------
nup170_danio                        --------------------------------------------------
nup170_rattus                       --------------------------------------------------
nup170_mus                          --------------------------------------------------
nup170_homo                         --------------------------------------------------
nup170_Gallus                       --------------------------------------------------
nup170_Xenopus                      --------------------------------------------------
nup170_ciona                        --------------------------------------------------
nup170_anopheles                    --------------------------------------------------
nup170_drosophila                   --------------------------------------------------
nup170_apis                         --------------------------------------------------
nup170_volvox                       --------------------------------------------------
nup155_chlamydomonas                --------------------------------------------------
nup170_phaeodactylum                --------------------------------------------------
nup155_tpseudo                      --------------------------------------------------
nup170_neurospora                   --------------------------------------------------
nup170_gibberella                   --------------------------------------------------
nup170_magnaporthe                  --------------------------------------------------
nup170_aspergillus_|AN6738.2        --------------------------------------------------
nup170_yarrow                       --------------------------------------------------
nup170_spombe                       --------------------------------------------------
nup170_pichia                       --------------------------------------------------
nup170_debaryo                      --------------------------------------------------
nup170_candidaA                     --------------------------------------------------
nup170_Scerevisiae                  --------------------------------------------------
nup170_S_par                        --------------------------------------------------
nup170_S_mik                        --------------------------------------------------
nup170_S_bay                        --------------------------------------------------
nup170_S_cas                        --------------------------------------------------
nup170_candidaG                     --------------------------------------------------
nup170_kluyveromyces                --------------------------------------------------
nup170_ostreococcus                 --------------------------------------------------
nup170_naegleria                    --------------------------------------------------
nup155_Cmerolae                     --------------------------------------------------
nup170_phytophthora                 --------------------------------------------------
nup170_cryptococcus                 -----------------------------------------MLSSLPSLS
nup170_ustilago                     --------------------------------------------------
nup170_celegans                     --------------------------------------------------
nup170_monosiga                     --------------------------------------------------
nup170_dictyostelium                -------------------MRQSQLYPNLGYNNQNGQFNYLPSPEQQSIY
nup155_giardiaL                     --------------------------------------------------
nup170_trichomonas                  --------------------------------------------------
nup170_ecuni                        --------------------------------------------------
nup170_tetrahymena                  MDNEFSQLDRYQVSYLHFSKYIKQIKQKIPQNIQIDRQLISKLLVAFIGI
nup155_cryptosporidium              --------------------------------------------------
                                                                                      

nup170_leishmania                   --------------------------------------------------
nup155_trypanosoma                  --------------------------------------------------
nup155_arabidopsis                  --------------------------------------------------
nup155_Oryza                        --------------------------------------------------
nup155_populus                      --------------------------------------------------
nup155_physco                       --------------------------------------------------
nup170_tetraodon                    --------------------------------------------------
nup170_danio                        --------------------------------------------------
nup170_rattus                       --------------------------------------------------
nup170_mus                          --------------------------------------------------
nup170_homo                         --------------------------------------------------
nup170_Gallus                       --------------------------------------------------
nup170_Xenopus                      --------------------------------------------------
nup170_ciona                        --------------------------------------------------
nup170_anopheles                    --------------------------------------------------
nup170_drosophila                   --------------------------------------------------
nup170_apis                         --------------------------------------------------
nup170_volvox                       --------------------------------------------------
nup155_chlamydomonas                --------------------------------------------------
nup170_phaeodactylum                --------------------------------------------------
nup155_tpseudo                      --------------------------------------------------
nup170_neurospora                   ---------------------MNPATPMRQVPGAFLNTPAAPRTDDARRY
nup170_gibberella                   -------------------MSFPQTTPVRPVPGAFLNTPAVT----SRYQ
nup170_magnaporthe                  ---------------------MATQTPMREVPGAFLATPAIA--------
nup170_aspergillus_|AN6738.2        ----------------MSYPSLPPVTPQRPLPGAFFQTPAPG--------
nup170_yarrow                       ---------------------MGNHSTGKVSNSSFGNALRPS--------
nup170_spombe                       --------------------------------------------------
nup170_pichia                       --------------------MAIPTSVPLNVGSSVPPRPTDANSKYIAPT
nup170_debaryo                      --------------------MTIPSNTKP--GNVLP----NQDSKFLSPT
nup170_candidaA                     --------------------MVVQVPQALSSGTSAS----SSSSKYISPT
nup170_Scerevisiae                  ---------------------MFQSFFHNNGPAAAGETFSDSRSYPLTNH
nup170_S_par                        ---------------------MFQSFFHNNGPAAAGETFSDSRSYPLTNH
nup170_S_mik                        ---------------------MFQNFFHNSGPTGAGETFSDSRSYPLTNH
nup170_S_bay                        ---------------------MFQNSFHYNGSTVAGETFSDSRSYPLTNQ
nup170_S_cas                        ---------------------MFSTPLKN------------TIDYNPTRA
nup170_candidaG                     ---------------------MYSTPLKNR---------YDYGATQFVDA
nup170_kluyveromyces                -------------------MSIYSTPLKSN---------WNGNANFANPS
nup170_ostreococcus                 --------------------------------------------------
nup170_naegleria                    --------------------------------------------------
nup155_Cmerolae                     --------------------------------------------------
nup170_phytophthora                 --------------------------------------------------
nup170_cryptococcus                 RLSHIADSSHSQQANQYSTQIMPSSNQVQPYLSGQVGVPVQQGVYPQLPG
nup170_ustilago                     --------------------------------------------------
nup170_celegans                     --------------------------------------------------
nup170_monosiga                     --------------------------------------------------
nup170_dictyostelium                RNNIQTPTSGISNNLFPLQSQQRIIQPQYHYQTPLINNNIINNNNNINNN
nup155_giardiaL                     --------------------------------------------------
nup170_trichomonas                  --------------------------------------------------
nup170_ecuni                        --------------------------------------------------
nup170_tetrahymena                  DYSKKYSLKEIFEMSINFQQISTSNYPNLNQEKMSSKFLSSAQKRKRGDD
nup155_cryptosporidium              --------------------------------------------------
                                                                                      

nup170_leishmania                   --------------------------------------------------
nup155_trypanosoma                  --------------------------------------------------
nup155_arabidopsis                  --------------------------------------------------
nup155_Oryza                        --------------------------------------------------
nup155_populus                      --------------------------------------------------
nup155_physco                       --------------------------------------------------
nup170_tetraodon                    ----------------------------------------AMP------S
nup170_danio                        -----------------------------------------MP------S
nup170_rattus                       -----------------------------------------MP-SMLGSM
nup170_mus                          -----------------------------------------MP-SVLGSM
nup170_homo                         -----------------------------------------MPSSLLGAA
nup170_Gallus                       -----------------------------------------MP-----AA
nup170_Xenopus                      -----------------------------------------MP-----SA
nup170_ciona                        ------------------------------------------------MV
nup170_anopheles                    --------------------------------------------------
nup170_drosophila                   --------------------------------------------------
nup170_apis                         -------------------------------------------------M
nup170_volvox                       -------------------------------------MAAAPAWQRDVA-
nup155_chlamydomonas                --------------------------------------MAAPAWQRDLLP
nup170_phaeodactylum                ------------------MVSSQSNRPPGHVPYAPPQQTLDAYWRDDFRP
nup155_tpseudo                      --------------------------------------------------
nup170_neurospora                   LDSLPEKNTARPVLGGFGSYNAGGAGVASGPVTGPVSGSVGGAGAG--TV
nup170_gibberella                   QGSDPVRRQLFPVS-------ESGQSVSSLKSTAPTSSASRGVTVTGSSV
nup170_magnaporthe                  ARNDRVSRQLFDTS---------------RPSAGSRTSSSTALGVR---M
nup170_aspergillus_|AN6738.2        ------------------------------NALNPPQSNSAQQTAQ----
nup170_yarrow                       AGLHNGHNGLASSS----------------VPGLGNGVVNHVLGAVPISS
nup170_spombe                       --------------------------------------------------
nup170_pichia                       LKLK------------------DVS-DSLQFHQDRNSSSMNSSRGNLLKR
nup170_debaryo                      LKLD------------------DASLDVLQFQQDQNSSSSQSSRGVLSQR
nup170_candidaA                     LKLQD-----------------DVVVDSPQFHQDK---STGSSRGQLSRR
nup170_Scerevisiae                  QEVPRNGLN---ELASSATKAQQQ--PTHILNSYPITGSNPLMRASAMGA
nup170_S_par                        HEVPRNGLNGLNESASSAAKLQQQQ-PTQILSSYPIAGSNPLMRAGAMGA
nup170_S_mik                        QEAPRSGFN---EPASSAAKPPHEQ-PTRILNSYPIAGPNPLMRAGAMGA
nup170_S_bay                        QEASTAGLNGLASATTKQQQPQRQQQPMHLLSSYPIAGSNPLMRAGAIAA
nup170_S_cas                        LAAPITSNN------SLLSKNNDLSAPSTGLN------QHPKLPFGASTN
nup170_candidaG                     QQVNGVTNN------NIIGSSNGVATGNMGTTYKTPGPLSTNVGIRSTLN
nup170_kluyveromyces                ANVNGLPMN---------GIGNTSLVPQQQGSDGTIGTYGANMTNVISGL
nup170_ostreococcus                 --------------------------------------------------
nup170_naegleria                    ------------------------------------MKVNSYAPSTAFNF
nup155_Cmerolae                     ------------------------------------MDSSESRFDLRTQS
nup170_phytophthora                 --------------------------------------------------
nup170_cryptococcus                 TQPYPQTPYNPYGGTAPGMGTVGAPISQNQALSQPFAPGSGAVGQPYPSQ
nup170_ustilago                     --------------------------------------------------
nup170_celegans                     --------------------------------------------------
nup170_monosiga                     --------------------------------------------------
nup170_dictyostelium                NIVYQQDQQTQPQAQPQQQPQQTQTQSPSQQEKEQEQQQQELKEQQQKQQ
nup155_giardiaL                     ------------------------------------------MSASHVVD
nup170_trichomonas                  -------------------------------------------------M
nup170_ecuni                        --------------------------------------------MRQEGP
nup170_tetrahymena                  YFSQQGGLSNFNAFNTNKDRDQKFAGDSFIGNQQSQQAQLGYFNKFGDNK
nup155_cryptosporidium              --------------------------------------------------
                                                                                      

nup170_leishmania                   -----------MQQQLNAARNGTNHVVEDAVSAVLSSAAVERRPNP----
nup155_trypanosoma                  --------MEVRDDNPSRIEDATKRAVEEIISAEIRSAAISKDNTI----
nup155_arabidopsis                  --MSQDDEIVMRDVTSAGICIGDRIGREAASQLDLEEALEASRYAS----
nup155_Oryza                        -MAWAEDEAIGPDVASAGLHVSERIGRDAAAQPDLEEALEASRYAS----
nup155_populus                      --------------------------------------------------
nup155_physco                       --------------------------------------------------
nup170_tetraodon                    SAGPNSPGAALAEALENSVRLIDRHLQDDRCFPDLSELLGVPSHNM----
nup170_danio                        SLGSSSPAAVLQEALENSSRLIDRHLQEDRCFPDLSELLNVPSHNM----
nup170_rattus                       MVASTSAPS-LQEALENAGRLIDRQLQEDRMYPDLSELLMVSAPNS----
nup170_mus                          MVASTSAAASLQEALENAGRLIDRQLQEDRMYPDLSELLMVSAPNS----
nup170_homo                         MPASTSAAA-LQEALENAGRLIDRQLQEDRMYPDLSELLMVSAPNN----
nup170_Gallus                       MSPTVPAGH---EALEIAGRIIDRQIQDDRCYPDLSELLAVPAPGS----
nup170_Xenopus                      TPGAPAASAAMQEALEGAGRIIDRLLQEDRAYPDLSELLNVPVHTC----
nup170_ciona                        FPNKETPKNEDCGSMQDAALIVSKKLQLDRESIDLTSQLNVTSIYS----
nup170_anopheles                    --RMGEQPTVSLEALQSAGNTLERHGSIDADVPGLLELTGVTQAGT----
nup170_drosophila                   ----MTLPQAQLDFFTTATSMLEWHYNLERNKPGLLELTGVSQHGR----
nup170_apis                         TLTEMEPLKIHLDALEMAGKVVDIHITADSNFPSLINLMRYNVQGG----
nup170_volvox                       -AEVTRGGAAPQESLSVPTRKFQDVDQLSKTFGHVAEVSKEFRRDA----
nup155_chlamydomonas                STEATRGGAPQPDSVSIPARKYQDVEQLSKTFGHVANVSKEFRRDT----
nup170_phaeodactylum                LHAAGR--AVLRALRDDEAAPDADLYRRVASSGSPGAAGYYHAGGG----
nup155_tpseudo                      --------------------------------------------------
nup170_neurospora                   AAPRPVSQVPVPMVPA--QART-DLPPVAKAARRITNTLLRDENYP----
nup170_gibberella                   VRPSSTDGLLVPTVLP--PLRSENVPPVIKAAKAINTCLQADGRYP----
nup170_magnaporthe                  SSPRAGAMTSVTSGQG--TDAAAPLPPLLKAAKSVKGVLQQDESYP----
nup170_aspergillus_|AN6738.2        -PPSDAGQPVLPRLPPSIKPAPQNLNTEERAARTINDTLTQEARYP----
nup170_yarrow                       SSSSWLQTKKPKELGTVSVNEMSAKQPLELGSEFVEAYLNRDDKYP----
nup170_spombe                       -----MDINDP----SFSSTENGIYELLSRGYAAIEAATERDLKLP----
nup170_pichia                       FLHPMSLDAK-EVNYKINVPNFANLPPLQLGSKFITDLNKIDSLTPSDLY
nup170_debaryo                      FLHPVSIDAVNEVNYKIHVPNFANLPPLKLGYKYITDLIKIDSMTPSDLY
nup170_candidaA                     FVQPVGLETK-ESNYKINVPDFANLPPLQLGSKFISDLNKIDSSIPHDIF
nup170_Scerevisiae                  TSGSIN-PNMSNMNEHIRVSGMGTSKPLDLAGKYIDHLQHKDSNTP----
nup170_S_par                        TSGSIN-PNMSNMNEHIRVSGMGTSKPLDLAGKYIDHLQHKDSNTP----
nup170_S_mik                        TSGSIN-PNMSNMNEHIRVSGMGTSKPLDLAGKYIDHLQHKDSSTP----
nup170_S_bay                        TSGSIN-PSMSNTNEHIRVSGLGTSKPLELAGKYIDHLQHKDTSTP----
nup170_S_cas                        PLQSLT-NPSS--VEHLRIPKFEQLPPLELASSYINHLLSRDEATY----
nup170_candidaG                     YPPSLDSSILTTTTEHVRIPGLASAKPLELASQYVDHLYRMDANTP----
nup170_kluyveromyces                NGNTVNPLNFNASHEHIKVTGLGAANPLNLASQYIDHLLRRDISTP----
nup170_ostreococcus                 --------------MRTRDRDADAREAMETAAKTVSKLAADAEQAD----
nup170_naegleria                    NAPVVGGISTTTGNSANNVSGGNLFNGSILPSSTKEQLMESKKLVN----
nup155_Cmerolae                     GLSALESKPSTADASISRTAKGHNLAALEAAAADLELAIDLDEQWLS---
nup170_phytophthora                 ----MESAERTFKGLSDAKTRVDQATQEDASFPDLADQLNAQSEPQ----
nup170_cryptococcus                 PVAQWNRYITPLQAPQSLESVSKDEDPIYGPLGRASGKVERGLRGDVDIS
nup170_ustilago                     ---------MMPADPYSLESLREAEETFRRCEQGRIALPEVKQRTP----
nup170_celegans                     --------------------------------------------------
nup170_monosiga                     MAAAGGSEVLPACPDSLITKARDTVIQLNHADTRFKKISTLLSNND----
nup170_dictyostelium                QQQEQEQQELMRQKKTNSLLSITPFNKEEDLKKIFLNSIESIDSSIDKVA
nup155_giardiaL                     LLKTCRELYEKDAVAADLECALPRLSEVVLSPGSGERAFIRQHTFN----
nup170_trichomonas                  TLYSRDTVSIDEDHRFVTSQISNCIASDQYIPEFFESSIAVELHYN----
nup170_ecuni                        GVGGVEGMGYYVLGSLLILHWTGMPLKMETKHPSLIEAKRYEERKLP---
nup170_tetrahymena                  STNQMNNNNISMMSNHGFVIQNNLKGYNRHSQETSANTFLNQSSNQLYKF
nup155_cryptosporidium              ------------MFNNNIRTKNEDFFQFDTGNQINKRGKNIENSLN----
                                                                                      

nup170_leishmania                   -----HAIGFVRSNSYALSTRDTTYAVPDFFPVGGVAWPETLLELWKSMR
nup155_trypanosoma                  -----SPCGHVSSHPFALTTFDTSSTLPAFLPLTGVTWPEAVKAVWKTFR
nup155_arabidopsis                  --------------HPYSTHPREWPPLIEVGETWELPSVLIERYNTAGGE
nup155_Oryza                        --------------HPYSSHPKEWPPLVEVAETRQLPPMLVERYNAAAGE
nup155_populus                      --------------------------------------------------
nup155_physco                       --------------------------------------------------
nup170_tetraodon                    --PSVSGVSDMDYPLQG-PSLLSVPNLPELNAVRRVPLPPELVEQFSHMQ
nup170_danio                        --PSLSGVSDMDYPLQG-PALISVPSLPELSSIRRVPLPPELVEQFGHMQ
nup170_rattus                       --PTVSGMSDMDYPLQG-PGLLSVPSLPEISTIRRVPLRLSWLNSLDTCS
nup170_mus                          --PTVSGMSDMDYPLQG-PGLLSVPSLPEISTIRRVPLPPELVEQFGHMQ
nup170_homo                         --PTVSGMSDMDYPLQG-PGLLSVPNLPEISSIRRVPLPPELVEQFGHMQ
nup170_Gallus                       --PTVSGMTDMDYPLQG-PGLLSIPNLPEISSVRRVPLPPELVEQFGHMQ
nup170_Xenopus                      --PTISGVSEMDYPLQS-PGLLTIPSLPEISAIRRVPLPPELIEQFGHMQ
nup170_ciona                        --SVSSGLNDDDYPV------VEQLPIPLITDVRKVPLPPELVEQFGHMQ
nup170_anopheles                    --PTASGLSDFDYQQLANLSMG-FKDLNQLCTVNKVPIPSEIMEHFNHIK
nup170_drosophila                   --ATMSGLNDYDYQSLSFLKSDRTHNLQQMRTVTKSAIPNEILEHFKHIK
nup170_apis                         --PTVSGLDDHDYPNINGMSMC-FSNINQMKVHSKISLPSEIMEHFHLLF
nup170_volvox                       --ELHDLLASTSKEDTYQQHFQGWPSLLRPLSPAVLELPTMVQDKYHSCQ
nup155_chlamydomonas                --ELSDLLASTSKEDTYQQHFQGWPSLLRPLSPAVLELPTMVQ-------
nup170_phaeodactylum                --GVPTSPRPTTTSAYAPTHGAVAPPVAALRHLRSVPLSPILRQQLQKTK
nup155_tpseudo                      ----------------------AIPPTSHLQHAHSIPLPSTLANEAKKAK
nup170_neurospora                   --DVDSYARAGSSSDYDMYRT-DDAPGAPFKKTHMYPIPDQVFERLNRGE
nup170_gibberella                   --DLDSYCRQGASSDYDLEST-DSA-MAPFHKTQMYPIPNQVFDHYNAGE
nup170_magnaporthe                  --DLDSVCRPGATSDYDLQFA-DSP-LAPFQRAQMYPIPDRIFETLNMSN
nup170_aspergillus_|AN6738.2        --DLDSYLSQGFSSDYDIPVS-STW--APFQKVRMYNIPDQIFDQYNLAQ
nup170_yarrow                       --ELDRLVMQGQLSEYIFAQSGDLGALTPFTRTEVINMPDELYEQYNHTE
nup170_spombe                       --ELGDIIGQVHAPEYISQ---VLSGWKPFYLRSVVNIPDRIFEQYNRTE
nup170_pichia                       YGETINKTETGLDNYYFDYDN-GLGEFSRFEKINQLNLPDKFFDEYNSTE
nup170_debaryo                      SDENINRTGSGLDNYYFDYDS-GLGEFSRFEKLNQLNLPDKFFDEYNSTE
nup170_candidaA                     YSETVSKSESGLDNYYFDYEN-GLKDFSRFEKVQQLDLPDRFFEEYNSTE
nup170_Scerevisiae                  VLDERSYYNSGVDYNFSREKN-GLGAFTPFEKQDVFNIPDEILHEFSTSQ
nup170_S_par                        VLDERSYYNSGVDYNFSREKN-GLGAFTPFEKQDVFDIPDEILHEFSTSQ
nup170_S_mik                        VLDERSYYNSGVDYNFSREKN-GLGAFTPFERQSVFKIPDEVLHDLSTSQ
nup170_S_bay                        VLDERSYYNSGVDYNFSKEKN-GLGAFTPFERQDIFNIPDEILQGVSTSE
nup170_S_cas                        VLDERSYYNNGVDYNYSKDVG-ALGAFTPFERQKIVNIPDEILRETATAE
nup170_candidaG                     ILDERSYYNNGVNYNFTKEVG-GLGAFTPFERQKVVSIPDDILQEASNTE
nup170_kluyveromyces                VLDERSYYNNGVNYNFSKEVG-GLGPFTPFERLNVINIPDEILQQVSTAE
nup170_ostreococcus                 ------LVELLREAPREAYSFQNAGWPSDVVGMKKEELPGVVLERYNTRQ
nup170_naegleria                    ---QNLEKDSKFVDIYELSQNQNDSYDELFVKKQFVALPDPIFEEYRRLE
nup155_Cmerolae                     --------VRRSWETAEPDYIRYPPSQSQFLAKRTVPLPAALLAQYQYLE
nup170_phytophthora                 --------------NYFFEPYASQWTPQVAKKGSVIPLPGVVAAALDDTK
nup170_cryptococcus                 ADLEEKLGPSAQIQDPYAAPPSASAAYKCCSVTKRTPLPDALHQELNFKH
nup170_ustilago                     -------------TRDAPYQQHRLDPWVGFDKSRTLPIPPDVFTGIKSAS
nup170_celegans                     --------------------------------------------------
nup170_monosiga                     ------------VSGNSERDYIPVKPVAPLELLN--SLDPELVDQIQQAQ
nup170_dictyostelium                TIPDPTLKVLYKRDPGFNYFDGGSYFWSTLVIEKHIELPQEITNGYLSTS
nup155_giardiaL                     LPPALTTLGNNVERQLRMGFLPEINYVWTAIDNELILVDLIDNRRIIRLE
nup170_trichomonas                  ---------------------KIEKENSIATISDVKKYPTRVYNAATAAK
nup170_ecuni                        -----------LIRDIYTGSDQTYAVQKMMVKRREMSIPRIEYKR-----
nup170_tetrahymena                  NAKNTEINQFNFNNQFNQISNETLPIHQDIPPNPQILNPGSYNISYNNDT
nup155_cryptosporidium              --------------------------LMNKENNSLDTISKSNIIGISLNS
                                                                                      

nup170_leishmania                   YGSLTGVFADLSR--AWFTVDNR---------------------------
nup155_trypanosoma                  ANSTVGLFPELSR--AWITIDNK---------------------------
nup155_arabidopsis                  GTALCGIFPEIRR--AWASVDNS---------------------------
nup155_Oryza                        GTALCGIFSEVHR--AWATVDNS---------------------------
nup155_populus                      --------------------------------------------------
nup155_physco                       --------------------------------------------------
nup170_tetraodon                    CNCMMGVFPEICR--AWLTIDND---------------------------
nup170_danio                        CNCMMGVFPEISR--AWLTIDND---------------------------
nup170_rattus                       VTAMMGVFPPISR--AWLTIDSD---------------------------
nup170_mus                          CNCMMGVFPPISR--AWLTIDSD---------------------------
nup170_homo                         CNCMMGVFPPISR--AWLTIDSD---------------------------
nup170_Gallus                       CNCMMGVFPEISR--AWLTIDSD---------------------------
nup170_Xenopus                      CNCMMGVFPEISR--AWLTIDSD---------------------------
nup170_ciona                        CNCIMGIFPSIRR--AWLTVDSD---------------------------
nup170_anopheles                    CHCMMGLFPEIGR--AWLTIDTD---------------------------
nup170_drosophila                   CHCTMGLFPEIGR--AWLTIDSE---------------------------
nup170_apis                         ARCTCHSMMDFLRNSKHAYIDSD---------------------------
nup170_volvox                       AMCFCGLFPQIRR--AWASIDDS---------------------------
nup155_chlamydomonas                ----------IRR--AWASVDNS---------------------------
nup170_phaeodactylum                RGSLMGLLREANL--AWMSSDDK---------------------------
nup155_tpseudo                      LSSLMGLLPEANL--VWLTCDDR---------------------------
nup170_neurospora                   VNTQLGLFADINY--AWAAIDSS---------------------------
nup170_gibberella                   LQTLMGLFAEINH--AWVVIDNS---------------------------
nup170_magnaporthe                  LTTKLGLFAEIGY--AYACIDNA---------------------------
nup170_aspergillus_|AN6738.2        VSTSMGLLAELNH--AWVAIDNA---------------------------
nup170_yarrow                       TSTKMGMFSEIDR--IWMTVDNR---------------------------
nup170_spombe                       CFTQMGLFAEIQR--AWITVDNR---------------------------
nup170_pichia                       CITKQGMFPEIER--SWIAIDNK---------------------------
nup170_debaryo                      CITKMGLFPEIER--SWIAVDNK---------------------------
nup170_candidaA                     CITKIGLFPEIER--TWIAIDNK---------------------------
nup170_Scerevisiae                  TKTDMGIFPELNR--CWITIDNK---------------------------
nup170_S_par                        TRADMGIFPELNR--CWITIDNK---------------------------
nup170_S_mik                        TRTDMGIFPELNR--CWITIDNK---------------------------
nup170_S_bay                        TRTDMGIFPELNR--CWITIDNK---------------------------
nup170_S_cas                        TRTDMGIFPELNR--CWITIDNK---------------------------
nup170_candidaG                     LKSDMGIFPEIDR--CWFTIDNR---------------------------
nup170_kluyveromyces                IKTNMGLFPDIER--CWITVDSK---------------------------
nup170_ostreococcus                 SVCFCGVLPEISR--AWASVDNA---------------------------
nup170_naegleria                    YKCFMGIFPEIHR--AWITIDNK---------------------------
nup155_Cmerolae                     SKSFMGLLPQIGR--AWISIDHR---------------------------
nup170_phytophthora                 TLSLSGLLPEIRS--AWTSVDNR---------------------------
nup170_cryptococcus                 LTAKMGLFEEIER--AWFTVDNK---------------------------
nup170_ustilago                     PTATQSLFPAIRR--ACITVDNK---------------------------
nup170_celegans                     ----MGFFTQISR--VWVVIDNN---------------------------
nup170_monosiga                     AQSLTGIFPEVNR--AWLTVDSH---------------------------
nup170_dictyostelium                TKSLLGLFPEIGR--AWISIDQT---------------------------
nup155_giardiaL                     LDAYIDCCLIITPAPLTFAVETR---------------------------
nup170_trichomonas                  YRVFMSSFPKLST--LYCVVDNT---------------------------
nup170_ecuni                        ----SGILPVMGA--LWFSNGKN---------------------------
nup170_tetrahymena                  ELLRREVIKEQNLQEKMLVVQKEQKIQSEIAYSFKQMSRLLDACLKQDET
nup155_cryptosporidium              CIKQDEEFSELSH-------------------------------------
                                                                                      

nup170_leishmania                   ---LVIWDYR-------GGREFCVYDEISEMISVVGSPLRPLSGIFQPHV
nup155_trypanosoma                  ---LLLWNFG-------TGRDFFLFDEVPELIVAVGTPVLPIAGVFQAHI
nup155_arabidopsis                  ---LFLWRFD------KRDGQCPEYSGEEQAICAVG-LAKCRPGVFVEAI
nup155_Oryza                        ---FFIWRFD------KWDGQCQEHNADEQVICAVG-LARAKPGVFVAAI
nup155_populus                      --------------------------------------------------
nup155_physco                       --------------------------------------------------
nup170_tetraodon                    ---IFMWNYE---DGGD----VAYFDGLIETILAVG-LVKPKQGILQPHI
nup170_danio                        ---VFMWNYE---DGSD----VAYFDGLSETILSVG-LVKPKPGIFQPHI
nup170_rattus                       ---IFMWNYE---DGGD----LAYFDGLSETILAVG-LVKPKAGIFQPHV
nup170_mus                          ---IFMWNYE---DGGD----LAYFDGLSETILAVG-LVKPKAGIFQPHV
nup170_homo                         ---IFMWNYE---DGGD----LAYFDGLSETILAVG-LVKPKAGIFQPHV
nup170_Gallus                       ---IFMWNYE---DGGD----LAYFDGLSETILAVG-LVKPKGGIFQPHV
nup170_Xenopus                      ---IFMWNYE---DGGD----LAYYDGLSETILSVG-LVKPKTGIFQPHI
nup170_ciona                        ---IFVWRYL---DGDD----LAYFDGLSETILSIA-LVQPKQGIFKDHI
nup170_anopheles                    ---LYIWTYE---NARD----VAYFDGLSQVIISVG-LVTPKPGLFVADV
nup170_drosophila                   ---IYIWTFN---QTRD----VAYYDGLSHLIVSVG-LVKPKPGVFVQDV
nup170_apis                         ---IYVGSYE---NESD----VAYFDGLNETIISVG-LVKPKPNVFQSYV
nup170_volvox                       ---LFLWRY------DRSSDVPLEYSGEDQAITCVG-LAVPRPGVFLP--
nup155_chlamydomonas                ---LFLS------------DVPLEYCGEDQAISCVG-MAAPRPGVFLP--
nup170_phaeodactylum                ---LFLWSTR---AGANGSSFCSFVTPSGQSIVSVG-IAPPKKGVFKSNV
nup155_tpseudo                      ---LFLWTYQ---DRED---FCSFHVPSGQCIVSVG-LVRPKKGVFKQVV
nup170_neurospora                   ---LFLWD------YTHPNPELIGYEDATTTITAVA-LVPPKPGVFVSNI
nup170_gibberella                   ---LFLWD------YTHPDPELIGFEDSPHTIHAVA-LVPPKPGIFVGSI
nup170_magnaporthe                  ---LLMWN------FSQPNPEIIGFEDQPHSIQTVA-LVPPKPGVFLSSI
nup170_aspergillus_|AN6738.2        ---LYLWD------YTHTNPQLVGFEDQPNSINAVK-LAKPRPGVFLPSI
nup170_yarrow                       ---IYFWS------YID--QAYHAFEGLEHTITSVS-LVKPKANTFIDLI
nup170_spombe                       ---LFLWD------YLSG-QNFQAYEDLSHTIVNVK-LVRPKANVFVSEI
nup170_pichia                       ---LVLWNYKVPQLSFNQSSQFLTIDQIRHTILTVK-LVKPKPGVFVPEV
nup170_debaryo                      ---LVLWNYKVPQSSFNKSSQFLTIDQIRHSILQVK-LVRPKPNVFVEDV
nup170_candidaA                     ---LVLWNYKLPRSSFNEASQFLTIDQIRHTILTVK-LVKPKKGVFTNEV
nup170_Scerevisiae                  ---LILWN-------INNDNEYQVVDDMKHTIQKVA-LVRPKPNTFVPAV
nup170_S_par                        ---LILWN-------INNDNEYQVIDDMKHTIRKVA-LVRPKPNTFVPAV
nup170_S_mik                        ---LILWN-------INNDNEYQVIDDMKHTIRKVA-LVKPKPNTFVPTV
nup170_S_bay                        ---LILWN-------IDNDNEYQVIDDMKHTIRKVA-LVRPKPNTFVPTV
nup170_S_cas                        ---LILWD-------YES-LDFQTIDEIKHTILNVK-LVKPKPNTFVDQI
nup170_candidaG                     ---IILWN-------INDSTEYQTIDDIKHAILKIQ-LVKPKPNTFVSHV
nup170_kluyveromyces                ---LILWH-------YNNPSDFQSIDDIKHTILQVA-LVKPKPDTFVESI
nup170_ostreococcus                 ---LFLWRLD------VADDVPVEYSGEEQAIVAVG-LVKPKSGVFLEAI
nup170_naegleria                    ---FFIWSYLD-------GSDFNEYDELDQIIISAG-IVKPKPNIFKDYV
nup155_Cmerolae                     ---LFLWDYVE-------GSDFAVYEELDQVISCVA-LATPRPGVFIDEI
nup170_phytophthora                 ---LFLWSYAQ--------RGRFAAKEFDQAIVAVGLVARPATGVFTPKV
nup170_cryptococcus                 ---LFLWDYG-------DGRDFSRYDEQTDTIQAVG-LVKARKDVFVDDI
nup170_ustilago                     ---VYLWSYLEG------QAAFEFYCVPDDQVVIAASVLPVRSGVFADIV
nup170_celegans                     ---LYMWNYETN-------DDLAFFDSSDAAILKVS-LVNIKPGVFEPEI
nup170_monosiga                     ---IYIWDFD-------DGSDLCVYRELQEVIVGVA-LVRPKPGVFDAKI
nup170_dictyostelium                ---LYLWDYR---------DSGELISHNLSQIITNCALIQPKKNTFKDAV
nup155_giardiaL                     ---YLLAVALTNQIKLYPVTYPKATSTLNNTAVQPPAMSRGAPSIDTDVT
nup170_trichomonas                  ---LYMWPFN--------NGENPEVITADGNIITTVTYGIPEPKIFNKNP
nup170_ecuni                        ---LVIWKYE--------SNEEEEIGTFSSEVLEVM-VFVPRAGIFNERI
nup170_tetrahymena                  GAGITSFKIKQQNKHKSGKKQSNKFEIVVLEIFELNQIIRILVAFILNSF
nup155_cryptosporidium              --------------------FLKGIYSTDYEYRPETFEVKALNGYFPKKI
                                                                                      

nup170_leishmania                   TYIIPVGTTSMM---------------------FLLGLCILGEG------
nup155_trypanosoma                  TYVLPVSTPKAV---------------------HLLGLCVFGGGPL----
nup155_arabidopsis                  QYLLVLATPVEL---------------------VLVGVCCTEGPDGRDP-
nup155_Oryza                        QYLLVLATPVEL---------------------ILVGVCCSASGDGTDP-
nup155_populus                      --------------------------------------------------
nup155_physco                       --------------------------------------------------
nup170_tetraodon                    HYLLVLATSVDV---------------------VILGLSFPKGHAG----
nup170_danio                        HFLLVLATPVDV---------------------VILGLSFPKVQTG----
nup170_rattus                       RHLLVLATPVDI---------------------VILGLSYANVQTGSG--
nup170_mus                          RHLLVLATPVDI---------------------VILGLSYANVQTGSG--
nup170_homo                         RHLLVLATPVDI---------------------VILGLSYANLQTGSG--
nup170_Gallus                       RHLLVLATPVDI---------------------VILGLSCANTQAGTG--
nup170_Xenopus                      RFLLVLSTPVDI---------------------VILGLSFANLQPGN---
nup170_ciona                        KYLLVLATPLDI---------------------VMLGVSFA---------
nup170_anopheles                    KYLLILTTPIEI---------------------VVLGVTFGDANSGTPNR
nup170_drosophila                   KYLLVLTTPIEV---------------------IVLGVTFGES-------
nup170_apis                         KYLLILTTTVEI---------------------TILGVTLIENEG-----
nup170_volvox                       --------------------------------------AIRRRGGGGGA-
nup155_chlamydomonas                --------------------------------------AIR-------F-
nup170_phaeodactylum                QWCLIVTTLDEI---------------------LLCALARTTETDASG--
nup155_tpseudo                      EWCIIVTTPEEA---------------------ILCALALAHNDTANNN-
nup170_neurospora                   THILVVATGTEI---------------------VLLGVSATPTPSGSK--
nup170_gibberella                   THILVVATSQEI---------------------VLLGVSATDTPSGTK--
nup170_magnaporthe                  THILVVATSQDL---------------------ILLGIAASSSPNGLK--
nup170_aspergillus_|AN6738.2        THLLVISTTAEV---------------------LLLGMKCEPTPGGSY--
nup170_yarrow                       SHVLVLTTPLEV---------------------YLVAVGYNKTTD-----
nup170_spombe                       QHLLVIATSQEM---------------------LLLGVTIDEKTG-----
nup170_pichia                       NYLLVVATTIDI---------------------HIFIIKYDSSFN-----
nup170_debaryo                      NHLLLIATPMDI---------------------HIYIVKYNKALN-----
nup170_candidaA                     NYLLLVSTTVDI---------------------HIYIVKYDESMN-----
nup170_Scerevisiae                  KHLLLISTTMEL---------------------FMFAISLDKATN-----
nup170_S_par                        KHLLLICTTMEI---------------------FMFAISLDKATN-----
nup170_S_mik                        RHILLICTTMDI---------------------FMFAISLDKTTN-----
nup170_S_bay                        KQLLLICTTMDI---------------------YMFAISLDKTTN-----
nup170_S_cas                        KHLLLVTTPFDI---------------------YILAVSYNAQLN-----
nup170_candidaG                     KHLLVVATVFDI---------------------YILAVSYKKETN-----
nup170_kluyveromyces                NHLLLITTPFDI---------------------YILAISYDRISG-----
nup170_ostreococcus                 SYVLVIATTVEL---------------------VMVGVCLEDDGR-----
nup170_naegleria                    KYLLVLATPIEI---------------------VLVALAFNNNDVSSPIN
nup155_Cmerolae                     EYLLVIATALQV---------------------VLLGIVRSPNSRARSR-
nup170_phytophthora                 RHVLVVATTVEV---------------------VLLALQSTKLS------
nup170_cryptococcus                 THVLVICTSTKA---------------------TLLGLSRSLTSR-----
nup170_ustilago                     THVLVLSIGTSVRE---------------GKYIKVLGLSYTQNGD-----
nup170_celegans                     QYGLVVGTISDIC--------------------LYPVFDFVENGAS----
nup170_monosiga                     QYLLALATPLTV---------------------YLVGVEFTGRPHPTMHG
nup170_dictyostelium                KKVMVVCTHVEI---------------------FLFALCYSNETK-----
nup155_giardiaL                     TKAFLQRKTVSFG--------------------VRLSAAGSSSEETLAAT
nup170_trichomonas                  TYVILIATDRTIK--------------------IVPAKPFQIYKD-----
nup170_ecuni                        SHCLFVATEKQV---------------------MIYGVEKDTFCLVN---
nup170_tetrahymena                  HFIKSKDFQLPHGSNFIQFKAIEFPQRIVEYYTDLLENQYESDQQRNDEE
nup155_cryptosporidium              KQAILNNLKSMK-----------------------LNLKDSNDRR-----
                                                                                      

nup170_leishmania                   --------------------------ALAEMKVVNLGYSCSTDTVITKAI
nup155_trypanosoma                  --------------------------KKAELYVVSLGFSVMAPALFTKLV
nup155_arabidopsis                  --------------------------YAEISVQPLPDYTISSDGVTMTCV
nup155_Oryza                        --------------------------YAELSLQPLPEYIISTDGVTMTCI
nup155_populus                      --------------------------------------------------
nup155_physco                       --------------------------------------------------
nup170_tetraodon                    ---------------------LNDSMSGGMQLLPDPLFSIPTDNTYILSI
nup170_danio                        ---------------------LNDSTCGAMQLLPDPLYTIPTDNTYLLAI
nup170_rattus                       --------------------ILNDSVCGGLQLLPDPLYSLPTDNTYLLTI
nup170_mus                          --------------------ILNDSMCGGMQLLPDPLYSLPTDNTYLLTI
nup170_homo                         --------------------VLNDSLSGGMQLLPDPLYSLPTDNTYLLTI
nup170_Gallus                       --------------------PLNDSLSGGMQLLPDPLYSLPTDNTYISAI
nup170_Xenopus                      ---------------------LNDSISGGMQLLPDPLYSLPTDNTYLLSI
nup170_ciona                        ----------------------DGDINSEMRLLPDALFSLPSDGSYITNI
nup170_anopheles                    -------------------SMTASQGTEEMQLMHTPIFVLNTDNVAIMCV
nup170_drosophila                   -------------------------SYNEMQLMNRPVFVIGTDNVSISVI
nup170_apis                         -------------------------SSPEMQLVPEPIFTVATDGIGITTI
nup170_volvox                       -------------------AEDAEDVPEDILLQPLPLYSIPTDNVVITCC
nup155_chlamydomonas                -------------------VIVLCTTAEIVLLG------------VMTCV
nup170_phaeodactylum                -------------------AASFDHGPDRALQLVPTSFTMPTDMVRMLSV
nup155_tpseudo                      -------------------GGGFRHGNDSVLRLIPTRFILPTDTVPLMSI
nup170_neurospora                   ----------------------------TVALYQTKMAVHRGSTDVSLII
nup170_gibberella                   ----------------------------SVNLYQTKMNLPLRGTDVRVIT
nup170_magnaporthe                  ----------------------------TIELYSTKMALGTPSSHVSHIV
nup170_aspergillus_|AN6738.2        ----------------------------QVTLYQTGMSTSVRGLDIHIIA
nup170_yarrow                       ----------------------------EFELFDTGMHTSIKGLDVDQVI
nup170_spombe                       ----------------------------ELSFFSTGIQISVQGINVNCIV
nup170_pichia                       ----------------------------NLEIFNPDLSISSQGLIVNNFT
nup170_debaryo                      ----------------------------NLEIFNPDLSVSTQGLIVNNFT
nup170_candidaA                     ----------------------------NLEIFNPDLSVSTQGLAVDNFT
nup170_Scerevisiae                  ----------------------------ELSVFNTHLSVPVQGIDVIDIV
nup170_S_par                        ----------------------------ELNVFNTHLSVPVQGIDIIDIV
nup170_S_mik                        ----------------------------ELSVFNTHLSVPVQGVDIIDIV
nup170_S_bay                        ----------------------------DLSVFNTHLSVPVQGIDIIDIV
nup170_S_cas                        ----------------------------DLSVFNTGMSVSVTGLAVQDMI
nup170_candidaG                     ----------------------------ELSIFNTGMSVNVQGMNVNNIT
nup170_kluyveromyces                ----------------------------SFNIFNTGMSVSVHGLDVHEIV
nup170_ostreococcus                 -----------------------------ELTLHPLQYSCPTDATIMNDI
nup170_naegleria                    GTETEKQQHPS--------FDSQTGSIYSEMELFPTNYIIPSDNVNMLKI
nup155_Cmerolae                     ----------------------GSRGSDSVTLVPTGLSVPTDGVVMLKIE
nup170_phytophthora                 ---------------------------------------VSTDKCVVRKV
nup170_cryptococcus                 ------------------------------EILLYHTNLTVDTPTVMVDI
nup170_ustilago                     ---------------------------HSKVEVLEAGMSANTNGVILDNI
nup170_celegans                     ----------------------------SISIDSKRCFKIALDGATVNDI
nup170_monosiga                     ---------------------------CQMNMDPDALHRASTDNVAMTAL
nup170_dictyostelium                -------------------------------FEILSTLSIPSDNIFITDI
nup155_giardiaL                     LQ------------------------QERFIIAESQLSVTLPTDAAVTQL
nup170_trichomonas                  ------------------------------------EASQMKISTIFVSS
nup170_ecuni                        -------------------------------------TDFVASSPSSVRC
nup170_tetrahymena                  SISVNKVKVLFNQIALCVRTFTQKESKDINKIKDKVFISLNGIIAELSLA
nup155_cryptosporidium              ----------------------------------NLIYKLSSENLALKSK
                                                                                      

nup170_leishmania                   GS--SGRVFCAGAD---GNVYELRYMREN---------------------
nup155_trypanosoma                  GVKELGRIFAAGAD---GCLYEVKYAKED---------------------
nup155_arabidopsis                  TCTNKGRIFMAGRD---GHIYELLYTTG----------------------
nup155_Oryza                        TCTDKGQIFLSGRD---GHIYELQYTTG----------------------
nup155_populus                      --------------------------------------------------
nup155_physco                       --------------------------------------------------
nup170_tetraodon                    TSTDLGRIFMAGKD---GCLYEIAYQAE----------------------
nup170_danio                        TSTDTGRIFMAGKD---GCLYEVAYQAE----------------------
nup170_rattus                       TSTDNGRIFLAGKD---GCLYEVAYQAE----------------------
nup170_mus                          TSTDNGRIFLAGKD---GCLYEVAYQAE----------------------
nup170_homo                         TSTDNGRIFLAGKD---GCLYEVAYQAE----------------------
nup170_Gallus                       TSTDNGRIFLAGKD---GCLYEVAYQAE----------------------
nup170_Xenopus                      TSTDNGRIFLSGKD---GCLYEVEYQAE----------------------
nup170_ciona                        VGSHNGRIFMGGRD---GFLYEIAYQAS----------------------
nup170_anopheles                    QGTEDGRIFLGGRD---GCLYEVAYQAE----------------------
nup170_drosophila                   KGTDDGRIFLGGRD---GCLYEIYYQAE----------------------
nup170_apis                         ANTNTGRIFLGGRN---GSLYEIYYQAE----------------------
nup170_volvox                       TAGPCGRIFLGGAD---GHVYELSYHAA----------------------
nup155_chlamydomonas                AAGPGGRVFLGGAD---GHVYELVYHAA----------------------
nup170_phaeodactylum                VGTPTGRIFLGGED---GCVYEVTYEIGPLSDPQQLPL------------
nup155_tpseudo                      CGSKDGRIFMGGYD---GCLYEMNYEGS----------------------
nup170_neurospora                   GT-SNGRIFFGGYT-D-TDIYELLYQQE----------------------
nup170_gibberella                   GS-SNGRIFFGGSN-D-IDINELYYQSE----------------------
nup170_magnaporthe                  GT-SAGRIFFGSSD-E-TDIYELCYQQE----------------------
nup170_aspergillus_|AN6738.2        SSDATGRIFFAGSS-D-NDVYELTYQQE----------------------
nup170_yarrow                       ASKDTGRVFFTGPG-DGTNVYELIYNNQ----------------------
nup170_spombe                       SSED-GRIFFSGNK-D-PNLYEFSYQLE----------------------
nup170_pichia                       VNPKTNDIYFSGEG-DGINIWRLDYSNK----------------------
nup170_debaryo                      VNEATNDIYFTGEG-DGINIWRLDYSNK----------------------
nup170_candidaA                     VNSKTNDIYFSGES-DGINIWRLDYSNK----------------------
nup170_Scerevisiae                  SHERSGRIFFAGQA-SGLNIWELHYSGS----------------------
nup170_S_par                        SHERSGRIFFAGQG-SGLNIWELQYSGS----------------------
nup170_S_mik                        CHERSGRIFFAGQG-SGLNIWELQYSSS----------------------
nup170_S_bay                        SHERSGRIFFAGQG-SGQNIWELQYSGS----------------------
nup170_S_cas                        CYEKTGQIFFVGRGDNALNIWELQYTGS----------------------
nup170_candidaG                     CYEKTGQIFFSGKS-NGLNVWELQYTGS----------------------
nup170_kluyveromyces                YYEKTGQIFFSGNS-NGTNIWELQYSSS----------------------
nup170_ostreococcus                 TSTPEGRIFLAGAD---EALYELVYAQS----------------------
nup170_naegleria                    VGTKNGRIFMCGKD---GCLYELTYEPE----------------------
nup155_Cmerolae                     VSHHTGRIFMAGRD---GSLHELVYEPQ----------------------
nup170_phytophthora                 ATTRSGRIFFGGSD---GALYEFLYAPE----------------------
nup170_cryptococcus                 KGTDEGRVFVLGAN---KDLYELDYSSD----------------------
nup170_ustilago                     TGTDTGRIFATGSD---HCLYELVYQRN----------------------
nup170_celegans                     SYTSNGRVFYTADD----QLFEFVYEKQ----------------------
nup170_monosiga                     VGGPNGRIFMGGND---GCVYELLYERG----------------------
nup170_dictyostelium                VGTKEGRIFLSGQD---GNIYEIEYSKDN---------------------
nup155_giardiaL                     VGTQTGRLFAGLTT---GSLIEVVYSSQN---------------------
nup170_trichomonas                  YISSKGEIFLCSDT---GEVYLVKYKDT----------------------
nup170_ecuni                        AAVENGDVFIGCEN---GGVYQVVYKSV----------------------
nup170_tetrahymena                  WVSINKKLFMWKYGPQSFAQFTRLYNKNEYYRQNKDQYGTKRDDKIDKDD
nup155_cryptosporidium              TLNNHSIFYIYYEN----EIIFWNWSKD----------------------
                                                                                      

nup170_leishmania                   -----------------------------------------TPITP----
nup155_trypanosoma                  -----------------------------------------TAFLP----
nup155_arabidopsis                  ---------------------------------SGWNKR-----------
nup155_Oryza                        ---------------------------------SGWRKR-----------
nup155_populus                      --------------------------------------------------
nup155_physco                       --------------------------------------------------
nup170_tetraodon                    ----------------------------------------AGWLSQ----
nup170_danio                        ----------------------------------------AGWFSQ----
nup170_rattus                       ----------------------------------------AGWFSQ----
nup170_mus                          ----------------------------------------AGWFSQ----
nup170_homo                         ----------------------------------------AGWFSQ----
nup170_Gallus                       ----------------------------------------AGWFSQ----
nup170_Xenopus                      ----------------------------------------AGWFSQ----
nup170_ciona                        ----------------------------------------GGWFSR----
nup170_anopheles                    ----------------------------------------SNWFGK----
nup170_drosophila                   ----------------------------------------SSWFGK----
nup170_apis                         ----------------------------------------SSWFGK----
nup170_volvox                       ----------------------------------------DTWRHK----
nup155_chlamydomonas                ----------------------------------------DTWRHK----
nup170_phaeodactylum                -HDRLELFYDGDLDLPSVVEDHHETAGTSFLARGKRLWFSDDRNHQTTAR
nup155_tpseudo                      ---------------------------------------SDNWKKX----
nup170_neurospora                   ----------------------------------------ERWFSS----
nup170_gibberella                   ----------------------------------------EKWFSN----
nup170_magnaporthe                  ----------------------------------------EKWFSG----
nup170_aspergillus_|AN6738.2        ----------------------------------------EKWFQG----
nup170_yarrow                       ----------------------------------------DRWFRD----
nup170_spombe                       ----------------------------------------EGWFSR----
nup170_pichia                       ----------------------------------------SSFIKN----
nup170_debaryo                      ----------------------------------------SSFIKN----
nup170_candidaA                     ----------------------------------------SSFIKN----
nup170_Scerevisiae                  ----------------------------------------DDWFNS----
nup170_S_par                        ----------------------------------------DDWFNS----
nup170_S_mik                        ----------------------------------------DDWFNS----
nup170_S_bay                        ----------------------------------------DDWFNS----
nup170_S_cas                        ----------------------------------------DDWFNS----
nup170_candidaG                     ----------------------------------------DDWFNS----
nup170_kluyveromyces                ----------------------------------------EDWFNN----
nup170_ostreococcus                 ----------------------------------------DTWHSK----
nup170_naegleria                    ----------------------------------------EGWFKS----
nup155_Cmerolae                     -----------------------------------------SWFGN----
nup170_phytophthora                 ----------------------------------------QKAAAD----
nup170_cryptococcus                 ----------------------------------------SSWLFG----
nup170_ustilago                     ----------------------------------------EGWFTS----
nup170_celegans                     ----------------------------------------NGWFGSTN--
nup170_monosiga                     ----------------------------------------DGWLFR----
nup170_dictyostelium                ----------------------------------------LFWFSN----
nup155_giardiaL                     ----------------------------------------EGLLSN----
nup170_trichomonas                  --------------------------------------------------
nup170_ecuni                        ----------------------------------------DSWSFK----
nup170_tetrahymena                  LKEFDLEDTILYIAFGQPKYAIFKQNEIKNVLVIAFPNYIKVMHIKLEHN
nup155_cryptosporidium              --------------------------------------------------
                                                                                      

nup170_leishmania                   --KIRMVNYGYWFSSAP---------------------------ILGQVT
nup155_trypanosoma                  --KLRLVNCSLMFGSVP---------------------------VLGAVS
nup155_arabidopsis                  ---CRKVCLTAGVG-------------------------------SMISR
nup155_Oryza                        ---CRKVCLTTGLG-------------------------------SLLSR
nup155_populus                      --------------------------------------------------
nup155_physco                       --------------------------------------------------
nup170_tetraodon                    --RCRKINHS-----------------------------------KSSLS
nup170_danio                        --RCRKINHS-----------------------------------KSSLS
nup170_rattus                       --RCRKINHS-----------------------------------KSSLS
nup170_mus                          --RCRKINHS-----------------------------------KSSLS
nup170_homo                         --RCRKINHS-----------------------------------KSSLS
nup170_Gallus                       --RCRKINHS-----------------------------------KSALS
nup170_Xenopus                      --RCRKINHS-----------------------------------KSSLS
nup170_ciona                        --KCNKINHS-----------------------------------RSRLS
nup170_anopheles                    --RCRKINHS-----------------------------------QGLMS
nup170_drosophila                   --RCKKINLS-----------------------------------QGLVS
nup170_apis                         --RCKKINHS-----------------------------------EGPLS
nup170_volvox                       --RISKVRLTSGL--------------------------------QQYLP
nup155_chlamydomonas                --RISKVRLTSGL--------------------------------QQYLP
nup170_phaeodactylum                PRKCRKLNRSSNV--------------------------------SAVAN
nup155_tpseudo                      --KCRKINHSSVA--------------------------------PGLVS
nup170_neurospora                   --RCAKVNHTH---------------PGWT---------------SVVPN
nup170_gibberella                   --RCGKINHTN---------------PGWS---------------SVVT-
nup170_magnaporthe                  --RCSRINHSQ---------------PGWS---------------SVMPR
nup170_aspergillus_|AN6738.2        --RCSKINHTS---------------SRIS---------------QLAP-
nup170_yarrow                       --KCSKVCRTKNSIVASLQPIAIGEVAGEG---------------TGILG
nup170_spombe                       --RCSKINITG-----------------------------------SVFD
nup170_pichia                       --KCDKICLTKSGLSSVIP-NKLPGLGLFD----------------YLET
nup170_debaryo                      --KCDKVCLTKSGFSSVLPLNKFPGFDLFNSN-----------DGLNKTT
nup170_candidaA                     --KCDKVCLTKGGFSSVIP-NKLSGFGFSS-------------------G
nup170_Scerevisiae                  --KCSKVCLTKSALLSLLPTNMLSQIPGVD---------------FIQAL
nup170_S_par                        --KCSKVCLTKSALLSLLPTNMLSQIPGVD---------------FVQAL
nup170_S_mik                        --KCSKVCLTKSALSSFLPTNMLSQIPGID---------------YVQAL
nup170_S_bay                        --KCSKVCLTQSTLSSLLPTNLLSQIPGVD---------------FLHSF
nup170_S_cas                        --KSNKVCLTQSSWASLLPTNVISRIPGTE---------------LIQSL
nup170_candidaG                     --KCTKSCRTQSTFSSLLPTNILSKLPGSN---------------LVQSM
nup170_kluyveromyces                --KCSKLCLTQSALLSLLPTNIFSKIPGSA---------------LVQSL
nup170_ostreococcus                 --RCKKVRHSQN------------------------------------LS
nup170_naegleria                    --KCRKLNHS-----------------------------------QSFVG
nup155_Cmerolae                     VPKARRVNRSRGFAG-------------------------------AAAA
nup170_phytophthora                 --RNSLLGSALTNVPGVG--------------------------SWDCCR
nup170_cryptococcus                 --SSTSVRLKNRT--------------------------------SGGVS
nup170_ustilago                     --KCYLRNITN-----------------------------------PRLS
nup170_celegans                     -HKCRGVNQT-----------------------------------ASILG
nup170_monosiga                     -RKCRKINHSQG-------------------------------YVKYFLP
nup170_dictyostelium                -EKIKKINLT---------------------------------------Q
nup155_giardiaL                     ---IGLLSAARGILPGGFSSSSAGVGRARLID-----------HTSIPVL
nup170_trichomonas                  --KSTQEAPG------------------------------------LKLK
nup170_ecuni                        --IMHVYDPS-----------------------------------SSILS
nup170_tetrahymena                  NIDIQDINVSISTDHEYVNKIVFSKKGRIFFGGSSGRVKYIDYFKSQILG
nup155_cryptosporidium              ---------------------------------------------DPIYS
                                                                                      

nup170_leishmania                   LAVANVWQSWRGS------G--------HGGLIDLVVDERDGILATLCER
nup155_trypanosoma                  SLISAIKQTWAKE---------------RPALRDVAIEAKRKLLFTLNSE
nup155_arabidopsis                  WVVPNVFKFG-----------------AVDPVVEMVVDNERQILYARTEE
nup155_Oryza                        WVLPNAFKFS-----------------AVDPIVDMVIDEERNTIYARTEG
nup155_populus                      --------------------------------------------------
nup155_physco                       --------------------------------------------------
nup170_tetraodon                    FLIPSVLQFS---------------FSEDDPIVQIAIDNTRNTLFTRSEK
nup170_danio                        FLIPSLLQFS---------------FSEDDPVVQIAVDNSRNILYTRSEK
nup170_rattus                       FLVPSLLQFT---------------FSEDDPIVQIEIDNSRNILYTRSEK
nup170_mus                          FLVPSLLQFT---------------FSEDDPIVQIEIDNSRNILYTRSEK
nup170_homo                         FLVPSLLQFT---------------FSEDDPILQIAIDNSRNILYTRSEK
nup170_Gallus                       FLIPSLLQFT---------------FSEDDPVVQIAIDNSRNILYTRSEK
nup170_Xenopus                      FLVPSVLQFA---------------FSEDDPIVQIAIDNSRNILYTRSEK
nup170_ciona                        FLVPSLLNVW---------------LSEEDSISQLVVDDTRNILYTRSEK
nup170_anopheles                    HLVPGIFKI----------------FTETDSVEKIVVDNTRNLLYVLMSK
nup170_drosophila                   YMVPSFLKV----------------FSEVDPIEHIEIDNSRKLLYVLTEK
nup170_apis                         FLVPSFVTIA---------------LSEEEAIIQISIDDSRNILYTLGDK
nup170_volvox                       SFVPSLLGLG-----------------APPPIERLAVDKERHILYALNVA
nup155_chlamydomonas                SFVPSLLGLG-----------------APPAVERLAVDRERHVLYALNAA
nup170_phaeodactylum                ALLPDFLLQGTSA------LLGGKNATGGGKIVQMVVDAERQCLYTLASN
nup155_tpseudo                      SVVPGAMIP---------------AARKGGPIVSLVLDEERHCLYTLGAN
nup170_neurospora                   LPVPMGFLGH----------------RDQEHLVQLVVDDTRKLLYSLSDK
nup170_gibberella                   --LQGSFWSQ----------------KSPEHLVDIVIDDSRNLVYTLSSR
nup170_magnaporthe                  LPASLDIWSP----------------QKNEFLIDIKVDNSRNLLYTLSNK
nup170_aspergillus_|AN6738.2        ---SLSFT-Q----------------RPSEQVVQMVMDDSRRLLYTLSSA
nup170_yarrow                       KLVSSFLPSH----------------ER-EVIVQMVIDDSRKLLYTLSST
nup170_spombe                       NFIPSFFSFG----------------THGDGIKQIAVDDSRSLLYVLRET
nup170_pichia                       SNNDKSTAPN----------------NIPELLVQLEVDPERDILYSLSNK
nup170_debaryo                      NNTDKTNTTA----------------NIPETITQLEIDAEREILYSLSNK
nup170_candidaA                     PSSTTENSSS----------------SIPESIVQLEVDSDRDILYSLSNK
nup170_Scerevisiae                  FEDNSNGNGG----------------FSQETITQLTIDQQRGIIYSLSSK
nup170_S_par                        FEDNSNGSGG----------------YSQETITQLTIDQQRGIIYSLSSK
nup170_S_mik                        FEDNTNGDGG----------------FHQETIIQLTIDQQRGIIYSLSSK
nup170_S_bay                        FEDNSNSSGG----------------FTQETITQLTIDQQRGIIYSLSSK
nup170_S_cas                        FEEDSKFG-------------------KQETIVQLTIDQSRGIIYSLSSK
nup170_candidaG                     FDDSNSHG--------------------QESIIQITIDQSRGILYTLSST
nup170_kluyveromyces                FEEDSKYA--------------------QEYITHLTVDQSRGILYSLSSK
nup170_ostreococcus                 SLLPSVLRLK-----------------GSDALKQVVVDAKRGILYTRSEQ
nup170_naegleria                    LLVPSFLKFT-----------------HDDPIIDIVVDDTRNILYTLSDN
nup155_Cmerolae                     ALVPAFLRRL---------------FHADDPLIDLVVDDSRGLLYTLSQR
nup170_phytophthora                 KVIHTFSYAQYLP------RFLAGLASAPGKVVDMCVDHSRHILYVLHDD
nup170_cryptococcus                 NWVPSVVASK-----------------VKAGIESFAVDSQQKRLYTLHTG
nup170_ustilago                     NLLPTFVKAD-------------------KKLLYITVDNARQLVYTLRQG
nup170_celegans                     TLISLPFFGS-----------------SKEPLDQITIDKSRNIMYLLGRA
nup170_monosiga                     SVLSSVFADN------------------TEQIDQLCFDPSRNVLYSRTRN
nup170_dictyostelium                TFFNSFINLS-----------------KKKEIIQLIYDEDRYLLYSLSKD
nup155_giardiaL                     SHVPFISDLLR-----------------PKPIKQAVVDDTRGLLYTLHED
nup170_trichomonas                  PLISPLWFIP---------------------MANLLKNPRRTTSMAVDDT
nup170_ecuni                        SLVPSVLKRK------------------KSAVRALSIGKS----FMVSLD
nup170_tetrahymena                  ITISEKFKAKEGVNWQQKFKQQIPLLNQDQQVIDISVDDTRQILYALVEV
nup155_cryptosporidium              VQTEEFFQEN-----------------TNKKAIITSVGSLEDESSSLIKI
                                                                                      

nup170_leishmania                   STISLWRLNPSG--------------------------------------
nup155_trypanosoma                  STISLWRITNDG--------------------------------------
nup155_arabidopsis                  MKLQAYVSGPNGEGPLK---------------------------------
nup155_Oryza                        MKMQLFDLGATGDGPLR---------------------------------
nup155_populus                      --------------------------------------------------
nup155_physco                       --------------------------------------------------
nup170_tetraodon                    GVLQVYDLGA----------------------------------------
nup170_danio                        GVLQVYDLGA----------------------------------------
nup170_rattus                       GVIQVYDLGH----------------------------------------
nup170_mus                          GVIQVYDLGH----------------------------------------
nup170_homo                         GVIQVYDLGQ----------------------------------------
nup170_Gallus                       GVLQVYDLGQ----------------------------------------
nup170_Xenopus                      GVIQVYDLGV----------------------------------------
nup170_ciona                        GTITVYDLGQ----------------------------------------
nup170_anopheles                    GSIEAWDIGK----------------------------------------
nup170_drosophila                   GVIEAWDIST----------------------------------------
nup170_apis                         GTITVWDIDN----------------------------------------
nup170_volvox                       SGIQVFDLGT----------------------------------------
nup155_chlamydomonas                SGITVFDLGT----------------------------------------
nup170_phaeodactylum                GWIGAFDLAKNDALPLTAAADVAKTARLYLEAVSRGQMLPPSSHQRSVAK
nup155_tpseudo                      GVVCAYDVSP----------------------------------------
nup170_neurospora                   STIRTYFMEPSGK-------------------------------------
nup170_gibberella                   STIRTYHMEAPDR-------------------------------------
nup170_magnaporthe                  STIRTYHIETPDR-------------------------------------
nup170_aspergillus_|AN6738.2        STIRVFHLRADGS-------------------------------------
nup170_yarrow                       STMRVYHMATDDLK------------------------------------
nup170_spombe                       SSVSCYELTKNGVN------------------------------------
nup170_pichia                       SIIRVYKLQPKQEQ------------------------------------
nup170_debaryo                      SVIRVYKLQKNQEQ------------------------------------
nup170_candidaA                     SVIRVYKLHPKQEH------------------------------------
nup170_Scerevisiae                  STIRAYVITEKS--------------------------------------
nup170_S_par                        STIKAYVITEKS--------------------------------------
nup170_S_mik                        STIKAYVITEKS--------------------------------------
nup170_S_bay                        STIKAYVITEKS--------------------------------------
nup170_S_cas                        SIIRSYLINGKS--------------------------------------
nup170_candidaG                     SKIHAYIITGKS--------------------------------------
nup170_kluyveromyces                SVIRAYKINGKS--------------------------------------
nup170_ostreococcus                 GVVVVYDVGAAAKD------------------------------------
nup170_naegleria                    MTIEVYDLGENGDS------------------------------------
nup155_Cmerolae                     GIVSAYRLERTCS-------------------------------------
nup170_phytophthora                 AQVSVFDLGANGDE------------------------------------
nup170_cryptococcus                 GEIEFYDVSAN---------------------------------------
nup170_ustilago                     DLIEVFSLSSKD--------------------------------------
nup170_celegans                     GTVSVWDLGADG--------------------------------------
nup170_monosiga                     -FIQAFVLEEGGLRKAQTLYAGQDR-------------------------
nup170_dictyostelium                STINVYSLGKIG--------------------------------------
nup155_giardiaL                     NRITVYVFDDS---------------------------------------
nup170_trichomonas                  HNYFAFLVGK----------------------------------------
nup170_ecuni                        RNAAIYNIEG----------------------------------------
nup170_tetrahymena                  QCDKPFFRNPFSYN-----------------------------------P
nup155_cryptosporidium              LVCTNYYVILLN--------------------------------------
                                                                                      

nup170_leishmania                   -------GIRYMFSLR----------HRPDRLPRSHSAP-----------
nup155_trypanosoma                  -------LSQLATVRG----------GALGGTNRTSVWS-----------
nup155_arabidopsis                  -----KVAEERNLLNQ----------KDLSQGNRQ--SAVAGR-------
nup155_Oryza                        -----KITEEKNLVDP----------RDAPYGSRRPNAQRAAR-------
nup155_populus                      --------------------------------------------------
nup155_physco                       --------------------------------------------------
nup170_tetraodon                    ---DGQGMSRVATMTQ----------NSIVAAAGNIARTIDR--------
nup170_danio                        ---DGQGMSRVAAISQ----------SSIVSAAGNIARTIDR--------
nup170_rattus                       ---DGQGMSRVASVSQ----------NAIVCAAGNIARTIDR--------
nup170_mus                          ---DGQGMSRVASVSQ----------NAIVSAAGNIARTIDR--------
nup170_homo                         ---DGQGMSRVASVSQ----------NAIVSAAGNIARTIDR--------
nup170_Gallus                       ---DGQGMARVTSLSQ----------NAIVSAAGSIARTIDR--------
nup170_Xenopus                      ---DGHGMSRVASVSQ----------NSLVSAAGNIARTIDR--------
nup170_ciona                        ---DGWGMSCVAQSSL----------DSIRRRAVAIASGIEP--------
nup170_anopheles                    ---DAGSTRRIARLSY----------KDIIASASAILRTIDP--------
nup170_drosophila                   ---SYTTARRLGRITQ----------NDITNQAVSLITTVDP--------
nup170_apis                         ---DG--ASKVASLSQ----------ASLVQNAVHVVKTLDS--------
nup170_volvox                       --YGNEPARRVAEVSN-----VYAAAAGAPGGRELFRGASAD--------
nup155_chlamydomonas                --CGNEPARRVAELSN-----VYNAAAAAS--RELFRGASAD--------
nup170_phaeodactylum                ISFPGGGSAAQAGVGGMEGARTILKLAEADAPRRARQDTT----------
nup155_tpseudo                      --MVGSGETRMAKAG-----------SSSSSSRMSRHDITNV--------
nup170_neurospora                   -------LTKVIEKNK----------VSCLSDMTHMVDLNRNP-------
nup170_gibberella                   -------LNKVIEKEK----------VHCLRDIAHMISQSR---------
nup170_magnaporthe                  -------LTCVITKEK----------NHCLRDVTHWNHPSP---------
nup170_aspergillus_|AN6738.2        -------VALAITKPA----------LDIYANIGHIIASNQ---------
nup170_yarrow                       -------LTFTYTFPQ----------VLSHLQMITASTPTSHAPNHGAHG
nup170_spombe                       -------RCVFYSFSS----------MISQAQMLNATSPLLDP-------
nup170_pichia                       -------LHEASRLTP----------NQIFKSASSLFVDTAN--------
nup170_debaryo                      -------FTQHNQLTP----------SEIFKSVSALFVDSTN--------
nup170_candidaA                     -------LTEGSTLTP----------SVIFKSASTVFVDASN--------
nup170_Scerevisiae                  -------LEGPMSIEP----------AYISRIIGTTTARAAP--------
nup170_S_par                        -------LEGPMSIEP----------AYISRIIGTTTARAAP--------
nup170_S_mik                        -------LEGPMSIEP----------AYISRIIGTTTARAAP--------
nup170_S_bay                        -------LEGPMSIEP----------AYISRIIGTTTARAAP--------
nup170_S_cas                        -------LEGPSIIEP----------KYISRIIGTTTARGAP--------
nup170_candidaG                     -------LEGAISVEP----------SYIKRIIGATTARGAP--------
nup170_kluyveromyces                -------LDGPTTIEP----------SYIKRIMGTTPARGAA--------
nup170_ostreococcus                 ------APRKVAEVKN------VAQLAAQARGQGSLFASATSS-------
nup170_naegleria                    -------MRKVVSYSN-----------LLQDMMRKFPNYNCN--------
nup155_Cmerolae                     ----ECDTELVSSKRS-------WFDAGVLRLLGSLDAASELQR------
nup170_phytophthora                 ----IKAVCAVNLLADGAKYARENRRTRVSCPDERLFQPAVAG-------
nup170_cryptococcus                 ----------RFDLRS-----------KYNRLKHDLNRDPRG--------
nup170_ustilago                     -------PSSAPERRG-----------QTVGTSGQQGTPHAR--------
nup170_celegans                     -------AACAKFLSVP--------ISKIAHEAHILTQFGHD--------
nup170_monosiga                     -LDAYIKLSDRLNLGALYSCMYWWHSPHDITTPCVLVNTNHPHDAVDCP-
nup170_dictyostelium                -----DKFEHLKTIYPIN------DIDSLFNNNINNNNNNNN--------
nup155_giardiaL                     ------CISSFRKLKP----------YTSFQKDLSMYSND----------
nup170_trichomonas                  -------TIRFYKYQN----------EHLYYLSKEKIDYSGN--------
nup170_ecuni                        ---------GMYKIRD----------------------------------
nup170_tetrahymena                  YQQKTTQRIDVYDLGAFDEDFTLIGSLTHAQFADQLLSSQTN--------
nup155_cryptosporidium              ---------IIKNTNG----------NYIINRIKDSYHSLSG--------
                                                                                      

nup170_leishmania                   ------------------------HVESAPLTRLFVIEADA-QGCRLMST
nup155_trypanosoma                  ------------------------GGAGVELARIFCATSSD-DSCSLIAV
nup155_arabidopsis                  ------------------------SNKPSIVSISPLSMLES-KWLHLVAA
nup155_Oryza                        ------------------------SPKPSIVCIAPLSAMES-KWLHAVAV
nup155_populus                      --------------------------------------------------
nup155_physco                       --------------------------------------------------
nup170_tetraodon                    ------------------------SVFRPIVHISVIDRSES-SDCHLLAV
nup170_danio                        ------------------------SVFKPIVQIAVIDRSES-SDCQLLAV
nup170_rattus                       ------------------------SVFKPIVQIAVIENSES-LDCQLLAV
nup170_mus                          ------------------------SVFKPIVQIAVIESSES-LDCQLLAV
nup170_homo                         ------------------------SVFKPIVQIAVIENSES-LDCQLLAV
nup170_Gallus                       ------------------------SVFKPIVQIAVIENSES-IDCQLLAV
nup170_Xenopus                      ------------------------NVFKPIIHISVIEMSES-VNCHLLAV
nup170_ciona                        ------------------------SNLNELVHIAAVTLQES-RQINLVAV
nup170_anopheles                    ------------------------SVFHPITAICPLTAEDS-SSLHLVAI
nup170_drosophila                   ------------------------SIFKSVKAICPLSADDA-DKLHLVAV
nup170_apis                         ------------------------NNFRPLVSISAITESES-VHLNLVVI
nup170_volvox                       ------------------------RKAAAVKYIAPLATSES-SKLHLMAV
nup155_chlamydomonas                ------------------------RKGAAVKYIAPIATSES-SKLHLLAV
nup170_phaeodactylum                ------------------------GGILLPRSIHVITRRES-SRLTLVAV
nup155_tpseudo                      ------------------------AGILHPVSIHLVPGVES-KSLTLVAV
nup170_neurospora                   ----------------------LLNERVRIVSLSAISAQEA-SKSHLMAL
nup170_gibberella                   ----------------------LLNDRVEIVAISPISKQEA-AKLHLMAL
nup170_magnaporthe                  ----------------------LLTDAMAIVAISPIPATEA-SKLHLMAL
nup170_aspergillus_|AN6738.2        ----------------------ALNSKVRIVSISPIPAAEA-SRYHLMAT
nup170_yarrow                       HAHGHGTASHTGTNSRTKPATPLISKQTKIVSIKPVMATES-SQIHLVAV
nup170_spombe                       -------------------------RTTQIVSIVPIPAYES-QQIYCVAI
nup170_pichia                       ---------------------IKVFERFKVISIQHISPQES-GAVQLIAI
nup170_debaryo                      ---------------------FKAFSKFRIMNIQPIFKNES-SNIQLIAI
nup170_candidaA                     ---------------------FKVFERFKIISIHKISPEES-SSIQLIAV
nup170_Scerevisiae                  ---------------------ILGPKYLKIVKISSVAPEEN-NNLFLVAL
nup170_S_par                        ---------------------ILGHKYLKIVKISSVAPEEN-NNLFLVAL
nup170_S_mik                        ---------------------ILGHKYLKIVKISSVTPDEN-NNLFLVAL
nup170_S_bay                        ---------------------ILGPKYLKIVKISSVTPEES-NNLFLVAL
nup170_S_cas                        ---------------------VLGPKYLKIVKIISVSQEEN-NNLFLVAI
nup170_candidaG                     ---------------------ILAPKYLKLAKLSPVVQAEN-GNLFLVAI
nup170_kluyveromyces                ---------------------ILGNKYLKIVKVEVVSKEEN-NNLFLVAI
nup170_ostreococcus                 -----------------------VKKGAKLVHVALVHPEES-SVVTLVAI
nup170_naegleria                    ------------------------LNSLKIISIAPISENES-KAVHLVAI
nup155_Cmerolae                     ---------------------RMVSTQARALSLHAVPLRYS-RRVHLLVV
nup170_phytophthora                 -----------------------SPNPLKIVALSSVAPDES-KVVTLVAV
nup170_cryptococcus                 -------------------------GAVTIVSISAIGGHES-KRACLVAI
nup170_ustilago                     ------------------------YDVGSIVWIGPVEREAR-FNVVLLAV
nup170_celegans                     -----------------------ETSFHSITSIKALEASQS-AALNLVAT
nup170_monosiga                     --------------------LYPQHNHGQIIYITPVHAEDSNAKIGIVAV
nup170_dictyostelium                -------------------YYSQQYQYQQQQQNQQYQQSQYGQQQQQQQP
nup155_giardiaL                     -------------------------SQASIVQIWPITLSES-VTFTLVAM
nup170_trichomonas                  -----------------------------ITNIEAIPISDS-LLSHFVAF
nup170_ecuni                        -----------------------VVLCREYVDVQVVDEKED--SVFFYLM
nup170_tetrahymena                  -----------------HFHLLPTSKELSIISVSAIEKYQS-NDYNFVIV
nup155_cryptosporidium              --------------------------FKDISFTKVISHQAS--GRFFLGC
                                                                                      

nup170_leishmania                   ALNGDQFRYRYINAFDS---------------------------------
nup155_trypanosoma                  AANGEQYRYVCQDGLWG---------------------------------
nup155_arabidopsis                  LSDGRRMYLSTSSSGSGSTISFSGFNNHRQT-------------------
nup155_Oryza                        LSDGKRLFLSTS--GGSSSVGLS---TGLQR-------------------
nup155_populus                      --------------------------------------------------
nup155_physco                       --------------------------------------------------
nup170_tetraodon                    THAGLTLDRQTNHIAP----------------------------------
nup170_danio                        THAGVRLYFSTIPFAPPNAK--------------------------HVSA
nup170_rattus                       THAGVRLYFSTCPFRQP-------------------------------LA
nup170_mus                          THAGVRLYFSTCPFRQP-------------------------------LA
nup170_homo                         THAGVRLYFSTCPFRQP-------------------------------LA
nup170_Gallus                       THAGVRLYFSTSQFKHP-------------------------------AA
nup170_Xenopus                      THTGVRFYFSTVPFKQP-------------------------------TA
nup170_ciona                        TQAGVRLYFITCQPPTLPPQPTTPSTTS----------PKQNLNINKFIT
nup170_anopheles                    AESGVRFYFSTVPLHLHGK-------------------------------
nup170_drosophila                   TQCGVRLFFSTTSLNVKQQFGPAVPCSPGENT--GFGQPAVQPPLSPNAE
nup170_apis                         AATGTRFYCSCTSVSNPTCR------------------------------
nup170_volvox                       TADGRRIYFTTHHPSSYGSFNAYG-------------------------G
nup155_chlamydomonas                TADGRRIYFSTWH-------------------------------------
nup170_phaeodactylum                TEGGLRLYLSSLSSQVLASGPVDGFGPI------------------RPLA
nup155_tpseudo                      TGGGLRYYLSSLD-FILAR-----------------------------TR
nup170_neurospora                   TNTGCRLFLTATS----AASYMLSAST---------------------SL
nup170_gibberella                   TNTGCRLFFSATS----AASYLYGSST---------------------NL
nup170_magnaporthe                  TSTGCRLFLSATS----SASYMINTSS---------------------SL
nup170_aspergillus_|AN6738.2        TATGYRIYLSATG----SYSWSPAPNG---------------------AN
nup170_yarrow                       TSSGWRLYIRAAR-SYTFGAGGTAPSA---------------------SN
nup170_spombe                       TSTGCRFYMRGGRGPISHYAPSNSTLS---------------------ST
nup170_pichia                       TSNGCRILLKLGSSS-TFGSLISSSFAS------------------SSLA
nup170_debaryo                      TNYGYRILLKLGINS-TISSFMSGALS----------------------A
nup170_candidaA                     TSNGCRILLKLGSTS-TFSSLLTSSFS---------------------AA
nup170_Scerevisiae                  TVGGVRLYFNGSMGRFNIEALRLESIKF------------------PPSS
nup170_S_par                        TVGGVRLYFNGSMGRFNIEALRLESIKF------------------PPSS
nup170_S_mik                        TVGGVRLYFNGSMGRFSIEALRLESIKF------------------PPSS
nup170_S_bay                        TVGGVRLYFNGSMGRFNIEALRLESIKF------------------PPSS
nup170_S_cas                        TMAGVRLYFNGSIGRSSIEAIRLESIKF------------------PPTS
nup170_candidaG                     TIGGVRLYFNGFVGRTSIEALRLESIKF------------------PPSS
nup170_kluyveromyces                TIGGVRLYFNGSVNSGSVEALRLESIKF------------------PPSS
nup170_ostreococcus                 CADGRRIYLTALPPSRGYSYGVASGTGS-------------------SRQ
nup170_naegleria                    TSKGDRIFFTTGYSQDGLSN----------------------------SD
nup155_Cmerolae                     STAGERLLCTTAGEASVRR-------------------------------
nup170_phytophthora                 TSNGIRFYLTAFSRRYTYSGAGNYGRAK----------------------
nup170_cryptococcus                 ASNGVRAYFVSTP-------------------------------------
nup170_ustilago                     TDRGYRIFLDNFQ-------------------------------------
nup170_celegans                     TAKGVRLYFSVSTGPQSTMAMFNNSGTPNER------------NRPQTSV
nup170_monosiga                     TDKGARIYFTTRFSEQFTIN------------------------------
nup170_dictyostelium                NQYGQQQQQQQPLQQQQQQQQQQQQ-----------------------NF
nup155_giardiaL                     TDTGLELYYSLSACGVAKDTYTLKNEYYADFM--AAMGKQDAKHNQAYDF
nup170_trichomonas                  STNGDRFFFGTFPGLYR---------------------------------
nup170_ecuni                        QNDGSRDFYENDR-------------------------------------
nup170_tetrahymena                  TQSGIRVYYVLKTKPVTDKKNQILSAQETKEAREKFQMFEKYRPIAEFQI
nup155_cryptosporidium              GNTGSVYEYTMEQEN-----------------------------------
                                                                                      

nup170_leishmania                   VFSGELILQSHTPSYLSANKEIS--------------------VCYASAS
nup155_trypanosoma                  GADASLSLRESLGSYIPQGREVT--------------------VCFASEG
nup155_arabidopsis                  -PNCLKVVSTRPSPPLGVGVGLG-----------------FGAASVAGRT
nup155_Oryza                        -PSCLKIVATRPSPPLGVGGGLT-----------------FGAVSAAGRA
nup155_populus                      --------------------------------------------------
nup155_physco                       --------------------------------------------------
nup170_tetraodon                    --------------------------------------------------
nup170_danio                        RPSILALVHVRLPPGFSASST-------------------LRKPAKVHKA
nup170_rattus                       RPNTLTLVHVRLPPGFSASST-------------------VEKPSKVHKA
nup170_mus                          RPNTLTLVHVRLPPGFSASST-------------------VEKPSKVHKA
nup170_homo                         RPNTLTLVHVRLPPGFSASST-------------------VEKPSKVHRA
nup170_Gallus                       RPSMLTLVHVRLPPGFSASSN-------------------VEKPSKVHRA
nup170_Xenopus                      RPCMLALVHVRLPPGFSASSN-------------------VEKPSKVHKA
nup170_ciona                        RPSGLYLVHVRLPPGFTGSS--------------------VQRPTTVHSA
nup170_anopheles                    -PQGLYLLHVRVPPGTTGNLL-------------------LTKPKLVHSA
nup170_drosophila                   APKGLYLLHVRLPPGYTPNAT-------------------TNKPKQVHAA
nup170_apis                         -PQGLQLIHVRLPPGYAANAT-------------------VMRPRKVQMA
nup170_volvox                       GSGGGGGSGGGRAGSASAERALAAEAAGIAGAVAAAAAAGTGTAAASSEP
nup155_chlamydomonas                -SGAG---------------------------------------------
nup170_phaeodactylum                PSTRLTLCHVRAPPPADMKASQDNGAVNLNINGSVAPKIARDKIPRVDAS
nup155_tpseudo                      PSKKMTFCHIRAPPPYTS--------------------------------
nup170_neurospora                   APQSMQVQYIKFPPTSEDQQVPL----------------RNEINTAVAYA
nup170_gibberella                   APQSMQVQFIKFPPGHRS-----------------------------PYA
nup170_magnaporthe                  APQSMQVQFVKFPPKDLNRD-----------------------RRNTGYD
nup170_aspergillus_|AN6738.2        APTSMQAHYVKTPPFDSSAP----------------------AYQGQSRF
nup170_yarrow                       PPTFMQVIQVRFPPSSSPEAVP---------------------PMQSKVL
nup170_spombe                       PPSTLQLTFVRFPPPMQVENYAS----------------SRNYPANPFFL
nup170_pichia                       SAMRLNLATIKFPPSRDVPVINP----------------ELDSFTRNKQY
nup170_debaryo                      SRLKLSVATMKFPPSRELPKLNS----------------ELDAFTRSKQY
nup170_candidaA                     NALKLNLVNIKFPPTREVPKINA----------------ELDTFSRDRQY
nup170_Scerevisiae                  VTPEVIQQELLHQQQEQAKRSFP----------------FFSNLMSSE--
nup170_S_par                        VTPEVIQQELLHQQQEQAKRSFP----------------FFSNIMSSE--
nup170_S_mik                        VTPDVIQQELLQQQQEQAKRSFP----------------FFSNIMSSE--
nup170_S_bay                        VTPEVIQQELLHQQQEQAKRSFP----------------FFSNLMSSE--
nup170_S_cas                        ASPESLQLELEKQQVERQKRTLP----------------FYSSMNFSE--
nup170_candidaG                     VTPEILQKELEQQQLEQQKRSLP----------------FYSTLNSTE--
nup170_kluyveromyces                VSPETIEIELQQQQQQQTRKLTP----------------FYSSLNSME--
nup170_ostreococcus                 GPSRLSVVEQRDPPPQGGNQR--------------------GMTTAQALL
nup170_naegleria                    RPIGISLLHIKSVSFTSNTMSNN--------------KFIPGGLHKIHEC
nup155_Cmerolae                     -PSTRWTNDTKAAGASAPSLLGR--------------------VGGEHPA
nup170_phytophthora                 RPSRLEILHIRLPPPAISLRDAPPYHAKEGMQPG---YAPGKSPSAVHVA
nup170_cryptococcus                 ---SFYPIILRAPPPLQLGLSVS--------------------DQSIYTS
nup170_ustilago                     -GRSEPAITVRAPPALQQPPGVAS--------------------SANPAG
nup170_celegans                     RPQCLRVAHVRFAPGVTPASIYG---------------------DGPNGV
nup170_monosiga                     TGFNAMATEARYVRVLGVASGVG------------------ASDVQVQRA
nup170_dictyostelium                SRKNMVIMSIHISPKETEFNFIA------------------ILSSGERLY
nup155_giardiaL                     NYDKLVLKQVRTPFQGIRSLVGSSCISFFRSRGLSVACFFDDVSQQSAVC
nup170_trichomonas                  NPDEIHLRRTLPAPEVFQGHT-----------------------------
nup170_ecuni                        ------LVMTKRSPNIGDMTEIK-----------------------EMRV
nup170_tetrahymena                  AIVKGMLDISHQNSAFRNLHVFYDHKDYQTCKGSYVQVIDDEQKKYIKSA
nup155_cryptosporidium              --------------------------------------------------
                                                                                      

nup170_leishmania                   VFLAAFSDMNDDRAS-DEVLAATSPAT-----------------------
nup155_trypanosoma                  ISVVCHAEKSEGGYSPDSVTVASSHKG-----------------------
nup155_arabidopsis                  QNDDLSMKIETAYYSVGTLVLSDSSPPAMSSLLVVSRD------------
nup155_Oryza                        QPEDLALKVESAFYSAGALIMSDSSATAMSSLLAVQKD------------
nup155_populus                      --------------------------------------------------
nup155_physco                       --------------------------------------------------
nup170_tetraodon                    --------------------------------------------------
nup170_danio                        LYSRGVLLMAVSQTEDSDLLWCINHDSFPFKKPLMEAQ------------
nup170_rattus                       LYSKGILLMTASENEDNDILWCVNHDTFPFQKPMMETQ------------
nup170_mus                          LYSKGILLMTASENEDNDILWCVNHDTFPFQKPMMETQ------------
nup170_homo                         LYSKGILLMAASENEDNDILWCVNHDTFPFQKPMMETQ------------
nup170_Gallus                       LYCKGVLLMAASENEDNDILWCINHDSFPFQKPMMETQ------------
nup170_Xenopus                      LYNNGVLLMAASENEDNDMLWCINRDSFPFQKPMMETQ------------
nup170_ciona                        HYNAGTLLLS-STTGDDGVLWCINNDMFAFDAMLRETK------------
nup170_anopheles                    HYVKGSLLLISRQQQDQDMLTCLSSEQFQSQLNLVEST------------
nup170_drosophila                   HYTEGTMLMITTQQHEQDLLWSLSSAPSVNFTYLVEST------------
nup170_apis                         HYRKGTLILVCGG--DTETVLCLSNDAYPFTNYLAETQ------------
nup170_volvox                       PFPRRPETLAAVFARAALPHSGVARGAATDLSRSAALE------------
nup155_chlamydomonas                ---------------------------------SAALE------------
nup170_phaeodactylum                FYSQGVFVVAMEPPLSSNELAGRQVGDQILATCPDAIA------------
nup155_tpseudo                      --------------------------------------------------
nup170_neurospora                   PAPAAAQDQMSGLLSESCLGERFPPGY-----------------------
nup170_gibberella                   GS-ETTIDLDSNSLTWSRQGARFPPGY-----------------------
nup170_magnaporthe                  SSGDSLTDLQSRSLEVSELGFRFPPGY-----------------------
nup170_aspergillus_|AN6738.2        QPSLAATRVPIHTLDPTSSSVRYPPGY-----------------------
nup170_yarrow                       SGTLGTSRLFEPGHFFAVVPAETEEEG-----------------------
nup170_spombe                       QNQSTSQQQPERSSAVKTTPMKCSSLSNIYTSD-----------------
nup170_pichia                       LAQLVANQQKSQLLKNTKIAKVISPGVFICVKKTKKSD------------
nup170_debaryo                      LSQLIANQQKSQLLKNTKYSKIISPGIFMCVKRTKKSD------------
nup170_candidaA                     MSQLIANQQKSQLLKNTKISKIISPGVFLCVKKTKRSD------------
nup170_Scerevisiae                  PVLLKFQKKSSVLLETTKASTIISPGIFFSAVIKSSQQTHQQEKKENSSV
nup170_S_par                        PVLLKFQKKSSVLLETTKASTIISPGIFFSAVIKSSQQTHQADKKESSST
nup170_S_mik                        PVLLKFQKKSSVLLETTKASTIISPGIFFSTVVKSSQQIEQANKKEKISN
nup170_S_bay                        PVLLKFQKKSSVLLETTKASTIISPGIFFSAVIKSSQPLQQTNKKDNFSI
nup170_S_cas                        SILLKFQKKSAVLLETTRATTIISPGIFFSPVMKKPTQPTVTNPLD----
nup170_candidaG                     SVVLKFQKKSSVLLETTTSAEIISPGIFFSAVVKNNENNNNANQNKD---
nup170_kluyveromyces                SVQLKYQKKSSVLLESSKASSIISPGIFFSAVTKHPAEQTLG--------
nup170_ostreococcus                 NTTSRALEIEAGFYSSGVLLLSDATPNDSDARLILSNR------------
nup170_naegleria                    FYKDGVCILADELSNQVDSLVCLSMER-----------------------
nup155_Cmerolae                     CLRVIGYRSPIVSNLSASIYLAFWCKG-----------------------
nup170_phytophthora                 FHRKGVFLCIEGRRDQQDQLVGVAHDPISTTALPLQTG------------
nup170_cryptococcus                 GTFIAVQYDPNAPLTQTHLTFAIPQSG-----------------------
nup170_ustilago                     YSQQQGPQQQQSLVQQQTITRAVSSVFYAGDVFMMGFN------------
nup170_celegans                     SVVYADESICAMATANRNTIFAFSNFFYPSSQFFVEST------------
nup170_monosiga                     CYSQGTLVLAVRHSQGHRILMITPRLYELAVCLDLFTR------------
nup170_dictyostelium                YTLNRLAYIRSPPNNVDNNGNSNIHYTYYSNGVFFTAS------------
nup155_giardiaL                     GSVNEISVQPRVQRCTRELLLDVFSGGQTQVGATPQPHQQKIVD------
nup170_trichomonas                  -LISGSFSHGMSSFLFKDMFAILHPNS-----------------------
nup170_ecuni                        CTSGRRLCMARNGRYDGSIVTTISLNE-----------------------
nup170_tetrahymena                  FATRGGVVMQKIENKQNRLIFIESNQQYIARLKENMFSN-----------
nup155_cryptosporidium              --------------------------------------------------
                                                                                      

nup170_leishmania                   ---------VMAPHQNVRDIVASFSGPSSRIVRVDAIDRMPTQGPQNLSD
nup155_trypanosoma                  ---------ILQPHHNCRDIVAQFEPEATCMTRVDAISEVPVEGGVSPNE
nup155_arabidopsis                  -------SSVHSQAGSSSGPSSRSSRALREVVSSLPIEGRMLFVADVLPS
nup155_Oryza                        -------SAAQLSLPSTFGTASRSSRALRETVSALPVEGRMLCASDVFPL
nup155_populus                      --------------------------------------------------
nup155_physco                       --------------------------------------------------
nup170_tetraodon                    --------------------------------------------------
nup170_danio                        --------MTVNVDGHSWALCSIEDKKSPRILTPLNKDLIPVT--DSPLV
nup170_rattus                       --------MTTRVDGHSWALSAIDELKVDKIITPLNKDHIPIT--DSPVV
nup170_mus                          --------MTTRVDGHSWALSAIDELKVDKIITPLNKDHIPIT--DSPVV
nup170_homo                         --------MTAGVDGHSWALSAIDELKVDKIITPLNKDHIPIT--DSPVV
nup170_Gallus                       --------MTTRVDGHSWALSAIDEFKVQKIVTPLNKDVIPIT--DSPIV
nup170_Xenopus                      --------VTTQVDGHSWALSAVDEQKADKIVTPLNKDLIPLT--DSPVI
nup170_ciona                        --------INFRLDGRSWAIAEVANPPSPLSLAALPSDAPPLPPPDPPIQ
nup170_anopheles                    --------TYMPLDGQVWAIADVLRK--------------DRVSISTPLR
nup170_drosophila                   --------ALESLDGVVWGLAEVHEP--------------STPQRKSPLN
nup170_apis                         --------SPLSLDSPFWTMAEILVEPAIRI------EKQSITQEEPPLV
nup170_volvox                       --------IVAAHYSAGCLLLSESAGGAGGGGGGGGQGVGNGGTTKLLAA
nup155_chlamydomonas                --------IVAAHYSAGCLLLSESAQGGGGGAGGNS---GGGGATKLLAA
nup170_phaeodactylum                --------RLPETNDTNGIRELQALSTVSLSSQSSQQLVAPGGICETFSV
nup155_tpseudo                      --------------------------------------------------
nup170_neurospora                   --------FFDAVRPKES-RTDLLFVSAPDVGRLK------QSAVL-RYV
nup170_gibberella                   --------FLDFVRKESNPNEDSLFISGPETGRLKN---TLPTSPL-KYH
nup170_magnaporthe                  --------FIDFVRKPGTPDTTTIFASAPETGRIKA---IGAASAL-KFY
nup170_aspergillus_|AN6738.2        --------FFCFTCQDSTQKSDTLFISAPDSGRVAR---SQENVIPGKAA
nup170_yarrow                       --------------DKAMPTSDRVFVAAPDTGRILYQQSSLAAAANPVYI
nup170_spombe                       --------LFFAISSSNTNEGDVVCCTAPEVGRIAN---AWQSGTQPSLI
nup170_pichia                       ----------------------KLFIATANYGFLKK---------NNKLV
nup170_debaryo                      ----------------------KLFICTANYGFLKK---------NNKLV
nup170_candidaA                     ----------------------KLFVATANYGYLKK---------NNKLV
nup170_Scerevisiae                  TGT-TATAGSKTVKQQPVTLQHKLFVSVPDYGILKT---------HGKYV
nup170_S_par                        AGT-TATTGSKTANQPPVTLQHKLFVSVPDYGILKT---------HGKYV
nup170_S_mik                        TVT-TGITTSKVTKLPPATLQHKLFVSVPDYGILKT---------HGKYV
nup170_S_bay                        SGVPTITTTSTAARQPPATLQHKLFVSVPDYGILKT---------HGKYV
nup170_S_cas                        ----VSTTTATKVTEDDKKIQHKLFVSVPDYGILKN---------HGKYV
nup170_candidaG                     ----NTTPSDNKFTEP----ENKLFVSVPDYGILKT---------FGKYV
nup170_kluyveromyces                ------TMGTPVATVQNTPIQHKLFVSVPDYGILKN---------HGRYV
nup170_ostreococcus                 ----------DLALPPHLQLPPPTPPPSSGSGTRGLREVVTLEQLEGRCA
nup170_naegleria                    -----------KYGEYGFGLNENVTTKHLDNGMTHS--------------
nup155_Cmerolae                     --------QFLAADDQDQLLAVGAEPPPLEFLPRQD-------PESSLFM
nup170_phytophthora                 ----------LAARKPTIREAVSLDTCIGKVVDIQELDPYSSEGPESSWI
nup170_cryptococcus                 ---------------RQSALRENYETLEPPVFQEWT---------ATEIV
nup170_ustilago                     ---------YNNLPCQICCITPSLNANTTTTGPVEK----------ATFI
nup170_celegans                     ------------TECDISGHVWEIETVSRCKVKSRPPPRHLVDRVHPHSY
nup170_monosiga                     --------SRKHTPSLREEVTTYEFDSACNILSIAKRERRESYAPEFNPL
nup170_dictyostelium                ----------EVSDQEDRLVGTTLFGNDIIKSHYETSKSGFSNQISQDTL
nup155_giardiaL                     ------VVELDSSQAGSLALSTTYLSSNPQLYQYIHSPRTIAIITTSTII
nup170_trichomonas                  ---------------NPHHMQSHLVEDLVTIPLSPD--------------
nup170_ecuni                        --------------------------------------------------
nup170_tetrahymena                  -------HQIFSEIHPNFVVATERMGELILDFQNRDENSNILNDLTFAQI
nup155_cryptosporidium              --------------------------------------------------
                                                                                      

nup170_leishmania                   LCAQVCSPRPT----------------------------YVVVHRHGLSL
nup155_trypanosoma                  LCSQVSCSPRQ----------------------------FVFLHRHGVST
nup155_arabidopsis                  PDTAATIQSLYS-------------------------ELEYCGVEVSGES
nup155_Oryza                        PDAAFIMQSLYA-------------------------DVECF--ASFGKP
nup155_populus                      --------------------------------------------------
nup155_physco                       --------------------------------------------------
nup170_tetraodon                    --------------------------------------------------
nup170_danio                        VQQHNVPPQKF-----------------------------VLLSAQGSHI
nup170_rattus                       VQQHMLPPKKF-----------------------------VLLSAQGSLM
nup170_mus                          VQQHMLPPKKF-----------------------------VLLSAQGSLM
nup170_homo                         VQQHMLPPKKF-----------------------------VLLSAQGSLM
nup170_Gallus                       VQQHMLPPKRF-----------------------------VLLSAQGSFM
nup170_Xenopus                      IQQHMIPPKRF-----------------------------VLLSAQGSHI
nup170_ciona                        VLQHIQTPAEY-----------------------------VIITAQGCHV
nup170_anopheles                    TAQN---PRKV-----------------------------ALLTNQGVHI
nup170_drosophila                   SARH---ARKV-----------------------------ALLTNQGTHI
nup170_apis                         VRQHMEAPRKF-----------------------------IFLTSQGAII
nup170_volvox                       SRNTTVPPATLNTHTGSG----------------------YGAYGYGSYG
nup155_chlamydomonas                SRNTTVPPATLNTHTGS-----------------------FAATGYGGYS
nup170_phaeodactylum                PTTSSYGETARNVDAMLPGGLVWDIAPITDETSDLLLMLSRSQTPSDSEL
nup155_tpseudo                      --------------------------------------------------
nup170_neurospora                   EQGTFIPLGDG---------------------------SRVLSIGLTGNP
nup170_gibberella                   ESGIWIDIG-----------------------------SRAEAVGIITKP
nup170_magnaporthe                  EHANWIDIGPK---------------------------TVALDVGLINKP
nup170_aspergillus_|AN6738.2        ETGIWLSLG-----------------------------SRMEDIGLSSPT
nup170_yarrow                       ENASFLEVDG-----------------------------FVQSIQLLTPP
nup170_spombe                       ESSMYVPIKG-----------------------------FVQDIKCIQNS
nup170_pichia                       EDAEFIKYGANDDTSF----------------------TYINDIIQLTPS
nup170_debaryo                      EDAEFIKFGSDDDTSF----------------------TYIHDIIQLTPS
nup170_candidaA                     EDAEFMNYVSNEDSPY----------------------TYIQDIVQLTPS
nup170_Scerevisiae                  ENATFLETAGP-----------------------------VQQIIPLSGL
nup170_S_par                        ENATFLETTGP-----------------------------VQQIIPLSGL
nup170_S_mik                        ENATFLETTDP-----------------------------VQQVIPLSGL
nup170_S_bay                        ENASFLETTGP-----------------------------VQQIIPLSGL
nup170_S_cas                        ENATFLDTLSP-----------------------------VKEIIPLTPT
nup170_candidaG                     ENATFLDTVSP-----------------------------VKEIKVLTKT
nup170_kluyveromyces                ENSVFLDTTAP-----------------------------VREVIPISSL
nup170_ostreococcus                 SSLGSLGEIPMPKS----------------------VQDAIDPPYPTGTL
nup170_naegleria                    ------------------------------------------IAEIPLYL
nup155_Cmerolae                     SRTATAPSAER-----------------------------RSFGIASAAA
nup170_phytophthora                 AQAEAIAAANASTKGASSG------------------SKRSFDEMSTGIP
nup170_cryptococcus                 PSQVWAIVELS-------------------------------DANPKNSP
nup170_ustilago                     DLELTLSTP-------------------------------IFAEAPPSRK
nup170_celegans                     FRSQLESGNQK----------------------------LLVCSNEGVFE
nup170_monosiga                     VTQHLPTPELV------------------------------FLSSVGTWS
nup170_dictyostelium                SEKSNLFSIRG-------------------------------RVSVIKED
nup155_giardiaL                     VYNISTPLERLHALLRDKVDVS--------------KQRDLYGDHEFYCM
nup170_trichomonas                  -----------------------------------------CLSFFRSEH
nup170_ecuni                        -----------------------------------------DQICNFDKL
nup170_tetrahymena                  PEKNLLPPQISSLILLN---------------------SFEQLETSQMIG
nup155_cryptosporidium              -----------------------------------------SWIKRKVQK
                                                                                      

nup170_leishmania                   FAQARPVDTLYLILSTNDADYRDSLLSRFTSVYSAPDYAAMLLQVAVGGL
nup155_trypanosoma                  FIKLRPVDTLHMIIASSSEQVRDSLLQRLSSIYSASDYCCMLVQIAVGCT
nup155_arabidopsis                  YEKACGKLWARSDLSTQHILPRRKIVVFTTMGMMELVFNRPVDILRRLLE
nup155_Oryza                        SEKSSIKLWAKGDLPTQHILPRRRIVIFNTMGLMEVVFNRPVDILRKLFD
nup155_populus                      --------------------------------------------------
nup155_physco                       --------------------------------------------------
nup170_tetraodon                    -------------LVTSY--------------------------------
nup170_danio                        FHKLRPVDQLRHLLVSSAGGESEEIERFFKLHREEQACATALILACSNAA
nup170_rattus                       FHKLRPVDQLRHLLVSNVGGDGEEIERFFKLHQEDQACATCLILACSTAA
nup170_mus                          FHKLRPVDQLRHLLVSNVGGDGEEIERFFKLHQEDQACATCLILACSTAA
nup170_homo                         FHKLRPVDQLRHLLVSNVGGDGEEIERFFKLHQEDQACATCLILACSTAA
nup170_Gallus                       FHKLRPVDQLRHLLVSNTGGDGEEIERFFKLHQEDQACATCLILACSNAA
nup170_Xenopus                      FYKLRPVDQLRHLLVSNSGGDGEEIERFFKLHQENQACATCLILACSSAA
nup170_ciona                        FHKLRPVDQLRN-LLNHFDPDSNTIHKFFQIYNQGEAACCCIILSSSFVP
nup170_anopheles                    VSILQSVDILQQLLVGCHGPHNDAVKTYFSKQTEPEACATALLLACRESF
nup170_drosophila                   IEVLKMVDVLRQILLSCNGPHHEEVKMFFQSQNQREACVTALLLATSDTY
nup170_apis                         YVQVRPMDILKQLLLEQRGPDTEAIRAYFQSQSLEQACATCLILATLESS
nup170_volvox                       GYVVGGLRESVTELDNFVPGETCAVEAAPCRPVLGPDALSARAGPSSDEL
nup155_chlamydomonas                GYGRD------------VRGGAGAAAAAAGS---GRAAARRRAQQRR---
nup170_phaeodactylum                DLGIPPTFFPPSKIRADVSTSKEIQQATKGTMVHSNSVASVALTVATTAV
nup155_tpseudo                      --------------------------------------------------
nup170_neurospora                   FAAAKQPLGFGNELAVQFDHTPSEFAVLTNTGIHIVRRRRFVDIFANAIR
nup170_gibberella                   FAAASQPLGFGNELAVQFDDAPSEFAVLTNTGVHIIRRRRFVDIFASAIR
nup170_magnaporthe                  FAAAKQPLGFGNELAVQFDEDPCEFAILTNSGIYSVRRRRFVDIFANTMR
nup170_aspergillus_|AN6738.2        TPASATPSGFGNELAVQFENPSAEIAILTNTGIHVFRRRRLVDIFAALVR
nup170_yarrow                       FRATNHPEGFG--------NESACQYEKSAHQKVAVLTQTGLHIYERTLP
nup170_spombe                       RERNELVSQFN--------TPPPTFAILTNTGVYVVVHRRPIDVLASAIR
nup170_pichia                       MNATNTPNGYANVLASQYTKQPLRFALLTNFGIIIYQFKLTDQILKTLKE
nup170_debaryo                      MNATDTPNGYANILASQYTREPLKFAILTNFGIVIYQLKTSDQILKSLND
nup170_candidaA                     MNATNTPNGYANIAASQYTKSPLKFAVLTNFGIVIYQFRTADQILKSLKD
nup170_Scerevisiae                  FNATTKPQGFANEFATQYTSETLRVAVLTSTSIEIYKYRTPDEIFEDLID
nup170_S_par                        FNATTKPQGFANEFATQYTSETLRVAVLTNASVEIYKYRTPDEIFEDLID
nup170_S_mik                        FNATTKPQGFANEFATQYTSETLRVAVLTNTSVEIYKYRTPDEIFEDLID
nup170_S_bay                        FNATTKPQGFANEFATQYTSENLRVAVLTNTSVEIYKYRTPDEIFEDLID
nup170_S_cas                        FNATRKPQGYANEFATQYTAEKLKIAVLTETAVEIYKYRTPDEVFETLID
nup170_candidaG                     FNASNKPEGYANTFATQYSSEELKIAVLTNSSLEIYRYRTPDEIFESLID
nup170_kluyveromyces                FNGANKPEGYANAFATQYSVEPLKVAVLTNTSVEIYKYRNPDQILESLIN
nup170_ostreococcus                 PEARVKSTGLLSELVTQYMCPRRTFVLMTNAGLVRFEKARPIDTLRSVLE
nup170_naegleria                    DPVLVSSQNSLNELSFQHIKPPREFVCLSNNGMHLLVKLRPVDFLQQILQ
nup155_Cmerolae                     VSQSRIFESVSGLQISGKAYALAEAPLFGDLGVSAGGHLDEREPAGLLTR
nup170_phytophthora                 AGSASENAPVVGEMALMYSQPSRHFLCLTNAGIQVFKKIRPLDQLHRVLL
nup170_cryptococcus                 ASLRRSDGLALSALPRQAEAGPRGFLVLAASGLFWVDQPRPVDILKANLE
nup170_ustilago                     PTQITDNGELVRATYAQNLRPPRSFLVLDNNGLTELVERRPVDTLRGLLE
nup170_celegans                     FTHVNAVDALREALFDGGVEGNATLQLWQKLGSTEMLCLAFRILTSDAPI
nup170_monosiga                     LRVARPVEKLRARLLDRSLPESTLGQFFEPDTGIGAAGSSLRTVSYDRLV
nup170_dictyostelium                IVNDGKPTVYYKELSNEHMNTPRRFLCLNSLGLHFISKLRYVDLLQNILS
nup155_giardiaL                     LLAIASQYSSSKVSECATQHFFEGMTAVNCVQIAALKRYIARLMGPLSIY
nup170_trichomonas                  IYKGQNTSMFHNEYLWQHIVQPTPGFLQCADGYRIVNFKLPVDNLNDLLQ
nup170_ecuni                        KSSESYEVVVMKDDIELIGIDGRTVLLLGNKKIFVYEIQTVEKFLLSCRS
nup170_tetrahymena                  EQNGQQAYVCLNDLTKQCYSQPSHYVVLTSKGILLYYQQRPIDLLYQLIK
nup155_cryptosporidium              ISGFIHNDNQTHSLARLIKISGNNFISYLPRFIRNYFFGQSQSFIKSMFN
                                                                                      

nup170_leishmania                   -------------------------------------------NVTTEHP
nup155_trypanosoma                  -------------------------------------------NVPVTVD
nup155_arabidopsis                  --------------------------------------SNSPRSLLEDFF
nup155_Oryza                        --------------------------------------GNTLRSQLEEFF
nup155_populus                      --------------------------------------------------
nup155_physco                       --------------------------------------------------
nup170_tetraodon                    --------------------------------------------------
nup170_danio                        -----------------------------------------CDREVSVWA
nup170_rattus                       -----------------------------------------CDREVSAWA
nup170_mus                          -----------------------------------------CDREVSAWA
nup170_homo                         -----------------------------------------CDREVSAWA
nup170_Gallus                       -----------------------------------------CDTEVSAWA
nup170_Xenopus                      -----------------------------------------SDREVSSWA
nup170_ciona                        -----------------------------------------SDRVIIDKA
nup170_anopheles                    -----------------------------------------RGTELGDWA
nup170_drosophila                   -----------------------------------------RGSDVALWA
nup170_apis                         -----------------------------------------QNAELAEWA
nup170_volvox                       -----------------------------------------VSAVWWPPP
nup155_chlamydomonas                --------------------------------------------------
nup170_phaeodactylum                -----------------------------------------WNLMLSRPL
nup155_tpseudo                      --------------------------------------------------
nup170_neurospora                   ----------------------------------VASGDEDLDSKVKTFT
nup170_gibberella                   ----------------------------------GAVGDEGLELVCRRFI
nup170_magnaporthe                  ----------------------------------VTVGEESLDKDIRKFI
nup170_aspergillus_|AN6738.2        NG--------------------------------GSGGEEGLEGEIKNFI
nup170_yarrow                       -Y--------------------------------ETFQR--LGGDVKTFF
nup170_spombe                       -M--------------------------------GPSLSSGIDGQVQLFF
nup170_pichia                       -------------------------------------------ETIENFI
nup170_debaryo                      -------------------------------------------ETIENFI
nup170_candidaA                     -------------------------------------------EVIENFL
nup170_Scerevisiae                  -------------------------------------------NPLP-FV
nup170_S_par                        -------------------------------------------NPLP-FV
nup170_S_mik                        -------------------------------------------NPLP-FV
nup170_S_bay                        -------------------------------------------NPLP-FV
nup170_S_cas                        -------------------------------------------NPLP-FV
nup170_candidaG                     -------------------------------------------NPLP-FI
nup170_kluyveromyces                -------------------------------------------NPLP-FI
nup170_ostreococcus                 KN---------------------------------------IPEQIEEFF
nup170_naegleria                    --------------------------------------QSQSDSLLNNFF
nup155_Cmerolae                     ---------------------------------------------EDVSR
nup170_phytophthora                 LS--------------------------------RG---HEQMAVLAPFV
nup170_cryptococcus                 -----------------------------------------IEKDVAVNT
nup170_ustilago                     SG------------------------------------TPVNSAAMMQFF
nup170_celegans                     DE--------------------------------R-----IRGKAEQILY
nup170_monosiga                     D---------------------------------------PRGQDRGQTM
nup170_dictyostelium                ---------------------------------------SNNPQDIDNFF
nup155_giardiaL                     PY--------------------------------WKGAPVTAPRAYAIQS
nup170_trichomonas                  -----------------------------------------------EYK
nup170_ecuni                        -------------------------------------------EEIFSIY
nup170_tetrahymena                  VLPDYITEPNQTQAQLQFQLLNQKKLNKFSNKQIDIKNNQQQKQNSLEFF
nup155_cryptosporidium              -------------------------------------------KKFRGLL
                                                                                      

nup170_leishmania                   LPFTKDSALSSSHDDG----------AALNELGQQLVNGRNAEVLRRAR-
nup155_trypanosoma                  GPYVERGDANASFSPAGKGNGKSQIPLSVEQLGRQLNETPSQEVQRIAR-
nup155_arabidopsis                  TRFGVGEAAAMCLMLAARIINFED-LISNIVADKAAEAFEDPRIVGMPQ-
nup155_Oryza                        SRFGAGEAAAMCLMLAAKLLYAEDSLISNAVSEKAAEAFEDPGLVGMPQ-
nup155_populus                      --------------------------------------------------
nup155_physco                       --------------------------------------------------
nup170_tetraodon                    -----------LVLFLSIVSIPSSIG------------------------
nup170_danio                        TRAFFRYGGEAQMRFPSALSAPSNVGPLFSSPVP-GSPMPIGSPLPNP--
nup170_rattus                       TRAFFRYGGEAQMRFPATLPTPSNVGPILGSPMYSSSPVPTGSPYPNP--
nup170_mus                          TRAFFRYGGEAQMRFPATLPTPSNVGPILGSPMYSSSPVPSGSPYPNP--
nup170_homo                         TRAFFRYGGEAQMRFPTTLPPPSNVGPILGSPVYSSSPVPSGSPYPNP--
nup170_Gallus                       TRAFFRYGGEAQMRFPSALPPPSNVGPILGSPIPPVSPLTVDSPYPSP--
nup170_Xenopus                      ARAFFRYGGEAQLRVQSALHAPSNVGPIFGSPLPVASPIPVGSPMPNP--
nup170_ciona                        VAALMHHGGVALPKVSTNQLPSSLAHHTMEPMSPISGTHRQSTLMRTPGG
nup170_anopheles                    AQAFVLYGGEPYFDAAIVS--DNRQLG---FNSPIAGAGGYGGGAMDST-
nup170_drosophila                   AQAFMLYGGEPCYQHQKFLNASNRNMANQTLGPNTTNVRERQSMFMSTP-
nup170_apis                         TRAFFLYG-------------SQRTTS---IGPPLD---IHDICTSTPR-
nup170_volvox                       RFALIGTAGVVELEKRRPVELLMQILERNSQEQLRSFFQAYGPVEAAAMC
nup155_chlamydomonas                ----AGGGGVVAAA--------AHILERNSQEQLRTFFQA----------
nup170_phaeodactylum                RYGITYDTSSPLPSLGKSQGPEYRLSKRNASQGFSATASERSGRYNISPS
nup155_tpseudo                      --------------------------------------------------
nup170_neurospora                   AIYGRVEMVAAALAVACG-------QGGDAR------RAVDPLTEDRAR-
nup170_gibberella                   NTYGRVETVTTALAVACG-------HGGDSRPGA--ARAIDQATEDRAR-
nup170_magnaporthe                  QLYGRVETVSAALAVACG-------QGTDLRTGT--SRVMDQGTADRAK-
nup170_aspergillus_|AN6738.2        RTYGRSETLATALAVACG-------QGVEVSTDSRLSKINDPDVLEFAR-
nup170_yarrow                       DLYGRTETCATALSLASMNISSPEERELARKVYIEVG--GRAHLVDDDT-
nup170_spombe                       ESVGRAEGCATCLGIVSGCLDQGDFSHAAANFSGSTTKLAQADLLDIVK-
nup170_pichia                       EENGFEETCSTLLYLSCSYG-----HHNSNDLFKRKAQILFSTCGNSARL
nup170_debaryo                      EENGYEETCSSLLYLSCSYG-----HHNANNLFKRKAQMLFSTCGNNARL
nup170_candidaA                     EENGYEETCSSLLYLACSYG-----QYSTSDMYKRKAQILFSTCGNGARF
nup170_Scerevisiae                  LNYGAAEACSTALFVTCKSNKSEKLRSNALTFLTMGIPGVVDIKPVYNRY
nup170_S_par                        LNYGTAEACSTALFVTCKSNKSEKLRSNALTFLTMGIPGVVDIKPVYNRY
nup170_S_mik                        LNYGAAEACSTALFVTCKSNKSEKLRSNALTFLTMGIPGVVDIKPVYNRY
nup170_S_bay                        LNYGAAEACSTALFVTCKSNKSEKLRSNALTFLTMGIPGVVDIKPVYNRY
nup170_S_cas                        LNYGLTEACSTALYVTCKFNKPPLLRSNALTFLTVGIPGVIDLKPKYNRY
nup170_candidaG                     LNYGLTEACSSALFVTCKFDKSELLRSKALTFYTVGIPGAIDIKPSYSRN
nup170_kluyveromyces                VNYGLVETCSSALFVTCKFNKSESLRSNALTLFTVGIPNVVEIKPTYNKY
nup170_ostreococcus                 KSYGPIEAAAMCVALSVSGSESNAVILAAKRAFDDPRLTGEPSIVEDSY-
nup170_naegleria                    TKYSDDEACAMCVMLACAPPAYNNITDHDQQPTLHDEMLIKRAEQAFFKY
nup155_Cmerolae                     GWLCLTQASLVLLCPVRPLDTLRTLLGASPQDAEVLDFFRRYGAAQACS-
nup170_phytophthora                 RCFGEIQVVCMLIALACGVPTDPLVSETSTAASLVAPRPGGLARMKSDDY
nup170_cryptococcus                 IRMTFGKTQLAAMALLLGSTPETKHPDLISSLSTILLTSGEPVVKDSTG-
nup170_ustilago                     GSFGSIEACETALAIVAHNSQVAAPRVTIGSSAGVAAGVAQTVSEEVVA-
nup170_celegans                     SLKEAPEIVENEQQRMLDQSTTTSWSPNDSSMAEWRHRMKTPLLSSTPRT
nup170_monosiga                     DDEERTSLILSEQVFRREACASALVLAAGIHNPDVGAVQRAAIQLLKRQ-
nup170_dictyostelium                DAFGKIIASSLCISLYCSSPHSSILLHDQVYSGISIPKTTTTRIADLAMT
nup155_giardiaL                     GESDNKDGAVHRLSTFFSKATQRTESENTVQGGAAYTEKKRSHSAARQRV
nup170_trichomonas                  GNFTDPIREWMFSNAAGGEACAASIILAGRSPELQRWALHTMHQFTKLN-
nup170_ecuni                        KSYGERETLVLYYELLASNEDVGRLEYLCLKNE-----------------
nup170_tetrahymena                  EQFIITYGVTETFAMLSQMLCHSHLEYYQNLNVHNHLDKQLKNKLSDTTL
nup155_cryptosporidium              YVLYLNSDIDVFLIPIGN--------------------------------
                                                                                      

nup170_leishmania                   --------------ELLRNLQLPATQAAPASGV-----------------
nup155_trypanosoma                  --------------EILRSAMAPSWYEGPGP-------------------
nup155_arabidopsis                  -------FDGSSGLSNTRTATGGFSMG-----------------------
nup155_Oryza                        -------IDGSTALSNTRTQAGGFSMG-----------------------
nup155_populus                      --------------------------------------------------
nup155_physco                       --------------------------------------------------
nup170_tetraodon                    ----------VMPPALATPFAPMVHSGPGSIAP-----------------
nup170_danio                        -SFLATPAPGMFPPNVSTPYVPATPMSPG-GAP-----------------
nup170_rattus                       -SSLGTPSHGAQPPTMSTPMSAVGNPAMQAAS------------------
nup170_mus                          -SSLGTPSHGAQPPTMSTPMCAVGSPAMQAAS------------------
nup170_homo                         -SFLGTPSHGIQPPAMSTPVCALGNPATQATN------------------
nup170_Gallus                       -SLLTGPGPGLQSTTVSTPIFPPGNSVSHPGTS-----------------
nup170_Xenopus                      -SFLGTPTQGACPPNVSTPAYGVATPAPQPPA------------------
nup170_ciona                        LPVISTPMPGSHPPPLSRDARSP-QQHPQSPVQ-----------------
nup170_anopheles                    VPHNANFGPGGRLFASTPYRRPGQNLNNNNE-------------------
nup170_drosophila                   MPNSVANSPVG--FPGSQFNQPISPIGNMQPPQ-----------------
nup170_apis                         IPNYDLR---------LQAFRPHAPVG-----------------------
nup170_volvox                       YLIATSGPPGALGPGFGGLGGGRGPSALGPGRA-----------------
nup155_chlamydomonas                --------------------------------------------------
nup170_phaeodactylum                ATSSATSIPRSARLRSWLLQPPVAPLNQFATQH-----------------
nup155_tpseudo                      --------------------------------------------------
nup170_neurospora                   --------------SIFINYGGQPKLAD----------------------
nup170_gibberella                   --------------SVFVDFGGQPTMAE----------------------
nup170_magnaporthe                  --------------SVFVNFGGQPLLAE----------------------
nup170_aspergillus_|AN6738.2        --------------KVFIDYGGRPTLNENAV-------------------
nup170_yarrow                       --------------NYGITAASVTPTGTT---------------------
nup170_spombe                       --------------KYYIEFGGKAFIDQSRYN------------------
nup170_pichia                       TDS--------TQLQTHQNNALLPHQQQLA--------------------
nup170_debaryo                      LNNQDNLHPLNTSPPPQSTSSVLGSQLPQQ--------------------
nup170_candidaA                     NDS-----------SQQPSSSLIPHHQ-----------------------
nup170_Scerevisiae                  SVSTVSSLLSKPTLSTATTNLQQ-SITGFS--------------------
nup170_S_par                        SVSTVSSLLSKPSLSTTTTNLQQ-SLAGYS--------------------
nup170_S_mik                        SVSTVSSLLSKPTLAT-TTNLQQ-SLTGFN--------------------
nup170_S_bay                        SVSTVSSLLSKPSLSTTTTSLQQ-SLTSFN--------------------
nup170_S_cas                        ASSTG--------ATTTTITPQK-SPSSSS--------------------
nup170_candidaG                     IVTSLLSRSSLSSTTPQKSTMSLDTLRSQH--------------------
nup170_kluyveromyces                ANSAVSTLLGKPSLNLMTPQKSSTELSKTANTLS----------------
nup170_ostreococcus                 -------------AQNQENNGGSFNMG-----------------------
nup170_naegleria                    G-------------GLPRLESQERNITNNTMG------------------
nup155_Cmerolae                     --------------------------------------------------
nup170_phytophthora                 IYTAAVQGIFEIAQGPPDNVAVEPTSSTSNGTS-----------------
nup170_cryptococcus                 --------------------------------------------------
nup170_ustilago                     -------------LASRVFFSQYGSWPADT--------------------
nup170_celegans                     DGRNGNAGGAPPQAHFSSPFSPMLDMSMASG-------------------
nup170_monosiga                     -------------GGSPLQLNTAPTSSSATSIG-----------------
nup170_dictyostelium                FLR--------RKSGKPQYYQPVVIQQMFGDMG-----------------
nup155_giardiaL                     CIDFSEEGRRAYKEGIIDTHPANRAVSTSHISTK----------------
nup170_trichomonas                  --------------------------------------------------
nup170_ecuni                        --------------------------------------------------
nup170_tetrahymena                  NNTNNFTQGTQYEQNTNKFPGQKNNEKPLDPSQIPETIITEISESILKKS
nup155_cryptosporidium              --------------------------------------------------
                                                                                      

nup170_leishmania                   --------------------------------TDAEVQHVVVLMSPFATG
nup155_trypanosoma                  ---------------------------------DDGTRHIVVQVSPFASG
nup155_arabidopsis                  ----------------------------------QVVQEAEPIFSGAHEG
nup155_Oryza                        ----------------------------------QVVQEAQPIFSGAYEG
nup155_populus                      --------------------------------------------------
nup155_physco                       --------------------------------------------------
nup170_tetraodon                    --------------------------------ITPVTASPEVIFSGKHNG
nup170_danio                        --------------------------------ITAVSSGPEVVFSGKHNG
nup170_rattus                       ---------------------------------LSGLTGPEIVYSGKHNG
nup170_mus                          ---------------------------------MSGLTGPEIVYSGKHNG
nup170_homo                         ---------------------------------MSCVTGPEIVYSGKHNG
nup170_Gallus                       --------------------------------ISSGIMGPEIVFSGRHNG
nup170_Xenopus                      ---------------------------------VPGMMGTEIVFSGKHNG
nup170_ciona                        --------------------------------QPAVDPNQVTFYSERQEG
nup170_anopheles                    -----------------------------------TADGALFHYSAKHAG
nup170_drosophila                   --------------------------------VAVSNENSPIVFSAKHDG
nup170_apis                         ----------------------------------LNTDISLQQFSAKHNG
nup170_volvox                       --------------------------------IGCSPSSSPLGGGGVSAL
nup155_chlamydomonas                --------------------------------------------------
nup170_phaeodactylum                --------------------------------LESGREFVVLNVGGLHFF
nup155_tpseudo                      --------------------------------------------------
nup170_neurospora                   -------------------------------ADVLQAPEDNVQLSARHDA
nup170_gibberella                   -------------------------------TDSASLTTESVNLSSRHDA
nup170_magnaporthe                  -------------------------------SDGAISP-ESVKLSSRHDA
nup170_aspergillus_|AN6738.2        -------------------------------ADNSTPAIDTVVPSPRHAG
nup170_yarrow                       -----------------------------------SSPPQVVKLSGRFEG
nup170_spombe                       -------------------------------NQYDSSSLEFVRLSGCHDG
nup170_pichia                       ---------------------------NIGATSESHPTVDQVVLSDRFYG
nup170_debaryo                      ---------------------------QADKLLVSHPTVEQVILSDRFYG
nup170_candidaA                     ----------------------------MNISSYAHPTVDQVVLSDRFYG
nup170_Scerevisiae                  ---------------------------KPSPANKEDFDLDDVILSPRFYG
nup170_S_par                        ---------------------------KPSPANKEDFDLDDVILSPRFYG
nup170_S_mik                        ---------------------------RPSSTNKEDFDLDDVILSPRFYG
nup170_S_bay                        ---------------------------KPSTTNKEDFDLDDVILSPRFYG
nup170_S_cas                        ---------------------------SLKPLSSSNFNLDDVILSPRFYG
nup170_candidaG                     ---------------------------SSRSENDVGYDVDDVILSPRFYG
nup170_kluyveromyces                ---------------------------TPNVSGANNFNLDDVILSARFYG
nup170_ostreococcus                 ----------------------------------RAIVQPVLTFSSAQRG
nup170_naegleria                    ----------------------------------GPVSAIDIKYSAQHNG
nup155_Cmerolae                     -----------------------------------WCLELALQAEQRPSG
nup170_phytophthora                 -----------------------------TSSSTRIVLTTEFGMSYQHDG
nup170_cryptococcus                 --------------------------------------GKTITYSSRHDG
nup170_ustilago                     ----------------------------------TVSAALSTPRTSRHDG
nup170_celegans                     ----------------------------------HHNGNMRMSPSRRHDA
nup170_monosiga                     ----------------------------------VAAGTSFVLHSGLHDA
nup170_dictyostelium                ----------------------------------APVNKTELMYSNAYNG
nup155_giardiaL                     ---------------------------SIFRASSTRLSTTTLTKNLSFQA
nup170_trichomonas                  ---------------------------------NQRYERFLGNLSHVTMG
nup170_ecuni                        --------------------------------------------DIQLSA
nup170_tetrahymena                  HFLFQKYGDILLDETSENQYQSKQMNDEFQNTLGKAWEWTRRKYTSKVEG
nup155_cryptosporidium              -----------------------------------------FLIKKISDD
                                                                                      

nup170_leishmania                   LVAFVARALCLLWNTG----------------------------------
nup155_trypanosoma                  VLAYISRALYAVWNTA----------------------------------
nup155_arabidopsis                  LCLCTSRLLFPLWELPVMSKKTSSDTMSE-DGVVICR-------------
nup155_Oryza                        LCLCSSRLLYPIWELPIMVVRGLVGSNDRGDGVVVCR-------------
nup155_populus                      --------------------------------------------------
nup155_physco                       --------------------------------------------------
nup170_tetraodon                    ICIYFARILGNIWDGS----------------------------------
nup170_danio                        ISIYFTRILGNIWDGS----------------------------------
nup170_rattus                       ICIYFSRIMGNIWDAS----------------------------------
nup170_mus                          ICIYFSRIMGNIWDAS----------------------------------
nup170_homo                         ICIYFSRIMGNIWDAS----------------------------------
nup170_Gallus                       ICIYFARIIGNIWDGS----------------------------------
nup170_Xenopus                      ICIYFCRIIGNIWDGS----------------------------------
nup170_ciona                        VFKMFSRIVRPLWEGR----------------------------------
nup170_anopheles                    LYLYMSRVLRCIWRKP----------------------------------
nup170_drosophila                   LYMYVSRMLHSVWQMR----------------------------------
nup170_apis                         LYLYVGRILRPIWNMR----------------------------------
nup170_volvox                       AARSAAAALDNPLLVGEARMPEDAAPADGAFRSCCCPPVFTPRHLDYPAY
nup155_chlamydomonas                --------------------------------------------------
nup170_phaeodactylum                GFKSLMSSLVSVLMAAGENIVHDSSITSFFSSYGYKEGCAMCLAIAIGSG
nup155_tpseudo                      --------------------------------------------------
nup170_neurospora                   LVLYLARLARTLWKSKVIEIAT-DSASG----------------------
nup170_gibberella                   LALYLSRLIRQLWKSAVITPG--VSPTG----------------------
nup170_magnaporthe                  LALYLTRLIRSLWKAKVITARVDANAVG----------------------
nup170_aspergillus_|AN6738.2        IALYISRLLRSVWKKEVAVVGG--GPGG----------------------
nup170_yarrow                       LATYLSRAIRPLWQQNVFALVPRVVNGEA---------------------
nup170_spombe                       LASSISRIIRNVWKNHVIIAKKMQNK------------------------
nup170_pichia                       TCLLISRLFRECWNKNVFVKLPHIKSNT----------------------
nup170_debaryo                      TCLLISRLFRDFWNRKVFTMLPYIKRMN----------------------
nup170_candidaA                     TCLLISRLFRDFWNKKVFSPLSSIKITP----------------------
nup170_Scerevisiae                  IALLITRLLRDIWGRHVFMTFTDNRVTSHAFISSSDPITP----------
nup170_S_par                        IALLITRLLRDIWGRHVFMTFTENGTTPHTFNSPFISLTS----------
nup170_S_mik                        IALLITRLFRDIWGRHVFTTFTENTVTHRAYN-PSISIGS----------
nup170_S_bay                        IALLITRLFRDIWGSHVFATFTESRTDLQTYNNPSLLLATPTNG------
nup170_S_cas                        ITLLVARLFRDIWASNVFTLNQHVTVD-----------SS----------
nup170_candidaG                     STLLITRLFRDVWRKNVFVSDPKVTSS-----------------------
nup170_kluyveromyces                TALLIARLFRDIWDKDIFQLDPHVKIN-----------------------
nup170_ostreococcus                 LYLFTARIMSSTWERAIIVPVRAPVQTNLNGNSRPLSPAMKIAN------
nup170_naegleria                    LYLYFTRLMRPLWISPVFN-------------------------------
nup155_Cmerolae                     AIGLVDKAFRACLAFG----------------------------------
nup170_phytophthora                 LVAFACRVLRPLWTSKTLGRRVVSRAVN----------------------
nup170_cryptococcus                 LALAIARYLRPIWSAKVTLP------------------------------
nup170_ustilago                     LALYIGCILKRVWDRAIMPAEPVKSGTKPAAPAASSS-------------
nup170_celegans                     LFYYFSRLVAPVWNDTICEVLN----------------------------
nup170_monosiga                     AAQFFSRLVREIWTDR----------------------------------
nup170_dictyostelium                LLAYLARVLYPLWNQSVVTSAG----------------------------
nup155_giardiaL                     STQGVPLFLDSSHTMASLTWTMDELLGVRERLNQLLRFMQINYN------
nup170_trichomonas                  FIVRIERLLTPIWRSTLFTKFVK---------------------------
nup170_ecuni                        LFLYLYRLAVPILNIP----------------------------------
nup170_tetrahymena                  VLLYFSRLIRPVWNKPLVNSYAFKFFINEPIEN-----------------
nup155_cryptosporidium              LTYMKKKILRTL--------------------------------------
                                                                                      

nup170_leishmania                   --------------------------------------------------
nup155_trypanosoma                  --------------------------------------------------
nup155_arabidopsis                  --------------------------------------------------
nup155_Oryza                        --------------------------------------------------
nup155_populus                      --------------------------------------------------
nup155_physco                       --------------------------------------------------
nup170_tetraodon                    --------------------------------------------------
nup170_danio                        --------------------------------------------------
nup170_rattus                       --------------------------------------------------
nup170_mus                          --------------------------------------------------
nup170_homo                         --------------------------------------------------
nup170_Gallus                       --------------------------------------------------
nup170_Xenopus                      --------------------------------------------------
nup170_ciona                        --------------------------------------------------
nup170_anopheles                    --------------------------------------------------
nup170_drosophila                   --------------------------------------------------
nup170_apis                         --------------------------------------------------
nup170_volvox                       PQGGANVGSMGGGGNGMYMGRAVDPNPGPSWSAGHRGLCLYVNRLLAPVY
nup155_chlamydomonas                --------------------------------------------------
nup170_phaeodactylum                PTPQETGVSEQLRRRACEAALARAFVPKLVPHADPNLNTSSSIGSMPVSK
nup155_tpseudo                      --------------------------------------------------
nup170_neurospora                   --------------------------------------------------
nup170_gibberella                   --------------------------------------------------
nup170_magnaporthe                  --------------------------------------------------
nup170_aspergillus_|AN6738.2        --------------------------------------------------
nup170_yarrow                       --------------------------------------------------
nup170_spombe                       --------------------------------------------------
nup170_pichia                       --------------------------------------------------
nup170_debaryo                      --------------------------------------------------
nup170_candidaA                     --------------------------------------------------
nup170_Scerevisiae                  --------------------------------------------------
nup170_S_par                        --------------------------------------------------
nup170_S_mik                        --------------------------------------------------
nup170_S_bay                        --------------------------------------------------
nup170_S_cas                        --------------------------------------------------
nup170_candidaG                     --------------------------------------------------
nup170_kluyveromyces                --------------------------------------------------
nup170_ostreococcus                 --------------------------------------------------
nup170_naegleria                    --------------------------------------------------
nup155_Cmerolae                     --------------------------------------------------
nup170_phytophthora                 --------------------------------------------------
nup170_cryptococcus                 --------------------------------------------------
nup170_ustilago                     --------------------------------------------------
nup170_celegans                     --------------------------------------------------
nup170_monosiga                     --------------------------------------------------
nup170_dictyostelium                --------------------------------------------------
nup155_giardiaL                     --------------------------------------------------
nup170_trichomonas                  --------------------------------------------------
nup170_ecuni                        --------------------------------------------------
nup170_tetrahymena                  --------------------------------------------------
nup155_cryptosporidium              --------------------------------------------------
                                                                                      

nup170_leishmania                   -----------------------------------------------VGK
nup155_trypanosoma                  -----------------------------------------------LEG
nup155_arabidopsis                  -------------------------------------------LSTSAMH
nup155_Oryza                        -------------------------------------------LSTGAMK
nup155_populus                      --------------------------------------------------
nup155_physco                       --------------------------------------------------
nup170_tetraodon                    -------------------------------------LAVEQNISRGNQT
nup170_danio                        -------------------------------------LAMETPINKGTQT
nup170_rattus                       -------------------------------------LVVERVFKSSNRE
nup170_mus                          -------------------------------------LVVERVFKSSNRE
nup170_homo                         -------------------------------------LVVERIFKSGNRE
nup170_Gallus                       -------------------------------------IVVEKIFKSGNRE
nup170_Xenopus                      -------------------------------------VAVENTFQSGNRE
nup170_ciona                        -------------------------------------LVEDFVISEAGKE
nup170_anopheles                    -------------------------------------CVDERLYSTISQQ
nup170_drosophila                   -------------------------------------CVNEQFCSNLSQS
nup170_apis                         -------------------------------------CIKQEIINNKTQV
nup170_volvox                       DKKIAMALGGKGPATGNGSTNGAA---------AGRVLTCRFSNQTLEAL
nup155_chlamydomonas                -------------------------------------------------L
nup170_phaeodactylum                DALVPPGYDFKPSALSEGLTLLFARLVRPMWHKPGVVITEGRSVKSTWSM
nup155_tpseudo                      --------------------------------------------------
nup170_neurospora                   --------------------------------------------------
nup170_gibberella                   --------------------------------------------------
nup170_magnaporthe                  --------------------------------------------------
nup170_aspergillus_|AN6738.2        --------------------------------------------------
nup170_yarrow                       --------------------------------------------------
nup170_spombe                       --------------------------------------------------
nup170_pichia                       -------------------------------------LGEIEVASVKEDN
nup170_debaryo                      -------------------------------------NGQIDLSSVKDDN
nup170_candidaA                     -------------------------------------SGDVEVASIKEGK
nup170_Scerevisiae                  ------------------------------------SINNLKSDEISQNR
nup170_S_par                        ------------------------------------SINNQKGDDISQNS
nup170_S_mik                        ------------------------------------SNNNLKADAISQNK
nup170_S_bay                        ------------------------------------SDNTLKTNDALQKK
nup170_S_cas                        ------------------------------------STTNLTKG---STD
nup170_candidaG                     ------------------------------------QTNNSSKE-----N
nup170_kluyveromyces                -------------------------------------PDNSVMKSSIKGD
nup170_ostreococcus                 -----------------------------------KALGAVQAAARYMSE
nup170_naegleria                    -------------------------------------------SRVRDNE
nup155_Cmerolae                     ------------------------------------------GEPQLLAS
nup170_phytophthora                 ----------------------------------------SKPSAKSPGF
nup170_cryptococcus                 ------------------------------------------------LV
nup170_ustilago                     ------------------------------------ALTTYRAAGIAGST
nup170_celegans                     --------------------------------------------------
nup170_monosiga                     --------------------------------------------------
nup170_dictyostelium                -----------------------------------------------CSY
nup155_giardiaL                     ----------------------RLIVVDSAQQDADKVETIFESLGSISEA
nup170_trichomonas                  -----------------------------------------------KSD
nup170_ecuni                        --------------------------------------------------
nup170_tetrahymena                  --------------------------------------FKREEIQAFTRR
nup155_cryptosporidium              --------------------------------------------------
                                                                                      

nup170_leishmania                   ITQSSATSAVRVLEKVIQYLDSLSIGRSPEHQRTVSFQHEWQADKVVVMV
nup155_trypanosoma                  VTMRELAVVETALSSVVRLLNSLKRDVWSDKFVQPAVPFQWDKGKVTLVL
nup155_arabidopsis                  VLESKIRSLEKFLRSRRNQRRGLYGCVAGLGDVTGSILYGTGSELGATER
nup155_Oryza                        VLESKIRSLETFLRSRRNKRRGLYGYVAGLGD-SGSILYKAGPIIGSGGH
nup155_populus                      --------------------------------------------------
nup155_physco                       --------------------------------------------------
nup170_tetraodon                    VSILESSVGLCELESVILELGGLREFLDKNSQIS-PSSLGAASFSSPANL
nup170_danio                        VMILESTASSSDLELVLMQLQDLKEFLDKNSQFS-PTSLGVANFSSPANL
nup170_rattus                       ITAIESSVPIQLLESVLQELKGLQEFLDRNSQFS-GGPLGNP--NTTAKV
nup170_mus                          ITAIESSVPVQLLESVLQELKGLQEFLDRNSQFS-GGPLGNP--NTTARV
nup170_homo                         ITAIESSVPCQLLESVLQELKGLQEFLDRNSQFA-GGPLGNP--NTTAKV
nup170_Gallus                       VVAIESSVPSHVLECVLQELKGLQEFLDRNSQFATVGALGNP--STPANL
nup170_Xenopus                      VTAIDSSVTPQHLESVLKELKGLLEFLDRYSQFT-AGSLGNPGFGTPANR
nup170_ciona                        KRIVVSRVDEGTISLVIDHLVSLRSFLSKHCLSQ--PSGREFSLHHHEHT
nup170_anopheles                    -----------DCVVLLEDLYAIRRFLENVTVSNLLGYTGGRSNGTSVRA
nup170_drosophila                   -----------ECALLLSDLRSLRSFLEVHSVHDISSTTRVSFDNHLDRT
nup170_apis                         -----------KVSWILSLLQALRSFLNKNTHITKQHGTNKTTDGFETTI
nup170_volvox                       EERLQGLAAFLEASIAKRQQKGYAARTAAAVTSAAPYGAGGAAGGGAGGV
nup155_chlamydomonas                EDRLRALAAFLEV-------------------------------------
nup170_phaeodactylum                GKGTRWTPAKVEVLFDPDGLERIKTPLRNLLVLVRNVFSRAIKTVPGKQQ
nup155_tpseudo                      --------------------------------------------------
nup170_neurospora                   GFTVGSAIPISKLMTVQESVQRLRRFLEENKSLIQGLAGPSD-------R
nup170_gibberella                   GITIGSTIPLTKLSTVQEALERLRRFLDSNRGLIQGLSGPSDLQ-----H
nup170_magnaporthe                  GVVVSSTISTAKLTIVQENIERLRNFLNTNKGIIQGLSGPADLQ-----R
nup170_aspergillus_|AN6738.2        AQTISPSFPRAKLLAIQHDLSALQEFFKTNKSFIEGLSGPEALA-----R
nup170_yarrow                       KEQFVLKLSREHIEDAQVRLIEISEFLTKNKTFIEGLAGADRVV-----L
nup170_spombe                       RIHYAPAFNATEILKIQSGLLYLSTFLENNKSFIEGLNSPNTLI-----G
nup170_pichia                       LLIKGLNIDKKQVEFFIGSIIVLIDFFVENGNSIQGLNAPNYSS-----D
nup170_debaryo                      LLIQGLNIDKNQVEFFIGSMIVLIEFFVENGNNIQGLNAPNYSS-----D
nup170_candidaA                     LLIQGLNIDKKKVEFFIGSVIVLIDFFSENGTNIPGLSAPSYSS-----D
nup170_Scerevisiae                  NIISKVSISKDCIEYYLSSINILNEFFITYGDSISQISAPYVLANNSNGR
nup170_S_par                        NIISKVSISKDCIEYYLSSVNILNEFFITYGDSISQISAPYVLANNSNGR
nup170_S_mik                        NVISKVSISKDCIEYYLSSVNILNEFFTTYGDSISQISAPYLLANNSNNR
nup170_S_bay                        NLISKVSISKECIEYYLSSVNILNEFFITYGDSISQISAPYLLSNNSNGR
nup170_S_cas                        SLITGISISKQNVEYYLSSIMVLTEFFATYGDSLTSFATPLLT----NRH
nup170_candidaG                     NVITNISVSKSDIEYYLSSISILGEFFTKYGDTIATVSSANVVTEN-GYK
nup170_kluyveromyces                NIITKIVVSRGDIEYYLSSVMILNEFFQSYGNSITTITNISPIN---GEK
nup170_ostreococcus                 EPALRCSLDPTLLKNLHDRLMPLVTFLKQRRPRISSGATMSQTKRRRVRS
nup170_naegleria                    TLITSLRYSPKQLKYVQQCLFGIYNFLKRNPQLHEIQSNVKKSIQEKVVD
nup155_Cmerolae                     TAALPADSALSQVEEARQRDAPAAGAVNTTMRADRSMSSWQTTADGFSVG
nup170_phytophthora                 ATSFENVHSTEKLDEIREILFQLRQLMESAGPFAVSISGGAALENNPSLD
nup170_cryptococcus                 GGKQILGIKETVLSKVQANLESLRRYLEEHPFQSYQVEG-----------
nup170_ustilago                     STGPKLPLRKEDLEETLQDLVPLHDFMQQSAKLFGVGGSSAANRSFVNGV
nup170_celegans                     GKQLTITFEPESIQSLKEEIQKLARLMDDYRLVPMMEFNGYSSNMTDR--
nup170_monosiga                     ---MVISRSNTPALYAKHRLATLEQVSDGIGRLLTAFATICGADLDTVGR
nup170_dictyostelium                WSIVQLQLFQSHLSNLLSFLDISQLIPKGQEIPIIKIATNKTSSTTTTTT
nup155_giardiaL                     IGFVSLIIHPSRIIYASTCLNNFARLHGHPMVFSSGHDGAMATQKNSKRN
nup170_trichomonas                  NSKMKWIINPIFNELPSNTIENFRDIFKLGDDYMRLRRSSIEANDP----
nup170_ecuni                        ----------------------FEDILNGERNIYLERIQSKMKN------
nup170_tetrahymena                  LNEFKFWLENETKVIYCNELKNNTLLGSDSNQSINNIYMKSASISTSNRY
nup155_cryptosporidium              --------------------------------------------------
                                                                                      

nup170_leishmania                   PRGRS-----------------------------------------LRAE
nup155_trypanosoma                  PPHRSS----------------------------------------ISSY
nup155_arabidopsis                  NMVRNLFG-----AYSNGGESANKRQRL-----------------PYSPA
nup155_Oryza                        SSGKSPYSSRIRDADPTDQSASNKKQRL-----------------PYTSA
nup155_populus                      --------------------------------------------------
nup155_physco                       --------------------------------------------------
nup170_tetraodon                    QQRLLGFMRPDGANSQQVQQELQ----------------------RKYHT
nup170_danio                        QQRLLGFMRPDGSSSQQMQQELQ----------------------RKYHT
nup170_rattus                       QQRLLGVMRPENGNTQQMQQELQ----------------------RKFH-
nup170_mus                          QQRLVGFMRPENGNTQQMQQELQ----------------------RKFQ-
nup170_homo                         QQRLIGFMRPENGNPQQMQQELQ----------------------RKFH-
nup170_Gallus                       QQRLLGFMRPDGGSSQQVQQELQ----------------------RKYHA
nup170_Xenopus                      QQRLVSLGRPDIGSSQQAQQELQ----------------------RKYHT
nup170_ciona                        IPRTLTHGYRTSDATIIAQQDAQ----------------------RRQLE
nup170_anopheles                    GSLGSSFAQGQSGLLVAAYAQTNAAISQ-----------------KNCTE
nup170_drosophila                   NSYN-TIMMGNTLLPIPE---------Q-----------------RVLSE
nup170_apis                         RSHC---------------------------------------------Q
nup170_volvox                       GGMAVGGSGAFGYGAGTGADDPTVLIHK-----------------RRRLE
nup155_chlamydomonas                -----------------------AAMHK-----------------RRRLE
nup170_phaeodactylum                NQDSSMDIDDSEGHHQYLTQALEYQSHL-----------------RSGNT
nup155_tpseudo                      --------------------------------------------------
nup170_neurospora                   VSSR-------------------------------------------QEE
nup170_gibberella                   VSSR-------------------------------------------QEE
nup170_magnaporthe                  VSSR-------------------------------------------QEE
nup170_aspergillus_|AN6738.2        VSTK-------------------------------------------QEE
nup170_yarrow                       GGNR-------------------------------------------AEE
nup170_spombe                       SSNV-------------------------------------------ADE
nup170_pichia                       PSQF-------------------------------------------ESE
nup170_debaryo                      PSKF-------------------------------------------ENE
nup170_candidaA                     PNQF-------------------------------------------ESE
nup170_Scerevisiae                  VIDK-------------------------------------------TEE
nup170_S_par                        VIDK-------------------------------------------TEE
nup170_S_mik                        IVDK-------------------------------------------TEE
nup170_S_bay                        VVDK-------------------------------------------TEE
nup170_S_cas                        ISDK-------------------------------------------SDE
nup170_candidaG                     TFDK-------------------------------------------SED
nup170_kluyveromyces                VVDK-------------------------------------------GED
nup170_ostreococcus                 SGSE---------------------------------------------L
nup170_naegleria                    LYNTK------------------------------------------KDE
nup155_Cmerolae                     SVSLP---------------------------------------------
nup170_phytophthora                 GVLGESTEAGLSRVSELVMRHQKSLSED-----------------QLKRE
nup170_cryptococcus                 -----------------------------------------------EAK
nup170_ustilago                     GYDQ---------------------------------------------E
nup170_celegans                     -----------------------------------------------LNH
nup170_monosiga                     YLATG-------------------------------------------VE
nup170_dictyostelium                TANNSSSNE------------------------------------IYGED
nup155_giardiaL                     KQQSVNTLSTSVYDGLSCGIYCDLLSIHGIFLPETRVLLDEIIRTLSVGD
nup170_trichomonas                  -----------------------------------------------DMQ
nup170_ecuni                        --------------------------------------------------
nup170_tetrahymena                  GNQNRYKSN------------------------------------EERMQ
nup155_cryptosporidium              --------------------------------------------------
                                                                                      

nup170_leishmania                   DVKKLQGAMLYKCYELTHKAWQAATLLQRMLGIP----------------
nup155_trypanosoma                  DIKMLQSALLCSSHTLCERVLQTIKFLKQTAAVP----------------
nup155_arabidopsis                  ELAATEVRAMECIRQLLLRSAEALFLLQLLSQHHVARLVQ----------
nup155_Oryza                        ELAAMEVRAIECLRRLLRRSGEALFLLQLICQHNVARLVQ----------
nup155_populus                      --------------------------------------------------
nup155_physco                       --------------------------------------------------
nup170_tetraodon                    KAQVYEKISLQGIQQLVHRSYQTLALWRLLCEHQFSLIMS----------
nup170_danio                        EAQAYEKASLQAMQQLIHRSCQTLALWKLLCDHQFSLILS----------
nup170_rattus                       EAQLSEKISLQAIQQLVRKSYQALALWKLLCEHQFTVIVG----------
nup170_mus                          EAQLSEKISLQAIQQLVRKSYQALALWKLLCEHQFSVIVG----------
nup170_homo                         EAQLSEKISLQAIQQLVRKSYQALALWKLLCEHQFTIIVA----------
nup170_Gallus                       EAQLTEKNSLQGIQQLVRKTCQALALWKLLCEHQFSVVVG----------
nup170_Xenopus                      EAQLAEQFSLQGIHQLVRKMCQALALWKLLCEHQFSLVVS----------
nup170_ciona                        EAHVLEIRSLKQLHSLCDQSIQVFGLWRLLLHHQIHVLFE----------
nup170_anopheles                    EALLEERKSLEALVRLIKQACEVVGLWKVICEHQCHLLVG----------
nup170_drosophila                   QAQVEETRSLSALNLFVKHACEVISLWNILNSHSFQLICV----------
nup170_apis                         EPIVEERNSLAALKIFITHACEVLELWKILCENHLNNIVN----------
nup170_volvox                       HAAQQEDEMAQRIRGLVLRVAEACSLLRLLS----AHNLG----------
nup155_chlamydomonas                HAAQQEDEQAARIRALVLRVAEACSLLRLLA----AHNLG----------
nup170_phaeodactylum                LVSAQLSPREAEHLAHLIEEKNIHSLYRLLARTIQLLNLI----------
nup155_tpseudo                      --------------------------------------------------
nup170_neurospora                   IALQLEHQSLHALRQLMDSVSEGISFVLMLFDERVTD-----------IF
nup170_gibberella                   IALQAEHQALHALQKLMESISEGISFVMMLFDERVAD-----------IY
nup170_magnaporthe                  VALQAEHQALHALQKLMESISEGISFVLMLFDERVTD-----------IF
nup170_aspergillus_|AN6738.2        LELQAEHRALHSLVQLVSHTIEGISFVTVLFDEKVEE-----------IV
nup170_yarrow                       TALLAEHTALNALVKLVNNMKEATALLQLLQDETASAPNG-----IESIM
nup170_spombe                       IAVQAEHRALSALLLVLQQIVEGISFLLFLNDTGVSD--------FHEIV
nup170_pichia                       VCLRAEHIAFTSIIKSLNSMKEALSFLMVLIEEIQINQSN-----FNDIF
nup170_debaryo                      VCLRAEHIAFTSILKSLNSMKEALSFLMVLIEESQINQTT-----FNDIL
nup170_candidaA                     ICLRAEHIAFTSIIKSLNSMKEALSFLMVLIEEIQINQTN-----FKEIF
nup170_Scerevisiae                  VANQAESIAINAMIKMVQSIKEGLSFLNVLYEESEVEGFDNQYLGFKDII
nup170_S_par                        VANQAESIAINALIKLVQSIKEGLSFLNVLYEESEVEGFDSQYLGFKDII
nup170_S_mik                        VANQAESIAINALIKLVQSIKEGLSFLNVLYEESEVEGFDNQYLGFKDII
nup170_S_bay                        VANQAESIAINALIKLVQSIKEGLSFLNVLYEESEVEGFDNQFLGFKDII
nup170_S_cas                        VANQAENIATNSIIKLAESIKEALSFLNVLYEESEVDGFEGQYLAFNDII
nup170_candidaG                     VANQAESIAFNSLFKLVQSMKEALSFLNVLFEESEMEGIENPYAAFKDII
nup170_kluyveromyces                VAHQAENVAMNAVIKLLQSIKESLSFLNVLFEESEVDGYEGQYLAFVDIM
nup170_ostreococcus                 TALQEEERSLSALSALVSRTAQALSLIRIIITDERFSRVAD---------
nup170_naegleria                    EAKRLEQRSIHNLYVLLKRCYQGLIFLYFMDKCKLATLFS----------
nup155_Cmerolae                     EAPLRYSGRHDGVVLLLARILQPVWSEPVTTGDKLARLRFS---------
nup170_phytophthora                 TRFKAEQRSLYYLYQLVLRSIEAISLLRIAQEYKVS--------------
nup170_cryptococcus                 IAWAQEEMSLHGLNILLKQAVEAISFVLLLSDYKITDIVA----------
nup170_ustilago                     RAAKLDQESFSRLKALVSRATEATNFMLFLIDHGLKALLD----------
nup170_celegans                     EATSLERHSLIGLRKLIDATLETLSLWLLAYEYNLTAISSG---------
nup170_monosiga                     DAQGEEVRSLYALYSVMQMANEAIQLWYIFCEEPRRLPDVT---------
nup170_dictyostelium                EAIKNEKRSLIGLKNIIVKSIQILNLFLILSQYNFKQLFDS---------
nup155_giardiaL                     VTEIPGASSISRHNHSLLRAASLRYGVNCDFSAQLKEHCQVLHSVYSVRI
nup170_trichomonas                  KEVDEETTNIYRIYTYVSSIIETLKFMQIIKTLKTSVIDG--------TI
nup170_ecuni                        IRGKIKAKHLRAGYDFIDEFLQTCFYMNVLYEYSVS--------------
nup170_tetrahymena                  EIKADEAKLIDDLLRFCSKIIQVANLFLFISENKLRSNLNN---------
nup155_cryptosporidium              --------------------------------------------------
                                                                                      

nup170_leishmania                   -FYSEDASVAFAQVVRDSAVAQR---------------------------
nup155_trypanosoma                  -PMAEDGKVTVAQIVSDQSVAHR---------------------------
nup155_arabidopsis                  -ELDANLKQALVQLTFHQLVCS----------------------------
nup155_Oryza                        -TLGNDLRKKLVQLTFHQLVCS----------------------------
nup155_populus                      --------------------------------------------------
nup155_physco                       --------------------------------------------------
nup170_tetraodon                    -ELPKEFQEQIKAVGFKDVVIR----------------------------
nup170_danio                        -EMPKEFQDQMKAVSFKDVVVC----------------------------
nup170_rattus                       -ELQKEFQEQLKITTFKDLVIR----------------------------
nup170_mus                          -EL-----------------------------------------------
nup170_homo                         -ELQKELQEQLKITTFKDLVIR----------------------------
nup170_Gallus                       -ELQKELQEHLKMTAFKDLVIR----------------------------
nup170_Xenopus                      -DLQKELQEQLKITTFKDLVIR----------------------------
nup170_ciona                        -ALDKQAQPSLKLMTFSDVVLS----------------------------
nup170_anopheles                    -KLTKEEQSILQACTFRDLILS----------------------------
nup170_drosophila                   -QLSPEHQKLLTCSTFRDLLIT----------------------------
nup170_apis                         -CLSKDQINQFSTATFRDLILI----------------------------
nup170_volvox                       -RLALRQLG---SGAVDMAKLANMTLR-----------------------
nup155_chlamydomonas                -RLALRQLRGSAGAAADMNKLANLEP------------------------
nup170_phaeodactylum                -ALLHRVQEMTELREIDWGLLHGLTIA-----------------------
nup155_tpseudo                      --------------------------------------------------
nup170_neurospora                   MRLDDSSKQQLQNLTYEALFS-----------------------------
nup170_gibberella                   TRLDDTARQQLKDLTYEKLFS-----------------------------
nup170_magnaporthe                  LRLESNTRDELKELTYESLFS-----------------------------
nup170_aspergillus_|AN6738.2        ALLPEESKQRFLKLTYEELFS-----------------------------
nup170_yarrow                       VYLTPAAREQMAKLKFFELVT-----------------------------
nup170_spombe                       SSTSIDIQKSCSNMTFGEFFT-----------------------------
nup170_pichia                       KFLSLTNQVNLLSLSFKDLLLP----------------------------
nup170_debaryo                      RFFSVTNQLNLLTLSFKDLLLP----------------------------
nup170_candidaA                     EFLSLSNQVNLLTVKFKDLLLP----------------------------
nup170_Scerevisiae                  SFVSLDVQKDLVKLDFKDLFAP----------------------------
nup170_S_par                        SFVSLDVQKDLVKLDFKDLFAP----------------------------
nup170_S_mik                        SFVSSDVQQDLVKLDFKDLFTQ----------------------------
nup170_S_bay                        SFVNLDVQKDLIKLDFKDLFTP----------------------------
nup170_S_cas                        KFLKPEAILKLTKLTFRDLFAP----------------------------
nup170_candidaG                     GFLNRNTQLQLSRLTFKDLFSP----------------------------
nup170_kluyveromyces                KYLNFDIQYDLSKLKFKDIFNP----------------------------
nup170_ostreococcus                 -MLPSAIRKELSQLTLKKLVST----------------------------
nup170_naegleria                    -SYSHTRISQIARMPFCDLFLTS---------------------------
nup155_Cmerolae                     --FVVLLSTHAELRAFERVLYR----------------------------
nup170_phytophthora                 ------LEEPLARLSFSDLVTT----------------------------
nup170_cryptococcus                 -KCDPVTQSALASLTFESLITS----------------------------
nup170_ustilago                     -ACSAEAKDVIVNLRFGELITS----------------------------
nup170_celegans                     --MNPQLLPNFSSRKLAHLVSD----------------------------
nup170_monosiga                     AHLTPAERERLKACDFCTFASS----------------------------
nup170_dictyostelium                SSIELDIKRKIDLLKFRDILNSDILGKNLPLPTISSLTTSTTTTTTTTTT
nup155_giardiaL                     QVLQQLEQAKRLPPERRNLIIRRAIDTLVRSQSSIEPIEPILDVLKG--M
nup170_trichomonas                  QIVSEAARMRLTILDFGDENKYS---------------------------
nup170_ecuni                        ----------LEGRSLGYVLLE----------------------------
nup170_tetrahymena                  -VEFRDLREEILQIRFKDVFTD----------------------------
nup155_cryptosporidium              --------------------------------------------------
                                                                                      

nup170_leishmania                   ------------LGHYLSQVMLDSQYG---ISAGSGLQ--AASFAQLQRQ
nup155_trypanosoma                  ------------MARHVGKVVLSSEKG---AGYLPQDG--VGSVMQLQLE
nup155_arabidopsis                  -----------EEGDQIATRLISAVMEYYTGSDGRGTV--DDISPRLREG
nup155_Oryza                        -----------EDGDQLAMRLISALMEYYIGPEGRGTV--DEISTKLREG
nup155_populus                      --------------------------------------------------
nup155_physco                       --------------------------------------------------
nup170_tetraodon                    -------------GKELSGALITALIN--VYIKDNASV--DAISNHLRDI
nup170_danio                        -------------GRELSGALITALIN--VYIKDSASV--DTLSAHLRDI
nup170_rattus                       -------------EKEVTGALIASLIN--CYIRDNAAV--DGISLHLQDT
nup170_mus                          --------------------------------------------------
nup170_homo                         -------------DKELTGALIASLIN--CYIRDNAAV--DGISLHLQDI
nup170_Gallus                       -------------DKELTGALIASLIN--CYIRDNAAV--DGISAHLQDI
nup170_Xenopus                      -------------DKELTGALTASLIS--CYIRDNASV--DGISYRLQEV
nup170_ciona                        -------------GDSVCKALISALVG--QYIDDHSTI--DA--------
nup170_anopheles                    -------------RIDVCGLLIVTLIN--SYLADNASV--GSISSKLREV
nup170_drosophila                   -------------RSEVCAFLIISLIN--LYLKDAAGV--SEVSKNLREN
nup170_apis                         -------------GHEISSLLIIHLID--SYLADNASV--DAVSQRLREV
nup170_volvox                       ------SLAQDAEGEAMAARLISGLVN--EQLEVGMAG--TGAAAAAGSA
nup155_chlamydomonas                ------------DGEALAAALISGLVN--EQLDLGVAA--TAGGAAS---
nup170_phaeodactylum                ------QLVETSEGQDRLENLLNSLVT--ASVSSKSAF--VVPSAQTDRI
nup155_tpseudo                      --------------------------------------------------
nup170_neurospora                   ----------QDSGKELAKVLVKAIVN--RNIANGANV--ETVADALRRR
nup170_gibberella                   ----------QTDGKDLAKLLVKAIVN--RNIESGSNV--ETVADALRRR
nup170_magnaporthe                  ----------QPAGKDLAKLLVKAIVN--RNIESGSNV--ETVADALRRR
nup170_aspergillus_|AN6738.2        ----------TTKGHDIAKELVKGIVN--RNIAKGANV--ETVADALRRR
nup170_yarrow                       ----------RKAGIDLAKELVTCLVN--KAIADGGSV--ESVASILEDR
nup170_spombe                       ----------SKRGREVTKELVNSLVN--RHLQSGGNI--DMVSQLLRKK
nup170_pichia                       ----------NREVKNLIKDLLSSIIN--KNILKGGSI--DLIASSLQGR
nup170_debaryo                      ----------TRDVKNLIKDLLSSIIN--KNILKGGSI--DLIASSLQDR
nup170_candidaA                     ----------NRDVKNLVKDLLSSIIN--KNILTGGSI--DLIASSLQTR
nup170_Scerevisiae                  ----------NDKTKSLIREILLSIIN--RNITKGASI--EYTATALQER
nup170_S_par                        ----------NDKTKSLIREILLSIIN--RNITKGASI--EYTATALQER
nup170_S_mik                        ----------NDKTKSLIREILLSIIN--RNITKGASI--EYTATALQER
nup170_S_bay                        ----------NERTKSLIREILLSIIN--RNITKGASI--EYTATALQER
nup170_S_cas                        ----------GESTKSLIKDIVLSIIN--RNISRGASI--EYTATTLQDR
nup170_candidaG                     ----------NENTRSLLREILLSIIN--RNISRGTSI--EYIASALQER
nup170_kluyveromyces                ----------NEQTKNLIREILSSIIN--RSITKGGSI--EYIATALQER
nup170_ostreococcus                 -----------THGARLAGALIEAMMS-HIMSHARHSA--EELAAELQKG
nup170_naegleria                    ------------EGEKMMKEMVRMVVMR----SKEVDA--KQKICEELKS
nup155_Cmerolae                     -----------LFGAELEQAARRERPS---YGDTQERI--GDTSTTRTTT
nup170_phytophthora                 -----------TDGALAAKTMTKALMR-----GRNENN--QFLIKQLREQ
nup170_cryptococcus                 -----------LDGRAVARKLVTALIE--QQIGQELGI--DTLSEILQQR
nup170_ustilago                     -----------EQGKRASKELVTALIE--ARIGAQVSI--DAVADALQAR
nup170_celegans                     -------------GSNLNAELIRAMIK--YFLGDEAGT--KILSESLRQL
nup170_monosiga                     -----------EDGEQLAKSMIEKLLAQIGQGSSEGHINHTNMCQRLHDC
nup170_dictyostelium                STTSSSSSSTSPLTTSTSNSTLTLLIDSLMKTLNSHNINIDQVSNQLETE
nup155_giardiaL                     GNFSACIVLLLIRVFDDETALLDALGDDGKLASIKGPLGIHAEQNAGLVQ
nup170_trichomonas                  -------------IFDALREFAASLFS-----CKDGPSRGDRFSMKLARE
nup170_ecuni                        ------------DSEGFKKRTLKSILE-----MFKVNQSVEPLIKTLSAR
nup170_tetrahymena                  -----------KKNEKIVKNYVLQAIKLDPKYMDQAKMVLSQFNTIFHDR
nup155_cryptosporidium              --------------------------------------------------
                                                                                      

nup170_leishmania                   CPYFFGGISSDAYQLQSDMRSLT--RGESLQSYTEAQMHKWATEVGAKAA
nup155_trypanosoma                  CPYFFNSIDVQEYNVRVELERLLSANGENFHAFPEGKMAEWESSVSVMAA
nup155_arabidopsis                  CPSYFKESDYKFYLAVERLERAALTSDAEEKENVAREAFSFLSKVPGSAD
nup155_Oryza                        CPSYFNESDYKYYLAVECLERASMTNNHDEKDILARDAFNLLTKIPDSAD
nup155_populus                      --------------------------------------------------
nup155_physco                       --------------------------------------------------
nup170_tetraodon                    CPLLYSSDDSICSKANELLQSSKQIQNKVDK--ERTLRESLQLYQQISQ-
nup170_danio                        CPLLYSSDDSICSKANELLQSSRQIQSKLEK--ERTLKESLRLYQQISH-
nup170_rattus                       CPLLYSTDDAVCSKANELLQRSRQVQSKSER--ERMLRESLKEYQKISN-
nup170_mus                          --------------------------------------------------
nup170_homo                         CPLLYSTDDAICSKANELLQRSRQVQNKTEK--ERMLRESLKEYQKISN-
nup170_Gallus                       CPLLYSTDDAVCSKANELLQRSRQAQNKLEK--EKMLRESLKEYQKISN-
nup170_Xenopus                      CPLLYSTDDAVCSKANELLQRSRHVPNKQEK--ERMLRESLKEYQKISQ-
nup170_ciona                        --------------------------------------------------
nup170_anopheles                    CPTLYRHEDAVSHKATEILLLSRGCTDRDKK--EERLRTALQLCKSAAP-
nup170_drosophila                   CPNLYRHEDDVTYKATELLMNAKNCTSATEK--EHMLRTTLHMCKEAAP-
nup170_apis                         CPNLYRNEDAVCSKANEIILKAKSCTNLKEK--ECYLRSALKLCKEVAP-
nup170_volvox                       VLVAASGVGLAASGAAGAEAVAAALQAAAPS--YFRQEDRTYYQASALLK
nup155_chlamydomonas                -----SGL------------------AAAPS--YFRQEDRTYYQA-----
nup170_phaeodactylum                ANLFAEQCYLFFSPGSRFAYMGLRLAAEALS--SSQLLSSRRLALTQQAA
nup155_tpseudo                      --------------------------------------------------
nup170_neurospora                   CGTFCSPDDVVIFKAQEQLQRASESS-GNPNLMRTLLAESLRLFSQVAGS
nup170_gibberella                   CGSFCSPDDVVTFKAQEQLKRASDQP-LQTNQSRSLLHESLRLFEKVAGS
nup170_magnaporthe                  CGSFCSPDDVIIFKAQEQLKRASEQT-LNHSSQRTLLSESLRLFERVAGN
nup170_aspergillus_|AN6738.2        CGSFCSSEDVVIFKAQELLKRATEAG-FNSELGRNLLNESLHLFQQVSEN
nup170_yarrow                       CNSYCSASDVLTYKAIEALKRAKDVGVRDPELRQQLLAESVRLFEKTAGS
nup170_spombe                       CGSFCSADDVLIFKAVESLKKAKDT--VDIEERQSLIELSYTLFKKAAHV
nup170_pichia                       CGSFCSTDDVLIFKAIENLTRAKNIGYRDAEIKSKCLKNAVILFEEAHES
nup170_debaryo                      CGSFCSTDDVFIFKAIENLTRAKNIGTRDYDLRIKCLKNAVVLFEEAYES
nup170_candidaA                     CGSFCSTNDVFIFKAIENLTKAKNIGFRDTDLKNKCLKNAVLLFEEAYES
nup170_Scerevisiae                  CGSFCSASDILGFRAIEHLRRAKEIGLRNYDSLNYHLKNATALLEQIVDD
nup170_S_par                        CGSFCSASDILGFRAIEHLRRAKEIGLRNYDSLNYHLKNATALLEQIVDD
nup170_S_mik                        CGSFCSASDILGFRAIEHLRRAKEIGLRNYDSLNYHLKNATALLEQIVDD
nup170_S_bay                        CGSFCSANDILGFRAIEHLRRAKEIGLRNYDSLNYHLKNATNLLEQIVDD
nup170_S_cas                        CGSFCSSNDIIGFRALEHLRKAKEIGMKDNDTLRYHLDNAIKLFEKIADD
nup170_candidaG                     CGSFCSSDDILSFRATEHLRKAKEIGLKDSDTLKLHLNSAVKLFESIAKC
nup170_kluyveromyces                CGSFCSTGDVLGFRAVEHLRKAKEIGLRDQETLNYHLTNAAKLFERIVDD
nup170_ostreococcus                 CPDFFGADSRTFYHARDLLQLARDARARKENVLRDQYVNDAIALFMKVPT
nup170_naegleria                    CDEFFDPKDLEEYKALDALEKAK------IKHDQDSMFESLEMFKKIAGH
nup155_Cmerolae                     RISLAPGMLPPTTGARSTAPDTLGSAWSASAWHPDLIAGKATLRHSNSAL
nup170_phytophthora                 CPTFFSVSDLWHYQGYRSLSNAKLSGSPVAR--KNFLKESLGQFLNSCHM
nup170_cryptococcus                 CGTFIQPGDVVQYKAEESMRRAEATRDPLEK--TESLAESLRLFIRAAGS
nup170_ustilago                     CGSFCSADDVRQYKATECIRRAKEARAEQDK--MDNLRMSQKLLAKGASQ
nup170_celegans                     CPNLYSEDDACVTFAMEQLEAARKQGPGAAR--RRLVQSAVEMFKQSIG-
nup170_monosiga                     APSFFRLDDKLRAEALELLGLAAVGDGN-----RKLLDEALKIFLDVQRR
nup170_dictyostelium                CPIFFKKENRELYKVKEKLNMVLRDGSTYFT--DSLVKDSALILDSISPN
nup155_giardiaL                     GAYGHKGRAYNLMAPQGNPQGSPELEGSLKDVFHKVLQTNINRAYDYYKG
nup170_trichomonas                  CPFFFSEAASLIKQAIEDLKSARYKQTVISQPIIERCIDTFVKYADQIPQ
nup170_ecuni                        CPLFLPMEEVYYQRGLEMLNKRPS---------REVLLESLNNLKNVQYN
nup170_tetrahymena                  DFNISQAEIKLQMILSKFARTGVPEAKYLNECTNILLEHIEYLNSDYIDK
nup155_cryptosporidium              --------------------------------------------------
                                                                                      

nup170_leishmania                   TYWP----------------------------------SGALQSICEQLR
nup155_trypanosoma                  SLWY----------------------------------SGALLDICQQLR
nup155_arabidopsis                  LQ-----------------------------------------TVCKRFE
nup155_Oryza                        LS-----------------------------------------AICKRFE
nup155_populus                      --------------------------------------------------
nup155_physco                       --------------------------------------------------
nup170_tetraodon                    --------------------------------------HTDLPLVCFQYR
nup170_danio                        --------------------------------------NTDLPLVCSQYR
nup170_rattus                       --------------------------------------QVDLPSVCAQYR
nup170_mus                          --------------------------------------------------
nup170_homo                         --------------------------------------QVDLSNVCAQYR
nup170_Gallus                       --------------------------------------QVDLANVCAQYR
nup170_Xenopus                      --------------------------------------QVDLPNVCAQYR
nup170_ciona                        --------------------------------------------------
nup170_anopheles                    --------------------------------------NLPLAALCQQFV
nup170_drosophila                   --------------------------------------TLPLHSICMQFI
nup170_apis                         --------------------------------------RLNLSAVCQQFI
nup170_volvox                       AAEAAPPGPEREATVKQAVSMLV---------RVPLVVSLEMLTSQLAN-
nup155_chlamydomonas                ------------------------------------------LVSQLAN-
nup170_phaeodactylum                SNFRSAAG------HWYSAPLIT---------GRILHQRRQESHSEIANR
nup155_tpseudo                      --------------------------------------------------
nup170_neurospora                   LT------------------------------------MTNLRNAVEQYI
nup170_gibberella                   LT------------------------------------FANLQTAVQQYI
nup170_magnaporthe                  LT------------------------------------YANLRSAAEQYT
nup170_aspergillus_|AN6738.2        LP------------------------------------MDYLVPAVESYI
nup170_yarrow                       LS------------------------------------IDSLSESIDLYC
nup170_spombe                       FT------------------------------------PEDLRLAVEEYK
nup170_pichia                       LT------------------------------------LENIENSVNIML
nup170_debaryo                      LT------------------------------------LENIENSINIML
nup170_candidaA                     LT------------------------------------LENIENSINIML
nup170_Scerevisiae                  LS------------------------------------IEKLKEAVSMML
nup170_S_par                        LS------------------------------------IEKLKEAVSMML
nup170_S_mik                        LS------------------------------------IEKLKEAVSMML
nup170_S_bay                        LS------------------------------------IEKLKEAVSMML
nup170_S_cas                        LS------------------------------------LPELYDATTDML
nup170_candidaG                     LS------------------------------------MEKLREITSIML
nup170_kluyveromyces                VS------------------------------------LDKIKEAVGIML
nup170_ostreococcus                 SG--------------------------------------DLSAVCAELV
nup170_naegleria                    IN---------------------------------------ILVVCKEFQ
nup155_Cmerolae                     HQAR----------------------------------RLELESIASLLG
nup170_phytophthora                 WDTED--------------------------------CLDVLQGICEDYT
nup170_cryptococcus                 IP------------------------------------IPRLQEVSERYR
nup170_ustilago                     LS------------------------------------LEKLRGVCQDYG
nup170_celegans                     -------------------------------------KVVLASTCQQLAE
nup170_monosiga                     FET-----------------------------------TEELEQLTNKFV
nup170_dictyostelium                YN---------------------------------------LSEIVDLFI
nup155_giardiaL                     CCHQTVGQGPFTRLKELQASIDSGIVKFPFQIDNGFDALVHNELLMSTIP
nup170_trichomonas                  QN---------------------------------------LQEITDIFT
nup170_ecuni                        ------------------------------------------ESLVAKYN
nup170_tetrahymena                  FFMIYSS------------------------------LDSRVDFTKIAIE
nup155_cryptosporidium              --------------------------------------------------
                                                                                      

nup170_leishmania                   SLKYENVAVELLLHAAAQLDPNNAALSVFLADGGG-----HVGDQARYGN
nup155_trypanosoma                  ALKKEGTAVKLLLHAACQLDPNNSAFKTYLAERSG-----NLN-QAVSSA
nup155_arabidopsis                  DLRFYEAVVCLPLQKAQALDPAGDAFNDQLDAS---------IREHALAQ
nup155_Oryza                        NLRFYEAVVRLPLQKAQALDSNADVINGQIDAR---------HHDTITAQ
nup155_populus                      --------------------------------------------------
nup155_physco                       --------------------------------------------------
nup170_tetraodon                    QVRFYEGVLELCLTAADKKDPQRLGPHFYKN-----------GEPEEDRV
nup170_danio                        QVRFYEGVMELCLTAADKKDHQRLGLHFYRN-----------GEPEEDAS
nup170_rattus                       QVRFYEGVVELSLTAAEKKDPQGLGLHFYKH-----------GEPEEDVV
nup170_mus                          --------------------------------------------------
nup170_homo                         QVRFYEGVVELSLTAAEKKDPQGLGLHFYKH-----------GEPEEDIV
nup170_Gallus                       QVRFYEGVVELSLTAAEKKDPQGLGLHFYKN-----------GEPEEDAV
nup170_Xenopus                      QVRFYEGVVELCLSAAEKKDPQGLGLHFHKN-----------GEPEEDMA
nup170_ciona                        --------------------------------------------------
nup170_anopheles                    SAGFYSGVIELCTVCAAKSDPNEVGLQFYRN-----------NEAMDNQE
nup170_drosophila                   SADFFEGVIELSAVCASKSDPEEVGVHFYNN-----------GEPADDRE
nup170_apis                         ACQFYVGVLELCISCAERVDPNNTALHYYKN-----------NEPKEDQE
nup170_volvox                       -LKYYEGIVTVALAAAAARDPEGLAMRPELG-----------PACEVARQ
nup155_chlamydomonas                -LKYYEGIVTVPLAAAAARDPEGLALRPELG-----------AACELARQ
nup170_phaeodactylum                ALQYGSPLAKAAQSLMQLEDVASIVEICLLT-----------AANFKSEV
nup155_tpseudo                      --------------------------------------------------
nup170_neurospora                   NLKYYAGAIQLCLIVAREKDRGNAALAWFN------------EGKPANDP
nup170_gibberella                   DLKYYAGAIQLCLVVAREKDRGNTALSWVN------------DGKPSSDP
nup170_magnaporthe                  DLKYYAGAIRLCLVVAKEKDRGNAALAWIN------------ENKPANDP
nup170_aspergillus_|AN6738.2        SNQFFAGAIQLALNVAGRSDKANLGLGWMM------------DGQPSS--
nup170_yarrow                       EQGYYTGAIQVALSVAQEMDRANVAAAYIL------------DDMPEGDV
nup170_spombe                       SLNAYTTAVNLALHVASARDDRNQALSYLV------------DGMPENDP
nup170_pichia                       DLEYYVGAVGLLLKLAHKVGSNPKIPNAQFDQIN------AHDNSKKNTR
nup170_debaryo                      DLEFYTGAIELLLKLAYKLVNNTSLNNPSTAGKANI----LIDNGNTNSK
nup170_candidaA                     DLEFYAGAVGMLLNIAQKVGNNVKVPSLTFNQDD--------DSAPLKRD
nup170_Scerevisiae                  SVNYYPKSIEFLLNIANSMDKGKLACQYVA------------NGFLENDD
nup170_S_par                        SVNYYPKSIEFLLNIANSMDKGKLACQYVA------------NGFLENDE
nup170_S_mik                        SVNYYPKSIEFLLNIANSMDKGKLACQYVA------------NGFLENDE
nup170_S_bay                        SVNYYPKSIEFLLNIANSMDKGNLACQYVA------------NGFLESDE
nup170_S_cas                        RLGYYPRTIEFLLNIANLTDKANLALQYVN------------NGSLEHDE
nup170_candidaG                     SLDCYAKTIEFLLNIANAIDKGNLAAQYVD------------NGSLINDE
nup170_kluyveromyces                ELNYYPKTVEFLLNIANAMDKGKLALQYVA------------DGSLEHDE
nup170_ostreococcus                 DLRAFHGVTAVPLAAAAALEARAEEARFTMHS----------QPNVDMVD
nup170_naegleria                    KLGYYTGAVELALTSAEQRDPSNLALEWIKAG-----------KPALDMA
nup155_Cmerolae                     LAERSAQALELVRTLAESTHLPRLVASLEPT-----------DQARLRQL
nup170_phytophthora                 LLNYYEGVVKLSLACAKHFHDAAAS--------------------DLSGV
nup170_cryptococcus                 TLNYTLGAIELALRTASDLDPHKKAIDFVRD------------GEHPADP
nup170_ustilago                     SLGYATGAIELALQCAAEWDPSGIAACYLAEGS---------PEGSEHRA
nup170_celegans                     SVEDYEPIVELCLLRAAKDDPKQLALLAYKHG------------------
nup170_monosiga                     AQQAWEQATRLVLGAVRIPRLHARRHAGLKADVQ--------FDASVLQE
nup170_dictyostelium                AIKAFNYVTPLCLQYAQDLDPRGITLIPSNNPSD--------EFKLKLSQ
nup155_giardiaL                     RKDWQASISKVCNLCSKALDILSQGYLLAGIYELLRPQGSAMHGTNGLRD
nup170_trichomonas                  SLQDYKAIVDISLARAELIDPTHLALTWYKS-----------DRSSTQSR
nup170_ecuni                        EFGFYYGSTTLIRENFN----------------------------FDFEY
nup170_tetrahymena                  CIKFHQRIIENIERQQQETQALEEQLRASQQYNPVN--KYSEQLKIQKQI
nup155_cryptosporidium              --------------------------------------------------
                                                                                      

nup170_leishmania                   AYSLHQTKTQVLELVVSTLESAWLTHR-----------------------
nup155_trypanosoma                  VGSTYQQKLKVLGEVVSTLENAWNTHR-----------------------
nup155_arabidopsis                  RKQCYEIIANALRSLA------------SPLASP---------TLDEASR
nup155_Oryza                        REQCYKIVMNALRTLKGVGQSGTQGADKSSASVT---------ALDPASR
nup155_populus                      --------------------------------------------------
nup155_physco                       --------------------------------------------------
nup170_tetraodon                    GQQAFQERLLCYKCITDTMQELVNQSKAAPQ---------SPSVPKQPGP
nup170_danio                        GQQAFQERLLCYKCITDTMQELVNQSKAAPQ---------SPSVPKQPGP
nup170_rattus                       GLQTFQERLNSYKCITDTLQELVNQSKAAPQ---------SPSVPKKPGP
nup170_mus                          --------------------------------------------------
nup170_homo                         GLQAFQERLNSYKCITDTLQELVNQSKAAPQ---------SPSVPKKPGP
nup170_Gallus                       GLQAFQERLNSYKCITDTLQELVNQSKAAPQ---------SPSVPKKPGP
nup170_Xenopus                      GLQAFQERLNSYKCITDTLQELVNQSKAAPQ---------SPSVPKKPGP
nup170_ciona                        --------------------------------------------------
nup170_anopheles                    GFLAFQSRMNWYSEVKVMLDNVYEVAGGNGSGAG----AGGQQPKPDSIY
nup170_drosophila                   GYTCFATRMAYYKEVQLMLDHIYQRVCN------------KTHVQDKSIN
nup170_apis                         GYMKSIS--------NPLTPTISSKVGS--------------PSQNSSTV
nup170_volvox                       RRREAYGHVLGALRALIVVDGGGGGGGGAAALSA----AERTAFKSALLK
nup155_chlamydomonas                RRREAYQHVLAALKAACLSSG-----------------------------
nup170_phaeodactylum                PSTSSSSVLTSSTTGSASSLSWEQHLYHKRRESD----QAASAQATSSTS
nup155_tpseudo                      --------------------------------------------------
nup170_neurospora                   REKAFKDRQSCYSLIHEVLDRLEIESASEPD-------------------
nup170_gibberella                   RANAFNDRKRCYDMIHDVLSHLDAASSSEPE-------------------
nup170_magnaporthe                  REKIHTERQRCYDLVHAVLERLDAESSKEPE-------------------
nup170_aspergillus_|AN6738.2        ----------CYDLIFKVVLAVDNLAAQDPG-------------------
nup170_yarrow                       RQETYEKRVKVYSMVFGVLERVVEDSPVN---------------------
nup170_spombe                       RREPFESRTKCYSYIFEILDSLESQMSNDS--------------------
nup170_pichia                       AIEDNKKRSQLFNLVFKILTSVDLKAIK----------------------
nup170_debaryo                      SVENSKKKIQLYDLIFKILTRIDLRAIK----------------------
nup170_candidaA                     IAEIEKKKKSLYDLIFNILIKMDMKALK----------------------
nup170_Scerevisiae                  RKQYYDKRILVYDLVFDTLIKVDELAEK--------------------KQ
nup170_S_par                        RKQYYDKRISVYDLVFETLIKVDELAEK--------------------KP
nup170_S_mik                        RKLYYDKRILVYDLVFETLIKVDELADK--------------------NP
nup170_S_bay                        RKQYYDKRILVYDLVFETLIKVDELAEK--------------------RT
nup170_S_cas                        RKRYYDKRVSIYDMIFECLIDMDKYASREGLS--------------ALRM
nup170_candidaG                     RKKFYDRRIQIYDLVFEVLVKVDQLSVS---------------------P
nup170_kluyveromyces                RKKYYNARVSIYEIVFETLIKVDQLAAL----------------------
nup170_ostreococcus                 LQSCFEVTCTTIRALATGRADADAEPGSLSR-------------------
nup170_naegleria                    GQQAFAARNECYTCALSSLDLADNEESPIIG-------------------
nup155_Cmerolae                     RFEDLVTRPAEAELMTSIIFKVLESYAPEDS-------------------
nup170_phytophthora                 KQTWKRRCFGCILLALHKLLGGETASAS----------------------
nup170_cryptococcus                 RKALFEARKECYAEVIKALKVADDRLDKAVAEG-----------------
nup170_ustilago                     RREVADRLKQAYQLVFDTLQELDERLDAAYN-------------------
nup170_celegans                     --------------------------------------------------
nup170_monosiga                     RQRCHAALVHPATGVLSHLYAAIQQAEG----------------------
nup170_dictyostelium                KKSTFQEIIKLLNFIQSDNNNNNNNSGGGGG-------------------
nup155_giardiaL                     LSGAAFSHFGGYTQFGRPGTFTEMAADVESGVHD----ADSLFALTGVPL
nup170_trichomonas                  ETAAFDKRYECYVPLLKLS-------------------------------
nup170_ecuni                        GVEILKKSVRCAGALNLALEDPRED-------------------------
nup170_tetrahymena                  LDDNSQQREFCLQKIIQILEDLHKESEFDPKTKVNKDLQILNIVKLIQNY
nup155_cryptosporidium              --------------------------------------------------
                                                                                      

nup170_leishmania                   --------SVVDDLLGGPRRSGTIWQVEPSDEYAHCFLFDWMCAPR--DD
nup155_trypanosoma                  --------STVDGLLGGPLSSGAIWQIEPTDELAHCYLFDWLCLPR--DD
nup155_arabidopsis                  SQYICQIVHLGVQSTDRAFREYLYKAMIELHLENELLEYGGPDLVPFLQN
nup155_Oryza                        GKYIKQIIQLSVQWPDTVFHEHLYRTLIELGLENELLEYGGSDLVAFLQS
nup155_populus                      --------------------------------------------------
nup155_physco                       --------------------------------------------------
nup170_tetraodon                    PVMTSDPNMLSNEEAAAHFEQMLSLAQRSQDELFHIAMYN----------
nup170_danio                        PVMTSDPNMLGNEDAAAHFEQMLGLAQRSQDELFHIALYN----------
nup170_rattus                       PVLSSDPNMLSNEEAGHHFEQMLKLAQRSKDELFSIALYN----------
nup170_mus                          --------------------------------------------------
nup170_homo                         PVLSSDPNMLSNEEAGHHFEQMLKLSQRSKDELFSIALYN----------
nup170_Gallus                       PVLSSDPNMLSNEEAGHHFEQMLKLAQRSTDELFSIALYN----------
nup170_Xenopus                      PVLSSDPNMLSNEEAGIHFEQMLKLAQRSADELFNIALFN----------
nup170_ciona                        --------------------------------------------------
nup170_anopheles                    PTMDDDEQQERAVAGNQEVLTIIGQSLQSTDQLLHIAIYE----------
nup170_drosophila                   PLKGTAKASDAKNGATQTIPKIVAHTLKVKDPLIHITLYE----------
nup170_apis                         PVTP----------AKEILQNIITDALHSTCEILHASVYA----------
nup170_volvox                       TALASTDVFFLDELYGFLIGTCGAADELLSRDAPGLESYLAREGGLVPPG
nup155_chlamydomonas                ----ASDAFFLDELYGFMVG------------------------------
nup170_phaeodactylum                STFAHGTSVTAKDAIDTCYALVFHHMTVLLNTQPELADRMVSASAAASDR
nup155_tpseudo                      --------------------------------------------------
nup170_neurospora                   ------VVDGRPTLAATKRAEAYSVVNSSDDEVFHLDLYD----------
nup170_gibberella                   ------MVDGRLTLIATKRLEAYKVVNESDDEVFHFDLYE----------
nup170_magnaporthe                  ------LVDGKPSLAATKRMEAYSVVNDSDDEVFHFGLYA----------
nup170_aspergillus_|AN6738.2        ------VVDGQLTTIAKRKNEAYGIIAVSEDQVFLTSLYD----------
nup170_yarrow                       ---------------SPVPNEAYDIALASTDEVFQYCFYD----------
nup170_spombe                       ---------------SAIKVDVYDTIQRSKDELFHYCFYD----------
nup170_pichia                       --ITETNNQLLINEFIEVRDSAYESCFASQDKAFHYEFYQ----------
nup170_debaryo                      --ITETGHQLAINEFIEIRDAAYETCFAAQDKSFHYEFYQ----------
nup170_candidaA                     --ISDTNNQLLINEFLEIRDTAYDTCFASNDKNFQYTFYD----------
nup170_Scerevisiae                  SSKTQNQISISNDDEVKLRQKSYEAALKYNDRLFHYHMYD----------
nup170_S_par                        SSNTQNQVSISNDDEAKLREKSYEVALKYNDKLFHYHMYD----------
nup170_S_mik                        SSKTKNQVSISNDDEVKLRQKSYEVALKYNDKLFHYHMYD----------
nup170_S_bay                        SSKTQNQVSVSNDDEVRLRQKSYDIALKYNDKLFHYHMYD----------
nup170_S_cas                        SSRAIDTSSTTIDFES-LREESYSIALHYNDKLFHYNLYD----------
nup170_candidaG                     NLSYPTASVCSETDIAAMRTETYRVILNYNDKLFHYHMYD----------
nup170_kluyveromyces                ------PENVNNQDIQKTRDEVYNVTLKYNDKLFHYQMYD----------
nup170_ostreococcus                 VAAEELPEDIRERGLVKILEQLQRVSGADSQDFMHRVFAELIAVRR--DA
nup170_naegleria                    ----------NQIDKETKFSDILEKMSKSKDSLFHDTLYQ----------
nup155_Cmerolae                     ----DSMESLLETLTARCPVFFGETQVAVYRALRHLRKRE----------
nup170_phytophthora                 PQAVEEMVTLDDETKNKCVEELFHFALASEDDSFHNLLYT----------
nup170_cryptococcus                 ----------DAATATQNRNEAYALAIASDDELFHFYLYD----------
nup170_ustilago                     VGADEAQVRLAINTSDKARTEAYARAEAWQDALFHECMYE----------
nup170_celegans                     --------------RSGSDAEMLGAEKKREDCYS----------------
nup170_monosiga                     ---------EAQARLRAALDKIFRLVLLADDELLEYALFD----------
nup170_dictyostelium                -------DNNNYNNTFEIIDIIIQQVLVCQDRLAHEMIYS----------
nup155_giardiaL                     RSIHTAASATSGTASGQIVTVLRVAITQCPSKVWQMQLYYFLYAHYYTAA
nup170_trichomonas                  -----------------DVPDAFEKMLESNDETFHVVLYS-------YIL
nup170_ecuni                        --------------FLYALFEALIDILKENGLRNECSCCD----------
nup170_tetrahymena                  PSDFVHSVVIDFLLRNKRKSEILELNSPFTEQIFSNFGTDNAECLKIKFK
nup155_cryptosporidium              --------------------------------------------------
                                                                                      

nup170_leishmania                   RNTAKLLRETLVAARSQFLGSYLRRNAEVLT------------------E
nup155_trypanosoma                  AHIKAMLRETLVAAHSPFIEAYLQRNISTLG------------------E
nup155_arabidopsis                  AG--SHSESQ-VGAVSTGSSPLGHSGTQISSD-----Q--------AKYF
nup155_Oryza                        AGRKHHEEVQGLSVVASKASKLTDLDAPISTS-----Q--------TKYL
nup155_populus                      --------------------------------------------------
nup155_physco                       --------------------------------------------------
nup170_tetraodon                    WLIQADLTDKLLEVNSPYLEEHLMHMIKQDQN-----K--------VHNM
nup170_danio                        WLIQADLTDKLLEVNSPYLEDHLMHMIKQDQS-----K--------VRNM
nup170_rattus                       WLIQADLADKLLQIASPFLEPHLVRMAKVDQN-----R--------VRYM
nup170_mus                          --------------------------------------------------
nup170_homo                         WLIQVDLADKLLQVASPFLEPHLVRMAKVDQN-----R--------VRYM
nup170_Gallus                       WLIQVDLADKLLQVTAPFLEPYLVRMTKIDQN-----K--------VRYM
nup170_Xenopus                      WLIQADLTDKLLELNSPFLEPHLVRMAKLDQN-----K--------VRYM
nup170_ciona                        --------------------------------------------------
nup170_anopheles                    WLLSKNLLAELLEITEPSLGVFLSRAMARTPD-----N--------LIVA
nup170_drosophila                   WLLAHDMLKELLDVVEPSLGEFLRRSVSQNVD-----N--------VVLI
nup170_apis                         WMMERRLHGELIALAAPSLETYLTRVNAP---------------------
nup170_volvox                       SGMEPAAAAAATATAAAAALSGGVPIGPLTGA-----Q--------VALL
nup155_chlamydomonas                ------------------------------------------------LL
nup170_phaeodactylum                QFLAAFFRQLVDSNHVNTLLRLDSPDLEKWLR-----E--------RDDP
nup155_tpseudo                      --------------------------------------------------
nup170_neurospora                   WYIEKGWTDRMLAIDSPHVVTYLQRLAAVD----------------AQHA
nup170_gibberella                   WYIQQGWTDRILAIDSNHVVTFLQRLAGTN----------------IEHA
nup170_magnaporthe                  WYVEQNWTDRILAIDSPHVITFLKRLAGSD----------------VRHA
nup170_aspergillus_|AN6738.2        WYLEQGWSDRLLRSESPYVVEYLKRKSTDD----------------ISHA
nup170_yarrow                       WFIETGNSARLLDLDTPYILPYLVNNAKKS----------------VNMA
nup170_spombe                       WYSFKGLTDRLIEIDSPYIQSYLERNSTKD----------------MKIA
nup170_pichia                       WFIDQGVSERLLEIDTPFILPFLEERSEKT----------------LALS
nup170_debaryo                      WFINQDVSERLLEISTPYILPFLEEKSENN----------------LALS
nup170_candidaA                     WFIQQGVSERLLDINTPFILPYLEEKSENN----------------LALS
nup170_Scerevisiae                  WLVSQNREEKLLDIETPFILPYLMEKAGSS----------------LKIS
nup170_S_par                        WLVSQNREEKLLDMETPFILPYLMEKAGSS----------------LKIS
nup170_S_mik                        WLVSQNREDRLLDIETPFILPYLMEKAGSS----------------LKIS
nup170_S_bay                        WFVSQDRENRLLEIETPFILPYLMERAGGS----------------LKIS
nup170_S_cas                        WLATSKHEDRLLELDTDFILPYLQEKSKNS----------------LKIS
nup170_candidaG                     WLVRENNEDKILQLDTRFILPYLQEKSQSS----------------LQIS
nup170_kluyveromyces                WLVQQKSEEKLLQLDSDFILPYLEEKAAKS----------------LEIS
nup170_ostreococcus                 MLLSLPAAMLEPYLVNKSALTSAQQGGALTPD-----E--------ARHL
nup170_naegleria                    WLIEHNLSEKLLSLNTPFIENFLIKQNKHY--------------------
nup155_Cmerolae                     ---IEQTMQWLRPVAAHLTLSPPLVTEFKAAG-----A--------FAEL
nup170_phytophthora                 WLYERGHSHLLTSIRSPYIEVFLKEKDQ----------------------
nup170_cryptococcus                 WQVERGLQEQLLEFDTPFIEDYLKITISNVE----------------DRR
nup170_ustilago                     WLIERKMTDQLLSMRTPYLEQFLVKRPTGVKA-----HDAAF---LRTLR
nup170_celegans                     --------------------------------------------------
nup170_monosiga                     WLLAKHEDTWLVELESPRVETYLQERRKQLADGGLAVAEQSA---LRECE
nup170_dictyostelium                WILNNGMTSKFFEINTPFITEFLFAN----------------------DI
nup155_giardiaL                     CILKALQEDSQCDTSVAVVTVLKIIENRASLGLIMAVSPYIESFLKTQNF
nup170_trichomonas                  QEKDEDSKEKLLSVSTPYLVSFLEEKYP----------------------
nup170_ecuni                        -KPSAMGLNDVIKISVPFLEKFLKEKAMSSSD--------------PRVF
nup170_tetrahymena                  YLEQMGNVREAYNVAFQLSNFKNREESEDRVLLDDRISFTEIAIYDISVI
nup155_cryptosporidium              --------------------------------------------------
                                                                                      

nup170_leishmania                   EYAHYLASVQGDYHGAMQQCFVMALS------------------------
nup155_trypanosoma                  QYVRYLRKTKKNHALAIEVCASVVHA------------------------
nup155_arabidopsis                  DLLAKYYVSKRQHVLAAHVFLRLAERRAISLGDSPTLERRRDDLSQAVLQ
nup155_Oryza                        ELLARYYVLKGEHIAAARMLLILAERQCSSAEEAPTLDQRYQYLSSAAIQ
nup155_populus                      -MIMNIYG------------------------------------------
nup155_physco                       --------------------------------------------------
nup170_tetraodon                    DLLWRYYEKNRSFGKAAHVLARLADM------------------------
nup170_danio                        DLLWRYYEKNRSFGKAAHVLARLADM------------------------
nup170_rattus                       DLLWRYYEKNRSFSSAARVLSKLADM------------------------
nup170_mus                          --------------------------------------------------
nup170_homo                         DLLWRYYEKNRSFSNAARVLSRLADM------------------------
nup170_Gallus                       DLLWRYFEKNRNFSNAARVLAKLADL------------------------
nup170_Xenopus                      DLLWRYYEKNRNFSNAARVVAKLADM------------------------
nup170_ciona                        --------------------------------------------------
nup170_anopheles                    DLLWKYHERNGQHAAAAKILDKLANV------------------------
nup170_drosophila                   DLLWKYYEKNSHHSQAAHILDNLAMT------------------------
nup170_apis                         DLLWQFYEKNKNHAAAAKILDALATK------------------------
nup170_volvox                       ELLCRMLVGKGRFLDAALVHGALGCR------------------------
nup155_chlamydomonas                ELLCRMLVGKARFLDAALVYGALGCR------------------------
nup170_phaeodactylum                DLLWRYFNVQLKHIEAGQISWDHASN------------------------
nup155_tpseudo                      --------------------------------------------------
nup170_neurospora                   DLLCRFYTQRSRFFEAAQVQAELAK-------------------------
nup170_gibberella                   DLLCRFYTNRSRFFDAAEVQAELAN-------------------------
nup170_magnaporthe                  ELLCRFYTHRGQFYDAAQVQAELAN-------------------------
nup170_aspergillus_|AN6738.2        DLLWRYYTQSERFFEAAQVQLELAQ-------------------------
nup170_yarrow                       DLLWCYYQMRGSVISAAEVLFDIATS------------------------
nup170_spombe                       DLLWQYYAKREQYYQASIVLYDLAT-------------------------
nup170_pichia                       DLLWLYHSKREHYFEAASILYSLAI-------------------------
nup170_debaryo                      DLLWLYHAKRENYFGAASILYSLSI-------------------------
nup170_candidaA                     DLLWLYHAKRENYFDAAKILYALSI-------------------------
nup170_Scerevisiae                  NILWVYYSRRSKFFESAEILYRLAT-------------------------
nup170_S_par                        NILWVYYSRRSKFFESAEILYRLAT-------------------------
nup170_S_mik                        NILWVYYSRRSKFFESAEILYQLAT-------------------------
nup170_S_bay                        NVLWVYYSRRSKFFESAEILYHLAT-------------------------
nup170_S_cas                        NLYWVYQSKRSNFFEAAEILYSLAT-------------------------
nup170_candidaG                     NIMWIYLSKKSRYYQAAQVLYSLAI-------------------------
nup170_kluyveromyces                NLLWVYQSKRSHFLEAAQILYSLAI-------------------------
nup170_ostreococcus                 DLLAQLYAARSLFGLAAQVDCSLAERR-----------------------
nup170_naegleria                    EELSSYYFNNRRYDKAAKVLLKLAET------------------------
nup155_Cmerolae                     VALARLAGDQQLVLQTLEAAMNLSST------------------------
nup170_phytophthora                 DLLVKLYMDQHKYLVAAKVWWARAHEDSMDDEYAS---------------
nup170_cryptococcus                 DLLWKFYARREQYLPAAEALSSLATR------------------------
nup170_ustilago                     NLLWQLYVRHGEYFAAAQVLDALAHS------------------------
nup170_celegans                     --------------------------------------------------
nup170_monosiga                     ELLFRHYRHRQRFADAGRLCARLADA------------------------
nup170_dictyostelium                DLCWKVLAKHQELLKAVHVLFQIAER------------------------
nup155_giardiaL                     YLYFRYLEKRSNDKICVAMFRKATEAKTQAIFPSIVNG------------
nup170_trichomonas                  DLLYLYNARHHDYATAAARLMELAKS------------------------
nup170_ecuni                        ELHWKYCVYRNDKVKGTQSLLELADN------------------------
nup170_tetrahymena                  LSDFIINQKYQNKCKASGDKKTLEQKKLLLKESYDVLQFMRLDEHMLEKY
nup155_cryptosporidium              --------------------------------------------------
                                                                                      

nup170_leishmania                   ------------PLPDTPVADRLQYRLRCLREALDCAKKCQSD-QTQQVE
nup155_trypanosoma                  ------------PLTGIPREERISYRLRCLAEAKGSAEESKSD-QLKSLE
nup155_arabidopsis                  AKNASNSDGLVGSAQGVSDSGLLDLLEGKLAVLQFQIKIRDKL-EAIASN
nup155_Oryza                        AKSAGIT---ADSSRNPIDSSTIDLLEGKLAVLRFQMQIKQEL-EFMASQ
nup155_populus                      --------------------GLIDLLEGKLVVLRFQIKIKDEL-EAIASR
nup155_physco                       ----------------------------------LQTSHKRVM-ECIRCL
nup170_tetraodon                    ------------QSTEISLKQRLEYIARAILSAKSSSSISAQA-SDGEFL
nup170_danio                        ------------HSTEISLKQRLEYISRAILSAKSSSSVSSLG-ADGEFL
nup170_rattus                       ------------HSTEISLQQRLEYIARAILSAKSSTAISSIA-ADGEFL
nup170_mus                          --------------------------------------------------
nup170_homo                         ------------HSTEISLQQRLEYIARAILSAKSSTAISSIA-ADGEFL
nup170_Gallus                       ------------HSTEISLQQRLEYIARAILSAKSSTAISSIA-ADGEFL
nup170_Xenopus                      ------------HSPEISLKQRLEYISRAILSAKSSTTMSTLA-ADGEFL
nup170_ciona                        --------------------------------------------------
nup170_anopheles                    ------------ASDSINLQQRIEYLARAVMCMRSES-VGFSA-HNGVLL
nup170_drosophila                   ------------RSENINLEQRIEYLVRAVMCMRNGN-VGSSL-SNGIFL
nup170_apis                         ------------ES-NIPLSQRVEYLARAVVCMRSDQ-AGYAP-YLDIFL
nup170_volvox                       ------------RAGPG--ADLAVPLRSRVAALQSAVLHARSA-GDSALV
nup155_chlamydomonas                ------------RSGPG--PELAVPLRARVSALQSAVLQARSA-GDTALV
nup170_phaeodactylum                ------------NNLQLSLTERIESLSRALNSFKAALSDGQRP-THSSLS
nup155_tpseudo                      --------------------------------------------------
nup170_neurospora                   ------------SDFPLGIKERITLLSRAKANASVTTVGVSRQ-QQQLLN
nup170_gibberella                   ------------SDFPISIKDRIRLLSLAKANANVSTTGISRQ-QQQMLN
nup170_magnaporthe                  ------------SEFDIGIKDRITLLSRAKGNASVMGAGGNRQ-QQQLLS
nup170_aspergillus_|AN6738.2        ------------SSFVLPLSRRIEYLGQARANASTFTQDVGRQ-ARQRLL
nup170_yarrow                       ------------TKFVLPLAQRIECLSRARGYVNCPAPITSRQ-QLAQLT
nup170_spombe                       ------------THLAFSLEQRIEYLTRAKGFGSCHVPNSLRH-KMNKVM
nup170_pichia                       ------------SEFALNLNQRIEYLSRANGFCNCVCPPNLRQ-KMIQLS
nup170_debaryo                      ------------SEFKLTLNQRIEYLSRANGFCNCACPPNLRQ-KMIQLS
nup170_candidaA                     ------------SQFNLELNQRIEYLSRANGFCNCVCPPNLRQ-KMIQLS
nup170_Scerevisiae                  ------------SNFDITLFERIEFLSRANGFCNSVSPLSQKQ-RIVQLA
nup170_S_par                        ------------SNFDITLFERIEFLSRANGFCNSVSPLSQKQ-RIVQLA
nup170_S_mik                        ------------SNFNISLFERIEFLSRANGFCNSVSPLSQKQ-KIVQLA
nup170_S_bay                        ------------SNFNIALFERIEFLSRANGFCNSVSPLSQKQ-RIVQLA
nup170_S_cas                        ------------SDFELELSDRITCLSRANGFCNSTCPPNQKQ-RMVQLA
nup170_candidaG                     ------------SNFEIKLSERIECLSRANGFCNSACQLSEKQ-KMIQLA
nup170_kluyveromyces                ------------SDFDIPLQNRIEYLSRANVFCNGVSPPSQRQ-AMIQLS
nup170_ostreococcus                 ----------CANDETFSLDQRMALFERALMHARKSVDGGLTNGLDTSFC
nup170_naegleria                    ------------KSDDVNLDGRIQHLTHAINYAKAAQTQDDLL-------
nup155_Cmerolae                     ------------ESSSLGTGADRETLQRRCLVEALATDETTQLDQLFRFL
nup170_phytophthora                 -----------SSALVVASNPDITKRQYYVSKALSCLKSLEDVGEASEAI
nup170_cryptococcus                 -------------PSPMPLHDRLYYLAQALTSAKSAASLGSED---VEFT
nup170_ustilago                     ------------KEFALDLRDRIEYLALAVGNAKSVSPSHVEANEVVTFL
nup170_celegans                     --------------WKMGLTQRCAYLSHAILCAQSCKDSTVTT-----NI
nup170_monosiga                     ------------DFADLTLEDRHKFLASAIKALEAAHPRTAQI---SEWL
nup170_dictyostelium                ---------------STTLDEKILAYTNCTMILSEQKDEDAYIQAKNQIT
nup155_giardiaL                     ----------TVQLGYLTLQDRINMLSDALAKLESGGLAQPTSAQTAYRT
nup170_trichomonas                  ------------KSNDIDIEKRIQYLRKVTTYARASRMSTVYTEAIDLL-
nup170_ecuni                        --------------KPVSLETKIDLLRTALSVSVNTHLFNEVKLRL----
nup170_tetrahymena                  YVWPLNLVEFALILYDMTGEQKVDSSINSIYDKLIGRMLGNDIYETKQWP
nup155_cryptosporidium              --------------------------------------------------
                                                                                      

nup170_leishmania                   QQLRLME-------------AQERLYRIATEFISSGSATLDRRVEWEG-E
nup155_trypanosoma                  QRIGLME-------------AQLHLSKIICEFINSGHSHLDRRVAVDGRG
nup155_arabidopsis                  FESSVAM-------------QDSDQNGQVLDGDSSDDTNLANAANEMAME
nup155_Oryza                        LENLSGS-------------SES-PNDPFPRDNILADADTARFAMDKAKE
nup155_populus                      SRSSSDM-------------SGA-ENGSVHDSNVDAECQNCK---RKGHR
nup155_physco                       LRSDEAL-------------RLLQLLQQYHVTQLTHSLDQAQ------HQ
nup170_tetraodon                    HELEEKM-------------DLVRIQVQIQETLIRQYSHHSSVKNAISQL
nup170_danio                        HELEEKM-------------EVVRIQVQIQETLRRQFSQHPSVQGAITQL
nup170_rattus                       HELEEKM-------------EVARIQLQIQETLQRQYSHHSSVQDAISQL
nup170_mus                          --------------------------------------------------
nup170_homo                         HELEEKM-------------EVARIQLQIQETLQRQYSHHSSVQDAVSQL
nup170_Gallus                       HELEEKM-------------DVARIQLQIQETLQRQYSHHSSVQDAVSQL
nup170_Xenopus                      HELEEKL-------------EVARIQLQIQETLTRQYSHHSTVGDAVSQL
nup170_ciona                        --------------------------------------------------
nup170_anopheles                    KDLEDKL-------------EVAQIQRQVYDALALLTQRSNEQYDALKLL
nup170_drosophila                   KELEDKL-------------DIARVQKSVLAAMTELASDKLEAATAVKEL
nup170_apis                         RELEDKV-------------EVARIQQQILDTICNQHLNDRLNEEIFRAL
nup170_volvox                       ARLDSDA-------------KVVGFQAAIAERFQTRRIRLSTGAAQRAGG
nup155_chlamydomonas                SRLDSDA-------------RVVGFQAAITERLQG---------------
nup170_phaeodactylum                SEDIAQK-------------VKEVSETLDLARIQSRVLRAVDSSKPNFPP
nup155_tpseudo                      --------------------------------------------------
nup170_neurospora                   HEVTELL-------------EIAHIQDDLLERLRADPRIVPEKLPDIEKV
nup170_gibberella                   HSVTELL-------------EIAHIQDDLLERLRADDRIDPERAIEIEDA
nup170_magnaporthe                  HEISELL-------------EIAHIQDDLLERLKADPRIADERKMEIEKV
nup170_aspergillus_|AN6738.2        QQVSNLI-------------DVANVQDDLLQRLKDDTRLDPDAKARAVEE
nup170_yarrow                       TRIQELL-------------EVSSIQDDILTNVKKDPRFHDARRQETMAK
nup170_spombe                       LSVLEQL-------------DVASIQDDVLIAIRGDMRIPTSKREELSKQ
nup170_pichia                       SVIQELF-------------DVANVQLDILAAINSDSRISKENKDIATSA
nup170_debaryo                      STIQELF-------------DVANVQLDILTAIRADDRISKQNKEVAVSS
nup170_candidaA                     SVIQELF-------------EVANVQLDILSRIKGDSRISEENKNIATEA
nup170_Scerevisiae                  SRIQDAC-------------EVAGIQGDILSLVYTDARIDSAIKDELIKT
nup170_S_par                        SRIQDAC-------------EVAGIQGDILSLVYTDVRIDPTIKDELIRT
nup170_S_mik                        SKIQDAC-------------EVAGIQGDILSLVYTDARLDSTIKDELIKT
nup170_S_bay                        SRIQDAC-------------EVAGIQGDILSLVYTDARIDPTIKDELIKT
nup170_S_cas                        GMIQELF-------------EVAAVQDDILSLVRSDARIEQNIKDELVKQ
nup170_candidaG                     SDIQEVL-------------DIATVQEDILSLVLSDSRIDPTTKSELQTN
nup170_kluyveromyces                GMIKEVV-------------DVASIQDEIVRALKDDLRIDSTVRNEALQQ
nup170_ostreococcus                 ENVDSKI-------------KLLDMQRRVLGVCIERSRQARATGSSNAPE
nup170_naegleria                    NSLQDKL-------------DVALIQRRVLKQIQEINHDSSDIIADLESS
nup155_Cmerolae                     LRMGPAG-------------SALLLQLPQLAKQPDINFGNMSEESFRKNA
nup170_phytophthora                 KEVRDVL-------------DVLQLQVRVLKALEQQVVELEVSRSSDEQL
nup170_cryptococcus                 SRLQEQI-------------DVAQVQMEVARAVEVHPEMTGEEKLEVLAS
nup170_ustilago                     SQAEDSL-------------EVAQIQARVLQALQQVGPDELDAERCALLA
nup170_celegans                     DELRDRL-------------DVANVQMRIKDALGCSASASARNQEFVRKL
nup170_monosiga                     RELLDRR-------------EVAQIQVHMCERLRQLPEERALSPDELAQV
nup170_dictyostelium                FANIQKQ-------------IVLQLENYLNNPNESNNRNNSSNNNGGQPF
nup155_giardiaL                     VGNAPLVGVESQPFGMSGQSSAADATFGVEGAMSAAYPRNIYATTDKGRA
nup170_trichomonas                  --------------------HPAEIQRDLFQGKASNELLSNQQLFDSCLA
nup170_ecuni                        --------------------ELADIQAEILRRGRVDPVISNNLLSADELF
nup170_tetrahymena                  HNIQDTLIMLN--EEIEEKARLFNLDHIVVKCESNNAQISQDIKFQLKDF
nup155_cryptosporidium              --------------------------------------------------
                                                                                      

nup170_leishmania                   MVTERDVALQH---------------------------------------
nup155_trypanosoma                  LMTERQIALEQ---------------------------------------
nup155_arabidopsis                  VSSELKSVT-----------------------------------------
nup155_Oryza                        LSLNLKSIT-----------------------------------------
nup155_populus                      VILGFK--------------------------------------------
nup155_physco                       QLAQLN--------------------------------------------
nup170_tetraodon                    DSELMDITKVTKTGHKSQHL--------------ALLCIFCPRGVMCDVD
nup170_danio                        DSELMDITK-----------------------------------------
nup170_rattus                       DSELMDITK-----------------------------------------
nup170_mus                          --------------------------------------------------
nup170_homo                         DSELMDITK-----------------------------------------
nup170_Gallus                       DAELMDITK-----------------------------------------
nup170_Xenopus                      DSQLMDITK-----------------------------------------
nup170_ciona                        --------------------------------------------------
nup170_anopheles                    DSNLYNLTQ-----------------------------------------
nup170_drosophila                   NYALYDITQ-----------------------------------------
nup170_apis                         NSSLLDITK-----------------------------------------
nup170_volvox                       GAAAAAAAGGQGSVDGAGGGGAAADPAAALAEVDRALSELSGSPLELSVL
nup155_chlamydomonas                --------------------------------------------------
nup170_phaeodactylum                EVTSEKYSQLCYTLTPVSDLYNDFTSAIPLWDLCLHILHACRHTEMSTIQ
nup155_tpseudo                      --------------------------------------------------
nup170_neurospora                   LDGPVQGLS-----------------------------------------
nup170_gibberella                   LKGKIQGLS-----------------------------------------
nup170_magnaporthe                  LDGQIQGLT-----------------------------------------
nup170_aspergillus_|AN6738.2        VDGPIMEVS-----------------------------------------
nup170_yarrow                       LDGPIMGVS-----------------------------------------
nup170_spombe                       LDGEIIPLS-----------------------------------------
nup170_pichia                       LNFKILTIS-----------------------------------------
nup170_debaryo                      LDYKILNIS-----------------------------------------
nup170_candidaA                     LNYKILSIS-----------------------------------------
nup170_Scerevisiae                  LDGKILSTS-----------------------------------------
nup170_S_par                        LDGKILSTS-----------------------------------------
nup170_S_mik                        LDGKILSTS-----------------------------------------
nup170_S_bay                        LDGKILSTS-----------------------------------------
nup170_S_cas                        LNGEILALS-----------------------------------------
nup170_candidaG                     LEGKILPVS-----------------------------------------
nup170_kluyveromyces                LEGKILTVT-----------------------------------------
nup170_ostreococcus                 EAFVYELERELKQLS-----------------------------------
nup170_naegleria                    LFDIN---------------------------------------------
nup155_Cmerolae                     QLTKALQRL-----------------------------------------
nup170_phytophthora                 RQRKTDLQLLTFKLFDAS--------------------------------
nup170_cryptococcus                 LNDGLLQLD-----------------------------------------
nup170_ustilago                     DSIEWLDEELLDLS------------------------------------
nup170_celegans                     DGPILSLQE-----------------------------------------
nup170_monosiga                     QADLKTLSTRLFP-------------------------------------
nup170_dictyostelium                DINQIKESISNLN-----------------------------------KT
nup155_giardiaL                     DDQGVTPQKLLVSIKETLVAARVQLVVLRRVQNIKDGDVSKYITQLDTDG
nup170_trichomonas                  ENRFDLILR-----------------------------------------
nup170_ecuni                        N-------------------------------------------------
nup170_tetrahymena                  IYLYNQLLVQKED-------------------------------------
nup155_cryptosporidium              --------------------------------------------------
                                                                                      

nup170_leishmania                   ---IEFLSSFVASASDLIEVGGMYPALGG-------AEVQLDALLCSNVT
nup155_trypanosoma                  ---MEMVENHVLSTVQLLQVAGMFCAYGG-------AEVQLDVLNAANVT
nup155_arabidopsis                  -----QLYNEYAVPFELWEICLEMLYFAN--------YSGDADSSIIRET
nup155_Oryza                        -----QLYNDYAVPFNLWEVCLEMLNFAN--------YSGDADSKIVREI
nup155_populus                      -----ELYNEYAVPFEIWESLISFSSFRYVRRCFTLLYSGDADSSIVRET
nup155_physco                       --------------------FHQLVCFGE----------GEKIATQLIAA
nup170_tetraodon                    QCLLAQLYGEFADHFKLSECKLAIIHCGG-------HSDPILVQSLWQEI
nup170_danio                        ------LYGEFADHFRLSECKLAIIHCAG-------HSDPILVHSLWQEI
nup170_rattus                       ------LYGEFADPFKLAECKLAIIHCAG-------YSDPILVHTLWQDI
nup170_mus                          --------------------------------------------------
nup170_homo                         ------LYGEFADPFKLAECKLAIIHCAG-------YSDPILVQTLWQDI
nup170_Gallus                       ------LYGEFADPFKLSECKLAIIHCAG-------HSDPILVQTLWQEI
nup170_Xenopus                      ------MFGQYADPFRLSECKLAIIHCAG-------HSDPILVQTLWQDI
nup170_ciona                        --------------------------------------------------
nup170_anopheles                    ------LYSDFAEQYELWECKLTILNCSH-------HNDPLLIESVWTHI
nup170_drosophila                   ------LYQHFAEPFDLWECQLSILNCSH-------HNDPLLIESVWGQI
nup170_apis                         ------LYEKYADPLQLSECKLAIIHCSG-------HQDAMLIQEIWTNI
nup170_volvox                       YNAYAQPFGMWDICLQMIRFAGGGGSGGA-------AEPSAVVRTLWDHE
nup155_chlamydomonas                --------------------------------------------------
nup170_phaeodactylum                KAWTFLICEDVLPCATRDEVAYRFLNSFA-------ADVDLGDGVQLLRG
nup155_tpseudo                      --------------------------------------------------
nup170_neurospora                   -----TLFNDFADQAGYYDLCLLIYNAAD-------YQNPHTIKETWENL
nup170_gibberella                   -----ELFNDYADQAGYYDLCLLIYHVAD-------YRNHMTISGTWSNL
nup170_magnaporthe                  -----ELFNTYADPACYYDLCLLVYHAAD-------YHNTRLIADTWKNL
nup170_aspergillus_|AN6738.2        -----TMFNQYADVASYYDICLQIFYIAD-------YRNPADVRATWQHL
nup170_yarrow                       -----ELFNLYADPLQYLESCLALFQVSD-------YRQNDEILNCWNKL
nup170_spombe                       -----DLFNNYADPLGYGEICLSIFQCAD-------YRGINEILNCWESI
nup170_pichia                       -----DLFNTYADPLGYYDLCLLIFKISD-------YKNTDDILKRWELF
nup170_debaryo                      -----DLFNNYTDPLGYYDLCLLIFKVSD-------YKNTDDILKRWELF
nup170_candidaA                     -----DLFNNYTDTLGYYDLSLLIFKVSD-------YKNTDNILKRWELF
nup170_Scerevisiae                  -----ELFNDFAVPLSYHEIALFIFKIAD-------FRDHEVIMAKWDEL
nup170_S_par                        -----ELFNDFAVPLSYHEIALFIFKIAD-------FRDHEMIMAKWDEL
nup170_S_mik                        -----ELFNDFAVPLSYHEIALFIFRIAD-------FRDHEMIMVKWDEL
nup170_S_bay                        -----ELFNDFAVPLSYHEIALFIFKIAD-------FRDHEMIMAKWDEL
nup170_S_cas                        -----SLFNDFADPLGYFEICLKIFKVSD-------FRDSEEIINKWNEL
nup170_candidaG                     -----DLFNDYAEPLGYHEICICIFKVSD-------FRDQDEIMSKWHEL
nup170_kluyveromyces                -----ELYNDFAAPLSYYEICLLIFKVSD-------FRNHEEIISKWEEL
nup170_ostreococcus                 -----DLYNDFAKPCELWDICLEMVHFSQYHD-----PDGEIVCDLWDKL
nup170_naegleria                    -----TLYNKYAEPFDLLESRLCILHCAK-------YKNHELIQDLWNEL
nup155_Cmerolae                     ---------EWFLLHEDIDLAWKLYAQQER------FVEAAMILADLAGV
nup170_phytophthora                 -----TLYNRFASKYDMWTECLHIIHVCK-------SEEADVIATLWRKI
nup170_cryptococcus                 -----ELYQNYARPFRLYEPILLILKTAD-------TRVDDVCEAVWRQL
nup170_ustilago                     -----TLYKKLAEPFELLEEQLAMIASAE-------LHDVALVSELWIGL
nup170_celegans                     ------LLLQYVVPFKLHKIKLSLLHCAG-------MYVEKHIFETWEDI
nup170_monosiga                     ---LEDLYENFAVPHNLHECILAMLHVAG---------NLQHLEHVWIDV
nup170_dictyostelium                IFDITTLFTDYARKYYLHEQMLYLCHIGN-------HSDQNFIQILWKII
nup155_giardiaL                     IKPLQELYTQCVVPLRLSDIGVYILLSSATP-----NQERSALGGYWVAA
nup170_trichomonas                  --------------------LLPFLTIAGN------ANKMSVVSLMWSRF
nup170_ecuni                        -----------DYAYKYPELALKIIGISS-------YTDKAVIRELWEEG
nup170_tetrahymena                  -----SDIKILSSPLWMPHFLVTKLNFSPLN----LISHYSAIGNILKGE
nup155_cryptosporidium              --------------------------------------------------
                                                                                      

nup170_leishmania                   DAGVYATCIG-----------------------------RAYDNEKDSAE
nup155_trypanosoma                  DSSLHAACID-----------------------------RCFQRKDATVE
nup155_arabidopsis                  WARLIDQALS-------------------------------QGGIREACA
nup155_Oryza                        WARLLDQALT-------------------------------RGGVAEACS
nup155_populus                      WARLIDRALS-------------------------------RGGVAEACS
nup155_physco                       LMGEYYIAPN-------------------------------GKGIVDDVN
nup170_tetraodon                    MEKGK-------------------------------------CQRSGAGE
nup170_danio                        IEKELNDSVV-----------------------------MSPSDRMRAVS
nup170_rattus                       IEKELSDSVT-----------------------------LSSSDRMHALS
nup170_mus                          --------------------------------------------------
nup170_homo                         IEKELSDSVT-----------------------------LSSSDRMHALS
nup170_Gallus                       IEKELSDSVS-----------------------------LSPADRMQALS
nup170_Xenopus                      IDKELSDSMG-----------------------------NSSVDRMQSLH
nup170_ciona                        --------------------------------------------------
nup170_anopheles                    LDRELQGR-------------------------------ESCAERCRRLL
nup170_drosophila                   INSVVDKP-------------------------------GTTSERCNRLF
nup170_apis                         INNELKDA-------------------------------STAEDKMTILM
nup170_volvox                       LLRAYDQRPE-----------------------------AGPAGRLADAC
nup155_chlamydomonas                ----YDQRRD-----------------------------APPAARLADAC
nup170_phaeodactylum                EESMDDGILL-----------------------------FENGDWANLLR
nup155_tpseudo                      --------------------------------------------------
nup170_neurospora                   INQIHFETEQKQEVW-RLIEAGEAL------PEGVEALEVPPPMPYEAVV
nup170_gibberella                   IQQTHDEVMS------RLEMSEPGM------PS--------PPLPYECVT
nup170_magnaporthe                  IDATHREILERHEAYNEYENSGGRL------PPGVTVPPSPPPLPYEAVS
nup170_aspergillus_|AN6738.2        LQTLHDEAVAR-------GSAG--------------------PQPYEAVI
nup170_yarrow                       IVQTDQKGEEDHDGD--------------------------RAQSYEYVA
nup170_spombe                       IKTTHENAIISPVG----------------------------SSPVEAVS
nup170_pichia                       FEKIFHEFL--------------------------VKNKSSLEAFYILVN
nup170_debaryo                      FERIFHEFL--------------------------ITDKRKQEPIYIVLN
nup170_candidaA                     FEKIFHEFN--------------------------SESKNKNEPFYVLLN
nup170_Scerevisiae                  FQSLRMEFN-------------------------NTGKKEDSMNFINLLS
nup170_S_par                        FQSLRMEFN-------------------------NTGKKEDSMNFINLLS
nup170_S_mik                        FQSLRMEFN-------------------------NTGKKEDSINFINLLS
nup170_S_bay                        FQSLRMELN-------------------------ATGKKEDSMNFINLLS
nup170_S_cas                        FDSLKNELN-------------------------ATGKLEDSQKFVTLLS
nup170_candidaG                     FDSLKKEVN-------------------------FEQNPDETTNFLNLLS
nup170_kluyveromyces                FSSFKEHLSENN----------------------ATDELEKSTTFISLAS
nup170_ostreococcus                 LLQAASRAPS-------------------------------AATCLREAC
nup170_naegleria                    IDISIKENN--------------------------------LESKIISLG
nup155_Cmerolae                     PTAPNRHPGTS----------------------------EVATEDLTPLV
nup170_phytophthora                 VFSLLPQSSNNAAFNAWRLDQCEKAGLLATSSGTGGGSSFESGNWIGQMQ
nup170_cryptococcus                 LGSAGKIGG------------------------------------AAGVS
nup170_ustilago                     ICKQHASSRD--------------------------------EDAYKAIS
nup170_celegans                     IQDAIASSYA----------------------------------------
nup170_monosiga                     IEDKARIALAS----------------------------VERAQVLQALA
nup170_dictyostelium                IDKEIPPPSSNLSLDDN--------------AENDDGLKISVGGVIESLV
nup155_giardiaL                     LTSTTLPGFVFRQESLLNDPHRGITRG-IVRSDSLSSSDLEAANVIGQAA
nup170_trichomonas                  FEQNQGLSLL---------------------------------ELKRKVL
nup170_ecuni                        MSGDFDS-------------------------------------AVEFLG
nup170_tetrahymena                  VSNSYNIHIKNCLFILLRHSINYISN----VLQNHEQHSREFISIRNSIQ
nup155_cryptosporidium              --------------------------------------------------
                                                                                      

nup170_leishmania                   TITKRL------------IDRYFHQISCFPLSYLVRLLEARTFLRFPAG-
nup155_trypanosoma                  EIARRV------------IGKCMRTIAS-PLCHVVKILEAYAFQRSPEG-
nup155_arabidopsis                  VLKRVG------------SHIYPGDGVVLPLDVLCLHLERAALER-SERI
nup155_Oryza                        VVRRVG------------SKLDPADGACLPLDIICLHLEKAALDRLSSGE
nup155_populus                      ILKRVG------------SCMYPGEG---ALDTHAFTLRR----------
nup155_physco                       KKLREG------------CPSYYNES------------------------
nup170_tetraodon                    K-------------------------------------------------
nup170_danio                        LKLVSL------------GKVYAGTPRYFPLDFLVKFLEQEVCRLN----
nup170_rattus                       LKLVLL------------GKIYAGTPRFFPLDFIVQFLEQQVCTLN----
nup170_mus                          --------------------------------------------------
nup170_homo                         LKIVLL------------GKIYAGTPRFFPLDFIVQFLEQQVCTLN----
nup170_Gallus                       LKMALL------------GKIYAGTPRYFPLDFLVQFLEQQVCALN----
nup170_Xenopus                      LKITSL------------GKIYASTPRYFPLEFLVKYLEQQVCNFS----
nup170_ciona                        --------------------------------------------------
nup170_anopheles                    AKVKSL------------ALEYDSSGCCFPLAFIVREVEIRCFRLG----
nup170_drosophila                   TKIEIL------------VREYGESGVCFPFAFLIRELEVKACQLR----
nup170_apis                         SKIISL------------GQEYSGSPHCFPVDFLIKQLEIKACKLN----
nup170_volvox                       DAVATL------------GPPLYP--DELTLPLVHVAWRLESLAAGLWPA
nup155_chlamydomonas                DAVAAL------------GPSLHP--DDLTLPLLHT--------------
nup170_phaeodactylum                QRIVEL------------GRELYGTGADYVFPLDFLMLALEGLASHCSSI
nup155_tpseudo                      --------------------------------------------------
nup170_neurospora                   SQIQSI------------AHRTSLDSLIFPVDTLLPMVCAYAINNHQDAS
nup170_gibberella                   SKIQNI------------AHRTSLDSFIFPIQDLLPELCRYAVAYQQDAT
nup170_magnaporthe                  MQIQNI------------AHRTSLDTMIFPIDTLLPIVCEYAVAESQDES
nup170_aspergillus_|AN6738.2        DKLRSL------------GARLRMSDAVFPIPILLPMLERYALEHQRN--
nup170_yarrow                       NMVQRL------------GKQFMVSEFVFPYDQLIPILELYRVQHQ-PDS
nup170_spombe                       STLKNL------------TLRFSQSENVFPIEQIIDITERYAFDQQGEAV
nup170_pichia                       KAFSLI------------GSRLSSNDLVFPIDELIKLISKYLQEAIEENP
nup170_debaryo                      NVFNII------------GPKLSSNDLVFPIDELIKLVCKYIQEAIEEDP
nup170_candidaA                     EQFTAC------------GSKLSSNDLVFPIDELIKIASKYLQEAFDENS
nup170_Scerevisiae                  NVLIKI------------GKNVQDSEFIFPIFELFPIVCNFFYETLPKEH
nup170_S_par                        NVLIKI------------GKNVQDSEFIFPIFELFPIVCNFFYETLPKEH
nup170_S_mik                        NVLIKI------------GKNVQDSEFIFPIFELFPIVCNFFYETLPKEH
nup170_S_bay                        NVLIKI------------GKNVQDSEFIFPIFELFPIVSNFFYETLPKEH
nup170_S_cas                        NVVIKV------------GRAVHSSDVVFPISNLFPIVCTLFSETLPKDH
nup170_candidaG                     NVVIKI------------GRTVHTSEYVFPITELFPIICDIIQS-LPQKY
nup170_kluyveromyces                STVIRV------------GKNVRTSEFVFPVVDLFPHICSLIYENLPKEH
nup170_ostreococcus                 LVVRAL------------GVKLFPSDVAFPVIHVALRLELMAAGLWGVPD
nup170_naegleria                    KELTGI------------YFPLEFICGQLEKRTLDSNFEAGWVVKLMRDK
nup155_Cmerolae                     QQPRRR------------RATLRNGDVLSPRRTRLLPIHERIALLIRALH
nup170_phytophthora                 CKFLRLGKSLYLEGDDRHGGSTGVGEFVFPVGFLADVLEWISLWYIRSSG
nup170_cryptococcus                 EVVKSLG-------------RRYFPSEAAPMDIMIPVVYAEAAGYPGSP-
nup170_ustilago                     ALTVQL------------FTRLDRSEVACPMDNVFDLLLRYAYEQMRPEG
nup170_celegans                     ------------------QRRTSFEPVVMPG-------------------
nup170_monosiga                     YEVARI------------IEPYHQHGASVPLRTIVRRLEEFAAKLLHDRD
nup170_dictyostelium                SKISNIG------------YDFYPNEITFPVEFIINYGERAIFNFSRNKS
nup155_giardiaL                     QVFRSIVEMCS-------DLQLTSFDFVIPMTIFALLTTNRYKTYDPKQQ
nup170_trichomonas                  AIARSS---------------ESGTKEILEPSILIPLLEDTKLIHGG---
nup170_ecuni                        AVKASG--------------------------------------------
nup170_tetrahymena                  ILEKVLESFNNEFMALLQSQTQNKSEIIQYQQQLSKLQEEISLQIGEIEQ
nup155_cryptosporidium              --------------------------------------------------
                                                                                      

nup170_leishmania                   ---------------------------------STEVVQLLVSLGVDPKV
nup155_trypanosoma                  ---------------------------------STLTVDVLYDCGVEHNV
nup155_arabidopsis                  ENVRDEDIAKALLAACKGAAEPVLNAYDRLLSNAAVVPSPNLRIRLLRSV
nup155_Oryza                        ELVGDEDVARALLGACKGLPEPVLAVYDQLLSNGAIVPSLNLKLRLLRSV
nup155_populus                      --------------------------------------------------
nup155_physco                       --------------------------------------------------
nup170_tetraodon                    --------------------------------------------------
nup170_danio                        -------------------------------WDVGFVTFTMQEIGVQLPR
nup170_rattus                       -------------------------------WDVGFVIQTMNEIGVPLPR
nup170_mus                          --------------------------------------------------
nup170_homo                         -------------------------------WDVGFVIQTMNEIGVPLPR
nup170_Gallus                       -------------------------------WDVGFVTYTMQEIGVPLPR
nup170_Xenopus                      -------------------------------WDAGFVTYTMQEINVPVPK
nup170_ciona                        --------------------------------------------------
nup170_anopheles                    -------------------------------MFNSPVPEALIEMNLDIEE
nup170_drosophila                   -------------------------------FPEGIVPEKLVSMNLDIEL
nup170_apis                         -------------------------------VSNTGIISGFLQLGVSMED
nup170_volvox                       PLAAEG------------------------GAAAAAAAAAQDSAAERASE
nup155_chlamydomonas                --------------------------------------------------
nup170_phaeodactylum                SSAGWA------------------------LAVMADAGVPYIAILGSYEV
nup155_tpseudo                      --------------------------------------------------
nup170_neurospora                   IGAD-----------------------------PCWPVAAFLQLGVPHAL
nup170_gibberella                   IGAD-----------------------------PTWPVQLFLTLGVSHDM
nup170_magnaporthe                  IGAD-----------------------------NSWPVLLFLQLQVSQSV
nup170_aspergillus_|AN6738.2        VGP------------------------------PTWVIDTFFDLGVPHET
nup170_yarrow                       PVG--------------------------------WVVDTFLGASLGYET
nup170_spombe                       ATG--------------------------------WVIDTFLGAGVSHEL
nup170_pichia                       VSQKP---------------------------PKGAIIDMFVKSGVGYDK
nup170_debaryo                      VTQTP---------------------------PKGIIVDIFVKSGVGYDK
nup170_candidaA                     ASQKP---------------------------PKGFLVEMFVRTGVSYER
nup170_Scerevisiae                  IVS-------------------------------GSIVSIFITAGVSFNK
nup170_S_par                        IVS-------------------------------GSIVSIFITAGVSFNK
nup170_S_mik                        IIP-------------------------------GSMVSIFITAGVSFNK
nup170_S_bay                        IVP-------------------------------GSITTIFITAGVSFNK
nup170_S_cas                        IKP-------------------------------GSIISIFISIGISYSK
nup170_candidaG                     VRE-------------------------------GFISSIFISAGISYSK
nup170_kluyveromyces                IKA-------------------------------GSIASIFIQAGVSYDR
nup170_ostreococcus                 VAVEAHVDDEYDTS---------EVADALVVACKGLAEPVQRAYDRLLAT
nup170_naegleria                    VGVKYTN-------------------------LYNAYHNLYILLSPTKSK
nup155_Cmerolae                     FAR----------------------------------AGASLGDGRALAL
nup170_phytophthora                 MGAFAG---------------SVASAAAIDATTFNWVLKLFLDVGVPHRV
nup170_cryptococcus                 ----------------------------------GWASTTLLDAGVPLRD
nup170_ustilago                     EVRDESVPAG-----FARRVGNQDHTRSTLDIPQGWASETMLRATGAPEL
nup170_celegans                     -------------------------------------GLIILGDRNISRK
nup170_monosiga                     LVN-----------------------------DMVVAEALHEVAGLSWAE
nup170_dictyostelium                EAEKKEISPN--------------------WLTSSLHDHVKIDYWILVDY
nup155_giardiaL                     YER-----------------------------LAAQFVLNLFTTDVVTIR
nup170_trichomonas                  --------------------------------------------------
nup170_ecuni                        -------------------------------------------PAMDCNI
nup170_tetrahymena                  LDSDFQYLNQGANYNNSIESQQSLLNGSKNKEGNSQIFEFDQDSKPLKEM
nup155_cryptosporidium              --------------------------------------------------
                                                                                      

nup170_leishmania                   LFITYESVLEGRDDTGVGCVEFDEAGVTRGYLVYAYATVLVYLADLGRRG
nup155_trypanosoma                  IFSTIAAIFDKRDFLTAPCETFDQSAVTDAFLVHSLAAALHRAVFASHIS
nup155_arabidopsis                  LVVLREWAMSVLSDRMGSSPTRSSLILGGSFALENKAA-LNQGARDKIAN
nup155_Oryza                        LAILREWGMTVIAHKLGTTTAGASFFLDGTFSLNQTWS-LNQGVRDKISS
nup155_populus                      ------------LHWMGTSAAGASLKLVGSFSLEQIVVIINQGIRDKITS
nup155_physco                       ----------------------DYHFYSAIEALKRAASTSNVEERDGLAK
nup170_tetraodon                    --------------------------------------------------
nup170_danio                        LLEVYDQLFKTRDPCWQRLKKPLHLVECIHVLLSGYVDDPSRVPTYDRRR
nup170_rattus                       LLEVYDQLFKSRDPFWNRVKSPLHLLDCIHVLLTRYVENPSLVLNCERRR
nup170_mus                          --------------------------------------------------
nup170_homo                         LLEVYDQLFKSRDPFWNRMKKPLHLLDCIHVLLIRYVENPSQVLNCERRR
nup170_Gallus                       LLEVYDQLFKARDPYWNRMKKPLHLLECIHVLLSGYVQDPSRVL--MRRR
nup170_Xenopus                      LLEVYDHLFKARDPWWSRMKKPLHLLESIYILLSGYVQEPSKVPSYERRR
nup170_ciona                        --------------------------------------------------
nup170_anopheles                    LLNIYSRLVSMNERVWVTEEDELYLIRSTSALLSLIVNQPKLVPLKDRRK
nup170_drosophila                   LLEYYSRMISMNERVWPNEGNEWHLIQSVIRVVSLLADNAQSIWYRSKRR
nup170_apis                         LLDIY-KMIGKDTRTWLNEGNEFHLIESTANLINYFISHSNITNTFIKRK
nup170_volvox                       VIVPALMSAAGGSATAVRRVYEALLSRGRGGLLAVGGGSAMEAQLSSVRV
nup155_chlamydomonas                --------AAGGSAAAVRRVYEALL-------------------------
nup170_phaeodactylum                LTESQDQVVVGGDSRHRLRNLEATLDLLQHWATSAQSSGLAASN--DVET
nup155_tpseudo                      --------------------------------------------------
nup170_neurospora                   IARVLENMFDAQEAPFVGKH-RKLVVQWINCVVDSWIREIEHRGSASGKN
nup170_gibberella                   IVRVLEGVFDSQDYGFSGSV-RNRMIELIVYVVNDWVAEARRRG-GAGKG
nup170_magnaporthe                  IVKILERIFDAQEAPFTGRK-KRIVAEWINAAVESWLREVERQG--SGKQ
nup170_aspergillus_|AN6738.2        IYSVLESMYYIDEAPFHGSN-RKIIARDLLYTIEHWFHDTVRLG--GVVF
nup170_yarrow                       VYTCLSDMIERREYPFSEEHAMRLLALDVIYLLEKWLAESR--GIAQIQN
nup170_spombe                       IFIVLNQLYDRREKPWQGKDRLFFLIKEVTHLLKLWHEVSVRAGVAQTSK
nup170_pichia                       LYYVIKSLIEHNTFEIYPGFTNDLKTNEMAYLIKNWYNSDKKLR------
nup170_debaryo                      LYYIMKSLIEHNTFEIFPGFTNNLKSNEMSYLIEHWYNSDKKLR------
nup170_candidaA                     LYYVIKSLIEHNTFEVYPGFTNDLKTNEIVYLIKNWYSQDKKLR------
nup170_Scerevisiae                  MYYILKELIET------SDSDNSVFNKEMTWLIHEWYKSDRKFR------
nup170_S_par                        MYYILKELIET------SDSDNSVFNKEMTWLIHEWYKSERKFR------
nup170_S_mik                        MYYILKELIET------LDSDNSVFNKEMTWLIHEWYKSDRKFR------
nup170_S_bay                        MYYILKELIET------SDSDNTVFNKEMTWLIHEWYKSDRKFR------
nup170_S_cas                        LYYILKDLIDT------SDSANDLFKKEMVWLIKEWYKSDRKLR------
nup170_candidaG                     LYYIIKDLIET------SDSVNELFKKEMISLIKNWYENDAKVR------
nup170_kluyveromyces                MYHVLKDLIET------TTSSNDIYEQEMVWLIKEWYHSDRKLR------
nup170_ostreococcus                 PAQRMHDKRLSKVDALQTPRLRLRLLRSVYFVLQLWDQSLVPKATAYGEP
nup170_naegleria                    VGKDVSMFYNQGRFENLPDTKEMVLRILENIAKILGDWLGEINTPYDLQY
nup155_Cmerolae                     VPELQDALEVAHIQQRALDEVRRVVLSGPERSELEQRLEGISGGADQAAA
nup170_phytophthora                 LLSYYEQLYREQPERLYREGWTLHLLQSMLAIITIWKKHAISPRAGKDQL
nup170_cryptococcus                 LWEAVTGLYEN-----SDDEEREFYAEQISILAQRWMSQMDEIPAAEIER
nup170_ustilago                     ILDILESALATRPQPWNSVRGHTFLYAEVAEFARTWIQLSTTSPLASSAA
nup170_celegans                     LCSKWRELSSESSKICLRLIAEDQPLVTVSHTFYHSSVDRVTSRLLFHFK
nup170_monosiga                     LYEVYAGLCKTQDQYHWIHLGRHLHLLNIICTILHRWREAEQSVPGQRPS
nup170_dictyostelium                YNNTIEKGSWKEEDESLIYITSVYFYLVESLINTIQTATERRLFSSKQIL
nup155_giardiaL                     EKALVANLIHSIDSIWKVLGLHQGGVSTVGNTQIDTAAVMESIPVPDLLK
nup170_trichomonas                  -----EMLWAVKVLDEMKSPLSNALAFYNSALANTEITQSQRTG------
nup170_ecuni                        VGDILCSKMAKGKKLGRALTSAGFSYLEVISFLEEKIKGEEYNHP-----
nup170_tetrahymena                  HNAEYIRKMKEKRNDALQDPANKLQMAYILGGFTSSLQNRNESNGSSLNQ
nup155_cryptosporidium              --------------------------------------------------
                                                                                      

nup170_leishmania                   SVQQWLVSNAMAATRSMIRRAAGAVTSPSEQAAVEQAEELLRKAN---TL
nup155_trypanosoma                  SVQMYFLGNALNTVREGISKVAIQPGDERSIRALSAAEGLLEQCNLALNR
nup155_arabidopsis                  AANR---QVRRLALPPNKTDGVYAGFKELDESLLSPFSF-----------
nup155_Oryza                        LANRYMAEVRRLSLPKNQTENVYRGFQELEEKLLTN--------------
nup155_populus                      AANRYMTEVRRLPLPRSRTEAVYQGFRGLAESLISPFS------------
nup155_physco                       DALDLLSRVPETANLLS----VCQHFEDIQYSSLCNVLCNH---------
nup170_tetraodon                    --------------------------------------------------
nup170_danio                        FTNACLDNICGYLVELQSLSPNAALQDIIRNFKSLQAKLEKLH-------
nup170_rattus                       FTNLCLDAVCGYLVELQSMSSSVAVQAITGNFKSLQAKLERLH-------
nup170_mus                          --------------------------------------------------
nup170_homo                         FTNLCLDAVCGYLVELQSMSSSVAVQAITGNFKSLQAKLERLH-------
nup170_Gallus                       FTNVCLDAVSCYLVELQSMSPTLMVQTTIGNFKSLQAKLERLH-------
nup170_Xenopus                      FTTLCLDAISCYLVELQSMDPAPALLNTVSNFKSLQAKLERLS-------
nup170_ciona                        --------------------------------------------------
nup170_anopheles                    VMAKSQDLIAAALNILYTKPDTQPLIDVFRDTQSKLQRIL----------
nup170_drosophila                   IVGKAQDIVAGCLNICYQKPDTNRLQHSLKELQSQLQRLLI---------
nup170_apis                         IITKCQDVISKCLLTLQTKPHGQELITRLRSIQNVLNRM-----------
nup170_volvox                       RVQLLRFALEAHRLGVPECGDVARRLDAVRVQAEALR-------------
nup155_chlamydomonas                ------LALEARRLGGPECEDIARRLDGVRAAAEALTHTDKTALQCPVHR
nup170_phaeodactylum                ALSELRRATASGRLR-PKIEALKGKLEASSGTANLLDRLSSIEEAFQYMS
nup155_tpseudo                      --------------------------------------------------
nup170_neurospora                   GDGAITTWVAELLTRAEEALVAIAAGTRDPAQAASITDTRRDTRELKR--
nup170_gibberella                   G--AIGPSVADLLKRCDAALPPPGHG--NNAGGADLADVRRVLKGLKR--
nup170_magnaporthe                  D-GALSSWVFELLGRVDEEMLQLARSVRDSSVKQSAEKVGFRARQLRN--
nup170_aspergillus_|AN6738.2        GSDLIAERIEEMLTLLQQSGISAEQMAVAHELRARINNILRYKAAAYSPD
nup170_yarrow                       --VVSADMLDTLEQYT------------SQGDVAGLRRRLRI--------
nup170_spombe                       PSFDAPLVLEAIEKYKNALGAPDTATKSCKENLISLDSEIRQTY------
nup170_pichia                       -ELISSDKIR-KLEDYSLEVDPISDLVKHGGVLF----------------
nup170_debaryo                      -ELISSDKIR-DLTEYSIENDPIHDIVKDNGILI----------------
nup170_candidaA                     -ELVSAEQIANSVNNYSVENDPINEIIRNGDFVL----------------
nup170_Scerevisiae                  -DIISYNDII-HLKEYKIDNDPIEKYVKNSGNNLGICFYKE---------
nup170_S_par                        -DIITYNDII-HLKEYNIDNDPIEKYVRNTGNNLGICFYKE---------
nup170_S_mik                        -DIITYNDII-NLKEYSIENDPIEKYVKNTGNKLGICFYRE---------
nup170_S_bay                        -DIISYDDII-SLKEYNIENDPIEKYVKNTGNNLGICFYKE---------
nup170_S_cas                        -DIISFDEIS-KLEDYNADSDPIENYTKKTGNSI----------------
nup170_candidaG                     -DAFTYEEIN-NLSQYEVSNDPINKFVKRTGLNL----------------
nup170_kluyveromyces                -DLIPLEEIR-SFDKYSIENDPLENYKKRTGDSVF---------------
nup170_ostreococcus                 RAYATGGHVRAAIGDLCVSYASESRRMQCPNEVIRANAEELAAAFDTFGR
nup170_naegleria                    VQTFSLGDIKKDVNEYISALNSFSKSSKTDEIKKNLKNIVNSI-------
nup155_Cmerolae                     GLLDPNTLYVEIARPYALWETELDILRWAGHQDPELSRRLWN--------
nup170_phytophthora                 AEFAACCPNLVDLCDGFITDLRATSQNGNGEASTLLEQFRRVKSELLNFR
nup170_cryptococcus                 FASAYILRTNGASDDSTRAIRDKLLAAKQAAVKY----------------
nup170_ustilago                     RRDLGFATHLAPLTTVQVHRLSALLNSIIQHSSAAASARSALDLLKLYY-
nup170_celegans                     TLAPSSQLFRIGSPSFPTNAHVVFFFFCHLYYHYFFLF------------
nup170_monosiga                     GTLRAVLSQDLAGYKVEAKRLESQELMQRLAALEGF--------------
nup170_dictyostelium                QSLENRESTFKSIFNRQRSSLNQETIKKLEQLLIKFEKIISISKSFKDFR
nup155_giardiaL                     EDFSYVSKVLCYYMIALVRKYSELGSLGYDPSQASINKKNIGMRIRAYLP
nup170_trichomonas                  ----FLAAIKYLLQKGATLRGRDKNFQDRDLLNL----------------
nup170_ecuni                        ---DMKRMLLSDLKEFSNSNEFYLKVEEYCRRKYGI--------------
nup170_tetrahymena                  TNKSKQNTNSSNQHQTISFGDSKFFESNSNSRQNNTNSSGINEYAFYEFN
nup155_cryptosporidium              --------------------------------------------------
                                                                                      

nup170_leishmania                   ASSGVWL-------------------------------------------
nup155_trypanosoma                  ASSRFTF-------------------------------------------
nup155_arabidopsis                  --------------------------------------------------
nup155_Oryza                        --------------------------------------------------
nup155_populus                      --------------------------------------------------
nup155_physco                       --------------------------------------------------
nup170_tetraodon                    --------------------------------------------------
nup170_danio                        --------------------------------------------------
nup170_rattus                       --------------------------------------------------
nup170_mus                          --------------------------------------------------
nup170_homo                         --------------------------------------------------
nup170_Gallus                       --------------------------------------------------
nup170_Xenopus                      --------------------------------------------------
nup170_ciona                        --------------------------------------------------
nup170_anopheles                    --------------------------------------------------
nup170_drosophila                   --------------------------------------------------
nup170_apis                         --------------------------------------------------
nup170_volvox                       --------------------------------------------------
nup155_chlamydomonas                GRVA----------------------------------------------
nup170_phaeodactylum                Q-------------------------------------------------
nup155_tpseudo                      --------------------------------------------------
nup170_neurospora                   --------------KVE-MLSQAEAQGSLLFSTR----------------
nup170_gibberella                   --------------EVD-GLSQRVPTGSLRFA------------------
nup170_magnaporthe                  --------------TVDRAMRSTNVTGSMRYL------------------
nup170_aspergillus_|AN6738.2        IRLLLPALAMYVSSNIDQWTKLVDVPKPIYFLFLPFSDYMSTMKTGRVFA
nup170_yarrow                       --------------------------------------------------
nup170_spombe                       --------------------------------------------------
nup170_pichia                       --------------------------------------------------
nup170_debaryo                      --------------------------------------------------
nup170_candidaA                     --------------------------------------------------
nup170_Scerevisiae                  --------------------------------------------------
nup170_S_par                        --------------------------------------------------
nup170_S_mik                        --------------------------------------------------
nup170_S_bay                        --------------------------------------------------
nup170_S_cas                        --------------------------------------------------
nup170_candidaG                     --------------------------------------------------
nup170_kluyveromyces                --------------------------------------------------
nup170_ostreococcus                 RLLSS---------------------------------------------
nup170_naegleria                    --------------------------------------------------
nup155_Cmerolae                     --------------------------------------------------
nup170_phytophthora                 TLM-----------------------------------------------
nup170_cryptococcus                 --------------------------------------------------
nup170_ustilago                     --------------------------------------------------
nup170_celegans                     --------------------------------------------------
nup170_monosiga                     --------------------------------------------------
nup170_dictyostelium                GY------------------------------------------------
nup155_giardiaL                     PNTPILAQLDRLCI------------------------------------
nup170_trichomonas                  --------------------------------------------------
nup170_ecuni                        --------------------------------------------------
nup170_tetrahymena                  KILENKNEQEIQLEKNKNY-------------------------------
nup155_cryptosporidium              --------------------------------------------------
                                                                                      

nup170_leishmania                   ------
nup155_trypanosoma                  ------
nup155_arabidopsis                  ------
nup155_Oryza                        ------
nup155_populus                      ------
nup155_physco                       ------
nup170_tetraodon                    ------
nup170_danio                        ------
nup170_rattus                       ------
nup170_mus                          ------
nup170_homo                         ------
nup170_Gallus                       ------
nup170_Xenopus                      ------
nup170_ciona                        ------
nup170_anopheles                    ------
nup170_drosophila                   ------
nup170_apis                         ------
nup170_volvox                       ------
nup155_chlamydomonas                ------
nup170_phaeodactylum                ------
nup155_tpseudo                      ------
nup170_neurospora                   ------
nup170_gibberella                   ------
nup170_magnaporthe                  ------
nup170_aspergillus_|AN6738.2        MPQAKG
nup170_yarrow                       ------
nup170_spombe                       ------
nup170_pichia                       ------
nup170_debaryo                      ------
nup170_candidaA                     ------
nup170_Scerevisiae                  ------
nup170_S_par                        ------
nup170_S_mik                        ------
nup170_S_bay                        ------
nup170_S_cas                        ------
nup170_candidaG                     ------
nup170_kluyveromyces                ------
nup170_ostreococcus                 ------
nup170_naegleria                    ------
nup155_Cmerolae                     ------
nup170_phytophthora                 ------
nup170_cryptococcus                 ------
nup170_ustilago                     ------
nup170_celegans                     ------
nup170_monosiga                     ------
nup170_dictyostelium                ------
nup155_giardiaL                     ------
nup170_trichomonas                  ------
nup170_ecuni                        ------
nup170_tetrahymena                  ------
nup155_cryptosporidium              ------
                                          
