# Supplementary material for: Comparative Genomic Evidence for a Complete Nuclear Pore Complex in the Last Eukaryotic Common Ancestor
Source: PLoS One. 2010 Oct 8;5(10):e13241. doi: 10.1371/journal.pone.0013241 (PMC2951903; doi:10.1371/journal.pone.0013241)
Supplement: File S1 — Alignments and phylogenies. (2.39 MB ZIP) [file pone.0013241.s007.zip › Neumann_SI4/Neumann_nup_align/nup188new.aln]

CLUSTAL X (1.83) multiple sequence alignment


nup188_arabidopsis                  ----------------------------------------------MDVE
nup188_rice                         -------------------------MASGGASSAPATASTPAAAAATTTT
nup188_chlamydomonas                -----------------------------MDALIFSPFSALHSKLQSGKV
nup188_volvox                       -------------------------MAQSFDSLFWASHASFHRRLQDGNY
nup188_neurospora                   -----MASLTDKTYFPPLEECLTGKNIILSWKLVASALADQQGDRITSNA
nup188_magnaporthe                  -----MAALSDRIYFPPLDECISGEKHLLSWRLVASSLTDIDTSRLACKS
nup188_gibberella                   -----MAPVADRTYFPSLEQCLTGERVLLSWKLIATALSDSSGQRTTSSA
nup188_S_par                        -----------MATHSIRNSSPQLSFTHVANFINDAVADISAVDASQLAE
nup188_scerev                       -----------MATPSFGNSSPQLTFTHVANFMNDAAADVSAVDAKQLAQ
nup188_S_mik                        -----------MVTHSVGHSSQQLSFTHVANFINDAAADVSVVDAKQLAE
nup188_S_bay                        -----------MATHSIGNPAQELSFTYVANFINDAAADVSAVDAGQLAQ
nup188_candiG                       ------------------MMAMTMEYRDVAGFLN-SIEDDAIN-KEHINA
nup188_kluyver                      --------------------MSSLSFAGICAFLR-SGEYDKVHNEPTFQA
nup188_debaryomyces                 --MPVSTVELKAAKE--VKPLKPIQPTQLWGFDNALSLLKSYQDPYILDA
nup188_pichia                       --MPVTSGQLVVQQS--VLPLKPIQPTQFWTFPNALSLIKTPNNIYIADA
nup188_candiA                       MSLSISQSDKSASKSNTGLPLKPIQPTQYWTFDNALSLLRNCQDPYLADA
nup188_pombe                        ---------------------MGDYLLSWSWILDAFETSDENLSQNKFEE
nup188_rat                          -------------------MAAAAGGPCVRSSRELWTILLGRSALRELNQ
nup188_mus                          -------------------MAAAAGGPCVRSSRELWTILLGRSALRELNQ
nup188_homo                         --------------------------------------------------
nup188_gallus                       ---------------------MAAGGLCARSSRELWTILLGRSALREPAQ
nup188_xenopus                      --------------------MAAAGCLYRRTSRELWTILLGRSSMKDGHQ
nup188_danio                        ---------------------MADSEMCVRSSRELWSILLGRSALREPAQ
nup188_tetrao                       -----------------------------RSCRELWTILAGRSALREPAQ
nup188_droso                        --------------------MPAVEKSVITDWKRLWPMVSGIHYETPQDT
nup188_anopheles                    --------------------MEDING-DIIQWRKLWQFVSGIHYGTPNAD
nup188_ciona                        --------------------------------------------------
nup188_physcomitrella               ---------------------------MASVARAIEQAASKAVSGELWWE
nup188_yarrow                       ------MASLWTYESVYYLLKSGRASEDQKQSLHTFLTANLKDLQTCCDP
nup188_apis                         --------------------MEVPIVESLPYCKELWFLISDTVCRCEKQL
nup188_ostreo                       ----------------MSFAFGAPAPAPAPAPSAPSAPAPSALAAAPLAP
nup188_populus                      --------------------------------------------------
nup188__cryptococcus                ------------------MVNEAVPLTNEDFLCPLTTIRDTFLRPHSETV
nup188_ustila                       ---------------MDGLDMLQGSDSHISKHPQSLELALDLLSNTSADP
nup188_celegans                     --------------------MWIEIRKFYELIVSFTAFDDDRKINELFNE
                                                                                      

nup188_arabidopsis                  KKTDMNLDEIQSYILVERSMEQEYGTTDSVAQELTQEFIDMSSFLH----
nup188_rice                         SKTASASLWWDPFIDLSDDLDRAAAASPSVPDALAERIKAHHAWLRGSVS
nup188_chlamydomonas                GKASLEENFDWLLNGIQRFRPSNEASRKQISENTRLQFKGKAFVFDVKHR
nup188_volvox                       SKSALDDHFDWLLYGTQKFKPCNESSRKQILEKLQLEFKGKTFSYYARLR
nup188_neurospora                   VSSFLKDAYVQHLLKNPSKTFEPPTSKTKADFETKTAAINVTQTPNERFN
nup188_magnaporthe                  VLDFLKDPYVAALFRDPSQTFAPPSPQTKADFETKTSPINATTPADDSCD
nup188_gibberella                   VIDFLSDDYVHRLLEDPASTFAPADEATKKDFQTKTAPINVPASSDGRPD
nup188_S_par                        IRQFLKANKANLIK--DLETVKEHGTS--SGGDNKLRFTIANILQINVDD
nup188_scerev                       IRQFLKANKTNLIE--SLNTIRQNVTS--SGDHNKLRSTIANLLQINVDN
nup188_S_mik                        IRQFLEANRTNLIE--DPNTIRQHGNS--SGGDNKLGSMIANLLQISVD-
nup188_S_bay                        IRQFLKTNKAKLIQ--GLSQPKHAALAPTPSGDNKLRSLIAYLLQINADD
nup188_candiG                       VSAFLEKNKRQLL---ELQ-LGSNESTKHNDNNDTKRIIARKILGYDYDF
nup188_kluyver                      IDKFLKDNEEILV---HLSRFTSVENTDSVGKQLQLRGYSYNVTVEDEKL
nup188_debaryomyces                 LDEFLLLNSKLLLNPLPFKRVT-KSPNKE-AKELSLRNILYSDITPNNIK
nup188_pichia                       LDEFLLSNKDIILNPDVFKSSN-SEPIKKPLKQLSLRNVLYSDISAKIVD
nup188_candiA                       LDEFLLSSKEVLLNPSPFTLKNDKQSPNSQTRDISLRGILYTNISAQDTS
nup188_pombe                        LLDARIAAFQQIESP-VTGTLNSNKTTEGEEAKLSIYDSSHSISKSQLES
nup188_rat                          IEAELNKHWQRLLEG-LSYYRPPSPSSAERVK--ANKDVASPLKELGLRV
nup188_mus                          IEAELNKYWQRLLEG-LSYYKPPSPSSAERVK--ANKDVASPLKELGLRV
nup188_homo                         --------------------------------------------------
nup188_gallus                       IASELNKHWQRLLEG-LSYYKPPSTTSAEKIK--ADKDVAAPLKELGLRV
nup188_xenopus                      IKAELDRYGDRLLQG-LAYYRPPSTSSTGKVK--ANKNLSPALQELGLRL
nup188_danio                        IEDELNRNWERLLQG-LSFYKQPSTSAADKLK--ADKDTPQALKDFGLRI
nup188_tetrao                       VEAELNRHWDQLHQG-LNYYKPPCASSAAKVK--DNKDIAQPLKDFGVRI
nup188_droso                        VREELMNVASELQAG-VLQFK-PKNASSLELGTLLKEKKQEKLLPFTERL
nup188_anopheles                    VKEKLFQVSKELVDG-ILHYKKPTKASEEKLQKLIKDRNQLKLQPFANKL
nup188_ciona                        --------------------------------------------------
nup188_physcomitrella               PHTTVFYELDNCGLVDAHGTVGVERGNSEGEAQLVEKLKANHGWLLNTLL
nup188_yarrow                       ICDPTVLAAVRFEEDRKGNDVHKKAGETTKTKIEQIKKLKDTSINGSTVK
nup188_apis                         VEDEIKKETKLLKEG----LLFFKPYTEVSLQNIPKNDPSPRMYELISKL
nup188_ostreo                       TSTATATATLPNARALFYALDETVQRGDVVDDATTSTLEDALEHVARACE
nup188_populus                      --------------------------------------------------
nup188__cryptococcus                SIPKLRALLAWHKKRISTPWEPFQRASSTFRDTINKSSFILPRTNVTFEV
nup188_ustila                       LHAPILLAWALVLHRLEDALAAQYDASDLDPSHQLPDSTSQLADVIRTDD
nup188_celegans                     IEKYRWRLSNILLNPRRTGKDREKLKPGNVEMAGVEVALDEEICSEALIL
                                                                                      

nup188_arabidopsis                  -----------------------------------INQCFVVWVESCEAF
nup188_rice                         MFVKPSDASRGALDASEVVVGEHRLAVKPELKAAALRLSKCMNLDEVQSY
nup188_chlamydomonas                --------------------------------PLALRLAKLLDLDEVQAM
nup188_volvox                       --------------------------------PLALRAARLLDLDEVQAM
nup188_neurospora                   IKTIRDDAIWLSTNVNISEVAALRIVVVEFQSRPQAHLVGPLSTQDIDNI
nup188_magnaporthe                  LQTIKRDALWLSKNAAINETAALRIVVAEAQCRPESHLNGPLSSQDVANI
nup188_gibberella                   IETIKKDAEWLSKNAKINLVAALRIVVIEHQSRPARHLSSPLSSQDAKNL
nup188_S_par                        DPFFAQ---FEDPCRAAQFFISE---------RSSRLHILYSLLVNPDID
nup188_scerev                       DPFFAQ---SEDLSHAVEFFMSE---------RSSRLHIVYSLLVNPDID
nup188_S_mik                        DPLFAQ---CEDPCHAAQFFISE---------RSSRLHIVYTLLANPDFD
nup188_S_bay                        DPSFAH---SDDPCLAAQLFISE---------RSSKLHILYSLLVNPDVD
nup188_candiG                       EGSNEY---NLNEFLEKELLERNSMVDIMVDLNTRR-HICDRYIPDLNVN
nup188_kluyver                      ANELSI---ALNVHQKECLRVISQTRTRFPDCPMEKDTIVKQILHERNCV
nup188_debaryomyces                 DAETISNVLNLDYNDVLRVISQTCKRIPERKVY-NYEKLKSKLPDDREKY
nup188_pichia                       DAEKLESILKLDIVEIVRIVSQTAKRTPEKKLH-NSEKLKSKLPDDRQRF
nup188_candiA                       DGKLLSNLLNLDVLETIRVICQTNKKIPCKTAPPQLEAIKSKLHD--EKY
nup188_pombe                        VKKISDITGYNEAQVAYVLLVHQYELNTQYFSQLDNDSVLAQEFQRRYYA
nup188_rat                          SKFLGLDEEQSVQLLQCYLQEAYRGTRDSLKTVLQDERQSQALTLKIADY
nup188_mus                          SKFLGLDEEQSVQLLQCYLQEDYRGTRDSLKTVLQDERQSQALTLKIADY
nup188_homo                         --------------------------------------------------
nup188_gallus                       SKFLGLDEEQS-VLLQCYLQEDYRGTRDSLKTVLQDERQSQALMLKLADY
nup188_xenopus                      SKFLGLDEEQSVELLQTYLLYDYRGTQESVKGVPQDERQSQALMLKMVDY
nup188_danio                        SKLLGLDEQQSVQVLQCYLQEDYRGTRNTLKAVLQDERQSQALLLKIADY
nup188_tetrao                       SKLLGLDEPQSVHLLQCHLQEDYRGTRDSFKVVLKDERQSQALLLKIADY
nup188_droso                        QDLLDLESAQCWEILCYYLTQEYRGSASLLTQLISTETNMAKLHEDIRHY
nup188_anopheles                    HQYLDIDAVQSWQILCYYLVNEYRGAATALAEYISTETSMVKLLHDIWTY
nup188_ciona                        --------------------------------------------------
nup188_physcomitrella               SFKPPNEASKSALASSRIDVGSHSLEIKPELRDIALQVSTHLVLDEVQAY
nup188_yarrow                       VPEEAVKDAELVLNHLNVSVAEAVRVVMSFPFGTTDDAKRVRLYTNRILS
nup188_apis                         APLLNLDAMITWDLVCNFIKYEYRNCAETFASQLIDFTSMKVLIDDIWEF
nup188_ostreo                       TYGPTRAASAEALRGGSVEYGGKTLRVSATTAKVATECARRLRLDETQTY
nup188_populus                      --------------------------------------------------
nup188__cryptococcus                DDTTRKLALRLSDTLDLNEIGAFLATKSYLTYSLDEDMDEDKVVERLLMW
nup188_ustila                       GGPPLWRRLAQAAFAPELRLFDTLMSLLASPLLTSSNGASTPAVAGPSAL
nup188_celegans                     SDIFQLNELEAVDLILAGEAQKIHFEGLNRGLIAVVCYYDAHRLLIATMR
                                                                                      

nup188_arabidopsis                  LLTLLLSFYS-NVILEDTAS----------VLHTAPVPTKVYKAYSHTCI
nup188_rice                         ILVKRTSENTPTALVADTEE----------FLRLVSVQYYLERQCLLKCI
nup188_chlamydomonas                LLLKRWLKDNAPHLTPEQLPESD-PVAVNELLLQVVRYYHSERIVLLKCI
nup188_volvox                       LLLKRWLKDN-PDVKLDDLSEND-PAALNDSILQVLRYYNSERILLLKCI
nup188_neurospora                   QEAAGVSDAQTSNILVLLNLSTV-ADAETTWAEFEKDASRRQRILAHYLS
nup188_magnaporthe                  KDTVGQNAAPGATVLSAIAAASP-DDAETIWADFQRRPRAR---------
nup188_gibberella                   QEAAGLNNGQGSGFLSDLGSASA-LDAEEIWAEFEKTETRQRRLFDTYLT
nup188_S_par                        LDTYS-FIDNDRFNIAAKLISLI-SSVMQDYDTITASGLAQGYNNDE---
nup188_scerev                       LETYS-FIDNDRFNVVGKLISII-SSVIQNYDIITASSLAHDYNNDQ---
nup188_S_mik                        LDTYS-FLDNDRFGVAGKLISLI-SSIMENYETVKISALGQGHNNDQ---
nup188_S_bay                        PDVYS-FFANEKLDIAGRLISLI-SSIMQTYDTTTALVLEQGRNNDQ---
nup188_candiG                       NAKNEDSLTGRISTVIDVLLNTL-TATN---SVDECVLQCMDHLEELHLD
nup188_kluyver                      LDTTLVLLNHDSFPVLKGSMLQL-VYKNRSTMISEAILLVKNCVALIGSA
nup188_debaryomyces                 LEEERILLYSSRVLRERRIVLRL-VIELLNNKSNSETSSTIQNLGKEIYL
nup188_pichia                       LENERLLLNTSNILVERRTVLKL-VIELVNSINRPSASEVIQNFGKDIFL
nup188_candiA                       YENKRLRLYSSKILRERRIILKI-VTELLNNKSNSYASSSIQNLGKEIFL
nup188_pombe                        EIISCWKVLAFLLQACTDADSKW-HKMATRLIVSIFQTAQRSGENAQSTT
nup188_rat                          YYEERTCILRCVLHLLTYFQDER-HPYRAEYADCVDKLE-KELVLKYRQQ
nup188_mus                          YYEERTCILRCVLHLLTYFQDER-HPYRAEYADCVDKLE-KELVLKYRQQ
nup188_homo                         --------------------------------------------------
nup188_gallus                       YYEERICILRCVLHLLTYFQDER-HPYTAQYFQCVEKLD-KELVPNYRKQ
nup188_xenopus                      YYEERISLLRCVLYILNYFQDDK-HPYSAEFSKCVEMMEQKELFGKYLKQ
nup188_danio                        YYEERLCVLRCVLHLLTYFQDER-HPYRAEYSNCVSKLE-KDLVSNYRQQ
nup188_tetrao                       YDDERICLLRCVLLLLTYFQDER-HVYRAEYSNCVNKLE-KDLVSNYQMQ
nup188_droso                        YSLERMVVLKIVKNLIVFHQVPN-HPYHREYRAVVEKITIPRLRDSYLDQ
nup188_anopheles                    HTLERMVQLKVMKNLLEYFHSGT-HPYSKEYREVVEKMGLQALRKSYLAQ
nup188_ciona                        --------------------------------------------------
nup188_physcomitrella               ILLSRHIESGALVPFSADRAFLQ-AITLYYYVERQCLLKSCQLLLTFQNT
nup188_yarrow                       ERRFKVQVVSELFYMSSRLAKAN-GNLGDLPDEFARKIHTKGFSSHVLEQ
nup188_apis                         YYSERMTLIKCLKLMVEYKDEDKGHRYQKEFAKFFDDVLFGTLLDSIRKQ
nup188_ostreo                       VLLRRALDESEMPRPSEATEEVVREVMRFYFRERLGTIKCAHALLSRTSG
nup188_populus                      --------------------------------------------------
nup188__cryptococcus                VAEEALAAPQIALAVLRISDDETPLGQLAYDVRIEAIGDPEKYIEGLFRA
nup188_ustila                       AYRAVFKGLLLSITELVKPEFLPDFNTLVSLWEATFGSGVALQLSQTAID
nup188_celegans                     QMLKWDREDIPQRISKFLNSTFINEDVIKNLFQQLINFTVQSEFARLQSP
                                                                                      

nup188_arabidopsis                  ICSVYAP-------------------------------------------
nup188_rice                         RRIFVHA-------------------------------------------
nup188_chlamydomonas                QVVMLKG-------------------------------------------
nup188_volvox                       QVVMLKAGETDEAGGALSDLLDRLIKSNIEEQLHARLRENLENG------
nup188_neurospora                   ERRSFVSSAESLVTFMLHSSAAILNQETHNLRREIVKEAFGYDEFDDHSE
nup188_magnaporthe                  --------------------------------------------------
nup188_gibberella                   ERRFFMMSADYANSIKLYGRLPTFANVDLDLAKTYRLTLPSRDD------
nup188_S_par                        DTFTIVSLVQLKKFSDLKFVLQILQILNLMILNTKVPIN-----------
nup188_scerev                       DMFTIVSLVQLKKFSDLKFILQILQILNLMILNTKVPVD-----------
nup188_S_mik                        DALKYASLVQLKNFSDLKLIMQILQILSLMILNTKVPVN-----------
nup188_S_bay                        DTATIDSLVQLKNFSDLKLVMQILQILNLLILNTKVPVG-----------
nup188_candiG                       NEDTIQDIIDLIINYNILYCFKLLKLLTLYIINRNVAVS-----------
nup188_kluyver                      EQN--DSYKSSLMSYDLIYITNLLNLIAFVSLNQPVGLE-----------
nup188_debaryomyces                 SKTYTNDLINSLEELIKSVANRSFITGVSDSLDEIINTES----------
nup188_pichia                       SSTYVVNVIEALDKSLAVLSSRSYESGISPELDELIYRET----------
nup188_candiA                       SKQYLESLIESIGKASQSLMKRSYITGINKEIDETIHNET----------
nup188_pombe                        PSIFCVRIIDYLSKMTSQAAPASLTFNGEEAISQWYFFHFN---------
nup188_rat                          FEELYRTEAPTWETHGN---LMTERQVSRWFVQCLR--------------
nup188_mus                          FEELYRTEAPTWETHGN---LMTERQVSRWLVQCLR--------------
nup188_homo                         --------------------------------------------------
nup188_gallus                       FEELYKAEAPTWETHGN---LMTERQVSRWFVQCLR--------------
nup188_xenopus                      FESLCREEAPTWETHGN---FMTERQVSRWFVQRLR--------------
nup188_danio                        FETLSKSEAPTWETHGN---LMTERQVSRWFVQCLK--------------
nup188_tetrao                       FNKLFNAEAPTWESHGS---LMTERQVSLWFRQCLR--------------
nup188_droso                        LESLICEVPP--RKLMAGECFHSAERLVAWSERNAR--------------
nup188_anopheles                    LTHLIADPPSSQKAPLAGDLLHGQTR-VACAERRLR--------------
nup188_ciona                        --------------------------------------------------
nup188_physcomitrella               LLGTYSASPYLEVRGCWILAANICMLTTWFSQHFQVIFVCAS--------
nup188_yarrow                       LVRNANLSTYCRREKEPLVAGKKYESATDILGLLRFASQR----------
nup188_apis                         IEMLKTINPPLRSQLCTEEYLYRLYNSSLIEMR-----------------
nup188_ostreo                       DASSGADGDAWERAVTKMLDLGFEENVWRALDRHMSGASASGPE------
nup188_populus                      --------------------------------------------------
nup188__cryptococcus                FSGLAQREVDQKKEIDPLFCQLRATHQLRLQETILN--------------
nup188_ustila                       GVAALCDQFWLVDSRYESRCTTLDTARRRWPVSFRP--------------
nup188_celegans                     DVNGLGGSKHQKLVRNAIEEIRSEVIGCISMICEIPGGNAVS--------
                                                                                      

nup188_arabidopsis                  --------------------------------------------------
nup188_rice                         --------------------------------------------------
nup188_chlamydomonas                --------------------------------------------------
nup188_volvox                       ------------AAAITRRLKAGDVAACAPAAAAATGTAGAVSTTTVGFV
nup188_neurospora                   INISLFEALVPRYFTLLEDAIKSAQT-GPANVEERLLTEQINIDWTRTAL
nup188_magnaporthe                  --------------------------------------------------
nup188_gibberella                   -----AEPLLPTYLQILTDSMSSIESGLKAVTDEKWVTEEVEIDWIRTLL
nup188_S_par                        --------------------------------------------------
nup188_scerev                       --------------------------------------------------
nup188_S_mik                        --------------------------------------------------
nup188_S_bay                        --------------------------------------------------
nup188_candiG                       --------------------------------------------------
nup188_kluyver                      --------------------------------------------------
nup188_debaryomyces                 -------------------------------------------------L
nup188_pichia                       -------------------------------------------------I
nup188_candiA                       -------------------------------------------------V
nup188_pombe                        --------------------------------------------------
nup188_rat                          --------------------------------------------------
nup188_mus                          --------------------------------------------------
nup188_homo                         --------------------------------------------------
nup188_gallus                       --------------------------------------------------
nup188_xenopus                      --------------------------------------------------
nup188_danio                        --------------------------------------------------
nup188_tetrao                       --------------------------------------------------
nup188_droso                        --------------------------------------------------
nup188_anopheles                    --------------------------------------------------
nup188_ciona                        --------------------------------------------------
nup188_physcomitrella               ------------------------------------------------TV
nup188_yarrow                       --------------------------------------------------
nup188_apis                         --------------------------------------------------
nup188_ostreo                       -----------------------------------GASPEDAAAWAGQTL
nup188_populus                      --------------------------------------------------
nup188__cryptococcus                --------------------------------------------------
nup188_ustila                       --------------------------------------------------
nup188_celegans                     --------------------------------------------------
                                                                                      

nup188_arabidopsis                  ---REESS----IKEEAVKLISDGLERR----------------------
nup188_rice                         ---NDCSDSIDAVREEASVLVREEVEQR----------------------
nup188_chlamydomonas                --ELRMLWKGQLLAEMRAQLLAERLELLNCLLLLHELC------------
nup188_volvox                       GTAASLSWLSAASGEMRSQLVSERLELLNCLLLLYEVCDIACKPERAQAL
nup188_neurospora                   TEAIHAMTVSFQILDLSGPVFTTPEIITQWYQIMNTYEFLDGISSGYDLV
nup188_magnaporthe                  --------------------------------------------------
nup188_gibberella                   TEAVHALSVVFQIVDSFGDEFAPSNAVNQWFLLMDVYRFFDAVQPIHESI
nup188_S_par                        IVNQWFLQYQNHFVEFCRNINSTDKTIDTSSLQLYKFQNFQDLSYLSETL
nup188_scerev                       IVNQWFLQYQNQFVEFCRNINSTDKSIDTSSLQLYKFQNFQDLSYLSETL
nup188_S_mik                        IVDQWFMQYQNQFIEFVRNINSSDKTIDTSSLHFYRFQNFQNLSYLSETF
nup188_S_bay                        IVNQWFLQFQNQFVEFVRHVSSPDKSIDTSSSQFFKFQNFQDLSYLSKTL
nup188_candiG                       LTQKWFSNFS-EIVNQVTLISSTHSNR--------RFLDNTERSMVDTLF
nup188_kluyver                      IITKWYELLE-ETQYFAILKDNKDVPS--------EIYN-----MANSLM
nup188_debaryomyces                 LLIIDQMKILTELLVQNPNIQQDTVNHWFKFMKSNNFIQSLGPCVSHNES
nup188_pichia                       LFSIQLVKVLTELVSGPYLKNNTTTKAWFDLMKSTNFLFNFGPYIKYQES
nup188_candiA                       LFCIEACKVLIELSVQNANVDAQAVHSWFKLMRDTNYSVALGPYVSYHEA
nup188_pombe                        LQLQLLRVIFLSTYSLVVCNSEMAISWFNCMKKTRYLHDQEFMHLDIDTG
nup188_rat                          -EQSMLLEIIFLYYAYFEMAPSDLLVLTKMFKEQGFGSRQTNRHLVDETM
nup188_mus                          -EQSMLLEIIFLYYAYFEMAPSDLLVLTKMFKEQGFGSRQTSRHLVGGTM
nup188_homo                         --------------------------------------------------
nup188_gallus                       -EQSMLLEVIFLYYAYFEMAPDELLAFAKLFKEQGFGTRQTNRHLVDESM
nup188_xenopus                      -EQAMLLEIIFLYFACFAASPSDLLALTKLFKEQGFGCRLQNRHLVEPSM
nup188_danio                        -EQALLLEILFLYYAYFEMSPNDLCTFTRLFKEQGFGQRQTNRHLVDKSM
nup188_tetrao                       -EQSLLLEIIFLYSAYFEMSPTDLLSFTKMFKGQGFGLRQTNRHLVDKSM
nup188_droso                        -EINEVLHILLVLAEHLPMGLEQIKRIFAACKQHSFGKMQSYLDDSQPYH
nup188_anopheles                    -ETNEILQILLLIVHYSGISPEELDQLFKLFREHSFGKQQEHLDPGSEIH
nup188_ciona                        --------------------------------------------------
nup188_physcomitrella               ADEGESLSSYKAMCLEVKQLLEDGFEDKTLANLKDRLAVVQPQHLVRPLL
nup188_yarrow                       LQVEILKLAYNGYYFFDENPSAADVKQWFESLDNLPFLGEYSEAFCYSIL
nup188_apis                         ----ELLHILTVIIHDIHIADTEFMKFYESIGGEPRRLASTKSHEDKKAI
nup188_ostreo                       EETVALLEVLFLLYYNRVKCKPEMFMKLARMFEKGALRRAPAAAIELESH
nup188_populus                      --------------------------------------------------
nup188__cryptococcus                -----LLFVVLYQTPKRPAAISEGLLRGCIMSSFGTSQANRKIWEEDAVS
nup188_ustila                       -LILLTRALSGHARVDAQASWPSLLDGRSRPEAEERACAAVFDYLANVPT
nup188_celegans                     ISNHLFQIVKAVPPEKLSCSSLTAWISLVKITSSEVLSQVHDAQQVLTNM
                                                                                      

nup188_arabidopsis                  -----------------------------------------------QSS
nup188_rice                         -----------------------------------------------LLS
nup188_chlamydomonas                ------------------------------------------------QP
nup188_volvox                       ARLLLDRVFLSAQTGGAQNGAGGSGSSAAEHGI--RAGGGADTVTLLSQQ
nup188_neurospora                   SELVMPLKSLVCVISLRLINLNRSLLYLSQ----DIDLLDFEEPYLASSE
nup188_magnaporthe                  --------------------------------------------------
nup188_gibberella                   APLVTPLKTLSVAVSLILLKPARSLTYLSEREEDATQADTTYDTYLLSSD
nup188_S_par                        VSRISSLFTITTALILGLNTS--IAQFDLQSP------------LYMDSK
nup188_scerev                       ISRISSLFTITTILILGLNTS--IAQFDIQSP------------LYMDTE
nup188_S_mik                        VSMLSSLFTITTALMLGLNTS--IAQYDLQSP------------LYLDSK
nup188_S_bay                        VSRISSLITITTLLMLGLNTA--IAQFDLQSP------------LYSDPQ
nup188_candiG                       IAKLESTISIVSIVFLGLSSAREDSNLNMDTD------------FLHDVA
nup188_kluyver                      IMD--------TIIMTGYNTS--EDTIDVKSS------------FFNDAA
nup188_debaryomyces                 FMLMQALVTVISILFLDLENNYGSESDSDK--------------FMNNAE
nup188_pichia                       FNLLQGLATTVSILFLDLIETYDSVEDNEKSSS----------SYINDVA
nup188_candiA                       FSILQGLFTVLTIQYLNLNNSFDSVNETSSSS------------YMADVQ
nup188_pombe                        FSMCKEITNVAIIISINFISLEKQVLSFKDNPS----------FFMLSGN
nup188_rat                          DPFVDRIGYFSALILVEGMDIESLHKYALDDR--------------RELH
nup188_mus                          DPFVDRIGYFSALILVEGMDIESLHKYALDDR--------------RELH
nup188_homo                         --------------------------------------------------
nup188_gallus                       DHLVDRIGYFSALILVEGMEIDSLHERALDDR--------------TEEH
nup188_xenopus                      DPLVERIGYFSVLIFLEALDIETLMTCSLSDK--------------TEQH
nup188_danio                        DTLVERIGYFSSLMLVEGMDIDFLHKCALEDR--------------TEQH
nup188_tetrao                       DMLVERTGYTSSLILVEGIDID----------------------------
nup188_droso                        QEIIRSLSYSELMLVLKCLDFE------------------------KPEK
nup188_anopheles                    AELVKRITYNELALVFRTLDLS------------------------DKFD
nup188_ciona                        --------------------------------------------------
nup188_physcomitrella               VCLVPHIAFITCDKDDYTLLGLLEMMNLGSLEFQK--------QHLNEVS
nup188_yarrow                       ISLVLLDLDQMFDVPSDLDDRVDPPETDEPIPDN---------VYFKDPA
nup188_apis                         ARKIQEIQYSQVALLIVALDIR---------------------KHFNMED
nup188_ostreo                       APQAHVNAFTEDIRALCNVTLIAAMDLENLVDR---------FSGKSLNA
nup188_populus                      --------------------------------------------------
nup188__cryptococcus                QRIAVRIRDLLLLIAIESLCLGQIISPLNPLEHDN------LSTLIQSKE
nup188_ustila                       FAQVLPVGANTPNAPFETMEGGDYTSVTYRITR----------TMHIPGT
nup188_celegans                     IAHIRNETDWSDQAMCGTLQLACAVALKSIASS------------PSDHL
                                                                                      

nup188_arabidopsis                  VLEDLLSSCFPKN-------------------------------------
nup188_rice                         IVRDSLASAFSVKGGAELTISWLEETLIEINLIFDI--------------
nup188_chlamydomonas                LAGLLLLSCLDLPGHA----------------------------------
nup188_volvox                       LAALLLMSCVDLPGHVRLAAAPTAAGAGAADATLPLGGKTMGVHNQISQY
nup188_neurospora                   LLTIIHTAVTNAANAGSPTASPVVLAWSLILQEMFIGYQERVERRDVAQN
nup188_magnaporthe                  --------------------------------------------------
nup188_gibberella                   VLEQVHKSVLNAADADSENASPVIFAWTLLLHRMNVSYQARTEKRDNLLQ
nup188_S_par                        TFHIVNAALENDIATNIVNEDPVFHPMIHYSWSFILYYRQALQSSESFD-
nup188_scerev                       TFDTVNSALENDVATNIVNEDPIFHPMIHYSWSFILYYRRALQSSESFD-
nup188_S_mik                        TFHTVHAILESDIAANVVTEIPIFHPMIHYSWSFILYYRRALQSPESFD-
nup188_S_bay                        TFETINAALENDITTNIVNEDPIFHPMIHYAWSCILYHRLALQESESLE-
nup188_candiG                       TFELVHSVLLDEMHKKRM-------PIVLYMWSFILCAKSIIAEDDSDEI
nup188_kluyver                      TFRRLLDLIINTDPP----------AIIVYYWSFILYSKSYLLEEDPE--
nup188_debaryomyces                 VLKSINDSITNPSNLN---------SVVMYSWSIILLRKSLLLEEYKDLP
nup188_pichia                       IFCSINDAITNESNDN---------SVVLYSWLIISMRKFYFLQEHSAIE
nup188_candiA                       VFKYVNDAIANTANNN---------SVVLYSWSIILLRKFYFLQEYPELP
nup188_pombe                        TIISLHDMITQLSNDSIG-------AAVSLTWGIALHLLSNSPDNIPLIQ
nup188_rat                          QFAQDGLICQDMDRIMLTLGDIPHHAPVLLAWALL----RHTLNPEETSS
nup188_mus                          QFAQDGLICQDMDRAMLTLGDIPHHAPVLLAWALL----RHTLSPEETSS
nup188_homo                         --------------------------------------------------
nup188_gallus                       KLANNSHIHQEMDNQLLQLGDVSHHAPVLLAWALL----RHTINPEESAN
nup188_xenopus                      PFSSEEQVCKEMDSVLVTLGDAPHHGPVLLAWALL----RFALNADKVTP
nup188_danio                        QFYDQQDVCKEMDQMLLTFGDIPHHGPVLLAWVLL----RHTLRPEEVSS
nup188_tetrao                       --------------------------------------------------
nup188_droso                        HSDLIEKLIEDLQVDIASMYHRPEHGPLLLAWMLLRLRGTNDADDASSLL
nup188_anopheles                    DAGWIERVVAALDGPMVSLHQFPEHGPLLLVWMLFNFRLQHTVEDEDTTR
nup188_ciona                        --------------------------------------------------
nup188_physcomitrella               MIANLSSAFTSLMTQDREYTVFWAEETVLEQSLLLDVLFLLYYEPLNSCK
nup188_yarrow                       TLTAVNNIIQEHMNEELWS-------PIVLAWSHVLQRVTFRQEETNDRA
nup188_apis                         WIHSVRNSMQETFEQKCIRDNFPQDSPLFLSWMLANYAIDPENIDTLNR-
nup188_ostreo                       HGFLEATVLKSITEMMEKWQSDAAHGPTLLAWSTFLTLLPVDAEYMPGG-
nup188_populus                      --------------------------------------------------
nup188__cryptococcus                TIASIHDFLADHSKDLSPHYPGVEPGTVPLPLWPMPIICLVWSMILRSLP
nup188_ustila                       QVRFSPGTTGSTISELGKEPVIVLWSPTRPISAWKLMRDILSSFPPAFAE
nup188_celegans                     GIENIKVDVERVIDRSIRNMAFHYLRQAIIKSEHFRYAHQFMIIDELLKQ
                                                                                      

nup188_arabidopsis                  --------------------------------------------------
nup188_rice                         --------------------------------------------------
nup188_chlamydomonas                --------------------------------------------------
nup188_volvox                       AATPATALLLLTWAGCLRLLDVSGGGHMIRDLDGATRELDGRVAAVGGLT
nup188_neurospora                   ARAQASFEL-----------------------------------EIQPNP
nup188_magnaporthe                  --------------------------------------------------
nup188_gibberella                   QNARETFEA-----------------------------------GGVIRP
nup188_S_par                        --------------------------------------------------
nup188_scerev                       --------------------------------------------------
nup188_S_mik                        --------------------------------------------------
nup188_S_bay                        --------------------------------------------------
nup188_candiG                       TS-------------------------------------------INELD
nup188_kluyver                      ----------------------------------------------NNLE
nup188_debaryomyces                 -----------------------------------------------SSV
nup188_pichia                       -----------------------------------------------SSK
nup188_candiA                       -----------------------------------------------NSE
nup188_pombe                        NS---------------------------------------------SVV
nup188_rat                          VV------------------------------------------------
nup188_mus                          VV------------------------------------------------
nup188_homo                         --------------------------------------------------
nup188_gallus                       VI------------------------------------------------
nup188_xenopus                      TV------------------------------------------------
nup188_danio                        VI------------------------------------------------
nup188_tetrao                       --------------------------------------------------
nup188_droso                        RC------------------------------------------------
nup188_anopheles                    RY------------------------------------------------
nup188_ciona                        --------------------------------------------------
nup188_physcomitrella               AARFKELLSCFQG-----------------------------------TV
nup188_yarrow                       LVP--------------------------------------------FID
nup188_apis                         --------------------------------------------------
nup188_ostreo                       --------------------------------------------------
nup188_populus                      --------------------------------------------------
nup188__cryptococcus                LALVP------------------------------------------PAG
nup188_ustila                       LG------------------------------------------------
nup188_celegans                     LIS-----------------------------------------------
                                                                                      

nup188_arabidopsis                  ----------------------------MGILSGSYNFSKLAVS------
nup188_rice                         ----LFLFFYDNLSRCNGGLWIMLCSIFKDMLSGSYDVGKFAVS------
nup188_chlamydomonas                ----------------------------LCVLCTAFDLGVDSVDAATYDA
nup188_volvox                       TAVAALTALCGGAVGALLLVYRSVATKALCVLCTAFDLGADNVDPAMYEA
nup188_neurospora                   SERRNSAGSIVSIERSPYDLFLTSQALERDNQLVETLAFAATARGQVYEV
nup188_magnaporthe                  -------------EARSYDQFLVNTSMSQDIQVAEALAQSATAQGFVYDV
nup188_gibberella                   VARRNSAGSIFSIESSKFDGFLENATASKDLVVVEQLASAVTAQGRVFDV
nup188_S_par                        -----------DSDITKFALFAESHDIFQELITLSEVLSFDPIYTTVVTV
nup188_scerev                       -----------DSDITKFALFAESHDVLQKLNTLSEILSFDPVYTTVITV
nup188_S_mik                        -----------DSDITKFAQFAESHNVFHELNTLSEILSFDPIYTTVITI
nup188_S_bay                        -----------DPEIAKFARFAESRDIFPELDTLAEILSFDPTYTTIITI
nup188_candiG                       FIRKCFPQDSIHSMSILFAKNAEDIGLLAKFLETSNCIRNDNIFTTLFAS
nup188_kluyver                      FVQQVFNSQPISKLIKEFALTAENENVFEEISKVSQIFKDQAFFAAILTS
nup188_debaryomyces                 AFTKEFSIQQMDDSINNLNMRCVQLGVFEDLAKLNNLLKFDNIYPAILTS
nup188_pichia                       TFLNSFSLEKLDSTIANLSLRAAELNVFSNLTKVNELLKFDSLHSSILST
nup188_candiA                       KFLSQFNLSQLEHTINLVNQKCDNLDVFSSLKKLNELLKFDKLYSAILST
nup188_pombe                        SSKILQNPQNSFQALIIAALKYDPFTLIHRIISSLEDDPYIDGYSKIMAT
nup188_rat                          --------RKIGGTAIQLNVFQYLTRLLRSLASGGNDCTTSTACMCVYGL
nup188_mus                          --------RKIGGTAIQLNVFQYLTRLLRSLASGGNDCTTSTACMCVYGL
nup188_homo                         --------------------------------------------------
nup188_gallus                       --------RRMGSTAIQLNVFQYLTKLLKSLSSGGKNCTASTACMCIYGL
nup188_xenopus                      --------RKMGSTAIQLHIFQYLTRMLQSLRSGENNCTTSTACLCVYTF
nup188_danio                        --------RRLGNTTLQLGVFQYLTNMLQALGSAGNNCTVSTARMCIYGL
nup188_tetrao                       -----------------------------------ISCTN----------
nup188_droso                        --------RQLGKRAVDLKCFVQLHLIARHSMYADDSMLSRIVRRTIYNQ
nup188_anopheles                    --------QQLGSRAIKLGVFEYLHAIVSHPMFKDQSLTARIVRKSIFNH
nup188_ciona                        --------------------------------------------------
nup188_physcomitrella               FGSGHGERLVFSTEAARCVAHGGHTFSVAEVQELDGIIGNLDTSEAPEYA
nup188_yarrow                       QVSADCNGQSPYIVCTQLANQSLNRGVLAVTQSAYRGLAKSAEHTMVFMS
nup188_apis                         -------FKHFGIKAIKLNVFHYLQDLMNSEMICEKTHYAEVVRSSVYNL
nup188_ostreo                       ------FSIEIMTQKANECGLSALSHLLDAEQLRGEDATVTLHKSVLKNM
nup188_populus                      --------------------------------------------------
nup188__cryptococcus                EDGVTWQDMAIRALRLPSGLFPWMEAILDGPLMQNDDDAFIGNEELYYRK
nup188_ustila                       ---AAFKDVDPFRDQKQSVSFAQIAPADSNEAWEELASDVLDLFASIISA
nup188_celegans                     --------YFPAKLMETERNSTDELNFLDDQKKEQSTTQKPDPKSQTVHI
                                                                                      

nup188_arabidopsis                  --------------------------------------------------
nup188_rice                         --------------------------------------------------
nup188_chlamydomonas                VEGLLRL-------------------------------------------
nup188_volvox                       VVALVKLCMEGD--------ARACAALWDESQPATAPLRSLLASAARLFP
nup188_neurospora                   MSEMAACLGHSQLAAFSSLLGARARAVFLEVLKKSFPIVGYQNDTVSCLL
nup188_magnaporthe                  LSELSQCSGANPEAALPRDVGAKIRCYFLELLKYSFPLVGYQSEPVTTLI
nup188_gibberella                   ISNMASSLGPSDEGSMTPLLSSRLRNVFLELLKVSYPIVGYQSEPVSALL
nup188_S_par                        FLEFSLNFIP---------ITASTSRVFAKIISKAP------EQFIENFL
nup188_scerev                       FLEFSLNFIP---------ITASTSRVFAKIISKAP------EQFIENFL
nup188_S_mik                        FLEFSLNFIP---------ITASTSRVFAKIISKAP------EQFIENFL
nup188_S_bay                        FLEFSLNFIS---------ITASTSHVFAKIVSKAP------RQFIENFL
nup188_candiG                       FMTLSVNFIP---------FTASTTKIIKSVLNDLP------RGVIENFI
nup188_kluyver                      FITFSLYFVP---------ISIKTSKMIKTVLSNAP------THYVEKFL
nup188_debaryomyces                 VILSAMPLIS---------FTPEIASSIQSILKTAP------NSVLEKFF
nup188_pichia                       VVISAMPLIES--------ITPEIATCIQSILQNCP------NSIVERFF
nup188_candiA                       LIIASLPLIT---------LTSEVTSCILSVIGNCP------NNVIESFF
nup188_pombe                        LFSSAVSYVK----------FSDSTMLCATTLFKTP-------QVYQLFE
nup188_rat                          LSFALTSLELH--------TLGNQQDVIDTACEVLA------DPSLPELF
nup188_mus                          LSFALTSLELH--------TLGNQQDVIDTACEVLA------DPSLPELF
nup188_homo                         --------------------------------------------------
nup188_gallus                       LSFVLTSLELH--------TLGNQQDIIDAACEVLA------ASSIPQLF
nup188_xenopus                      LTFVLTNLEEQ--------VLQSQQDLVDTAFQVFA------APNLPDLF
nup188_danio                        LSFVITSFEED--------TLGSQQHLINAACEVLG------APSLAELF
nup188_tetrao                       --------------------------------------------------
nup188_droso                        VGYLCDLFDGDG-------SCARYEGIYELLCELVS------WPHLAKDF
nup188_anopheles                    LGFLCQLFDADE-------SIAHHSNIYDLLSELLT------SPTIATEF
nup188_ciona                        --------------------------------------------------
nup188_physcomitrella               PLLLGWATFLCLVSFLPVSGDQAPFQEMDLSACVRQAYDGGAYSYLLEML
nup188_yarrow                       LCRASFRLVP---------LTEAFAELVATVLGPYP-------GYCRYLL
nup188_apis                         LTLACFPETAMR-------------------------------------F
nup188_ostreo                       FSTILAAYDMLPVHRLPTHDLNQILSVLRKLLAHQPVLCEQFWGGAREDG
nup188_populus                      --------------------------------------------------
nup188__cryptococcus                VFKDVLIGLTELVQLESIADKPGLYRSWELLFGGGSLSSSSLSAADFWIA
nup188_ustila                       SADLAWTLLAHLDGRDINADEISLDYEPEELEHIQKEKEELANAKSLSSI
nup188_celegans                     TDKVTAQLSSTD-------PSNNYDSALSQYENFLR------CFVDLYEM
                                                                                      

nup188_arabidopsis                  -----------------VEAQHSACRVQIQLLMILIETLDMENLLQMVHD
nup188_rice                         -----------------VEAKNSFHYAKAQLLFILIQTLDFESLLRMVRD
nup188_chlamydomonas                -------------------ARAAYGFLQRHVSLVVLHDAQEPAIRHLGGG
nup188_volvox                       AVPHHLLRLLRLTAASPDTARAAYAFLQRSVSLVVLHSASEPAIRHLGGG
nup188_neurospora                   TVLSGGRQYWDISPKNALSPNQEVDS-VMLRDVELKENYLLQARSRYPYE
nup188_magnaporthe                  AVLSAGDSDQERQVRSGDLPKPEPPVGAVLEDPMLLDAYVLQAFNRYPYE
nup188_gibberella                   SVLSAGRNYWDLSSKENLSEKQDILA-SMVNDDLALEFFFQQALDRYPYE
nup188_S_par                        TNDTFEDKLSIIKAKLPLLNESLIPLINLALIDTEFANFELKDICSFAIT
nup188_scerev                       TNDTFEKKLSIIKAKLPLLNESLIPLINLALIDTEFANFELKDICSFAVT
nup188_S_mik                        TNDTFEDKLSIIKAKLPLLNESLIPLINLSLIDTEFANFELKDICSFAIA
nup188_S_bay                        TNDTFEDKLTILKAKLPLLNESLIPLINLSLIDTEFANFELKDINSFAIS
nup188_candiG                       SNNAFITKFDTIKAKLPLIDEGLLPFINLTSINEELAEFNWEAFGSYAV-
nup188_kluyver                      TNKEFEKKFFLIKTKAPLLKESLIPMINITSANAEFANFEWKELPTYVQ-
nup188_debaryomyces                 DNEATANAIILSRTKFPVS---LTPYLKLASINGNFAFNELEELKSYISV
nup188_pichia                       DNEFTVNHIILARAKFPLA---FAPYLQIASVNGNFAFEEFSELKSYIQL
nup188_candiA                       ENNATQNAIIIARTKFPLI---LSPYIQVASINGNFALHEFNDLKSYIQV
nup188_pombe                        NNDSVTRLLNFARARFPFEYSQFVLLLIPTFACLTSKQLVSSELLHMTTF
nup188_rat                          WGTEPTSGLGIILDSVCGMFPHLLSPLLQLLRALVSGKSTAKKVYSFLDK
nup188_mus                          WGTEPTSGLGIILDSVCGMFPHLLSPLLQLLRALVSGKSTAKKVYSFLDK
nup188_homo                         ------------------------------------GKSTAKKVYSFLDK
nup188_gallus                       WKTEPTAGLGIILDSVCGMFPHLLTPLLQLLQALVSDKSTAKKVYSFLDK
nup188_xenopus                      WNMEPTAGLGILLDSVVGMFPFHLSPLLKLFTALVS-KSSAKKVYSFLDR
nup188_danio                        WESKPNMGLGVILDSAVGVFPYKTGPLLQLLTALLSDKSTAKKVYTFLDK
nup188_tetrao                       ----------------------------------VPWKIVLNSISSLPPQ
nup188_droso                        CSRE-----------------ELTHLSKLALSLTKAG--QGNYVKSQLEA
nup188_anopheles                    CKIEDHPIRALFNICLEHFPVEFTPLSKVAYALASAGSSQNKYIQELLEN
nup188_ciona                        --------------------------------------------------
nup188_physcomitrella               RSDSFQESDVQVGGYKSVVKTLAAAFLAAFDSATRMDYEGYDILINIFCE
nup188_yarrow                       ENTLKIRDAMLIALSRFPFDIEPFLYIMLAMDGETAFTEVYQMRTLMQQL
nup188_apis                         WKEHDDGLWLIYKFAAEQFPYEFEPLTNIAIGLASASELSAEKIAIELDN
nup188_ostreo                       QEAPLFALLEGCRERFPYDSAPLLRVLAAFSEGHRAAECALAYIAQLPTV
nup188_populus                      --------------------------------------------------
nup188__cryptococcus                DFPYDERRAVLDRSQFPYQPVNLLRVLAALTGNGETEAFGTDPASQVYHY
nup188_ustila                       AVSLLSHALVAAPINIRLVRSSLRLLTVLLPYDPDVVWQEVRSSNALIGS
nup188_celegans                     QVTDYAHQKNARTARERELQEQIEENSMAFSTERSIELCRLLERARLPNH
                                                                                      

nup188_arabidopsis                  GVPFRSGTCVFSIVDVQEMDATIS------------SLNTSEVNEA----
nup188_rice                         EVPFSGGYSTFSVVDILEMDVEVS------------KLPEFAAVES----
nup188_chlamydomonas                EVELAAPLPWNLAPSVPGLELPQG------------CIGTLCPLPAPLAE
nup188_volvox                       EVELTSELPWNLAPNVPGLVLSQG------------FMGTLTPLPAALSE
nup188_neurospora                   FLPFVSFTRALLTGL-LADSENS--EWVIGLLLKSPTLTLEWSPDWVNYE
nup188_magnaporthe                  YAPFTTLCK-LLAAR-VGEEELS--GAILKYLLKTPTLTFVLPEDFQEYQ
nup188_gibberella                   FMPFITLCRTLASATSLRDGERP--QMIHNLLRVTPTLTFVLPDHFQDYE
nup188_S_par                        KSSLNDLDYDLIADTITNPSSSS-DIIIPDLIELKSDLLVTPPLERENSN
nup188_scerev                       KSSLNDLDYDLIADTITNSSSSS-DIIVPDLIELKSDLLVAPPLENENSN
nup188_S_mik                        RSSLNDMDYDLIADTTTNSSSAS-DIIVPDLIELKSDLLVTPPLERENSN
nup188_S_bay                        KNSLNDLDYDLIADITTSSSSSSSDIIIPDLIELKSDLLVSPPLERENSN
nup188_candiG                       KMPLGSIDYDVADRSNSNDSSTL------EQIQLSSEVLVKPPFE-QDDD
nup188_kluyver                      EVVLGSLEYDLADDAHSTD-----------LISIKSETFARVPLE-PSGN
nup188_debaryomyces                 FKKQEFNNLYEIDDENTELVKLT-------------QWIDVYPPYEVNKK
nup188_pichia                       FKKEEFGKLYQIDDTNTELVKLT-------------KYLDIFPPYEYNKK
nup188_candiA                       FKKEEFNNMYQIDDQNTELVKTT-------------KFIDVYPPFEANKK
nup188_pombe                        TQSLPSGFKAYEIIPEPNVTGNA--------LIELQESLHLDSYGFFFPN
nup188_rat                          MSFYNELHKHKPHDVLSHEDGTL-----------WRRQTPKLLYPLG-GQ
nup188_mus                          MSFYNELHKHKPHDVLSHEDGTL-----------WRRQTPKLLYPLG-GQ
nup188_homo                         MSFYNELYKHKPHDVISHEDGTL-----------WRRQTPKLLYPLG-GQ
nup188_gallus                       MSFYIELYKHKPPDVISHEDGTL-----------WRRQAPKLLYPLGLGQ
nup188_xenopus                      MSSYTEHYRHKPHDILSHEDETL-----------WKRQTPKVLYALGLGQ
nup188_danio                        MSFYTEAYKHRPNDVISREDGTL-----------WRRQTHKLLYPLGVGQ
nup188_tetrao                       ILSRCTIFWTRCLSILKFTN------------------TSQLILSPG---
nup188_droso                        LPILALRYD-ESQHKLREVDTN--------------EFELLASVQPF-QQ
nup188_anopheles                    LPVYTELYTGQNQYEIRKAASSN-----------EDEFIMCHDYTPS-SK
nup188_ciona                        --------------------------------------------------
nup188_physcomitrella               IYRGQESLCLELWDRDSVIDGPIR--NLLFTLREDFPYQTLSLVRLLAAQ
nup188_yarrow                       LPGFKDYTFSETDTNIVTLTGGVP------------------------VF
nup188_apis                         LPSLTLEVPRQRDYSKSFKPYEQ-----------------ECVIHRNSYT
nup188_ostreo                       ALPVPSPDIMQQGLKPSEDAVMDVESG-------FASGSVTAIHRLTSPY
nup188_populus                      --------------------------------------------------
nup188__cryptococcus                FTNLPTITHAFEPAWCQSLGKEE-------------GIEVVETTQTLVLP
nup188_ustila                       PGAIPYLSKGTAAAGLPTVSVLLNQEMARASYGGLISLLDFHISLFSELR
nup188_celegans                     HVVHSVAYLEMCAAVCKNENTAA-------------LLYDIFSKEHCGPD
                                                                                      

nup188_arabidopsis                  --------------------------------------------------
nup188_rice                         --------------------------------------------------
nup188_chlamydomonas                LRGRRVLVAWDADVSGGG----------------------------GQSR
nup188_volvox                       LRGRYVLVSWDAEISGG-------------------------------SY
nup188_neurospora                   LIFEDENINSFQLIGDLDLFDTSKVTRRRPE-KEEKFTIPAGTVGRFVSD
nup188_magnaporthe                  LILEEENSNAIQILQEMPLIELSPTSWRRQEPDDERFDIPAGSQGRFITD
nup188_gibberella                   LAQEDENTNTFCLLQDIPIISLSP-SWRGRRAEDDSYRIPAGTYGRFVTD
nup188_S_par                        CLLSIPKSTKAKILT----------------IKRQQQQ-----SAQQPPT
nup188_scerev                       CLLSIPKSTKGKILT----------------IKQQQQQQQQ-QNGQQPPT
nup188_S_mik                        CLLSIPKSTKAKILT----------------IKQHQTN------DKQVPT
nup188_S_bay                        SLMSIPKSTKAKILP----------------IKQQQQEE----NGLQPPI
nup188_candiG                       VLMPLPKSTKAFIVADVPAITSGKEHTKDSIVKYNSEDGSS-NFTTNNVT
nup188_kluyver                      VLLPIPKDTKAKILP--------------------------------SVT
nup188_debaryomyces                 LSLLLNVGTKAKILP-------------------------------SANE
nup188_pichia                       LSLMLTEGTKAIMLP-------------------------------ATNS
nup188_candiA                       LSMVLSLGTKAKILP-------------------------------SANP
nup188_pombe                        AERSLPKGTRGRIVS--------------------------------VDT
nup188_rat                          TNLRIPQGTVGQVMLD---------------------------------D
nup188_mus                          TNLRIPQGTVGQVMLD---------------------------------D
nup188_homo                         TNLRIPQGTVGQVMLD---------------------------------D
nup188_gallus                       TNLRIPQGTVGQVMLD---------------------------------D
nup188_xenopus                      TNLRIPQGTIGQVMAD---------------------------------E
nup188_danio                        TNLRMPQGCFGQVCEGK---------------------------QLSVGE
nup188_tetrao                       -RMRLFGGRRHENSFT----------------------------------
nup188_droso                        IDFTIPAGTSCTAIQH--------------------------------PS
nup188_anopheles                    INFTIPRGTKLIVRDL--------------------------------HN
nup188_ciona                        --------------------------------------------------
nup188_physcomitrella               CKGPWPAECVYDFLYKMVKVTSLYQHPEGAVMCEKGSVLQTNVTLLVPGA
nup188_yarrow                       PEFVIPPGTSGTLVPG--------------------------------DN
nup188_apis                         ISEDCPCENIRILSSG----------------------------------
nup188_ostreo                       IPGGFIEAGMSGLAIDMG------------------------------TQ
nup188_populus                      --------------------------------------------------
nup188__cryptococcus                GGESIPRGSKGVVLSN--------------------------------ND
nup188_ustila                       RSYSTSSTDALETKASVLLR----------------------------TF
nup188_celegans                     SYGWESLASALKGYDR--------------------------------LY
                                                                                      

nup188_arabidopsis                  GPLVLAWAVFLCLISSLPGKEESPFLMDIDHVSYVHQA--FEAASLSYFL
nup188_rice                         GPLILAWAVFLCLVMSLPGSNTN---------------------------
nup188_chlamydomonas                GQVLLLGRASHCVAALEHCLHHHQPLTHAGDPGLLSDL--GDTLALLAEL
nup188_volvox                       GQVLLLGRACHCVATLEHALLHNLPLERS-DPTLLRDL--SDTLSLLASL
nup188_neurospora                   SERIAILEYEHSALALLGKRLEVSLKADAYSSALPG----LSADEVAESV
nup188_magnaporthe                  SGRVVLMEYEHSSLALIGKRLEAYSSPESYRSVLGS----LQPQEAADAV
nup188_gibberella                   TGRVVSMEYPHSTISLLGRRLEINLMKEGYQSELGM----LQPEETAEVI
nup188_S_par                        ASNLVIFLYKYNGWSLVGRILQNLLHSYMEKGTQ------LDDLQHELMI
nup188_scerev                       TSNLIIFLYKFNGWSLVGRILQNLLHSYMEKGTQ------LDDLQHELMI
nup188_S_mik                        TSNLIIFLYKYNGWSLVGRILQNLLHSYMEKGAQ------LDDTQHELMI
nup188_S_bay                        TSNLIIFLYKYNGWSLVGRILQNLLHSYMEKGTQ------LDDSQHELMI
nup188_candiG                       NETLLVFDYQYNGWSLLGRILQNLSILYTVKGND------INYEQKEFMI
nup188_kluyver                      NDDVVMFLYKYNGWSLLGRVLQNACDRYLSTSSAGV----QDSDVQEMIL
nup188_debaryomyces                 DEVLVTFLYKYNGWAFLGRVLQNVSKVFDSSDPE----------KVEFVI
nup188_pichia                       DEILVNFLYKYNGWALLGRILQNVSKFFTTSDDE----------KVNVVV
nup188_candiA                       DEVLVTFLYNYNGWAFLGRVLQNVSKIFNNSDSE----------TMELVI
nup188_pombe                        YPPVVMWDLNYSLWEAVGISLNYIVRNGLINSHKS-----FVLTVLSSSV
nup188_rat                          RAYLVRWEYSYSSWTLFTCEIEMLLHVVSTAD---------VIQHCQRVK
nup188_mus                          RAYLVRWEYSYSSWTLFTCEIEMLLHVVSTAD---------VIQHCQRVK
nup188_homo                         RAYLVRWEYSYSSWTLFTCEIEMLLHVVSTAD---------VIQHCQRVK
nup188_gallus                       RAYLVRWEYSYSSWTLFTCEIEMLLHVVSTAD---------VIQHCQRVK
nup188_xenopus                      HGFLVRWEYSYSCWTLFTCEIEMLLHVVSTAD---------VIHQCQRVK
nup188_danio                        QGFLVRWEYSYSSWTLFTCEIEMLLHVVSTAD---------VLVHCQRVK
nup188_tetrao                       --LLVDLSHQPS------CGCDRLLCQLS------------LWIGCQDAS
nup188_droso                        G-CFMHFRFPVNYFDALHHEINCLLRETGHLHGDFESS--ERIRNVEAGL
nup188_anopheles                    QRTYVHFSTGYNYFNALHHEINELLEDAQATS--TLNS--ERVQRIATGL
nup188_ciona                        --------------------------------------------------
nup188_physcomitrella               PGLMIPRGTYGRISRVIDGRVSLVHWECEHSGILILLL--RMLQRSASGY
nup188_yarrow                       IPPLVMWATEFNGWAYLGKLLSQLSG-----------------RTAALII
nup188_apis                         -SEVVIFRQRASYWHALHHKIEQLFSQAGGGITGCNKMNKNLPEHVSQGL
nup188_ostreo                       TTPLIVWAAPADGLHLCLTRLSLLASAGLSRELTTSESDELDATTLFLSK
nup188_populus                      --------------------------------------------------
nup188__cryptococcus                TQQVMWTNQIISGWALMFEILQAAAGLRPVDEKARPN-ADHPADSIYLSV
nup188_ustila                       NWIFECVWPEYQSWRYVQLAERLEIGTKCTRLLHMALEERSWRLSPTPTS
nup188_celegans                     REQKYASNSRHNQSQTMSMSTSFHQQQSLNLTLRPGDKITIPAQELSGLV
                                                                                      

nup188_arabidopsis                  EILQSNLLNDFDGPISGHR-------------------------------
nup188_rice                         -----------LGPVSGFR-------------------------------
nup188_chlamydomonas                TALEPGLTADLLQQSVTFGP---------------------------RGH
nup188_volvox                       CSLEPSLLADLITQSVRLS-------------------------------
nup188_neurospora                   LLLATVVRVETLRTAVTVSR---AGSEAGMAVLKEASRALPHTKDILTVV
nup188_magnaporthe                  SLLNMLIQREMASHGP----------------------------------
nup188_gibberella                   SLFATLIRMEQLNAAQEDTAGALVLADNDILLEAKKHIDAGSGRDLLTVV
nup188_S_par                        SIIGLVTNVVDPKTPIEKSS-----------EILSYLSNSLDTSTSTING
nup188_scerev                       SIIKLVTNVVDPKTSIEKSS-----------EILSYLSNSLDTSASTING
nup188_S_mik                        SIIKLVTNVVNPKTPIEKSS-----------EILSYLSNSLDNPSSTIIE
nup188_S_bay                        SIIKLIANVVDPRTTLERSN-----------EILSSLSNSLDTTSSALNN
nup188_candiG                       AAISLLSNIMSSTIPVDHSI-----------KILESLSSQLSKPR----D
nup188_kluyver                      SMLDLISSVIGSGISVEKSA-----------DILLQMSTYLT-------E
nup188_debaryomyces                 NILNLLTKAVMDNS-SDDAQ-----------TILKYMSAYTD-------D
nup188_pichia                       LIIKSITQVTIDGS-IEQVK-----------EVLDFMSTYTD-------D
nup188_candiA                       NILNSLNNVVIDNG-VDDSK-----------MVLEAMSAYTD-------D
nup188_pombe                        PLFQTDVSGACELVHLASEG-------------LDGELDFIN------VI
nup188_rat                          PIIDLVHKVISTDLSIADCL----------------------------LP
nup188_mus                          PIIDLVHKVISTDLSIADCL----------------------------LP
nup188_homo                         PIIDLVHKVISTDLSIADCL----------------------------LP
nup188_gallus                       PIIDLVHKVISTDVSVADCL----------------------------LP
nup188_xenopus                      PIIDLVHKVISTDLSIADCL----------------------------LP
nup188_danio                        PILDLVHKIISTDWTVSDCL----------------------------LP
nup188_tetrao                       --------------------------------------------------
nup188_droso                        RFLESAVKLSQSISGISAEM----------------------------VH
nup188_anopheles                    KYLAVAVRRIQQPHDITAEM----------------------------VH
nup188_ciona                        --------------------------------------------------
nup188_physcomitrella               LLEEVHASLDLLQQMLSSNKVLAQLLLDLDGAVATVTARRDGRMEDFLRI
nup188_yarrow                       KLMRKVISKVDAEVADELLR------------------------SASMWE
nup188_apis                         KLLKTLAKHIEIWNRENMVIP-------------------------TELS
nup188_ostreo                       VLTHAPSFARPMLSCDVSES--------------------VPKGSPTDIL
nup188_populus                      --------------------------------------------------
nup188__cryptococcus                RDLDIQLPSTQILAGGLKFLRNILQSTAYIKATVLSLLNPEDQFSSGQLV
nup188_ustila                       TLVDEPGPAALLVEAAERSLVG-----------NPSIVGIAPMITCIGTG
nup188_celegans                     AWIHMATKVAQLNERAAMRFS--------------------------DDP
                                                                                      

nup188_arabidopsis                  -------------SVVRTFISAFIASYEINLQLEDGTLELILDILSKVYQ
nup188_rice                         -------------GILRTFISAFVASYEISYQTEDSSLGMILNILCEVYD
nup188_chlamydomonas                HHHTHHQQQQQAAGATRSWTDVVAGILALGPQLAARMA---AEGLDSSSS
nup188_volvox                       ------------SGTQRFWIDVVAGVLAIGPQLAASLASTAAQAADPAAA
nup188_neurospora                   CDLMDTIIQDDLVNVDGPKTAVLAACLQFLDAALPVCPGRIWAYMSRTAL
nup188_magnaporthe                  ------------------------------ASVLPLCPGRVWSYMARCEL
nup188_gibberella                   CDTMDYYMQVDLAESEDVVVTILTSCIQFLDAVLPIYPSRVWSYLSRCEL
nup188_S_par                        ASIIQVIFEIFEISLQRKDYASIVQCCEFMTMLTPNYLHLVSSYLNKSEL
nup188_scerev                       ASIIQVIFEIFEISLQRKDYTSIVQCCEFMTMLTPNYLHLVSSYLNKSDL
nup188_S_mik                        ASIIQVIFEIFEVSLQRKDYTSIVQCSEFMTMLTPNYLHLVSSYLNKSEL
nup188_S_bay                        ASIIQVIFEIFEISLQKKDYNLIVQCCEFLTMLTPNYPHLVSSYLNRSEL
nup188_candiG                       DDIISVVFKIFERALHKRNYELLCICASFTNVLVRRFPHFVWAYLSTSDL
nup188_kluyver                      DYIFDVIFKVFEQSLHLRDYDVIDHCLNLLISSIDDFSQFVWSHLARSEL
nup188_debaryomyces                 SDIVEVILRLFEQALHARKVDILESVINFLTTSMPFLSFRIWPYLSKSSL
nup188_pichia                       SDILEVILRLLEQGLHSRNVRVLEAVLDLVTKLMPFLSYRIWPYLSKSVL
nup188_candiA                       SDILEVILRLLEQGLHLRNVKLLVSVVNLLTNLMPFLSYRIWPYLSKSAL
nup188_pombe                        CDLLDYFLSLS--VIEDADYQICVSSLRLLREFTRFAATDVWAYVTRSLV
nup188_rat                          ITSRIYMLLQRLTTVISPPVNVIASCVNCLTVLAARNPAKVWTDLRHTGF
nup188_mus                          ITSRIYMLLQRLTTVISPPVNVIASCVNCLTVLAARNPAKVWTDLRHTGF
nup188_homo                         ITSRIYMLLQRLTTVISPPVDVIASCVNCLTVLAARNPAKVWTDLRHTGF
nup188_gallus                       ITSRIYMLLQRLTTVISPPMDVIASCVNCLTVLAARMPAKVWTDLHHTGF
nup188_xenopus                      ITSRIYMLLQRLTTVMNPPMDFLSSCVDCLAALATRMPAKVWIDLRHTGF
nup188_danio                        LTSRIYMLLQRLTSIINPPVDVITSCVNCLIALAARQPAKVWSSLHHTGF
nup188_tetrao                       ---------EGSSSTFCSPNTVKCKHISLYLVLLQ-----VWSSLHHTGF
nup188_droso                        PTEMCVDLLHTFKSVQYPPVGLLSSCLNVCTALLPLVDEEIFSRISNLHI
nup188_anopheles                    PTEMVFDVLLKFRAVPNPPVDLLVQCLNVCTALVPLFEQEIYTRIINLNI
nup188_ciona                        --------------------------------------------------
nup188_physcomitrella               DVVAMICAIINGLAQSRGNYVMLSSCMHILGSFALCSPEQVMEELGRTSL
nup188_yarrow                       EDIVEVIAKHLVDAYANQHIFVATESVKFFTALCRIQPDRIWPFLSRAGI
nup188_apis                         FEIINRFSYPVLPEEKMYIYKIVAACISISSELVLEYPEEILSRMRAGVY
nup188_ostreo                       TGLSLALHVRSKSLHTEQSIQSTATVLQALSALAAAEPTRTVAEVLEAPL
nup188_populus                      ------------------------------MKLSQIVSNMKYDLMAEEIL
nup188__cryptococcus                LQLALTVLHHSRISDLAMDVGVVTDAVDTIEALITAPSSNVWPALRASGF
nup188_ustila                       QQLLDALSRAGRQTDAVLAEEWILSTLRLAALIVSRKREGTLAALHDLST
nup188_celegans                     SWTLCSVVASLSTSPVPLSMKASMLDLLTAVARLKGSAPRIWQAIHLNQL
                                                                                      

nup188_arabidopsis                  GEES--------LCCQFWDRKSFVDGPIRCLLFDLES-------------
nup188_rice                         GEES--------LCMQFWDKDSFIDGPIRFNYLERMNGVTTLYAVPRSDT
nup188_chlamydomonas                SDSGGV-SA-----LQLLSDAAKLLGAVAAS-------------------
nup188_volvox                       TAATAA-AAPLPPPLQLLADAAELLGAVAARSPGKVLTLLPQLQLLASPG
nup188_neurospora                   INGET----RAGRLSRITGNLDMLSERFDFLSSAVKFFSNLIEIAMLGAV
nup188_magnaporthe                  LNTES----RAGRLSRILGNPDLNNDRFDFLHTVIVFLSELVENAMQSSV
nup188_gibberella                   LSSES----RAGKLTKVVGSLDLVQERLEFLSSCLRLFGNVIDTAMTSAV
nup188_S_par                        LDKYG----KTGLSNMILGSIELSTGDYTFTIQLLKLTKVFIRESLS---
nup188_scerev                       LDKYG----KTGLSNMILGSVELSTGDYTFTIQLLKLTKVFIRESLS---
nup188_S_mik                        LDKYG----KTGLSNMILGSLELSTGDYTFTIQLLKLTKIFIRESLS---
nup188_S_bay                        LDKYG----KTGLSNMILGSVELSTGDYKFTIQLLKLTNIFIQESLS---
nup188_candiG                       LDHYG----KSGLVNIILGSIELTNGEYDFTISIAKMTVGLIDDAVTTSL
nup188_kluyver                      LDRYG----KSGLISSVLGTMELPNGNYSITIKIIKLAQQLVLESLT---
nup188_debaryomyces                 LSNGG----KEGLASIIFGAIEMVNGEYSFTVSLIKLADSLVQNCLT---
nup188_pichia                       LSHNG----KEGFAATIFGAIEMVNGDYNFTISLVKLTDALVQNCLS---
nup188_candiA                       FAQNG----KEGLAAVIFGSIEMVNGDYNFTVSLIKLAEALIQNCLS---
nup188_pombe                        CVGSE----KGISLEDVIFDYESINGVYDFTLAFFDLYEILLDNCISTS-
nup188_rat                          LPFVA---HPVSNMTQMISAEGMNAGGYGSLLMNSEQPQGEYGVTVAFLR
nup188_mus                          LPFVA---HPVSNMTQMISAEGMNAGGYGSLLMNSEQPQGEYGVTIAFLR
nup188_homo                         LPFVA---HPVSSLSQMISAEGMNAGGYGNLLMNSEQPQGEYGVTIAFLR
nup188_gallus                       LPFVA---NPVSSMNHMISAEGMNAGGYGNLLMSIEQPQGEYSVTISFLN
nup188_xenopus                      LPFAA---NPVS--GHIISTEGMNAGGYGSLFG-IEQSQGEYSITLSFLR
nup188_danio                        LPFAS---TPLTNMTQAISAEGMKAGNYGNLLVLIEQPRGEYSVTIAFLR
nup188_tetrao                       LPFSS---IPLSTLAQCASAEGMKAGNYGNLLVQIEQPRGEYAVTIAFLS
nup188_droso                        LPTVSPGSHYDFKMYANANGVGFESRFLGSVIDNVEKKRERYEFLLSYIG
nup188_anopheles                    LPSVN---NANLTYQDYANGVGYDSSLIGYYLMNVERNAGRYPILMAYFN
nup188_ciona                        --------------------MERLQGTFPVTVATIELLTALLECSFK---
nup188_physcomitrella               LQPFG---------SSIGGEWVSTGSLLQMLLQKVEPSIGDYPLALAALG
nup188_yarrow                       LAQNG----RPGFAAMVLGSTEIVNGEYSLTLALLDLADTLVENAVASS-
nup188_apis                         PRFNN----RYQKTLDFAEAVSFDGGIIASWLSAIETIAHSYPILNAYLD
nup188_ostreo                       LSGTPG--TGVPGLIRAIRDSESRLGEYPLTLAVLSLVETLLQHGGLGDK
nup188_populus                      GDPRT----------SGRGGIYYYSERADRLIDLASFRDKLWQKFNS---
nup188__cryptococcus                FDASG----KRRGSVAGLIQSESIKGQHTLTVSVLRLVLTLVQN------
nup188_ustila                       LPAETAR--KAVSARINMGLFERLFFDHTIVASRTAFGGGRRSNRVELAS
nup188_celegans                     CYSSDG--GTLMGIQQELEERECVAKQYDVSLAFVKLMTTLLMHRSLPEY
                                                                                      

nup188_arabidopsis                  -----------------------EFPFRSAEFIRLLSSLSEGSWPAECVY
nup188_rice                         DNV----------------NYHDQIEIHSPISIFGIEGTTIPGGSHGYIL
nup188_chlamydomonas                --------------------------LASFTVPQGIDAFCGLLPAFSGLQ
nup188_volvox                       GDLL-----------AGLPPAVPLIALLSFTVPSCIDSFCGLLPALSALQ
nup188_neurospora                   QRKVVKETN--ARSNVDTNAWLGTSEKVISRVSLAIAQTAVDIIENSATW
nup188_magnaporthe                  RRKVTIAKPGALQKHGTVSLWQGTSDKLLTQVAVSIAQTAVDIFENSSTW
nup188_gibberella                   QRRAGIQTAG--KSKSNLNPWLGTADKVLAKVSYAVAQAGVDIFENTSTW
nup188_S_par                        ------------------LKNSHVSKRSKIDIINKLTLHAVHVFESYYNW
nup188_scerev                       ------------------LKNIHISKRSKIDIINKLILHAIHIFESYYNW
nup188_S_mik                        ------------------LQNNHISKRTKIDIINKLTLHAVHIFESYSNW
nup188_S_bay                        ------------------LQNCHISKRTKIDIINKLVLHAVHIFESYYSW
nup188_candiG                       ------------------YSDSGVPLKTKKSILSNLIVHLLNVYESFQFW
nup188_kluyver                      -------------------LETEFPENLKKEILSKFFQHFIHVYESYQYW
nup188_debaryomyces                 -------------------LQDDYPEKSKSAILDRIINHMILIFESFIHC
nup188_pichia                       -------------------LNEDYPKKSKSFILSKFINHLVSVFECFTYC
nup188_candiA                       -------------------LDQDYPEKSKSVIMLRFVGHLVDLFETFLYC
nup188_pombe                        ------------------VVPDDFSIRLKTDFVKRAMRFLCEVFANYLDW
nup188_rat                          --------------LVTTLVKGQLGSTQSQGLVPCVMFVLKEVLPSYHKW
nup188_mus                          --------------LVTTLVKGQLGSTQSQGLVPCVMFVLKEMLPSYHKW
nup188_homo                         --------------LITTLVKGQLGSTQSQGLVPCVMFVLKEMLPSYHKW
nup188_gallus                       --------------LITTLVRGQLGSTQSQGLVPCIVFVLKEMLPNYHKW
nup188_xenopus                      --------------LVTTLVKGQLGSTQSQGLVPCILFVLREMLPNYHRW
nup188_danio                        --------------LVTTLVKGQLGSTQSRGLIPCVLLVLKEMLPTYHKW
nup188_tetrao                       --------------LIKTLVKGQLGSTQNKGLIPCVLLVLKEMLPTYHKW
nup188_droso                        --------------FLRAYSNLKR-NRQIQMEIPGLIFLLKDVFPHLHTW
nup188_anopheles                    --------------FLKTYTKLGR-DNVFGVELPGAIFLLREVLPYANNW
nup188_ciona                        ------------------------REGPTNALSRLTEFIMTEIFCSFHDW
nup188_physcomitrella               -----------------FTKTIVEKGVESEMLSSLVMYMVRELLLNHGNW
nup188_yarrow                       -------------------IDSKVSAKEQSDVLHKLTRHYIDVFESCSYW
nup188_apis                         ILS-------------KYLIRKYNEEALYTIEIPGMVFLLQGVLPKLDFW
nup188_ostreo                       ---------------LEALVDHVLQEIAVRHVQWRYRHKAEKWIVHAAVQ
nup188_populus                      -------------------VYPQLSNFENEAELNDVRETIQQLLRWG--W
nup188__cryptococcus                --------------------REHVPENDTIILTSALNLVFLDIWNNFSSW
nup188_ustila                       ------------------ATFAYVLFPTSTAISSEAAHLVTSVLRSANDL
nup188_celegans                     -----------------ATPFIQFVTRSILAHFSTRSYNSVVQMWELAEW
                                                                                      

nup188_arabidopsis                  NFLDKSVGVSTLFDITSDSPADDASQLVETSRPL----------------
nup188_rice                         KVLEDDVALVRWEDLCLALLHADKSLAVQASQNLGYIDKHVRIDIAKIFC
nup188_chlamydomonas                AGLEAPAGRYPLTRALLDLLAGLLARGFAAAAPLPAAALWVLHELLP--A
nup188_volvox                       HNLERPMGRYPLTTALLSLLALLLERGFIAT-PLPVAALFVLYEMLP--N
nup188_neurospora                   RF-PSELDRSVVVRDVVGIMQKLLSYTYNLSANG---PSNTLTGSLEPAA
nup188_magnaporthe                  RY-VSDLHPSIILRDLVPVLNKMLVYTYSVGEE-----NERLTDCLAPAA
nup188_gibberella                   RF-ASDTCRSSILRDVVPILHKIILYSYSLGDSS---TSENLTSCLRPAA
nup188_S_par                        KF-NNFLQKFEIGFHLTSIFYDVLHDVFTIN------PYQKNQLITSSSA
nup188_scerev                       KY-NNFLQKFEIAFHLTLIFYDVLHDVFTIN------PHQKDQLIISSSA
nup188_S_mik                        KF-NNFLQKFEIAFHLTSIFYDILHDVFTIN------PFQTDQLITFSSA
nup188_S_bay                        KF-NDFLQKFEIAFHLTSIFYNVLHNVFTIN------PFQKDQLITFPSA
nup188_candiG                       KYSKSIEQRFELSLELTKAFSKILYFVHGIDSETP--PENKITNVLSKAA
nup188_kluyver                      NY-RSIAEKYELGTNLTILFTTVVYNIYGIDPSNP--PETKITKVLSSAA
nup188_debaryomyces                 RF-NETYQKMEIGVLILDILSNILATVHGIDNENK--SSNRIARIFSESS
nup188_pichia                       RF-NHPYQKLELGVSMLDVLSNVLNYTYGVHGELK----DKVTNVFSESS
nup188_candiA                       RY-NEQCQKLEIGVLLLDTFSTILASVYGIDEGVP--ANTKVTKVFADAA
nup188_pombe                        KY-ARIIQQYQIGHRFASLITKLLNVTFGIEYFNPKTTVNKKTLPLRELS
nup188_rat                          RY-SSHGVRELIGCLILELIHAILNLCQ-ETELHSSHTPSLPSLCICSLA
nup188_mus                          RY-NSHGVRELIGCLILELIHAILNLCQ-ETELHSSHTPSLPSLCICSLA
nup188_homo                         RY-NSHGVREQIGCLILELIHAILNLCH-ETDLHSSHTPSLQFLCICSLA
nup188_gallus                       RY-NSHGVREKIGCLILQLIHAILNLCP-EMDPRSSNAPSLQSLCIFSLA
nup188_xenopus                      RY-NSHGVREQLGFQILSLIHAILNLSP-EEE-ESTSTPNLQSLCIFSLT
nup188_danio                        RY-NTYGVRERIGCLILELVHAILNLNQ-ECE-SEGSAPSLQSLCIYSLA
nup188_tetrao                       RY-NTYGVRERIGCLILELIHAILNLSS-EGEDQGSSTPTLQSLCIYSLA
nup188_droso                        HF-SSQVERNKIYFEILSFICDILDLFNTAKESNCKQRELLVKVCVYSLL
nup188_anopheles                    RF-ETSSDRYRVLVFVVQYIYEILQLSEDKLESDYARR-VLRDACVYSLL
nup188_ciona                        QR-NDVGSWEKIGLRCLEMCHLILGASTSVKSVSS-----LQSSIVRILS
nup188_physcomitrella               KYQQPHQRWQITTQVSLSVLTGTSSRVSTGNLRRVLLETFLFDSIIQDFI
nup188_yarrow                       KY-VNKDQRVELMSKSVRMFQQTVHYAFAMDN---------VVPVLRASA
nup188_apis                         YF-DSDAERTDLWLKSMFCLHRALESSLPKEDIRN----ELQLVVAYSLL
nup188_ostreo                       RIIYQIFTPRHGDFAIRLRDKVLSYLINDKAICFGSFAPLVYDAASLRKL
nup188_populus                      KY-NKNLEEQAAQLHMLTGWSHIVEVSASRR-----------IHSLENRS
nup188__cryptococcus                RY-QDVAKKYELSTLVTTIFDTVLSHPMIPDSNTPTPAAKVLIDLFITSA
nup188_ustila                       ASSGKQIPGLIGHMGTLEELEETLSGLVDLVANSNQHSALKVQVWTMLAA
nup188_celegans                     SLRATNALLEHGIVEPRAVASNEVHIAILTQCLNDTPMYRAITRVIMEDC
                                                                                      

nup188_arabidopsis                  -----HIPGLEGLVIPSNTRGRILRVISENTVLVRWEYSLSG--------
nup188_rice                         TSIFKYVEDFNNACVMSKTLGMLAEMLSCVPYHVFNVALDCG--------
nup188_chlamydomonas                HHAWRYAAQEERWGLTAAALRLLRLAVTAGAFVTDPDLT-----------
nup188_volvox                       LHHWRYVSAKERWAVTRGSLRVVRLALTAGAYVSDPDISALAA-----PP
nup188_neurospora                   RYVLESFVTA-SSN-SLRFQPLLATLLVAFQIPDST-LYPRRA--AVVSE
nup188_magnaporthe                  GYVLECFLSS-SSA-TLKFQPLLGTFLSARLLPEPTRLYQKAS--QTLAS
nup188_gibberella                   SYVIDCFVSP-STG-SLRFQPLLSSLITAFTTADST-LYPRRV--EMIHL
nup188_S_par                        KKLLQLFLTP-MDSIDLAPNTLMNILVSPLDTTTKILGDKILG--NLYTK
nup188_scerev                       NKLLQLFLTP-MDSIDLAPNTLTNILISPLNTTTKILGDKILG--NLYSK
nup188_S_mik                        KKLLQLFLTP-MDSIDLAPNTLINILISPLDTTTKILGDKVLG--NLYTK
nup188_S_bay                        NKLLQVFLTP-VDSIDLAPNTLMNILISPLDATTKILGDKILG--NLYSR
nup188_candiG                       DTITNAFLVP-DSYDPPVVISLINTITSPKNKTIYIFGNGLFD--ELYDH
nup188_kluyver                      NDITNRFLSS-DSPDVRTVTSILHVLLSSNSLEALSIGNEVFY--NKYNQ
nup188_debaryomyces                 SRIIDSFLIA-GTEFSRSALPILSMIESLSANMSLYEVSDISG--FWYDN
nup188_pichia                       TCILDSFLVS-GDDFSRSVAPILSMVDSLASNINLYEVSDISG--FYYDS
nup188_candiA                       SRILDSFLIS-DEDSPRAARSIITMIENLSQDLDLYELTDSSS--FWYDN
nup188_pombe                        HYIVQRFLVQQDSNRYLHPLLSVMDLINLLYTDIFSTISSPRA--KAAKM
nup188_rat                          YTEAGQTVISIMGIGVDTIDMVMAAQPRSDGPEGQGQGQLLIKTVKLAFS
nup188_mus                          YTEAGQTVISIMGIGVDTIDMVMAAQPRSDGPEGQGQGQLLIKTVKLAFS
nup188_homo                         YTEAGQTVINIMGIGVDTIDMVMAAQPRSDGAEGQGQGQLLIKTVKLAFS
nup188_gallus                       NTEAGQAVINIMGIGVDTIDMVMASQSSSD--ESQGQGQLLIQTVKLAFS
nup188_xenopus                      NTEAGQAVINIMGVGVDTLNAVMLTQAGSSGTEGQGQ--MLMQTIKLAFS
nup188_danio                        NTEAGQAVVNIMGVGVDTINMVLAAQPSSGGSEGPGQ--VLIQTVKLAFS
nup188_tetrao                       NTEAGQAVVNIMGVGVDTIDVVLAAQPSSSFSEGPGQ--ILIQTVKLAFS
nup188_droso                        NLENGLILLRFVGVGNAYVQYTMELETNWMQQQPHGLMMLVRLSMRILMQ
nup188_anopheles                    NRDNGMVLLKIVGLGNGYLQAVMERESNWMLVPEQQLNLMIQHSMTILMQ
nup188_ciona                        SASGSDVLLRMTCIDVDALHALIAAEPCSSLVHRVTEMVRLGFS--VLNN
nup188_physcomitrella               FQILSIGSTLEELHYNRSVRPRELEWVQYALHTVLLLLHHVLLDATVGPA
nup188_yarrow                       EYILEGFLTSTGEDLGPQRPLLTCLDSTSVEWVNASLEFLTK--------
nup188_apis                         YLEPRHALLKLIRTGERTLHNKMMAETDWIRGKGFKAIKSVQLALSVVNR
nup188_ostreo                       HEEGGAPRTEEVTALEEAIATVLRSIPLIVYHAGDNFGGVLERMLLIETS
nup188_populus                      DILYRVLDASLSASASRDCSLRMAFVLSQVALTCMAKLRDER--------
nup188__cryptococcus                SPLTYRPLIDAVTQSNNLVSRLIVHRRQADAQMVSKCLDEAMS---FLST
nup188_ustila                       IVDTQPALGTLLLTGRHLAMTTETRLNRSEGESESKPTEPAASAPASYRS
nup188_celegans                     QAHNDPYVTRQSPSSDAALIALRILSRAIILHPALRACARVSSSDIMIAS
                                                                                      

nup188_arabidopsis                  -------------------------------------------------I
nup188_rice                         -------------------------------------------------F
nup188_chlamydomonas                --------------------------------------------------
nup188_volvox                       PPKVAITIPGRDGSTSGTTLLLTYGGTGAGHAALSSAATSPEELGSASLS
nup188_neurospora                   RLLVVLDFATILLRVSNYLD-LPVSKLQTQLFKSASLVARLPAIRLSFKI
nup188_magnaporthe                  TAVTVLEFVTSLIKTAAFLE-KPSTLMETQLFRSTPLLARLCGVGNAFRT
nup188_gibberella                   QLSAVLELSATLLRVANYLE-QSSSMIETYLFKSSTLLARLCAASDHYRR
nup188_S_par                        VMSNSFKLCKLLISIRGSNHDLKPSNLEKLLFINSSKLVDVYTLPSYVHF
nup188_scerev                       VMNNSFKLCTLLIAIRGSNRDLKPSNLEKLLFINSSKLVDVYTLPSYVHF
nup188_S_mik                        LMSNSLKLCKLLISIRGSNHDLKPSNLEKLLFKNSSKLVDVYTLPGNVHL
nup188_S_bay                        LMNNSFKLCKLLISIRGSNHDLKPSNMEKLIFMNSSKLIDIYTLPNYVFL
nup188_candiG                       VVQKAYDLANLLVSIRGVSK-LNASSLERMLFCQSPKLIDIYLTKP--TL
nup188_kluyver                      CLLKSYELANLLISVRAMLQ-LPPSTLESQIYGNLPKLIDIYALHN--DL
nup188_debaryomyces                 WIRCSLAFSQLIISIRSVLN-LPPSAFERSLFNKLTLLVNTYSQYET--L
nup188_pichia                       WIRGALSFSQLIVEIRSVLN-LPPSAFEKSLFGRLPKLVSTYSQYAS--L
nup188_candiA                       WIHCALSFSRLIITIRTSEH-LKPSAFEKSLFTKTPDLVLSYSRFES--V
nup188_pombe                        WLISSFCAMKTLICLRGFLN-LKPSELERELFSRSPDLFN--CLPRLLCC
nup188_rat                          VTNNVIRLKPPSNVVSPLEQALTQHGAHGN--NLIAVLAKYIYHRHDPAL
nup188_mus                          VTNNVIRLKPPSNVVSPLEQALTQHGAHGN--NLIAVLAKYIYHRHDPAL
nup188_homo                         VTNNVIRLKPPSNVVSPLEQALSQHGAHGN--NLIAVLAKYIYHKHDPAL
nup188_gallus                       VTNNVIRLKPPSSVVSPLEQALTQHGAHGN--NLIAVLAKYIYHKHDPAL
nup188_xenopus                      ITNNVIRLKPLSSAISPLEHALTQHGAHGN--NLIAVLAKYIYHKYDPSL
nup188_danio                        VTNNVIRLKPQSDTASPLEQALTQHGGHGN--NLIAVLAKYIYHKHDPAL
nup188_tetrao                       VTNNVIRLKPPSDVASPLEQALTQHGGHGN--NLIAVLAKYIYHKHDPAL
nup188_droso                        LLRLKEEVYGNSETLSPLEALIYTQPKQRDTLRIIPTVCSYMSNIFDRWL
nup188_anopheles                    ILRLKRHIHEYD--LSPLESAIYTQPKQRDTLRIIPMVTGYMSNIFNPRL
nup188_ciona                        VLRLDDLISNDAREPTQLHQVLAAPSAGQIN--VISIIAGYLYHRQTIVL
nup188_physcomitrella               SKDYPGMSLLEQSLLRKFAGPLPVVAIIASFLSFSRNADCSLSFQDMQLA
nup188_yarrow                       ------------IVEARTNLELAPSVLEKQLFLASPQLVELYQQFP---F
nup188_apis                         LLIFRKSLGLEIGERSPLEAALYSSPRVPNGLLIVPTIVNYLYVWFSPPL
nup188_ostreo                       NNGAPFASSIASYAGYPYAAACFPLALPALVPLCAAANAVPMAATLDRQD
nup188_populus                      --------------------------------------------------
nup188__cryptococcus                LLRTAALIGTPANALPKSLFGLPVSIPSGSKIQLVDSLFDLASIPIAMES
nup188_ustila                       SNGRALDKTALDVASEAVLAWRAAYDGASQLLESVLRFLDVAWVHAAEHV
nup188_celegans                     IPSLVFSPIISASACTPLDLVFHYLHMTDDYPVHSLYAARILRDVMATRG
                                                                                      

nup188_arabidopsis                  IVLIIRLANKLYIGN---------NREAFVT-------------------
nup188_rice                         FITQSGVASSDWLLSGAL------ARMLFATSEDSGDCSSLTTTVLDFA-
nup188_chlamydomonas                -QQLLAAAAPRLHVSTLS------AALLKLLLLHGGVLLARCMPPPAEE-
nup188_volvox                       PDDIMRAAAPRLHVSVLS------AALLKLLLLHGGVLLARCLPPPADV-
nup188_neurospora                   PAIALLSALVESAG-KGN--AEPPSLLGYLGPQISRSFIQ-ITSQLDKP-
nup188_magnaporthe                  PVTNLMESLVASAEGSAK--SEPPSLLGYLGSQIARSLLK-LLAQLDKP-
nup188_gibberella                   PTMWLLESLVVNAG-KSS--SEPPSLLGYLGPQISKSFLQ-LLSTLGKP-
nup188_S_par                        KVQIIELLSYLVEAPWN---DDYPFLLSFLGERKSMTFLKEVLSDLSSP-
nup188_scerev                       KVQIIELLSYLVEAPWN---DDYPFLLSFLGEAKSMAFLKEVLSDLSSP-
nup188_S_mik                        RAQIIELLSYLVEAPWN---DDYPFLLSFLGETKSKSFLREVLSDLSSP-
nup188_S_bay                        KPQIIELLSYLVEAPWN---DEYPFLLSFLGESKSMKFLEEVLSDLNSP-
nup188_candiG                       KISIVKLLNSLVGVPWS---SEYPFLYSYLGHTYSEKFLSSIIKDLTTT-
nup188_kluyver                      RNPIIKLMTHLVRAPWA---ENFPSLLSYLGQKHSKMIFNSILYDLAST-
nup188_debaryomyces                 RKDILDLITTLTNGKWLN--EPTPSLLSHLGRDHAQVLLHSLASDLENS-
nup188_pichia                       RSSVLDVITALTNGIWPD--NTKPSLLSHLGRDNAQVLLHSLAVDLDNS-
nup188_candiA                       RKDILDLLTALTSGDWPD--GTAPSLLSHLGSENAQVLLHSLAADLDNS-
nup188_pombe                        IAPILQLLSALILAPWP---SETPSLLAYMIN-STDIVGRVCIQILTNP-
nup188_rat                          PRLAIQLLKRLATVA--------PMSVYACLGSDAAAIRDAFLTRLQSK-
nup188_mus                          PRLAIQLLKRLATVA--------PMSVYACLGSDAAAIRDAFLTRLQSK-
nup188_homo                         PRLAIQLLKRLATVA--------PMSVYACLGNDAAAIRDAFLTRLQSK-
nup188_gallus                       PRLAIQLLKRLATVA--------PMSVYACLGSDAAAIRDAFLTRLQSK-
nup188_xenopus                      PRLAIQLLKRLAMVA--------PMSVYACLGSDAAAIRDAFLSRLRDN-
nup188_danio                        PRLAIQLLKRLATVA--------PMSVYACLGSDAAAIRDAFLTRLQSR-
nup188_tetrao                       PRLAIQLLKRLATVRRLFSPMWLPMSVYACLGSDAAAIRDAFLTRLQSK-
nup188_droso                        PILSCRLLKRIALQFN--------MSLLACLDMEADQIRLTFMQKLPDE-
nup188_anopheles                    PILSCRLLRRFAIEFR--------MSLLACLDMEPDQIRHTFLERLHDE-
nup188_ciona                        PRLSVALLRRISLIAP--------MSIHGSLGADVAAVRDILLCRLQAR-
nup188_physcomitrella               SVRALTSLCVSAQKARPHS----VSIASYISSPDQRKVLRNVICQFLSEE
nup188_yarrow                       HKKVIDLMTALVDSSWVD--CEQPSLLAHLGQFHSQLLLKSLIASMENN-
nup188_apis                         QAMAVRLLKKFAEGSS--------MSLLVCMGMDGTAIRETFASRRGLMS
nup188_ostreo                       RAEILSSMQHMFKHADLDAVCDIADLLSAGIANQPEWVATLLVPEKEPEE
nup188_populus                      ------------------------FLCSGGLNSDNMTCLDVITAKKLSN-
nup188__cryptococcus                NILNVLKTLRTYLEVTGG--EPHRPSLASMLRSPTKTCNDLMEVVKRTT-
nup188_ustila                       AAFDTIRTNSAFFRALADVICEATEIPTTLAERFIDSEPALHASNDADVS
nup188_celegans                     AAEVKMLELLRSRNSAAS--HVRAVRAAICATSIQYTIDDSLAKEEDTDN
                                                                                      

nup188_arabidopsis                  --LELLRR------MVTFNKAV-----CFSLLNISHFFYVQES-------
nup188_rice                         --IQVLRKGAAADDIISSFIIF-----SVQYIMVNHMNWKYKS-------
nup188_chlamydomonas                --LERLRAEDASRPELPALERS-----AAELVSLVS--------------
nup188_volvox                       --LERLRGDDPSRPELPLLEEC-----AGEVVQLIPPLLAAAGVHPQEQP
nup188_neurospora                   --FDRVPESVSIWKFFSTIMRN-----RQQWMANCLLTGKTPREALKGDG
nup188_magnaporthe                  --FDRTVESARLWSFLSTILRS-----RQPWMANCLLTGNVPRDAVRGEG
nup188_gibberella                   --FELRTEVKATWRFFSAILRN-----RQQWMSNCLLTGQTPREAMKDKK
nup188_S_par                        --VQNWDLLRSLYIFFTTLLES-----KQDGLSILFLTG---QFASSKKN
nup188_scerev                       --VQDWNLLRSLYIFFTTLLES-----KQDGLSILFLTG---QFASNKKI
nup188_S_mik                        --VQNWGLLRNLYIFFTTLLES-----KQDGLSILFLTG---QFASNKNN
nup188_S_bay                        --VQNWGLLQNLYIFFTTLLES-----KQDGLSILFLTG---QFASNKNN
nup188_candiG                       --LQDYQLAKTLYVFFGTLIRS-----KQDGLSILFLTGRAPDKAISSSL
nup188_kluyver                      --IDDYQFLKSLYRFFSSVMEG-----KQDGFSILLVTGETISVGSSPKK
nup188_debaryomyces                 --FDDYKMKISLYDFICAVMDG-----NQEGLSVLFISGRDVFGDFTKSS
nup188_pichia                       --FDNYKLKISLYDFICAVMEG-----NQEGLSVLFISGRDVFGDFTKKG
nup188_candiA                       --FDDYKMKISLYDFICAVMEG-----KQEGLAVLFITGRDVFGDYTSKD
nup188_pombe                        --IQSTNIEGSVWKFLSSIMKG-----QQQGLAVLLFSGKKFPLDRMKSL
nup188_rat                          --IEDMRIKVMILEFLTVAVET-----QPGLIELFLNLEVKDGSSGSKEF
nup188_mus                          --IEDMRIKVMILEFLTVAVET-----QPGLIELFLNLEVKDGSNGSKEF
nup188_homo                         --IEDMRIKVMILEFLTVAVET-----QPGLIELFLNLEVKDGSDGSKEF
nup188_gallus                       --IEDMRIKVMILEFLTVAVET-----QPGLIELFLNLEVKDGSDGSKEF
nup188_xenopus                      --IEDMQIKIMILEFLTVAVET-----QPGLIELFLNLEVKDTNEGSKEY
nup188_danio                        --TEDMRIKVTILEFLTVAVET-----QPGLIELFLNLETKDASDGAKEF
nup188_tetrao                       --TEDMRVKVMILEFLTVAVET-----QPGLIELFLNLEVKDGSEGSKEF
nup188_droso                        --LESDSIKIAILELVDACIAK-----QPGVTEAFFKVNYALDKRSRSFF
nup188_anopheles                    --IESDDLKLAVLEFVESCVHK-----QPGLTEAFFKVNYGKPDR-RLLL
nup188_ciona                        --AGDHLLKIGILELLVVSVQT-----QPGLLELFPDLELIDKTKPQNGY
nup188_physcomitrella               GWVSHQELFIAIIELLTTAVKW-----QPSLVALFLFPAEQSLSTIRVTG
nup188_yarrow                       --LETTETVIGICAFFGAVVDGS---SRQDGLSILLVTEKDSLLEVLETK
nup188_apis                         P-TCVADVKVAILELVAVCLEK-----QPGLTEALFNIVHPAECKRIFPR
nup188_ostreo                       ERPASLPAPTASGALAAPTTPTN---ALAPTTPTTQPPPTPPLPTKTKKT
nup188_populus                      -----GACHSILFKLIMAILRN-------ESSESLRRRQ-----------
nup188__cryptococcus                ----DLDVQTAVWNLLASVIIT-----QPGCVQSAVGSAKDHELEGALKV
nup188_ustila                       AYCYRKMCQARSLRLLQHDIQLGGILKNRNKSDASSKASLEALLDILASS
nup188_celegans                     PHFARGETARILIETLSDAIDCQVTRTGNRLTDTNNICYYLLAFRPSKAH
                                                                                      

nup188_arabidopsis                  ----------------------------------------YVNGKMESDV
nup188_rice                         ----------------------------------------YSRWKITLKV
nup188_chlamydomonas                --------------------------------------YLALRALLSIAA
nup188_volvox                       FEEFLFSGQDPTPASHVASYIAYHEADRDITPAEHQISYRALRALLSIAA
nup188_neurospora                   K-----------------------------------IAEISPDSVLSTAI
nup188_magnaporthe                  KSGK--------------------------------SSKLAPTSVLVAAR
nup188_gibberella                   K------------------------------------TDVSSNSVFATGL
nup188_S_par                        NDE---------------------------------ASIDKKNSILTVLQ
nup188_scerev                       NDE---------------------------------SSIDKKSSILTVLQ
nup188_S_mik                        SDE---------------------------------SSIDKKNSILTVLQ
nup188_S_bay                        NDE---------------------------------SSIDKNKSILTVLQ
nup188_candiG                       KNT---------------------------------SK-DNQISILNVLK
nup188_kluyver                      SEP---------------------------------SNSASETSILSLLK
nup188_debaryomyces                 NIN---------------------------------PDDQKPISLLSILK
nup188_pichia                       DE----------------------------------AEDQKPISLLQILK
nup188_candiA                       DT-----------------------------------EATKKLSLLQILK
nup188_pombe                        NHNV--------------------------------DVQLTSKSLISLAE
nup188_rat                          SLG-------------------------------VWSCLHVVLELIDSQQ
nup188_mus                          SLG-------------------------------VWSCLHVVLELIDSQQ
nup188_homo                         SLG-------------------------------MWSCLHAVLELIDSQQ
nup188_gallus                       SLG-------------------------------EWSCLQVVLELIDSKQ
nup188_xenopus                      SLG-------------------------------EWSCLQVVLKLIDSQD
nup188_danio                        SLG-------------------------------EWSCLSVVLELLDSKQ
nup188_tetrao                       LLG-------------------------------EWSCLHVVLDLIDSKQ
nup188_droso                        SKDCVPN--------------------------IGESIVTYMRDFLDALQ
nup188_anopheles                    AKDGAAASGSGSKGRPKTM--------------INDGIPTYMEEFLEAIS
nup188_ciona                        RLGK-------------------------------SSCLTVVTDMLASEN
nup188_physcomitrella               DLSAAQSAHS------------------------GPSSADHSSGVLDVLW
nup188_yarrow                       ALE----------------------------------SKDYSSRVFVHVI
nup188_apis                         SVEEFFT----------------------------EGCRQFLVKYLNRIY
nup188_ostreo                       VEG-----------------------------------ALALVWDILEDT
nup188_populus                      -----------------------------------------YALLLGYFQ
nup188__cryptococcus                AVLEVEG-----------------------WEDKFRNAPHMLAAVLSFVQ
nup188_ustila                       DRTLKS----------------------------IEKSFSMPCDPLMRAT
nup188_celegans                     TKELY-----------------------------------QADDVLTGLH
                                                                                 :    

nup188_arabidopsis                  RVVDIICNSVRSLT------------------------------------
nup188_rice                         FDLVKSCIQVKSFSSKLGGIIW----------------------------
nup188_chlamydomonas                CVSRPVGRSLPGVSLGLAHG------------------------------
nup188_volvox                       CVARPVSRSLPAVTLALAIPSGSPAEACLRALLRG---------------
nup188_neurospora                   EKLRSITKLPSREAIAILDFFTSAQN------------------------
nup188_magnaporthe                  SRLQHISSIPSAEALAILEFFTVAQN------------------------
nup188_gibberella                   AKLGKLKDLEVSEALVILDFVASAQN------------------------
nup188_S_par                        KNSLLLDSMPEEVSCKLLETITYVLN------------------------
nup188_scerev                       KNSLLLDSTPEEVSCKLLETITYVLN------------------------
nup188_S_mik                        RNSLMLDSMPEEVSCKLLETITYVLN------------------------
nup188_S_bay                        KNALLLDSMPEEVSCKLLETITYVLN------------------------
nup188_candiG                       NNAKKMDQYPETTCCYLLEAISYAFN------------------------
nup188_kluyver                      KNVLKLDCYPESVASRLLEAISYAFN------------------------
nup188_debaryomyces                 KNVRDIKYYPNSVSLHLADAISLAFN------------------------
nup188_pichia                       KNIRDINYYPNFVGLHLVDAISLASN------------------------
nup188_candiA                       KNIRDMRYYPNSVSIHLVDAIALACN------------------------
nup188_pombe                        KRLDSFSINDILSQVPVFEFIFLSRN------------------------
nup188_rat                          QDRYWCPPLLHRAAIAFLHALWQDRRDSAMLVLRTKPRFWENLTSPLFGT
nup188_mus                          QDRYWCPPLLHRAAIAFLHALWQDRRDSAMLVLRTKPKFWENLTSPLFGT
nup188_homo                         QDRYWCPPLLHRAAIAFLHALWQDWRDSAMLVLRTKPKFWENLTSPLFGT
nup188_gallus                       QERYWCPPLLHRAAIAFLHALWQDRRDSAMLVLRTKPKFWENLTNPLFGT
nup188_xenopus                      PESSWGAPLLHRSAIAFLHALWQDRRDSAMTVLRTKPNFWENLTSPLFGT
nup188_danio                        QGKYWCPPLLQRAALAFLHALWQDRRDSALSVLRTKEKFWENLTTPLFGN
nup188_tetrao                       QGKYWCPPLLHRAALSFLLALWQDRRDSAISVLRKKERFWENLTTPLFGT
nup188_droso                        VDPLTIQQALPAKIMTIFHSMWKHNLQMLVDDLL----------------
nup188_anopheles                    NDPAKLASPLLSRIMSLFHALWKNNMQALVKGLLQKPNFWSSLCNPLF--
nup188_ciona                        QGTYKLPTNLHTACIKLANALWVGRR------------------------
nup188_physcomitrella               KTILKSNELVKSHPQMLSRVLFLLASIWQEG-------------------
nup188_yarrow                       KAIALARNTWSTVTKTSKDRLTKLVG------------------------
nup188_apis                         ERDDIVSDKLYNSTMALLRAMWYHRNEILVNFFRKRENFWTHLFAPFFRE
nup188_ostreo                       TKIRSQSPRCLAALLRMLDALWRRQP------------------------
nup188_populus                      YCQHMLDPNIPTSVMQFLMLE-----------------------------
nup188__cryptococcus                SAMRSAGADDAIAILRKDKQFWQSVFELS---------------------
nup188_ustila                       LELKLAEIFPTIHVESLRHPSRKDDFDLDKCYGDN---------------
nup188_celegans                     YVLYIIEQFVMSKKPFDLPFSALLEP------------------------
                                                                                      

nup188_arabidopsis                  --------------------------------------------------
nup188_rice                         --------------------------------------------------
nup188_chlamydomonas                --------------------------------------------------
nup188_volvox                       -------------------------DAAARHPQHHALSAQLAAEAVAHHA
nup188_neurospora                   -------------------------------------YWPWTIFAMQKDT
nup188_magnaporthe                  -------------------------------------HWPWTIFATRGDG
nup188_gibberella                   -------------------------------------FWPWTVFTLQKDT
nup188_S_par                        -------------------------------------TWTNSKIFIK-DV
nup188_scerev                       -------------------------------------TWTNSKIFIK-DP
nup188_S_mik                        -------------------------------------TWTNSKIFIK-DA
nup188_S_bay                        -------------------------------------TWTNSKIFIK-DC
nup188_candiG                       -------------------------------------TWSNARNLDE-DN
nup188_kluyver                      -------------------------------------SWAAARNNTA-DK
nup188_debaryomyces                 -------------------------------------SWTTARENDN-DV
nup188_pichia                       -------------------------------------SWTTARENEN-DI
nup188_candiA                       -------------------------------------SWTTAKESEH-DD
nup188_pombe                        -------------------------------------FWTASLGNLQQEA
nup188_rat                          LSPPSETSEPSILETCALIMKIICLEIYYVVKGSLDQSLKDTLKKFSSEK
nup188_mus                          LSPPSETSEPSVLETCALIMKIICLEIYYVVKGSLDQSLKDTLKKFSSEK
nup188_homo                         LSPPSETSEPSILETCALIMKIICLEIYYVVKGSLDQSLKDTLKKFSIEK
nup188_gallus                       LPPPSETSELSVLDTCALIMKIICLEIYYVVKGSLDQSLKDTLKNFSTKK
nup188_xenopus                      LAFPSESSELSILETCAFIMKIICLEIYYAVRGSLGDSLKKILKKFSEEE
nup188_danio                        LPPPSETTEPCVLESCAFVMKIIALEIYYVVSGVLEPSLKAALESFSSKR
nup188_tetrao                       LSPPSDTTEPCVLETCAFVMKIIGLEIYYVVSGSLEQPLKDALQRFSSAR
nup188_droso                        ----------------LNIISIEVY-----TGNGNNAALLDVMNKFFEQK
nup188_anopheles                    --SEQTSSNVRSYSQLFNILGIELFRVSSATGLKMGPELTKVFERFTQTF
nup188_ciona                        --------------------------------------------------
nup188_physcomitrella               ------------------------------------IEYLRIIETLRQKP
nup188_yarrow                       -------------------------------------------KMVEVVD
nup188_apis                         ILPGVKG---------YSHLLDIITLELFKSTTLEDDFTMNLKKLLDKSK
nup188_ostreo                       ------------------------------------LLIESIQTLKVKDV
nup188_populus                      --------------------------------------------------
nup188__cryptococcus                ---------------------------------TRIVPAPPSFSLSLHSE
nup188_ustila                       -----------------------------------YHFSVSAFRNKAEGR
nup188_celegans                     -------------------------------------AFRLMQRLVSITC
                                                                                      

nup188_arabidopsis                  --------------------------------------------------
nup188_rice                         --------------------------------------------------
nup188_chlamydomonas                --------------------------------------------------
nup188_volvox                       ELLDALLFPSELEEEQQRHRARGGGGSSG----------------GGGPP
nup188_neurospora                   SFLTDLRAYVRDLKSPSMVSRT----------------------------
nup188_magnaporthe                  DHLQHLRKYVRELKAASLTAKT----------------------------
nup188_gibberella                   AYLDGLRAYVRELKPSNLTAKS----------------------------
nup188_S_par                        KFVDSLLNKLKNSKTLFQKKES---------------------------L
nup188_scerev                       KFVNSLLAKLKDSKKLFQKKEN---------------------------L
nup188_S_mik                        KFVNSLLNKLKNTKTLFQKTEN---------------------------L
nup188_S_bay                        KFVDSLLNKLKNSKTLFQKKEN---------------------------L
nup188_candiG                       DFIVSLLNKLENLMDATVGTNSS------------------------DDS
nup188_kluyver                      EFIDFLVKRLEKFEDKLAPDS-----------------------------
nup188_debaryomyces                 EFVDELILKIQSPINKSPGTTE----------------------------
nup188_pichia                       EFIDELISKIQVTIDEKPQTVD----------------------------
nup188_candiA                       EFIQTLIGRVKLQILDPPDSSE----------------------------
nup188_pombe                        NFWNRIVDAIKLPLTVKLDGLS----------------------------
nup188_rat                          -RFAYWSGYVKSLAVYMAETEGN----------------------SCTSL
nup188_mus                          -RFAYWSGYVKSLAVYMADTEGS----------------------SCTSL
nup188_homo                         -RFAYWSGYVKSLAVHVAETEGS----------------------SCTSL
nup188_gallus                       -RFAYWSEYVKSLAYYVAETEGS----------------------SCASM
nup188_xenopus                      -RFTYWSNYVHSLVCQVAESEG-----------------------ACNSL
nup188_danio                        -RYEFWSDYVRELVCVACDGEEE----------------------GLRSL
nup188_tetrao                       -RYEYWSQYVKSLVCHVVELEEE----------------------GICYF
nup188_droso                        -NFGPWLNYVFNMPKVPAVKNLS----------------------SSDHL
nup188_anopheles                    GIFKRWVDIVLELPHADTHRQTADGSEGNVSVGSGGGGGGGRTDNANEQT
nup188_ciona                        --------------------------------------------------
nup188_physcomitrella               NFWRNLASGLSFISGLTTSPIPTLHQN-------------------TGDL
nup188_yarrow                       SVPLQLPQEIRSPKKSSNK-------------------------------
nup188_apis                         DYWKKLAMYILDDVHTVKQKPCEKRDIN-------------------ITD
nup188_ostreo                       ELWKRLATCVDQPEKEVTPPAVAHS-------------------------
nup188_populus                      --------------------------------------------------
nup188__cryptococcus                DFTDRIRQYAYCVQAKANATS--------------------------LLA
nup188_ustila                       VLDGELGGEVALIEEGLLAIFTIN--------------------MEWSLI
nup188_celegans                     PFSKPVLCFMRSSNIIEKLTTSP---------------------------
                                                                                      

nup188_arabidopsis                  ------------FDSGGAAVMAMAIDILAKLLRW----------------
nup188_rice                         --------EILLYDSSIHSVLLHILSMSTQLLEHSHGSYCHDLKDIEDIQ
nup188_chlamydomonas                --------GAVVKRAGGAGAAHKVPKT---ALDGCHIALQHAARFKREAP
nup188_volvox                       PLALPAPDGTGTVAAAGAVAVRRGPRTSRQALDGLYATLQQAAKLKQEQP
nup188_neurospora                   ---DPKEAAYQARIAAYIAEAFAMQLYHLRQMG---QSQKFANDVVNDLD
nup188_magnaporthe                  ---NPEEAANQARIAAYIAEMFAMHLYHLRQMG---QDMAFATELLQDLD
nup188_gibberella                   ---DAVRAGFEARLAAYVAETFAMQLYHSRHLG---NSDTLAKNLVSDLD
nup188_S_par                        TRDGTVSLIKKYKLVSRIVEIFALYIYNSTDS----NSKILKFLNQEDLF
nup188_scerev                       TRDETVSLIKKYKLISRIVEIFALCIYNSTDS----NSEILNFLNQEDLF
nup188_S_mik                        TRDETVSLIKKYKLVSRIVEIFALYIYNSNDS----NAKILDFLNQQDLF
nup188_S_bay                        TRDETIHLIKKYKLVSRIVEIFALYIYNSSDS----NAKILSFLNQADLF
nup188_candiG                       QVTHDKELKRRYKLIARIVEIFALYIFTSKNP----NSDLMSLLESDKIV
nup188_kluyver                      -VEATIKLSSHYRLQARIAEIFALHLFTSSPS----DSTITNMLNGPQLV
nup188_debaryomyces                 ---EYIAACYELKLVSKIAEILSSFLFTTKNEVC--KKNIVKLLTSDDFI
nup188_pichia                       ---DYISRCYSEKLVSKIAQILSLFLYTSRNENC--KKNIINLLTSDSFL
nup188_candiA                       ---SFISRCYELKLVSKIAEILALYLFTARSEKT--RDKIVGFVNSDEFN
nup188_pombe                        ----SVAQADLYILAAHATRITAIQLHMSKLNKSNSSKKIIIDPLKDSMK
nup188_rat                          LEYQMLVSAWRTLLIVATS-HADIMNLTDVAVRRQLFLDVLDGTKALLLV
nup188_mus                          LEYQMLVSAWRILLIIAAS-HADVMHLTDMAVRRQLFLDVLDGTKALLLV
nup188_homo                         LEYQMLVSAWRMLLIIATT-HADIMHLTDSVVRRQLFLDVLDGTKALLLV
nup188_gallus                       TEYQMLISAWRMLLIISTS-HADIMHLTDPAVHQQLFLDVLNGTKALLLV
nup188_xenopus                      TEYQQLLSAWRMFLMVATH-NADVMHLTNPEVRQKLFKDVLGGTQALLLV
nup188_danio                        SESQMLISAWRTLLILSTS-HSEVMHLKDDTVRQKLFMDVLEGTKAALLM
nup188_tetrao                       TETQMLISAWRTLLILSTT-HADVMHLTDDLTKLKLSMDVLDGTKATLTT
nup188_droso                        PDWICCLQAFKDLIVILLKKQPKFVTIPESQFKLMAQKCLVVLVDRSNYL
nup188_anopheles                    PDWLGRLQSFKDLIVLIVRKKEPGISLPDRCKTYLAERLLAVLVERVEQL
nup188_ciona                        ----------------------HTAIQALKNHSKSFWNNILLPLFSENSP
nup188_physcomitrella               NKHEILLQAFRYRCEASILTIMACDVFLQKCLLYPTSNEPTTSGLSQSNN
nup188_yarrow                       --TVTVEAAYQRFSAAKAVQVIAQELFKDPETVG----ALIKSKWGSKML
nup188_apis                         SLYEINLESWYNFIVTLTDERIAMNYPINVSQAQLITQRSLESLLERIKQ
nup188_ostreo                       ------LSAASSVLSLFAIEAESSMNALDGTSSATFNAQVREWCANSRIS
nup188_populus                      --------------------------------------------------
nup188__cryptococcus                AELAYAVNNDGDEEPETKARELALSLFRNELALQEAGLMACHSSCVPELH
nup188_ustila                       DVQNYLLQAWTQCIEVCMGRIVAQALNKNSMSALETSAITSWTRLATLAA
nup188_celegans                     ------FICSALTLESARDNTYAQGVFAVRRMIVGYILHFAAVEISAMLT
                                                                                      

nup188_arabidopsis                  --------------------------------------------------
nup188_rice                         LVLCCGFDIVFYMLSN----------------------LPEREKKSKRML
nup188_chlamydomonas                -----------------------------------------QEPEPDAVS
nup188_volvox                       EVLASSLRVLAAMWRQPAAAHRAVSVLRAAPALWSSL-EACLEPVPAAAE
nup188_neurospora                   YFLRNGVEVSGYNASLHSNFAKNFSQRYPG---------ISVEDFKRTVL
nup188_magnaporthe                  YFLRDGVQLSGYNASLHANFTKNFASRYSG---------ISLRSFKRTNF
nup188_gibberella                   YYLRDGVEVGGYNKSLHNNFARNFSNKYSD---------CPVDYFKRTAL
nup188_S_par                        ELAHHFFQIDGFNKTFHDELNLKFREKWPS---------LELQSFQKIPL
nup188_scerev                       ELVHHFFQIDGFNKTFHDELNLKFKEKWPS---------LELQSFQKIPL
nup188_S_mik                        ELVHHFFQIDGFNKTFHDELNLKFKEQWPS---------LELRSFQKIPL
nup188_S_bay                        ELVNHFFQIDGFNKTFHDELNLKFQAQWPS---------LELQSFQKVPL
nup188_candiG                       PHLQKFFLIEGYQSDLQTNLEKNISEIWNK---------AELSMFALSPI
nup188_kluyver                      DIVKRIFSIDGYDKTLHLTLAEEFKKIWPH---------LDIEKFAISPL
nup188_debaryomyces                 ATMEKLFRINNYQPTLHSNLQIDFENTFTG---------FELSQFTCSLL
nup188_pichia                       KVAKSKFAIKDYQPALHSNLQVSFENAFPG---------FKLSQFTSVFT
nup188_candiA                       DLAKTKFTITNYQPSLDSNLKITFENAFPK---------FKLSQFTSGLT
nup188_pombe                        DLVQHAFTITAYDSNIHNALTRAFKHENGD---------LHISDLRNTGL
nup188_rat                          ATSVNCLRLGSMMCTLLLILLRQWKRELGAVDKILGP-LTEVLEGVLQAD
nup188_mus                          AASVNCLRLGSMMCTLLLILLRQWKRELGAVEKILGP-LTEILEGVLQAD
nup188_homo                         PASVNCLRLGSMKCTLLLILLRQWKRELGSVDEILGP-LTEILEGVLQAD
nup188_gallus                       PMSVSCLQLGSMLCTLLLILLKQWKSELGSVDKIINS-LTQILEGVLQAD
nup188_xenopus                      PRSMTCLHLGSMLCTVMIILLRRWKSDLAAPEDILSS-LTQILEGVLQKD
nup188_danio                        SQSVFCLRLGSMMVTLLLILLKQWKSVLVSAPALLPP-LSLMLESVLHAE
nup188_tetrao                       PRSAPCLRLGSVMATLLLVLLKQWRSVIVTAPDVLSP-LSLILESVLKAD
nup188_droso                        EDMRPFIILAELYVFILLEFKHAYTDSLEEEQTLMDL-LLQLMNRICACY
nup188_anopheles                    QDLRPLIVLSELYLIVLSDFDHKFTEDATKDDQMLGQ-IETLLSLLAISY
nup188_ciona                        KEIAQNELLETCAHALNIVALERFHTLREG-----------MDPPLERAM
nup188_physcomitrella               KSSSGESATVGSDTSSIAKLPSSKSGAFEIIN----------EWAKKSVT
nup188_yarrow                       KLTKSFSSIQLYRSSLHGNLIRNFHAKWN------------MELFQFRKK
nup188_apis                         SYDVSSRKITMLLASLSLRCITSWKQMCVDDSRIFKCGLTQLMQEISQAY
nup188_ostreo                       SWIDTCLSHESCALSRQKTQFAAQAFVLQCISVLEREDMSAKRSPLMADA
nup188_populus                      --------------------------------------------------
nup188__cryptococcus                DEQERKVRESGIDLKYLRTSKLACEREYGNGYLYDGN-VVIPDSSAKQAT
nup188_ustila                       DEGREGDFMRGVHATRLGLLTKLMELSWGHRRSKESSTTDQIVQAATLCG
nup188_celegans                     TGHFSRPEKLYRALLESSSLVAEYTQMEED----------DDDEDMAPVA
                                                                                      

nup188_arabidopsis                  --------------------------------------------------
nup188_rice                         RRVGSKSAFRYYGFVVLVKTIAFRHSCNIIDVLSEFSQPSIEMRTCIIFH
nup188_chlamydomonas                LAPEIRQELSG-----------------VKALLASGGAALYDIQSVHDDL
nup188_volvox                       AAPAHRALCEAFALQILTAEAFARARIPAAAAATGGGGPGSEVQAVLDRL
nup188_neurospora                   VPRDLG-SQFYYALDFADLMLSYDVAWDGSR--KNGFKHEMERANVNLSL
nup188_magnaporthe                  APRELG-KQFYYALDLAEKMLDFDPGWVGPR--DTGFRSEMEMANLNLSL
nup188_gibberella                   EPRELG-KSYYYDLERADEMLRFDPGWKARK--DDGFKAEMERANTNLSL
nup188_S_par                        SRINEN-ENFGYDIPLLDVVLKTDRNWYKPTTGETNFKEEITDASLNLQY
nup188_scerev                       SRINEN-ENFGYDIPLLDIVLKADRSWNEPSKSQTNFKEEITDASLNLQY
nup188_S_mik                        SRINEN-GNFGYDIHLLDKVLKNDRNWYEPGMGQTDFENEIIDASLNLQY
nup188_S_bay                        SKINEN-ENFGYDIQLLDLVLKNDPNWYEPSTNQNDFRKEIIDASLNLQY
nup188_candiG                       AKTFINFDDNIFDISILDQCLGNDSSWTG----TDSIRNQIIDASSNLQS
nup188_kluyver                      YRIGKAYQANIYDIELLDQFFCCEEKWRGNG-STPGFREQVIKSSINLQY
nup188_debaryomyces                 KRNRFG-VSTVYSLVLMDRLFNNSPAWDQ-------LREQVVASSINLQY
nup188_pichia                       KRNRFG-TSAVYNLALMDRLFQNQKAWPL-------LREDIISASVNLQY
nup188_candiA                       KRNRFG-ITSVYNLALMDSLFKNELDWQQ-------IREQVIASSINLQY
nup188_pombe                        FPLRYG-DNYFYNIKLAKNMLLNTEDTSFK-------ISMMMSANENLSL
nup188_rat                          QQLMEKTKAKVFSAFITVLQMKELRVSEIPQYSQLVLNVCETLQEEVIAL
nup188_mus                          QQLMEKTKAKVFSAFITVLQMKELRVGDIPQYSQLVLNVCETLQEEVIAL
nup188_homo                         QQLMEKTKAKVFSAFITVLQMKEMKVSDIPQYSQLVLNVCETLQEEVIAL
nup188_gallus                       QQMMEKTKAKVFSALITVLQMKEMKVNEIPQYSQLVLSVCETLQDEVIAL
nup188_xenopus                      QQLVEKTKARVFAALISALEIKPMKASEIPQYPQLVLNVCETLQEEVVFL
nup188_danio                        QQLMDRTKAKLLSGLILALQIQGLNGGEISQLPQLLLCVCEMVQDEALAL
nup188_tetrao                       QQMMERTKTKILSALISVLQIQGLHGGDSAQLPQLLLSVCETVKDEVLAL
nup188_droso                        EDQHVRAKEACLAIVTKCTHLYTDLLIRDSSIALRFLNSVVGIICSELQH
nup188_anopheles                    ADIHQRAKEALLAIGIKTVELQADRLLQNYTLAAEITRAAVDIAGEEIHA
nup188_ciona                        EQFSEKKRFEHWSKVFLCVSKTYSKSKPDEQERHLMFVSAWKTFLLTKKI
nup188_physcomitrella               SSILKSYTFCSYDQEVILRAKAEARVLIVGMMRKVLAGDVRGISAALLER
nup188_yarrow                       DPEYYG-SSFVYDLEDMNAVFGPSLG---------EFESEIAEANLNLSL
nup188_apis                         CTFGKSLRQTLISLLLGCIQCVKSTLREDISSLEYLLSHSCTIAACELEE
nup188_ostreo                       TLQWMCGKIRDALLSHASAKDLRASGASNVAILEAVAREAATQSPSSIMS
nup188_populus                      --------------------------------------------------
nup188__cryptococcus                ATLAVDLLNLNWSMLDADVALTRSFKLLADSIAAWTEGDVLAMRAALRGA
nup188_ustila                       RLVTHPFFRVEDSLKATVPPEFHRDVFEMVLVCVARIRALLSSKGSMVRP
nup188_celegans                     SGSNDKANLLFSLIRRATVPRKNELLYPNLVHFDVAKLHELFDACLTVNI
                                                                                      

nup188_arabidopsis                  --------------------------------------------------
nup188_rice                         LQLAFIKILSQSHYACSNSEDNNRTSNKPWDTDNTDIFLK----------
nup188_chlamydomonas                VNG--AVAAAHALSSHGGASGSPGAASSPSLGGAGAGAAG----------
nup188_volvox                       VRGGGLLRLLRGAVSESGGGGGAGAAAATVAAAMGVGVVSGLWATVAVGS
nup188_neurospora                   VEAEIALFHAWEYLLLELSVSLLPK-N--ETVAKQMAQVAEQCLDANQRA
nup188_magnaporthe                  VDGQIALFHAWEFLLLELSVCLLPKKN--ESIAIMMAQVAEQCTEASHAP
nup188_gibberella                   VDAQLALFHAWEFLLVELSTCLPKN----DTVEKQMLQVAQQCLNANQGI
nup188_S_par                        VNYEISTAKAWGALITTFVKRNTTPLN--DGFVDLVEHFLKLNIDFTSDK
nup188_scerev                       VNYEISTAKAWGALITTFVKRSTVPLN--DGFVDLVEHFLKLNIDFGSDK
nup188_S_mik                        VNYEISTAKAWGALITTFVKRSTTPLN--DGFINLVEYFLQLNINFGSDK
nup188_S_bay                        VNYEISTAKAWGALITTFVKRSPNPLS--DSFIDLVAHFLQLNIDFGSDK
nup188_candiG                       TVAQVAAAKSWGALITAFIKRKNSIVP--ECYMSLLSDLLQYNIEYGVEA
nup188_kluyver                      VSFQISAAKSWGALLTAFIKKTPKPLQ--ASYVDIVTQLLALNVEHGVEA
nup188_debaryomyces                 LSAQASVAKSFGALLTAFCRRFPSALN--SKFLNLVSHLLKINVSEGVPA
nup188_pichia                       LESQISSAKSFGALLTAYCRRFGGELSG-SKILEFTSHLLKLNITEGIPA
nup188_candiA                       LNSQLASAKSFGALITSFCRKYGAPLH--SRVLDFVNYLLKVNINEGVPT
nup188_pombe                        LDAQAALLRSWSIFICAFVEFVKEDATLPILELKIMKWVLKSLAEDTIDV
nup188_rat                          FDQTRHSLASGSAAEDKDSMETDDCPRPRHKDQRDGVCVLGLHLAKELCE
nup188_mus                          FDQTRHSLASDSAAEDKDSMETDDCPRPRHKDQRDGVCVLGLHLAKELCE
nup188_homo                         FDQTRHSLALGSATEDKDSMETDDCSRSRHRDQRDGVCVLGLHLAKELCE
nup188_gallus                       FDQTRHSLTLGDATDDKDSMETDDASRVKHKDQRDGVCVLGLHLAKELCE
nup188_xenopus                      VDHTRQEVPANDASEDKDSMETEDTGRIRQKDQRDGVCVLGLHLAKGLCE
nup188_danio                        IDSTRHMIQRGDVQED--SMETDSP--HVQKDQQDSVCVLALHLSKELCR
nup188_tetrao                       IDITGH-LSQCDGAEDEDSMETDCP-RGSQKDQRDGVCVLALHLAKELCQ
nup188_droso                        MENSVSLEKSQGLNNSDSSDSKTSTNSLILCLNLLKAVATIFHNDGPG--
nup188_anopheles                    LELAIQAHGLKAKTVSDAIEGKQ-YNSLLLAINLLKQLTISFDQPEAGSA
nup188_ciona                        KDVVLLKNIIGDLMSSILFMSDETSSQTFLSLSTS---------------
nup188_physcomitrella               LRQTMTQVFQLSSFEELVVQYTARGYSHGNQLQVMLMSDLYHHLQGEIVG
nup188_yarrow                       VNSETELSLAWGQLLVVAIDVKIAESLGDIVVALMEISLG------GMIA
nup188_apis                         LKEAAIQLERRKQDHLVKRKDIDCKIDTIDSVTTQKNAEERNAETVRGIR
nup188_ostreo                       ADAVHRLVQAARDMHVEAVAFAPAPLSVAGTAEYGESYLYDSYWIRVATG
nup188_populus                      --------------------------------------------------
nup188__cryptococcus                IAVGEIIAEEYREGDVMLAIQVERLSILAVLLETALDPHEGDHRPDSSLV
nup188_ustila                       NEETIESHKALHASVELFCRHVTDALRIKIEDALRSLQISQQRQVNLQVL
nup188_celegans                     YGVAQYDVLYLNRLLRREIETVYTESGEMKYVQKEMEGVLEYCAEINASL
                                                                                      

nup188_arabidopsis                  --------------------------------------------------
nup188_rice                         --------------------------------------------------
nup188_chlamydomonas                --------------------------------------------------
nup188_volvox                       EPEPDAVSLGPAVREELSGIRSLLLQGAVTTEDIRAAHDDLQVAALHQPH
nup188_neurospora                   QPPDNIFVRLVHARANLALTLLQR--------------------------
nup188_magnaporthe                  KGPEKIFVSLSRAQANLALTLIQR--------------------------
nup188_gibberella                   PGPEHIFLKLVESRANLALVLIQR--------------------------
nup188_S_par                        QMFTQIYLERIELSFYILYSFKL---------------------------
nup188_scerev                       QMFTQIYLERIELSFYILYSFKL---------------------------
nup188_S_mik                        QMFTQIYLERIELSFYILYSFKL---------------------------
nup188_S_bay                        QLFTQIYLERIELAFYILYSFKL---------------------------
nup188_candiG                       PIFTDVYMERLELVFFFLYNIHN---------------------------
nup188_kluyver                      PIFSEIYLLRIELVFYILYSFLQ---------------------------
nup188_debaryomyces                 DFFADVFQGRIELAFFIEYTIYT---------------------------
nup188_pichia                       ELFEQIYHERIELAFFLMYSIYK---------------------------
nup188_candiA                       ESFQSIYTERVELAFYLIYTYFSR--------------------------
nup188_pombe                        NVVQELSAERAALVFRISQQTLAI--------------------------
nup188_rat                          VDEDGDSWLQVTRRLPILPTLLT---------------------------
nup188_mus                          VDEDGDSWLQVTRRLPILPTLLT---------------------------
nup188_homo                         VDEDGDSWLQVTRRLPILPTLLT---------------------------
nup188_gallus                       VDDDGDYWLQITRKVPVLPTIFT---------------------------
nup188_xenopus                      ADEEGDQWQQVLRKLPVLPMLFS---------------------------
nup188_danio                        ADEDGEQWLQVVRKLPVLPSVLS---------------------------
nup188_tetrao                       TDEDGEHWVSVMKKVPVLPSVLS---------------------------
nup188_droso                        ------NWDLPFVSVRLFQRLVR---------------------------
nup188_anopheles                    TAQASARWVSWLVKGKLFQRLLS---------------------------
nup188_ciona                        --------------------------------------------------
nup188_physcomitrella               GRPLPTGPFQRIAAFLLTKEMELLGSIGKFPILEGLHPAYGNGYVYDTKA
nup188_yarrow                       PVFEGVYNARLEVIFHILK-------------------------------
nup188_apis                         ESLPATLAVCMVTQVLRSYIERNTTKCQR---------------------
nup188_ostreo                       CVGSNADDQWGAPEGALADMGRAMS-------------------------
nup188_populus                      --------------------------------------------------
nup188__cryptococcus                QQLSAFVYNIVSSQVFPPIISLRHPDLPP---------------------
nup188_ustila                       EDDLDILVSIFEMTIRRDVGAETAVWLAH---------------------
nup188_celegans                     LSESASERIVSGCTALLNVFSVFAP-------------------------
                                                                                      

nup188_arabidopsis                  --------------------------------------------------
nup188_rice                         ------------------AIQVAAARVFSMLCFTAYKAQPQLMENAYFVV
nup188_chlamydomonas                -------------GGAGGGGMEDP---TLVLGLPPSHPLAQLLSRQPLGA
nup188_volvox                       LQQEQQQQQQSTHGSPTGTHQQSPGGDINMLQLPPTHPLAQLLQRQCLGA
nup188_neurospora                   ------------------LADASHLPKDSTKLLTSITRAINNIEVPFDKD
nup188_magnaporthe                  ------------------LADATPSPKSSSKMVGILWTALSSVEDRFGPD
nup188_gibberella                   ------------------LVKSSVPVKDINQLLSTLVGTMNGVEEPWGPE
nup188_S_par                        -------------------SRKSLKETKIIELMNKIFTVFKSDEVDFIKN
nup188_scerev                       -------------------SGKLLKEEKIIELMNKIFTIFKSGEIDFIKN
nup188_S_mik                        -------------------SGKPLKESKITELLKKIFTIFKSEEIDFTKN
nup188_S_bay                        -------------------SGKSLNERKIIELLNKIFTIFKSDEIDFIKK
nup188_candiG                       -------------------NGQQLPDKNIQKLLAQLLEILKSPEVNFLTN
nup188_kluyver                      -------------------TSMKIPEDKLETLLSQLLAILKSKEVDYLGN
nup188_debaryomyces                 ------------------TPDIKKDLNIVLEIIKGCSELLSASSMNFLKN
nup188_pichia                       ------------------NSEIKKDPVIVFEIVKNSSELLSSPSMNFLVA
nup188_candiA                       ------------------TKSSDIDDKKILEIVKNASTLLSSSSMNFFTN
nup188_pombe                        ------------------PISNEVKEHLQSILLLTWKAITTTKFSIYEDS
nup188_rat                          ------------------TLEVSLRMKQNLHFTEAALHLLLTLARTQQGA
nup188_mus                          ------------------TLEVSLRMKQNLHFTEAALHLLLTLARTQQGA
nup188_homo                         ------------------TLEVSLRMKQNLHFTEATLHLLLTLARTQQGA
nup188_gallus                       ------------------ALEISLRVKQNLHFTEASLHLLLTLARTQQGA
nup188_xenopus                      ------------------ALEVSLRIKQNLHFCEAILHFLFTLAKTHQGA
nup188_danio                        ------------------ALELSLRSKQNLYFTEAALHLLLTLARTPQGA
nup188_tetrao                       ------------------AVELSLRSKRNLYFTEAALHLLLTLARTPQGA
nup188_droso                        ------------------CVSRTLPLFSKQVLSVQLLDVLIVFAKG-HCS
nup188_anopheles                    ------------------ITGTVLPEYGRRKLVTELLNLLILLAES-RCS
nup188_ciona                        -------------------LLLSLVSKQPSNFLSFLPRIVESMQRQFGAS
nup188_physcomitrella               LESELGLEWWSQTETAILPPSVVERSISYLEQANTMASLGHSQLSALRAW
nup188_yarrow                       --------------------SPELKDVDVTEGLKLCWAILESTDVSFLSS
nup188_apis                         --KSSCVQFRQMIPELMTCIGVTLQKYSYLRFSTAALNLLNLIIRSPYAL
nup188_ostreo                       ----------------AQLAETCLLSSITDAQSSAICSLSSFIAAAAFGE
nup188_populus                      --------------------------------------------------
nup188__cryptococcus                --------IHQPVLRILYLVLNNMSNNQSTSATVAAREAVVDAGTVFALE
nup188_ustila                       -----------------VQETQLLQTALRLLGRAPVLRPESINGANTPVN
nup188_celegans                     --------------------VNFFSNKMQIVIFRDACYVLIEMASGVGGS
                                                                                      

nup188_arabidopsis                  --------------------------------------------------
nup188_rice                         NGSEIWRLQTS---------------------------------------
nup188_chlamydomonas                ALAA----------------------------------------------
nup188_volvox                       ALVSRCHVATTDLAQLPGGPEPPVPGTDDYMLSRSRLVALLGPAAGSLNS
nup188_neurospora                   QIS-----YFRTLLKILFVALRGTRHSVNAPAPGASTLSKSGGESSSVAV
nup188_magnaporthe                  QIE-----YYRTLLKTLYIVLRGCRQ-----------------MEPSVST
nup188_gibberella                   SIS-----YYRTLLKALFVTLRAYHTG-------GKKETQDVFEGTTVTV
nup188_S_par                        IGNSSKNNFYRPLLRSVLILLELVSSGDRFIELVSDQLLEFFELVFSKGV
nup188_scerev                       IGKSLKNNFYRPLLRSVLVLLELVSSGDRFIELISDQLLEFFELVFSKGV
nup188_S_mik                        IGGSLKNNFYRPLLRSVLILLELVSSGDHFIELISDQLLEFFELVFSKGV
nup188_S_bay                        IGGSLKNNFYRPLLRSALILLELVTTGDHFIESVSDQLLEFFESVFSKGV
nup188_candiG                       IPENTGSLLYRPILRSILLLLSMVKDGPQFVELNADLLIQTNEESFCKGL
nup188_kluyver                      IAQSNKNNQYRPILRSILMLLTLAKPYPMFSERYSDSLLEVFELAFSKGV
nup188_debaryomyces                 LNEDSGN--YRPLLRILYCSLNIVKDDSGMLIEYLSIFRDLFELIITKAT
nup188_pichia                       LAESSGY--YRPLLRILFCSLNLIKDEFGILLEYFSVFRDLFGLIVTKGT
nup188_candiA                       LAESRGC--YKPLLKLIYCSLKLIKDASLVLAEYLSLFRDLFNAIVIKGT
nup188_pombe                        NGE---MAYYRPLLHVLYNTLNRLLSE------------EKENLSLSVGF
nup188_rat                          TAVAGAGITQSICLPLLSVYQLSSNG----TGQTPSTSRKSLDAPSWPGV
nup188_mus                          TAVAGAGITQSICLPLLSVYQLSSNG----TGQTPSTSRKSLDAPSWPGV
nup188_homo                         TAVAGAGITQSICLPLLSVYQLSTNG----TAQTPSASRKSLDAPSWPGV
nup188_gallus                       AAVAGAGVSQSVCLPLLSVYQLSTNG----AIQTSASSRKSQDAPSWPGV
nup188_xenopus                      AAMAGAGVTQTVCLPLLSVYQLSSNGA--STAQPALSLRKSLDAPSWPGV
nup188_danio                        AAVAGAGVIQSICLPLLSVYEGPANG------ANQAFVRKCQDAPSWPGV
nup188_tetrao                       AAVAAAGVTQTICLPLLCVYEGSSNGASQVNCSVQNFSRKCQDSACWPGV
nup188_droso                        VEFLHCDVGEYLWLKLLPPRELLQSKH--EFTKTTAADAEGWTVEQWWPV
nup188_anopheles                    EELLYSDVGDYLWLKLLPPKELLQRPY--VMAN---ETQQQWQTQDWWPI
nup188_ciona                        SKID----------------------------------------RSQVNL
nup188_physcomitrella               AAVVTVCIFDKQGVRSEAVASELEWNDEDVYRCTEDLCEALESAVVAIGL
nup188_yarrow                       LSGTSR--LYKPVLRSISILVRKALENP--EADMAQVLHGISDIVLAKGS
nup188_apis                         HPINENDIAKLWLSLIPPIDIGNSMLDS----LYDDCPNGQWRCQDWWPL
nup188_ostreo                       LPKMHAGVFTQPASTTTGAPKTLLDGLSRDSRRDLVLNVAERLQKIIVTD
nup188_populus                      --------------------------------------------------
nup188__cryptococcus                SADIVLDSIVRGVQPAFTAVISMIVAVLCEISKLSTMTTAWLDRVQDVNL
nup188_ustila                       PNSAHHVAFMKPLLSLLVAIASQPSSSEELALQGTVNVLASNMLTDSLED
nup188_celegans                     SLVTACQTFHRLVLTLTKLAQVEYPRLLDLREFFAPLFKSMIDLFLQPGE
                                                                                      

nup188_arabidopsis                  --------------------------------------------------
nup188_rice                         ---ISCILDEVDKVN-----------------------------------
nup188_chlamydomonas                -DLAALALGHVSSAS-----------------------------------
nup188_volvox                       SDLLTAALGDVNRTSSLGEALLAQLQAACMLTSVLAQDGKLLKATSGSSS
nup188_neurospora                   TQLTLSILDRVVAQSFRSLVA--LVHEPTSPTTP----------------
nup188_magnaporthe                  VQTILNILDRIVAQGFRALVT--LIHDPETKVAP----------------
nup188_gibberella                   TQTVLNVLDRVVGRGFRALVS--LVHDNETSVSP----------------
nup188_S_par                        YLILSEILCQINKCSTKGLSADHATHFINLEDNT----------------
nup188_scerev                       YLILSEILCQINKCSTRGLSTDHTTQIVNLEDNT----------------
nup188_S_mik                        YLILSEILCQINKCSTKGLNGDHAKQIINLEENT----------------
nup188_S_bay                        YLILSNILCQINKCSTRSSNADHATQIANLEENT----------------
nup188_candiG                       YLLFSNILSEINSMKATS----GQYSIANIDEKI----------------
nup188_kluyver                      NLILSSILFSFTIASNKG----KKVIVPNLADKI----------------
nup188_debaryomyces                 KNLFIEIQNDVYLSRTEKN-----HVPNKMNGRL----------------
nup188_pichia                       RTLLIELQNDVYLSRTNKN-----HKSTKMNERI----------------
nup188_candiA                       QILLIEVQNDVYLARTRKN-----FKSPKMNDRI----------------
nup188_pombe                        VSGLLQLCHRKLSQLFEK------AVINPTIEVY----------------
nup188_rat                          YRLSMSLMERLLKTLRYNFLTEALDFVGVHQERT----------------
nup188_mus                          YRLSMSLMERLLKTLRYNFLTEALDFVGVHQERT----------------
nup188_homo                         YRLSMSLMEQLLKTLRYNFLPEALDFVGVHQERT----------------
nup188_gallus                       YRLSMSLMERLLKTLRYNFLTEALDFVGVHQERI----------------
nup188_xenopus                      YRLTVSLMERLLKTLRYNFLTEALDFVGVHQERI----------------
nup188_danio                        YRLSLSLMESLLKTLRYNFINEALDFVGVHQERI----------------
nup188_tetrao                       YRLCVSLMESLLKTLRYNFINEALDFVGVHQERI----------------
nup188_droso                        YARGIELVTIIYEKHKKCFLEDAFQFVGIHAVFL----------------
nup188_anopheles                    YSKGIHLVRALLSKHGYRFLRDAIFFVGIHEEYL----------------
nup188_ciona                        HAASVHLIKSMKEKASKDS-------------------------------
nup188_physcomitrella               AKDTSNLLPTFMAMQAHLLLIFARWLWNRVTPSSSRKLRLWAVCAKIVRT
nup188_yarrow                       YALANAIQYDVSHKGHSGETVDVDFLI-----------------------
nup188_apis                         YTLGLEFLIGLVTREMPNVYIKSITMFLHSHEYQ----------------
nup188_ostreo                       SASMPSYVSPLANEMATLLSVVTQLWSVSVSSASPQTPAEN---------
nup188_populus                      --------------------------------------------------
nup188__cryptococcus                VGRSLDVLMRAVIVDGQVPLHLSSILLLHLALASN---------------
nup188_ustila                       GQISPLLLSGDPSASHECWRLMLRVLVNLIDNLG----------------
nup188_celegans                     KCVDAKVQLYKTMRFILRTLFEKNSIDTVNEAEEWLLDG-----------
                                                                                      

nup188_arabidopsis                  --------------------------------------------------
nup188_rice                         --------------------------------------------------
nup188_chlamydomonas                -----------PEGRA----------------------------------
nup188_volvox                       GAATTAAALLDPPARAREPATPGDAGPSTSTAPAAAAGGGGGGLLTVVQS
nup188_neurospora                   --------------------------------------------------
nup188_magnaporthe                  --------------------------------------------------
nup188_gibberella                   --------------------------------------------------
nup188_S_par                        --------------------------------------------------
nup188_scerev                       --------------------------------------------------
nup188_S_mik                        --------------------------------------------------
nup188_S_bay                        --------------------------------------------------
nup188_candiG                       --------------------------------------------------
nup188_kluyver                      --------------------------------------------------
nup188_debaryomyces                 --------------------------------------------------
nup188_pichia                       --------------------------------------------------
nup188_candiA                       --------------------------------------------------
nup188_pombe                        --------------------------------------------------
nup188_rat                          --------------------------------------------------
nup188_mus                          --------------------------------------------------
nup188_homo                         --------------------------------------------------
nup188_gallus                       --------------------------------------------------
nup188_xenopus                      --------------------------------------------------
nup188_danio                        --------------------------------------------------
nup188_tetrao                       --------------------------------------------------
nup188_droso                        --------------------------------------------------
nup188_anopheles                    --------------------------------------------------
nup188_ciona                        --------------------------------------------------
nup188_physcomitrella               TVG-----------------------------------------------
nup188_yarrow                       --------------------------------------------------
nup188_apis                         --------------------------------------------------
nup188_ostreo                       --------------------------------------------------
nup188_populus                      --------------------------------------------------
nup188__cryptococcus                --------------------------------------------------
nup188_ustila                       --------------------------------------------------
nup188_celegans                     --------------------------------------------------
                                                                                      

nup188_arabidopsis                  --------------------------------------------------
nup188_rice                         ----------------EVVAIFNLLSSAARYQAQRADVALVWLRVHLPGE
nup188_chlamydomonas                -------------------ASQAPDWGLRRLHAHRLAAAMAATRLLL---
nup188_volvox                       ACWAAISGLLTWCDCRDSRATLQPDWGLRRLHALHIAAALSAARLLLSVL
nup188_neurospora                   ---------------EDLALITAILQACLSVPGIDQCQ--VQILNIMASH
nup188_magnaporthe                  ---------------ADVALLTAILQACLAIPSVDECG--TQILNMMASQ
nup188_gibberella                   ---------------EDLGLLTAILQACLSLPNMDQSQ--TQVLNIMAEH
nup188_S_par                        ---------------QDLLLLLSLFKRITKLNPSKNFN--VILASSLKEV
nup188_scerev                       ---------------QDLLLLLSLFKKITNVNPSKNFN--VILASSLNEV
nup188_S_mik                        ---------------QDLLLLLSLFKKITNLNPSKNFN--VVLASSLNEV
nup188_S_bay                        ---------------QDLLLLLSLFKKITNLNPSKKFN--VILASSLNEV
nup188_candiG                       ---------------QDISLLLNIVVKTQELNPSSEFN--SIFASSLYEV
nup188_kluyver                      ---------------QDLLLLLSLFTKIKELNPSTSFN--AVLASSLNEF
nup188_debaryomyces                 ---------------DDLMLILSILKVFVNMKSSPSLN--YEMASLIDDN
nup188_pichia                       ---------------DDLMIILSLLKVFVKMKSSPNLH--QEMATLVNDD
nup188_candiA                       ---------------DDLMIILSVLKVFVGAQFGSILH--EEIALSIKEN
nup188_pombe                        ---------------GDIVLLNSLHKCIVNSHLIRGLQ--SLYISYINDS
nup188_rat                          ---------------LQCLNAVRTVQSLACLEEADHTVGFILQLSHFRKE
nup188_mus                          ---------------LQCLNAVKTVQSLACLEEADHTVGFILQLSHFRKE
nup188_homo                         ---------------LQCLNAVRTVQSLACLEEADHTVGFILQLSNFMKE
nup188_gallus                       ---------------LQCLNAVRTVQSLACLEEADHTVGFILQLSNFTKE
nup188_xenopus                      ---------------LQCLGAVRTVPSLACLEEADHTVGFLLQLSNFTKE
nup188_danio                        ---------------LQCLNAVRTVQSLACLDEADHTVGFLLQLSNFCKE
nup188_tetrao                       ---------------LQCLNAVRTAQSLACLDEADHTVGFLLQLSNFCKE
nup188_droso                        ---------------EDALLLSKQSLEPSAMYLIKAAVNLVASLTEHHKE
nup188_anopheles                    ---------------MDSLMLAKQSLEPSAFVLILETLQLLCTMVPFEKE
nup188_ciona                        --------------CVGDFIQLSCDHLHVLMKDHDSWEQFSYEKKLFNVE
nup188_physcomitrella               ------------CLKLQLDSHVDFLQQGEELVKELLGAFIIALEVIYTQN
nup188_yarrow                       ---------------EDLRIMVVLLRNLLSFENTCVPVSLAQFALKIQDT
nup188_apis                         --------------LMVASTLLRHTADLLAADLVQSLVALIYIIATQPYV
nup188_ostreo                       --------------DFEPVQRVILVVSTVLAPRTSASGSPSREAASLVNP
nup188_populus                      --------------------------------------------------
nup188__cryptococcus                ------------PTSVEKLAVSGILPAYSDNAIVAEAELGRIEAPPSAYN
nup188_ustila                       -------------AGSDSPNWRGVSARFVETDVYGFVRVYQKQIDRAMNL
nup188_celegans                     ---------------LIAPLETPSSDEIVNIVDKMADEIARHLEGSIADL
                                                                                      

nup188_arabidopsis                  --------------------------------------------------
nup188_rice                         QSTRAQADSDNSAH------------------------------------
nup188_chlamydomonas                --------------------------------------------------
nup188_volvox                       QSVRPVLTAPSSAPAAAAGSGGAVSTPARTPIGLGSVLGTPIAVTPVATG
nup188_neurospora                   DVFQVATSLFSWADKLTDK-------------------------------
nup188_magnaporthe                  DVLHVAMSLFSWADRLAE--------------------------------
nup188_gibberella                   QVLHAVSSLYSWADRLSD--------------------------------
nup188_S_par                        GTLKVILNLYSSAHLVRI--------------------------------
nup188_scerev                       GTLKVILNLYSSAHLIRI--------------------------------
nup188_S_mik                        GTLKVILNLYSSSHVMRI--------------------------------
nup188_S_bay                        GTLKVILNLYSSAHLVRI--------------------------------
nup188_candiG                       GTLQVMLNLYSSSHLYLV--------------------------------
nup188_kluyver                      GTLKSLLNLYYSSYLFRS--------------------------------
nup188_debaryomyces                 GTIKALLNLYSLSHLIEV--------------------------------
nup188_pichia                       GTIKSLFNLYSFSHSIEV--------------------------------
nup188_candiA                       GTINSLLNLYSFAHSIEV--------------------------------
nup188_pombe                        FSVDNCLRLFSWSHSLLV--------------------------------
nup188_rat                          WHFHLPQLMRDVQVNLGYL-------------------------------
nup188_mus                          WHFHLPQLMRDVQVNLGYL-------------------------------
nup188_homo                         WHFHLPQLMRDIQVNLGYL-------------------------------
nup188_gallus                       WHFHLPQLMRDMQVNLCYL-------------------------------
nup188_xenopus                      WHFHLPQLIKDVQVNLCYL-------------------------------
nup188_danio                        WQFHLPQLLRDVQVNLCYL-------------------------------
nup188_tetrao                       WQLHLPKLLHEVQVVAPQLRGRRRSSGRSQSSSVSLFKGELVLPVSDVHV
nup188_droso                        WKQDSDLSLANLMRAVQSL-------------------------------
nup188_anopheles                    WRLEHSQSLLNLMRCTQFL-------------------------------
nup188_ciona                        TSLLVIRALEFLFED-----------------------------------
nup188_physcomitrella               GSTAENAEERTIEGGHEMGDAFSDVTLMGLGFLPG---------------
nup188_yarrow                       GSIRSLLSLYSYSQEIDP--------------------------------
nup188_apis                         WNSIQPNVCETLIKCMYLAYDN----------------------------
nup188_ostreo                       LLTAMLFAIRAWRAGMQSAKT-----------------------------
nup188_populus                      --------------------------------------------------
nup188__cryptococcus                SAHSSWCGMLLVVKALLTT-------------------------------
nup188_ustila                       NELHARLASMSGVLSHPSSIHDR---------------------------
nup188_celegans                     PKHRKAAGIMLANDLIHEDLK-----------------------------
                                                                                      

nup188_arabidopsis                  --------------------------------------------------
nup188_rice                         --------------------------------------------------
nup188_chlamydomonas                --------------------------------------------------
nup188_volvox                       PRGSRQGAGGGSSTAAAAAGDGGG--GVAADPAYLPFVVSLARQLAAWVR
nup188_neurospora                   ------------------------------SGDPIYGELSLLFLLELSAM
nup188_magnaporthe                  ------------------------------DGDPIYGELSLLFLLELSTV
nup188_gibberella                   ------------------------------QGDPIYGELSMLFLLELSTL
nup188_S_par                        ------------------------------NDEPILGQITLTFISELCSI
nup188_scerev                       ------------------------------NDEPILGQITLTFISELCSI
nup188_S_mik                        ------------------------------NDEPILGQITLTFISELCLV
nup188_S_bay                        ------------------------------NDEPVLGQITLTFISELCSI
nup188_candiG                       ------------------------------NDEPILGQLSLSIIAELCMI
nup188_kluyver                      ------------------------------HDEPLFAELTLSFISELVTI
nup188_debaryomyces                 ------------------------------NDEHIFAQLSLMFIQELMTI
nup188_pichia                       ------------------------------NDEHIFAQLSLMFIQELMEI
nup188_candiA                       ------------------------------NDEFIFARLSLMYLLELMSV
nup188_pombe                        ------------------------------DGQPYFADAALSFLLICSSS
nup188_rat                          ---------------------------CQACTSLLHSRKMLQHYLQNKNG
nup188_mus                          ---------------------------CQACTSLLHSRKMLQHYLQNKNG
nup188_homo                         ---------------------------CQACTSLLHSRKMLQHYLQNKNG
nup188_gallus                       ---------------------------CQACTSLLHSRKMLQHYLQTKNG
nup188_xenopus                      ---------------------------CQACTSLLHSRKMLQHYLQIKNG
nup188_danio                        ---------------------------CQTCTYLLHSKKMLHHYLQAKNG
nup188_tetrao                       SAAQQEDASSLPTGRLLSLYAAGKTRRSRSARPNVHDLSSCDFFFQVKNG
nup188_droso                        ---------------------------LCHTSSLFHQQKNLKCLLAGRRS
nup188_anopheles                    ---------------------------MDHSISLLYRPKILKRLTTGTAD
nup188_ciona                        --------------------------------------------------
nup188_physcomitrella               --------------------------LCTAVEHPLYANLALAGINLLIKG
nup188_yarrow                       ----------------------------------VFGELTLLFLLELLQN
nup188_apis                         ------------------------------TVNLLLRPRILKFIIDGISV
nup188_ostreo                       -----------------------------VQPSYELGQSALPLIPLICQA
nup188_populus                      --------------------------------------------------
nup188__cryptococcus                -----------------------------LPDTATFTRTDVVPFLRVTSA
nup188_ustila                       -----------------------------FGDGNVGAAVSLEQLEEIELI
nup188_celegans                     ------------------------------GNKKICNHFSKSGVPRILCE
                                                                                      

nup188_arabidopsis                  --------------------------------------------------
nup188_rice                         --------------------------------------------------
nup188_chlamydomonas                --------------------------------------------------
nup188_volvox                       ALVTSGLPQCPPAAAAQITDGLAGALLLALRPLLPESAVAVSELQLLQAG
nup188_neurospora                   PAIAEQLACDG---------------------------------------
nup188_magnaporthe                  PAVAEQLALDG---------------------------------------
nup188_gibberella                   PLIAEQMACDG---------------------------------------
nup188_S_par                        EQIAAKLINSG---------------------------------------
nup188_scerev                       EPIAAKLINSG---------------------------------------
nup188_S_mik                        DQISAKFINSG---------------------------------------
nup188_S_bay                        EQIADTFINSG---------------------------------------
nup188_candiG                       REVAEKLITNG---------------------------------------
nup188_kluyver                      EEVAQKIIDNG---------------------------------------
nup188_debaryomyces                 EVMAERLISSG---------------------------------------
nup188_pichia                       EIIAEKMVSEG---------------------------------------
nup188_candiA                       NIIAEKVIASG---------------------------------------
nup188_pombe                        PAGAEQIVMNG---------------------------------------
nup188_rat                          DGLPSAVTPRVHRPS------TTTTVLATPSGCSSKQPIAD----TEASE
nup188_mus                          DGLPSAVTPRAQRPSTTTTTTTTTTALATPAGCSSKQPTAD----TEASE
nup188_homo                         DGLPSAVAQRVQRPP--------SAASAAPS--SSKQPAAD----TEASE
nup188_gallus                       DSLPSSVTPRVQRNP----------------QASSKHPSPE----SEAAE
nup188_xenopus                      ETMSSTATPRGQRTP----------------QTPSKQPTAE----SEALE
nup188_danio                        EGLPQGPHPQRALQP-----------------ASKELLEGE----REEAE
nup188_tetrao                       EALPPGPLPRAQRPP----------------HTPSKKPAGGGETGREEAE
nup188_droso                        QL-----EILRSTEA--------------------------------LIV
nup188_anopheles                    AVGFIVSELEMDPST--------------------------------IDT
nup188_ciona                        --------------------------------------------------
nup188_physcomitrella               FIAPTTWMPILQNHFP----------------TQSLIRRIHADVNSESPR
nup188_yarrow                       DQLSEQVVLNG---------------------------------------
nup188_apis                         ESAEELESCDKRLPS-----------------------------------
nup188_ostreo                       AAGDSGTNNAKASTTS-----------------------------SVALM
nup188_populus                      --------------------------------------------------
nup188__cryptococcus                QMIRAMSWDGETPLTEP---------------------------------
nup188_ustila                       STLLYSLTHIEG--------------------------------------
nup188_celegans                     ELLHIDFDWNIVTAAR----------------------------------
                                                                                      

nup188_arabidopsis                  --------------------------------------------------
nup188_rice                         ----------EQSSKYFVLNPSGSNPRLVEQILGYIGRSTELMDRSPSIL
nup188_chlamydomonas                -------------AALCELAAAGGLSPLLAAQLLLESTRHLATHECR---
nup188_volvox                       DRQQLAASLLSTIPQLCDLAASGCISTSLAAQLLLESTRHLATHDWLSLL
nup188_neurospora                   ------LLDHITSANLAGFMRRPNVGPLADNAGAARCYSIWAKGILPLLL
nup188_magnaporthe                  ------LLGHLTSARLANSMRRPNVSPFANTAGAQRCYSIWTKAVLPLMI
nup188_gibberella                   ------ILSNILSANLTKFMLKSNISPYSDSPVVQRCYGIWAKGLLPLML
nup188_S_par                        ------LYSVLLESPLSVAIQQGDIKPEFS----PRLHNIWSNGLLSIVL
nup188_scerev                       ------LYSVLLESPLSVAIQQGDIKPEFS----PRLHNIWSNGLLSIVL
nup188_S_mik                        ------LYSVLLESPLSVAIQQGNIKPELS----PKLHNIWSNGLLSIIL
nup188_S_bay                        ------LYTVLLESPLSVAIQQGDIKPELS----PRLHNIWSNGLLSIIL
nup188_candiG                       ------LFTVLVESPLSVALQRNAIKTSSQ----PRIHYIWSNGLLSITL
nup188_kluyver                      ------LFSVFLESPISVSIQQSGARPELS----PRLHNIWSNGIISIIL
nup188_debaryomyces                 ------MFLVIVQSKISSPIESGGVNTLIS----PHYHRIWTNGILPIFL
nup188_pichia                       ------LFVVIVESPISSPIRAGSTSVASG----AQYHSIWTNGILPIII
nup188_candiA                       ------LFLVLLESPISRPIRTGGVSISHG----IHYHRLWTNGILPIII
nup188_pombe                        ------FFYSIMESPLSTALSTGGLGLDGS----SIQYKIWIRGILPLLF
nup188_rat                          QRALHTVQYGLLKILSRTLAALRHFTPDVCQILLDQSLDLAEYNFLFALS
nup188_mus                          QRALHTVQYGLLKILSRTLAALRHFTPDVCQILLDQSLDLAEYNFLFALS
nup188_homo                         QQALHTVQYGLLKILSKTLAALRHFTPDVCQILLDQSLDLAEYNFLFALS
nup188_gallus                       QKALLMVQYSLLKILSKSLAALRHFTPDVCQILLDQSLDLAEYNVLFVLS
nup188_xenopus                      LRQLRSVQHSLLKILGKTLATLRAFTPDLCQILQVQPLDLAQYNLLFALS
nup188_danio                        SKALQAVQCSLLKILSKTLATLQHFTPDCCQILLDQAMDLAEYRTLFVLS
nup188_tetrao                       QKAVLAVQCSLLKILSKTLAALQHFTPDCCQILLDQCMDLAEYKTLFVLS
nup188_droso                        DDELISACNDLTDIIISCVKALLRFSPDLMELLCCSAYEPSKHSILLDVK
nup188_anopheles                    SDELVGAMNNLIEIITLCAKCLLCFSPPLLSLLCDVEFIPSQWCPLIEIQ
nup188_ciona                        ------KNGINQSWLTAVSHESTIHMIMMILVKMITSQRDKEADLKCRLS
nup188_physcomitrella               VALNICLSLARMRVGAEMLQNTGIFSHLLTLSKQLQDNKVISSSMEGPFS
nup188_yarrow                       ------LVGALTEAPISREIQKGSLH-------QGRLYYIWIRGILPIML
nup188_apis                         -GELKLLVNKLIIINTTCALSFVHFSPRLNTLVDTIYTQDFCYTPMAEMN
nup188_ostreo                       LLADIASDLLPTSALLQVLSTYKIMPALRPATGDDDVDSVTIAALNTCLS
nup188_populus                      --------------------------------------------------
nup188__cryptococcus                -ALEEMELVADIFFGVACALGPKSLDDFALPALNLLKGIRFAFSHPRLLS
nup188_ustila                       -EQCWHSHGARSERDVAVPSIVQHLAVTSAGTVQPLVHLLQHPNELTSLL
nup188_celegans                     ------KEGGGGVAGVNQAEHISNYNLFISILTFLTRYGTSESGWHVLAE
                                                                                      

nup188_arabidopsis                  --------------------------------------------------
nup188_rice                         SGVLDLLKALWESGAQFIYILEKLRSSRTFWENLSCCIRAAFA-------
nup188_chlamydomonas                -----------RAHRRCTTVVHAAA------------VQQRAA-------
nup188_volvox                       LNHLDLGQHILAAASRAAALAAAAASGGGLSGGGSASLQGGDA-------
nup188_neurospora                   NMLGALGATIAPEIAYVLNQFPNLLRAAVDRFEAPGTHRTFSPSKSVSIS
nup188_magnaporthe                  NILSALGSTIAPEVAFVLSWFSGLLDASVQRWEAPGLSRTSTR-------
nup188_gibberella                   NLLTALGATIAPEVAYVLNQFPHLLEASVDRFEAPGASRTQSR-------
nup188_S_par                        FLLSQFGIKVLPETCLFVSYFGKQIRSTIYNWG--DNKLAVSS-------
nup188_scerev                       LLLSQFGIKVLPETCLFVSYFGKQIKSTIYNWG--DNKLAVSS-------
nup188_S_mik                        LLLSQFGIKVLPETCLFVSYFGKQIKSTIYNWG--DNKLAVSS-------
nup188_S_bay                        LLLSQLGIKVLPETCLFVSYFGKQIKSTIYNWG--DNKLAVSS-------
nup188_candiG                       ILLSNFGSKILPETYLFISYFSNQIGNVLSSWF--DSNMSVST-------
nup188_kluyver                      QLLSKFGSGILSEVCLFVSYFSKQIDLAVGGWS--SDSLSITQ-------
nup188_debaryomyces                 TALSRLGPSIIPEVSLALQAFGKQIESCIESWSKDSSTIRITS-------
nup188_pichia                       SSLHKLGPSVIAEVCVALQLFGKQIESCIESWAKDSSTIRIST-------
nup188_candiA                       TSLFKLGASVVPEVCVVLQLFGKQTQYCIESWSRDSSSSKVST-------
nup188_pombe                        NIVKFLGNRIMNDMREFVLLAFPQIQYALLNWCQPPSSISLAS-------
nup188_rat                          FTTPTFDSEVAP--SFGTLLATVNVALNMLGELDKKK-ESLTQAVGLSTQ
nup188_mus                          FTTPTFDSEVAP--SFGTLLATVNVALNMLGELDKKK-ESLTQAVGLSTQ
nup188_homo                         FTTPTFDSEVAP--SFGTLLATVNVALNMLGELDKKK-EPLTQAVGLSTQ
nup188_gallus                       FTTPAFDSDVAP--SFGTLLATVNVALNMLGELDKKK-EPFPQAAGLN-M
nup188_xenopus                      FTTPAFDADVTP--SFGTLLATVNVTLSMLGEMDKKKDHPLGQVLGETNS
nup188_danio                        FSTPAFDSDVAP--SFGTLMATINVALSMLGEIEKKK-EPLIS-------
nup188_tetrao                       FTTPAFDPDVAP--SFGTLLATINVALSMLSEMEKKK-EPVSLSIASLTS
nup188_droso                        FGAPKLNEENLT-LTFGIVLNLVNIYVKALNMQNHGFSEVPLNSLPNVEH
nup188_anopheles                    FGAPKLSNDNYSQLSFGSLLQAVCIFTKVLNLQHYSFHETPLNELPAQEG
nup188_ciona                        TSILRLLTKISTHVETARMIKQTNILPELCLALSSAYVDNKKK-------
nup188_physcomitrella               VWPNRDQPSEGHMWRLQLAVVTALIRSGGEKILGGSLVESAFTYVAALKE
nup188_yarrow                       TVLVRLGGRISPEITMLLSFFQLQIETAIRNLMEPVTISLSFV-------
nup188_apis                         FGPPHMSMSSGPRLTYGTIISSTQLFTQALHYRSQPISSSSGSLSKQTDK
nup188_ostreo                       LSKSDQGAEILLASDTVRLLAILCVESNKAERHNTTNHDIYCSALRVTAM
nup188_populus                      --------------------------------------------------
nup188__cryptococcus                TLLVPSSEEEKGKLEEELALIDDEKDADLFDVKRTPIIAGRTTTLMR---
nup188_ustila                       GLDPAAAEATNVVQDAAATKIRTIVCVLIASLWNYTSCALVLCRGSD---
nup188_celegans                     LAVSEILAEMPPFIEPPKELFLKPETVKVKGTSAHAYANALDLG------
                                                                                      

nup188_arabidopsis                  --------------------------------------------------
nup188_rice                         --------------------------------------------------
nup188_chlamydomonas                --------------------------------------------------
nup188_volvox                       --------------------------------------------------
nup188_neurospora                   GGPNNNKDMS----------------------------------------
nup188_magnaporthe                  GAPR----------------------------------------------
nup188_gibberella                   ASPH----------------------------------------------
nup188_S_par                        --------------------------------------------------
nup188_scerev                       --------------------------------------------------
nup188_S_mik                        --------------------------------------------------
nup188_S_bay                        --------------------------------------------------
nup188_candiG                       --------------------------------------------------
nup188_kluyver                      --------------------------------------------------
nup188_debaryomyces                 --------------------------------------------------
nup188_pichia                       --------------------------------------------------
nup188_candiA                       --------------------------------------------------
nup188_pombe                        --------------------------------------------------
nup188_rat                          AEGTRTLKS-----------------------------------------
nup188_mus                          AEGTRTLKS-----------------------------------------
nup188_homo                         AEGTRTLKS-----------------------------------------
nup188_gallus                       QEGTKTLKS-----------------------------------------
nup188_xenopus                      TVDNKNIKS-----------------------------------------
nup188_danio                        SEDTQALKS-----------------------------------------
nup188_tetrao                       LEEILALKS-----------------------------------------
nup188_droso                        SGDNDDPE-------VCVGNQTNR--------------------TFSKPL
nup188_anopheles                    TEQDDTIDGSLTMGLLSRGNRSALGESPSPAGSPSDGSRLGKRVQFAKTL
nup188_ciona                        --------------------------------------------------
nup188_physcomitrella               LLLSSLRAPVPG--------------------------------------
nup188_yarrow                       --------------------------------------------------
nup188_apis                         TDSAKKEWEHAAP-------------------------------------
nup188_ostreo                       LAGSPLAVHS----------------------------------------
nup188_populus                      --------------------------------------------------
nup188__cryptococcus                --------------------------------------------------
nup188_ustila                       --------------------------------------------------
nup188_celegans                     --------------------------------------------------
                                                                                      

nup188_arabidopsis                  --------------------------------------------------
nup188_rice                         -----------------------------SYPIDSVETVDEKKSLRYCCL
nup188_chlamydomonas                -----------------------------ADAG-----AALDLLLALEP-
nup188_volvox                       -----------------------------AAAAGDLGMLTLALAVAQAPD
nup188_neurospora                   ------------------------GFITLTAISEIHSLALLTRVLSVIRM
nup188_magnaporthe                  -------------------------HVTLLAVSEIHSLALLTRVLDALRQ
nup188_gibberella                   -------------------------YLTLVAISEVHSLALLTRVLAALRV
nup188_S_par                        -----------------------------SLIKETNQLVLLQKMLNLLNY
nup188_scerev                       -----------------------------SLIKETNQLVLLQKMLNLLNY
nup188_S_mik                        -----------------------------SLIKETNQLVLLQKMLDLLNY
nup188_S_bay                        -----------------------------SLIKETNQLVLLQKMLNLLNY
nup188_candiG                       -----------------------------ALVNETKQIILLQKMLEAINK
nup188_kluyver                      -----------------------------AYIQETSQIILLQKMLDKLEY
nup188_debaryomyces                 -----------------------------SMISETSQILLLFKMLQSLNI
nup188_pichia                       -----------------------------STVAETSQILLIYQSLVSMNV
nup188_candiA                       -----------------------------ALVAETSQILLIYDLLKSMDV
nup188_pombe                        -------------------------------IDESFMIVLLFDLLQQFN-
nup188_rat                          ---------------------------LLMFTMENCFYLLISQAVRYLRD
nup188_mus                          ---------------------------LLMFTMENCFYLLISQAVRYLRD
nup188_homo                         ---------------------------LLMFTMENCFYLLISQAMRYLRD
nup188_gallus                       ---------------------------LLMFTMENCFYLLISQAVRYLRD
nup188_xenopus                      ---------------------------LLLFIMENCFYLLISQAVRYLRD
nup188_danio                        ---------------------------LLMFSMENCFYVLVSQAVRCLKD
nup188_tetrao                       ---------------------------LLMFTMENCFYVLISQAVRYLKD
nup188_droso                        SNVSISTGTCP-----ASELLSNMDGQLCLLALEHLLMLVASQAICIIRS
nup188_anopheles                    SMTSVSSYTSTNAITLSNELLTHLDTKRCVCGLEYVLTLLTSQSLFALKD
nup188_ciona                        -----------------------------WLEVYHLNIIMTSQLLECLS-
nup188_physcomitrella               ---------LDTQGRKKAKLQQPRTTISALQEVQHVMSLICELANHQLTW
nup188_yarrow                       --------------------------------DELQQIVVLLQVVPNDLK
nup188_apis                         ----------------------EDRRMHSSKDLRRIIHAASGSTSRSSSN
nup188_ostreo                       --------------------------VDVGADLVRFCAALEARMLAALAP
nup188_populus                      --------------------------------------------------
nup188__cryptococcus                -----------------------------IARTVLLTLVVITRAWEALRE
nup188_ustila                       ----------------------------AWPSTESGRAIVRPTTRTSTVR
nup188_celegans                     ---------------------------------LHFCKQMCTKTKWKKQS
                                                                                      

nup188_arabidopsis                  --------------------------------------------------
nup188_rice                         G---TIFEIMSYELFLQGKLLTETKTSDPAP-------------------
nup188_chlamydomonas                ------------------RLLLA---------------------------
nup188_volvox                       GARALYDRGIVDQLVAAGRHLLSGTGGRLAAFSVIAVTGTGPYRPGVDGT
nup188_neurospora                   TNVGGHS-----------ARDIPQITGGWEDEARQNLLENVEFWLGSRKV
nup188_magnaporthe                  NNN----------------RDIAEVQ--WDGST---LLENIEFWLSRPKL
nup188_gibberella                   NNN----------------RDIPDVE--WDSAN---LLENVEFWLSTKKL
nup188_S_par                        QELFIQP--KNS---DDEEEAVELVIGLDSEHDKKKLSAALSKFLTHPKY
nup188_scerev                       QELFIQP--KNS---DDQQEAVELVIGLDSEHDKKRLSAALSKFLTHPKY
nup188_S_mik                        QELFIQP--DNS---NDQKKAVELVIGLDSDHDKKKLSAALSKFLTHPKY
nup188_S_bay                        QELLSES--KNS---DDKDRVVELVIGLDSDYDKKRLSAALSKFLTHPKY
nup188_candiG                       VNSVSTS--RNNSTVQNPD-NVKQIPGLVSEQDYKQLNSALKKLLTHPKY
nup188_kluyver                      QRYLSVN--GSKLKVIDEEEIIELFPGLDTSSERNDLANVLKHLLTHPKY
nup188_debaryomyces                 NDYLNQAAIARNIETASHTIDMQLLPGLETESKRDDFVECINNLLKHPKF
nup188_pichia                       GEYLNESGAVEGVD--VEVIDMKVLPGLSSESKRDEFVDCLNNLLKHPKF
nup188_candiA                       NEYLKSIENVVIDD----TIDMRIFPGLESESRREDFVDCIENLLKHPKF
nup188_pombe                        ---------------------PALLQEIRLAELKIEMLGGIDYLISHPNF
nup188_rat                          PAVHPRD---KQRMKQELSSELS------------TLLSSLSRYFRRGA-
nup188_mus                          PAVHPRD---KQRMKQELSSELS------------TLLSSLSRYFRRGA-
nup188_homo                         PAVHPRD---KQRMKQELSSELS------------TLLSSLSRYFRRGA-
nup188_gallus                       PAVHPRD---KQRMKQELSSELS------------TLLSSLSRYFRRGG-
nup188_xenopus                      PSVHPRD---KQRMKQELSSELS------------TLLSSLSRYFRRGG-
nup188_danio                        PAVSHRD---KQRLKQELSSELS------------TLLSTLFRFFRRGS-
nup188_tetrao                       PAIVPRD---KQRLKQELSSELVRR----PFSWRLASASTLTGWLFSASR
nup188_droso                        PNLETLW---KQIVRRDISNELLIFNEFVRRKVILDYKENRSPWLRRKHG
nup188_anopheles                    TNLSQRE---KQLIKRELSTELLIFHDFVKKRILKDAKCILS---RKKHG
nup188_ciona                        --------------------------------------------------
nup188_physcomitrella               GRTLPESITEFEEMSLHLLAYIAREGLVRSGVYHSFHVGIQCHPVQKEEI
nup188_yarrow                       DTYKP------------------------------IILDGIAYLQKHPKL
nup188_apis                         VGSEFLAYVSGLDVTVPLLSSPRLVRRPYDPLICENTILSRATALTSGRH
nup188_ostreo                       KEITLATLKEVEVTALFFSRLASTFGAQWQVSSPEGQMRCRVACVSFLRW
nup188_populus                      --------------------------------------------------
nup188__cryptococcus                AIEPEQVEDNVLLTDDETSGGTSSDPVGIVNDIYVLTQNILERLPSLTPT
nup188_ustila                       IATLGTLLDLSTHLTDYIRTNKQKLTAEDKGRFSATLEQALGLAATQAAI
nup188_celegans                     LKVLAFVQRLGEVFQQLMRAEIECDCLETAKALVYEISINDEALIG----
                                                                                      

nup188_arabidopsis                  --------------------------------------------------
nup188_rice                         ----------------------------VGSKEQKEPSVAPCPSDIVLK-
nup188_chlamydomonas                ----------------------------------VLPPGGDCAQPLTLSG
nup188_volvox                       YASTA------------------GRSRFLGSGGPLLPDTCDVVQPLTLAG
nup188_neurospora                   LR---------------------------ERLVPLGQREMEWRSQKAS--
nup188_magnaporthe                  LR---------------------------ESLVPLGSREVEWRATKVVGA
nup188_gibberella                   LK---------------------------ERLMPLGQREMDWRGMKPA--
nup188_S_par                        LN---------------------------SRIIPTTLEEQQHLEDESR--
nup188_scerev                       LN---------------------------SRIIPTTLEEQQQLEDESS--
nup188_S_mik                        LN---------------------------SRIIPTTLEEQQHLEDESK--
nup188_S_bay                        LN---------------------------SRIIPTTLEEQQLLEDESK--
nup188_candiG                       LN---------------------------SRIVASTTDEQHMLEEISR--
nup188_kluyver                      MN---------------------------SRIIATTPDKQKMMEDEVY--
nup188_debaryomyces                 LS---------------------------SRILPCSPEEQRMVEGGDVT-
nup188_pichia                       LT---------------------------SRVAPSSIDEHRIIKKGGKD-
nup188_candiA                       LS---------------------------SRIIPSSVEEQQIIERGGKV-
nup188_pombe                        LS---------------------------SLAIPASLYEQEYAIDVIGIP
nup188_rat                          ---------------------------------PSSPAAGVLPSP---QG
nup188_mus                          ---------------------------------PSSPAAGVLPSP---QG
nup188_homo                         ---------------------------------PSSPATGVLPSP---QG
nup188_gallus                       ---------------------------------PSSPASGVLPSP---QG
nup188_xenopus                      ---------------------------------PSSPAGGLMPSP---QP
nup188_danio                        ---------------------------------PSSPASGLLPSP---QT
nup188_tetrao                       APFCP-----------------ACLATSAGDRHPLQPAASFLPLSPRLPH
nup188_droso                        LCKLK-------------------------CVDPVRSSSSSSRSSEIVRR
nup188_anopheles                    VVPIINDPYAAAPDHDTDNDDEADRTTGGGKSASDRSKTSAAQQSKKQSS
nup188_ciona                        --------------------------------------------------
nup188_physcomitrella               IAHGRPSFVGSCAGWFALCAKGSTVKESNGAASPPPKVAPQAAAASPTRS
nup188_yarrow                       LAS---------------------------LTTVGNTQEQQLHEDVNAN-
nup188_apis                         VTKGIS-------------------NNDSPVVAKYQKFSDPWFESMDENN
nup188_ostreo                       FAAPQVVG---------------GLRCPRKTRADETLAAKPPATRATQAW
nup188_populus                      --------------------------------------------------
nup188__cryptococcus                LGG-------------------------QYKLTPSADATQAIRDIATQLL
nup188_ustila                       WAAGRS----------------------KDHTEPARLEHMARQELESGLS
nup188_celegans                     --------------------------------IIDGDQVLRQLKLAEDSK
                                                                                      

nup188_arabidopsis                  --------------------------------------------------
nup188_rice                         WFDSTTMEDLVNHLSSNGYQNDLLHRAKAYKY------------------
nup188_chlamydomonas                LVELEAALFLLGQLAPYLGGWHLVLPASLVNF------------------
nup188_volvox                       LVELEAALFLLGELTAYLGGWHMVLPASLLNFRTAVSTLLTWLAQPTLSK
nup188_neurospora                   EGSACENKLEEKAVEMLSGVAEVLALGEAEEGA-----------------
nup188_magnaporthe                  DADKVESKLEEKVVSLMESVKTILNDEMD---------------------
nup188_gibberella                   -AGAYDSLLEEKAVAQLDAIRDVLSDEAEN--------------------
nup188_S_par                        -----RLEFVKGISRDIKTLQDSLFKDV----------------------
nup188_scerev                       -----RLEFVKGISRDIKALQDSLFKDV----------------------
nup188_S_mik                        -----RLEFVKGISRDIKVLQDSLFKEV----------------------
nup188_S_bay                        -----RLEFVKGISRDIRTLQDSLFKGA----------------------
nup188_candiG                       -----RNELSTIISNQIKEIQDLLFETL----------------------
nup188_kluyver                      -----RNQLLHSITKQISELQSSLMSDL----------------------
nup188_debaryomyces                 -----YRKFINNSIDEIRELKAFFNQ------------------------
nup188_pichia                       -----YDNFVNELIQEIRDLKDFLN-------------------------
nup188_candiA                       -----FEKFVHSLIDEIRDFKDYFN-------------------------
nup188_pombe                        KELESDQLTKETKTSQFAKLIRIQLDKLRALLEH----------------
nup188_rat                          KA-TSLSKASPESQEPLIQLVQAFVRHVQR--------------------
nup188_mus                          KA-TSLSKASPESQEPLIQLVQAFVRHVQR--------------------
nup188_homo                         KS-TSLSKASPESQEPLIQLVQAFVRHMQR--------------------
nup188_gallus                       K---SASKLGPEGQEPLFQLVQAFVRHVQR--------------------
nup188_xenopus                      KG-ASAAKVVPEAQEPLIQLVQAFVRHVQR--------------------
nup188_danio                        KPPTPGSKVTPEGQEPFIQLVQAFVRQVQR--------------------
nup188_tetrao                       RAPRRSTKVRSRSSSWFRPLLGWCSDRWTLGRSGSTSLLWRRD-------
nup188_droso                        SNTNNELRVNVVRRLHLQQQQRTPPPQNFDMSSD-------LSPIAAAQG
nup188_anopheles                    ASAQHSMRINVVRKMHLQHQQHQGTEQQSGSSSSSSSAGNVLSPIAGSSG
nup188_ciona                        ------HDFVDDALDFIGVHSDRMCQ------------------------
nup188_physcomitrella               SSSLSGSGLITSGSLPSITSSVTYTEYSDLVAINVYRLVLLLLNFNCKQV
nup188_yarrow                       ----GISKLVTKILDRLAEVATLGGEGIEEY-------------------
nup188_apis                         TRFALEINLVLILYQALEGVRSPRIALRDRQLIARETVTELGVFFDFLEH
nup188_ostreo                       FQATARGDSVREPTSPLIGTAPHGSPIADASTRKTGNAYSEAVAVALYRA
nup188_populus                      --------------------------------------------------
nup188__cryptococcus                ESSALVSFTQLLLRHTLLAPEEQDIEQDTSMDLDGDSVSVKRRLSLSQGG
nup188_ustila                       RDIVSALRAAEEVVGAQGNLFSLITTFVESKLNSSRF-------------
nup188_celegans                     TVKSNARRQFINKGSTFGAPRQLYSTLQPV--------------------
                                                                                      

nup188_arabidopsis                  --------------------------------------------------
nup188_rice                         --------------------------------------------------
nup188_chlamydomonas                --------------------------------------------------
nup188_volvox                       SFGVDCRPRTAREAALAATPAAGIPNTDGWFRACTFGTAAGGQAAGATAA
nup188_neurospora                   --------------------------------------------------
nup188_magnaporthe                  --------------------------------------------------
nup188_gibberella                   --------------------------------------------------
nup188_S_par                        --------------------------------------------------
nup188_scerev                       --------------------------------------------------
nup188_S_mik                        --------------------------------------------------
nup188_S_bay                        --------------------------------------------------
nup188_candiG                       --------------------------------------------------
nup188_kluyver                      --------------------------------------------------
nup188_debaryomyces                 --------------------------------------------------
nup188_pichia                       --------------------------------------------------
nup188_candiA                       --------------------------------------------------
nup188_pombe                        --------------------------------------------------
nup188_rat                          --------------------------------------------------
nup188_mus                          --------------------------------------------------
nup188_homo                         --------------------------------------------------
nup188_gallus                       --------------------------------------------------
nup188_xenopus                      --------------------------------------------------
nup188_danio                        --------------------------------------------------
nup188_tetrao                       --------------------------------------------------
nup188_droso                        -------AAMTTSLDGRKRLYPAQQAGDAFLEDEL--AAIELQYFPP---
nup188_anopheles                    SQDVVGRSSSTPVLRGILKPSPSASIKRVMFDDGLNETAKSMAYVEPEDE
nup188_ciona                        --------------------------------------------------
nup188_physcomitrella               RHAVDRFEDRGAIDYSHFPQLPAPEVLYHLQDQVGAVLIDILRAREGKVI
nup188_yarrow                       --------------------------------------------------
nup188_apis                         RGTPDDWQVKGSLINSDAKSIRTIQQTVDFNQTILPARLKEIQGTIFKEN
nup188_ostreo                       ARAACDFLAVFPRAVDQAALGFDVTASLRDQCDALSCDDLTSSPANADES
nup188_populus                      --------------------------------------------------
nup188__cryptococcus                SKEGMVLRELAGDLRGMLIGEGGMMGVLRNMTDRVFGVEDAHNSAVGL--
nup188_ustila                       --------------------------------------------------
nup188_celegans                     --------------------------------------------------
                                                                                      

nup188_arabidopsis                  --------------------------------------------------
nup188_rice                         --------------------------------------------------
nup188_chlamydomonas                --------------------------------------------------
nup188_volvox                       AAGSNGGLTGGIGSPIAGAIPSLSSLARGFSEGLPPGMSVPVTPVAGGGL
nup188_neurospora                   --------------------------------------------------
nup188_magnaporthe                  --------------------------------------------------
nup188_gibberella                   --------------------------------------------------
nup188_S_par                        --------------------------------------------------
nup188_scerev                       --------------------------------------------------
nup188_S_mik                        --------------------------------------------------
nup188_S_bay                        --------------------------------------------------
nup188_candiG                       --------------------------------------------------
nup188_kluyver                      --------------------------------------------------
nup188_debaryomyces                 --------------------------------------------------
nup188_pichia                       --------------------------------------------------
nup188_candiA                       --------------------------------------------------
nup188_pombe                        --------------------------------------------------
nup188_rat                          --------------------------------------------------
nup188_mus                          --------------------------------------------------
nup188_homo                         --------------------------------------------------
nup188_gallus                       --------------------------------------------------
nup188_xenopus                      --------------------------------------------------
nup188_danio                        --------------------------------------------------
nup188_tetrao                       --------------------------------------------------
nup188_droso                        -----PTEPGYCELSQVQVVEEDYLQLMSALFNVMPHCD-----------
nup188_anopheles                    PIFFEPQEPRFTGLSHVQMVEEDYIHLLSNVLLMIGQSEN----------
nup188_ciona                        --------------------------------------------------
nup188_physcomitrella               QEAVKDVCLLLFGILEKSLYLGVAVCRSCGLTPHPLRSDDFGKEFRALLS
nup188_yarrow                       --------------------------------------------------
nup188_apis                         VHTTGKYAININNIQFLPLMGKLFKTVVESLDLTQYR-------------
nup188_ostreo                       ALVAALDGLKSAASKIERLEASSLKPSDARADGSPRPRVAASSPFA----
nup188_populus                      --------------------------------------------------
nup188__cryptococcus                --------------------------------------------------
nup188_ustila                       --------------------------------------------------
nup188_celegans                     --------------------------------------------------
                                                                                      

nup188_arabidopsis                  --------------------------------------------------
nup188_rice                         --------------------------------------------------
nup188_chlamydomonas                --------------------------------------------------
nup188_volvox                       AFGAAATPVRAASGLGTPGGNAAGAGTAGPAATPGAAGSGGGGDAVCSEY
nup188_neurospora                   --------------------------------------------------
nup188_magnaporthe                  --------------------------------------------------
nup188_gibberella                   --------------------------------------------------
nup188_S_par                        --------------------------------------------------
nup188_scerev                       --------------------------------------------------
nup188_S_mik                        --------------------------------------------------
nup188_S_bay                        --------------------------------------------------
nup188_candiG                       --------------------------------------------------
nup188_kluyver                      --------------------------------------------------
nup188_debaryomyces                 --------------------------------------------------
nup188_pichia                       --------------------------------------------------
nup188_candiA                       --------------------------------------------------
nup188_pombe                        --------------------------------------------------
nup188_rat                          --------------------------------------------------
nup188_mus                          --------------------------------------------------
nup188_homo                         --------------------------------------------------
nup188_gallus                       --------------------------------------------------
nup188_xenopus                      --------------------------------------------------
nup188_danio                        --------------------------------------------------
nup188_tetrao                       --------------------------------------------------
nup188_droso                        --------------------------------------------------
nup188_anopheles                    --------------------------------------------------
nup188_ciona                        --------------------------------------------------
nup188_physcomitrella               ASQNFEFLERPLRSLKRVVALAFPEIS-----------------------
nup188_yarrow                       --------------------------------------------------
nup188_apis                         --------------------------------------------------
nup188_ostreo                       --------------------------------------------------
nup188_populus                      --------------------------------------------------
nup188__cryptococcus                --------------------------------------------------
nup188_ustila                       --------------------------------------------------
nup188_celegans                     --------------------------------------------------
                                                                                      

nup188_arabidopsis                  --------------------------------------------------
nup188_rice                         --------------------------------------------------
nup188_chlamydomonas                --------------------------------------------------
nup188_volvox                       SAEMAEKLYVCAQHALMFLVASSPQLSQGEAASLGPAWPRTRDLSALLDQ
nup188_neurospora                   --------------------------------------------------
nup188_magnaporthe                  --------------------------------------------------
nup188_gibberella                   --------------------------------------------------
nup188_S_par                        --------------------------------------------------
nup188_scerev                       --------------------------------------------------
nup188_S_mik                        --------------------------------------------------
nup188_S_bay                        --------------------------------------------------
nup188_candiG                       --------------------------------------------------
nup188_kluyver                      --------------------------------------------------
nup188_debaryomyces                 --------------------------------------------------
nup188_pichia                       --------------------------------------------------
nup188_candiA                       --------------------------------------------------
nup188_pombe                        --------------------------------------------------
nup188_rat                          --------------------------------------------------
nup188_mus                          --------------------------------------------------
nup188_homo                         --------------------------------------------------
nup188_gallus                       --------------------------------------------------
nup188_xenopus                      --------------------------------------------------
nup188_danio                        --------------------------------------------------
nup188_tetrao                       --------------------------------------------------
nup188_droso                        --------------------------------------------------
nup188_anopheles                    --------------------------------------------------
nup188_ciona                        --------------------------------------------------
nup188_physcomitrella               --------------------------------------------------
nup188_yarrow                       --------------------------------------------------
nup188_apis                         --------------------------------------------------
nup188_ostreo                       --------------------------------------------------
nup188_populus                      --------------------------------------------------
nup188__cryptococcus                --------------------------------------------------
nup188_ustila                       --------------------------------------------------
nup188_celegans                     --------------------------------------------------
                                                                                      

nup188_arabidopsis                  --------------------------------------------------
nup188_rice                         --------------------------------------------------
nup188_chlamydomonas                --------------------------------------------------
nup188_volvox                       CMCASESLAHAAITADTPGAATSAARRTRLMRLLARRPRLAGIFGAREGA
nup188_neurospora                   --------------------------------------------------
nup188_magnaporthe                  --------------------------------------------------
nup188_gibberella                   --------------------------------------------------
nup188_S_par                        --------------------------------------------------
nup188_scerev                       --------------------------------------------------
nup188_S_mik                        --------------------------------------------------
nup188_S_bay                        --------------------------------------------------
nup188_candiG                       --------------------------------------------------
nup188_kluyver                      --------------------------------------------------
nup188_debaryomyces                 --------------------------------------------------
nup188_pichia                       --------------------------------------------------
nup188_candiA                       --------------------------------------------------
nup188_pombe                        --------------------------------------------------
nup188_rat                          --------------------------------------------------
nup188_mus                          --------------------------------------------------
nup188_homo                         --------------------------------------------------
nup188_gallus                       --------------------------------------------------
nup188_xenopus                      --------------------------------------------------
nup188_danio                        --------------------------------------------------
nup188_tetrao                       --------------------------------------------------
nup188_droso                        --------------------------------------------------
nup188_anopheles                    --------------------------------------------------
nup188_ciona                        --------------------------------------------------
nup188_physcomitrella               --------------------------------------------------
nup188_yarrow                       --------------------------------------------------
nup188_apis                         --------------------------------------------------
nup188_ostreo                       --------------------------------------------------
nup188_populus                      --------------------------------------------------
nup188__cryptococcus                --------------------------------------------------
nup188_ustila                       --------------------------------------------------
nup188_celegans                     --------------------------------------------------
                                                                                      

nup188_arabidopsis                  ------------
nup188_rice                         ------------
nup188_chlamydomonas                ------------
nup188_volvox                       GDGDTKRCGSWG
nup188_neurospora                   ------------
nup188_magnaporthe                  ------------
nup188_gibberella                   ------------
nup188_S_par                        ------------
nup188_scerev                       ------------
nup188_S_mik                        ------------
nup188_S_bay                        ------------
nup188_candiG                       ------------
nup188_kluyver                      ------------
nup188_debaryomyces                 ------------
nup188_pichia                       ------------
nup188_candiA                       ------------
nup188_pombe                        ------------
nup188_rat                          ------------
nup188_mus                          ------------
nup188_homo                         ------------
nup188_gallus                       ------------
nup188_xenopus                      ------------
nup188_danio                        ------------
nup188_tetrao                       ------------
nup188_droso                        ------------
nup188_anopheles                    ------------
nup188_ciona                        ------------
nup188_physcomitrella               ------------
nup188_yarrow                       ------------
nup188_apis                         ------------
nup188_ostreo                       ------------
nup188_populus                      ------------
nup188__cryptococcus                ------------
nup188_ustila                       ------------
nup188_celegans                     ------------
                                                
