# Supplementary material for: Comparative Genomic Evidence for a Complete Nuclear Pore Complex in the Last Eukaryotic Common Ancestor
Source: PLoS One. 2010 Oct 8;5(10):e13241. doi: 10.1371/journal.pone.0013241 (PMC2951903; doi:10.1371/journal.pone.0013241)
Supplement: File S1 — Alignments and phylogenies. (2.39 MB ZIP) [file pone.0013241.s007.zip › Neumann_SI4/Neumann_nup_align/nup192-205new.aln]

CLUSTAL X (1.83) multiple sequence alignment


nup205_tetraodon_gi|47221850|e      ------------------------------------MAAQMAVNSGASLW
nup192_danio                        ------------------------------------MATQMAVNSGASLW
nup192_rattus                       ------------------------------------MAALLAVNSAASLW
nup192_mus                          -----------------------------------------AVNSAASLW
nup192_homo                         ------------------------------------MATPLAVNSAASLW
nup192_gallus                       ------------------------------------MAAPLAVNSAASLW
nup192_xenopus                      ------------------------------------MAAQLALNSEASLW
nup192_ciona                        ----------------------------------------MELNN----W
nup192_drosophila                   -----------------MDGECLANEQMCVGRQITN-ATHASTAVIEDMW
nup192_anopheles                    ------------------LGSARNNKRFSGSHSVRRGNAFSVVGTPDDLW
nup192_apis                         --------------------------------------MSEEKGTTQDMW
nup205_tbrucei_gi|72388028|ref      ------------MMNPEDVLQSIANVCRTGHLGDAAAAGIKAYIAAPFKH
nup205_leishmania_gi|157875703      -----------MALLAKVCRDGVVSDAFTHEVKKRFSAPMEVTVAPPAAA
nup205_chlamydomonas_gi|159471      --------------------------------------------------
nup192_volvox                       --------------------------------------------------
nup205_arabidopsis_gi|30696017      --------------------------------------------------
nup192_populus                      --------------------------------------------------
nup205_rice_gi|222622385|gb|EE      -----------------------------------------------MPP
nup192_physcomitrella               --------------------------------------------------
nup192_pichia                       --------------------------------------------------
nup192_candidaA                     -----------------------------------------MSG---IFN
nup192_debaryomyces                 -----------------------------------------MTGSNTDLN
nup192_skud                         ------------------------------------------------MK
nup192_Sbay                         ------------------------------------------------MK
nup192_scerevisiae                  ------------------------------------------------MK
nup192_Spar                         ------------------------------------------------MK
nup192_Smik                         ------------------------------------------------MK
nup192_Scas                         ------------------------------------------------MK
nup192_kluyveromyces                -------------------------------------------------M
nup192_candida_G                    ------------------------------------------------MK
nup205_yarrowia_gi|49646302|em      -----------------------------------------------MLT
nup192_magnaporthe                  ----------------------------------------------MSEA
nup192_gibberella                   ----------------------------------------------MAEI
nup192_neurospora                   ----------------------------------------------MAEL
nup192_aspergillus                  ----------------------------------------------MESA
nup192_ostreo                       -MSIFGAPSTPVAGASALFAPAVTTPANVGGTPRATDANGDDARRKSDGW
nup192_phytophthora                 -----------------------------------------MSESLSLAD
nup192_spombe                       -----------------------------------------------MDV
nup192_ustilago                     --------------------------------MAVLPTTSSWNAARGIAV
nup192_cryptococcus                 --MRGDMMAGLSQPLVAQLFMSRALIWNCYVKLIKKLHENWAPKHSITDI
nup192_celegans                     ------------------------------------------------MW
nup192_trichomonas                  --------------------------------------------------
nup192_naegleria|                   MTIHSAIKGMREKPTGLEVRVSGGADHTTMSVNNYPLTEKISINDIFGWD
nup192_monosiga                     -------------------------------MWAFARQLLADIEAAAYST
                                                                                      

nup205_tetraodon_gi|47221850|e      GPLKELWETVDGAVTKR----QPESVHLLDLQLKKNKAQFLSLFRNPPKS
nup192_danio                        GPLKELWEAVEGAIWRR----QPESVHLLDLQLKKHKPYFLNLFKNPPKS
nup192_rattus                       GPYKDIWQTVGNALWRR----QPEAVHLLDMILKKHKPDFISLFKNPPKN
nup192_mus                          GPYKDIWQTVGSALWRR----QPEAVHLLDMILKKHKPDFISLFKNPPKN
nup192_homo                         GPYKDIWHKVGNALWRR----QPEAVHLLDKILKKHKPDFISLFKNPPKN
nup192_gallus                       GPYKDIWQTVMNAIWKR----QPEAIHRLDQVLKKHRSDFISLFRNPPKN
nup192_xenopus                      GPYREIWQTVLSALIKR----QPEAVHSLDIVLKKYKPDFISLFKNPPKS
nup192_ciona                        SPFKDLFTASQDFALRN----SQASTHLLRSLLRKHKPELLSLLKNSPQN
nup192_drosophila                   TPYKHLYNTFQTAVS-----NRSGFTSDLEQCLKKYKHNFSNLLRNPPRS
nup192_anopheles                    TPYKCLLNNVETYLLPSTDQADTTHAVALEALLRKHKQNFLSLLKNPPKN
nup192_apis                         TSYKELQNLVERYITSS---STTHDLHEFTETLRNHRQNFLTLLENPPPN
nup205_tbrucei_gi|72388028|ref      SNTSHSSTTVTNSSTMANIPPANVTAAPPTGLGGVGGGFTTSIQQQPFAL
nup205_leishmania_gi|157875703      LGPATAPAIVPQAITTALHTGAQWQTAVAPQATLAGFSITSAAPAAAASA
nup205_chlamydomonas_gi|159471      -----MEYATLLELLQNLHSAGGVESDEILLYLQQFKEGFLKLLDFKGPS
nup192_volvox                       -----MDYSALLELLLNLEDASSVDSDEVLLYLQQYKDGFLHLLDLKGPS
nup205_arabidopsis_gi|30696017      MVSPKDLVAIVHSSLLGTSRPTPTQRIELTHAIRNSFPSLQNLLSFPPPK
nup192_populus                      --------------------------------------------------
nup205_rice_gi|222622385|gb|EE      PPPPRELLAVVEAALLGPSPPSPAQRLELLNAVRDAAPAFRALLSYP---
nup192_physcomitrella               MVSYRRLLAAVEAALLTPN-PAPHHRADLSHALHICVPDFQDFLKYPGPK
nup192_pichia                       --------------MDS--------VTSIRSDLL--------NVLMAPGK
nup192_candidaA                     WSSDVFADIYNTLKFESNIDLDTIDFTSIKNDLA--------NVLITPVP
nup192_debaryomyces                 WSTDIFVDCYNSIKYQDQLNLN--LLSNLRNDLF--------HILNIPSK
nup192_skud                         WSAIPFESLYRSIESGE---FDFGLFREILPDLQ--------NLNLNTDK
nup192_Sbay                         WSAIPFESLYRSIESGE---FEFDLFKEILPDLQ--------NLNLNTDK
nup192_scerevisiae                  WSAIPFQTLYRSIESGE---FDFDLFKEVLPDLQ--------NLNLNTDK
nup192_Spar                         WSAIPFKSLYRSIESGE---FDFDLFREVLPDLQ--------NLNLNTDN
nup192_Smik                         WSAIPFESLYRSIEDGE---FDFDLFKEILPDLQ--------NLNLNTGK
nup192_Scas                         WSSAPFEALYYSIEIDQ---FDVNLFHDLLPDLQ--------QLNLNQGK
nup192_kluyveromyces                WALSPFASLYESIQKAD---FRTDLFNEFVSDLK--------TLNLTDNA
nup192_candida_G                    WSVSQFSDLYASIDAKA---ISSELFTQLLPDLK--------ELLKYP--
nup205_yarrowia_gi|49646302|em      WSLELFDRLRDTMQTLSKELHDDDVDANNLRKMLNEVSYLKDDFKMSLDN
nup192_magnaporthe                  YLLETLQSFYGDLIAIGEGRLNGPSLEGDELTALLEN-----FKNFLEEP
nup192_gibberella                   TALDALQAFHQGLLSLREGRVEGAETLGNEFLVQVFET---ELAKFWDKP
nup192_neurospora                   RKFESLYALHTELQAVSQQRYEELQTVEQLLEQHADS-----FSKFLDKP
nup192_aspergillus                  EPLEGLRGLYQDLSALSDSSLLNIDRLRVELETHIHD-----FRTLLDKP
nup192_ostreo                       SPASRYQNLLSSVRALEHGRASERDRERARRALRVNETRLREMTFFEGRN
nup192_phytophthora                 APALRFRQLHQDLLAFAGQSMSDDDAPQYMAELVAAAPELLQPLALAPPS
nup192_spombe                       WESQHFSALLYLLQCIESNPSNPNVSSRLLIQCLESYS--KDFLKFLALD
nup192_ustilago                     FEPARFERLHRLITEAASNPVRISRSNDWFVTIDRSRSDLADLGKVRPPS
nup192_cryptococcus                 MSTLPIQQWDPDQFSDLQHILARVLTQPTTSSLRKLYATLEQARPWLLNL
nup192_celegans                     IEIRKFYELIVSFTAFD----DDRKINELFNEIEKYRWRLSNILLNPRRT
nup192_trichomonas                  --------------------MNLKLSGASLASTSIAAPVVFKPAETNFRL
nup192_naegleria|                   FNSDNLQVDRFKCLLEGMLKFGQSKNDPSVSESDLSRASNAVLLMLTFED
nup192_monosiga                     DERQLHRLKAAFEDAVPEFYYLQSPKDKDRDGGASETLVFHTLPNSSDQQ
                                                                                      

nup205_tetraodon_gi|47221850|e      AEQRDTVRKASTEGIAIQGQQGARLLPQHLLKEAFILSDLFD--------
nup192_danio                        AEQREKVRKASTEGIAIQGQQGARLLPEQLISEAFILSDLFD--------
nup192_rattus                       VQQHEKIQKASSEGVAIQGQQGTRLLPEQLIKEAFIISDLFD--------
nup192_mus                          VQQHEKIQKASSEGVAIQGQQGTRLLPEQLIKEAFIISDLFD--------
nup192_homo                         VQQHEKVQKASTEGVAIQGQQGTRLLPEQLIKEAFILSDLFD--------
nup192_gallus                       VQQHEKVQKASTEGVAIQGQQGTRLLPEQLIREAFILSDLFD--------
nup192_xenopus                      AQQHERVQKASTEGIPIKGTQRTRILEEQLIKEAFILSDLYN--------
nup192_ciona                        ATHREKLKNSHSVGLVINENESPKVFEQTFIDEAIIISDMFK--------
nup192_drosophila                   EKSRNLLRNALNEGVPMQGHSRKTKMSQDLADEAVILSDMFD--------
nup192_anopheles                    GKCREAIKQGITEGITLPEFG-HTILSKELVDESIILSDMFD--------
nup192_apis                         KNSREEIIKGATDGITLPDLG-HQLLSKELVDETLIISDMYK--------
nup205_tbrucei_gi|72388028|ref      LNTVKDTQASH---VTATDELDEQVSKIKSLMNLLLLCGD----------
nup205_leishmania_gi|157875703      AYSTLARAGEP---KQQQEQRRLQVEQASEFLQTLLLCDSGYNNSEAPPV
nup205_chlamydomonas_gi|159471      PESRRQVQSRK---VTTAKFGVQELDLVPDVQHALLLSDELR--------
nup192_volvox                       TESRRQVQQRK---VTTAKYGVQELDPVPDVQQALLLSDELR--------
nup205_arabidopsis_gi|30696017      PSDRAQVQSKE---IRLPDSLPISLDDQ-DIAISLKLSDELH--------
nup192_populus                      --------------------------------------------------
nup205_rice_gi|222622385|gb|EE      ASDRTQVEAKE---VRLPDMPPITLDDT-DVQTALKLSDELN--------
nup192_physcomitrella               AEDRAQVASRE---VRLPNSAPTILDNQ-DAQIALKLSEDYN--------
nup192_pichia                       SDGSRARLVDQS-KPVTFSDGDEYRINKSFAEIAVLLASEFD--------
nup192_candidaA                     SDQSRSKLGDAS-KPVALPSGDEVKLNQASIEITGVLSNELD--------
nup192_debaryomyces                 SDISRNKLIDES-NPVKFSNGDEFRLNKEFIESSIYLSTELN--------
nup192_skud                         LKNNTSRSQLEK-GEVTLSDGSTFKLNQEFIFEAISLSDELN--------
nup192_Sbay                         LKNNTSRSQLEK-GEVTLSDGSTFKLNQEFIFEAISLSDELN--------
nup192_scerevisiae                  LKNNASRSQLEK-GEIELSDGSTFKVNQEFIFEAISLSDELN--------
nup192_Spar                         LKNNTSRSQLEK-GEVELSDGSTFKLNREFIFEAISLSDELN--------
nup192_Smik                         LKNNTSRSQLEK-GEVTLSDGSTFKLNQEFIFEAISLSDELN--------
nup192_Scas                         QKNNASRTQLEK-GELTLSDGSSYKFNQQFIIAAINLSDELN--------
nup192_kluyveromyces                KKNAAKRRELES-GEIKLSDGSVYKLNQEFIIEVIKISDELD--------
nup192_candida_G                    PKNTESRNKLEKLQDYKTDDGSIFKLNQDFIISIISLSDELN--------
nup205_yarrowia_gi|49646302|em      PKQSASDRETIQKGKYTFGD-DERQLSPEFIEGTLLIADELQ--------
nup192_magnaporthe                  PKRDASRKQLES--GKISVGDVEYSINKEFQEYSIQLADEVN--------
nup192_gibberella                   ARKSDNRNAVKS--GKVVIDGDEYSINDNFQQDVLTFSDEVE--------
nup192_neurospora                   PRNPTSRTALQS--GRIKVQDEEYSVTQSFINDALKLADELD--------
nup192_aspergillus                  TKSNESRMSVLS--GKITIDDVEYSVNDEFQQGTLQVADALD--------
nup192_ostreo                       AGDAARVASGR----ATLSHGGEARLGELDVEHASAIAVALD--------
nup192_phytophthora                 ASERAALQANT-----VNVAGKHVDVSPLIQQEICKLSDEFR--------
nup192_spombe                       PANANSRKKLES--GEVELGGVINKVNEQFIQLSLTLSTQLN--------
nup192_ustilago                     DVERKEIESGK-----ITISGNTQSLNPDFAQQSLLLARELV--------
nup192_cryptococcus                 TALPGVNDKDKQFVEKKLANGTSINVTGDLLNATNALSSFLS--------
nup192_celegans                     GKDREKLKPGN-----VEMAGVEVALDEEICSEALILSDIFQ--------
nup192_trichomonas                  TYKKKELETSDFDEVINRCRTLIKKISNPPSKSSIQYYEEFT--------
nup192_naegleria|                   CFTPGFLEKLKVLHDSAREMGRVVAFAITKLDTIADDTKIQQFN------
nup192_monosiga                     AVDQARTKPLAIFKARVEGAATTTILTDQQVANAHTLSGILG--------
                                                                                      

nup205_tetraodon_gi|47221850|e      --------------IGELTALELLLAGEQQQPHFPGLTRGLVAVLLYWDG
nup192_danio                        --------------LGELAALELLLAGEHQQPHFPGLTRGLVAVLLYWDG
nup192_rattus                       --------------IGELSAVELLLAGEHQQPHFPGLTRGLVAVLLYWDG
nup192_mus                          --------------IGELSAVELLLAGEHQQPHFPGLTRGLVAVLLYWDG
nup192_homo                         --------------IGELAAVELLLAGEHQQPHFPGLTRGLVAVLLYWDG
nup192_gallus                       --------------IGELAAVELLLAGEHQQPHFPGLTRGLVAVLLYWDG
nup192_xenopus                      --------------IGEIAAVELLLIGEQQQPTFHGLTRGLVAILLYWDG
nup192_ciona                        --------------LNELAAVDLLLTGEQQTPNYPNYSRGLVAVLLYWDG
nup192_drosophila                   --------------LDEGFAVELLCTAQRQQKHHPGLSRGLVAVLLYYDG
nup192_anopheles                    --------------MNEYVALELLCTSQQQTINHPGLTRGLVAVLLYYDG
nup192_apis                         --------------LNEFMALDLLCTAQLQMPYHPSLPRGLTAILLYYDG
nup205_tbrucei_gi|72388028|ref      -----------PERFGSVTCVIASIAPTVSSNVVNFIKTEISPTSLSLID
nup205_leishmania_gi|157875703      DNPASSQWTESVEEVKGLHAAVATVAVSAASNLISFLKTSITANNQAGDS
nup205_chlamydomonas_gi|159471      --------------LDELLCVEYLTSALEERGVFG------AEYAAGLYL
nup192_volvox                       --------------LDEVLCVEYLTSALEERGVFG------AEYAAGLYL
nup205_arabidopsis_gi|30696017      --------------LNEIDSVRLLVSSNQEWGLMGRDPLEIQRLATGLWY
nup192_populus                      --------------------------------------------------
nup205_rice_gi|222622385|gb|EE      --------------LNEIECVRLLVDANREWVLYGREPLEIYRLAAGLWY
nup192_physcomitrella               --------------LNEIYCVGLLVSAHQEWNSLGREPVEILRLSAGLWF
nup192_pichia                       --------------LDEVITAELLFHANNLSFQKG----TNLADSARIAF
nup192_candidaA                     --------------LDELNTAELLYNASDLSYKKG----TSIGDSARLAY
nup192_debaryomyces                 --------------IDEVLTAELLYNSTKLSYEKG----TTFIDSGRLAY
nup192_skud                         --------------LDEIVVCELILSSDVT------------ANNGKVQY
nup192_Sbay                         --------------LDEIVVCELILSSDAT------------ANNGKVQY
nup192_scerevisiae                  --------------LDEIVACELILSGDTT------------ANNGKVQY
nup192_Spar                         --------------LDEIVACELILSGDAT------------ANNGKVQY
nup192_Smik                         --------------LDEIVTCELILSSDAT------------ANSGKVQY
nup192_Scas                         --------------LDELVVAELIISGSESGAPLENMDNLSLINVGKRQY
nup192_kluyveromyces                --------------LDEIVCAEQILTAEDSSQ--AVDQDISLHNKGLLIY
nup192_candida_G                    --------------LDELEAVNLVLENSPGSQ----IYASEVVNNGKISF
nup205_yarrowia_gi|49646302|em      --------------LNEAAAAELVEYAISSRQGSD----MSLSEAAIYAY
nup192_magnaporthe                  --------------LDEVEAAKLLLEAQD--SQILLG--RSLVECALIRF
nup192_gibberella                   --------------LDELESTRCLLESQE--DPNTLG--RSLLECAIIRF
nup192_neurospora                   --------------LDEVEAARVLLDADAEGDQASFD--RPLWVCGLLRF
nup192_aspergillus                  --------------LDELLAALLFFKAQET--SQEYD--RPPVITAIINF
nup192_ostreo                       --------------LNEIVSVELMVGAIEHGAPAD----DVVPAAIGIYM
nup192_phytophthora                 --------------ASEKTCFEFWLMASEQQQREWVERADQLPPGTIANS
nup192_spombe                       --------------LDEIQCASLLQRGIEASQNLDRTPVQAALYFFFLAR
nup192_ustilago                     --------------VSEHFAASLLQQGLAGRAKWGRPAVEVACILYHRER
nup192_cryptococcus                 --------------LSHLFSSILSLQAETHRAVYPSRSTPEISIYLLHRW
nup192_celegans                     --------------LNELEAVDLILAGEAQKIHFEGLNRGLIAVVCYYDA
nup192_trichomonas                  ----------------RPSFAHFTIENETKPFYDASMAVTEFVGMLTNPY
nup192_naegleria|                   ------------DSVDPETAQNFLLNSSAFKRCSERIQQVISGQACCYPL
nup192_monosiga                     --------------ISQVTAAALLVEAEDITNHPLVFREASLLTRGAFLF
                                                                                      

nup205_tetraodon_gi|47221850|e      KLCVAN----------------SLRSLMQSRHGKTFTL------------
nup192_danio                        KRCVAN----------------SLRSLIQSRHGKTFTL------------
nup192_rattus                       KRCIAN----------------SLKTLIQSRRGKTWTL------------
nup192_mus                          KRCIAN----------------SLRTLIQSRRGKTWTL------------
nup192_homo                         KRCIAN----------------SLKALIQSRRGKTWTL------------
nup192_gallus                       KRCIAN----------------SLRTLIQSRQGKTWTL------------
nup192_xenopus                      KSCMAE----------------SLLHLIQARKGKTFTL------------
nup192_ciona                        RRNLAS----------------SLRTLVQCRRGATWTL------------
nup192_drosophila                   RKAISC----------------TLRDMFQVVSGVSWNT------------
nup192_anopheles                    RKSLVA----------------SLKQLLKSRAGVSWCT------------
nup192_apis                         KKALTS----------------TLRMLVQARMGHSWKI------------
nup205_tbrucei_gi|72388028|ref      HGPVASSLASN----GKSNPVLLAAQCLFLLTRHFQMN------------
nup205_leishmania_gi|157875703      EASSSSLFIDNRCKRPDKSPLLLAAQCLYVLSRHFQLT------------
nup205_chlamydomonas_gi|159471      EERQA-----------------IAA-------------------------
nup192_volvox                       EERQA-----------------IAS-------------------------
nup205_arabidopsis_gi|30696017      TGRRD-----------------LTSTLYTLLRAVVLDE------------
nup192_populus                      --------------------------------------------------
nup205_rice_gi|222622385|gb|EE      MERRD-----------------LITSLYILLRSVVLDQ------------
nup192_physcomitrella               TERRA-----------------LITSLQLLLRAVVLDD------------
nup192_pichia                       YQRSSY----------------ILNILIFLVGSGQ-----------VSSV
nup192_candidaA                     YLRAHY----------------ILNIVGYLVSHKR-----------LDII
nup192_debaryomyces                 FTRLQL----------------ILNILGYLISSKN-----------LHLV
nup192_skud                         FLRRQY----------------ILQIVSFVVNCLDKD-------TELYQE
nup192_Sbay                         FLRRQY----------------ILQIVSFVVNCFDKD-------TQLYQE
nup192_scerevisiae                  FLRRQY----------------ILQIVSFIVNCFHED-------TELYQE
nup192_Spar                         FLRRQY----------------ILQIVSFIVNCFHED-------TDLYQE
nup192_Smik                         FLRRQF----------------ILQIVSFIVNCFHED-------TELYQE
nup192_Scas                         FFRRQY----------------ILQILAYLIDCLQND-------NQIYKD
nup192_kluyveromyces                YLRRQY----------------ILQVVAYVLNALSSS-------DDVFQT
nup192_candida_G                    FLRRQY----------------ILQIVSYICNAEDVM-------SPYYKK
nup205_yarrowia_gi|49646302|em      YTRRQR----------------ILDTVRFLYFWIHEEKDKPELISELKKI
nup192_magnaporthe                  HQRRKY----------------LLDCIRLCIELAND-DENESIKAVFEEI
nup192_gibberella                   HQQRKY----------------VLDIVRLLLELEGL-DDD----------
nup192_neurospora                   QNERSY----------------LLDCMRLCIQIANDEDIDPSVQEGFGQV
nup192_aspergillus                  HQRRHF----------------LLESLRLIFQESFEVEREATQEMMQEML
nup192_ostreo                       RERAAA-----------------LESLLAVLRCADGTAP-----------
nup192_phytophthora                 VQNAAR--------------YFLTSETEYKLHLLKELLRLR---------
nup192_spombe                       EQLLECLES-------------LTRVVGLKDLESDISTALKS--------
nup192_ustilago                     LALLACLK-------------ELLRNALTMPFDEDLEAQRMG--------
nup192_cryptococcus                 QTDLLD----------------FLKELLKVVLEQGDMMGSG---------
nup192_celegans                     HRLLIA----------------------TMRQMLKWDR------------
nup192_trichomonas                  FEPNKQ--------------------------------------------
nup192_naegleria|                   VNYQNHQQSTIRKLDYLAG--SIVEGILIQLEREKLVKQEEFHTEETKRK
nup192_monosiga                     YEAERMLFS-------------ILCILLEAVTKQSFSPNFN---------
                                                                                      

nup205_tetraodon_gi|47221850|e      ------------------DLSEELVALTTRFTDELMNQ-GLTKRILTLAS
nup192_danio                        ------------------DLSPELVNLTTRFTDELMAQ-GLTKQILNLVS
nup192_rattus                       ------------------ELSPELVSMTTRFTDELMEQ-GLTYKVLTLVS
nup192_mus                          ------------------ELSPELVSMTTRFTDELMEQ-GLTYKVLTLLS
nup192_homo                         ------------------ELSPELASMTTRFTDELMEQ-GLTYKVLTLVS
nup192_gallus                       ------------------ELSQELVSMTTRFTDDLMEQ-GLTQKILTLVS
nup192_xenopus                      ------------------DHSPEVVSMVTRFTDDLMEQ-GLTNKILTLIS
nup192_ciona                        ------------------DISPEGTSMVTSFSDELLSN-GMTQQILKLLR
nup192_drosophila                   ------------------ELPKEITGLVTNYAESLVDGSGILGRLLQLLE
nup192_anopheles                    ------------------DAPPEVTQIVTNYTDGLVAD-GLLERIIDLLQ
nup192_apis                         ------------------DASLALLRHITEYMNKLQDD--LLDRILSLLE
nup205_tbrucei_gi|72388028|ref      ------------------PDVVRGICELLEILLQEMSC-HTNSSTTSAAS
nup205_leishmania_gi|157875703      ------------------TSVVKEALDLMDALYVLLKN-SLQNRVVSLSA
nup205_chlamydomonas_gi|159471      -----------------------YVSELLSEKDASGRQ-VLVSRLIAILR
nup192_volvox                       -----------------------YVSELLGEKDPPGKQ-ILVARLVTILR
nup205_arabidopsis_gi|30696017      ------------------GLEPDLIADIQGLLEELIEA-GLRQRLITLIK
nup192_populus                      --------------------------------------------------
nup205_rice_gi|222622385|gb|EE      ------------------GLDADLMYEIQNQMEALFIE-GLGQRIITLVK
nup192_physcomitrella               ------------------ELDPDLVADIRSYIERLLQG-GLRARLIHLIK
nup192_pichia                       VTG--------------EAEYELFFRNILGSFSRIYTLLSILNDLIDKQR
nup192_candidaA                     TN-----------------NNQVLFDNILKSFSKIYTLSGKLNDMIDKQK
nup192_debaryomyces                 VN----------------ENYDEFFNNLLLSFQKVYEILEKVNDLIDKQK
nup192_skud                         LL-----------------KNDTLISNVLSAFKFIHTQLSEIKQHINKAQ
nup192_Sbay                         LI-----------------KNGALVSNILLAFRFIHTQLSEIKQQINKAQ
nup192_scerevisiae                  LI-----------------KNGALVSNILSAFKFIHTQLSEIKQQINKAQ
nup192_Spar                         LI-----------------KNGALVSNILSAFKFIHTQLSEIKQQINKAQ
nup192_Smik                         LL-----------------KNGVLVSNILPAFKFIHTQLSEIKQQINKAQ
nup192_Scas                         LT-----------------QDAKLLNNILPAFESIHLQLSEVKDSINKAQ
nup192_kluyveromyces                LT-----------------SDGTLLNNVLQAFNTIHKELEDVKALVNKAQ
nup192_candida_G                    FFN--------------AETNTTILSKVLENFDIISKHLSDIKQEVNRNQ
nup205_yarrowia_gi|49646302|em      AAV--------------IGPHKEVFDKCVDNMSKDVNALKDLDEKEKQGV
nup192_magnaporthe                  VARYVFDLPLPGAPAAAVPKEKKVVPRCMAAMAKIKDWLEKLANKIMLAR
nup192_gibberella                   ---------------IADAEALESVKLCMASMREIKAWLQKIGDKIAAAQ
nup192_neurospora                   VDERIFGIPAQGS--KPQAGAQKFVPKCVAGLQAIRSTLQSIGEKVAAQN
nup192_aspergillus                  AHVVEIK-------DGQLRNASLYTRKCLKSMEDIEKWLSLLGEQIQKAS
nup192_ostreo                       -------------------LDGVMDEELKDYADGLLRDGALFARLVKLVT
nup192_phytophthora                 ---------------LETQLDKQRAQFIVSFTNKLLTEELLTNLVTAFDT
nup192_spombe                       ---------------YLQSLCENGNNLVKTCIDTIPILDNKVSEILKSEA
nup192_ustilago                     ------------LKMEQLVESLVSIEASVGSTSTSTRKLTLAERILAEID
nup192_cryptococcus                 -----------------WEGLKEFVEDLLGAKVTLADGGGKEGTLVDQIL
nup192_celegans                     ---------------------EDIPQRISKFLNSTFINEDVIKNLFQQLI
nup192_trichomonas                  ----------------------KFVSHIGGKIQEEWQECSRCPQLQQIMK
nup192_naegleria|                   GSKSRGVELEFSEDLDKEKSSDARNKIQTNNVDIKGVPSTLPDSLKELVL
nup192_monosiga                     ------------------TLALELLESLQELPAIVLTAVLALHRSDFEAR
                                                                                      

nup205_tetraodon_gi|47221850|e      ----------------------------EINVTREFEKLQKERGLGNEKH
nup192_danio                        ----------------------------DVSVTREFERLQKERGLGNEKH
nup192_rattus                       ----------------------------QIDVNNEFEKLQRDRGLGSEKH
nup192_mus                          ----------------------------QIDVNNEFEKLQRERGLGSEKH
nup192_homo                         ----------------------------QIDVNNEFEKLQRERGLGSEKH
nup192_gallus                       ----------------------------QIDLNNEFDKLQRERGLGSEKH
nup192_xenopus                      ----------------------------QIDVNNEFDKLKKERGLGNKKH
nup192_ciona                        ----------------------------EIKVEAEMEKLASQRGLGDSKH
nup192_drosophila                   ----------------------------EMDVDKECAMLTTNRAFGSKKH
nup192_anopheles                    ----------------------------ELDITKELDILTTNRALGPPRH
nup192_apis                         ----------------------------KMDPIKEQELLEKNRALGGPKH
nup205_tbrucei_gi|72388028|ref      FRQHPSTRGLCALTWFVTMSLVNTLAVWQKLRGATGVAQENALLGSNIVA
nup205_leishmania_gi|157875703      FSDNVDTCCLNTLIWLCVFSIVNMAAVWKKLRSSTGELRLNELIQSSVAA
nup205_chlamydomonas_gi|159471      -----------------------------DTSLEPRPGTALPLVRDEAGN
nup192_volvox                       -----------------------------DTSLEPRPDSALPVVRDEAGN
nup205_arabidopsis_gi|30696017      -------------------------ELNREDPTGLGGPLCERYLIDSRGA
nup192_populus                      --------------------------------------------------
nup205_rice_gi|222622385|gb|EE      ALKLSDELNLNEIECVRLLVDANREELNREESTGVGQPSSEHYVLDFRGA
nup192_physcomitrella               -------------------------ELNREESAGLGGPGVEPYVMDSRGA
nup192_pichia                       ---------------------------VTSDINS---LEFIKAIGHARAQ
nup192_candidaA                     ---------------------------VTGDINN---LAFINCINYSRSQ
nup192_debaryomyces                 ---------------------------VTDDINN---LSFINTINYIKSQ
nup192_skud                         ---------------------------ILENYN----ALFRQNIKFRRDF
nup192_Sbay                         ---------------------------ILENYN----ALFRQNIKFRRDF
nup192_scerevisiae                  ---------------------------ILENYN----ALFQQNIKFRRDF
nup192_Spar                         ---------------------------ILENYN----ALFQQNIKFRRDF
nup192_Smik                         ---------------------------ILENYN----VLFRQNIKFRRDF
nup192_Scas                         ---------------------------ILENFN----SLIQQNIKFKMDS
nup192_kluyveromyces                ---------------------------ILDNYD----VVSKQNITFRRDF
nup192_candida_G                    ---------------------------ILDNMN----PLITQGIHFKRDF
nup205_yarrowia_gi|49646302|em      ---------------------------FLGRNQD---PKFEATLKLRRDF
nup192_magnaporthe                  ---------------------------MHSGTAP----PEIETIEFCRLS
nup192_gibberella                   ---------------------------TLGQTTTNGVSEQIETIEFSRVS
nup192_neurospora                   ---------------------------VLFQPNVSKRMDQQEPSEIMRLK
nup192_aspergillus                  ---------------------------IVGQSEDQ---LVMEAIEHQRFT
nup192_ostreo                       APPPG--------------------GPFLVAPTVPTQHVGGPLALAGQQQ
nup192_phytophthora                 QLT----------------------QLVQVARMEQSVSYWHTLVADCLVF
nup192_spombe                       G---------------------------GQILGVSEVVDFQEFIRLSHEA
nup192_ustilago                     N-----------------------VKQSTAHVKASLESPGSNIANQGIQT
nup192_cryptococcus                 S-------------------------QLSILQTKISSLLSTSSSGQGYEL
nup192_celegans                     N--------------------------FTVQSEFARLQSPDVNGLGGSKH
nup192_trichomonas                  AAFG----------------------IIADIRDFIEKSYTPSLLIFIANT
nup192_naegleria|                   QVSDALN----------------LNELVALSLIFTATKSNPDYLKLLSSV
nup192_monosiga                     ---------------------------ADAAQLLAHDRSAARLLQEVKDC
                                                                                      

nup205_tetraodon_gi|47221850|e      RKEVSELIKESRQALADSLFSWTCQSPLTKDDTLALIGHLET-VTAQADG
nup192_danio                        RKEVSDLIKECRQSLAECLFAWACQSPLGKDDTLALIGHLEM-VTAEADG
nup192_rattus                       RKEVSDLIKECRQSLAESLFAWACQSPLAKDDTLLLIGHLER-VTVEANG
nup192_mus                          RKEVSDLIKECRQSLAESLFAWACQSPLPKDDTLLLIGHLER-VTVEANG
nup192_homo                         RKEVSDLIKECRQSLAESLFAWACQSPLGKEDTLLLIGHLER-VTVEANG
nup192_gallus                       RKEVSDLIKECRQSLAESLFVWTCQSPLSKDDTLILISYLEK-VTVEADG
nup192_xenopus                      RKEVSDLIKECQQSLAHSLYSWSCQTPLNREDTLLLIGYLEK-VTVEGDG
nup192_ciona                        RKQVRDLITEVRQCLAETLFYFAGQSRLPLNDITAMIHYLETDGEVESDG
nup192_drosophila                   QNQVLGLYEDIQQALAMALFNWSAQRGLPRHIAIRLMHQLANRKN--HDA
nup192_anopheles                    HRQVLDLFEEIRLLLAQCIYYYAAQSGLPRGVTMKLVQFLRGYKC--TES
nup192_apis                         RYMVMKLYNDSRQDLADILYLWSAQSSLPNSILFRLLSLLQTKQIGPEAY
nup205_tbrucei_gi|72388028|ref      DIEKWATNLHARLER---TQDTGFLSSSLQMRRGISQQYQHDEAAWRGGN
nup205_leishmania_gi|157875703      SIEATVAALRGKLRESVQPPSTGVGGGLYRDALTDARRRGGGERLLAGSG
nup205_chlamydomonas_gi|159471      PVGRGLLLQRERR-------------------------------------
nup192_volvox                       PVARTLLLQRERREAARCLLYCCARDPHVAPAVAVELLELLSGLLSRLGG
nup205_arabidopsis_gi|30696017      LVERRAVVQRERLILGHCLVLSILVDRPGSKDVKDIYYILKDNAAQLTEG
nup192_populus                      --------------------------------------------------
nup205_rice_gi|222622385|gb|EE      LVERRAIVSRERLSLSHCLALSALIKLMR--EVKDVFSLLKDCAAEVNE-
nup192_physcomitrella               VVQRRNVIQKERLSLCHCLVLTCLIVRINAQEAKDLYDLLKDSASDESIS
nup192_pichia                       LFEHHELLGQLLYSLIEAEPRKYADQAHFAEIADLLNKKVSDEDVFVLHF
nup192_candidaA                     LFNAHELLGQVVFGLADNYYESYGTLNNYKSLVEFISKNISDEDVFVIHF
nup192_debaryomyces                 LFNSHEVLGQIYFSLVDTYFERFGSLKYYEKIVDHISKTIHDNDILIVHY
nup192_skud                         LLREYDILSQILYGLVDKGVVMEKKDFIVSLLDHVS--GLDSNDFFIIYY
nup192_Sbay                         LLREYDILSQILYGLVDKGAVLGNKDFIVSLLDHVS--ELDSDDFFIIYY
nup192_scerevisiae                  LLREYDILSQILYGLVDKGAIMKNKDFILSLLHHVS--ELDSNDFFIIYY
nup192_Spar                         LLREYDILSQILYGLVDKGAIMKNKDFILSLLHHVS--ELDSNDFFIIYY
nup192_Smik                         LLREYDILSQILYGLVDKGAVMKSKDFVVSLLDHVS--ELDSNDFFIVYY
nup192_Scas                         LLKEYDILSQILFGLINKESEIKQK-TILDVVNHVT--QMDSDDFFIVYY
nup192_kluyveromyces                LIKEYDTLGTVLFGLS-KNNLLSNATVIQKVIDHVT--SLASDDFFIIFY
nup192_candida_G                    FSKEYDLLSQVLYGLSKRSLINTQISSVDLIIEHSL--KMETNDFFVVYF
nup205_yarrowia_gi|49646302|em      ILQEHEDLGQTITVLILSEKLDFDSIKKLITAASSLR----AYNTLLLHH
nup192_magnaporthe                  LVQQHENLAVILCAAVEQRHAERTNFEEFIQLLKKAD----KYDHLLVHL
nup192_gibberella                   LMQQHELLGVILCRSIEMRQGSTQDFLDFVSVLQKVD----RYDALLVHL
nup192_neurospora                   LIEQHETLSLILCAAVEKKQAESKDFKEFIQLLRKVD----KYDHLLVHL
nup192_aspergillus                  LLQQHESLGAILCYLFKGPYTSPEDLRVLLKHLRKLD----RFDGVLVHY
nup192_ostreo                       QATTSSSSQERLLGPLDKLVDIRGRPILRQECVAHERRLVVECLFHSARV
nup192_phytophthora                 IVSSTLTLAKEVQKLAELLKTLCGRLKTVVAKVSPHIVNLSSFAQLFEGG
nup192_spombe                       HVAELETISVILYQLAKVDLFQNSHFESLLVMLRKYDSPNKNAVLILPTL
nup192_ustilago                     QTSNFFGLGSSQTAKQPSSTSTASGGRLSDEIQLDRLGWLREERRELGHL
nup192_cryptococcus                 QQFRLTALRAEQNKLAGILALIAEGGRLGRGQVIRVLKWLAKVERMDAVV
nup192_celegans                     QKLVRNAIEEIRSEVIGCISMICEIPGGNAVSISNHLFQIVKAVPPEKLS
nup192_trichomonas                  LLLQSSISQTQSYQLVLEIYAQAFVFKVIEKHKDRIQGFIENERQIKHDY
nup192_naegleria|                   LILFQSRFNEDLHPNTRDVVVKFTNELLSDNIISSICEQITSTSKQINEA
nup192_monosiga                     WLEACDALLLFVTAARVVAQRQPSDSNVDTITTQECLILLKTLQQTLGDG
                                                                                      

nup205_tetraodon_gi|47221850|e      S--LDSVN-------LALVMALLYCLDASFLEQGTEDREGKKINAFHVFK
nup192_danio                        S--LDSVN-------LALVMALLYSLDVSFLEQGTEDRE-----------
nup192_rattus                       S--LDAVN-------LALLMALLYCFDTSFIEQSTEERD-----------
nup192_mus                          S--LDAVN-------LCLLMALLYCFDTSFIDQSTEERD-----------
nup192_homo                         S--LDAVN-------LALLMALLYCFDISFIEQSTEERD-----------
nup192_gallus                       S--LDSVN-------LSLLMALLYCFDVSFLEQGTEDRE-----------
nup192_xenopus                      S--LDKVN-------LTLLMSLLYCLDVGFLEQGTDDRE-----------
nup192_ciona                        K--LSLPT-------LAVLFAVLYAISLPYDLNTIQDES-----------
nup192_drosophila                   GGNMDDVT-------LIMLMALLYAYDTSMLLVTEEPNE-----------
nup192_anopheles                    SGGIDDVT-------VTLQMGLLYALDLSVLQRREDGEE-----------
nup192_apis                         EEGPDKVT-------LAIIMSVLNAINFSSFSTRENG-------------
nup205_tbrucei_gi|72388028|ref      GKRPR---------WLVIVDGYMSIVLLALGMFLCGKGD-----------
nup205_leishmania_gi|157875703      GSRAASSASAAAYTWQVLVDSYLSILTLAEGCLLRAKGS-----------
nup205_chlamydomonas_gi|159471      --SGDLF----------LVEEAQLVLLAGCCVL-----------------
nup192_volvox                       TGSGDLF----------LVEECQLVLLACCSVLLPHEGR-----------
nup205_arabidopsis_gi|30696017      NDTISSQ----------ITFSLLFSLIITFVSDAISRLS-----------
nup192_populus                      --------------------------------------------------
nup205_rice_gi|222622385|gb|EE      NSSVELQ----------ITYGVLFSLVVTFVSDALSTSH-----------
nup192_physcomitrella               QDAVKLQ----------ITYTIMFALLDSLISDALGGSQ-----------
nup192_pichia                       LPAIFSLVT--QTLGSDAEADKLHRHITSTLATDYRT-------------
nup192_candidaA                     LPSTLQLFKKLLQLGEESLVDQFYKTITSSILKDYEANN-----------
nup192_debaryomyces                 LPGLLRFITN-LSEMPDVEVFQFHKQIVTRLSSEYDK-------------
nup192_skud                         IPACFHLFAS-----LRVVPDADVKSLHSKFIKDLKD-------------
nup192_Sbay                         IPAFFHLFAS-----LRILPDTDVKSLHSKFLTDLKD-------------
nup192_scerevisiae                  TPAFFHLFAS-----LRVLPDADVKLLHSQFMKDLKD-------------
nup192_Spar                         TPAFFHLFAS-----LRVLPDADVKSLHSQFIKDLKD-------------
nup192_Smik                         IPAFFHLFAS-----LKVMPDADVKSLHSQFVKDLKD-------------
nup192_Scas                         LPAIFHAFNN-----LDKFPDNDVKELHAQFLKDLER-------------
nup192_kluyveromyces                LPAIINTFKN-----LASFSSRDVESLHAQFLRDLES-------------
nup192_candida_G                    LPTLLNLFSN-----LNTFSDVDIFGLHKKYTNELITK------------
nup205_yarrowia_gi|49646302|em      VPALLSVFGLIEADNIQRLSVGDTLKLRSDLFSKSIEWG-----------
nup192_magnaporthe                  FPVIGAYIRL-----YGSTEGWGDLVIARSLNQKIVN-------------
nup192_gibberella                   VPSIGAYISV-----FGSAEGGYDLIKARELHGKLFP-------------
nup192_neurospora                   IPVLGAYIAT-----FGSNVGGGDVEPARQLNEFICGR------------
nup192_aspergillus                  VPAIIASFVQ-----HGSPERSGNYQEARSLNTAVIST------------
nup192_ostreo                       STSLSSENAQALLVLAGRSAEAMRDLEKVAVEDMPTGYG-----------
nup192_phytophthora                 SLAGTSPEGAVR--QVSCMLQTITAVQVALFVVLLQKSR-----------
nup192_spombe                       YAFIDKVLEVEYLPDQKVQLRSNSVEILQKIHQAIIQSP-----------
nup192_ustilago                     LYLLSISSLLTTSNILAILRWLAAVSAETYDEMTIYVLTALLG-------
nup192_cryptococcus                 GLVAASVWAAWKP--LEVLDASDARYDVSLSFRVSIRMR-----------
nup192_celegans                     CSSLTAWIS---------LVKITSSEVLSQVHDAQ---------------
nup192_trichomonas                  IFAEEAPEKN-------NTDFRDFIQLVTVLARMRKDPD-----------
nup192_naegleria|                   QNLITTLEQQGNQDSVKVYQSSEQIKYKVEIRRGFAECLFFACSN-----
nup192_monosiga                     PAGSALAPTNTHASHTTAALDGTRVFVAPTAVICLLHVFLR---------
                                                                                      

nup205_tetraodon_gi|47221850|e      YAVALRGCLFRTGVLFLWSSVEDLLQVLPLLTERQYVSAVHGRLMD----
nup192_danio                        ----------------------DLLQALPLLTEKQYVAAVHSRLVE----
nup192_rattus                       ----------------------DMIHHLPLLTERQYIATIHSRLQD----
nup192_mus                          ----------------------DMIHHLPLLTERQYVSTIHSRLQD----
nup192_homo                         ----------------------DMIHQLPLLTEKQYIATIHSRLQD----
nup192_gallus                       ----------------------DLMHRLPLLAERQYIATIHTRLQE----
nup192_xenopus                      ----------------------ELMKQASMFMDRQYIAAIHNRLQN----
nup192_ciona                        --------------------TVEELLQHPLITDASYLSGIHKVLAKES--
nup192_drosophila                   -----------------------HTTRLPIFSDREFAECFLEELYAQ---
nup192_anopheles                    -----------------------LVRKLPMIKDDLYIDFLMDALSN----
nup192_apis                         --------------------------------EGAHEELYQKLITPN---
nup205_tbrucei_gi|72388028|ref      ------------------------ERGLDKAVEAFVGDCAHSTG------
nup205_leishmania_gi|157875703      ------------------------EQGYDKALDAFLGARMASLSSPHAAE
nup205_chlamydomonas_gi|159471      --------------------------------ELVTA-------------
nup192_volvox                       ------------------------NFQQGALQELAQS-------------
nup205_arabidopsis_gi|30696017      ------------------------DKSSMISQDASFRTDFQDIV------
nup192_populus                      --------------------------------------------------
nup205_rice_gi|222622385|gb|EE      ------------------------EKPSLSSSDSSFRRDFHELV------
nup192_physcomitrella               ------------------------EMGSVLALDAGFRKEFQQML------
nup192_pichia                       -----------VADNDVVDVSKSKLKGVDIVVYFFFLSRFVPWCKQS---
nup192_candidaA                     -----------FSKSEDIDLSKSKLSGFEIVTSFIFLTEFIPWCKQS---
nup192_debaryomyces                 -----------VVSDEFVDLSKSNLKGFEMVLNFMMLTCFIPWCKQS---
nup192_skud                         --------------------DSIYSKPVKVALIFTFLAYFIGWCKEDP--
nup192_Sbay                         --------------------DSIYSKPVKVALIFIFLAYFIGWCKEDP--
nup192_scerevisiae                  --------------------DSIYTKPVKVALIFIFFAYFIGWCKEDP--
nup192_Spar                         --------------------DSIYSKPVKVALIFIFFAYFIGWCKEDP--
nup192_Smik                         --------------------DAIYSKPAKVALIFIFLAYFIGWCKEEP--
nup192_Scas                         --------------------EDIYTKPIKVAIIFIFLTSFISWCKVNP--
nup192_kluyveromyces                --------------------ESIYTKPTKVVLIFIFLTFFIGWCKAEP--
nup192_candida_G                    -------------------QEQVYKKPMKVLIMFIFLTFLIGWCKEDP--
nup205_yarrowia_gi|49646302|em      ------------------------IPTFQRFIQLAFLAGLAALARSD---
nup192_magnaporthe                  -----------------DETS-WSLPFLYAAVKVWWIAEYSGFYVEGP--
nup192_gibberella                   -----------------TDSSPWPLSQLQAAFRAWWLAEYSGFYVDDPPE
nup192_neurospora                   -----------------TAEDVWAIPSLGAAVRAWWIAEYSGWYHDDYAG
nup192_aspergillus                  -----------------KDGQNWAHQPFHSAVIALWLSVYSAWDYDGPSS
nup192_ostreo                       -----------------------TIFAAAAMFTPTLSGVEAAVPKTDLAK
nup192_phytophthora                 ---------------------KMDRETGDMEMGISLCRREHASVVTELHR
nup192_spombe                       -------------------SQDWRSSQFKNILGIWWVTRLNATCKQIEK-
nup192_ustilago                     --------------------AIDATPDARAAMADRASRGTLRNTVEALLD
nup192_cryptococcus                 ---------------------TELMEEEKVAEDWCHDIKFLKLASS----
nup192_celegans                     ----------------------------------QVLTNMIAHIRN----
nup192_trichomonas                  -------------------------------FGRHFYSMGTEIISS----
nup192_naegleria|                   --------------IQCDDDTFFKVFNTFIGLQNLFNQCVANRIGERQEE
nup192_monosiga                     ----------------------RRLHAVAALRTGDRTSDYNDPLANDLDF
                                                                                      

nup205_tetraodon_gi|47221850|e      -------------SQSWKLPGLQATCRLAWALSLRVLSQLPQGCAL----
nup192_danio                        -------------GQGWKLPGLQAVVQLAWALSLRALSQLPQGAAL----
nup192_rattus                       -------------SQPWKLPGLQATVRLAWALALRGISQLPDVTAL----
nup192_mus                          -------------SQPWKLPGLQATVRLAWALALRGISQLPDVTAL----
nup192_homo                         -------------SQLWKLPGLQATVRLAWALALRGISQLPDVTAL----
nup192_gallus                       -------------SQPWKLPGLQATVRLAWALALRGISQLSDVTAL----
nup192_xenopus                      -------------TQPWKSPGMQATVRLAWALALRGISQFSEV-------
nup192_ciona                        -----------NHPSSWKVSGVRSCLQLAWSVTLRLLAQIPSSLLSGITP
nup192_drosophila                   --------------SSWQAPRLNAIIAYSFGLTLASLRHAPLQLQAT---
nup192_anopheles                    ---------------SWENDGLHALTLFAFGLSIATLRLAPQTLVQD---
nup192_apis                         --------------INWECAGLRGIIQFAFAVALTTIKTAANIQILN---
nup205_tbrucei_gi|72388028|ref      -----AGRRGKVMKYIVDLAPLQAMLAIPLECIYIIPYEMAAYMFDEMLV
nup205_leishmania_gi|157875703      TPASVAVHRGKVTKRMVKLAPVPRTLSIPIGLLYIAPYEMMSYLFDEMLP
nup205_chlamydomonas_gi|159471      ---------TRSKVESVGQAGYGAALRLCWGLLALVSQAAPQDGAHWVRE
nup192_volvox                       ---------TRSKVEAVGQAGYSASLRLCWGLLAICSQAGPQDG------
nup205_arabidopsis_gi|30696017      ---------MAS-GSDPTADGFIGGIRLAWAVHLMLIHDGISGMDTISTA
nup192_populus                      --------------------------------------------------
nup205_rice_gi|222622385|gb|EE      ---------MRS-DNNLTIEGFVGVVRLAWAVHLMLTQDRSSARDTLTSS
nup192_physcomitrella               ---------MDAGELNVTAEGFTGVIRFVWAVYLMLTKG--ALDYSPTGS
nup192_pichia                       -----------DERTKKYDYKDDILRYLEWLINYGAMERLLSYTADTAHP
nup192_candidaA                     -----------SSRTAKYDFKDDILKYMEFLISYGVMERLLSYCSETANA
nup192_debaryomyces                 -----------ESRTNSIDFKDDILRYIEMCISCGVTEVLLCYAADTSNY
nup192_skud                         -----------KKRADVMDFKTDVDEPMTSAVELGAIEQILIFAADTS--
nup192_Sbay                         -----------KKRADMMDFKTDVDEPMTSAVELGAIEQLLIFAADTS--
nup192_scerevisiae                  -----------KRRADTMDFKTDVDEPMTSAVELGAIEQILIFAADTS--
nup192_Spar                         -----------KRRADVMDFKTDVDEPMTSAVELGAIEQILIFAADTS--
nup192_Smik                         -----------KRRADVMDFKTDVDEPMTSAVELGAIEQILIFAADTS--
nup192_Scas                         -----------KTRAKLIDFKTAVDEPMTAAVELGAIEQLLIIAADTS--
nup192_kluyveromyces                -----------TTRAKQFDFAVAVDLPMTSAVELGAIEQLMVYAAETS--
nup192_candida_G                    -----------QNRVTKLNFKSDIDDPMTIAVELGAIEQLLIVIADLS--
nup205_yarrowia_gi|49646302|em      -----------EGLSSQVNFTRDILDVCREAIDEGALEFGYALATDTA--
nup192_magnaporthe                  ---------VSDPSIDIDKEDKERNKQFTDALKEGAFDFMLSLAGDVAAP
nup192_gibberella                   A--------AIPPNTDLDEEDRQRSKAFLESLKDGSFDFLLSIAADVKSP
nup192_neurospora                   ---------YEARGINLDKEDEERTKQFMDALKDGAFDYLLAVAADCHAH
nup192_aspergillus                  ----------APPGVDLEKEAEERTKTFMTALDDGGLDLLVSICSGVSGE
nup192_ostreo                       --------AVATTINSPNAPPLFSFVRFAWAILALDLGLSEAEEAIKESL
nup192_phytophthora                 ----------IFFVEEWEQRGLQSVAMLMWAGFLAGNNNDNSSNSNVSFA
nup192_spombe                       -------------VPSFIDYETTIKNAANEIIQNGVFSDMITLLVYPFRQ
nup192_ustilago                     DESFITVTHAEITRKHWALGELNSAVALQWSIFLVEAFSRNPTYRTQLSI
nup192_cryptococcus                 ----------LALQERWAIPRLRESIKLSWSLFYLSCIKHDPSVIQTGID
nup192_celegans                     -------------ETDWSDQAMCGTLQLACAVALKSIASSPSDHLGIENI
nup192_trichomonas                  -------------ATDFTQPRFVAAFIKLLASLSVDKETSELVYDR----
nup192_naegleria|                   ------FSYSFPSIFEYLPIGTKSIFSILYLLTTTILSLLDPTIGKIRID
nup192_monosiga                     AR----------ALDDTTAWNNNPTWRLLMQLAFGLCRTALDKPEDVWEG
                                                                                      

nup205_tetraodon_gi|47221850|e      --VEFTEADEALADQAILGDVFLFIKEGILGCEGFGL-------------
nup192_danio                        --VEFTEADEALADQALLGGVFLFLTEGVLGSDGFSQ-------------
nup192_rattus                       --AEFTEADEAIAELAIADNVFLFLSESVVLAENFYQ-------------
nup192_mus                          --AEFTEADEAIAELAIADNVFLFLSEAVVLAENFYQ-------------
nup192_homo                         --AEFTEADEAMAELAIADNVFLFLMESVVVSEYFYQ-------------
nup192_gallus                       --AEFTEADEAMAELAVADNVFLFLTESVVGSENFYQ-------------
nup192_xenopus                      --LEFSEADEPMAEIAIGGNVFLFLTEAVVGSESFCT-------------
nup192_ciona                        PSGEILEQDELVVEMALADRVFLFIKENIVLCPSFHS-------------
nup192_drosophila                   -AISIINRDEMLIDEALGAQVFVFFHSLLLEKDLVYS-------------
nup192_anopheles                    -ASKMIDQDELLVNGALQGKVFDFLYYTFLDSELVFD-------------
nup192_apis                         -ITTEDER------------------------LSIYY-------------
nup205_tbrucei_gi|72388028|ref      AVKHVADIDVSSCVRYLEALQSKSDASYAIKGDVAAADGG----------
nup205_leishmania_gi|157875703      LLRHLSELEVATHRRYCEQLEELPRLPSFVRSGSAVNRGGSAAALEAYYG
nup205_chlamydomonas_gi|159471      ALKAGALAF-----------------------------------------
nup192_volvox                       --------------------------------------------------
nup205_arabidopsis_gi|30696017      STTDMGHICSCLESIFSKNVFQFLLDNVLRTAAY----------------
nup192_populus                      --------------------------------------------------
nup205_rice_gi|222622385|gb|EE      SR-DVTDIWACLEIICRQNSFQFLQERIMQTAAYKNDDEDIVYMYTGYMH
nup192_physcomitrella               FSEDDTYSSLCLNRACEHDVFEFFTTRVLQTATF----------------
nup192_pichia                       HTTQLFEWSNLYDFRSLLQKSCPRLSPVKFVYPSAQEVIHASHTKPG-LD
nup192_candidaA                     KTQQVYDWSNMYDFRALLQKNFPRLTPAKFHYPGNQELLNA--VRPG-YE
nup192_debaryomyces                 KTTELLDWSNMYDFRSLLQTNFPRLSPAKFVYTNSDDLINLVNLRPQEFE
nup192_skud                         IVEQDKSMELFYDIRSLLERHIPRLIPKQLLDDEKIFNQATNSTYNSSVM
nup192_Sbay                         IVEQDKSMELFYDIRSLLERHIPRLVPKQLLDDEKMFNQTTNSTYNSTVM
nup192_scerevisiae                  IVEQDKSMELFYDIRSLLERHIPRLIPKQLLDDEKIFSQTTNSTYNPASA
nup192_Spar                         IVEQDKSMELFYDIRSLLERHIPRLIPKQLLDDEKIFSQTTNSNYNSAVV
nup192_Smik                         IVEQDKSMELFYDIRSLLERHIPRLIPKQLLDDEKIFSQATNSTYNSAVA
nup192_Scas                         IVEQDKSMELFYDIRSLLERHIPRLRPKQLQMDR--TGDNNNTTEVSSAI
nup192_kluyveromyces                MVEADKSMELFFDIRSLLEKHIPRMSPKLLLDPEYSTAVSTKTYVDDPST
nup192_candida_G                    RIDES-TAVQYYDFRALLERHLPRFIPLQLVDENVIQKYNQMSSLTERSD
nup205_yarrowia_gi|49646302|em      ---AFNVRNVFYDMRPALQQRVPEFK------------------------
nup192_magnaporthe                  ----EWQDPSRIGIRQWLQRKSPQLMT-----------------------
nup192_gibberella                   ----DWHDPVRAGMRKWLQRKSPALAP-----------------------
nup192_neurospora                   N--QDWQDPTRWGMRQWLQRKTTPLAS-----------------------
nup192_aspergillus                  ----EWSDPARSELVTMLLRESASWLKES---------------------
nup192_ostreo                       KNDALEAIDLVLKTGVFQDDHTVARTQNLELVHIILS-------------
nup192_phytophthora                 EADDATSVVKKAIEERVFHTLVEVQLKYLPDRKRDLRLYNIYERN-----
nup192_spombe                       SETEGMEWAFAFKSRSRITVNWSLIRP-----------------------
nup192_ustilago                     SEEQIQDLVLQSITGSSLSKDSKATSGEEGPTGGAFIFLVVRVLAFR---
nup192_cryptococcus                 QHEMEGWLLDSIANGAFQFLHELVISIRQERGWDEPDE------------
nup192_celegans                     KVDVERVIDRSIRNMAFHYLRQAIIKS-----------------------
nup192_trichomonas                  --------------------------------------------------
nup192_naegleria|                   PKGVTQSPNNSLYKQQFIEKFDKILDNLMPDDHDDLSYLIDRTQFEAMTA
nup192_monosiga                     VQQQATTLIDHRSDESVFECLHQLANAPQCGAEDKSS-------------
                                                                                      

nup205_tetraodon_gi|47221850|e      --------------------------------------EEFYIRRLHSLI
nup192_danio                        --------------------------------------EEFYTRRLHSLI
nup192_rattus                       --------------------------------------EEFYIRRIHNLI
nup192_mus                          --------------------------------------EEFYIRRIHSLI
nup192_homo                         --------------------------------------EEFYIRRVHNLI
nup192_gallus                       --------------------------------------EEFYIRKIHNLV
nup192_xenopus                      --------------------------------------DEFFIRRIHKLV
nup192_ciona                        --------------------------------------EEFYLRRIHGII
nup192_drosophila                   --------------------------------------TQFFYRRVHLLI
nup192_anopheles                    --------------------------------------TEFFYRRLHTLF
nup192_apis                         --------------------------------------EEFYLRYFHSLI
nup205_tbrucei_gi|72388028|ref      -----------------------------------LQRPEANKAQAG---
nup205_leishmania_gi|157875703      YQQRGAV---------------------------QHGRPEETNGEEARLL
nup205_chlamydomonas_gi|159471      --------------------------------------------------
nup192_volvox                       --------------------------------------------------
nup205_arabidopsis_gi|30696017      -----------------------------------------QVKESKDMA
nup192_populus                      --------------------------------------------------
nup205_rice_gi|222622385|gb|EE      KLMMCFL---------------------------SHPTSRDKIKEIKEKT
nup192_physcomitrella               -----------------------------------------QIKAMKDAA
nup192_pichia                       NVSILFD--------------------------TTVYKVTPAFSENLLAP
nup192_candidaA                     NVSKLID--------------------------ISFLTLDPSLNETLVSP
nup192_debaryomyces                 NINKLLD--------------------------VSNYKVSEDFNQNLLAP
nup192_skud                         SNNTNG---------------------------GGLWNSSYPGAINSTNS
nup192_Sbay                         NNNVNG---------------------------GSLWSSPYPGTTASSGT
nup192_scerevisiae                  TDNMSG---------------------------RGLWNPSYPGMMSTTGT
nup192_Spar                         TDNMNG---------------------------SGLWNSSYPGMMSIAGT
nup192_Smik                         SSSMNS---------------------------SGKWNSSYPGMMSTTDS
nup192_Scas                         TATTN--------------------------------------TMTNDGS
nup192_kluyveromyces                K-------------------------------------------------
nup192_candida_G                    STKINGPHESFSRNTYRPPSMISPNNYSKDNRFTNGLGSTSISMDRLNEG
nup205_yarrowia_gi|49646302|em      --------------------------------------------------
nup192_magnaporthe                  --------------------------------------------------
nup192_gibberella                   --------------------------------------------------
nup192_neurospora                   --------------------------------------------------
nup192_aspergillus                  --------------------------------------------------
nup192_ostreo                       --------------------------------------------------
nup192_phytophthora                 ----------------------------------FELLFRTYSSKMMIDV
nup192_spombe                       --------------------------------------------------
nup192_ustilago                     ----------------------------------QKTIDALFGEEEGALT
nup192_cryptococcus                 ------------------------------------VKEAGTDSLVKVAL
nup192_celegans                     --------------------------------------------------
nup192_trichomonas                  --------------------------------------------------
nup192_naegleria|                   LQWCVGLRVQN------------------NIKPNLELLTRSDNAFSKSLS
nup192_monosiga                     ----------------------------------------------AISI
                                                                                      

nup205_tetraodon_gi|47221850|e      TDFLALMPMKVKQLRNRADEDARLVHMSLQMDSELPSSLRKDLDHLMILV
nup192_danio                        TDFLALMPMKVKQLRNRADEDARLIHMALQMGSEPPSSLRKDLDHLMILI
nup192_rattus                       TDFLAFMPMKVKQLKNRADEDARMIHMSIQMGNEPPISLRRDLEHLMLLI
nup192_mus                          TDFLAFMPMKVKQLKNRADEDARMIHMSIQMGNEPPISLRRDLEHLMLLI
nup192_homo                         TDFLALMPMKVKQLRNRADEDARMIHMSMQMGNEPPISLRRDLEHLMLLI
nup192_gallus                       TDFLALMPMKVKQLRNRADEDARMIHMSIQMGNDPPISLRRDLEHLMLLI
nup192_xenopus                      TDFPTLMPMKVKQLRNRAEEDARLIQMSMQMGNEPPASLRRDLEHLLLLI
nup192_ciona                        TDLIVNMTLKVKEMRNHGDEVARILMLHLAQGEEPPPSLRKDFHQLLELI
nup192_drosophila                   TDFIDFMNSKVSELRGRADESSHTIISFLNEGLEPPPNLDSNFELLMLCV
nup192_anopheles                    ADFIELMHSKVTELRGRADETARTVQVYQQQGIEPPANLCRNFEMLLLSV
nup192_apis                         SDFILLMPLKVKDLRSRADESMRLIQAYQQEGIEPPLNLDNHFEYLMLTI
nup205_tbrucei_gi|72388028|ref      ------------EEPFISETAHILRALTICLENLPSTVLNPDIDVDCAVT
nup205_leishmania_gi|157875703      KVTRTGAAGEVVGEPFTSEMAHLLEALAICLQHLPPEVLNPDLDSDCAAT
nup205_chlamydomonas_gi|159471      --------------------------------------------------
nup192_volvox                       --------------------------------------------------
nup205_arabidopsis_gi|30696017      MSVLNSYRTS--DPLDGS-MQTEESDRPL--PFISLMEFK------EPEL
nup192_populus                      --------------------------------------------------
nup205_rice_gi|222622385|gb|EE      MNALSPYGSIRDHREDPS-RTGEQIGQPTNQPFISLLELVREIYQKEPEL
nup192_physcomitrella               MVAVDTYVDMKDTMSDVDGKAQQQAIVLQAKPFISLLTMIGE---REPEL
nup192_pichia                       LFHQFFTCFINNSALILTSLRDTEEDFVLSYINRKQIENDSDIDAVVTRS
nup192_candidaA                     FFQSFFSVFISNAAVVMTSLRDSEEDFVLSSLNESDEEEEE--------E
nup192_debaryomyces                 FFHIFFNNFISNAAIILTLLRDNEEDFLLSSINKKQLENDEKISKGDEGI
nup192_skud                         TRLNHVPTNINEYSYTNIVLSDQTQEFFLAAFDDVLQTIITDCAFLLTKI
nup192_Sbay                         TRLNSVATNISEHSYTNIVLSDQTQEFFLVAFDDMLQTIITDCAFLLTKI
nup192_scerevisiae                  ARLNSMPNNVNEYSYTTIVLSDQTQEFFLSSFDDVLQTIITDCAFLLTKI
nup192_Spar                         TGLNSMPSNVNEYSYTTIVLSDQTQEFFLSSFDDVLQTIITDCAFLLTKI
nup192_Smik                         TRLNCTPSNFNEYSYTNIVLSEQTQEFFLSAFDDVLQTIITDCAFLLTKI
nup192_Scas                         R---SSLMDLNQQ-FQNIILSDQTESFFLSSFNCSLQRVIADCAFLLTKV
nup192_kluyveromyces                --------------YSNLSIFDYGLDSFLSTLHDFFQAFITDCAFLLTKI
nup192_candida_G                    RVFFSTSDMNKEISKFRENISEMFEMFLEENIHHFIQTFISDCAFLLTKL
nup205_yarrowia_gi|49646302|em      ---------------FLRRLSADFEVLWTRQMQWFISTFISHLPDLLKQM
nup192_magnaporthe                  ---------------DSTPFSDYFHTCLMNQLEDFVDAFISNLPDVLRKL
nup192_gibberella                   ---------------DAIPFADFFQMSLMLQLEVFVDGFISNLPDVLRKL
nup192_neurospora                   ---------------EALPFAPHFHSCLMTHLEVLIDAAISNIPDVLRKL
nup192_aspergillus                  ----------GSATLEADSCSPYLKTLLMENFEVFAESCIANMPDAVRRL
nup192_ostreo                       --RYLHHNLRKTSLHRMLTDGTAVREPFVENGLTIEIDAAKPMADVCSVF
nup192_phytophthora                 PTVADKAAIAAMQSENDGEVAAWTGDCLENVIDFATALCARNAAFCCSFW
nup192_spombe                       ----------------------FIASIIFSELRSFAQAFVSYMPDILKTL
nup192_ustilago                     AEADTAAGDVIDINAWEDEVDAEFREYVVQQIHNLALGTTSVMLPMLRRI
nup192_cryptococcus                 ASDKGNDEFLFRQLQDIVDILAGKKQFLRNLRNREEDALIRRSSIALSHT
nup192_celegans                     ------------EHFRYAHQFMIIDELLKQLISYFPAKLMETERNSTDEL
nup192_trichomonas                  ------------------LAKSNSQLINLPHFLQAISGYADDFNQSQANV
nup192_naegleria|                   RGVFAFITTGLLNNKVYRSESENVKEFIVNILGDLISSFIVNLEDSINDS
nup192_monosiga                     DTLLAFCDWLIEDGGLLRMLMYNYTEAVASGSDVTHDDFVWLLKTIATVA
                                                                                      

nup205_tetraodon_gi|47221850|e      REFYSKDT--------FGLELGLEFWCPTES------LQHASLQGSYLGM
nup192_danio                        GEFYSKDP--------FELELALEFWCPSES------LQHTSLTGSFLGV
nup192_rattus                       GELYKKNP--------FHLELALEYWCPSEP------LQTPTVMGSYLGV
nup192_mus                          GELYKKNP--------FHLELALEYWCPSEP------LQTPTVMGSYLGV
nup192_homo                         GELYKKNP--------FHLELALEYWCPTEP------LQTPTIMGSYLGV
nup192_gallus                       AELYRKDP--------FNLELALEYWCPSEP------LQTSTIMGSYLGV
nup192_xenopus                      GELYRKDP--------FHLELALEYWCPTEP------LQSTSLMGSFLGV
nup192_ciona                        TALYEDDP--------LSLELCSEYWCTADTS-----MMDAGSYIISPHR
nup192_drosophila                   AKMHGDPR--------VTIRLCNEYWGPGD-------------PNGSTAF
nup192_anopheles                    GKFYANDR--------LHLNLSMEYWGPTEF------------AHGLQGH
nup192_apis                         AELYKEDP--------LKLKLVNDYWCYTDS------------THTSDSA
nup205_tbrucei_gi|72388028|ref      FFIFKNCV--------THMRAIFETQRSSG--------------------
nup205_leishmania_gi|157875703      FFIFKNFV--------KHMRQVFATQRSSATSAAVGAGGGGSSSAIGGFG
nup205_chlamydomonas_gi|159471      ---MRQLF--------QHPHFKLDDVTHSH--------------------
nup192_volvox                       ---VVGVF--------QHPHFKLDEQTHHH--------------------
nup205_arabidopsis_gi|30696017      LSGNDVLW--------TFVNFAGEDHTNFK--------------------
nup192_populus                      --------------------------------------------------
nup205_rice_gi|222622385|gb|EE      VHGNEELW--------TFVISAGEDHTNTL--------------------
nup192_physcomitrella               IMDNDDLW--------NFVRFAGEDHNTYH--------------------
nup192_pichia                       KTEANGD------APSKNDKSRSDELDLD---------------------
nup192_candidaA                     ESDSDED------SSTPKNKEKSTGLDLD---------------------
nup192_debaryomyces                 DNDKDGDRHDTKKFSANKSNGNDQGIDLD---------------------
nup192_skud                         KDAEEDS------------LLSGEDLTLD---------------------
nup192_Sbay                         KDAEEDS------------LLSGEDLTLD---------------------
nup192_scerevisiae                  KDAEEDS------------LLSGEDLTLD---------------------
nup192_Spar                         KDAEEDS------------LLSGEDLTLD---------------------
nup192_Smik                         KDAEEDS------------LLSGEDLTLD---------------------
nup192_Scas                         KDAEEDS------------LLSGEDLSLD---------------------
nup192_kluyveromyces                KNAEEDS------------LLSGEDLYLD---------------------
nup192_candida_G                    KDAEEDS------------LLSGEDLDLD---------------------
nup205_yarrowia_gi|49646302|em      KQSEEDTFLAN-------EAVSDPDLQLQ---------------------
nup192_magnaporthe                  RTEEDEQ------------RQLSQHHEQD---------------------
nup192_gibberella                   RVEEDEQ------------RQSSQTHEQD---------------------
nup192_neurospora                   RTEEDEQ------------RQLSQTHEQD---------------------
nup192_aspergillus                  KTEEDSQ------------RLDQITALRDGLTSNLH--------------
nup192_ostreo                       AELYKQEP--------KLAKACAGLKS-----------------------
nup192_phytophthora                 RGTNEELDFHDSNGSGTGNNAGDEPEPLSSS-------------------
nup192_spombe                       RLLEEDRY------------LTNTTYPTSIP-------------------
nup192_ustilago                     QRSEEDAAFALS--RAVSARGSTSAPPERRYDIEALFDLIALLCRGRPEA
nup192_cryptococcus                 NPNADANVYN----YQTFLRLFASVYRSLPP-------------------
nup192_celegans                     NFLDDQKK----------EQSTTQKPDPKS--------------------
nup192_trichomonas                  AKLSEDDS------------------------------------------
nup192_naegleria|                   LVDQIEELRSYLTRRDDNQASEEDEQNIPREFN-----------------
nup192_monosiga                     QRADADMMAERVSVWDGFLRMVGDQLDATT--------------------
                                                                                      

nup205_tetraodon_gi|47221850|e      ALQRPPHKQVVLSKFVRQMGDLLPSTLYISYLRMLKGLANGPQCAHYCFS
nup192_danio                        PLQRPPHTEVVLSKFVRQMGDLLPATLYIPYLRMMKGLANGPQCSHYCFS
nup192_rattus                       AHQRPPQRQVVLSKFVRQMGDLLPPTIYIPYLKMLQGLANGPQCAHYCFS
nup192_mus                          AHQRPPQRQVVLSKFVRQMGDLLPPTIYIPYLKMLQGLANGPQCAHYCFS
nup192_homo                         AHQRPPQRQVVLSKFVRQMGDLLPPTIYIPYLKMLQGLANGPQCAHYCFS
nup192_gallus                       AHQRPPQRQVVLSKFVRQMGDLLPSTIYIPYLKMLRGLASGPQCAHYCFS
nup192_xenopus                      AHQRPPQRQVLLSKFVRQMSDLLPATLYLPYLKMLRGLASGPQCAHYCFS
nup192_ciona                        FHHGPPQRQTALFKFVRQSGDLLPPLLYVPYLHMLSALASGTQSARACYE
nup192_drosophila                   KNT---SRSVSLFKFISLASDLLPQTLFKAYLKMISGLTRTDFSARCAFN
nup192_anopheles                    RVS---SRSVCLFKFIRLAGELLPPTLFIPYLKMLSGLSCNVQAARSAFN
nup192_apis                         HIKRSLSREVALFKFVRLAGEILPAGLFVPYLKMIASLACSPEAAKQAFS
nup205_tbrucei_gi|72388028|ref      -AWEAYTLKVVTRFLDVLAMIGRNPQYTQRVVALFSEMQVNCAELQWSSL
nup205_leishmania_gi|157875703      AVWENYTLKLMTKFLEVMAMIGRNPQYTQRVVVLLTDAQTECGEMQWHSL
nup205_chlamydomonas_gi|159471      ---------VVAAAVHHILAALLRTDAERAAGAFYQQLLQRSE------A
nup192_volvox                       ---------VVAGVIHHVVQTLLRTDGERTSNAFYLQLLHRSE------A
nup205_arabidopsis_gi|30696017      ---------TLVAFLEMLCTLASTQEGASKVYELLRGTSFRSIGWPTLFD
nup192_populus                      --------------------------------------------------
nup205_rice_gi|222622385|gb|EE      ---------TLVAFLGLLSTLASSEVGAAKVYELLQGKVYRSLGWSTLFD
nup192_physcomitrella               ---------TLVAFLNMLTALAASEEGAKKIYQMLQNKAIRTLGWQTLFN
nup192_pichia                       ----EIASRSDLERFYLAFAYTYNSRPELCSDFWSSDEITNDIVGFLAWG
nup192_candidaA                     ----KIAQRAELERFYLAFAYTYNNRPELCALFWGNEQVTHDIIGFISWG
nup192_debaryomyces                 ----EIATRSDLERFYLAFVYTYNNRQELCSLFWSNEEITNDIIGFVTWG
nup192_skud                         ----DISLTADLERFFLSIYFFYASRPDYSSAFWSDK--ESNAYGFIEWC
nup192_Sbay                         ----DISLKADLERFFLSIYFFYASRPEYSRAFWSDK--ESNAYGFIEWC
nup192_scerevisiae                  ----DISLKADLERFFLSIYFFYASRPEYSCTFWSDK--ESNAYGFIEWC
nup192_Spar                         ----DISLKADLERFFLSIYFFYASRPDYSSAFWSDK--ESNAYGFIEWC
nup192_Smik                         ----DISLKADLERFFLSIYFFYASRPEYSSAFWSDK--ESNAYGFIEWC
nup192_Scas                         ----DVCVKADLERFFLTVYYFYASRPNLSCEFWNDK--ESNSYGFIEWS
nup192_kluyveromyces                ----DISAKADLERFFITIYFFYASRPEYSSSFWDDK--ESNLYGFIEWA
nup192_candida_G                    ----DIATKADLERFFVSVFYFYSKRPHYVAAFWEDK--ESAAYGFVEWA
nup205_yarrowia_gi|49646302|em      ----DDVGR-DLERFYMMVSNLYDGHPDAALDYWVDG--ESDLYGFVDWA
nup192_magnaporthe                  ---------LDLERFLVIISYVFERRPDAADVFWSDS--ESNLAGFMQWA
nup192_gibberella                   ---------LDLERFLLIIAYAYEGRPDAAMNFWSDP--DSNLAGFMHWA
nup192_neurospora                   ---------LDLERFLMIIAYAYDGRPDAAMTFWEDT--ESNLAGFLNWA
nup192_aspergillus                  --RDLVEARTHLESFLLIMAFAFEGRPDAAQEFWADP--DGNLYGFLQWS
nup192_ostreo                       --------FLEISGDSEHSVGSLVKLLELCTTIAQTSEDARRIFELLQRS
nup192_phytophthora                 ----VDDGNCHDFLLACRDAAFKNPGCIASYLRLVAAAGSGPECAQQAFH
nup192_spombe                       --GEQIEEYFPFEEFYYLLSSIYTYNVSWISDFWDDIESDMYGFLTWSMG
nup192_ustilago                     GLPFWVGSDNRPTRFLAWAIDVREPGHQRALLNMLAAMSSGPQSASQAYA
nup192_cryptococcus                 ---DSALDLWGNPTFTGTILDTRGGFPGPAFWEMLSSISSGPSCAAISYE
nup192_celegans                     ---------QTVHITDKVTAQLSSTDPSNNYDSALSQYENFLRCFVDLYE
nup192_trichomonas                  ---------STLESIFRLLSSLFKHSELCRREIINSNNLINNLITYVSSM
nup192_naegleria|                   --DILLLLAELYRGFPSYTHKYFDRDANPKLNDFLRKTCCEQITSLCKFQ
nup192_monosiga                     ---------YIVYLEVLAAFAKPGPASQYVFTLLMDNGREGFRQAPVSWR
                                                                                      

nup205_tetraodon_gi|47221850|e      LLKTNGTTHSDNIQG-VSGSPVSWEHFFHSLMLYHENLRRDIPNP-----
nup192_danio                        LLKTNGAPHGGNRQAGVSGSLVSWEHFFHSLMLYHENLRRDVPSA-----
nup192_rattus                       LLKVNGSSHVENIQG-AGGSPVSWEHFFHSLLLYHEHLRKDLPSA-----
nup192_mus                          LLKVNGSSHVENIQG-AGGSPVSWEHFFHSLLLYHEHLRKDLPSA-----
nup192_homo                         LLKVNGSSHVENIQG-AGGSPVSWEHFFHSLMLYHEHLRKDLPSA-----
nup192_gallus                       LLKVNGSSHAENIQG-AGGSPVSWEHFFHSLMLYHEHLRKDLPSA-----
nup192_xenopus                      LLKANGGSSAENLQA-AGGSPVSWDHFFHSLMLYHEHLRRDLPNT-----
nup192_ciona                        MLHYNG----ANFSGGSDVNSMSLDHFFSSCHRYYEHLHQDKPLH-----
nup192_drosophila                   MLRVPQ-------MATGGKYAVSWDHFFTTLGNYYTSMRNDFNTNIGM--
nup192_anopheles                    LLKQ-G-------SAYSGSSTVSWDHFFNSLSEYYFNLRQEQNP------
nup192_apis                         FLKP---------NGSSGSTTISWDHFFKSLSLYYDNLRTELPP------
nup205_tbrucei_gi|72388028|ref      IAKAQACAGASG--DAVPLTLCDNGGSMAALRKPSVSGAAAPG-------
nup205_leishmania_gi|157875703      VSQTLECAGLNSGVIGAPGAVGSDGGAASATALAAAAQKSSAGSVTSGAA
nup205_chlamydomonas_gi|159471      AIRPTAGHGHGAVLAYTPFPPESPEARADQLGSLLGLLADCFE-------
nup192_volvox                       AIRPTT-HGGHAQLTYVPFPAEAPESRSDHVGSLLGVLADCFE-------
nup205_arabidopsis_gi|30696017      CIRIYDEKFKQSLQTAGAMMPEFLEGDAKALVAYLNVLQKVVE-------
nup192_populus                      --------------------------------------------------
nup205_rice_gi|222622385|gb|EE      CLSIYEEKFKESLQSSASVMPEFPEADAQALVSYLAVLQKVVE-------
nup192_physcomitrella               SLIVYDQRFRQCLQNAGAFLPPFQEGDARALEAYLKVLRRVME-------
nup192_pichia                       LSNNTSPLITATFSLLLGSLASSGDEASARIWEILVKNN-----------
nup192_candidaA                     LANNTSPLITATFCLLLGSLASAGAEATSRIWEILVHNNN----N-----
nup192_debaryomyces                 LSNNTSPLISATFCLLLGSLTSSGDDAAIKIWEILVNNNGSATNA-----
nup192_skud                         SRCNDN-LMRSCFYLMISSLSF-GPENSLNVYHYFGENSS----------
nup192_Sbay                         SRCNDN-LMRSCFYLMISSLSF-GPENSLDVYHYFGENNS----------
nup192_scerevisiae                  SRCNDN-LMRSCFYLMVSSLSF-GPENALNVYHYFGENSS----------
nup192_Spar                         SRCNDN-LMRSCFYLMISSLSF-GPENSLNVYHYFGENNS----------
nup192_Smik                         SRCNDN-LMRSCFYLMISSLSF-GPENSLNVYHYFGENNS----------
nup192_Scas                         SKCTDS-LMKSCFYLMISSLSF-GHDNAINVFHYFGDNNA----------
nup192_kluyveromyces                AKCNDT-LMKACFYLMISSLSY-GSQNSHNVYHYVESNQH----------
nup192_candida_G                    SKCNDN-LMKSCFYLMLGGLSS-GKENALNVYYYLGDSNP----------
nup205_yarrowia_gi|49646302|em      SHFADSPLMAATATNMLASLST-GPECASNAHRFLAAELP----------
nup192_magnaporthe                  SRRAST-PLVCAFCEMLQSITE-NEQYALAAHQFLLED-SNAGG------
nup192_gibberella                   SRRAST-PLVTAFCEMLQAISE-NEECASAAHEFLIDEGHHSSG------
nup192_neurospora                   SRRAST-PLVSAFCEMLQALAA-NEECATAAHNFLLDETTHSGG------
nup192_aspergillus                  SKRQTV-PRVSAFCELLCSISG-GEDNAAAAHRFLLEEDKFMSS------
nup192_ostreo                       QGAANWDRLLGALIGYVQRFMSSPDDLIDAGEEFDPREGDPEMN------
nup192_phytophthora                 HIKKNPQQLGWDQFFAVMAKYQRLLTEAEKPTGYSPLGVAQGVGIDG---
nup192_spombe                       SQIPGIITAFTLLLASLCKNTTSASKIYELFSEPIPEVGHLES-------
nup192_ustilago                     LLDQESSQAGATGEGRLVSWSRFFEWITYYIDTFHQAVNTSSFHASSYQT
nup192_cryptococcus                 RLKDTRLPWTALFKFYQHYIDIMPHAYEPIKTTRNPPPSLDPMPMEEVEI
nup192_celegans                     MQVTDYAHQKNARTARERELQEQIEENSMAFSTERSIELCRLLER-----
nup192_trichomonas                  IPATLKSCCYDTLSEISQDETYTVEIWKKFVFTEILTPDNVQSG------
nup192_naegleria|                   VELDVTFIYYLGVLCSFSGDSVGATNVFALLNDSTYPLFSWEYFFKVLLE
nup192_monosiga                     SLFAAIASATSMSHESGQAVDILTQQMLEAFLHLLATVCEDPECARG---
                                                                                      

nup205_tetraodon_gi|47221850|e      DAT-------------------QYRHPPL-RGITHREQEGLTSFLQLLTT
nup192_danio                        DST-------------------QYRHLPI-RGITQRELEGLTAFLQLLTT
nup192_rattus                       DSV-------------------QYRHLPS-RGITQKEQDGLIAFLQLTST
nup192_mus                          DSV-------------------QYRHLPS-RGITQKEQDGLIAFLQLTST
nup192_homo                         DSV-------------------QYRHLPS-RGITQKEQDGLIAFLQLTST
nup192_gallus                       DSV-------------------QYRHLPL-RGITQKEQDGLIAFLQLTTV
nup192_xenopus                      DNI-------------------HQRHPPL-RGITQRELDGLIACLQLTCT
nup192_ciona                        DITNPFMMSQSQ-------FGSQSGHPPRNRSITPKEVEGLRAVMKLLTQ
nup192_drosophila                   -----------S-------GETIYRTRSTPKAITQREAEHLVAVMGIIQA
nup192_anopheles                    -----------Q-------SETVYRNRMICKSISPQEILGLQAVLQVVQA
nup192_apis                         -----------S-------QDTVYRQRSHPKGITPEEVKGLEAVLLVVRV
nup205_tbrucei_gi|72388028|ref      ----------------------------RHRQFTPEYLQEKQQEFASSVF
nup205_leishmania_gi|157875703      DGDDMYTLLSTA-------PGVNGVPRALHRQFTRAYAHKCQRHYIASFF
nup205_chlamydomonas_gi|159471      -------------------------------AYPDLYLSN-LADQEAGAR
nup192_volvox                       -------------------------------AFPELYLAN-LADQEAGQR
nup205_arabidopsis_gi|30696017      -------------------------------NGNPTERKNWFPDIEPFFK
nup192_populus                      --------------------------------------------------
nup205_rice_gi|222622385|gb|EE      -------------------------------NGNTTERRKWFPDIEPLFK
nup192_physcomitrella               -------------------------------KGNEMERSQWFMDIEPLFK
nup192_pichia                       -------------------------TSLKKNDYSKISIDSIVDSLNYYID
nup192_candidaA                     -------------------------ASTRKNDFSKISVDSLYDSLKYYID
nup192_debaryomyces                 -------------------------SGTLKKDFSKISIDSIIDSLNYYIE
nup192_skud                         -----------------------------------VSWKNIAQCISDYTE
nup192_Sbay                         -----------------------------------VSWKNIAQCVGDYTK
nup192_scerevisiae                  -----------------------------------ISWKNIAQCLSDYTK
nup192_Spar                         -----------------------------------ISWKNIAQCVSDYTK
nup192_Smik                         -----------------------------------ISWKNIAQCVSDYTK
nup192_Scas                         -----------------------------------ISWTTISQSISDYIV
nup192_kluyveromyces                -----------------------------------SSWKYIAHNINETTE
nup192_candida_G                    -----------------------------------TSWKRIADTIGSYSS
nup205_yarrowia_gi|49646302|em      -----------------------------KTRNPRLTWHQVLDAFDFYVD
nup192_magnaporthe                  ----------------------------KMRRSQSLTWAQIFKELHYFTK
nup192_gibberella                   ----------------------------KMRKSQSLTWAQIFKELDFFSA
nup192_neurospora                   ----------------------------KLKRSASLTWNQIFKELKFFME
nup192_aspergillus                  ----------------------------KFKRSASMNWAQMFAELQIYAT
nup192_ostreo                       -------------------------------EADAEGLRAYLAVFKAVME
nup192_phytophthora                 -------------------STFGSVSSAANPGPRFIRPKELEALETIQKL
nup192_spombe                       ------------------------------LMITSPSWSYIFNVFRYYIS
nup192_ustilago                     LAMPKNEETLLIGFVRLFRNVVYFSHPARDALLQNSSYNALDKLFTLLTC
nup192_cryptococcus                 CKG------------------------WTEVLSTVVKWSPAARGALLQMK
nup192_celegans                     ------------------------------ARLPNHHVVHSVAYLEMCAA
nup192_trichomonas                  --------------------------------TGGIIL------------
nup192_naegleria|                   EFR-------------------SQCSSNDDFVFEKRTLDAISIVLKLVEV
nup192_monosiga                     -------------------------------IVSRDDWHAIDTLFTFFCS
                                                                                      

nup205_tetraodon_gi|47221850|e      IVTWVYEN-ARLALCEHPQWTPIVVMLGLLQCSVPPILKGEILHCLAAFG
nup192_danio                        IITWS-EN-ARLALCEHPQWTPVVVMLGLLQCSVQPVLKAQVLHVLAAFG
nup192_rattus                       IITWS-EN-ARLALCEHPQWTPVVVILGLLQCSIPPALKAELLKTLAAFG
nup192_mus                          IITWS-EN-ARLALCEHPQWTPVVVILGLLQCSIPPVLKAELLKTLAAFG
nup192_homo                         IITWS-EN-ARLALCEHPQWTPVVVILGLLQCSIPPVLKAELLKTLAAFG
nup192_gallus                       IVNWS-EN-ARLALCEHPQWTPVVVILGLLQCSIPPVLKAELLETLTAFG
nup192_xenopus                      IIDWS-ES-ARLALCEHAQWMPVVVILGLLQCSIPPLLKAELLKTLAAFG
nup192_ciona                        IIKYD-NI-ACINIYENQQWLACGVLYGLLQCPVPVTLKGDVLGVLTQLS
nup192_drosophila                   VAEHDEVS--RIMICDHPNWQTPQVLLGLVACATPLFLKAEILHTLAALA
nup192_anopheles                    VAKHDELS--RIALCESDKWAPLNVLVGLISCSVPIQLKAEIVRTLASLA
nup192_apis                         IAKNDIEDRLRRDIYYHPGWKVIPSLIGLVSCGISIPLKSVLIRTLAALV
nup205_tbrucei_gi|72388028|ref      VLLRQMATHPLLSEQVRQHTTLNVVLGFLHATKLSQLVLGRVLSLIGSLI
nup205_leishmania_gi|157875703      LLLRQLFGHPTLRPIVSAHMNLALALTFLSAPQQSQLMLGSTLSLISALI
nup205_chlamydomonas_gi|159471      P----------------------------------------------MDA
nup192_volvox                       PVKEFLDRSINNNIMRTSPEASVRVPFLQLMAALATSERGVHLVLRQMDA
nup205_arabidopsis_gi|30696017      LLGYENIPPYLKGALRKTIAAFVNVFPEMRDSIWAFLEQYDLPVVVGSQV
nup192_populus                      --------------------------------------------------
nup205_rice_gi|222622385|gb|EE      LLSYENVPPFLKGALRNSITAFIKVSPLLKDAIWSYLEQYDLPVVTPPLG
nup192_physcomitrella               LLSYENVPPYLKGALRNAIATFVPVSPVMKNKVWSFLEQYDLPVVATPLL
nup192_pichia                       ALIENFEQDLFDQIKQQQKRQEFLFSSSSSKQDGDDQSN----NKIVIEL
nup192_candidaA                     SLNESFEQDLNAQLMLNQKKQDFLFSTTTSKQDLDDSGE----NRIVIEL
nup192_debaryomyces                 SLNENFEQDLNYQAKLQQKRQEFLFSSSFNNTDITNESDNYPLNKVLIEL
nup192_skud                         KISN-FNTSLQKRQQ-----FSEVTRNDVDSTAVALEEG----------L
nup192_Sbay                         KISN-FNTSLQKRQR-----FSEVTHNDIDSAAVALEEG----------L
nup192_scerevisiae                  KISN-FNSSLHKRQQ-----FSESTHNDIDSTAVALEEG----------L
nup192_Spar                         KISN-FNSSLQKRQQ-----FSETTHNDIDSTAVALEEG----------L
nup192_Smik                         KISN-FNTSLQKRQQ-----FSESTHNDIDSTAVALEEG----------L
nup192_Scas                         KINN-LSKTVQQRQQQIEDTTTNNNNNELDSITVALDEG----------L
nup192_kluyveromyces                KITQ-LEQKLQDLQQ------NGAATSEIN--AVAIESG----------L
nup192_candida_G                    KILN-LGKAIQAKEQ--------ENEGELNTTLLALEEG----------L
nup205_yarrowia_gi|49646302|em      ALSPQVPERG---------------TTTMPNALVQVAAP---------VL
nup192_magnaporthe                  KIRGEISSPQQIHEY----------RTQKPGEDLAETEP-----------
nup192_gibberella                   KIR-QKPAPPQAIRY----------RNEKMSSDQAETEP-----------
nup192_neurospora                   KLQTKPLPAPSQLVR----------HHAKPSSDQAETEP-----------
nup192_aspergillus                  RITEKPSTAQTIQRT----------RKFEP---ADMSEP-----------
nup192_ostreo                       NAERAEAAHWLMWLEHRIGAALMDALLQLYINPVPLHLKAALLDAIGALC
nup192_phytophthora                 IQEVISDPQLALIFFHNHDWSPIPTFVAFLQCRIPSSLKGSIMKTLAAFA
nup192_spombe                       HLKP--------------------VQTVVTSSGLARVHTD------PSEI
nup192_ustilago                     PIPVELKASILDALSAFLHLSLSNPAAQARFSSIATQLWDRFDECGLIPS
nup192_cryptococcus                 PHPLGVLWDFVNCENVPLHLKAAILNAITAFTSRPSQSQSEGSVTTHDPM
nup192_celegans                     VCKNENTAALLYDIFSKEHCGPDSYGWESLASALKGYDRLYREQKYASNS
nup192_trichomonas                  --------------------------------------------------
nup192_naegleria|                   VCRNSEQSRVAILDNTNWRVLGLLFEMMYAPKITPCLMGQVFSTLSSFLK
nup192_monosiga                     HLETTLKGKLLAALAAICAAHPPAARVVWHLICASHVLVGDSTNMGNIQI
                                                                                      

nup205_tetraodon_gi|47221850|e      KSPEISASLWQSLEYTQILQTVRVPGQRQAAG-----IEVELNEIESSCE
nup192_danio                        KSPEIAASLWQSLEYTQILQTVKIPGQRQAAG-----IEVELNEIESSCE
nup192_rattus                       KSPEIAASLWQSLEYTQILQTVRVPSQRQAIG-----IEVELNEIESRCE
nup192_mus                          KSPEIAASLWQSLEYTQILQTVRVPSQRQAIG-----IEVELNEIESRCE
nup192_homo                         KSPEIAASLWQSLEYTQILQTVRIPSQRQAIG-----IEVELNEIESRCE
nup192_gallus                       KSPEIAASLWQSLEYTQILQTVRTPGQRQAIG-----IEVELNEIESRCE
nup192_xenopus                      KSPEIAASLWQSLEYTQILQTVRATGLRQGVG-----IEVELNEIESRCE
nup192_ciona                        RIPEIASGILQITESAQILVTTGDCSPG-SSG-----VSLELEQIESREE
nup192_drosophila                   KSKETARVIWFHLEASQIIPTVPVSRSYAQCS-----LLEEMEQIESRSE
nup192_anopheles                    GSLENAIKLWHNLEDSQIVNTIPSTSNFKTRG-----VISELEEVESRNE
nup192_apis                         MSSETSFTVWQSLEAAQIVPNIPTISSYQPRG-----VQTELEEIESKKD
nup205_tbrucei_gi|72388028|ref      TNHEEAACVWTYLE--------------------------ESHLICSTEN
nup205_leishmania_gi|157875703      TNAADAQLVWSFLE--------------------------QRRLLQQSSV
nup205_chlamydomonas_gi|159471      MAAVPALEVLTLRK--------------------------LFHTGGS---
nup192_volvox                       MTQVPALEVLTLRK--------------------------LFHTVLSYCL
nup205_arabidopsis_gi|30696017      GKSDQSSQVYDMQF--------------------------ELNEVEARRE
nup192_populus                      --------------------------------------------------
nup205_rice_gi|222622385|gb|EE      --QHNATQIYDMRF--------------------------ELNEVEAMRE
nup192_physcomitrella               S-DGSAQQVYDMTF--------------------------ELNEVEARQE
nup192_pichia                       AEDAVVFISGFVQLISSIVRNLSSSNER-----------SNEIKNIAFSR
nup192_candidaA                     AEDSLVFISGFIQLLSAIVKNLNTKNER-----------SKEIKSVVYTR
nup192_debaryomyces                 SEDSVVFISGFMQLISSIVGNLSSTNER-----------SKEIKNIAFTR
nup192_skud                         NEETVIFLSSLLTLVGSVTYHVD-----------------EDVKSSLSTI
nup192_Sbay                         NEEAVIFLSSLLTLVGSVTYHVD-----------------EDVKSSLSTI
nup192_scerevisiae                  NEEAVIFLSSLLTLVGSVTYQVD-----------------EDVKSSLSKV
nup192_Spar                         NEEAVIFLSSLLTLVGSVTYQVD-----------------EDVKSSLSTI
nup192_Smik                         NEEAVIFLSSLLTLVGSITYHVD-----------------EDVKIALSTI
nup192_Scas                         NEEAIIFLSSLLTLIGSVAHDVD-----------------EDTKVILSNT
nup192_kluyveromyces                SEETIILLSSYFTLVESIAYNVD-----------------EQIKSQLANT
nup192_candida_G                    NEETIVFLSSLLTLISSVADQME-----------------PDEKLMFSHL
nup205_yarrowia_gi|49646302|em      DRQATMMIEAYMHLVSQVLAYSP-----------------EAREYLFEAG
nup192_magnaporthe                  --ESAMLLECYLRLIARLGSQST-----------------AAREFLLRNQ
nup192_gibberella                   --ESAMMLECYLRLMSKLASESE-----------------TTRQFLLQNP
nup192_neurospora                   --ESAMMLECYLRLIAKLGYESP-----------------VARNLLLLDT
nup192_aspergillus                  --ESPVMLSCYLRLIGHLSRQSA-----------------AVRDWMLHHS
nup192_ostreo                       WDQNTAFDVWQLLDQAGILPNPMQTGLLQTATSQRSDVSYIYSMIETHEH
nup192_phytophthora                 RVPDIAPFVWRQVDALQILRTTGDTSVYGTQDIS-----YELEHYESLSR
nup192_spombe                       DTDSALILQAYILLFSSVVRQDA-----------------QIASTFCENQ
nup192_ustilago                     DDAAARSRLNSNTNASGSFGPAFKPLASRGVLYELENFEVPLRTFPGSTS
nup192_cryptococcus                 DDEVLVQSVGFYEKISYRDPNADVRYLEGGRIPAPVGWLIRMGFLEGEAG
nup192_celegans                     RHNQSQTMSMSTSFHQQQSLNLTLR---------------PGDKITIPAQ
nup192_trichomonas                  ----------------------------------------DIEKTELAER
nup192_naegleria|                   PSQGEPSNIAFAIISQMGRILHYEIRDQKYEVSSKGGIKYQLNFREAQEG
nup192_monosiga                     RDLGVVHDLRKREAEAKTYPETFN-------------FVRLLKAVLPHVV
                                                                                      

nup205_tetraodon_gi|47221850|e      EYPLTRAFCHLISTMVEC-SLPVNLGA-----------------------
nup192_danio                        EYPLTRAFCHLISTLVES-ALPVNLGA-----------------------
nup192_rattus                       EYPLTRAFCQLISTLVES-SFPSNLGA-----------------------
nup192_mus                          EYPLTRAFCQLISTLVES-SFPSNLGA-----------------------
nup192_homo                         EYPLTRAFCQLISTLVES-SFPSNLGA-----------------------
nup192_gallus                       EYPLTRAFCRLISTLVES-SFPSNLGA-----------------------
nup192_xenopus                      EYPLTRAFCQLISTLVES-SFPTNLGA-----------------------
nup192_ciona                        EYPMTRSFVNLLTAMAHSGANLSVIGE-----------------------
nup192_drosophila                   QYNLTRGILQLLYTLMTT-NLPKSLGA-----------------------
nup192_anopheles                    TFPLTQAMLDLLASLMRT-AIPDDLGE-----------------------
nup192_apis                         EYPLTRAMLELLDVLTNF-PILRLSGM-----------------------
nup205_tbrucei_gi|72388028|ref      AAAQTKGGQGSSTVMGNKQRQGDN--------------------------
nup205_leishmania_gi|157875703      CTQQHTHAGGGSARLAAYERFAASSSAS----------------------
nup205_chlamydomonas_gi|159471      --------------------------------------------------
nup192_volvox                       RFFATMSEIQRQQQMQMQGGMGA---------------------------
nup205_arabidopsis_gi|30696017      QYPSTISFLNLINALIAGEKDVNDRGR-----------------------
nup192_populus                      --------------------------------------------------
nup205_rice_gi|222622385|gb|EE      SYPSTISFLNLVNALIAEERNISDKGRR----------------------
nup192_physcomitrella               EYPSTLSYLKLLNVLIENESDGPDKGG-----------------------
nup192_pichia                       FSPIITGFLRFDNLITGSKLVSVD----IQPIGA----------------
nup192_candidaA                     FSPIIKGFLKFDNLINGSRFLQVD----ASIQST----------------
nup192_debaryomyces                 FSPIICSFLKFDNIITFTRSIQSSNNTFTVSNGS----------------
nup192_skud                         FSEVLFEFTKMNTPLVG---------------------------------
nup192_Sbay                         FSEVLFEFTRINTPLVG---------------------------------
nup192_scerevisiae                  FSDVLFEFTKINTPLVG---------------------------------
nup192_Spar                         FSDVLFEFTKINTPLVG---------------------------------
nup192_Smik                         FSDILFEFTKMNTPLVG---------------------------------
nup192_Scas                         FSNILFEFAKVDTPLIG---------------------------------
nup192_kluyveromyces                FEDILFSFLKVRSPLLG---------------------------------
nup192_candida_G                    FVDVIFELTKCETPLVG---------------------------------
nup205_yarrowia_gi|49646302|em      LVDRVFGLLTVETGVTG---------------------------------
nup192_magnaporthe                  DFPLVDVILQLNSCHIPP--------------------------------
nup192_gibberella                   NYSLVETLLELASSNIPP--------------------------------
nup192_neurospora                   SVELPETLIRLASAQIPG--------------------------------
nup192_aspergillus                  SSNIVSTLLTLCSGPLPS--------------------------------
nup192_ostreo                       KYESTTGWLRLIGKLLAMTRDIENGPCAD---------------------
nup192_phytophthora                 TYPATRGFVTLLYELFENPHAWKSFEG-----------------------
nup192_spombe                       DLNPIATLFELLECRLPD--------------------------------
nup192_ustilago                     FVNFLKALVQLPSGTLAAGSNALTDAPLTSATNANPFSTIVSYDQQAQQQ
nup192_cryptococcus                 RYELSRAYVNFLTALLPSPSSSSSSSTSGTVSISSTLG------------
nup192_celegans                     ELSGLVAWIHMATKVAQLN-------------------------------
nup192_trichomonas                  AYPLMRSFVRFLSKLVQN--------------------------------
nup192_naegleria|                   EYYETLGFLELIDALISSTGMAIVG-------------------------
nup192_monosiga                     DEPQSRHSLRVAINYLIS--------------------------------
                                                                                      

nup205_tetraodon_gi|47221850|e      -------------GLRVPGFQPYLDFLRDSVFLPFPTRAYRRPAEKWEVA
nup192_danio                        -------------GLRAPGFQPYLDFLRDSVFLAFPTRAYRRSAEKWEVA
nup192_rattus                       -------------GLRPPGFDPYLQFLRDSVFLRFRTRAYRRAAEKWEVA
nup192_mus                          -------------GLRPPGFDPYLQFLRDSVFLRFRTRAYRRAAEKWEVA
nup192_homo                         -------------GLRPPGFDPYLQFLRDSVFLRFRTRAYRRAAEKWEVA
nup192_gallus                       -------------GLRPPGFDPYLQFLRDSVFLRFRTRAYRRAAEKWEVA
nup192_xenopus                      -------------GLRAPGFEPYLQFLRDTVFLRYRTRAYRRAAEKWEVA
nup192_ciona                        -------------GVRAPGFDPYLTFTVESVFLKFSTRAYGRKEEKWEVA
nup192_drosophila                   -------------GQRTPAYEGYLKSMINSVLLKFYNRAYKVPSEKWQVG
nup192_anopheles                    -------------GSRAPGIHPYLSYVVNTVLLRLFSRNYKDGAEKWQLA
nup192_apis                         -------------GQRNPGFDQYLRFIINTVFLKFHTRSYKNPGEKWEVS
nup205_tbrucei_gi|72388028|ref      -----------------VAVTVEARSLLGHCQYECHHATYSITIGFLDLM
nup205_leishmania_gi|157875703      -----------ATGQREPAAHEEALSIIGHCQCECTQGTYDITIGFLNLV
nup205_chlamydomonas_gi|159471      --------------------------------------------------
nup192_volvox                       -----------------------------------------------ALQ
nup205_arabidopsis_gi|30696017      -------------------------------------RAYSDPCEKWQLV
nup192_populus                      --------------------------------------------------
nup205_rice_gi|222622385|gb|EE      -----------FMGIFKFVYEDVFGPFP--------QRAYADPREKWELA
nup192_physcomitrella               -------------------------------------RAYANPVEKWELV
nup192_pichia                       --------NAPKLIDLPSVLVNEDNRVVLSNLMLSFLADFVHNGDNLATN
nup192_candidaA                     --------NNPKFIDLPNVFVSDDSRIILTNLILTFLGDFVTNDSDPYIR
nup192_debaryomyces                 --------SNSKTTDSLNVLVNDDNRVILVNLLLNLLTDFVKNEENLTIR
nup192_skud                         -------------------------------ASFKVLSNLVPKLE--SSR
nup192_Sbay                         -------------------------------ASFKVLSNLVPKLE--SSR
nup192_scerevisiae                  -------------------------------AAFKVISNLVPKLE--SSR
nup192_Spar                         -------------------------------AAFKVLSNLVPKLE--SSR
nup192_Smik                         -------------------------------AAFKVLSNLVPKLE--SSR
nup192_Scas                         -------------------------------ACFKTLGQLVPEET--SSK
nup192_kluyveromyces                -------------------------------AALKVLSHLIPKEE--TQR
nup192_candida_G                    -------------------------------ACFNTISTLVPILE--SDR
nup205_yarrowia_gi|49646302|em      -------------------------------IVLEALSGLAVDAP-LEVK
nup192_magnaporthe                  ---------------------------RLRACGFYAIAALVRRKE-QDDS
nup192_gibberella                   ---------------------------RLRGCTFMALRALMARKS-LQEG
nup192_neurospora                   ---------------------------RLRACVFNAFRALMHRKT-HQES
nup192_aspergillus                  ---------------------------HLRATVFQALAGLMTDRS-VENG
nup192_ostreo                       ---------------GGSPSWFHTRFIRDRLLGELGTRVHVDQTERWVMA
nup192_phytophthora                 -------------DGRVAAIQFYFEFLLEHVILKFDLRKYEREEEKWALV
nup192_spombe                       ----------------------------SVRICIVRALESLAHLSTGSFN
nup192_ustilago                     IQGSTQPVYQQQQRRQTRSVEPYVDFVIDHVFLKARTRDYVEPAEQWRVV
nup192_cryptococcus                 -----KPTLSSTRPRLSNTLRRGTFQVIDGILLSLKMRRYTRDSERWEVL
nup192_celegans                     ----------------------------------ERAAMRFSDDPSWTLC
nup192_trichomonas                  ----------------------------------APPPLNFEHIHVFLLE
nup192_naegleria|                   -------------------FTPFLKFIQEDVFNNFSKRYYKDQSDKWLIA
nup192_monosiga                     ----------------------------EVFLAALRSLQFISETERWELL
                                                                                      

nup205_tetraodon_gi|47221850|e      DAVLEVFHKLLRDYEPQPSDFVQE--------------------------
nup192_danio                        EAVLEVFHKLLREYEPQPSDFLPE--------------------------
nup192_rattus                       EVVLEVFYKLLRDYEPQLEDFVDQ--------------------------
nup192_mus                          EVVLEVFYKLLRDYEPQLEDFVDQ--------------------------
nup192_homo                         EVVLEVFYKLLRDYEPQLEDFVDQ--------------------------
nup192_gallus                       EVVLEVFYKLLRDYEPQLEDFVDQ--------------------------
nup192_xenopus                      EAVLDVFYKLLKDYEPQPEDFVDQ--------------------------
nup192_ciona                        SSCLKLFNKLITTYQPHPDHFN----------------------------
nup192_drosophila                   AQCLKLLYYLLATYRP---SAMDF--------------------------
nup192_anopheles                    QKCLQIVHMFVNGFNFNPANANQM--------------------------
nup192_apis                         EACLKIFLKLIKQYEPAVEDFTGC--------------------------
nup205_tbrucei_gi|72388028|ref      LAMFKYHRPDVTCLPTYATIIRFI--------------------------
nup205_leishmania_gi|157875703      TALFQHDQPSMAALPVYNTVTHFI--------------------------
nup205_chlamydomonas_gi|159471      -SLLSAYESIINPYEAD---------------------------------
nup192_volvox                       GSSLAQYESIMNPYEAD---------------------------------
nup205_arabidopsis_gi|30696017      VACLQHFHMILSMYDIQEEDLDGF--------------------------
nup192_populus                      --------------------------------------------------
nup205_rice_gi|222622385|gb|EE      VACLEHFRMVLSMYDIKDDDIYAA--------------------------
nup192_physcomitrella               ATALRHFELMLSTYQLTEDAVRNS--------------------------
nup192_pichia                       YKVWRIVDRWIYHGLLDQTNSNGP-----------TPSQ-----------
nup192_candidaA                     YEIWRLVDRWMYQGLHSLPEDK----------------------------
nup192_debaryomyces                 YKVWNIIDRWISQSMNEGDSSKANNNKYSGNFINLSNSL-----------
nup192_skud                         TKFWSFLDSLIFKNSP----------------------------------
nup192_Sbay                         ANYWAFLDSLVFKNLS----------------------------------
nup192_scerevisiae                  TKFWSFLDSLIFKDSS----------------------------------
nup192_Spar                         TKFWSFLDSLVFKDSS----------------------------------
nup192_Smik                         TKFWSFLDSLVFQNSS----------------------------------
nup192_Scas                         LNLWRSLDTLIFKTAT----------------------------------
nup192_kluyveromyces                YGYWTKLDRLIFKSYP----------------------------------
nup192_candida_G                    ASIWHKLDSTLFKGVA----------------------------------
nup205_yarrowia_gi|49646302|em      RLLWTRLDAWAFQSVYYTADGR----------------------------
nup192_magnaporthe                  NTMWLCIDAFVSGGFQAASNSRG---------------------------
nup192_gibberella                   ALMWNCLDQWITGEYFLHPVTS----------------------------
nup192_neurospora                   EIMWDFIDLWLVGGWGPKADTQR---------------------------
nup192_aspergillus                  NEMWLAIDQWISSGAMSASAHN----------------------------
nup192_ostreo                       RDCVDHLLFMLRLYEDTMISSFTVEDVDSASLDAPLAIG-----------
nup192_phytophthora                 NGALAIFKKILRNVDTSTTEGSLSYQLLARFLSSNSLLN-----------
nup192_spombe                       NALWTALDNWFVSSVLFDVDGGLAP-------------------------
nup192_ustilago                     ASCLDFVERSLRSYDLAALLRSSE--------------------------
nup192_cryptococcus                 DGLTAFLERAVLGFDMSELLNLGSG-------------------------
nup192_celegans                     SVVASLSTSPVP--------------------------------------
nup192_trichomonas                  FCLLKLPDRLYAHFNEKWS-------------------------------
nup192_naegleria|                   KSCLQIFTKLLSRYTPSTSDFEEVKSSEDETPKVNDPPAGFQLMRDMLSD
nup192_monosiga                     ADALTTLRELLSRYQPTEGDFGGAIPAG----------------------
                                                                                      

nup205_tetraodon_gi|47221850|e      -----------------------------------MVELQGEQVPAYKPP
nup192_danio                        -----------------------------------MVELQGEQVPAHKPP
nup192_rattus                       -----------------------------------FVELQGEEIIAYKPP
nup192_mus                          -----------------------------------FVELQGEEIIAYKPP
nup192_homo                         -----------------------------------FVELQGEEIIAYKPP
nup192_gallus                       -----------------------------------YVELQGDEIIAYKPP
nup192_xenopus                      -----------------------------------YVELQGEERVAFKPP
nup192_ciona                        ------------------------------------VNKTG---------
nup192_drosophila                   -----------------------------------LETVDEP-----PYP
nup192_anopheles                    -----------------------------------RELKEGR-----TPP
nup192_apis                         -----------------------------------KVELQSGEV-TMVNS
nup205_tbrucei_gi|72388028|ref      -----------------------------------SEEIFRGVSRRSFSC
nup205_leishmania_gi|157875703      -----------------------------------SHEILRGVLKRMFAR
nup205_chlamydomonas_gi|159471      --------------------------------------------------
nup192_volvox                       --------------------------------------------------
nup205_arabidopsis_gi|30696017      -----------------------------------TEHPHFLVSLET---
nup192_populus                      --------------------------------------------------
nup205_rice_gi|222622385|gb|EE      -----------------------------------VN-ASGPSTTSH---
nup192_physcomitrella               -----------------------------------SDHLLPPENSLPGMA
nup192_pichia                       --------------------LDSTSLRQPPSKPKYSSKRNLRINQAFQIS
nup192_candidaA                     ---------------------KDDAFRH--IKRKYISKKNVPINQAFSTN
nup192_debaryomyces                 --------------------NGISNNIQSQSRLKYPNKRTVTMRQGFQFC
nup192_skud                         -----------------------------------LSSSSDSYRAAFASI
nup192_Sbay                         -----------------------------------QNSSSESYKTAFASV
nup192_scerevisiae                  -----------------------------------LNYSSESYRNAFTNV
nup192_Spar                         -----------------------------------LNYSSESYRTAFTSI
nup192_Smik                         -----------------------------------LNSSSESYRTAFTSI
nup192_Scas                         -----------------------------------LTNATDSYKSAFKSI
nup192_kluyveromyces                -----------------------------------LDSTDSSYIAAFNSI
nup192_candida_G                    -----------------------------------LSDTS-QYISAFSSI
nup205_yarrowia_gi|49646302|em      -----------------------------------ILNNNLSPRERLQGL
nup192_magnaporthe                  ------------------------------LIKGQSHSSAGVVDRVLDEL
nup192_gibberella                   -------------------------------HRQSQQSPSVFMERIFDEI
nup192_neurospora                   ------------------------------TVAMLQPSPQAVMEAILDDI
nup192_aspergillus                  ------------------------------KVPLVSNPLIWHEQQAFEKI
nup192_ostreo                       -------------------------------YGEPSSVLALRSAEHTRGD
nup192_phytophthora                 --------------------------KVLSILSGDGGVENLESTSTDMHL
nup192_spombe                       ------------------------------MSIPAISKRSLTKPVTSCGP
nup192_ustilago                     --------------------------------RADAVTDPALLTQLASHP
nup192_cryptococcus                 --------------------------------SGSSSSASSVGGTGGSGR
nup192_celegans                     -------------------------------------------LSMKASM
nup192_trichomonas                  --------------------------------------------------
nup192_naegleria|                   TIFRKELFKIVIGEDFNLEEERYNNREGEALERSVIYALEIIETTLLKED
nup192_monosiga                     -----------------------------------ATPAEAFTNVAGSGL
                                                                                      

nup205_tetraodon_gi|47221850|e      GHSIMFHLLNDSPMLALCLSLLEEGVRQLDTYSPFPGKQHLEAAVLHCLR
nup192_danio                        GHSLMFHLLNDSPTLSLCLNLLEEGARQLDTYAQFPGKKQLESAVLHCLC
nup192_rattus                       GFSLMYHLLNESPMLELALSLLEEGVKQLDTYAPFPGKKHLEKAVQHCLA
nup192_mus                          GFSLMYHLLNESPMLELALSLLEEGVKQLDTYAPFPGKKHLEKAVQHCLA
nup192_homo                         GFSLMYHLLNESPMLELALSLLEEGVKQLDTYAPFPGKKHLEKAVQHCLA
nup192_gallus                       GFNLMYHLLNESPMLELSLSLLEEGVKQLDTYAPFPGKKHLEKAVEHCLA
nup192_xenopus                      GFSLMHHLLNESPMLELCLSLMEEGVTQLDTYAPFPGKKHLEKAVAYCFM
nup192_ciona                        ----------------------------------LPADVMLDR-------
nup192_drosophila                   GFHVMMQLQLKSEMLQLLLCIVEEVRERLDNYNRFQGKKLLEECSLYALL
nup192_anopheles                    AYRIMLQLNTKSDLLRFILHIIDESIVCFDSYTPFPGKSSLEAASLLCLQ
nup192_apis                         GYYIMTQLHSKSELLHVILYILDKGCTNFDTYELFPGKKNLENSTLYCLE
nup205_tbrucei_gi|72388028|ref      EKERYIVTALAAVVLNRALSLHLPLHG--KNNVPSFQLVMACSKAPADVL
nup205_leishmania_gi|157875703      PHERYTVMALASAALRQALLVRFRSNESARTAVLPFATIMAINKAPTDVV
nup205_chlamydomonas_gi|159471      ----------------------------ILVAFLQLLKRVLCHGRPAEVA
nup192_volvox                       ----------------------------ILVAFLKLLKRVLAFGRPAEVL
nup205_arabidopsis_gi|30696017      ----SSLQTQLPIIELLKDFMSGKALYRNLMGILQVGVNSIISERLSKTY
nup192_populus                      --------------------------------------------------
nup205_rice_gi|222622385|gb|EE      ----ASIDRQLPVLELLKDFMSGKVAFRNIMNIVSVGVDTLINERTTQTY
nup192_physcomitrella               APGLPAAITRLPVTELMKDLMSGKVIYRNIMSILMVGVNSVMEQRTSQLY
nup192_pichia                       LSHLSQVSNFTRLLACLLKPLS--NENQ-AFTPYSLLYPVDLGYGYRSNN
nup192_candidaA                     LTHLSQIGNFTVLVKKLLTPYA--DSNE-AFTKYSLLYPCDLGSGYRFNN
nup192_debaryomyces                 LTRLSLVGNFTKLVSHLLRPLE--TESQKAFTTYKLLYPADLGAGYRYNN
nup192_skud                         LTKYSEVLGFLQLFQNLIAVHSRESGSE-YMIFGKLAFPARLGQGYR---
nup192_Sbay                         LTKYSEVLGFLQLFQNLIAIHSCESGSE-YMVFGKLAFPARLGQGYR---
nup192_scerevisiae                  LTKYSDVLGFLQLFHNLISIHSRENNSE-YMVFGKLAFPTRLGQGYR---
nup192_Spar                         LTKYSDVLGFLQLFQNLISIHSRESGSE-YMVFGKLAFPARLGQGYR---
nup192_Smik                         LTKYSEVLGFLELFQNLISIHSRESGSE-YMVFGKLAFPARLGQGYR---
nup192_Scas                         LINYNEILGFLQLFNNLLKIESTYLNTNGFLTFGKLSFPARLGQGYR---
nup192_kluyveromyces                FTGYSEVLGFLQLFSRLVSVGTTNHSNE-YMKFGKLSFPVNIGYGYR---
nup192_candida_G                    LTTYSDVLGFLALIRNLLQIESFDCNKE-FLVFGHLQYPNQLGRPYR---
nup205_yarrowia_gi|49646302|em      ITDLQSAVGFSKLVERLMYPVVDIGGDP---IVPALPFPFELGANYR---
nup192_magnaporthe                  SNGFEEPSAFINLINALVAPADQASLLR-----DALPFPENLGSSLR---
nup192_gibberella                   SNGFEDPESFIQLLLSLISPAADSSPLN-----DGLPFPENLGSSSR---
nup192_neurospora                   SDGFEQPVAFIQLLISLIQPSIDDGELC-----DKLPFKETLGTSNR---
nup192_aspergillus                  GESFDQANAFVVLILSLVAPAIDSAEYA-----IWVPFPESLGSSYR---
nup192_ostreo                       VERPSTPGADILTDFLTSGSTCQMVMNILSIGAESLSFERHARHGDALED
nup192_phytophthora                 EHAFFYCLDIVKRETEAKHGSLNFVIDVSKKPSDTYLTKTTAVAALRERC
nup192_spombe                       LLNNIRRLTVNLEMKISFVNLLTSLTRNKSELNVNLTFPENLGASYR---
nup192_ustilago                     GFFLMRRILTGSKMVGEMLGILVPGSGLGAFEAINQNRASTFFYGTSVRH
nup192_cryptococcus                 GIGQIALELSEEPGFIVILRLLSERDIFAVLAEVLDSAASLGGNRERKKI
nup192_celegans                     LDLLTAVARLKGSAPRIWQAIHLNQLCYSSDGGTLMGIQQELEERECVAK
nup192_trichomonas                  -------ILCEICQVWTNLFKYDKVHYNLVMRSALCDQRFIRGLLTIVVE
nup192_naegleria|                   DFIKCSTSKLHLVPLVIKRLEYQLPNSLIIRLIDLIDYSHNNEIRYRVVN
nup192_monosiga                     DMTADDEGEVQRFDDHRHVQGPRYVGFLVLASLLQDPTGNVLVGLGNILA
                                                                                      

nup205_tetraodon_gi|47221850|e      LLDLALQKEVMFMDLLRESQ-ASMLVSP-LEQLLQGVSPQTRRADHIVNI
nup192_danio                        LLELPLQKEVTFMDLLRESQ-TSLLVSP-LEQLLQGVSAQSRKADHITNI
nup192_rattus                       LLNLTLQKENLFMDLLRESQ-LALIVSP-LEQLLQGINPRTKKADNVVNI
nup192_mus                          LLNLTLQKENLFMDLLRESQ-LALIVSP-LEQLLQGINPRTKKADNVVNI
nup192_homo                         LLNLTLQKENLFMDLLRESQ-LALIVCP-LEQLLQGINPRTKKADNVVNI
nup192_gallus                       LLNLTLQKENLFMDLLRESH-LSLIVTP-LEQLLQGINPRTKKADHVVNI
nup192_xenopus                      LLNLTLQKENRFMDLLRESH-LSMIVTP-LEQLLQGINPRSKKADNVVNI
nup192_ciona                        ------------------------------TQLMHDAGPFSKIRPPAFHL
nup192_drosophila                   ILEAALAKQNAFFEAHSAAN-CPILLSG-LNRMLLDLNPRSRKPDHVLNI
nup192_anopheles                    IIEKALNLQEDFFNMHLSTP-SPVNLNG-INKLLLGVNPRSGTANHMLNI
nup192_apis                         ILERGLNTQHNYMAQSAAAKSIHTILTG-LSRLLLEVDPQSKRPDYMINI
nup205_tbrucei_gi|72388028|ref      GELLHIIGEAAGALHEMDNYQRAAVRQC-LALLRTAITVKEEQRLDNIFT
nup205_leishmania_gi|157875703      GEVLKVILDASDAPYELLSHHRASVRQA-MRLLITAIQAAREQTIE-LLL
nup205_chlamydomonas_gi|159471      AFWAASSADLAPSLNGFPLQEPLFQLMC-YP------------------A
nup192_volvox                       AFWSSTSAELAPSLNGYPLQEPLFQLMC-YPV------------QNNVKA
nup205_arabidopsis_gi|30696017      GKILEKAVQLSLEILLLVFEKDLLVSDV-WRPLYQPLDIILSQDHNQIIA
nup192_populus                      --------------------------------------------------
nup205_rice_gi|222622385|gb|EE      GILLEKTVHLSFEIFILVMERDLVLADV-FRPLYQPLDVVLAQNHRHIIA
nup192_physcomitrella               GPALEEAISLCLQILFLALSKDTLFSEA-WRP---PIDNILSHDIRQIVT
nup192_pichia                       LIGIWPYIEYLLLEVLAKTDDLDSNE-D-RHKLQGVIMEIIYSSLGEVDW
nup192_candidaA                     QLGIWPYIEFLMQNVFANSATIANKR-D-RVNLQLNLLELFSNALQEVDW
nup192_debaryomyces                 QIGIWPYVEYLLLEVFSKSDDLPNKN-D-QYNLQLSLGSLIERSLSEIDW
nup192_skud                         KIGIWPYFDYVFNDILAHIHQITDVR-N-RRAVQLPILNIIYTGLCSFDY
nup192_Sbay                         KIGIWPYFDYILNDILAHVHQITDIR-N-RRAIQLPILKIIYTGLCSFDY
nup192_scerevisiae                  KVGIWPYFDYIFNDILAHVDQIVDIR-N-KRAVQLPILKIIYTGLCSFDY
nup192_Spar                         KVGIWPYFDYIFNDILAHVDQIADIR-N-RRAVQLPILKIVHTGLCSFDY
nup192_Smik                         KVGIWPYFDYIFNDILAHIHQITDVR-N-RRAVQLPVFKIIYTGLCSFDY
nup192_Scas                         KLGIWPYFDYILNDIFVSSHLIPDSD-N-RRAIQLPILEIIETSLYSFDY
nup192_kluyveromyces                KTGVWPYYEYILGNIFLNDEKAATKD-Q-QTVKNVLVLDIIKSSLLSFDY
nup192_candida_G                    KSGIWPYLEFVMNEVFVNSDKITDSF-K-RHELQERVLEIILTCLNSFDY
nup205_yarrowia_gi|49646302|em      FPGVWVYVNYMLEDILYYSSVAQLEESQ-KMILQITCFNFAKSCLRLFNP
nup192_magnaporthe                  MPGIEPYVDFVVGHVFSLKSKELQDVSQ-LRVLRVSCLEFILLCLNTFNE
nup192_gibberella                   MPGIEIYVDFVIGLVFAQKANDLQDVNQ-TRVLRLSCLEFILICLNTFNE
nup192_neurospora                   LSGVDVYVDYVFGLVLTKKAMDITDPMQ-LRILQLSCLEFALASLASFNE
nup192_aspergillus                  MPGIEPYIDFIMGQALSRKVPDLNER-Q-SRLLTYNSLDFVLTCLRSFNE
nup192_ostreo                       CVLGALQLLDYILSIDQRAVAKLRAKHK-DAVFYRTLDEVLSADMTQMAN
nup192_phytophthora                 VQHALEIVVLVLEKDVQFVNIDLNRQLS-LRLQVEMMHTILCRHRADFVN
nup192_spombe                       TPGVQPYVDYVVETFVASSTQWRLMRDVGSIRLQYACLQYMLAVLDGLNI
nup192_ustilago                     VLSILDRVLRYQDLFVQVLIPTLVDTTLNGVQLPFDVSTRVGNSGSYSSF
nup192_cryptococcus                 VSKVLRQVLRIYHRVMELQLVFADVLLLALTDPSRNPVHTLKRPYGLQPL
nup192_celegans                     QYDVSLAFVKLMTTLLMHRSLPEYATPFIQFVTRSILAHFSTRSYNSVVQ
nup192_trichomonas                  DETPLETLLCVYRLLFTISQHEEEFFQNPDSSFHSSVVSLSQQVSWSSDF
nup192_naegleria|                   ILCLISKNATKLVSLFKDKRKEKTVVKLFVKYLHAVTTETNRECSDVEEI
nup192_monosiga                     RSAPHEWVDKPVQLQEAVINCVTLTVQILEVAAGFSAALNDMHVKTHQRV
                                                                                      

nup205_tetraodon_gi|47221850|e      ARYLCHSNSNPETAFEAARILRQIANYPNIQHRLVGDFTHDQAVSQKLMA
nup192_danio                        ARYLYHSSSNPDAAFQSAKILRRITRYPNIQARLVGDFTHDQAVSERLMA
nup192_rattus                       ARYLYHGNSNPELAFESAKILCCISCNSNIQIKMVGDFTHDQNVSQKLMA
nup192_mus                          ARYLYHGNNNPELAFESAKILCCISCNSNIQVKMVGDFTHDQSVSQKLMA
nup192_homo                         ARYLYHGNTNPELAFESAKILCCISCNSNIQIKLVGDFTHDQSISQKLMA
nup192_gallus                       ARYLYHGNSNPELAFESAKILCCISCNSNIQIKLVGDFTHDQSTSQKLMA
nup192_xenopus                      ARYLCHGNSNAELAFESAKILCSISCNSKIQEKIVGDFTQDQNVSQKLMV
nup192_ciona                        LLYVYNQ----------------------------GNFFKT---------
nup192_drosophila                   IKYVTYNSWLPRHALAAIKILASVTQLPNVSTQILSMYGQGSNEKLEIRQ
nup192_anopheles                    MKHITYSTWLPGNSLVALRILSIIMTLPDVNQLILGLVTQTDELKNEIRQ
nup192_apis                         AKYVSYSSWLPQHAFHAVGIIYEVTNEPGADSELLSMFTATPALTTNIRH
nup205_tbrucei_gi|72388028|ref      FDARTHSSKEFAAQLLPLCVSFDSLLANKALQVLLLLPHSTLSEAARYWD
nup205_leishmania_gi|157875703      FDNRTTLNTDLAVRVLGLCSLHDTVMTKTTLQLLVLFPFETANQAAHYWA
nup205_chlamydomonas_gi|159471      ALDEVLGALAAALPDLAPRLLERLLQCTVVKAPAAVLPTRAGP-------
nup192_volvox                       ALDEVLGALAAAMPDMAARLLARLLQCTIVRPASAVLPTVPRLDIVQQLN
nup205_arabidopsis_gi|30696017      LLEYVRYDSLPQIQRSSIKIMNILRCSRLVGLVPMLIKIDAANSLIEDYA
nup192_populus                      --------------------------------------------------
nup205_rice_gi|222622385|gb|EE      LLEFVRYDYLPQIQQCSIKIMGILS-SRIVGLVQLLLKADVAKSVIEDYA
nup192_physcomitrella               VLEYVRYDMSPLIQRCSVQIMKVLS-ARMPQLVSIILEAGAASSLIEDYA
nup192_pichia                       KFLNDLAPNVIKNITNIDDIFDSLVPNIHMTYQLFVKSHHSMAVMNFLFD
nup192_candidaA                     KFLIDVAPKIIRDLKNFNGIFDSLIPGVQLDFEVFVKLHHSVAVINYLFE
nup192_debaryomyces                 VFLNDVAPNIINNLKNLDNIVDSLSSSNPITYQLFIKLHHSLAVLNYLFD
nup192_skud                         SVILNSIPAAAN--------LNALVDGE--NFYNYVQECPTTPVFNYVFT
nup192_Sbay                         SVILNSIPAAAN--------LNSLVDCE--NFFNYVQECPTTPVFNYIFT
nup192_scerevisiae                  SVILNSIPAAAN--------LDALVDCE--NFFNYVQECPAIPIFNYIFT
nup192_Spar                         SVILNSIPAAAN--------LDALVDCE--NFFNYVQECPTTPVFNYIFT
nup192_Smik                         SVILNSIPAAAN--------LNALVDCE--NFFNYVQECPTTPVFNYIFT
nup192_Scas                         SIILNSLLIGTN--------LDQFGANL--DFFTYVQESPATVIFNHLFT
nup192_kluyveromyces                SVILNSVSVGCN--------LDSFVQTS--DFYSFVQQSNATATMNYLYN
nup192_candida_G                    SVLLNSISVGAN--------LDNLVHGE--NFASYVQDNAAPAMFNFLFQ
nup205_yarrowia_gi|49646302|em      DTIRLAAAAGVS--------LDKIMDND-LTFKQYLIAHPCPLAMALIFN
nup192_magnaporthe                  DLIILGNQTNVS--------VDLIIATS--DLATYVRLHPFARVMEWMFN
nup192_gibberella                   DLIIMANETNIN--------VDSVIATT--DLATYVRMHPFARVMEWMFN
nup192_neurospora                   DLIVLGNESNVN--------VDVAVSTS--SLEAYVRLHPFARVMEWLFN
nup192_aspergillus                  TIVTALNETPAT--------AEPNLKTS--ALLSYVRLHPFARVAEWLYN
nup192_ostreo                       ILGYVQYKYNPEITYTALKILRVLCQRVEHIVALLPPASRAAIVEGCASC
nup192_phytophthora                 IVKYIKYSKSTHIPHLSAVILRMISARMSGTDLVDLLIDSGSSADIMIGY
nup192_spombe                       DLLLYSRILSSK----------VRDNLQNNNLHVYLTRHPAISLLEALYT
nup192_ustilago                     DVQLLHAHESVVQIALLINCVRDDVALLSVRLLGLIARTAAFSAVDRFGE
nup192_cryptococcus                 DNHLLAHLTNVNNIALLIGDDDPMISYLSTKLIALLSNSPVFNRSDLFQG
nup192_celegans                     MWELAEWSLRATNALLEHGIVEPRAVASNEVHIAILTQCLNDTPMYRAIT
nup192_trichomonas                  LKKLILSVAEND----------KDVQISAISLSQYLANNAAQIVQVVFTS
nup192_naegleria|                   PVTEEQRDNETRLRMLDLLKANLDAPGENLSHLLCGFDVSNDEPREIDIF
nup192_monosiga                     DSFLMNQSRGDDVLSPLVVHLIMLLDAEHSAELALDAIKLVYRIAGTSHN
                                                                                      

nup205_tetraodon_gi|47221850|e      GFVECLESEEAEEGAERVDELTDSG-------------------------
nup192_danio                        GFVECLDSEEAQEGVTTNDSDSE---------------------------
nup192_rattus                       GFVECLDSEDTEEFVRVEEGSELE--------------------------
nup192_mus                          GFVECLDYEDTEEFVRVEEGSELE--------------------------
nup192_homo                         GFVECLDCEDAEEFVRLEEGSELE--------------------------
nup192_gallus                       GFVECLDNEDAEELINPDEELEPE--------------------------
nup192_xenopus                      GFVSCLDSEEAEELLDSEKEAEDQ--------------------------
nup192_ciona                        --------------------------------------------------
nup192_drosophila                   GFVECLEMEVCVGKHDDDLLDQLALNNHVPYLGFGDDLDNEREMSGEREY
nup192_anopheles                    GFVECLEADLNVSEEAEPLPLLEQLNDTAWVMGVGPMEDEASSKS-----
nup192_apis                         GFVECLDADEDTENEKQ---------------------------------
nup205_tbrucei_gi|72388028|ref      GRPDALETVITPYVSTLREEAVSNPVIHAPPALAVLDSDEVQLLMPY---
nup205_leishmania_gi|157875703      GLTHKYTTVLDSFTQLLHPLNTAPVVVQAPPELAQLDFEPLELVPGWS--
nup205_chlamydomonas_gi|159471      SVDAR---------------------------------------------
nup192_volvox                       EIEARREEYPETLALIRLLNALL---------------------------
nup205_arabidopsis_gi|30696017      ACLEGRLEEGEVVENSCDDLGVL---------------------------
nup192_populus                      --------------------------------------------------
nup205_rice_gi|222622385|gb|EE      ACLEFRFDDFQAIENTKDDVGVL---------------------------
nup192_physcomitrella               ACLETRAEEPQAPENPDEDIGSL---------------------------
nup192_pichia                       EKAWKALFSIINIGVDAASSSDD---------------------------
nup192_candidaA                     NKTFSALFKLVNIGVDSVNESGE---------------------------
nup192_debaryomyces                 EKVYKSLFNIISIGTESINENEG---------------------------
nup192_skud                         EMVYKSIFNIVDVGVDQLSIELD---------------------------
nup192_Sbay                         EKVYKSIFNIIDVGVDQLSIELE---------------------------
nup192_scerevisiae                  EKIYKSIFNVVDVGVDQLSIELE---------------------------
nup192_Spar                         EKVYKSIFNVVDVGVDQLSIELE---------------------------
nup192_Smik                         EKVFKSIFNVVDIGIDQLSIELE---------------------------
nup192_Scas                         EKIYKSLFKIINVGVDHLSIDLG---------------------------
nup192_kluyveromyces                EKVFSKIFKIASIGIDELESELGR--------------------------
nup192_candida_G                    ENVYTKLYSIASVGIDNSSLLKP---------------------------
nup205_yarrowia_gi|49646302|em      EKLYTIILGLCETSADMSSNLAR---------------------------
nup192_magnaporthe                  GQVVDAIFETIHQQSSDIGSVSP---------------------------
nup192_gibberella                   DKVMAALFNTIHQEPADVGNASP---------------------------
nup192_neurospora                   EKVVNILVDIINRDTDVLGQSSH---------------------------
nup192_aspergillus                  EDVIKTIFATANQEIADISRASP---------------------------
nup192_ostreo                       LELAFAMVPPGDEEIPLEESASS---------------------------
nup192_phytophthora                 MNRLLNVYDDDENDQDENETGTGTEDELHSSGRR----------------
nup192_spombe                       ESVYSGLFDLVEYGFDQLEDVSVP--------------------------
nup192_ustilago                     MGYRRKMNRLVGLLEMSDEASRVRAGYVARLEAESSGDAGSAKMLESLNG
nup192_cryptococcus                 EYKGEVNRLAGVLDVSDDSIRILQGFVRRLDVESE---------------
nup192_celegans                     RVIMEDCQAHNDPYVTRQSPSSD---------------------------
nup192_trichomonas                  VKPIPCFIKVIERDEEEE--------------------------------
nup192_naegleria|                   NEKTCLTVILNLLKSKQLPITHPRFIESCYELIYKLCADRRVSQQTFACL
nup192_monosiga                     NVSLRSIFNAAPALERQKMLFAFQYR------------------------
                                                                                      

nup205_tetraodon_gi|47221850|e      ----------------------------------------------PQKV
nup192_danio                        -----------------------------------------------KRV
nup192_rattus                       -----------------------------------------------KKL
nup192_mus                          -----------------------------------------------KKL
nup192_homo                         -----------------------------------------------KKL
nup192_gallus                       -----------------------------------------------KKR
nup192_xenopus                      -----------------------------------------------VKQ
nup192_ciona                        --------------------------------------------------
nup192_drosophila                   STI-----------------------------ESQLELQAGDGALESKPA
nup192_anopheles                    ----------------------------------------------TNET
nup192_apis                         --------------------------------------------------
nup205_tbrucei_gi|72388028|ref      --------------------------------------------------
nup205_leishmania_gi|157875703      --------------------------------------------------
nup205_chlamydomonas_gi|159471      --------------------------------------------------
nup192_volvox                       --------------------------------------------------
nup205_arabidopsis_gi|30696017      --------------------------------------------------
nup192_populus                      --------------------------------------------------
nup205_rice_gi|222622385|gb|EE      --------------------------------------------------
nup192_physcomitrella               --------------------------------------------------
nup192_pichia                       --------------------------------------------------
nup192_candidaA                     --------------------------------------------------
nup192_debaryomyces                 --------------------------------------------------
nup192_skud                         --------------------------------------------------
nup192_Sbay                         --------------------------------------------------
nup192_scerevisiae                  --------------------------------------------------
nup192_Spar                         --------------------------------------------------
nup192_Smik                         --------------------------------------------------
nup192_Scas                         --------------------------------------------------
nup192_kluyveromyces                --------------------------------------------------
nup192_candida_G                    --------------------------------------------------
nup205_yarrowia_gi|49646302|em      --------------------------------------------------
nup192_magnaporthe                  --------------------------------------------------
nup192_gibberella                   --------------------------------------------------
nup192_neurospora                   --------------------------------------------------
nup192_aspergillus                  --------------------------------------------------
nup192_ostreo                       --------------------------------------------------
nup192_phytophthora                 -----------------------------------------------KHQ
nup192_spombe                       --------------------------------------------------
nup192_ustilago                     --------------------------------LAGGLQSDEDEDADLQAS
nup192_cryptococcus                 -----------------------------------------------DPE
nup192_celegans                     --------------------------------------------------
nup192_trichomonas                  --------------------------------------------------
nup192_naegleria|                   EKANFLIDKLKNANFSTKIEPSPLAHHILNQRGFVIRIVALKLYSNTKAF
nup192_monosiga                     --------------------------------------------------
                                                                                      

nup205_tetraodon_gi|47221850|e      ARIRHETQVHILNLLITSLELKTPNLALYLLGYEVKKPVSSTTLQDPGVL
nup192_danio                        ARIRHETKIHILNLLITSLELTGPNLGLYLLGYEVKKPVSSTNLQDPGVL
nup192_rattus                       AAIRHETRIHILNLLITSLERSPPNLALYLLGFELKKPISTTNLQDPGVL
nup192_mus                          AAIRHETRIHILNLLITSLERNPPNLALYLLGFELKKPISTTNLQDPGVL
nup192_homo                         VAIRHETRIHILNLLITSLECNPPNLALYLLGFELKKPVSTTNLQDPGVL
nup192_gallus                       ARIHHETRIHILNLLITSLECSPPSLALYLLGYELKKPVSTTNLQDPGVL
nup192_xenopus                      TNIRYMTKIHILNLLITSLEMKAPNLAMFLLGYELKKPVSTTNLQDSGVL
nup192_ciona                        ---------------------------------------------DPGIL
nup192_drosophila                   SIELQLKEAIIKLFEMNLSQ-QLPNFVYFLLGVDVLREFMANGRQHLAIE
nup192_anopheles                    FITTSIKGAVIQLIQECLQQPVVPNLAHYLLGFDLGKDLHLTSLQQPGIM
nup192_apis                         -YTGSCKNRILLLMMQSLRR-PTPNLSHYLLGFEITKDIKKTVLQQPGIL
nup205_tbrucei_gi|72388028|ref      --VETETKSLMLDLLIQHAAAPQPSITSWLCGYQMYGSTEELLPG-----
nup205_leishmania_gi|157875703      AALLTETKSLLLDLLMQHADVTEPSLTAWMGGFYGEEFSRRGRWGQPSVS
nup205_chlamydomonas_gi|159471      --------------------------------------------------
nup192_volvox                       ----------GPLLAQGSSQQPGGGIGCGGLPDGGADVTNFTTFVQQ---
nup205_arabidopsis_gi|30696017      ----------IMQLLVDNINRPAPSITHLLLKFDLDAPVEGTVLQPK---
nup192_populus                      --------------------------------------------------
nup205_rice_gi|222622385|gb|EE      ----------ILQLLIDNICRPAPNITHLLLRFDVNGSIERTVLKPK---
nup192_physcomitrella               ----------ILRLLLANLDQPAPNVTHLLLKFDVNQLVERTMLQPK---
nup192_pichia                       ----------LSILIQNTLSTIDKVLELQDTFINRLLPMLKNKDIVPISN
nup192_candidaA                     ----------SAALVSHALGLINSLLRVQNSFINKLLPILRNKDTQQQLH
nup192_debaryomyces                 ----------LSILVDKCLTILDKVLEVQDTFIHRLLPILKSEKIQSFSG
nup192_skud                         ------SGKNQAELLQVAVKIIDKVLDYQETYVEELFPIVKR--------
nup192_Sbay                         ------GGKNQAELLQVAVKIINKALEYQETYVEELFPIVKR--------
nup192_scerevisiae                  ------GGKNQAELLQLAVKIINKVLDYQETYVEELFPIVKK--------
nup192_Spar                         ------GGKNQAELLQVAVKIINKVLDYQETYVEELFPIVKR--------
nup192_Smik                         ------GGKNQAELLQVAVKIVNKVLDYQETYVEELFPIVKK--------
nup192_Scas                         ------GGSTQLRLIKQGIKIINLVLEFQATFAEEFVNIITK--------
nup192_kluyveromyces                ------ILKPKSLMVRDSLYIIDIMLTHEGTYAEEFYPIVKR--------
nup192_candida_G                    -------HSQLQTLLRLSLSVIERTLDYEKTYTEELLTIIKK--------
nup205_yarrowia_gi|49646302|em      ---------YEIERTACALAIVDLVFSMEENFIDNMLPVLQEMS------
nup192_magnaporthe                  -------DSPLILGIIRAVEVVSKVLELQDTYVDLVRQVIKQ--------
nup192_gibberella                   -------DSPLILGILRAVEVISKVLDLQATYLELVRPIIKL--------
nup192_neurospora                   -------DSPVVLGVLRAVQVMIKVLELQDTYLDLVRPLIKK--------
nup192_aspergillus                  -------DSVLVSSLVKSIEVMCSIIDLQSTYLNIVRPFIKS--------
nup192_ostreo                       ---AVDCATLVFELLHENLERAGANMSHLLLGFDITGASSEIEVSPFTEF
nup192_phytophthora                 DTRTLSSPFELFTQETPPPSIRAAILDLLLENLNKPAPNLAHLLLGNVNQ
nup192_spombe                       --------KTIVITVSASLCILRNVLSLQRVLFKNVVPYIAELG------
nup192_ustilago                     NGRLDGITALASSDAVEAIQIAIVNLLLAGTELNQPAPNVAHLLLGYDLR
nup192_cryptococcus                 QGVEAVEEIALHGDIEQVKEELPMVIRSVILDILIDGTSSSNTSPNIAHF
nup192_celegans                     -------AALIALRILSRAIILHPALRACARVSSSDIMIASIPS------
nup192_trichomonas                  --------------------------------------------------
nup192_naegleria|                   KKGDSNRGGVQELVHILFGGDSLSDFSRSYDLLEQRRALMLEILDTIDLN
nup192_monosiga                     ------LMAIGPELVSDQQDVYVDVLDEEHYSCDNAVASSVVQLLRYSLS
                                                                                      

nup205_tetraodon_gi|47221850|e      GCPRSCLHAILSLLQ----------KGT-------EKRSGPVLTQQAPHL
nup192_danio                        GCPRSCLHAILSLLQ----------RGS-------DSRSGPGLIKQAPQL
nup192_rattus                       GCPRTCLHAILNILE----------KGT-------DGRSGPVAVQACPQL
nup192_mus                          GCPRTCLHAILNILE----------KGT-------EGRDGPVAVREYPQL
nup192_homo                         GCPRTCLHAILNILE----------KGT-------EGRTGPVAVRESPQL
nup192_gallus                       GCPRTCLHAILNILE----------KGT-------ETRNGPTAVQESPHL
nup192_xenopus                      GCPRTCLHSILDILR----------KGT-------DVRAGPVAVWDTPHL
nup192_ciona                        GSSRSCLHSVLTILS----------LESSIETADGTTTTQPLSIIETPKL
nup192_drosophila                   -MQSSCVNSVVLLLE----------KYMD------KQRHSDKYCEHTARI
nup192_anopheles                    NFPSHCSKSLITLLD----------KHLE------HLRTGNALSTSYNKL
nup192_apis                         GFPRTCLHSILGILE----------QSLE------RGRD---------KI
nup205_tbrucei_gi|72388028|ref      ---------------------------YCLEPIIDGARSRVLEEKSPHIA
nup205_leishmania_gi|157875703      AAAHAVSTHGGTADGDGTAGEPRWWRTTLLTSVVEGACDCEVERAHPALA
nup205_chlamydomonas_gi|159471      --------------------------------------------------
nup192_volvox                       -------------------------HVLGHLWSRGYRVARQKWEVAAAAF
nup205_arabidopsis_gi|30696017      -------------------------FHYSCLKVILEMLEKLPNPDINFLL
nup192_populus                      --------------------------------------------------
nup205_rice_gi|222622385|gb|EE      -------------------------SHYSCLKTILDNLEKVTKPDINALL
nup192_physcomitrella               -------------------------RHFR--QVILDVLDTLARPEVNAGL
nup192_pichia                       TSAPNGFGTSMSLAL-------------------STPRSVSDNFYFPKAV
nup192_candidaA                     CGTAIGIGTSMSLSL-------------------ATPRTIFDCIYYPKNL
nup192_debaryomyces                 S-SSAGFGTSMSLAL-------------------SAPKSVYDNIYYPKSI
nup192_skud                         --------------------------------------HGKSDYFMPKNY
nup192_Sbay                         --------------------------------------HGKSDYFMPKNF
nup192_scerevisiae                  --------------------------------------HGKTDYFLPKNY
nup192_Spar                         --------------------------------------HGKSDYFLPKNY
nup192_Smik                         --------------------------------------HGKTDYYMPKNY
nup192_Scas                         --------------------------------------QKNKEYYLPKNF
nup192_kluyveromyces                --------------------------------------CSDNSVFLPKSI
nup192_candida_G                    --------------------------------------YQSGEFYRPKYY
nup205_yarrowia_gi|49646302|em      -------------------------------------------KKNDQII
nup192_magnaporthe                  -----------------------------------------HTGQRHRHV
nup192_gibberella                   -----------------------------------------QSNQRRPPV
nup192_neurospora                   -----------------------------------------QSGQRSRSV
nup192_aspergillus                  -----------------------------------------QPGSRLN-V
nup192_ostreo                       NCLSVILELLEAAPP-----------------------SMHASVVLPYQA
nup192_phytophthora                 YGDSKAGPVPTSYMKTG-------------LAALITLVSNADFGLETPEL
nup192_spombe                       -------------------------------------------ISKYILD
nup192_ustilago                     AVRPEEQVIVDPDAQTTAPSAIHVILALLRPESDGDGASFLSLAERSPSF
nup192_cryptococcus                 LLGYDFRHRQFSFSSEEGCLQVVLKQMLEGAGLAGSTGEGDGILEIHPQL
nup192_celegans                     ------------------------------------LVFSPIISASACTP
nup192_trichomonas                  ----------------------------------------------PSKI
nup192_naegleria|                   LAQNAPAQDSKEWKLFLKNWASTSNSFDGWKQVVEITLSQCFGMIPDDGM
nup192_monosiga                     EDGLWEITPLLLMIG--------------------------VAARITKPR
                                                                                      

nup205_tetraodon_gi|47221850|e      AELCYQVIYQLCTNTDTSGPTMRYLR--TSQDFLYSHLQHLPFIIPSNQI
nup192_danio                        AELCYQVIYQLCACSDTSGPTMRYLR--TSQDFLFSHLQHLPFVLSENEI
nup192_rattus                       AELCYQVIYQLCACSDTSGPTMRYLR--TSQDFLFSQLQHLPFSNKEYEI
nup192_mus                          ADLCYQVIYQLCACSDTSGPTMRYLR--TSQDFLFSQLQHLPFSNKEHEI
nup192_homo                         AELCYQVIYQLCACSDTSGPTMRYLR--TSQDFLFSQLQYLPFSNKEYEI
nup192_gallus                       AELCYQVIYQLCACSETSGPTMRYLR--TSQDFLFTQLQYLPFSIREHEI
nup192_xenopus                      AELCYQVIYQLCACADTSGPTMRYLR--TSQDFLFSQLQHLPFSVEESEI
nup192_ciona                        SELCYQLVHKLAANVDTSGPVLRYLR--SSFDFVFKQLQYLPFFHPG---
nup192_drosophila                   VERIYHLFHGLCANRRTAETILRYFRL-TCSDFLLRHLRSLPFRQHR-ED
nup192_anopheles                    MEYAYRLLYQICRNYHTSEVFLRFLR--SCNDFLCRHTTSLPFPDAK-NP
nup192_apis                         TEACYCLLYMLAENSKTFVSVLRFLRTSANQDFIQRHLSKLPFEGWN-TI
nup205_tbrucei_gi|72388028|ref      VKYVKLLYQLRANPSLCTPSLKRLMRERGTDEMFHVLKTLRPDQCPPLVM
nup205_leishmania_gi|157875703      VKYVKLLYLLRAN-RLYGSLVIRPFLESVCQTLFLRLQHYRASQCTPVAL
nup205_chlamydomonas_gi|159471      --------------------LPHRRPEVGAQPPPLTPNPYLFVS-PPGGG
nup192_volvox                       THL------EHVLDLATCGSLPPPQPASEAVANPKCPPGYLIMHDLLGGG
nup205_arabidopsis_gi|30696017      FEFGFQLLCELNLDPLTSGPTMDLLSSKKYQFFLQHLDTIGVATLPKRSG
nup192_populus                      --------------------------------------------------
nup205_rice_gi|222622385|gb|EE      HEFGFQLLYELCLDPLTCGPVMDLLSTTKYQFFSKHVGTIGVSPLPRRNN
nup192_physcomitrella               HELGFQLMYELCVDPITCGPVVELLRSEKYEFFSKHLNTFVCEPLPKRST
nup192_pichia                       GTHGTSDFYEIFLFNLKTVAHFGLYVGSSNPVLAESALSILDRIRLSHYF
nup192_candidaA                     GTHGVADFYEVILFHLSAVVQFALYVSCEN-TISNKAISILKGVSQSKFF
nup192_debaryomyces                 GTNGISDFYEIFLFNLASIAHFALYVSSPQLSIANSAIKILHKISLSPFF
nup192_skud                         SLHGLRSFYDAIFFNISLVAHLGLYVGVDDQILASNSLHILKKLSER---
nup192_Sbay                         SLHGLRSFYDAIFFNIPLVAHLGLYVGVDDRILASNSLQILTKLSER---
nup192_scerevisiae                  SLHGLRSFYDAIFFNIPLVAHLGLYVGVDDQILATNSLRILAKLSER---
nup192_Spar                         SLHGLRSFYDAIFFNIPLVAHLGLYVGVDDQILALNSLRILAKLSER---
nup192_Smik                         SLHGLRSFYDAIFFNIPLVAHLGLYVGIDDHILASNSLRILAKLSEH---
nup192_Scas                         GLHGLPSFYDAIFFNLPIVAHLGLYVGLDNYDVALESLNALIKLENN---
nup192_kluyveromyces                SIRGLRFFYDAIFFNLPLTAHFGLYVGSTNFDISLSSISILKKLATK---
nup192_candida_G                    GLHGLVSFTQTVFFNLDFVTCLGLYIGLDNDSIPIISINILRKLALL---
nup205_yarrowia_gi|49646302|em      SNMSVHSFEEAILFRMTVIPHLAHHMASANAGIAATSFSILSRVSQSSLF
nup192_magnaporthe                  PHASYASFEEGFAHHLEVVADLGRYCGLGHPELTMVCLKLLARISTSSK-
nup192_gibberella                   ANAAFASFEDGLVTRLNLVVDLGNYCGIGHPELTLACLKLLEKMSSSSK-
nup192_neurospora                   ASGAYSAFEDGIMNHLSLVEDLGRFTNLGNPDLTWASLKLLEKISTSPE-
nup192_aspergillus                  ANSALSAFEDCILNNLQIIPKLCLYCGTGHQELTVSSLALLAKLSSSTR-
nup192_ostreo                       PELAADLLQRLATCKSTAPPTLALLEQWPPHAPTLALSDLLSDALRTELP
nup192_phytophthora                 AERCYHVLHSLITQEFSSPNTIAALESVPNDYFASQIQLFSRVYHVTRRK
nup192_spombe                       LTISRRAYKEVFMTRISSIVHLALLVGSRHKCFLRSAIEILSYLVDAEG-
nup192_ustilago                     AEKCFSLILRLCTHPFTSAATLRYLR-TKEDYVVQQLRSISLVPAERGAL
nup192_cryptococcus                 GAKSAELVYQLFSGVLTGRATLAYAMSVTGYSARQLASLPRQCPEWQGLV
nup192_celegans                     LDLVFHYLHMTDDYPVHSLYAARILRDVMATRGAAEVKMLELLRSRNSAA
nup192_trichomonas                  GNEETCVRVRLLKFLVSLGSSSYFARYVSGFDVSDPPTSLLKSTLEKG--
nup192_naegleria|                   RLRILHDIISSLLFKLFQMKRINKGKQQQKLELLVSQVILRVMSKLREEF
nup192_monosiga                     DVMQVQLLPSQAADAQSCLHVLIDLITNKSAANRLPLYQLHPLFAENCFA
                                                                                      

nup205_tetraodon_gi|47221850|e      AALSQMSWLIKTAAIELRVTSLNRQRSHTQRLISLLLDDQPHTQHTAHGE
nup192_danio                        AALSQMSWLMKTTAIELRVTSLNRQRSHTQRLLNLLLDDQPHTLHT-DGE
nup192_rattus                       SMLNQMSWLMKTASIELRVTSLNRQRSHTQRLLHLLLDDLPVKPYS-DGE
nup192_mus                          SMLSQMSWLMKTASIELRVTSLNRQRSHTQRLLHLLLDDMPVKPYS-DGE
nup192_homo                         SMLNQMSWLMKTASIELRVTSLNRQRSHTQRLLHLLLDDMPVKPYS-DGE
nup192_gallus                       STLNQMSWLMKTAAIEMRVTSLNRQRSHTQRLLHLLLDDMPVKPYLADGE
nup192_xenopus                      SAMNQMSWLMKTATIELRITSLNRQRSHTQRLLHLLLDDMPTRPYSADGE
nup192_ciona                        ----------RFNFIRISIIGSNF--------------------------
nup192_drosophila                   HVLHAMGHLLNCVSIDVKLAAKHGQMTRFNQMCDILLIGNGMERSSHGLS
nup192_anopheles                    FLLNQMTFLLKAIVIELKLTSERNQATQFETICKILLKIINTP-TVDPVT
nup192_apis                         IELGCMSWLLKIAAIELRVAGGSSQNSLIQRLVGNFGQEKGQIVPSQKLL
nup205_tbrucei_gi|72388028|ref      SKYAFVMKLLGLELFSVGTEFLEELNALSPLTPHASVVELLFQLLQAAPP
nup205_leishmania_gi|157875703      SKYAYVLKLLALEACYTYRTAPESLRLAQSTTITSIAVEVLLSLLHSVGN
nup205_chlamydomonas_gi|159471      PAYAALLHVLSPGYAAALTALAGDSDEVGAREAAVLAGLRLLNAALQLDG
nup192_volvox                       PAYAALLHILSPGYTS-LTALQSQTDEVGPREAAVLAALRVINAALRLDL
nup205_arabidopsis_gi|30696017      SQALRISSLHQRAWLLKLLAIALHTGSGSSSAHLEACQSILSHLFGREVT
nup192_populus                      --------------------------------------------------
nup205_rice_gi|222622385|gb|EE      NQSLRISMLHERAWLLKMLALALHVSDISSSLYRESCLAILCHTFGHCAE
nup192_physcomitrella               NQQLRVSSLQQRAWLLKLVALELHLGDMDVVVHRDSCRRLLSRLFLREPQ
nup192_pichia                       IAKNSFSSNDPVLNTNRLLTTFESIDESLKIKYAFIDHFESYETN-----
nup192_candidaA                     VTRVS-SSADPLLNNDRLITTFENIDESIKIKFAFIDKFEELEDS-----
nup192_debaryomyces                 IAKVEHNSADPLLNKNRLLTVFESIDESVKIQFSFIQQIERYIEDYD---
nup192_skud                         ----PDGSTALLSKKDKLLTIFDSVDESARIKDAFITQLEAPITEAG---
nup192_Sbay                         ----PDDSSSLFSKRGKLLTIFDSVDESARIKDAFITQLETPITDDG---
nup192_scerevisiae                  ----SNGSVASLSKRNKLLTIFDSVDESARIKDAFITQLESSITDAG---
nup192_Spar                         ----SDGSIASISRRNKLLTIFDSVDESARIKDAFITQLETSITDAG---
nup192_Smik                         ----PDDSIRSSPKRDKLLTIFDSVDESARIKDAFITQLETSIIDTD---
nup192_Scas                         ----SPSNESGSAGPNKLLTIFDAVDDSARIKEAFISQIEASIDCDE---
nup192_kluyveromyces                ----LDSGNPRGLHKSILLTVFDSVDDSARIKQSFIDQLMSPITDEC---
nup192_candida_G                    ----FNSTEPDPILGNKLFTLFDSIDESARIKDAFIDQLDCPIENSD---
nup205_yarrowia_gi|49646302|em      NDN-DGRIATSLEPQNRLLRAFKTYSDAQKIKSGIVEQLERPFDDYEHEH
nup192_magnaporthe                  LISAWNTEPGRQSHRNKAVVALEKDGEADSISGSLIAELIVPLDLAREAD
nup192_gibberella                   ITAVWSG-SSRQMHRNKAIVALEANGEHETISRSFVSELITPLETGRETD
nup192_neurospora                   IISAWEP-DGRHAHRNKAIVQLERGGAGVSIAASLANTIAQTLDPVLEAE
nup192_aspergillus                  LNKLSTPELSRWRSSNKIVEVLSAENLDSLSLPFISQMEPEVRELDAGPQ
nup192_ostreo                       KEPSKRRSVMHHRSSILRLCAEVLEVEAPPAKGRVPEMAPTLVLDIMNVL
nup192_phytophthora                 TAAATIAELNMRGWFFKTLAVYLHVGLHKEPPHMKKINKLMGQLLSVSTG
nup192_spombe                       -----FMNKRNPDENKLLCSIIRTANESKRIIFGFIRTFESQFLTLLSTN
nup192_ustilago                     TESSAALGLVQFADGQAIETTIDRVTASLRMRASLLELTALELHSLLNAG
nup192_cryptococcus                 PQGSSLSAPSISTTGMGWAVTRDTKVETSSETLVAYLEFQRWIISSASLE
nup192_celegans                     SHVRAVRAAICATSIQYTIDDSLAKEEDTDNPHFARGETARILIETLSDA
nup192_trichomonas                  ----IIPKLVEKMGTTMAAKNYPRFAAASLQLMLMLCDHSLTVSP-----
nup192_naegleria|                   ITSGEVIMLPVDQCLTIFRNLLECILLSEQSEQSIRGNLYSTLINYLQYT
nup192_monosiga                     LLYALQSHPVVGPMVVRFTRESSLARDLLEQLKGLLELSTFSTELDRRSA
                                                                                      

nup205_tetraodon_gi|47221850|e      SGIEDETRSVSGFLHFD---------------------------------
nup192_danio                        TGMEEENRSVSGFLQFG---------------------------------
nup192_rattus                       GGMEDENRSVSGFLHFD---------------------------------
nup192_mus                          GGMEDENRSVSGFLHFD---------------------------------
nup192_homo                         GGIEDENRSVSGFLHFD---------------------------------
nup192_gallus                       GGMEDESRSVSGFLHFD---------------------------------
nup192_xenopus                      GGMEDESRSLSGFLHFD---------------------------------
nup192_ciona                        --------------------------------------------------
nup192_drosophila                   MELGHSLISQPSSSFLAMDVLPAG--------------------------
nup192_anopheles                    SGLGDYYTNTNIS-------------------------------------
nup192_apis                         MDL-----------------------------------------------
nup205_tbrucei_gi|72388028|ref      -----------------------------HELYRQTSESGAQLVLEDHNN
nup205_leishmania_gi|157875703      SNGALADGGAAAPSDCEYTAIEDSGVRSLHEVDGYDSDTHASVLSKRDTD
nup205_chlamydomonas_gi|159471      P-------------------------------------------------
nup192_volvox                       G-------------------------------------------------
nup205_arabidopsis_gi|30696017      E-------------------------------------------------
nup192_populus                      --------------------------------------------------
nup205_rice_gi|222622385|gb|EE      N-------------------------------------------------
nup192_physcomitrella               S-------------------------------------------------
nup192_pichia                       --------------------------------------------------
nup192_candidaA                     --------------------------------------------------
nup192_debaryomyces                 --------------------------------------------------
nup192_skud                         --------------------------------------------------
nup192_Sbay                         --------------------------------------------------
nup192_scerevisiae                  --------------------------------------------------
nup192_Spar                         --------------------------------------------------
nup192_Smik                         --------------------------------------------------
nup192_Scas                         --------------------------------------------------
nup192_kluyveromyces                --------------------------------------------------
nup192_candida_G                    --------------------------------------------------
nup205_yarrowia_gi|49646302|em      HK------------------------------------------------
nup192_magnaporthe                  --------------------------------------------------
nup192_gibberella                   --------------------------------------------------
nup192_neurospora                   --------------------------------------------------
nup192_aspergillus                  --------------------------------------------------
nup192_ostreo                       LDNGREGLGAYTHDPNVEHG------------------------------
nup192_phytophthora                 SRNDR---------------------------------------------
nup192_spombe                       --------------------------------------------------
nup192_ustilago                     MQSRAARVVAALFGSNATAGGGNGIDADG---------------------
nup192_cryptococcus                 IFTYDGHGASASRIAQILFNG-----------------------------
nup192_celegans                     ID------------------------------------------------
nup192_trichomonas                  --------------------------------------------------
nup192_naegleria|                   KRNELNYGSDQIMNLQKNTEHIIDKYDLRVFALVAKDALDAKNIWKAVSY
nup192_monosiga                     AWTS----------------------------------------------
                                                                                      

nup205_tetraodon_gi|47221850|e      ----------------------------------TISKVRRKLLSVLDAI
nup192_danio                        ----------------------------------TVSKVRRRLLSVLDAI
nup192_rattus                       ----------------------------------TATKVRRKILSILDSI
nup192_mus                          ----------------------------------TATKVRRKILSILDSI
nup192_homo                         ----------------------------------TATKVRRKILNILDSI
nup192_gallus                       ----------------------------------TASKVRRKILSILDSI
nup192_xenopus                      ----------------------------------TTSKVRRKILRILDSI
nup192_ciona                        --------------------------------------------------
nup192_drosophila                   ----GSISAVAHGAGSASLGAPNTGVKSLKPSLLQETSQGLHVTRLLDIL
nup192_anopheles                    ----FSINATADMSTTAIAATKES----------SETAKRLLCI-LLDCV
nup192_apis                         ----------------------------------------------LHYI
nup205_tbrucei_gi|72388028|ref      ----------------GVALDFAQWPSSCLMSLPPFPANCVAPGG-AESY
nup205_leishmania_gi|157875703      EDKDRQWNGDVAVMSRDAAVDITSWLPQALQVLPTFPEKLPAVAGGLSHL
nup205_chlamydomonas_gi|159471      --------------FVESLAATNLSNRYQPLHQKLLSGGVRQAATLLQYV
nup192_volvox                       --------------FVENLSRLNLLNRYQPLHLKLLSGGVRQLAILLQYV
nup205_arabidopsis_gi|30696017      --------------AANEPFSSSTYPQDGLDYAGTSSISKSKALALLEIL
nup192_populus                      --------------------------------------------------
nup205_rice_gi|222622385|gb|EE      --------------LRSANLLQS-------PGSSNLAMNGNKVLDLLEVV
nup192_physcomitrella               --------------WETG-IPSNLMPARLTLTTTDNSIHKTKVLELLEIL
nup192_pichia                       -----------------------------------LELKYKILHFLLGNL
nup192_candidaA                     -----------------------------------LNMKYEILDFVLGNL
nup192_debaryomyces                 ----------------------------------DLQVKFSILQFLIDNL
nup192_skud                         ----------------------------------VLILKLELLDFLTSNL
nup192_Sbay                         ----------------------------------VLTLKLELLDFLTSNL
nup192_scerevisiae                  ----------------------------------VLALKLELLDFLTSNL
nup192_Spar                         ----------------------------------VLALKLELLDFLTSNL
nup192_Smik                         ----------------------------------VLTLKLELLDFLTSNL
nup192_Scas                         ----------------------------------QLTLKYQILNFIDSML
nup192_kluyveromyces                ----------------------------------SLKLKVNILDFISKNL
nup192_candida_G                    ----------------------------------NLMLKVEILEFLKDSL
nup205_yarrowia_gi|49646302|em      --------------------------------ATGLELKLSILQFISSNL
nup192_magnaporthe                  --------------------------------SPNYLIKTYILDFLYACL
nup192_gibberella                   --------------------------------SPAYVTKIYILDFLYQCL
nup192_neurospora                   --------------------------------SPDYQTKVFILDFLYKCL
nup192_aspergillus                  --------------------------------ASGYLIRHNLLELLNSSL
nup192_ostreo                       --------------------------QFAVLELPKSVTQLSETSTELALL
nup192_phytophthora                 ------------------------------VIARQEQMLLLQLLDECSFH
nup192_spombe                       ------------------------------------DESSLILKLLLNNL
nup192_ustilago                     -----------SIDEDELLLGTERDFRLGAGGAEIRSFGGVRLLEILQSL
nup192_cryptococcus                 --------------------------QTQALSDSGDVGDGEGENRLPPLL
nup192_celegans                     ---------------------------------CQVTRTGNRLTDTNNIC
nup192_trichomonas                  ---------------------------------------------LLSSL
nup192_naegleria|                   SLLETFFTYTTNIAQRGKWITYFESSGCLKQILDSVMTEAKHSLPKVLQP
nup192_monosiga                     ---------------------------------TMGWILKSIALELYVAA
                                                                                      

nup205_tetraodon_gi|47221850|e      DFSQDIPELLQLDFFERTQIEQVISNCEHLNEQGH----TVCNVK-----
nup192_danio                        DFSQEAPELLQLDFFERTQIEQVITNCEHVNEQGH----TVCNVKLLHRV
nup192_rattus                       DFSQEIPEPLQLDFFDRAQIEQVIANCEHKNLQGQ----TVCNVKLLHRV
nup192_mus                          DFSQEIPEPLQLDFFDRAQIEQVIANCEHKNLQGQ----TVCNVKLLHRV
nup192_homo                         DFSQEIPEPLQLDFFDRAQIEQVIANCEHKNLRGQ----TVCNVKLLHRV
nup192_gallus                       DFSQDIPEPLQLDFFDRVQIEQVIANCEHKNARGQ----VVCNVKHLHRV
nup192_xenopus                      QFSNEIPEPLQLDFFDRSQIEQVIANCEHKNRRGQ----TVCNVKLLHRV
nup192_ciona                        --------------------------------------------------
nup192_drosophila                   VLEAGTLSQPQLEFFDGHLITQLLRDCEASAEAGANSRANLINVRKLYYI
nup192_anopheles                    DFTIKQLEEPQWNYFNGTVLHELLQSCEMPVTLKA--RMRLIDTRKLQDV
nup192_apis                         EFQFQLESSLCLDFFDPSQVEMVFARCSVPVTLVG--GPRLIEIKKLYSI
nup205_tbrucei_gi|72388028|ref      VFRASDDVPQYSIPRLYEALRRENIANKGEAPSGAELREQLGVFARANEC
nup205_leishmania_gi|157875703      VPAATDGVVQYDMTSLYSAIQAEQARTNKPPMTMSELRDRLRPFIAANDC
nup205_chlamydomonas_gi|159471      CYP-DSADIQVGPY------------------------------------
nup192_volvox                       CYP-DNADIQVEAIRLTIELSSRLPNLVEVLSDAGAGADGAVVAGALPFV
nup205_arabidopsis_gi|30696017      QFRSPDASMQLPQIVSSLKYDSLVEDILGNRDTSVSGSIYYYSERGDRLI
nup192_populus                      --------MKLSQIVSNMKYDLMAEEILGDPRTSGRGGIYYYSERADRLI
nup205_rice_gi|222622385|gb|EE      QFRCPDTSIKYPQMLSNLRLESKIEEILRNSATSEFGGVYYYSERGDRLI
nup192_physcomitrella               QFQLPESPSDFPPELHGLKEELKVDDILGSPATVDQGGVYHISERGDRLI
nup192_pichia                       NQATGKEPTVAHFLLGYDIRGGKLFFHDSDNTNTLLKCLLSCLNLSLDLI
nup192_candidaA                     NQFDGKVATTAHFLLGYKVKGDTLDLVQTNDQNTLLKSFLNTLSISLDLI
nup192_debaryomyces                 QQSIG-EPGVSHFLLGYEIRGGNLFLNDSRSKNTLLKSLLKSLSSSLDLI
nup192_skud                         SNCSR-VTGISHLLLGFQVSN----IISLGPNLATFISSRTSLLNSLINL
nup192_Sbay                         TNSTR-ITSVSHLLLGFQVSN----VISLGPNLATFISSGTSLLNSLINL
nup192_scerevisiae                  SNYSR-TMTISHLLLGFQVSN----VISLGPNLATFISSGTSLLDSLISV
nup192_Spar                         SNCSR-TMSISHLLLGFQVSN----VISLGPNLATFISSGTSLLDSLINL
nup192_Smik                         SNCSR-TTSISHLLLGFQVSN----VISLGPNLATFISSGTSLLNSIINL
nup192_Scas                         SLKDQ-KPTLAHFLLGFQVTN----VISTGPALSTFINSDISLFKSVASL
nup192_kluyveromyces                SYTDH-NTTISHFLLGYQVSN----TISLGPELDTFINSKTSLLQTIVNL
nup192_candida_G                    DIESS-KPSVAHLLLGFQYDN----TLTFGPNLSTFIQSGHSLFHSVIRL
nup205_yarrowia_gi|49646302|em      GRDSA-DATVAHFLLGFAINGD---GSLAADNGTYGVANRNSVFGVILSQ
nup192_magnaporthe                  RASPD-QPTIAHLLLGFKCGVS-----HLKVEPRGQFEERTSLFHNLLRV
nup192_gibberella                   QETPR-KPTIAHLLLGFKCGID-----SLSVEAKGAFTSRTSLFHTILRL
nup192_neurospora                   KANPD-KPTIAHLLLGFRCEIN-----GLAIEPNGAFDIQRSLFHSLLNA
nup192_aspergillus                  TMIPD-RPTVAHLLLGFGSVGN-----VLDVSSDGLFAAGRSLLHAILGF
nup192_ostreo                       ASFGDDVNEMREELSATQLLDDSRNVAEGGIMTTSRRGDKVIDASVVRAK
nup192_phytophthora                 ISPPPVPANQQVVALAEQVTAAVEQGCYYKWLRIDVERFCQALQTLDLTA
nup192_spombe                       KQSGG-VYSLALLILGFDISS-------TNVITLRDQPGYVGSRVSLMNS
nup192_ustilago                     DFEWHDDREALGQNITVITPEQLD-LAKRPDAAVGPRLYDLSAVLAILVR
nup192_cryptococcus                 IDLLNSVDVQWVEEPIDNRQLEFYASFDFDAYKRPDVDWWDIKGLGAGLT
nup192_celegans                     YYLLAFRPSKAHTKELYQADDVLTGLHYVLYIIEQFVMSKKPFDLPFSAL
nup192_trichomonas                  RSSPHSFFDRQLVNLQDNHSSMTAIGCFLMLLAREAMESAKNSSGTTLHV
nup192_naegleria|                   TLHDTDASSLNRLFIYENAMSFLLKFTDVDVKSAEIMMSFEVITKICSHF
nup192_monosiga                     KEPSEEQRWLYKELFGLPQQSAVFSDTFVGDAAAQPVSLMRRVLNAIDFR
                                                                                      

nup205_tetraodon_gi|47221850|e      ----------------------EINTILQHVVERNRVRRSLSAKRNALRS
nup192_danio                        LVAEINALQGMAAIGQRPLLMEEVNSVLQQVVERNRVRRSLSAKRHALQS
nup192_rattus                       LVAEVNALQGMAAIGQRPLLMEEISTILQYVVGRNKLLQCLHAKRHALES
nup192_mus                          LVAEVNALQGMAAIGQRPLLMEEISTILQYVVGRNKLLQCLHAKRHALES
nup192_homo                         LVAEVNALQGMAAIGQRPLLMEEISTVLQYVVGRNKLLQCLHAKRHALES
nup192_gallus                       LVAEVNALQGMAAIGQRPLLMEEINTILQYVVERNKLLQCLHAKKHALES
nup192_xenopus                      LVAEVNALQGMAAIGQRPLLMEEINTILQYVVERNKLLQCLHAKRHALES
nup192_ciona                        --------------------------------------------------
nup192_drosophila                   LTDELYMVQSIIASGQRKAISTEIMLLLNHAVNINRVRTQRCATLAFMAA
nup192_anopheles                    LRDELDSIQS-IATGQRAHIVQEIKTILKYAVDLNTQRSLCASTIKFLEA
nup192_apis                         ITEELAVTQSSAIATQRNPMQDEVQKILKYALERNQTKLLSYATVKFLEG
nup205_tbrucei_gi|72388028|ref      LLAYASAVQFLDGWCTLTNITVVVLDRISHERVVYLARSMLGSVQLISNL
nup205_leishmania_gi|157875703      FFSYAAGVSFVEGWCQLVSVSCSVVKGLSVSRLRSFALCILRGLDATTRL
nup205_chlamydomonas_gi|159471      -----GGSPGSDS-------------------------------------
nup192_volvox                       PASELGGTVGAAATAAALAATAVDLSDVLGSLRRGFAQAMAQGAACPNAL
nup205_arabidopsis_gi|30696017      DLSSFSNKLWQKLHSGFPLVDSFPNVAELSEVRETIQQLLKWGWKYNRNL
nup192_populus                      DLASFRDKLWQKFNSVYPQLSNFENEAELNDVRETIQQLLRWGWKYNKNL
nup205_rice_gi|222622385|gb|EE      DLDAFHEKLLQMSQLLNPQLS----ESEKSELKESFHQMLKWAWRYNKNL
nup192_physcomitrella               DLSAFRDLLWQRLEGQYNFLVN---GQKQSELREAVQQLLRWAWKRNKNL
nup192_pichia                       SEIDYNNGNNNIIDIGPAKLSSLILEILIKLSRDSISSIITLNHLR----
nup192_candidaA                     SEIDYNNGNNHIIDVGPAKLSSLILQILIKLCQDPISSSITLNQLR----
nup192_debaryomyces                 SEIDYNNGNIHIIDAAPAELSSKILEIFVKLCHDPISSNITLNYLRNYNL
nup192_skud                         LEASLNNITNENIDYAPMRLATAALEIILKLCRNPLTSSLLCPYLI----
nup192_Sbay                         LEASLNSITKDNIDYAPMRLATAALEIILKLCRNPLTSGLLYSYLI----
nup192_scerevisiae                  LEASLNSITKDNIDYAPMRLATAALEIILKLCRNPLTSGLLYSYLI----
nup192_Spar                         LEASLNSINKDNIDYAPMRLATAALEIILKLCRNTLTSGLLYSYLI----
nup192_Smik                         LEASLNSITKDNIDYAAMRLATVALEIILKLCRNPLTSGLLYPYLI----
nup192_Scas                         LESSLSAINSDRIAYAPIRLASLSLEIILKLCSNPLTSNVILDYLI----
nup192_kluyveromyces                MIESLSCINSLNVEYAPMRLCAEFMEIITKLCRNPLTCKITLDYLS----
nup192_candida_G                    LISALNELSSYKIDFAPMRLAALSLQLLELMCKSQLTSDLVIEHIT----
nup205_yarrowia_gi|49646302|em      LTQSVANIDPCNVFLDSAEFAAECAKVVMHLCRNQNSAAITLRILR----
nup192_magnaporthe                  LLETPFGDEELGMRTWLVALKRKVMGILQILWSSPLSSAIVLEELR----
nup192_gibberella                   LLETPSGD-AQGMRQWLIAIKSRVMRILHILWSSPLSAPVVVEELR----
nup192_neurospora                   FIG--------------------------------LSVYQEELELR----
nup192_aspergillus                  VQTYP-DQLDDNIVSWMLHLKRTAFEVLKHLWSSKLSSYFTLAEMR----
nup192_ostreo                       LQAECRRLDSESHHMHG--VRQDAMEFVKSRRERAINATLRIVEARNSVI
nup192_phytophthora                 TEDGMGDYYSSSSKRFRVNGDGTSSTSSQNSTEAAAERFIQWAVQWNIYS
nup192_spombe                       LLDFIEGRTIVNGIWETPVIMVQALEIVAFLCSCPLTSEVTLSVIR----
nup192_ustilago                     EKTILQQKGNLRDAGQANPFLEQAAFVLQWASAQNAKKAVAFSRRRVLQA
nup192_cryptococcus                 AFKKQLEGQGAITQASIPGVDAEAEYVLRRLGGKNRETDVAIAKGNFLAA
nup192_celegans                     LEPAFRLMQRLVSITCPFSKPVLCFMRSSNIIEKLTTSPFICSALTLESA
nup192_trichomonas                  VQILLNVVGFSEQRSRVVLAFEFIDRIDDSDEATLIAKGMFQAVVS----
nup192_naegleria|                   TFIDLRPSIVSHQYGRKMDMEDDMEADWEPSITEKYNQLVIPAIKLIVAI
nup192_monosiga                     LETVGQLNLSHLPLGIANQAFQACTKTQVTLGDEPIPYCFVREMHEQLLG
                                                                                      

nup205_tetraodon_gi|47221850|e      WRNLVETLLTACPADLIPADERQ-LIIRDLLLDLHDKVLSEDAAGELMPI
nup192_danio                        WRSLVETILTACPSELIPADQRQ-LIIRDLLLDLHDKVLSEDAAGELMPI
nup192_rattus                       WRQLVEIILTACPQELIQAEDRQ-LIIRDILQDVHDKVLDDEAAQELMPV
nup192_mus                          WRQLVEIILTACPQELIQAEDRQ-LIIRDLLQDVHDKVLDDEAAQELMPV
nup192_homo                         WRQLVEIILTACPQDLIQAEDRQ-LIIRDILQDVHDKILDDEAAQELMPV
nup192_gallus                       WRQLVEIILTACPQDLIQAEDRQ-LIIRDLLQDVHDKILDDDAAQELMPV
nup192_xenopus                      WRQLVEIILTACPQDLIPTEHRQ-LIIRDLLQDLHVKILDDDAAQELMPI
nup192_ciona                        --------------------------------------------------
nup192_drosophila                   WGQLVQVLFSNMPDAVLPATQRR-QHIIDIVEKVLIKVQPIQPIIEISVQ
nup192_anopheles                    WGQVAEVLVCVTPTMIMSLDTKQ-IIITEILQIMLSKAVPNQIIPELGNI
nup192_apis                         WCQTTEILFCVATNQQLPTPQKQ-NLLLNLSHDLLQKMTSCEALSEIKTL
nup205_tbrucei_gi|72388028|ref      TVAAQEQIVHRVSRTMSTLAAQLRRKLGR--------NTNGEGLSGATAT
nup205_leishmania_gi|157875703      TAAAQEQVAVRLCHCLSTVMAHLRQTVCASVALSLTVPQNAEAEAAWYNQ
nup205_chlamydomonas_gi|159471      -------------------PADPRAALVLR--------LMLATSAPSLPT
nup192_volvox                       DNLDSPQERQQGPYGLSADPPDPRVALVLR--------LMLQNAAPSLPV
nup205_arabidopsis_gi|30696017      EEQAAQLHMLAGWSQIVEVSACRRISSLDNRSEILYRILDASLSASASPD
nup192_populus                      EEQAAQLHMLTGWSHIVEVSASRRIHSLENRSDILYRVLDASLSASASRD
nup205_rice_gi|222622385|gb|EE      EEQAAQLHMLTGWSQIVEIAVSRRMSLLEDRSHLLFELLDASLSATTSPD
nup192_physcomitrella               EEQAAQLHMLVGWSQLVEITISRRFHFLGSRTHVLFEILDASISATTSQD
nup192_pichia                       ESDSLFEKLINYQPRLDMHTIWCGNTFDGDLQEENYNEFVNSALSTQAFF
nup192_candidaA                     EYEELFEKLVNCQPKLDLNTVWCGNQFDGDLQIDASNVFVDNQASTQAFF
nup192_debaryomyces                 ESNDLFAKLIDCQPKIDPNTIWSNAKFQGDLQDGKMNSFIQDSLAPRALL
nup192_skud                         -EENFFERIMILDPKITRYTTWNGSPFDNSTEEKCKRFVESESVG--AFL
nup192_Sbay                         -EENFFERIMILDPQITGYTMWNGAPFDNSTEEKRKGLVESESIG--AFL
nup192_scerevisiae                  -KENFFERIMILDPQVTRFTTWNGSPFDNSTEEKCKNFIESESVG--AFL
nup192_Spar                         -KENFFERIMILDPQVTRFTTWNGSPFDNSTEEKSKNFAESESVG--AFL
nup192_Smik                         -EQNFYERVMILDPQVTRFTTWNGRPFDNSTKEKGKDFVESESIG--AFL
nup192_Scas                         -HDHFFERIIQLDPHVTKFTLWEDLSFDSSQIDNGIEFIGKKPMG--ALL
nup192_kluyveromyces                -TLDLDKVLLSMDPKVSVLSHWNGEPFNGDFDKYTSKFLNSPAIG--SLL
nup192_candida_G                    -NNEIIKKIMDVDPQTSNHTLWNGLNLESTTQSTKARFIQGSSAG--AYL
nup205_yarrowia_gi|49646302|em      -DFGFFAQILAEEPVTDRQTLWNG-----QVLDMKKHFIMSPAPA--AFS
nup192_magnaporthe                  -SNDVLFHILLREESIQPDLMWDG------VSMEERGFLLSDAAV--GFS
nup192_gibberella                   -ENEILFHLLLRETVINPDLPWEG------ENVALVQFPVTDGAI--ALI
nup192_neurospora                   -ATNFLFHTLLQEPQVQPHLRWDG------VEAASPEFLVTDASH--SYI
nup192_aspergillus                  -ASGFLVSLFASQPLVGPHTLWDG------LPIAAEQFWVCDSTD--ALA
nup192_ostreo                       EDATARSEIFLAWEKLVTLAVSRGLSSIVTYFDLRNASVTTAAVDDSPLS
nup192_phytophthora                 ERISAESHALNSLRELMEVIVLDYLALSREQEGLETPAMWQGLDAVASAE
nup192_spombe                       ARPGLLVKMVDGEPILTQQVIQNLGGFSSEEVSMVSRCIRSRTQIMNMLA
nup192_ustilago                     WRHTLDMVLARAAGLLRTEVRSGLMFDCLSELLPRISTPSTDAGALDAPS
nup192_cryptococcus                 WNELLKVGLTLLFARHITEDHQEAILFDLLEGLLARLDGEIDLAPGVEDL
nup192_celegans                     RDNTYAQGVFAVRRMIVGYILHFAAVEISAMLTTGHFSRPEKLYRALLES
nup192_trichomonas                  ---------FITNKNVIISAKHWGNAWISFMIHLLNKITTVSNSETTMYL
nup192_naegleria|                   QSHMRINKKVAEQVLSFVELHRKSISAILKMENIQKNLINIDSGSLELVR
nup192_monosiga                     MLERGGYDLGLREAYVDDITAAVNVALQTNLIAERRGARLHLLKGWERVL
                                                                                      

nup205_tetraodon_gi|47221850|e      VAGAVFTLTAHLSQSVLSEQQ-----------------------------
nup192_danio                        VAGAVFTLTAHLSQSVLSEQQG----------------------------
nup192_rattus                       VAGAVFTLTAHLSQAVRTEQKQPLVS-------------------GPAEA
nup192_mus                          VAGAVFTLTAHLSQAVRTEQRQPLVS-------------------GPGEA
nup192_homo                         VAGAVFTLTAHLSQAVLTEQKQTSVL-------------------GPAEA
nup192_gallus                       VAGAVFTLTAHLSQSVKTEQKQPLAVP------------------MTGQS
nup192_xenopus                      VAGAVFTLTAHLSQSVRTELKQPMTAS------------------GLGQS
nup192_ciona                        --------------------------------------------------
nup192_drosophila                   VSETVLLLLANLRYCCYQAEDQSPEDLAAEDSLS-NGNGNAIGNDSQVNA
nup192_anopheles                    ASSTISLLMVNLRSCFLLKSEQMSLHMLSERHQNGSMNGTSLLSTGGRNG
nup192_apis                         VSGTVLMLLVHLRNSFITQTDSES--------------------------
nup205_tbrucei_gi|72388028|ref      CAGDEGPVEADVSVPQTAQQDVTSFLQVTG--------------------
nup205_leishmania_gi|157875703      CSGDYPGVQGGSCAPRDAARATSHLHGRYE--------------------
nup205_chlamydomonas_gi|159471      PSFAHLLLGYDMECALGGRLDESLLIPHQ---------------------
nup192_volvox                       PSVSHLLLGYDMEHAMSGRLDESLLLPRQ---------------------
nup205_arabidopsis_gi|30696017      CSLKMAFVLTQVALTCIAKLRDDRFSFQG---------------------
nup192_populus                      CSLRMAFVLSQVALTCMAKLRDERFLCSG---------------------
nup205_rice_gi|222622385|gb|EE      CSVKMAYILTNVALTCMAKLRDERFICPT---------------------
nup192_physcomitrella               CSLRMAFLLSQVALTTMAKLQEQSIISPGE--------------------
nup192_pichia                       SFINQRNLILQYLSLEFHHIVS---ITKKE--------------------
nup192_candidaA                     SFINQRNLILQYLSLEFHSVKS---RTKRE--------------------
nup192_debaryomyces                 SFINHRNLILQYLSLEFLNISQQRAIIKKD--------------------
nup192_skud                         SFLAYRSYWTQYLGLFIHKMSFSGTKSEVL--------------------
nup192_Sbay                         SFLAYRNYWTQYLGLLIHKMSFSGTKSEVS--------------------
nup192_scerevisiae                  SFLAYRNYWTQYLGLFIHKISFSGTKSEVL--------------------
nup192_Spar                         SFLAYRNYWTQYLGLFIHKMSFSGTKSEVL--------------------
nup192_Smik                         SFLAYRNYWTQYLGLFIHKISFSGTKSEVL--------------------
nup192_Scas                         YFLTYRAHLIQCLSLFIHRLSFTGTKSETL--------------------
nup192_kluyveromyces                YFLKYRSLLMQFLSLSVHTFSYAANNSKCD--------------------
nup192_candida_G                    MFLRYRTSMIQFLNVVIHTISLKGTISRVA--------------------
nup205_yarrowia_gi|49646302|em      SFFHHRTALFEYFSMEVHASAVKGSLSVVK--------------------
nup192_magnaporthe                  EFLATRQLTFDYLAIELCSVTQRRLPSLKR--------------------
nup192_gibberella                   DFLSLRSMSLEYIAMELCSIAQNRMPSVKR--------------------
nup192_neurospora                   EFLATRAMAFEYIAKELCSVSQKRIPTVKR--------------------
nup192_aspergillus                  EFLLYRSYLFDYATTEIRSAAKMGSPTLLE--------------------
nup192_ostreo                       SHSILFELVDGILSGLCEAEPFGGGSDSAKAAP-----------------
nup192_phytophthora                 VRQELMSGIVSAVLSKLIEKTSASAQLFEIVS------------------
nup192_spombe                       TEIHYAASVGQNKYLN----------------------------------
nup192_ustilago                     ADLVAGAVLSLLTSLRQHRVELTTGALDLETVDALPTDR-----------
nup192_cryptococcus                 LCESSLVVMTTLVGVLQKFEGVNLPVEQLG--------------------
nup192_celegans                     SSLVAEYTQMEEDDDDEDMAPVASGSNDKAN-------------------
nup192_trichomonas                  SQAVGFIGHSIFADKIFGKIDKHDILVSFN--------------------
nup192_naegleria|                   LVTEMMYLLSLHQDVMSSKLHTNKYEKLMLNALVKLNTIQQLGSTKKTIN
nup192_monosiga                     TIMFSKTAPLVTGDDQIAELGEQLMYLLTHLP------------------
                                                                                      

nup205_tetraodon_gi|47221850|e      -------------QGLET--AVFASITNSA--------------------
nup192_danio                        ----------VGPEGGSG--SGFASIANSA--------------------
nup192_rattus                       HYAFMLDSSFTSAPAAESQPVGFASIGDSS--------------------
nup192_mus                          QYAFMLDSSLTSSPAAESRPVGFASIGDSS--------------------
nup192_homo                         HYAFMLDSCFTSPPPEENPLVGFASIGDSS--------------------
nup192_gallus                       QYVLMLDGSFTSSPGSESISMGFASIGDSS--------------------
nup192_xenopus                      QYVQMLDGSFAAPPGTENISAGFASIGDSS--------------------
nup192_ciona                        --------------------------------------------------
nup192_drosophila                   LCLGQRAIGTGSDGGSGGGRDIGSGGNSSN--------------------
nup192_anopheles                    LNG---EMNSTAHQRQEGAYVYLERANALS--------------------
nup192_apis                         --------------------FPSSPSNATM--------------------
nup205_tbrucei_gi|72388028|ref      ----TKISAFGTNASLTRGRLTGGSKRDPRGAVVSR--------------
nup205_leishmania_gi|157875703      ----RRTVPRVSAQPMTVATVPGHGCGGEREVIIGKRRPRDESRHVTRQH
nup205_chlamydomonas_gi|159471      -----EYSCLTILERLLTQHDMRMALTKP---------------------
nup192_volvox                       -----EYSCLTIVERILVQHQLRMAIAKP---------------------
nup205_arabidopsis_gi|30696017      ----ALSSDTVTCLDVMMVKHLSTGACHS---------------------
nup192_populus                      ----GLNSDNMTCLDVITAKKLSNGACHS---------------------
nup205_rice_gi|222622385|gb|EE      ----GADSDAVTCLDIISAKQLSNAACTS---------------------
nup192_physcomitrella               ----GDSTDDVTYVDVLSSVRLSNSACHT---------------------
nup192_pichia                       --------------------------------------------------
nup192_candidaA                     --------------------------------------------------
nup192_debaryomyces                 --------------------------------------------------
nup192_skud                         --------------------------------------------------
nup192_Sbay                         --------------------------------------------------
nup192_scerevisiae                  --------------------------------------------------
nup192_Spar                         --------------------------------------------------
nup192_Smik                         --------------------------------------------------
nup192_Scas                         --------------------------------------------------
nup192_kluyveromyces                --------------------------------------------------
nup192_candida_G                    --------------------------------------------------
nup205_yarrowia_gi|49646302|em      --------------------------------------------------
nup192_magnaporthe                  --------------------------------------------------
nup192_gibberella                   --------------------------------------------------
nup192_neurospora                   --------------------------------------------------
nup192_aspergillus                  --------------------------------------------------
nup192_ostreo                       --FCRLVHVIVSQLRQLGEQDRAKGNTSAVLAP-----------------
nup192_phytophthora                 --------------------------------------------------
nup192_spombe                       --------------------------------------------------
nup192_ustilago                     --------------------------------------------------
nup192_cryptococcus                 --------------------------------------------------
nup192_celegans                     --------------------------------------------------
nup192_trichomonas                  --------------------------------------------------
nup192_naegleria|                   ILDANMADENGIRTGELQFEYSLEQKRCCIDEICKTIINFCRVVCQYPEF
nup192_monosiga                     --------------------------------------------------
                                                                                      

nup205_tetraodon_gi|47221850|e      -----------------------------------------------LHL
nup192_danio                        -----------------------------------------------LHL
nup192_rattus                       -----------------------------------------------LHI
nup192_mus                          -----------------------------------------------LHI
nup192_homo                         -----------------------------------------------LYI
nup192_gallus                       -----------------------------------------------LHI
nup192_xenopus                      -----------------------------------------------LHM
nup192_ciona                        --------------------------------------------------
nup192_drosophila                   -----------------------------------------------LRF
nup192_anopheles                    -----------------------------------------------LKF
nup192_apis                         -----------------------------------------------MKI
nup205_tbrucei_gi|72388028|ref      ---------------------------------------------MDATG
nup205_leishmania_gi|157875703      RSGQGGATVG-------------------------SASVGIGKPFATHAG
nup205_chlamydomonas_gi|159471      --------------------------------------------------
nup192_volvox                       --------------------------------------------------
nup205_arabidopsis_gi|30696017      --------------------------------------------------
nup192_populus                      --------------------------------------------------
nup205_rice_gi|222622385|gb|EE      --------------------------------------------------
nup192_physcomitrella               --------------------------------------------------
nup192_pichia                       -------------------------------------------------F
nup192_candidaA                     -------------------------------------------------Y
nup192_debaryomyces                 -------------------------------------------------S
nup192_skud                         -------------------------------------------------A
nup192_Sbay                         -------------------------------------------------T
nup192_scerevisiae                  -------------------------------------------------T
nup192_Spar                         -------------------------------------------------T
nup192_Smik                         -------------------------------------------------T
nup192_Scas                         -------------------------------------------------T
nup192_kluyveromyces                -------------------------------------------------D
nup192_candida_G                    -------------------------------------------------P
nup205_yarrowia_gi|49646302|em      -------------------------------------------------R
nup192_magnaporthe                  -------------------------------------------------R
nup192_gibberella                   -------------------------------------------------R
nup192_neurospora                   -------------------------------------------------Q
nup192_aspergillus                  -------------------------------------------------S
nup192_ostreo                       ---------------------------------------------SKCRA
nup192_phytophthora                 -------------------------------------------------R
nup192_spombe                       -------------------------------------------------E
nup192_ustilago                     -----------------------------------------------LLT
nup192_cryptococcus                 -------------------------------------------------A
nup192_celegans                     --------------------------------------------------
nup192_trichomonas                  -------------------------------------------------A
nup192_naegleria|                   LTSGSSLELIGKVLFTHFISGPNSASGKQMALDEDIIPKPFELDQRPSIH
nup192_monosiga                     -----------------------------------------------VDL
                                                                                      

nup205_tetraodon_gi|47221850|e      ILRKLLDFILCTGGGDQRLRAH----------------------------
nup192_danio                        ILRKLLDFILCTGGGFQRLRAH----------------------------
nup192_rattus                       ILKKLLDFILKTGGGFQRVRTH----------------------------
nup192_mus                          ILKKLLDFILKTGGGFQRVRTH----------------------------
nup192_homo                         ILKKLLDFILKTGGGFQRVRTH----------------------------
nup192_gallus                       ILKKLLDFILKTGGGFQRVRTH----------------------------
nup192_xenopus                      ILRNLLEFILKTGGGFQRVRAH----------------------------
nup192_ciona                        --------------------------------------------------
nup192_drosophila                   ILKNLVQWIMISEVKSQKLRIN----------------------------
nup192_anopheles                    ILKNILDWLLISSDGSPQLKMN----------------------------
nup192_apis                         ILSHILQWIINAGASSQKVITH----------------------------
nup205_tbrucei_gi|72388028|ref      VISTLVEAPSRAAIHSENLQ------------------------------
nup205_leishmania_gi|157875703      ELSNFFSAANRSQLAQTLLQQRGAERSGAESVSVAGEQTTTRTPWSRLGV
nup205_chlamydomonas_gi|159471      KLYSQCLCLLHRLAASPAAG------------------------------
nup192_volvox                       KLYSQCICLLHRMASAPVGG------------------------------
nup205_arabidopsis_gi|30696017      VLFKLVMAILRHESSESLRRR-----------------------------
nup192_populus                      ILFKLIMAILRNESSESLRRR-----------------------------
nup205_rice_gi|222622385|gb|EE      LLFKLTMAILRNESSETLRRR-----------------------------
nup192_physcomitrella               ILSKLIASILRHESSESLRRR-----------------------------
nup192_pichia                       YTQLLLNNKEFLNGTPKFLSFLD---------------------------
nup192_candidaA                     YSKVLTNDKEFVNRTPKVLTFLN---------------------------
nup192_debaryomyces                 YIDLLLNGNEFLNGSPKILNFLD---------------------------
nup192_skud                         YVNYLISNTMYS---VRLFSFLD---------------------------
nup192_Sbay                         YVNYLISNTMYS---VRLFSFLD---------------------------
nup192_scerevisiae                  YVNYLISNTMYS---VRLFSFLD---------------------------
nup192_Spar                         YVNYLISNTMYS---VRLFSFLD---------------------------
nup192_Smik                         YVNYLISNTMYS---VRLFSFLD---------------------------
nup192_Scas                         QIKYLISNQIYS---TRIFSFLD---------------------------
nup192_kluyveromyces                LMKALVSNAIHS---ATIFSFLD---------------------------
nup192_candida_G                    YTSYLISNSIYS---ARIFSLLR---------------------------
nup205_yarrowia_gi|49646302|em      YLDSLVTLDKKP----QWHYAAS---------------------------
nup192_magnaporthe                  IYDALNGQVTTANSDSPQSIPTI---------------------------
nup192_gibberella                   IFEALNGQIIGE-GDTPIPIPTI---------------------------
nup192_neurospora                   IFDALLNGQIRADDEEPINIANI---------------------------
nup192_aspergillus                  ILATLFG-NSTLDNGATIANPTV---------------------------
nup192_ostreo                       LLRSLIASMLHRTPVPQVSRLDIIS-------------------------
nup192_phytophthora                 IALMLFSQLSYNNDGSQPHALPESRQRQNMG-------------------
nup192_spombe                       YVASLIRTNEKTHSTELSQKESG---------------------------
nup192_ustilago                     TLRALIDSILRLETTTLARGNLYS--------------------------
nup192_cryptococcus                 VLAKVVDAATRPGSTETARGNLY---------------------------
nup192_celegans                     LLFSLIRRATVPRKNELLYPN-----------------------------
nup192_trichomonas                  LIEALISLHINRHSDSMLGVYS----------------------------
nup192_naegleria|                   VLGLLLQNGYHRLNNALEERFTCESNLQQLDQLKIEQLNN-------IVR
nup192_monosiga                     QMTQQLDPALMSVLSNNIVTLTAN--------------------------
                                                                                      

nup205_tetraodon_gi|47221850|e      ------LYGSLLYYLQIAQKPEEPDTLQTG-KAMWERLTAP---EDGFSK
nup192_danio                        ------LYGALLYYLQIAQKPEEPETLQTG-TSMWERLTAP---EDCFSK
nup192_rattus                       ------LYGSLLYYLQIAQRPDEPDTLEAAKKTMWERLTAP---EDVFSK
nup192_mus                          ------LYGSLLYYLQIAQRPDEPDTLEAAKKTMWERLTAP---EDVFSK
nup192_homo                         ------LYGSLLYYLQIAQRPDEPDTLEAAKKTMWERLTAP---EDVFSK
nup192_gallus                       ------LYGSLLYYLQIAQRPDEPDTLEAAKKTMWERLTAP---EDVFSK
nup192_xenopus                      ------LYGSLLYYLQIAQRPDEPDTLESAHKSMWERLTAP---EDVFSK
nup192_ciona                        --------------------------------------------------
nup192_drosophila                   ------LYSSLLNCLRIAKRLRTDEHLEYQETLISRQES-----ARTYNK
nup192_anopheles                    ------LYVALLNYMYIIKGNR--DSLERSEKLDSDKDDGGSFLNRTISN
nup192_apis                         ------LYAVLLNFLCVVGLEKSENTNIIDLMYVNQLDSS---MNRVMPI
nup205_tbrucei_gi|72388028|ref      -----LLRTLLIVTVQWGSRVPQARQHLYDAISAFLSISGTNVDDITLQQ
nup205_leishmania_gi|157875703      TGATVLLEPLVRALVHWGTRISTIRAELYLSLLCLAETSGVNLDDVAVWR
nup205_chlamydomonas_gi|159471      --------LPMLEYLSPKNNDLGAGESPPLEQLLTNP------ALMSAAG
nup192_volvox                       --------VPLLEYLSPQNNSLIPSLRGLLNMELPGTRGGPDGSELRPQE
nup205_arabidopsis_gi|30696017      ------QYALLLSYFQYCQHMIALDVPTSVVQFLLLNEQDGED--LDIQK
nup192_populus                      ------QYALLLGYFQYCQHMLDPNIPTSVMQFLMLE-------------
nup205_rice_gi|222622385|gb|EE      ------QYALLLSYFQYCRSTLDSDVPPPVLRFLLLEEQEGDDDELGLQK
nup192_physcomitrella               ------QYAILLSYFHYCQGMVNRDLPLSVMRTLLVG---AGDEDMEVEK
nup192_pichia                       --------VLNYNFNNFEIHNGEGFNRKYNLP-LLIEHVH--DEQ--THT
nup192_candidaA                     --------ILNYSFKNFEVQKYEWLDQKFNMS-LLLAEVN--AQK--NGT
nup192_debaryomyces                 --------VLNFKFFNFEIHKYELFNGKYNLP-LILEQMT--KNKLLTHV
nup192_skud                         --------PLSYENIP---ESSETLSIFSDIP-LNLEQVALNKDCCG-NI
nup192_Sbay                         --------PLNYESIP---ESRETLSTFSDVP-FNLEQVTINKNCHG-NI
nup192_scerevisiae                  --------PLNYGNIC---EPKETLSIFTNVP-LNLEQVTLNKYCSG-NI
nup192_Spar                         --------PLNYGNIR---ESRETLSTFTNVP-LNLEQVTLNKYCSG-NI
nup192_Smik                         --------PLNYGNIC---EAKETLSIFNNIP-LHLEQVPLNRYCSG-NI
nup192_Scas                         --------TLNYGALSNNEELSKQINIFKNIP-LNLDNITISDCPSDEII
nup192_kluyveromyces                --------TLNLKSQAPSTDPFKDITILEGLD-LSLDKVEKNSSING-SL
nup192_candida_G                    --------PLHQNIILKEKIVPENLQLLKDLP-VDLDKVQLRKSCTG-NI
nup205_yarrowia_gi|49646302|em      --------QISTTALSFLDVLEFQWDTRISTQ-PDFGLFSSINREYVDKT
nup192_magnaporthe                  --------FDLYDFMPADGQWEIPLPEFTHFKGEEFSMCLEGAHD-SVLM
nup192_gibberella                   --------FDLYDFLLPEGVWEIPLPPLQYYKDLDLTACLENDTD-GNQI
nup192_neurospora                   --------FDFFDFLNVD-FVDIPAPEFDIYRDIDLTPCIEEDAM-TGSQ
nup192_aspergillus                  --------YDLFDFADLDVQFHAPPPNVEYLGGLNIDICEKPVEDGSLVL
nup192_ostreo                       ---------ALLDYLAYCRPDTDGVSPVTKQGQAVAGTSVAFSQVMDIDI
nup192_phytophthora                 ------FLELLFRSIYSSAAATGNPSAARNSRTLLYSCTVQVLHVLPSRA
nup192_spombe                       --------FKILEFMDILRIDPQSITFELPNIPGFNLNMFITRFDRGHSD
nup192_ustilago                     ------ALINFLQLVKSGSGADASDETGANDGASIVATDVDDTMSVGGAS
nup192_cryptococcus                 --------AAITQYLQLIIPANSNIPDDRSISGSTVDPLASFSSTTMLQR
nup192_celegans                     --------LVHFDVAKLHELFDACLTVNIYGVAQYDVLYLNRLLRREIET
nup192_trichomonas                  ----------LFTSLLANREIDEELCQIYLENSSRISSCFLDDMKNQIPV
nup192_naegleria|                   SANTILGEEHFLSFFEKQDSVPNEAKLLCRTILSRKLLKLDIHLNTHISL
nup192_monosiga                     ------LQGSLQRMSGIEEAQSSALSVVRNLQEPLLASLVQGVLTAGCGP
                                                                                      

nup205_tetraodon_gi|47221850|e      LQRE---------------------------------------NIVIIES
nup192_danio                        LQRE---------------------------------------NLSIIES
nup192_rattus                       LQRE---------------------------------------NMAIIES
nup192_mus                          LQRE---------------------------------------NMAIIES
nup192_homo                         LQRE---------------------------------------NIAIIES
nup192_gallus                       LQRE---------------------------------------NMAIIES
nup192_xenopus                      LQRD---------------------------------------NLSIFES
nup192_ciona                        --------------------------------------------------
nup192_drosophila                   EQRR-----DDRLR-------------------------LKAMAAEVIGT
nup192_anopheles                    AGRKPYGTETEDYK-------------------------HLNMIMDIFNS
nup192_apis                         QERS-----------------------------------HRYATIQVINS
nup205_tbrucei_gi|72388028|ref      YHNALFDILVQDTS------------------------------ATATNG
nup205_leishmania_gi|157875703      FQRALLDVVCTDICSNSGSSAGGRGESCRSANAAAVQRHNGVNGAAPANG
nup205_chlamydomonas_gi|159471      VAMASDTGD--------------------------------------LLF
nup192_volvox                       LSAALHSRS--------------------------------------WYM
nup205_arabidopsis_gi|30696017      IDKEQADLARANFF--------------------------------IIKK
nup192_populus                      --------------------------------------------------
nup205_rice_gi|222622385|gb|EE      VLKEQNELARSNFS--------------------------------IIRK
nup192_physcomitrella               LDRDQAELAQVNFS--------------------------------LLKR
nup192_pichia                       VDLSV--------------------------------------LNKVYKL
nup192_candidaA                     LDFSV--------------------------------------LTKVFRL
nup192_debaryomyces                 LDTSV--------------------------------------LENLYKV
nup192_skud                         YNFSE--------------------------------------MEKLMRL
nup192_Sbay                         YDFSE--------------------------------------MEKLMRL
nup192_scerevisiae                  YDFHK--------------------------------------MENLMRL
nup192_Spar                         YDFHE--------------------------------------MENLMRL
nup192_Smik                         YDFRE--------------------------------------MEKLMRL
nup192_Scas                         FDYSE--------------------------------------LMSILNL
nup192_kluyveromyces                YDFSN--------------------------------------LDSLIEL
nup192_candida_G                    YDFDE--------------------------------------ISSVLEL
nup205_yarrowia_gi|49646302|em      FGKDK--------------------------------------LIDIYGL
nup192_magnaporthe                  YNMER--------------------------------------VKQVIAL
nup192_gibberella                   YNLER--------------------------------------VKEVLLL
nup192_neurospora                   FNVHK--------------------------------------VHELALL
nup192_aspergillus                  FNVAQ--------------------------------------VKELVKA
nup192_ostreo                       EKGNA----------------------------------------AIIQR
nup192_phytophthora                 AQDSAAKFGLASSILS--------------------------QEQRVRHL
nup192_spombe                       FQFDT---------------------------------------ERVLKI
nup192_ustilago                     TTITNIFGGRTQTSSLEAR------------------------TRTLLLS
nup192_cryptococcus                 ITLQ------------------------------------------IFAA
nup192_celegans                     VYTES---------------------------------------GEMKYV
nup192_trichomonas                  TKAAV---------------------------------------------
nup192_naegleria|                   LENTLIVLFRHISFYVQNRESPLSAEQRTQLLQEATTG----TLNKLLDE
nup192_monosiga                     RMRQNHYCSLHFYITIAR-------------------TAESSLPSDWIAG
                                                                                      

nup205_tetraodon_gi|47221850|e      YGKALMDVVCRDACDGHEISRMLALAVLD------------RILSIDRQN
nup192_danio                        YGTALMEVVCRDACDGHEIGRMLALAVLD------------RVLSIDRQC
nup192_rattus                       YGAALMEVVCRDACDGHEIGRMLALALLD------------RIVSVDKQQ
nup192_mus                          YGAALMEVVCRDACDGHEIGRMLALALLD------------RIVSVDKQH
nup192_homo                         YGAALMEVVCRDACDGHEIGRMLALALLD------------RIVSVDKQQ
nup192_gallus                       YGAALMEVVCRDACDGHEIGRMLALALLD------------RIVSVDKQQ
nup192_xenopus                      YGTALMEVVCRDACDGHDIGRMLALALLD------------RIVSVDRQQ
nup192_ciona                        --------------------------------------------------
nup192_drosophila                   FGEKLIDTICHDAVTGHDVCRMLALACLD------------MISELQAVS
nup192_anopheles                    FGDSLIDVICQDCTTGHDICKMLAMSCLD------------MLLSMDASI
nup192_apis                         FGNKLMDILCHNCSGGHDVSKMLALSCLD------------KILELDYDN
nup205_tbrucei_gi|72388028|ref      NKFAALPLLSQLMYISPQLCELLCVSLTN------------DGVSPRLMS
nup205_leishmania_gi|157875703      SDSGAAALPSQAQQAVALLVALLQASAPIRDEFCNPDPGSGDGLGKWALR
nup205_chlamydomonas_gi|159471      SEQAILHVSLGQASDP-------LAAVRV------------PSRCQALLR
nup192_volvox                       RITGLLLLRLKHDDNSRQLLGELLAAPGE------------PAITAEPSG
nup205_arabidopsis_gi|30696017      EAQGILDLVIKDASQGSEFGKTISLYVLE------------ALVCIDHER
nup192_populus                      --------------------------------------------------
nup205_rice_gi|222622385|gb|EE      EAQAVIDLVAKDAIHGSEAGKAISFYVLD------------SLISIDHDK
nup192_physcomitrella               NAAPLVDVVARDATNGSETGKAMAYYVLD------------ALLAVDHHQ
nup192_pichia                       VCQSST-----FTTREQKISFAQEIMVEGN----------------KISE
nup192_candidaA                     LCQTSN-----LITPESKQLFAEEIMVEGS----------------KISD
nup192_debaryomyces                 ICKNANGQ---LQNKESKISFSQEVMDEGS----------------KITE
nup192_skud                         IERVRAES---LYSGHFDVNTTRDQFLKEA-----------RLECAKAKS
nup192_Sbay                         IKRVRVES---LYSNTSGFGMTKDQFLKEA-----------SLECTKAKS
nup192_scerevisiae                  IKRVRAES---LHSNSFSLTVSKEQFLKDA-----------DVECIKAKS
nup192_Spar                         IRRVCAES---LNSNSFSPNVSKDQFLKDA-----------DLECIKAKS
nup192_Smik                         VKRVRAES---LYPNSLVPDVSKDQFIKEA-----------NSECIKAKD
nup192_Scas                         EAKVYKMS---NKNDENLLQNSDSKLVVDVHI---------EEEIELVKL
nup192_kluyveromyces                KK--RSET---YLSITSGHPIDAQQLEVGS-----------EKEIEIIKK
nup192_candida_G                    HSKTYSVS---QLNSKEFMDKILS-------------------EFEEVKQ
nup205_yarrowia_gi|49646302|em      LTKLYQLR---AYELTKTGFVTEDEIPMLD------------AQMDELLE
nup192_magnaporthe                  KRRQ--------DAQNGQIATAADLASVDR-------------EQVILEE
nup192_gibberella                   KRGE--------AHDAGTLVAAQDLVAFER-------------EESMIIE
nup192_neurospora                   KRAERLNRDNPEKKDSQALITQDELAAWDR-------------EQSLLLE
nup192_aspergillus                  RREE---------LLSNGELRPQDDELFMA-------------EADNLIE
nup192_ostreo                       DATALVDLISRDAKEGSNDTKAITLGALEA---------MVAVCSGTGVG
nup192_phytophthora                 LTNQVVDLVCRDASDGEDTLSMALAVSALES-----------LIAFDDQS
nup192_spombe                       YRLFFEAEMTSLGGSAEEKYSWLEQQNSK---------------LKELAQ
nup192_ustilago                     YLERLMDVLGRDALDASDLSKTIAFTLLDKLCALDAPP-SSGSSSRRGGS
nup192_cryptococcus                 KKERLVPGLCRDAMDDRDVWKTQCFALLGG---------VVSICQGERDR
nup192_celegans                     QKEMEGVLEYCAEINASLLSESASERIVSG---------------CTALL
nup192_trichomonas                  ---------------------------------------------FAAAE
nup192_naegleria|                   ILQMQIPKSLLQRYSTVDNIFHLTIAQRLKNLIFQEGGTLIYVTSNRLES
nup192_monosiga                     PSERFMDMVCRDACDGTGVTCILALLALS------------ELVALDDKG
                                                                                      

nup205_tetraodon_gi|47221850|e      QWLVYICNSGYLRSLVESLRQDDAALQSLLTPQPPLL--KPLYIYESKMA
nup192_danio                        QWLVYLCNSGYLRVLVESLKQDDVSLQTLLTPQPPLL--KPLYIYESKMA
nup192_rattus                       QWLLYLSNSGYLKVLVDSLLEDDRTLQSLLTPQPPLL--KALYTYESKMA
nup192_mus                          QWLLYLSNSGYLKVLVDSLVDDDRTLQSLLTPQPPLL--KALYTYESKMA
nup192_homo                         QWLLYLSNSGYLKVLVDSLVEDDRTLQSLLTPQPPLL--KALYTYESKMA
nup192_gallus                       QWLLYLSNSGYLKVLVDSLVDDDLTLQSLLMPQPPLL--KALYTYESKMA
nup192_xenopus                      QWLLYLSNSGYLKVLVDSLAEDDVVLRNLLTPQPPLL--KALYIYESKMA
nup192_ciona                        --------------------------------------------------
nup192_drosophila                   TLCDFVASRGYLKHILESLDQSSTALCGILQPVPDHL--RPLYVYESRMA
nup192_anopheles                    DIVEFIARHGYLSHIINSLLKKDGDLCHILQTNPSTF--RALYVYESKMA
nup192_apis                         AWIMYLTSRGYLKHMIESLLESDKMLQNMLHPEPQTL--RPLYLYEAKMA
nup205_tbrucei_gi|72388028|ref      CVAQCFQAIDESICAFFSHGGASVSSILWFVRVVFDM--LMVISQRHSLQ
nup205_leishmania_gi|157875703      CATALLESADHAVCNFFAGNGAQVGTLLWHLRSAFDV--VSVISLSHSSQ
nup205_chlamydomonas_gi|159471      LLVDLIRAAHARRTPAVRLQLYAATLQYLQLSRGS--------KLATSCA
nup192_volvox                       LGGPASASAASMAAAAAGGGSVAGTSTLLDTMRVASS--LAFPEPQLSDL
nup205_arabidopsis_gi|30696017      YFLSQLQSRGFIRSCLGSISNISYQDGTH-LLESQQR--ACTLEAELALL
nup192_populus                      --------------------------------------------------
nup205_rice_gi|222622385|gb|EE      YFLNQIQSRGILRSCLSDVNNYLSKEASF-SSESSQR--FCTIDAQLSLL
nup192_physcomitrella               VFLSQLQSRGLLHSCLAEISSNSYQAILLPSAESLRR--LYTLESELALL
nup192_pichia                       FVTKYLVSNDLREIQLKTLHSWCQLVEILITDDTVGS--K---NFILEVL
nup192_candidaA                     FVTKYSVSTDLKDVQLKCLHSWCQLIEILVTDSGINS--S---NFILEVL
nup192_debaryomyces                 FLTKYIISIELKNVQLSCLHSWTQLIQVLVSDGDMSL--TRKSNLILEIF
nup192_skud                         HFTNLISKNKALELNLSVLHSWVQLVQIIVTDGKLEP--SERSSFILEVF
nup192_Sbay                         HFTNSISRSKALELNLSVLHSWVQLVQVIVTDGKLES--PTRSNFILEVF
nup192_scerevisiae                  HFTNIISRNKALELNLSVLHSWVQLVQIIVTDGKLEP--STRSNFILEVF
nup192_Spar                         HLTIIISRNKALELNLSVLHSWVQLVQIIVTDGKLEP--STRSNFILEVF
nup192_Smik                         YFTSIISRSKALELNLSVLHSWVQLVQIIVTDGKLEP--SIRSNFILEVF
nup192_Scas                         CVASYLGHQRFMEEQLRILHSWVQLTQIIVTDGDLSS--VERSNFILEVF
nup192_kluyveromyces                TSTAFLAYQELATFQLSGLHSWVQLVQIIVVDSKLSP--IQRSNFILEVF
nup192_candida_G                    LITLFLVRKESFSQQLAILHNWVQLVQIIVSDGNLGE--RKRSTFILEVF
nup205_yarrowia_gi|49646302|em      FEMGVRASGRMRQRQLDFLNSWCQLVLILLNDCEMNA--PDRSVFILEAL
nup192_magnaporthe                  YLVYHNRQAAVSSERRKVLKAWVNLLMVMFEASDHQG--SAKVAFLLQAL
nup192_gibberella                   YLISSNRQKQLTTQSLKVLKTWTKLLLVMIESNDFKG--SAQISFFLQAL
nup192_neurospora                   YVIYRNRQKQFSAHRLKVLRAWTNILLVMFEANDFKG--TPKIAFLLQAL
nup192_aspergillus                  FLQARNQSRLINFNRHMALSSWAELLITILKCSELDR--GRKSTFILHAI
nup192_ostreo                       GIEVLLLQNDIAKSCLRELECVSMPDLVLNTPRAAAH--SKAIEASLSLL
nup192_phytophthora                 SLVAIFRERGYLLHFIDIFKKLSEMDAAAFERSNGDA--SMVKSSVIPEG
nup192_spombe                       RLNTFNAHVVLLQDIHGCLTAWARLTGLLVDDCNEVISDVHFDDFIWEVL
nup192_ustilago                     RCLDLLDRKGYIKSFVTALRDSDLALQETLRPDPASLN--SLYVYEARLA
nup192_cryptococcus                 HVVAPLISNGYLPLFVRSVKEREGALMECLAPDAENL--HAYWVFEAKIA
nup192_celegans                     NVFSVFAPVNFFSNKMQIVIFRDACYVLIEMASGVGGSSLVTACQTFHRL
nup192_trichomonas                  SLVSFAKDSSLDEFISYSIAQLPTDWLIFDEDNDAGAFVLGSKFSFFTRV
nup192_naegleria|                   TVYSASEESGTVQRIAGSLSSSGYNAAVFENDIYYINYGSIQKAIGSYSS
nup192_monosiga                     NWLAFMARRGFLDQYVHEAQAAEEQLQALAFQSSSNFN--PFYKHQARYA
                                                                                      

nup205_tetraodon_gi|47221850|e      LLTRVAKTGQGAVELLRCGLVGQLIDCQVFDMLPDSDAHRLL--RDPSGF
nup192_danio                        LLTRVAKTAQGAMELLRCGLVAQLVECQVFHMLPQNDALRVFGQRDPSGF
nup192_rattus                       FLTRVAKLQQGSLELLRSGVIVRLAQCQVYDMRPEVDSHSMFGMRDPPIF
nup192_mus                          FLTRVAKEQQGSAELLRSGVIVRLAQCQVYDMRPEMDSHGMFGMRDPPVF
nup192_homo                         FLTRVAKIQQGALELLRSGVIVRLAQCQVYDMRPETDPQSMFGMRDPPMF
nup192_gallus                       FLTRVAKSQQGALELLRSGVIVRLAQCQVYDMRPETDHQGMYGMRDPPVF
nup192_xenopus                      FLTRVAKSSQGAIELLRSGVIVRLAQCQVYDMRPETDPHGVFGMRETPVF
nup192_ciona                        --------------------------------------------------
nup192_drosophila                   FLTRMANSNVGARLLLTEQALGVLSNMKVYDQQPDLKS-SELNRNEPQTF
nup192_anopheles                    LLTRLARCQIGARMLLEEHILGVLGSMKVYDLHPDQ--------------
nup192_apis                         TFCRMASTRLGAESLLENKILSCMSSMTAFNYHPDVPL-G-FSVRNPHSF
nup205_tbrucei_gi|72388028|ref      LFHANALTHCMGMKLWSTCARIMLGHVKY-AAGTSLSNTENIEVFKEVIH
nup205_leishmania_gi|157875703      VLHSNLLHSCLSMRVWQYSTLVVLGYSQANPSFDEVPRRSLVEQNKEVLQ
nup205_chlamydomonas_gi|159471      PAV-------LAALLQGWGTP-----------------------------
nup192_volvox                       SQE-------QRRMLQDLSAG-----------------------------
nup205_arabidopsis_gi|30696017      LRISHKYGKSGGQVLFSMGALEHIASCRAIS-FKGNMRRVDMKLQSDVGY
nup192_populus                      --------------------------------------------------
nup205_rice_gi|222622385|gb|EE      LRISHHYGKHGSQILLSMGALHNLSSCNLMGSQKKANSRLNSNVVKERAG
nup192_physcomitrella               LRVGFHNRKRGAQTLYAMGALRHLSSCRAIDAHLTVRRSFPSQVKVGVGM
nup192_pichia                       QVILPKINDYLESDILFSEELISLSVLLFDLYDQEIL--AEKNNED-FAL
nup192_candidaA                     QVIIPKINDYFDVDISFSEEMVSLCVLLFDLYDQSTL--ADRKGED-FAL
nup192_debaryomyces                 QIILPKINDYLGQDISFSEEFISLCVLLFDLYEQESS--SATQENDKVSL
nup192_skud                         GTIIPRISDYVEFDITFSEELVSLAVFLFDMYNR------DRKLITDKGM
nup192_Sbay                         GTIIPKITDYVDFDITFSEELVSLAVFLFDIYNR------DRKLITDKGT
nup192_scerevisiae                  GTIIPKISDYIEFNITFSEELVSLAVFLFDIYNR------DRKLITDKGT
nup192_Spar                         GTIIPKISDYIDFNITFSEELVSLAVFLFDIYNR------DRKLIIDKGT
nup192_Smik                         GTIIPKISDYVEFNITFSEELVSLAVFLFDIYNR------DRKLITDKGT
nup192_Scas                         GNIIPKINDYVELDVSFSEELTSLAVFLNDMYQK------DRMQIDGLQA
nup192_kluyveromyces                EFIIPKVNEYVESRLPYSEELVSLAVFLYELYHE------DRVAIDNEKT
nup192_candida_G                    DMVTPKISVYVDIDVKFAEELVSLMVFLFHIYNQ------SNASSSGKYF
nup205_yarrowia_gi|49646302|em      QKIVPKLGYYASSDSDFAEVLASLLCSLFEMYRR-------DIEAMNSSA
nup192_magnaporthe                  QTILPTLESFGSERPGEAFELAKLAKVLLFKLDIAAPDAEDKDAHTVGNL
nup192_gibberella                   QSILPSLEAFASERPDEAFELAKLSKILLFKLDLSAS-ADDKQGSAIGNL
nup192_neurospora                   QAILPSLEAFSTLSPAEAFELARVAKVLLFKLDLSDN-TDGATDKDIGNL
nup192_aspergillus                  QLILPKLETAIEDNLPEALDLARLAESLVESLDATPAKLMPLR--RNGDL
nup192_ostreo                       LRMAQSEPSQMVALGTLVSLTRCRAIDAYADIHSASAATATMAVDAPFSD
nup192_phytophthora                 MDATTIGTMYECFLSLFARVAETQEGAVALLEGGLVRVLSDARNLPTHRP
nup192_spombe                       RLVLPGVTVHNLGTQGTVSVTSSVIETILPHALRRIG-ALKPEELGKSTY
nup192_ustilago                     FFNRMAQSRDGAERLLNAKIFDVLAQSDYLAARPDQDQEFVDFDSFLPAA
nup192_cryptococcus                 FLIALASTRKGSEDLLDAGIFEIFATCGFINIQLNEGMLDEYAGGEIVER
nup192_celegans                     VLTLTKLAQVEYPRLLDLREFFAPLFKSMIDLFLQPG--------EKCVD
nup192_trichomonas                  ISSGSDPSIFIQRGLITLIGHKSMWESLGESFSTSTN-------------
nup192_naegleria|                   ETVLVFEKSAKIPRILTINNEGNYLVSVGNVLKEFQRYNDSIGRVVIGTS
nup192_monosiga                     LFLNCARSSSGAKALLESPLLLQLEHSKLLRAHNVSDDGSVGSSGASWSN
                                                                                      

nup205_tetraodon_gi|47221850|e      IPSPIDRYRQILLPTLRLFQVILTSTTMNHQQGAAQVLQWLNCPCKTQSS
nup192_danio                        IPSPLERYRQILLPTLRLMQVILTSTTAQHQQGAAQVLQWLIVHSDVIQS
nup192_rattus                       IPTPVDRYRQILLPALQLCQVILTSSMSQHLQAAGQVLQFLVSHSDTIQA
nup192_mus                          IPTPVDRYRQILLPALQLCQVILTSSMSQHLQAAGQVLQFLVSHSDTIQA
nup192_homo                         IPTPVDRYRQILLPALQLCQVILTSSMAQHLQAAGQVLQFLISHSDTIQA
nup192_gallus                       IPAPVERYRQILLPALQLCQVILTSSMAQHLQAAGQVLQFLISHSDTIQA
nup192_xenopus                      IPAPVERYRQILLPALQICQLILTSSTAQHLQAAGQVLQFLVAHSDTIQA
nup192_ciona                        --------------------------------------------------
nup192_drosophila                   LPSIDDRFRSILLPALSLCDAIVNSLGPRNNSAAVQVLNFLFAHIDMVEA
nup192_anopheles                    ----------ILFPALNLCDAILSTLGHENNSALSQIIHFFLSHSDMIET
nup192_apis                         TPSPGQRYQQILLPALYLCDALLTTLGTENQSCAIQVCGFLQSHRGIIEM
nup205_tbrucei_gi|72388028|ref      NVLLSTIRWFNAVLSALDNSESALGAVADFVFSQQLLFQSVLVSPTTS--
nup205_leishmania_gi|157875703      HLLLGVVRWVNLLLSSLGDAAPLLYDVQKFIRDNRQLIDHVFIAPAAISS
nup205_chlamydomonas_gi|159471      --------------------------------------------------
nup192_volvox                       --------------------------------------------------
nup205_arabidopsis_gi|30696017      --NVQKQRTIITAVLRLVFALTSLVETSEFFEGR----------------
nup192_populus                      --------------------------------------------------
nup205_rice_gi|222622385|gb|EE      --EIDKRRSLTAPILRIVTSFTSLVDSADFLEAWYYEILAYGGTTSARTD
nup192_physcomitrella               PNQHDRQHQLVSPVLRLVLCFTSLIDSTEVVDGD----------------
nup192_pichia                       GIQRLIPLFKTCIAGILNSNSTPNLRSDLYVLANKFLIKVISSEEL----
nup192_candidaA                     GIERLIPLFQTCIAGILNSNSTPSLRSDLYVVGNKFLLKCFERESF----
nup192_debaryomyces                 YIDRLIPLFKTCINGIMSSNSTPDLRSDLYVLVNKFLQKSFKNSDL----
nup192_skud                         VDGRLYQLFKTCIQGINSPLSSVALRSDFYILANHYLRRVLSDKQG----
nup192_Sbay                         VDGRLYQLFKTCIQGINSPLSSVTLRSDFYILANHYLSRVLSDKQG----
nup192_scerevisiae                  VDGRLYQLFKTCIQGINSPLSSVALRSDFYILANHYLSRVLSDQVG----
nup192_Spar                         VDGRLYQLFKTCIQGINSPLSSVALRSDFYILANHYLSRVLSDQEG----
nup192_Smik                         VDGRLYQLFKTCIQGINSPLSSVTLRSDFYILANHYLSRVLSDQEG----
nup192_Scas                         VDSRLYNMFKVCLHGIMSPLSSVSLKSDFYVLTNSYLVRTLKEKKL----
nup192_kluyveromyces                LDSRLHTLFKTCINCISTP--SATLRSDFYVLGTKYLNCVLKDEIL----
nup192_candida_G                    LDSKLHNLFQVCIRGISSPLSSLKLRSDFYVIANNYLLRVLKNSGM----
nup205_yarrowia_gi|49646302|em      GRDRSHALFRACIGAIRTPVSTPTLRSDLYIICHKYLESAASNPSL----
nup192_magnaporthe                  ISEKLFQLFEVCLYAIGRRTGSAELRSTYYAICYRYLIGIIDDGR-----
nup192_gibberella                   ISDKLFQLFQICLQAIGKWAGTPELRSIYYSICYRYLTGMADQG------
nup192_neurospora                   ISDKLFQLFQVCLTSIASWVGSADLRALYYSICYRYLTSVVDKTTDHTGT
nup192_aspergillus                  IDEKLHQLFQICLRGIILSNGGVLLKETFYNICSIYVARIVSPDTG----
nup192_ostreo                       LPIPRARHHKLLVNVIRLVGSLLAAAPQPKPVPSPTLGQYPGAIVESDGI
nup192_phytophthora                 QYLAPHNGTPSSEASVAAFQRVETVYYRKWAPVARLLSACCASLPKN---
nup192_spombe                       FMEGIHDVIVGLLKGIQCQQSDESIRENLYGSLLSILTVFQKHTSANGGD
nup192_ustilago                     TERYNAMLTPVLQLTTSILASTSAGAASQGAFGITKALSSTSASSAP---
nup192_cryptococcus                 QHRVLVASLQLLTRVLSSLHKSARSGAGHAISFLNAHREAILALVREPQR
nup192_celegans                     AKVQLYKTMRFILRTLFEKNSIDTVNEAEEWLLDGLIAPLETPSSD----
nup192_trichomonas                  --------------------------------------------------
nup192_naegleria|                   DSNLQYYTLPANISDIQNVESMTLCEEDNSIIFTQHSSSVIRHYVPNKPF
nup192_monosiga                     VDPRSIVLPMLRVLDQMTMHAAGTDIHLGMARVFRANFTAYFRPVLKG--
                                                                                      

nup205_tetraodon_gi|47221850|e      R-------------------------------------------------
nup192_danio                        I-------------------------------------------------
nup192_rattus                       I-------------------------------------------------
nup192_mus                          I-------------------------------------------------
nup192_homo                         I-------------------------------------------------
nup192_gallus                       I-------------------------------------------------
nup192_xenopus                      I-------------------------------------------------
nup192_ciona                        --------------------------------------------------
nup192_drosophila                   M-------------------------------------------------
nup192_anopheles                    V-------------------------------------------------
nup192_apis                         V-------------------------------------------------
nup205_tbrucei_gi|72388028|ref      --------------------------------------------------
nup205_leishmania_gi|157875703      --------------------------------------------------
nup205_chlamydomonas_gi|159471      --------------------------------------------------
nup192_volvox                       --------------------------------------------------
nup205_arabidopsis_gi|30696017      --------------------------------------------------
nup192_populus                      --------------------------------------------------
nup205_rice_gi|222622385|gb|EE      CPWLGFDLCLIYVMDADSWIGFLEDENLASGDNFVKRVWTAIFLRLGLAE
nup192_physcomitrella               --------------------------------------------------
nup192_pichia                       --------------------------------------------------
nup192_candidaA                     --------------------------------------------------
nup192_debaryomyces                 --------------------------------------------------
nup192_skud                         --------------------------------------------------
nup192_Sbay                         --------------------------------------------------
nup192_scerevisiae                  --------------------------------------------------
nup192_Spar                         --------------------------------------------------
nup192_Smik                         --------------------------------------------------
nup192_Scas                         --------------------------------------------------
nup192_kluyveromyces                --------------------------------------------------
nup192_candida_G                    --------------------------------------------------
nup205_yarrowia_gi|49646302|em      --------------------------------------------------
nup192_magnaporthe                  --------------------------------------------------
nup192_gibberella                   --------------------------------------------------
nup192_neurospora                   TTSN----------------------------------------------
nup192_aspergillus                  --------------------------------------------------
nup192_ostreo                       P-------------------------------------------------
nup192_phytophthora                 --------------------------------------------------
nup192_spombe                       K-------------------------------------------------
nup192_ustilago                     --------------------------------------------------
nup192_cryptococcus                 N-------------------------------------------------
nup192_celegans                     --------------------------------------------------
nup192_trichomonas                  --------------------------------------------------
nup192_naegleria|                   MDVVGMNVDKISFISKYGNDMYAIVNNNIYLRNNQGNFTQLSGLLSPVNV
nup192_monosiga                     --------------------------------------------------
                                                                                      

nup205_tetraodon_gi|47221850|e      ---------------------CCA--VESSVWEGYRSSLCSRASSVRRLY
nup192_danio                        ---------------------LHG--QDMNMGSLQELSLLTAIISKTALP
nup192_rattus                       ---------------------LRC--QDVSAGSLQELALLTGIISKAALP
nup192_mus                          ---------------------LRC--QDVSTGSLQELALLTGIISKAALP
nup192_homo                         ---------------------LRC--QDVSAGSLQELALLTGIISKAALP
nup192_gallus                       ---------------------LRC--QDVSVGSLQELASLTGIISKAALP
nup192_xenopus                      ---------------------LRS--QEGSLGSLQELALLTGIISKAALP
nup192_ciona                        --------------------------------------------------
nup192_drosophila                   ---------------------LRSATPYMDLGHLQQVAVISNLFARASTH
nup192_anopheles                    ---------------------LRAGSPSMNLGLLKELAGITNLIARSANQ
nup192_apis                         ---------------------LRDAYQEPNALILKEMACLTGVISRSANI
nup205_tbrucei_gi|72388028|ref      -----------------------EHRRFIDTPTLEMYGEIGGLLLRLASS
nup205_leishmania_gi|157875703      ---------------------TIAGSARLSASHLTLCAELSDCLRALSCS
nup205_chlamydomonas_gi|159471      ------------------------------AEAVAVLDQSEELIERANAA
nup192_volvox                       ------------------------------EAGLEQLLTNPSLMQGAGVA
nup205_arabidopsis_gi|30696017      --------------------------NKIVRDVVEFIKGHQSLFDQLLRE
nup192_populus                      --------------------------------------------------
nup205_rice_gi|222622385|gb|EE      AAPQPSTDRFLRWWSQATKNQPKEVKNKIVRELVDFAKQHQPVFNIILRE
nup192_physcomitrella               -------------------------RNEVALEVLDFIKSHHGLLDRILRD
nup192_pichia                       ----------------------------VRELSVIIKSVDKKFVDLISND
nup192_candidaA                     ----------------------------LKQVMHIIKSVDKKFFQVICND
nup192_debaryomyces                 ----------------------------IKQIIMIIKLVDSKFIDIISND
nup192_skud                         ----------------------------SEMVVQNLRLGSKKLVEIIWND
nup192_Sbay                         ----------------------------SERVLQDLRLGSKKLVEIIWND
nup192_scerevisiae                  ----------------------------SEKVLQDLRLGSKKLVEIIWND
nup192_Spar                         ----------------------------SEKVLQDLRLGSKKLVEIIWND
nup192_Smik                         ----------------------------SERVLQDLRLGSKKLVEIIWND
nup192_Scas                         ----------------------------AKELLQDLRMNNEKLVEVICND
nup192_kluyveromyces                ----------------------------SKEVLQWLKFSNESLVETVCND
nup192_candida_G                    ----------------------------AYAIVKDLRLNNERLVEVICND
nup205_yarrowia_gi|49646302|em      ----------------------------LKQNYQVVRTSGDKLLETVCSD
nup192_magnaporthe                  -----------------------DFVPGRRKAIKAVQVYGERLLTIVCDD
nup192_gibberella                   -----------------------PLTSNRPKTIKTIQVYGERLLNVICDD
nup192_neurospora                   -----------------------ALATARSRAIRAIQAYGDRLLNVICDD
nup192_aspergillus                  ------------------------NATMRQHSQQVVKSSGRALIEAICDD
nup192_ostreo                       ---------------------------AVISQTLEFVEAHAAVIHRVLAD
nup192_phytophthora                 --------------------------RALTSQVLYFVNKNRKLFTSALKL
nup192_spombe                       ---------------------VDPVFKDAFQKLITPNLLTSQFFDVLTKD
nup192_ustilago                     ----------------------RHALALLTAHRDTLLTVLRAPLQEFCSF
nup192_cryptococcus                 ------------------------LTVTALDECRLVVSILAMVVHKVSPE
nup192_celegans                     ------------------------------EIVNIVDKMADEIARHLEGS
nup192_trichomonas                  --------------------------SPISELILQTASKAIKAMSALAAS
nup192_naegleria|                   PDNIKATLSTLNNPRGIFLKNQKLYISDSNNHRIRVIDIQTGLISTLAGN
nup192_monosiga                     --------------------WSALKTPNALDELMLVTSLVRKLIARAAKL
                                                                                      

nup205_tetraodon_gi|47221850|e      QRLSLSLLGRLAGSDRERLWKQAEMGAPEDSPDEREEMEVALQQVGLDAL
nup192_danio                        GALEMG----QEINSAALMELQGHIGRFQ-----RQSLSLLVRLVGTDRA
nup192_rattus                       GMLNELD---VDVNEGSLMELQGHIARFQ-----RQCLGLLSRFGGSDRL
nup192_mus                          GMLSELD---VDVNEGSLMELHGHIARFQ-----RQCLGLLSRFGGADRL
nup192_homo                         GILSELD---VDVNEGSLMELQGHIGRFQ-----RQCLGLLSRFGGSDRL
nup192_gallus                       GVLNELD---VDVNEGTQMELQGHIGRFQ-----RQCLGLLSRFGGSDRL
nup192_xenopus                      GVLNELD---IGLNDGSMMELQGHIGRFQ-----RQCLALLNRFGGSDRL
nup192_ciona                        --------------------------------------------------
nup192_drosophila                   ELTALEDS-VQLDLRNRLGRVQQLMIVVFG-------RFCVSEPTIRRML
nup192_anopheles                    EIYELTDPNANQAFGMQLYRMQKFMLALLP-------RFIVSEQTLKELH
nup192_apis                         DMYKLVDEELDKAD-FELEDVSGIRELRAH-------LYRLQRLMLALLY
nup205_tbrucei_gi|72388028|ref      PLVDECRPFVQLFALTELLDVLTRSEFIN---------TPIFLEDRMPNS
nup205_leishmania_gi|157875703      VLAVDCRSLVDGMALTELLSMLSSDDVWRRGPTELYGFAGVDNGEGGLGG
nup205_chlamydomonas_gi|159471      VVAEAGPALVEALAADALN-GSAPP----------------LGQAVSLHL
nup192_volvox                       MTSDTGDIIFNISALFALLRQRLDA----------------FAARAGGAR
nup205_arabidopsis_gi|30696017      DFTQADDLLMEQIILAVGILSKVWP----------------FEENDGYGF
nup192_populus                      --------------------------------------------------
nup205_rice_gi|222622385|gb|EE      SISGANIFNLERLNMVVSILGKVWA----------------YEENDECSF
nup192_physcomitrella               DNPNVHIADLDELQLATAILSKVWP----------------VEESSEFGY
nup192_pichia                       AIYSEGSSRITSILLLESLFHLASLSKNN---------------------
nup192_candidaA                     AIYSEGPSRITSTLFLESLVHLGTLVKVD---------------------
nup192_debaryomyces                 SICAEGAPRITSLLLLESLIHLTSSNKVN---------------------
nup192_skud                         IIYGEGTSRVTGILLLDSLIQLANKSKEN---------------------
nup192_Sbay                         VIYGEGTSRITGILLLDSLIQLANKSKEN---------------------
nup192_scerevisiae                  VVYGEGTSRVTGILLLDSLIQLANRSKEN---------------------
nup192_Spar                         IIYGEGTSRVTGILLLDSLIQLANKSKEN---------------------
nup192_Smik                         VIYGEGTSRVTGMLLLDSLIQLANKTKEN---------------------
nup192_Scas                         VIYVQGAGKITGILLLDSLIQLGNLNKEN---------------------
nup192_kluyveromyces                AIMGQGANRVTGILFLDALNQLASLNKVN---------------------
nup192_candida_G                    AIYGEGAIKITGLLLLDSLVQLGNHHQEN---------------------
nup205_yarrowia_gi|49646302|em      AISGTTHQRTLALMFLESLASLCTRTESP---------------------
nup192_magnaporthe                  AFGGDATCQTSALILLGALTNLGRREDDG---------------------
nup192_gibberella                   AYGGEAQCQTAALILLNALISMGHQESEG---------------------
nup192_neurospora                   AYGSDSTCQTAAMILLGALVHLDHTTTASG--------------------
nup192_aspergillus                  AYTGQETCRVSAVLLLNSLAALDKQADAT---------------------
nup192_ostreo                       RASRPHLADLAELEATVNLVTRLLKGPVLP--------------------
nup192_phytophthora                 CAGGQQSQPTSVNLLRELSYVTFVFRYVTQFPDLCEQTLATAKWEKISQL
nup192_spombe                       ALYTNGSCWELSVIILNFLHHVSPDISTH---------------------
nup192_ustilago                     AQLGQAHLVVAIFVLIMSSLDDDAQQAPSPLAPYHTAIVAFAAVYLNTMS
nup192_cryptococcus                 DLYSPSSFGAFHLAVLSAAAHAFDKNTWVEIAE-----------------
nup192_celegans                     IADLPKHRKAAGIMLANDLIHEDLKGNKK---------------------
nup192_trichomonas                  SSNNEDVKKQSRQFISDFAETFSSVFQFGG--------------------
nup192_naegleria|                   GIANFSGDGLAATEASLNSPSGVFVSEFGKIYISDSGNHRIRAILPNGII
nup192_monosiga                     DPECFDQEEVQRLIIPLLAYLMRADWKAAIHYN-----------------
                                                                                      

nup205_tetraodon_gi|47221850|e      RYSERAFPLGSNADAKRSTLT-----------------------CRRRAY
nup192_danio                        RY------LKQIEDTVSPSNL-----------------------AEKRED
nup192_rattus                       RQ-------FKLQEDNVEGDR-----------------------LSKKDE
nup192_mus                          RQ-------FKFQDNNAEGDR-----------------------VSKKDE
nup192_homo                         RQ-------FKFQDDNVEGDK-----------------------VSKKDE
nup192_gallus                       RQ-------FKLQDDNAEGDR-----------------------VNKRDE
nup192_xenopus                      RQ-------LSLQDDSSRLDG-----------------------VSKKDD
nup192_ciona                        --------------------------------------------------
nup192_drosophila                   QQ-------DEEQQTNPTDDS-----------------------KRLR--
nup192_anopheles                    QS-------SMIVQPYASGND-----------------------HKQRSQ
nup192_apis                         KF-------QLQPAPSCLNHK-----------------------NVEENE
nup205_tbrucei_gi|72388028|ref      VAAVPLSSSQSGSLPSIYQR-------------------------QLIAV
nup205_leishmania_gi|157875703      AAAGASVASPAAAGAAVSDRNDDNGREDMKGALAKLAEATGTAAAHAVSA
nup205_chlamydomonas_gi|159471      LRALLAVDSAHYGASSA---------------------------------
nup192_volvox                       HNAYVLLAGAQAATVEA---------------------------------
nup205_arabidopsis_gi|30696017      VQGLFDMMSKLFIASP---------------------------------I
nup192_populus                      --------------------------------------------------
nup205_rice_gi|222622385|gb|EE      VQDLFSMMQFLFSLDIGSLN-------------------------FMQSS
nup192_physcomitrella               TQAMFNLAYVYFSLDAE---------------------------------
nup192_pichia                       --------------------------------------------------
nup192_candidaA                     --------------------------------------------------
nup192_debaryomyces                 --------------------------------------------------
nup192_skud                         --------------------------------------------------
nup192_Sbay                         --------------------------------------------------
nup192_scerevisiae                  --------------------------------------------------
nup192_Spar                         --------------------------------------------------
nup192_Smik                         --------------------------------------------------
nup192_Scas                         --------------------------------------------------
nup192_kluyveromyces                --------------------------------------------------
nup192_candida_G                    --------------------------------------------------
nup205_yarrowia_gi|49646302|em      --------------------------------------------------
nup192_magnaporthe                  --------------------------------------------------
nup192_gibberella                   --------------------------------------------------
nup192_neurospora                   -----------------------------------------------LQH
nup192_aspergillus                  --------------------------------------------------
nup192_ostreo                       ---------------------------------------------DPKLR
nup192_phytophthora                 ILQVFLFYSAELAPPSDEADG------------------------MSDSG
nup192_spombe                       --------------------------------------------------
nup192_ustilago                     WQSRVVPCNEAEREESHVPTAS----------------------LRALRA
nup192_cryptococcus                 -------------------------------------------------E
nup192_celegans                     --------------------------------------------------
nup192_trichomonas                  --------------------------------------------------
nup192_naegleria|                   STVGGNGIPGFSGDNGLATNASLNNPYGIVETYSGDLIISDSDNNRIRLI
nup192_monosiga                     --------------------------------------------------
                                                                                      

nup205_tetraodon_gi|47221850|e      RWFSLYQVCANLMEYCQTLLLQSSTQAQF-SICLFSPSASEPAGRDGGRA
nup192_danio                        MEVAMQQICANIMEYCQTLLLQSSSEAQF-SLCLFSPSASEPADVS----
nup192_rattus                       IELAMQQICANVMEYCHSFMQQNSPNLQN-AVCLFTPSLSETVNRDGARQ
nup192_mus                          IELAMQQICANVMEYCQSFIQQNSSNLQSAAMCLFTPSLSETVNRDGARQ
nup192_homo                         IELAMQQICANVMEYCQSLMLQSSPTFQH-AVCLFTPSLSETVNRDGPRQ
nup192_gallus                       IELAMQQICANVMEYCESLMLQSAPSFEH-TVCLFTPSLSESTNRDGPRQ
nup192_xenopus                      MELAMQQICSNVMEYCQALMIQNSPSFQQ-TVCLFTPSLKESASRDGTRQ
nup192_ciona                        --------------------------------------------------
nup192_drosophila                   -VKYFLDIAANVSLYCRNVVTSHSKDSMTSKYLLTTVINDVTLLTG-KMS
nup192_anopheles                    HVKYFLEVAANLALYTRNCISNHVVDHRT--------INDTYRSAT-ETS
nup192_apis                         KHISRVQIVANIMLYTRNQMQHNRMDQKIRNVLFEPHLTLKPRGREDRIK
nup205_tbrucei_gi|72388028|ref      ATQNIVLFIFFVERLVQHFNGYEGNVPSAQQQ----PELQKKSYLRDDPR
nup205_leishmania_gi|157875703      AERGRDVVALTVRNLAHLLLNTEYGQRSSEDAGVFIPYADSTPMLRHSAG
nup205_chlamydomonas_gi|159471      ----CAALDVVPDDPTTSQPRPGLPGCGADGVRYRLNAL-----------
nup192_volvox                       ----WQQLVQVVYTRQYELLNTLLRGSAAEALYDTLTAS-----------
nup205_arabidopsis_gi|30696017      KSILSQGSELKLSQLRFSLTSYLYFLVTKNSLRLQVSDDSLDSSTK----
nup192_populus                      --------------------------------------------------
nup205_rice_gi|222622385|gb|EE      NMIENQKSELIVFALCFSLISYLYVLATKKDMRFQISYD--DTTEG----
nup192_physcomitrella               SRNRLRKMELQVARVRCNLIAYLYALVTKHNLRLHIYKPDVHGATMGPYN
nup192_pichia                       -------FILDLLVKNNSLLLLLRSVTRTDEMLSICSKSGSG--------
nup192_candidaA                     -------FILNALIKNNALSLLVRSVKRTDAMIKLCQEKNSG--------
nup192_debaryomyces                 -------FILELMIKNNSLSLLVRSIKRTDEMLSHYSDSSSL--------
nup192_skud                         -------FILDSLMKTTRLLLIMRSLKNTDALLNSTTEH-----------
nup192_Sbay                         -------FILDSLTKTTRLLLIVRSLKNTDALLNSTTEH-----------
nup192_scerevisiae                  -------FILDSLMKTTRLLLIIRSLKNTDALLNSTTEH-----------
nup192_Spar                         -------FILDSLMKTTRLLLIIRSLKNTDALLNSTTEH-----------
nup192_Smik                         -------FVLDSLMKTTKLLLIIRSLKNTDALLGSTTEH-----------
nup192_Scas                         -------FILTTLLKSTHLLSIVHSLKSTDSMITATKEK-----------
nup192_kluyveromyces                -------FVLESLVKSNMLLLIIRSIKNTDEVLETQNEK-----------
nup192_candida_G                    -------FIVMTLMRSTKLFHIIRSLKATDSLLNASTEN-----------
nup205_yarrowia_gi|49646302|em      -------FVLDCLVRYNLLLLLVRSLKTTDQLIHSTSEQ-----------
nup192_magnaporthe                  -------QVVEALNRLNFIGVLVDSLKTILDDVTAARKAGNS--DQQE--
nup192_gibberella                   -------YVVETLNRLNFIGIMVDSLRNIMQEWQEVFTSGTS--EQQ---
nup192_neurospora                   TNDLDGSFVVTTLNRLNFIGVLVDSLKTILKDWSAVTTSPTSSVEQQQQQ
nup192_aspergillus                  --------LAESIAQSNYLSLFLDSIRVLPLELKNAPANGRIPYIPTAN-
nup192_ostreo                       LHGAMDVLTMTVCSESNKYVKYVSKTLGKSSAGDDMMLAASDDLRALDAA
nup192_phytophthora                 SSWWNNKITDSVEEQRNAAIQRFSCVDYEEKILDKCDAAAVKASGSAGLL
nup192_spombe                       --------LYKYYLRRNFVSSFIDAFSRAFSELLSSNKD-----------
nup192_ustilago                     SSEGAHGNGSVGAEEENAFSAKVSAMVVRLQMALLSYLEAASDARGSNTV
nup192_cryptococcus                 NSKIESQMVLLNQVLLAFLTAATNGLKAGSGNPVFITGVQRSHGSAVKYI
nup192_celegans                     --------ICNHFSKSGVPRILCEELLHIDFDWNIVTAARKEGGGG----
nup192_trichomonas                  ------FFTLDALQMITDLVCFMSLVPSAVDKYLMNRLAS----------
nup192_naegleria|                   DRYGIITTLAGTGEKGFQDGFFLDALFNNPSQLFYFHSRLYISDTYGQRI
nup192_monosiga                     --------SREAFEQNEIMVLVQNTLFNILCFLRQSLDRDVEVGKR----
                                                                                      

nup205_tetraodon_gi|47221850|e      EMSSALPAMAYSWVPTLGLVLYLLKNSASDFFRFHQSHRQSLSKLQSLDQ
nup192_danio                        --------IPSARVPSLGLVLLLLKNSASDFFRYHDSHRQSLNKLERVEQ
nup192_rattus                       D--TQVPVVPYWRLPGLGIIIYLLKQSASDFFSYYDSHRRSVNKLQNVEQ
nup192_mus                          D--TQVPVVPYWRLPGLGIIIYLLKQSATDFFSYYDSHRRSVNKLQNVEQ
nup192_homo                         D--TQAPVVPYWRLPGLGIIIYLLKQSANDFFSYYDSHRQSVSKLQNVEQ
nup192_gallus                       D--TQAPVVPYWRLPGLGIIIYLLKQSTNDFFSYYDSHRQSVNKLQNVEQ
nup192_xenopus                      D--SQVSILPSWRLPSLGVVIHLLKQSANNFFTYYDIHRQSVGKLQNVEQ
nup192_ciona                        --------------------------------------------------
nup192_drosophila                   SK-------------KLTTIMHTILNQLKGSIGYYLSQKSIADNLLQQRA
nup192_anopheles                    SS-------------DVPHSLYVVITQLRCTVEFYHKERNVLESLQQQRN
nup192_apis                         DT-------------SGGVHLGTIVDQLVSVTNLLDTELLQIDTLKKQSE
nup205_tbrucei_gi|72388028|ref      SR--------FLITTITENVVAIMEKFCDGQVLHVATVVPYFVATHSLVL
nup205_leishmania_gi|157875703      KR--------QLVAKIVRHVAQSLVQTSTSAVREFR-LECYLYALHAMVC
nup205_chlamydomonas_gi|159471      ------------AAPLLRLLLTVLAALPDSP-AVRADAAAFAAAHHGL--
nup192_volvox                       ------------LETVRALMSRMDGAAERAAGPLCSAARVLLSKLQEQ--
nup205_arabidopsis_gi|30696017      -----------LRQPTLLLLASLLSHVTDSLERAAEKKSLLLHKIRDINE
nup192_populus                      --------------------------------------------------
nup205_rice_gi|222622385|gb|EE      -----------QQQPTLQLISDLLNSITVAMERVAEEKYMLLNKIRDLNE
nup192_physcomitrella               LG--------RQRQPTLKLVADLLQQTSLDLELALEEKALLLARLQDVNE
nup192_pichia                       -----------------VS-LDSLLYELTAFRSTLYLLIRVAQSKAGALQ
nup192_candidaA                     -----------------VT-LDHFIFDLMAFKATLYFFVRVAKSKNGALQ
nup192_debaryomyces                 -----------------KNGIDTLLYELTAFKSTLYFLIRIAQTRLGSSQ
nup192_skud                         ------------------INIDDLLYELTAFKATVFFLIRVAETRSGASA
nup192_Sbay                         ------------------INIDDLLYELTAFKATVFFLIRVAETRSGASS
nup192_scerevisiae                  ------------------INIDDLLYELTAFKATVFFLIRVAETRGGASA
nup192_Spar                         ------------------INIDDLLYELTAFKATVFFLIRVAETRSGASA
nup192_Smik                         ------------------INIDDLLYELTAFKATVFFLIRVAETRNGASA
nup192_Scas                         ------------------IEIDDLLYELTAFKATVFFLIRVAGTKIGAHA
nup192_kluyveromyces                ------------------VTSYTLLYELTIFKCVVHFLTKLAQTKAGSHA
nup192_candida_G                    ------------------VNVENFLYELTAFKATAYFLIRIAETREGAVA
nup205_yarrowia_gi|49646302|em      ------------------LPLDKIMSEVTAFRAVMFFLLEIAQTRTGAFQ
nup192_magnaporthe                  ----------------------------SYSHAKLALLLQLCQTRDGAKY
nup192_gibberella                   ----------------------------NYQNARLALLLELAQTRSGAKY
nup192_neurospora                   QP---------PSSQQLTLATQSPATDSQYILSKLSLLLALCRSKLGSKF
nup192_aspergillus                  ---------------VANLSLTDTPLLLSYYQSLLSLLQQLCQTKPGATH
nup192_ostreo                       DR-----------MWRRFISIRSMILSVQRVLVNKGLTKFTFAASDGVVG
nup192_phytophthora                 HMS--------MLDEEKLYASRMILCNAVAFCASRMMLAVGDGNAGRAAP
nup192_spombe                       -----------------------VLEVLSGLEAGQCLLITFAQNKLTVHS
nup192_ustilago                     RVRPVVAASLTANRERSRTPYGAGEDGGDGDTSRAGFLRSQRASAAALTV
nup192_cryptococcus                 AS-----------APSLQMAVNLLSDLAETTEEVSNQYEVILDRMQDGSD
nup192_celegans                     ---------------VAGVNQAEHISNYNLFISILTFLTRYGTSESGWHV
nup192_trichomonas                  --------------------LRQRFIGNEQWRELLRKKAGKADIPSPKTY
nup192_naegleria|                   REANLESKTVKTIIGTGEKGYNGDNFPTTTQLNNPLSMFITYNNIIYIAD
nup192_monosiga                     ----------------VHVALAARVFIKPSFVEDVADEITCGSALSLLKQ
                                                                                      

nup205_tetraodon_gi|47221850|e      LPPEELKELCQGLVSGPGGLEKISSVQRSLLAKRRLVQLINN-RAKLLAL
nup192_danio                        LPPEELKELCQGLVSGSGGVEKISSVQRNVLAKRRLVQLVNNNRAKLLAL
nup192_rattus                       LPPDEIKELCQSVMP--AGIDKISTAQKCVLARRRLVKLINN-RAKLLSL
nup192_mus                          LPPDEIKELCQSVMP--AGIDKISTAQKCVLARRRLVKLINN-RAKLLSL
nup192_homo                         LPPDEIKELCQSVMP--AGVDKISTAQKYVLARRRLVKVINN-RAKLLSL
nup192_gallus                       LPPDEIKELCQSVMP--AGVDKISTAQKYVLARRRLVKLINN-RAKLLSL
nup192_xenopus                      LPPDEIKELCQSEMP--VGADKISTTQKYGLARRRLVKLINS-RAKLLSL
nup192_ciona                        --------------------------------------------------
nup192_drosophila                   SLPNISFGPNGKQS-------------------YIELSQRYNEKRSELRQ
nup192_anopheles                    SLPSIDLDKNIQLQ-------------------FNLLTERVTAKQEELQR
nup192_apis                         SVGEMIIDKLKDYMS---EEEAELDVQKQRVIVKQRLNHWVKEKHQIIKY
nup205_tbrucei_gi|72388028|ref      LLHAFLLVDRAFSLNNVNSNNQ---------------WGGIVHALEEARR
nup205_leishmania_gi|157875703      LLHSFVLPLTSAVPSQKQSSYPNNLPEDFVRYLSELPLGEFADTLRQAQE
nup205_chlamydomonas_gi|159471      -----------LCRAMSDAAAA--------------------GSRGGWVP
nup192_volvox                       -----------AILHVSLGQAA--------------------DPLASVRL
nup205_arabidopsis_gi|30696017      LSRQDVDAIIKICDSQEYVTPS--------------------DNIHKRR-
nup192_populus                      --------------------------------------------------
nup205_rice_gi|222622385|gb|EE      LSRKEVDDIIKLCMKQDCISPN--------------------DNIRKRR-
nup192_physcomitrella               LSRHEVDDIIKAYGRQERSDPA--------------------DSIRKRWR
nup192_pichia                       LIQGEIFSILKQSNLLKIDPDLGLDLSFDEFQ--DLKNVRVNLLLDTPLS
nup192_candidaA                     LIQNELFSILHQSKFLQIDPDIGLSLRIEEVQ--DHKTVNVNVLLDTPLS
nup192_debaryomyces                 LIQNEIFSIIKQCKFLSIDPDLGLDLKINELSG-NNKSIYISLSLDTPIS
nup192_skud                         LIENNLFRIISELTFLKVDPDLGLELMFDEVYVHNSNFLKVNVTLDNPLI
nup192_Sbay                         LIENNLFRIISELSFLKVDPDLGLELKFDEVYAQNSNFLKVNVTLDNPLI
nup192_scerevisiae                  LIENNLFRIIAELSFLKVDPDLGLDLMFDEVYVQNSKFLKVNVTLDNPLL
nup192_Spar                         LIENNLFRIIAELSFLKVDPDLGLDLMFDEVFVQNSNFLKVNVTLDNPLI
nup192_Smik                         LVENNLFRIIAELSFLKVDPDLGLELVFDEVYLQNSNFLKVNVTLDNPLV
nup192_Scas                         LVQSKLFEVLGACSFLNIDPDLGLELVANEFSTGKSDFIRINVNLDSSSS
nup192_kluyveromyces                LVQKKLFETITSCNFLKMDPDLGLELMFESVGAATSGKIRANLTLDNPLQ
nup192_candida_G                    LIESKVFDILAELNFLKIDPDLGLELVFDETSNNTSSLLRVNITFDEPLI
nup205_yarrowia_gi|49646302|em      VVQCGIFQTLHECLFLNTDPDVGIQLATKEAKK--------DKTVDP---
nup192_magnaporthe                  VLQANLLRAIEVSGLFAADPELQID-------------------------
nup192_gibberella                   ILHSNLFRALEISGLFGADPELQIN-------------------------
nup192_neurospora                   VLQSNLFRALEVSGAFSTDPELFVRQQQQNSST-----------------
nup192_aspergillus                  VLKAGLFDAVRESHLFAADPDLGIAT------------------------
nup192_ostreo                       DERPTVHLFGTVVMRLSLELSQLADARRDALKSIDHYKILRDGSVTESDL
nup192_phytophthora                 LLAITNKTQVQNRNQFPSMSSVDPRAFAAATDPLWTLAPSLNDFTARFDS
nup192_spombe                       VLTFDYIKLMVQMLLQLCKQGG----------------------------
nup192_ustilago                     PSIGGLVAALDEYTDSVAKELQALENIETLFENVDSVRQDELDEIARDAL
nup192_cryptococcus                 LEEEDVEKLRNEFIGDAPLSDDLIKVAFIARSQMLFNMIESLLLLIWRHL
nup192_celegans                     LAELAVSEILAEMPPFIEPPKELFLKPETVKVKGTSAHAYANALDLGLHF
nup192_trichomonas                  QIAIGMTKRIIMAVNYMIPQKK----------------------------
nup192_naegleria|                   TDNKKIRMLNTGIVSTLELTFESPKGITGDDKFLYITDGNLVKKIDIANG
nup192_monosiga                     LLATQQDAKKEQLNARSSEGSISMLGPDRLRRIGVAEDDAKNEQVVARAL
                                                                                      

nup205_tetraodon_gi|47221850|e      SSYVIETCLFVLWRHLEYYLLHYSPSDPKDPLLPGNRLYGSRLADDSFAG
nup192_danio                        CSDIIETCLFVIWRHLEFYLLYCTPTDPKDSLLPGYRGQLSLKLQDYFQM
nup192_rattus                       CSYIIETCLFILWRHLEYYLLHCTPMDSQDSLFASRTLLKSRRLQ-----
nup192_mus                          CSYIIETCLFILWRHLEYYLLHCTPMDSQDSLFASRTLFKSRRLQ-----
nup192_homo                         CSFIIETCLFILWRHLEYYLLHCMPTDSQDSLFASRTLFKSRRLQDSFAS
nup192_gallus                       CSYIIETCLFILWRHLEHYLLNYTPTDSQDSLLSSRISFKRGRLQDSFGS
nup192_xenopus                      CSYIIETCLYILWRHLEYYLLHCTTSDSQDPVFSN-MTFGNRRFQDTFNT
nup192_ciona                        --------------------------------------------------
nup192_drosophila                   AVFIAEQNLYLLWIHLDFYLRNTIDYAN-ENRNAINESNMD---------
nup192_anopheles                    SVFIIEHYLYILWAHLDFFMLRVLPVNNRVGSSSFTGHNFQ---------
nup192_apis                         CFLIIEHALYILWSHLDFYMIQVISRHSRMQVSSGS--------------
nup205_tbrucei_gi|72388028|ref      VVGLWRALHSDYHKGVKVSRTGG-RWSVAAPSLSNQTLHHAAVMP-----
nup205_leishmania_gi|157875703      AVYQLREFNTDYRGGLRASRVGANAWAIGAASAGPHTLSNSARVANASGA
nup205_chlamydomonas_gi|159471      GDSELELADLGLG--LLVRLVP-ALPSLPPLVAEPLKAAAYKLAF-----
nup192_volvox                       YAATLQYLQLSHGSKLATSCAPTVLAALLQGWGASAEAVAVAVID-----
nup205_arabidopsis_gi|30696017      YIAMVEMCQIVGNRDQLITLLLQLAEHVLNIILIHLQDRSVSSNER----
nup192_populus                      --------------------------------------------------
nup205_rice_gi|222622385|gb|EE      FIAMIELCCMAGNRGQLITLLLQIAECAVTILLVHFQDES----------
nup192_physcomitrella               YVAMVEMCSAAGSRECQVSSLIFLVEHALEILYVHLEKQGRFELN-----
nup192_pichia                       LNDLADIRNIRNENSISYFEFLIPIFQLIATVLLSMGPSYKPSII-----
nup192_candidaA                     ITDLVDPYKLRSENTISYFEFLVPIFQLLTTVLLSMGPNYQPAII-----
nup192_debaryomyces                 LIDVNKHHTSEKDNKISFFEFLVPIFQLISAVLLSMGPSYKPSII-----
nup192_skud                         VD--------KEANGVSLFELIVPVFQLIAAVLVSMGSSNKNVVQ-----
nup192_Sbay                         VD--------KDSNGVSLFELIVPVFQLIAAVLVSMGSANKSVVQ-----
nup192_scerevisiae                  VD--------KDANGVSLFELIVPIFQLISAVLVSMGSSNKAVVQ-----
nup192_Spar                         VD--------KDANGVSLFELIVPIFQLISAVLVSMGSSNKSVVQ-----
nup192_Smik                         FD--------KDTNGVSLLELIVPIFQLIAAVLVSMGSSNKSVVQ-----
nup192_Scas                         LD--------KGVNNISLFELIVPVFQLLCSVLISMGSTNKSVIQ-----
nup192_kluyveromyces                IT--------SYENGISLFEIIIPIFQLIASVLLSSGTSSQYVFR-----
nup192_candida_G                    LG--------KEATSVSIFELIIPIFQLMLAIVISSGRFNDAVRL-----
nup205_yarrowia_gi|49646302|em      --------------VELYYQILTPVLRLLTAIVLSMGSENHVTIE-----
nup192_magnaporthe                  --------RSDTKALADHYDLLIRVMRVIGAAILS---RGAHNVP-----
nup192_gibberella                   --------STNPRALEQHYDLLAQVVRIVSAALVA---RGSHNVV-----
nup192_neurospora                   ------GSTTYVRALERHYTLLVYLARIVSAAVMAGKKRGSHNAL-----
nup192_aspergillus                  -------DIDNADALRKYYDLLDSVLRVIVTATFSRGLQNELMIE-----
nup192_ostreo                       LARVALVESDIRTVVISTENALEVLYAHLQPLVYSGDDDSLVAPS-----
nup192_phytophthora                 TVFALETSKQLVDALAAFKTEAASARATSVSSASSQQRSLRRREP-----
nup192_spombe                       ----------IQYLKPPVQRLMIQLLQIFILVLMRVTLKEISNKD-----
nup192_ustilago                     DQVTAGELSAAQRRSVALRQLSSRKATLRASSTSKLDALELILVLLIR--
nup192_cryptococcus                 LFYANDVRGSLAPIRPENLSPSLSSFAMSQQAQMEASRSNAGTMK-----
nup192_celegans                     CKQMCTKTKWKKQSLKVLAFVQRLGEVFQQLMRAEIECDCLETAK-----
nup192_trichomonas                  --------------------------------------------------
nup192_naegleria|                   YRVEIIGGGIGDGWYLKYAILNAENLAFDDEKNVYFTDSSHNVVRKFNTM
nup192_monosiga                     ELMADTSEQIVRITQSSTECLLYMLWRHLDFYLNSQRAHQTSTFQ-----
                                                                                      

nup205_tetraodon_gi|47221850|e      LQ-------------TSGGRGLGLSRVSQQDLDMLKSEMAASFGEA----
nup192_danio                        LLNDMVSYQIALCADPAGSRGLSVSRVSQQDLEQLQSDMSSSFSEP----
nup192_rattus                       EPNLDFS-------------RSGLAQVNQHDIDQLQSDAINAFGES----
nup192_mus                          EPNLDL--------------RSGLSQVNQHDIDQLQSDAVNAFGES----
nup192_homo                         ETNLDF--------------RSGLAIVSQHDLDQLQADAINAFGES----
nup192_gallus                       ESSLDF--------------SSGLNRVSQHDIDQLQIETTNSFGES----
nup192_xenopus                      DPNMDPR-------------NLRQNKVSQQDVDTLLREGANSFGES----
nup192_ciona                        --------------------------------------------------
nup192_drosophila                   -----------------DDNDMSVLNASQEEIVQLKQLLISTFNET----
nup192_anopheles                    -----------------SDKTDSSWRVSNEDIIALKKTLIGVFNET----
nup192_apis                         -----------------IDEDTVTWKISSETLMELKQGLVSTFTDS----
nup205_tbrucei_gi|72388028|ref      ------------------VPPAEVESPSAAGSRAAAGEMIHADN------
nup205_leishmania_gi|157875703      ASTADQR---------AAVSPTPSNAPSSPPATAHGGGGISAAFNVPLTP
nup205_chlamydomonas_gi|159471      ---------------------------QFCCLEERSASPLACHDA-----
nup192_volvox                       ---------------------------QSEELIERANAAVVSAHG-----
nup205_arabidopsis_gi|30696017      -------------------GSYGSKSHIQQEVTDLCGKLSPTIDR-----
nup192_populus                      --------------------------------------------------
nup205_rice_gi|222622385|gb|EE      ---------------------------CAKDISSFSDELLPILER-----
nup192_physcomitrella               ---------------------LETNWGRKEDVQLLAGKLLPVFDR-----
nup192_pichia                       ---------------------------QARDLMAGVNRLVVGIMKR----
nup192_candidaA                     ---------------------------QTRELMKSVNRLVVGVMKR----
nup192_debaryomyces                 ---------------------------QAKDLLHHFDRLVVGVMKR----
nup192_skud                         ---------------------------KVKTLLSTYKRLVIGIFKR----
nup192_Sbay                         ---------------------------KVKSLLSAYKRLVIGIFKR----
nup192_scerevisiae                  ---------------------------TVKGLLNTYKRLVIGIFKR----
nup192_Spar                         ---------------------------TVKSLLNTYKRLVIGIFKR----
nup192_Smik                         ---------------------------RVKSLLSMYKRLVVGIFKR----
nup192_Scas                         ---------------------------SVRKLLVKFRKLLVGVFRR----
nup192_kluyveromyces                ---------------------------EARKLISHFKQLVQGALKR----
nup192_candida_G                    ---------------------------ATTSLLKQYQKLIIGTFKR----
nup205_yarrowia_gi|49646302|em      ---------------------------RVGTILRDRRHLVVALFKK----
nup192_magnaporthe                  ---------------------------QGRRFLTEHRMLVMHVLKR----
nup192_gibberella                   ---------------------------QGRRFLTDHRMLVTHTLKR----
nup192_neurospora                   ---------------------------QGRKFLQGARGLVVQVLKM----
nup192_aspergillus                  ---------------------------QTRAFLTENRQSMVGIFKR----
nup192_ostreo                       ------------------------MELNGGKTRTSEFGVLASFMLPG---
nup192_phytophthora                 ----------------------QYDTTTLENVLEYHADSLAFVVEN----
nup192_spombe                       -------------------------KLLLQSIFLLSRKLQDSVQTG----
nup192_ustilago                     ------------------------HIEFFRTLHADRVSILTSVGTR----
nup192_cryptococcus                 ---------------------------MLERVAAGLRGTLIRLDDMEVN-
nup192_celegans                     ---------------------------ALVYEISINDEALIGIIDG----
nup192_trichomonas                  --------------------------------------------------
nup192_naegleria|                   NGIVSTVAG------------RTSTLGYEETLMVDNTGSIVVFDYNN---
nup192_monosiga                     ---------------------------PQRKIRTLEAGIVGAPLHHN---
                                                                                      

nup205_tetraodon_gi|47221850|e      ----------------------------LQRKLLEVEGLYCQARSR----
nup192_danio                        ----------------------------LQRKLLEVEGLYSKSRSR----
nup192_rattus                       ----------------------------LQKKLLDIEGLYSKVRSR----
nup192_mus                          ----------------------------LQKKLLDIEGLYSKVRSR----
nup192_homo                         ----------------------------LQKKLLDIEGLYSKVRSR----
nup192_gallus                       ----------------------------LQKKLLDIEGLYSKVRSR----
nup192_xenopus                      ----------------------------LQKRLLDIESLYCKVRSR----
nup192_ciona                        --------------------------------------------------
nup192_drosophila                   ----------------------------FCTQLINASEDYSIKC------
nup192_anopheles                    ----------------------------FCKQLIEMEQKQSE--------
nup192_apis                         ----------------------------FITQLVNIHNKYALMEHKDKDS
nup205_tbrucei_gi|72388028|ref      ----------------------------AAPAPAENGTNMASIT------
nup205_leishmania_gi|157875703      GLLPAADGRLGGRDTETGPQSSAAAELAPALSARHESHSGGPLS------
nup205_chlamydomonas_gi|159471      ------------------------------SAALDELCELLALL------
nup192_volvox                       ------------------------------AALVEALAADALSG------
nup205_arabidopsis_gi|30696017      ------------------------------LALLNEGKVGHNLK------
nup192_populus                      --------------------------------------------------
nup205_rice_gi|222622385|gb|EE      ------------------------------LEHFTEDKVGRSLK------
nup192_physcomitrella               ------------------------------LECLNEDRVGRSMK------
nup192_pichia                       ------------------------------DIILETKKVEPSL-------
nup192_candidaA                     ------------------------------DFLVETKQIGQGL-------
nup192_debaryomyces                 ------------------------------DVLIENTQIQSQK-------
nup192_skud                         ------------------------------DLLREKEDKK----------
nup192_Sbay                         ------------------------------DLLSEKEGKT----------
nup192_scerevisiae                  ------------------------------DLLREKEDKK----------
nup192_Spar                         ------------------------------DLLREKEDKK----------
nup192_Smik                         ------------------------------DLLREKDERK----------
nup192_Scas                         ------------------------------EALTKQQDAA----------
nup192_kluyveromyces                ------------------------------DALLEKNGVE----------
nup192_candida_G                    ------------------------------DTLYKSGKKQ----------
nup205_yarrowia_gi|49646302|em      ------------------------------DVLNKSQYKEDDLE------
nup192_magnaporthe                  ------------------------------SAGI----------------
nup192_gibberella                   ------------------------------SAGIG---------------
nup192_neurospora                   ------------------------------SVGIGGAGSGNLGVSMRAVN
nup192_aspergillus                  ------------------------------FAKIG---------------
nup192_ostreo                       -----------------------------LHSLIQFEKSTLGLDT-----
nup192_phytophthora                 ---------------------------MLVVLLLHFVHYLSHPEAAS---
nup192_spombe                       --------------------------------------------------
nup192_ustilago                     ------------------------------SSPAALQGAASHLDWN----
nup192_cryptococcus                 ------------------------------LELRRLATGGGARG------
nup192_celegans                     ------------------------------DQVLRQLKLAEDSK------
nup192_trichomonas                  --------------------------------------------------
nup192_naegleria|                   ---------------------------QIIRKLIPHCETGYSLEPETNST
nup192_monosiga                     ---------------------------SDMSDMREDPSLSAPHALTTEEL
                                                                                      

nup205_tetraodon_gi|47221850|e      ----------YTFIQALVRRIRGLLRQPKN--------------------
nup192_danio                        ----------HTFIQALTRRIRGLVHHAKS--------------------
nup192_rattus                       ----------YSFIQALVRRIRGLLRISRN--------------------
nup192_mus                          ----------YSFIQALIRRIRGLLRLSRN--------------------
nup192_homo                         ----------YSFIQALVRRIRGLLRISRN--------------------
nup192_gallus                       ----------YTFIQALVRRIRGLLRISRT--------------------
nup192_xenopus                      ----------HSFIQALVRRIRGLLRVSRV--------------------
nup192_ciona                        --------------------------------------------------
nup192_drosophila                   ----------KGFNGSLLRRIKALVQFAPITANDVNSSFDS---------
nup192_anopheles                    ----------KGFVVSFIRRIKQSIQFVPVK-------------------
nup192_apis                         IESPG-----LQFVEALVRRIKRLLQFTFVE-------------------
nup205_tbrucei_gi|72388028|ref      -----------SGTVCDRTTIGALVELSRIGCMDTVSDEPPVYKAVD---
nup205_leishmania_gi|157875703      -----------STAASHSGGTGQDPNATVAFDLDGSSSRPPHAQGQNDAS
nup205_chlamydomonas_gi|159471      -----------RLP--DSHLDEATVRA-----------------------
nup192_volvox                       -----------SAPPLGQAVALHLLRALLA--------------------
nup205_arabidopsis_gi|30696017      -----------VFQRLATTVKEMAIQKCV---------------------
nup192_populus                      --------------------------------------------------
nup205_rice_gi|222622385|gb|EE      -----------LFHRSVTTLKEMTIRSMSL--------------------
nup192_physcomitrella               -----------HLQRLVHSLKSRIMMLSSETY------------------
nup192_pichia                       ----------YKEDQFSLHGLKELVRLFTLLDSLISYEEKNRYV------
nup192_candidaA                     ----------YKEESHELVSLKELVKLFILIDSLAHYSV-----------
nup192_debaryomyces                 ----------YQEDSISYVGLKDLVQLIVLLDSLVNYESNDKN-------
nup192_skud                         -----------NSTNSDCQSLDEMVRLIVMLCTLTGYQNED---------
nup192_Sbay                         -----------KLTDSNRQSLDEMVKLIVMLCTLTGYQNEG---------
nup192_scerevisiae                  -----------NSSDPNNQSLNEMVKLIVMLCTLTGYQNND---------
nup192_Spar                         -----------NLTDPNNQS------------------------------
nup192_Smik                         -----------KSTDPSTQSLNEMVKLIVMLCTLTGYQNED---------
nup192_Scas                         -----------TMKYPSSHGLEEMVKLIVILCTLTGYRGEDTVPNLIE--
nup192_kluyveromyces                -----------TKP----EGLEEFVQLIILVCTLTNYSGAQ---------
nup192_candida_G                    -----------ASDELKYKHHQEFIKLVVLICTITKYEDK----------
nup205_yarrowia_gi|49646302|em      ---------KKSGKKKPLIGTDSLVDAAKLLTVLVTLTDAFK--------
nup192_magnaporthe                  ----------AAVDQKLEALVVGLADSFMVLITATEFLEFEDTQGRGPQQ
nup192_gibberella                   ---------SANADEGLDQKIEELAEGLMVIIAATRFLEFEN-EGLPEST
nup192_neurospora                   GSAYSGADRDSQAQLELEERVDELAEAFMLLINATGFLEFEE---EQTAA
nup192_aspergillus                  ----------GSAAPDHHDALTSIAKSYTALVAATNFLEPRLTLRNAAYV
nup192_ostreo                       -----------EFINMLARRVRDSLETSDPTAHRNRFGIA----------
nup192_phytophthora                 ---------SKSTVHQALGKVLGVVSDIESNSFAHAIARRLRELASNS--
nup192_spombe                       ------------ADQALSPEMNTVKKYVETISRLLDLYRD----------
nup192_ustilago                     -------SLMHGLAESLLPVVDEKIGYLSLPPSLVANARERQSFLQMAGR
nup192_cryptococcus                 ----------DAYSGMLVRRLKEIVGGLVGEREIMEEDQQ----------
nup192_celegans                     -----------TVKSNARRQFINKGSTFGAPRQLYSTLQPV---------
nup192_trichomonas                  --------------------------------------------------
nup192_naegleria|                   CIPNCFGIYGKTINACSSHGFCKSLDQCECYSGYSGSNCSESICFGKTGS
nup192_monosiga                     KVFQDEVQKVSALRSNADSLLSKLVAREKELLVEQKFQHGVALTLIKPIE
                                                                                      

nup205_tetraodon_gi|47221850|e      --------------------------------------------------
nup192_danio                        --------------------------------------------------
nup192_rattus                       --------------------------------------------------
nup192_mus                          --------------------------------------------------
nup192_homo                         --------------------------------------------------
nup192_gallus                       --------------------------------------------------
nup192_xenopus                      --------------------------------------------------
nup192_ciona                        --------------------------------------------------
nup192_drosophila                   --------------------------------------------------
nup192_anopheles                    --------------------------------------------------
nup192_apis                         --------------------------------------------------
nup205_tbrucei_gi|72388028|ref      --------------------------------------------------
nup205_leishmania_gi|157875703      ARPCAVSAASNTQTLLLPVTADGEKLDPDITLWELLPERGGAYEGEWTRL
nup205_chlamydomonas_gi|159471      --------------------------------------------------
nup192_volvox                       --------------------------------------------------
nup205_arabidopsis_gi|30696017      --------------------------------------------------
nup192_populus                      --------------------------------------------------
nup205_rice_gi|222622385|gb|EE      --------------------------------------------------
nup192_physcomitrella               --------------------------------------------------
nup192_pichia                       --------------------------------------------------
nup192_candidaA                     --------------------------------------------------
nup192_debaryomyces                 --------------------------------------------------
nup192_skud                         --------------------------------------------------
nup192_Sbay                         --------------------------------------------------
nup192_scerevisiae                  --------------------------------------------------
nup192_Spar                         --------------------------------------------------
nup192_Smik                         --------------------------------------------------
nup192_Scas                         --------------------------------------------------
nup192_kluyveromyces                --------------------------------------------------
nup192_candida_G                    --------------------------------------------------
nup205_yarrowia_gi|49646302|em      --------------------------------------------------
nup192_magnaporthe                  QKKTGPVLFH----------------------------------------
nup192_gibberella                   QQSHG--LFH----------------------------------------
nup192_neurospora                   EKPKGDLLFH----------------------------------------
nup192_aspergillus                  IKRGIIFISDWDRTLRRSLNPSFFVQLPAPYSIKPPYIKTSQNWKLAAMV
nup192_ostreo                       --------------------------------------------------
nup192_phytophthora                 --------------------------------------------------
nup192_spombe                       --------------------------------------------------
nup192_ustilago                     RLASFFTEQ-----------------------------------------
nup192_cryptococcus                 --------------------------------------------------
nup192_celegans                     --------------------------------------------------
nup192_trichomonas                  --------------------------------------------------
nup192_naegleria|                   GACNGKGICVSPNVCQCLDDYSGIDCSIPKTVLILVGSLIACGLVIVIVF
nup192_monosiga                     RRIRSLVDGLNA--------------------------------------
                                                                                      

nup205_tetraodon_gi|47221850|e      --------------------------------------------------
nup192_danio                        --------------------------------------------------
nup192_rattus                       --------------------------------------------------
nup192_mus                          --------------------------------------------------
nup192_homo                         --------------------------------------------------
nup192_gallus                       --------------------------------------------------
nup192_xenopus                      --------------------------------------------------
nup192_ciona                        --------------------------------------------------
nup192_drosophila                   --------------------------------------------------
nup192_anopheles                    --------------------------------------------------
nup192_apis                         --------------------------------------------------
nup205_tbrucei_gi|72388028|ref      -------------------------------QVVLMESFLRRVKVAISNA
nup205_leishmania_gi|157875703      YDSATAHDVRGTVVGGDLDPAGIHSAPLQWKDVLNVENEVRQVKIAIANA
nup205_chlamydomonas_gi|159471      --------------------------------------------------
nup192_volvox                       --------------------------------------------------
nup205_arabidopsis_gi|30696017      --------------------------------------------------
nup192_populus                      --------------------------------------------------
nup205_rice_gi|222622385|gb|EE      --------------------------------------------------
nup192_physcomitrella               --------------------------------------------------
nup192_pichia                       --------------------------------------------------
nup192_candidaA                     --------------------------------------------------
nup192_debaryomyces                 --------------------------------------------------
nup192_skud                         --------------------------------------------------
nup192_Sbay                         --------------------------------------------------
nup192_scerevisiae                  --------------------------------------------------
nup192_Spar                         --------------------------------------------------
nup192_Smik                         --------------------------------------------------
nup192_Scas                         --------------------------------------------------
nup192_kluyveromyces                --------------------------------------------------
nup192_candida_G                    --------------------------------------------------
nup205_yarrowia_gi|49646302|em      --------------------------------------------------
nup192_magnaporthe                  --------------------------------------------------
nup192_gibberella                   --------------------------------------------------
nup192_neurospora                   --------------------------------------------------
nup192_aspergillus                  LVMQQNSRSPPEQRSGKRKATGKRKFPDQGELSQQPRHQQATISELLHRN
nup192_ostreo                       --------------------------------------------------
nup192_phytophthora                 --------------------------------------------------
nup192_spombe                       --------------------------------------------------
nup192_ustilago                     --------------------------------------------------
nup192_cryptococcus                 --------------------------------------------------
nup192_celegans                     --------------------------------------------------
nup192_trichomonas                  --------------------------------------------------
nup192_naegleria|                   VISVSMVFVYIQNQRKKRAILMTDKLLDKRLLMDDFASYNSSMGISNSEL
nup192_monosiga                     --------------------------------------------------
                                                                                      

nup205_tetraodon_gi|47221850|e      --------------------------------------------------
nup192_danio                        --------------------------------------------------
nup192_rattus                       --------------------------------------------------
nup192_mus                          --------------------------------------------------
nup192_homo                         --------------------------------------------------
nup192_gallus                       --------------------------------------------------
nup192_xenopus                      --------------------------------------------------
nup192_ciona                        --------------------------------------------------
nup192_drosophila                   --------------------------------------------------
nup192_anopheles                    --------------------------------------------------
nup192_apis                         --------------------------------------------------
nup205_tbrucei_gi|72388028|ref      LREASRM-------------------------------------------
nup205_leishmania_gi|157875703      LRATNGAMCIVRKHA-----------------------------------
nup205_chlamydomonas_gi|159471      --------------------------------------------------
nup192_volvox                       --------------------------------------------------
nup205_arabidopsis_gi|30696017      --------------------------------------------------
nup192_populus                      --------------------------------------------------
nup205_rice_gi|222622385|gb|EE      --------------------------------------------------
nup192_physcomitrella               --------------------------------------------------
nup192_pichia                       --------------------------------------------------
nup192_candidaA                     --------------------------------------------------
nup192_debaryomyces                 --------------------------------------------------
nup192_skud                         --------------------------------------------------
nup192_Sbay                         --------------------------------------------------
nup192_scerevisiae                  --------------------------------------------------
nup192_Spar                         --------------------------------------------------
nup192_Smik                         --------------------------------------------------
nup192_Scas                         --------------------------------------------------
nup192_kluyveromyces                --------------------------------------------------
nup192_candida_G                    --------------------------------------------------
nup205_yarrowia_gi|49646302|em      --------------------------------------------------
nup192_magnaporthe                  --------------------------------------------------
nup192_gibberella                   --------------------------------------------------
nup192_neurospora                   --------------------------------------------------
nup192_aspergillus                  QAQNQAQEQDDEHLPPTNKRVRPSSSSIAANQPESGDMYSFSTAEPKPNG
nup192_ostreo                       --------------------------------------------------
nup192_phytophthora                 --------------------------------------------------
nup192_spombe                       --------------------------------------------------
nup192_ustilago                     --------------------------------------------------
nup192_cryptococcus                 --------------------------------------------------
nup192_celegans                     --------------------------------------------------
nup192_trichomonas                  --------------------------------------------------
nup192_naegleria|                   NEADFVIPLEQLDMDHPIKRIGEGSFGRVFSTKWGNQLVAVKVVDMNDFD
nup192_monosiga                     --------------------------------------------------
                                                                                      

nup205_tetraodon_gi|47221850|e      --------------------------------------------------
nup192_danio                        --------------------------------------------------
nup192_rattus                       --------------------------------------------------
nup192_mus                          --------------------------------------------------
nup192_homo                         --------------------------------------------------
nup192_gallus                       --------------------------------------------------
nup192_xenopus                      --------------------------------------------------
nup192_ciona                        --------------------------------------------------
nup192_drosophila                   --------------------------------------------------
nup192_anopheles                    --------------------------------------------------
nup192_apis                         --------------------------------------------------
nup205_tbrucei_gi|72388028|ref      --------------------------------------------------
nup205_leishmania_gi|157875703      --------------------------------------------------
nup205_chlamydomonas_gi|159471      --------------------------------------------------
nup192_volvox                       --------------------------------------------------
nup205_arabidopsis_gi|30696017      --------------------------------------------------
nup192_populus                      --------------------------------------------------
nup205_rice_gi|222622385|gb|EE      --------------------------------------------------
nup192_physcomitrella               --------------------------------------------------
nup192_pichia                       --------------------------------------------------
nup192_candidaA                     --------------------------------------------------
nup192_debaryomyces                 --------------------------------------------------
nup192_skud                         --------------------------------------------------
nup192_Sbay                         --------------------------------------------------
nup192_scerevisiae                  --------------------------------------------------
nup192_Spar                         --------------------------------------------------
nup192_Smik                         --------------------------------------------------
nup192_Scas                         --------------------------------------------------
nup192_kluyveromyces                --------------------------------------------------
nup192_candida_G                    --------------------------------------------------
nup205_yarrowia_gi|49646302|em      --------------------------------------------------
nup192_magnaporthe                  --------------------------------------------------
nup192_gibberella                   --------------------------------------------------
nup192_neurospora                   --------------------------------------------------
nup192_aspergillus                  PNTGGLTLSNSTLQARPGTSSHQSNFTPHTGARRLVVKNLRTGPRLNQDS
nup192_ostreo                       --------------------------------------------------
nup192_phytophthora                 --------------------------------------------------
nup192_spombe                       --------------------------------------------------
nup192_ustilago                     --------------------------------------------------
nup192_cryptococcus                 --------------------------------------------------
nup192_celegans                     --------------------------------------------------
nup192_trichomonas                  --------------------------------------------------
nup192_naegleria|                   MSEETFKQEFQILSRLRHPKIVSFYGISFSPTKRYIVMELCEHSLEHVIS
nup192_monosiga                     --------------------------------------------------
                                                                                      

nup205_tetraodon_gi|47221850|e      --------------------------------------------------
nup192_danio                        --------------------------------------------------
nup192_rattus                       --------------------------------------------------
nup192_mus                          --------------------------------------------------
nup192_homo                         --------------------------------------------------
nup192_gallus                       --------------------------------------------------
nup192_xenopus                      --------------------------------------------------
nup192_ciona                        --------------------------------------------------
nup192_drosophila                   --------------------------------------------------
nup192_anopheles                    --------------------------------------------------
nup192_apis                         --------------------------------------------------
nup205_tbrucei_gi|72388028|ref      --------------------------------------------------
nup205_leishmania_gi|157875703      --------------------------------------------------
nup205_chlamydomonas_gi|159471      --------------------------------------------------
nup192_volvox                       --------------------------------------------------
nup205_arabidopsis_gi|30696017      --------------------------------------------------
nup192_populus                      --------------------------------------------------
nup205_rice_gi|222622385|gb|EE      --------------------------------------------------
nup192_physcomitrella               --------------------------------------------------
nup192_pichia                       --------------------------------------------------
nup192_candidaA                     --------------------------------------------------
nup192_debaryomyces                 --------------------------------------------------
nup192_skud                         --------------------------------------------------
nup192_Sbay                         --------------------------------------------------
nup192_scerevisiae                  --------------------------------------------------
nup192_Spar                         --------------------------------------------------
nup192_Smik                         --------------------------------------------------
nup192_Scas                         --------------------------------------------------
nup192_kluyveromyces                --------------------------------------------------
nup192_candida_G                    --------------------------------------------------
nup205_yarrowia_gi|49646302|em      --------------------------------------------------
nup192_magnaporthe                  --------------------------------------------------
nup192_gibberella                   --------------------------------------------------
nup192_neurospora                   --------------------------------------------------
nup192_aspergillus                  YFDKVWGQLDAALSAIFSGGKPEISLEELYKGAENVCRQGRATILAKRLQ
nup192_ostreo                       --------------------------------------------------
nup192_phytophthora                 --------------------------------------------------
nup192_spombe                       --------------------------------------------------
nup192_ustilago                     --------------------------------------------------
nup192_cryptococcus                 --------------------------------------------------
nup192_celegans                     --------------------------------------------------
nup192_trichomonas                  --------------------------------------------------
nup192_naegleria|                   QLQNQVIQMDLQEKIDILIDIIEGVNYLHTLTPKCLHRDLKPLNILVSFQ
nup192_monosiga                     --------------------------------------------------
                                                                                      

nup205_tetraodon_gi|47221850|e      --------------------------------------------------
nup192_danio                        --------------------------------------------------
nup192_rattus                       --------------------------------------------------
nup192_mus                          --------------------------------------------------
nup192_homo                         --------------------------------------------------
nup192_gallus                       --------------------------------------------------
nup192_xenopus                      --------------------------------------------------
nup192_ciona                        --------------------------------------------------
nup192_drosophila                   --------------------------------------------------
nup192_anopheles                    --------------------------------------------------
nup192_apis                         --------------------------------------------------
nup205_tbrucei_gi|72388028|ref      --------------------------------------------------
nup205_leishmania_gi|157875703      --------------------------------------------------
nup205_chlamydomonas_gi|159471      --------------------------------------------------
nup192_volvox                       --------------------------------------------------
nup205_arabidopsis_gi|30696017      --------------------------------------------------
nup192_populus                      --------------------------------------------------
nup205_rice_gi|222622385|gb|EE      --------------------------------------------------
nup192_physcomitrella               --------------------------------------------------
nup192_pichia                       --------------------------------------------------
nup192_candidaA                     --------------------------------------------------
nup192_debaryomyces                 --------------------------------------------------
nup192_skud                         --------------------------------------------------
nup192_Sbay                         --------------------------------------------------
nup192_scerevisiae                  --------------------------------------------------
nup192_Spar                         --------------------------------------------------
nup192_Smik                         --------------------------------------------------
nup192_Scas                         --------------------------------------------------
nup192_kluyveromyces                --------------------------------------------------
nup192_candida_G                    --------------------------------------------------
nup205_yarrowia_gi|49646302|em      --------------------------------------------------
nup192_magnaporthe                  --------------------------------------------------
nup192_gibberella                   --------------------------------------------------
nup192_neurospora                   --------------------------------------------------
nup192_aspergillus                  ERCRQHVTGKLHGSLVDKAQMAYNIETLRSVVEAWKEWQSMLITVRWIFY
nup192_ostreo                       --------------------------------------------------
nup192_phytophthora                 --------------------------------------------------
nup192_spombe                       --------------------------------------------------
nup192_ustilago                     --------------------------------------------------
nup192_cryptococcus                 --------------------------------------------------
nup192_celegans                     --------------------------------------------------
nup192_trichomonas                  --------------------------------------------------
nup192_naegleria|                   KEYKLCDFGVGKILNSKTVNSLTNNDAKYHSIFYEICQLTKLCWDKQPKT
nup192_monosiga                     --------------------------------------------------
                                                                                      

nup205_tetraodon_gi|47221850|e      --------------------------------------------------
nup192_danio                        --------------------------------------------------
nup192_rattus                       --------------------------------------------------
nup192_mus                          --------------------------------------------------
nup192_homo                         --------------------------------------------------
nup192_gallus                       --------------------------------------------------
nup192_xenopus                      --------------------------------------------------
nup192_ciona                        --------------------------------------------------
nup192_drosophila                   --------------------------------------------------
nup192_anopheles                    --------------------------------------------------
nup192_apis                         --------------------------------------------------
nup205_tbrucei_gi|72388028|ref      --------------------------------------------------
nup205_leishmania_gi|157875703      --------------------------------------------------
nup205_chlamydomonas_gi|159471      --------------------------------------------------
nup192_volvox                       --------------------------------------------------
nup205_arabidopsis_gi|30696017      --------------------------------------------------
nup192_populus                      --------------------------------------------------
nup205_rice_gi|222622385|gb|EE      --------------------------------------------------
nup192_physcomitrella               --------------------------------------------------
nup192_pichia                       --------------------------------------------------
nup192_candidaA                     --------------------------------------------------
nup192_debaryomyces                 --------------------------------------------------
nup192_skud                         --------------------------------------------------
nup192_Sbay                         --------------------------------------------------
nup192_scerevisiae                  --------------------------------------------------
nup192_Spar                         --------------------------------------------------
nup192_Smik                         --------------------------------------------------
nup192_Scas                         --------------------------------------------------
nup192_kluyveromyces                --------------------------------------------------
nup192_candida_G                    --------------------------------------------------
nup205_yarrowia_gi|49646302|em      --------------------------------------------------
nup192_magnaporthe                  --------------------------------------------------
nup192_gibberella                   --------------------------------------------------
nup192_neurospora                   --------------------------------------------------
nup192_aspergillus                  YLDQSFLLHSKEHPVIREMGLQQFRQHIYSDPTLQEKILQGACDLVSADR
nup192_ostreo                       --------------------------------------------------
nup192_phytophthora                 --------------------------------------------------
nup192_spombe                       --------------------------------------------------
nup192_ustilago                     --------------------------------------------------
nup192_cryptococcus                 --------------------------------------------------
nup192_celegans                     --------------------------------------------------
nup192_trichomonas                  --------------------------------------------------
nup192_naegleria|                   RPSAKTILERLHGWKKEIETKYY---------------------------
nup192_monosiga                     --------------------------------------------------
                                                                                      

nup205_tetraodon_gi|47221850|e      --------------------------------------------------
nup192_danio                        --------------------------------------------------
nup192_rattus                       --------------------------------------------------
nup192_mus                          --------------------------------------------------
nup192_homo                         --------------------------------------------------
nup192_gallus                       --------------------------------------------------
nup192_xenopus                      --------------------------------------------------
nup192_ciona                        --------------------------------------------------
nup192_drosophila                   --------------------------------------------------
nup192_anopheles                    --------------------------------------------------
nup192_apis                         --------------------------------------------------
nup205_tbrucei_gi|72388028|ref      --------------------------------------------------
nup205_leishmania_gi|157875703      --------------------------------------------------
nup205_chlamydomonas_gi|159471      --------------------------------------------------
nup192_volvox                       --------------------------------------------------
nup205_arabidopsis_gi|30696017      --------------------------------------------------
nup192_populus                      --------------------------------------------------
nup205_rice_gi|222622385|gb|EE      --------------------------------------------------
nup192_physcomitrella               --------------------------------------------------
nup192_pichia                       --------------------------------------------------
nup192_candidaA                     --------------------------------------------------
nup192_debaryomyces                 --------------------------------------------------
nup192_skud                         --------------------------------------------------
nup192_Sbay                         --------------------------------------------------
nup192_scerevisiae                  --------------------------------------------------
nup192_Spar                         --------------------------------------------------
nup192_Smik                         --------------------------------------------------
nup192_Scas                         --------------------------------------------------
nup192_kluyveromyces                --------------------------------------------------
nup192_candida_G                    --------------------------------------------------
nup205_yarrowia_gi|49646302|em      --------------------------------------------------
nup192_magnaporthe                  --------------------------------------------------
nup192_gibberella                   --------------------------------------------------
nup192_neurospora                   --------------------------------------------------
nup192_aspergillus                  SDENGIVADSSLLRNAIELFHSLDVYVSGFEPVLVSGSKDFFSLWAQQEA
nup192_ostreo                       --------------------------------------------------
nup192_phytophthora                 --------------------------------------------------
nup192_spombe                       --------------------------------------------------
nup192_ustilago                     --------------------------------------------------
nup192_cryptococcus                 --------------------------------------------------
nup192_celegans                     --------------------------------------------------
nup192_trichomonas                  --------------------------------------------------
nup192_naegleria|                   --------------------------------------------------
nup192_monosiga                     --------------------------------------------------
                                                                                      

nup205_tetraodon_gi|47221850|e      --------------------------------------------------
nup192_danio                        --------------------------------------------------
nup192_rattus                       --------------------------------------------------
nup192_mus                          --------------------------------------------------
nup192_homo                         --------------------------------------------------
nup192_gallus                       --------------------------------------------------
nup192_xenopus                      --------------------------------------------------
nup192_ciona                        --------------------------------------------------
nup192_drosophila                   --------------------------------------------------
nup192_anopheles                    --------------------------------------------------
nup192_apis                         --------------------------------------------------
nup205_tbrucei_gi|72388028|ref      --------------------------------------------------
nup205_leishmania_gi|157875703      --------------------------------------------------
nup205_chlamydomonas_gi|159471      --------------------------------------------------
nup192_volvox                       --------------------------------------------------
nup205_arabidopsis_gi|30696017      --------------------------------------------------
nup192_populus                      --------------------------------------------------
nup205_rice_gi|222622385|gb|EE      --------------------------------------------------
nup192_physcomitrella               --------------------------------------------------
nup192_pichia                       --------------------------------------------------
nup192_candidaA                     --------------------------------------------------
nup192_debaryomyces                 --------------------------------------------------
nup192_skud                         --------------------------------------------------
nup192_Sbay                         --------------------------------------------------
nup192_scerevisiae                  --------------------------------------------------
nup192_Spar                         --------------------------------------------------
nup192_Smik                         --------------------------------------------------
nup192_Scas                         --------------------------------------------------
nup192_kluyveromyces                --------------------------------------------------
nup192_candida_G                    --------------------------------------------------
nup205_yarrowia_gi|49646302|em      --------------------------------------------------
nup192_magnaporthe                  --------------------------------------------------
nup192_gibberella                   --------------------------------------------------
nup192_neurospora                   --------------------------------------------------
nup192_aspergillus                  TGYLASYVENSHRLIEREMNRCEQFSFNRTTKQKLSESLDQTLVTDQESV
nup192_ostreo                       --------------------------------------------------
nup192_phytophthora                 --------------------------------------------------
nup192_spombe                       --------------------------------------------------
nup192_ustilago                     --------------------------------------------------
nup192_cryptococcus                 --------------------------------------------------
nup192_celegans                     --------------------------------------------------
nup192_trichomonas                  --------------------------------------------------
nup192_naegleria|                   --------------------------------------------------
nup192_monosiga                     --------------------------------------------------
                                                                                      

nup205_tetraodon_gi|47221850|e      --------------------------------------------------
nup192_danio                        --------------------------------------------------
nup192_rattus                       --------------------------------------------------
nup192_mus                          --------------------------------------------------
nup192_homo                         --------------------------------------------------
nup192_gallus                       --------------------------------------------------
nup192_xenopus                      --------------------------------------------------
nup192_ciona                        --------------------------------------------------
nup192_drosophila                   --------------------------------------------------
nup192_anopheles                    --------------------------------------------------
nup192_apis                         --------------------------------------------------
nup205_tbrucei_gi|72388028|ref      --------------------------------------------------
nup205_leishmania_gi|157875703      --------------------------------------------------
nup205_chlamydomonas_gi|159471      --------------------------------------------------
nup192_volvox                       --------------------------------------------------
nup205_arabidopsis_gi|30696017      --------------------------------------------------
nup192_populus                      --------------------------------------------------
nup205_rice_gi|222622385|gb|EE      --------------------------------------------------
nup192_physcomitrella               --------------------------------------------------
nup192_pichia                       --------------------------------------------------
nup192_candidaA                     --------------------------------------------------
nup192_debaryomyces                 --------------------------------------------------
nup192_skud                         --------------------------------------------------
nup192_Sbay                         --------------------------------------------------
nup192_scerevisiae                  --------------------------------------------------
nup192_Spar                         --------------------------------------------------
nup192_Smik                         --------------------------------------------------
nup192_Scas                         --------------------------------------------------
nup192_kluyveromyces                --------------------------------------------------
nup192_candida_G                    --------------------------------------------------
nup205_yarrowia_gi|49646302|em      --------------------------------------------------
nup192_magnaporthe                  --------------------------------------------------
nup192_gibberella                   --------------------------------------------------
nup192_neurospora                   --------------------------------------------------
nup192_aspergillus                  LLSQKDVLGLLRIGNKIALGQLYTLLERRDLGAKLKGAFSTYIVEEGTGI
nup192_ostreo                       --------------------------------------------------
nup192_phytophthora                 --------------------------------------------------
nup192_spombe                       --------------------------------------------------
nup192_ustilago                     --------------------------------------------------
nup192_cryptococcus                 --------------------------------------------------
nup192_celegans                     --------------------------------------------------
nup192_trichomonas                  --------------------------------------------------
nup192_naegleria|                   --------------------------------------------------
nup192_monosiga                     --------------------------------------------------
                                                                                      

nup205_tetraodon_gi|47221850|e      --------------------------------------------------
nup192_danio                        --------------------------------------------------
nup192_rattus                       --------------------------------------------------
nup192_mus                          --------------------------------------------------
nup192_homo                         --------------------------------------------------
nup192_gallus                       --------------------------------------------------
nup192_xenopus                      --------------------------------------------------
nup192_ciona                        --------------------------------------------------
nup192_drosophila                   --------------------------------------------------
nup192_anopheles                    --------------------------------------------------
nup192_apis                         --------------------------------------------------
nup205_tbrucei_gi|72388028|ref      --------------------------------------------------
nup205_leishmania_gi|157875703      --------------------------------------------------
nup205_chlamydomonas_gi|159471      --------------------------------------------------
nup192_volvox                       --------------------------------------------------
nup205_arabidopsis_gi|30696017      --------------------------------------------------
nup192_populus                      --------------------------------------------------
nup205_rice_gi|222622385|gb|EE      --------------------------------------------------
nup192_physcomitrella               --------------------------------------------------
nup192_pichia                       --------------------------------------------------
nup192_candidaA                     --------------------------------------------------
nup192_debaryomyces                 --------------------------------------------------
nup192_skud                         --------------------------------------------------
nup192_Sbay                         --------------------------------------------------
nup192_scerevisiae                  --------------------------------------------------
nup192_Spar                         --------------------------------------------------
nup192_Smik                         --------------------------------------------------
nup192_Scas                         --------------------------------------------------
nup192_kluyveromyces                --------------------------------------------------
nup192_candida_G                    --------------------------------------------------
nup205_yarrowia_gi|49646302|em      --------------------------------------------------
nup192_magnaporthe                  --------------------------------------------------
nup192_gibberella                   --------------------------------------------------
nup192_neurospora                   --------------------------------------------------
nup192_aspergillus                  VFDESEADMVVRLLSFKKQLDDIWNESFRRNEGLGHALRESFESFMNKGR
nup192_ostreo                       --------------------------------------------------
nup192_phytophthora                 --------------------------------------------------
nup192_spombe                       --------------------------------------------------
nup192_ustilago                     --------------------------------------------------
nup192_cryptococcus                 --------------------------------------------------
nup192_celegans                     --------------------------------------------------
nup192_trichomonas                  --------------------------------------------------
nup192_naegleria|                   --------------------------------------------------
nup192_monosiga                     --------------------------------------------------
                                                                                      

nup205_tetraodon_gi|47221850|e      --------------------------------------------------
nup192_danio                        --------------------------------------------------
nup192_rattus                       --------------------------------------------------
nup192_mus                          --------------------------------------------------
nup192_homo                         --------------------------------------------------
nup192_gallus                       --------------------------------------------------
nup192_xenopus                      --------------------------------------------------
nup192_ciona                        --------------------------------------------------
nup192_drosophila                   --------------------------------------------------
nup192_anopheles                    --------------------------------------------------
nup192_apis                         --------------------------------------------------
nup205_tbrucei_gi|72388028|ref      --------------------------------------------------
nup205_leishmania_gi|157875703      --------------------------------------------------
nup205_chlamydomonas_gi|159471      --------------------------------------------------
nup192_volvox                       --------------------------------------------------
nup205_arabidopsis_gi|30696017      --------------------------------------------------
nup192_populus                      --------------------------------------------------
nup205_rice_gi|222622385|gb|EE      --------------------------------------------------
nup192_physcomitrella               --------------------------------------------------
nup192_pichia                       --------------------------------------------------
nup192_candidaA                     --------------------------------------------------
nup192_debaryomyces                 --------------------------------------------------
nup192_skud                         --------------------------------------------------
nup192_Sbay                         --------------------------------------------------
nup192_scerevisiae                  --------------------------------------------------
nup192_Spar                         --------------------------------------------------
nup192_Smik                         --------------------------------------------------
nup192_Scas                         --------------------------------------------------
nup192_kluyveromyces                --------------------------------------------------
nup192_candida_G                    --------------------------------------------------
nup205_yarrowia_gi|49646302|em      --------------------------------------------------
nup192_magnaporthe                  --------------------------------------------------
nup192_gibberella                   --------------------------------------------------
nup192_neurospora                   --------------------------------------------------
nup192_aspergillus                  KSDATGGTDNPKTGEMIAKYVDRLLRGGWRLAPTREAENMPLADEDAEIN
nup192_ostreo                       --------------------------------------------------
nup192_phytophthora                 --------------------------------------------------
nup192_spombe                       --------------------------------------------------
nup192_ustilago                     --------------------------------------------------
nup192_cryptococcus                 --------------------------------------------------
nup192_celegans                     --------------------------------------------------
nup192_trichomonas                  --------------------------------------------------
nup192_naegleria|                   --------------------------------------------------
nup192_monosiga                     --------------------------------------------------
                                                                                      

nup205_tetraodon_gi|47221850|e      --------------------------------------------------
nup192_danio                        --------------------------------------------------
nup192_rattus                       --------------------------------------------------
nup192_mus                          --------------------------------------------------
nup192_homo                         --------------------------------------------------
nup192_gallus                       --------------------------------------------------
nup192_xenopus                      --------------------------------------------------
nup192_ciona                        --------------------------------------------------
nup192_drosophila                   --------------------------------------------------
nup192_anopheles                    --------------------------------------------------
nup192_apis                         --------------------------------------------------
nup205_tbrucei_gi|72388028|ref      --------------------------------------------------
nup205_leishmania_gi|157875703      --------------------------------------------------
nup205_chlamydomonas_gi|159471      --------------------------------------------------
nup192_volvox                       --------------------------------------------------
nup205_arabidopsis_gi|30696017      --------------------------------------------------
nup192_populus                      --------------------------------------------------
nup205_rice_gi|222622385|gb|EE      --------------------------------------------------
nup192_physcomitrella               --------------------------------------------------
nup192_pichia                       --------------------------------------------------
nup192_candidaA                     --------------------------------------------------
nup192_debaryomyces                 --------------------------------------------------
nup192_skud                         --------------------------------------------------
nup192_Sbay                         --------------------------------------------------
nup192_scerevisiae                  --------------------------------------------------
nup192_Spar                         --------------------------------------------------
nup192_Smik                         --------------------------------------------------
nup192_Scas                         --------------------------------------------------
nup192_kluyveromyces                --------------------------------------------------
nup192_candida_G                    --------------------------------------------------
nup205_yarrowia_gi|49646302|em      --------------------------------------------------
nup192_magnaporthe                  --------------------------------------------------
nup192_gibberella                   --------------------------------------------------
nup192_neurospora                   --------------------------------------------------
nup192_aspergillus                  RQLDQVLDLFRFVHGKAVFEAFYKNDLARRLLMGRSASDDAEKSMLARLK
nup192_ostreo                       --------------------------------------------------
nup192_phytophthora                 --------------------------------------------------
nup192_spombe                       --------------------------------------------------
nup192_ustilago                     --------------------------------------------------
nup192_cryptococcus                 --------------------------------------------------
nup192_celegans                     --------------------------------------------------
nup192_trichomonas                  --------------------------------------------------
nup192_naegleria|                   --------------------------------------------------
nup192_monosiga                     --------------------------------------------------
                                                                                      

nup205_tetraodon_gi|47221850|e      --------------------------------------------------
nup192_danio                        --------------------------------------------------
nup192_rattus                       --------------------------------------------------
nup192_mus                          --------------------------------------------------
nup192_homo                         --------------------------------------------------
nup192_gallus                       --------------------------------------------------
nup192_xenopus                      --------------------------------------------------
nup192_ciona                        --------------------------------------------------
nup192_drosophila                   --------------------------------------------------
nup192_anopheles                    --------------------------------------------------
nup192_apis                         --------------------------------------------------
nup205_tbrucei_gi|72388028|ref      --------------------------------------------------
nup205_leishmania_gi|157875703      --------------------------------------------------
nup205_chlamydomonas_gi|159471      --------------------------------------------------
nup192_volvox                       --------------------------------------------------
nup205_arabidopsis_gi|30696017      --------------------------------------------------
nup192_populus                      --------------------------------------------------
nup205_rice_gi|222622385|gb|EE      --------------------------------------------------
nup192_physcomitrella               --------------------------------------------------
nup192_pichia                       --------------------------------------------------
nup192_candidaA                     --------------------------------------------------
nup192_debaryomyces                 --------------------------------------------------
nup192_skud                         --------------------------------------------------
nup192_Sbay                         --------------------------------------------------
nup192_scerevisiae                  --------------------------------------------------
nup192_Spar                         --------------------------------------------------
nup192_Smik                         --------------------------------------------------
nup192_Scas                         --------------------------------------------------
nup192_kluyveromyces                --------------------------------------------------
nup192_candida_G                    --------------------------------------------------
nup205_yarrowia_gi|49646302|em      --------------------------------------------------
nup192_magnaporthe                  --------------------------------------------------
nup192_gibberella                   --------------------------------------------------
nup192_neurospora                   --------------------------------------------------
nup192_aspergillus                  TECGSSFTHNLESMFKDMEVARDEMSAYNSIKRERQTPLPVDLHVSVLSA
nup192_ostreo                       --------------------------------------------------
nup192_phytophthora                 --------------------------------------------------
nup192_spombe                       --------------------------------------------------
nup192_ustilago                     --------------------------------------------------
nup192_cryptococcus                 --------------------------------------------------
nup192_celegans                     --------------------------------------------------
nup192_trichomonas                  --------------------------------------------------
nup192_naegleria|                   --------------------------------------------------
nup192_monosiga                     --------------------------------------------------
                                                                                      

nup205_tetraodon_gi|47221850|e      --------------------------------------------------
nup192_danio                        --------------------------------------------------
nup192_rattus                       --------------------------------------------------
nup192_mus                          --------------------------------------------------
nup192_homo                         --------------------------------------------------
nup192_gallus                       --------------------------------------------------
nup192_xenopus                      --------------------------------------------------
nup192_ciona                        --------------------------------------------------
nup192_drosophila                   --------------------------------------------------
nup192_anopheles                    --------------------------------------------------
nup192_apis                         --------------------------------------------------
nup205_tbrucei_gi|72388028|ref      --------------------------------------------------
nup205_leishmania_gi|157875703      --------------------------------------------------
nup205_chlamydomonas_gi|159471      --------------------------------------------------
nup192_volvox                       --------------------------------------------------
nup205_arabidopsis_gi|30696017      --------------------------------------------------
nup192_populus                      --------------------------------------------------
nup205_rice_gi|222622385|gb|EE      --------------------------------------------------
nup192_physcomitrella               --------------------------------------------------
nup192_pichia                       --------------------------------------------------
nup192_candidaA                     --------------------------------------------------
nup192_debaryomyces                 --------------------------------------------------
nup192_skud                         --------------------------------------------------
nup192_Sbay                         --------------------------------------------------
nup192_scerevisiae                  --------------------------------------------------
nup192_Spar                         --------------------------------------------------
nup192_Smik                         --------------------------------------------------
nup192_Scas                         --------------------------------------------------
nup192_kluyveromyces                --------------------------------------------------
nup192_candida_G                    --------------------------------------------------
nup205_yarrowia_gi|49646302|em      --------------------------------------------------
nup192_magnaporthe                  --------------------------------------------------
nup192_gibberella                   --------------------------------------------------
nup192_neurospora                   --------------------------------------------------
nup192_aspergillus                  SAWPTYPDVQVRIPPEIATAISDFEKFYDTKYNGRKLAWKHQLAHCQLRA
nup192_ostreo                       --------------------------------------------------
nup192_phytophthora                 --------------------------------------------------
nup192_spombe                       --------------------------------------------------
nup192_ustilago                     --------------------------------------------------
nup192_cryptococcus                 --------------------------------------------------
nup192_celegans                     --------------------------------------------------
nup192_trichomonas                  --------------------------------------------------
nup192_naegleria|                   --------------------------------------------------
nup192_monosiga                     --------------------------------------------------
                                                                                      

nup205_tetraodon_gi|47221850|e      --------------------------------------------------
nup192_danio                        --------------------------------------------------
nup192_rattus                       --------------------------------------------------
nup192_mus                          --------------------------------------------------
nup192_homo                         --------------------------------------------------
nup192_gallus                       --------------------------------------------------
nup192_xenopus                      --------------------------------------------------
nup192_ciona                        --------------------------------------------------
nup192_drosophila                   --------------------------------------------------
nup192_anopheles                    --------------------------------------------------
nup192_apis                         --------------------------------------------------
nup205_tbrucei_gi|72388028|ref      --------------------------------------------------
nup205_leishmania_gi|157875703      --------------------------------------------------
nup205_chlamydomonas_gi|159471      --------------------------------------------------
nup192_volvox                       --------------------------------------------------
nup205_arabidopsis_gi|30696017      --------------------------------------------------
nup192_populus                      --------------------------------------------------
nup205_rice_gi|222622385|gb|EE      --------------------------------------------------
nup192_physcomitrella               --------------------------------------------------
nup192_pichia                       --------------------------------------------------
nup192_candidaA                     --------------------------------------------------
nup192_debaryomyces                 --------------------------------------------------
nup192_skud                         --------------------------------------------------
nup192_Sbay                         --------------------------------------------------
nup192_scerevisiae                  --------------------------------------------------
nup192_Spar                         --------------------------------------------------
nup192_Smik                         --------------------------------------------------
nup192_Scas                         --------------------------------------------------
nup192_kluyveromyces                --------------------------------------------------
nup192_candida_G                    --------------------------------------------------
nup205_yarrowia_gi|49646302|em      --------------------------------------------------
nup192_magnaporthe                  --------------------------------------------------
nup192_gibberella                   --------------------------------------------------
nup192_neurospora                   --------------------------------------------------
nup192_aspergillus                  RFPNGNKELVVSSFQAIVLLLFNELPEGGTLNYRQIQEATTLSDQELTRT
nup192_ostreo                       --------------------------------------------------
nup192_phytophthora                 --------------------------------------------------
nup192_spombe                       --------------------------------------------------
nup192_ustilago                     --------------------------------------------------
nup192_cryptococcus                 --------------------------------------------------
nup192_celegans                     --------------------------------------------------
nup192_trichomonas                  --------------------------------------------------
nup192_naegleria|                   --------------------------------------------------
nup192_monosiga                     --------------------------------------------------
                                                                                      

nup205_tetraodon_gi|47221850|e      --------------------------------------------------
nup192_danio                        --------------------------------------------------
nup192_rattus                       --------------------------------------------------
nup192_mus                          --------------------------------------------------
nup192_homo                         --------------------------------------------------
nup192_gallus                       --------------------------------------------------
nup192_xenopus                      --------------------------------------------------
nup192_ciona                        --------------------------------------------------
nup192_drosophila                   --------------------------------------------------
nup192_anopheles                    --------------------------------------------------
nup192_apis                         --------------------------------------------------
nup205_tbrucei_gi|72388028|ref      --------------------------------------------------
nup205_leishmania_gi|157875703      --------------------------------------------------
nup205_chlamydomonas_gi|159471      --------------------------------------------------
nup192_volvox                       --------------------------------------------------
nup205_arabidopsis_gi|30696017      --------------------------------------------------
nup192_populus                      --------------------------------------------------
nup205_rice_gi|222622385|gb|EE      --------------------------------------------------
nup192_physcomitrella               --------------------------------------------------
nup192_pichia                       --------------------------------------------------
nup192_candidaA                     --------------------------------------------------
nup192_debaryomyces                 --------------------------------------------------
nup192_skud                         --------------------------------------------------
nup192_Sbay                         --------------------------------------------------
nup192_scerevisiae                  --------------------------------------------------
nup192_Spar                         --------------------------------------------------
nup192_Smik                         --------------------------------------------------
nup192_Scas                         --------------------------------------------------
nup192_kluyveromyces                --------------------------------------------------
nup192_candida_G                    --------------------------------------------------
nup205_yarrowia_gi|49646302|em      --------------------------------------------------
nup192_magnaporthe                  --------------------------------------------------
nup192_gibberella                   --------------------------------------------------
nup192_neurospora                   --------------------------------------------------
nup192_aspergillus                  LQSLACAKYRVLSKKPKGRDVSPTDEFSYNASFTDPKFRIKINQIQLKET
nup192_ostreo                       --------------------------------------------------
nup192_phytophthora                 --------------------------------------------------
nup192_spombe                       --------------------------------------------------
nup192_ustilago                     --------------------------------------------------
nup192_cryptococcus                 --------------------------------------------------
nup192_celegans                     --------------------------------------------------
nup192_trichomonas                  --------------------------------------------------
nup192_naegleria|                   --------------------------------------------------
nup192_monosiga                     --------------------------------------------------
                                                                                      

nup205_tetraodon_gi|47221850|e      --------------------------------------------------
nup192_danio                        --------------------------------------------------
nup192_rattus                       --------------------------------------------------
nup192_mus                          --------------------------------------------------
nup192_homo                         --------------------------------------------------
nup192_gallus                       --------------------------------------------------
nup192_xenopus                      --------------------------------------------------
nup192_ciona                        --------------------------------------------------
nup192_drosophila                   --------------------------------------------------
nup192_anopheles                    --------------------------------------------------
nup192_apis                         --------------------------------------------------
nup205_tbrucei_gi|72388028|ref      --------------------------------------------------
nup205_leishmania_gi|157875703      --------------------------------------------------
nup205_chlamydomonas_gi|159471      --------------------------------------------------
nup192_volvox                       --------------------------------------------------
nup205_arabidopsis_gi|30696017      --------------------------------------------------
nup192_populus                      --------------------------------------------------
nup205_rice_gi|222622385|gb|EE      --------------------------------------------------
nup192_physcomitrella               --------------------------------------------------
nup192_pichia                       --------------------------------------------------
nup192_candidaA                     --------------------------------------------------
nup192_debaryomyces                 --------------------------------------------------
nup192_skud                         --------------------------------------------------
nup192_Sbay                         --------------------------------------------------
nup192_scerevisiae                  --------------------------------------------------
nup192_Spar                         --------------------------------------------------
nup192_Smik                         --------------------------------------------------
nup192_Scas                         --------------------------------------------------
nup192_kluyveromyces                --------------------------------------------------
nup192_candida_G                    --------------------------------------------------
nup205_yarrowia_gi|49646302|em      --------------------------------------------------
nup192_magnaporthe                  --------------------------------------------------
nup192_gibberella                   --------------------------------------------------
nup192_neurospora                   --------------------------------------------------
nup192_aspergillus                  KEENKTTHERVAADRHYETQAAIVRIMKSRKTITHAELVAEVIKATRSRG
nup192_ostreo                       --------------------------------------------------
nup192_phytophthora                 --------------------------------------------------
nup192_spombe                       --------------------------------------------------
nup192_ustilago                     --------------------------------------------------
nup192_cryptococcus                 --------------------------------------------------
nup192_celegans                     --------------------------------------------------
nup192_trichomonas                  --------------------------------------------------
nup192_naegleria|                   --------------------------------------------------
nup192_monosiga                     --------------------------------------------------
                                                                                      

nup205_tetraodon_gi|47221850|e      --------------------------------
nup192_danio                        --------------------------------
nup192_rattus                       --------------------------------
nup192_mus                          --------------------------------
nup192_homo                         --------------------------------
nup192_gallus                       --------------------------------
nup192_xenopus                      --------------------------------
nup192_ciona                        --------------------------------
nup192_drosophila                   --------------------------------
nup192_anopheles                    --------------------------------
nup192_apis                         --------------------------------
nup205_tbrucei_gi|72388028|ref      --------------------------------
nup205_leishmania_gi|157875703      --------------------------------
nup205_chlamydomonas_gi|159471      --------------------------------
nup192_volvox                       --------------------------------
nup205_arabidopsis_gi|30696017      --------------------------------
nup192_populus                      --------------------------------
nup205_rice_gi|222622385|gb|EE      --------------------------------
nup192_physcomitrella               --------------------------------
nup192_pichia                       --------------------------------
nup192_candidaA                     --------------------------------
nup192_debaryomyces                 --------------------------------
nup192_skud                         --------------------------------
nup192_Sbay                         --------------------------------
nup192_scerevisiae                  --------------------------------
nup192_Spar                         --------------------------------
nup192_Smik                         --------------------------------
nup192_Scas                         --------------------------------
nup192_kluyveromyces                --------------------------------
nup192_candida_G                    --------------------------------
nup205_yarrowia_gi|49646302|em      --------------------------------
nup192_magnaporthe                  --------------------------------
nup192_gibberella                   --------------------------------
nup192_neurospora                   --------------------------------
nup192_aspergillus                  VLEPADIKKNIEKLIEKDYMEREDGNRYQYVA
nup192_ostreo                       --------------------------------
nup192_phytophthora                 --------------------------------
nup192_spombe                       --------------------------------
nup192_ustilago                     --------------------------------
nup192_cryptococcus                 --------------------------------
nup192_celegans                     --------------------------------
nup192_trichomonas                  --------------------------------
nup192_naegleria|                   --------------------------------
nup192_monosiga                     --------------------------------
                                                                    
