# Supplementary material for: Comparative Genomic Evidence for a Complete Nuclear Pore Complex in the Last Eukaryotic Common Ancestor
Source: PLoS One. 2010 Oct 8;5(10):e13241. doi: 10.1371/journal.pone.0013241 (PMC2951903; doi:10.1371/journal.pone.0013241)
Supplement: File S1 — Alignments and phylogenies. (2.39 MB ZIP) [file pone.0013241.s007.zip › Neumann_SI4/Neumann_nup_align/nup214new.aln]

CLUSTAL X (1.83) multiple sequence alignment


nup214_anopheles                    ---------------------------------------MAQPAP---LG
nup214_droso                        ---------------------------------------MAQNAP---DC
nup214_rattus                       ---------------------------------------MGDEMDAMIPE
nup214_mus                          ------------RPELCLKGRGWQRQRQQQLLEHPEGGTMGDEMDAMIPE
nup214_homo                         ---------------------------------------MGDEMDAMIPE
nup214_gallus                       ---------------------------------------MGEDGD-LVPE
nup214_xenopus                      ---------------------------------------MEDDTD-LPPE
nup214_danio                        ---------------------------------------MADDPD-SIPE
nup214_populus                      --------------------------------------------------
nup214_arabidopsis                  ------------------------------------MSRVEIEEDTEGDR
nup214_magna                        -----------MAFSFGNASSALTGATQGAGSAAAGGAAGSTTQGPDLEL
nup214_gibberella                   -----------MAFGFGNSGNTMLGSNAGAG--------GITTGSP-LQT
nup214_neurosp                      -----------MAFAFGNQS----GAA------------GGVTEGP----
nup214_aspergillus                  -----------MAFSMGAAN-------------------PPAELGP----
nup214_cryptococcus                 --------------MFGNNAFGALAMDS-----------APSSAGPSNQV
nup214_S.par                        ----------------------------------------MSSLKDEVPT
nup214_scerev                       ----------------------------------------MSSLKDEVPT
nup214_s.mik                        ----------------------------------------MSSLKDEVPT
nup214_S.kud                        ----------------------------------------MSSLGDEVPT
nup214_S.bay                        ----------------------------------------MSSLQDEVST
nup214_S.cas                        ----------------------------------------MSSLCDEVET
nup214_rice                         ---------------------------------MAPPRELDLSDEVEGEE
nup214_tetrao                       -------------------------SVWWSPKGNQVRAGKMNGTLRQYTA
nup214_S.kluy                       ----------------------------------------MSLLGGELDT
nup214_candiG                       ----------------------------------------MSSLGEELET
nup214_kluyver                      ---------------------------------------MTSSVVDALNV
nup214_ciona                        -------------------------------------MAEEDDSFPPETQ
nup214_apis                         -------------------------------------------MKTAPDP
nup214_spombe                       ---------------------MNAENTFSILNTNEPNAGGSQVTESEIEE
nup214_yarrow                       ------------------------------------------MTIATLEE
nup214_ustil                        -------------------------------------MPAFLYTEAEASE
nup214_candiA                       ---------------------------------------------MSIEE
nup214_debaryomyces                 --------------------------------------------MIALQE
nup214_pichia                       --------------------------------------------MDSIEE
nup214_phytophthora                 ---------------------------------------MAELDTEHVRM
nup214_monos                        -------------------------------------------------M
nup214_leishmania                   --------------------------------------------------
nup214_ostreo                       ---------------------------------------MARARRGDDGE
nup214_toxoplasma                   -----------------------------MAFPSPFFSGAVPSAAGGPER
nup214_dictyo                       -------------------------------------MESQDIDYLKFND
nup214_naegleria                    -------------------------------------MLGQTITLDEIER
nup214_celegans                     --------------------------------------------------
                                                                                      

nup214_anopheles                    LDVTELKFKLQS----------KVPIFKG-DGNAKNGCSLLATASVHGLV
nup214_droso                        EDTQDFQFKLHH----------KIVAFKK-CGEPRSNVNLLAVSSSRGLL
nup214_rattus                       REMKDFQFRALK----------KVRIFDSPEELPKERSSVLTVSNKYGML
nup214_mus                          REMKDFQFRALK----------KVRIFDSPEELPKERSSVLTISNKYGML
nup214_homo                         REMKDFQFRALK----------KVRIFDSPEELPKERSSLLAVSNKYGLV
nup214_gallus                       REMKDFQFRALK----------KVRIFDPPDDLPKERSSLLVVSNKYGLV
nup214_xenopus                      RETKDFQFRQLK----------KVRLFDYPADLPKQRSNLLVISNKYGLL
nup214_danio                        REMKDFQFRQMK----------KIRVFESCADLPKERCSLLCVSNRYGLT
nup214_populus                      --------------------------------------------------
nup214_arabidopsis                  ISTNDYYFERIG-------EPISIKEDDAQYDLENPPSQPLAISERHAVL
nup214_magna                        IQTENLGFLSLAGD-------ARVQLTAKWADQPAPTASLISIASRKGLV
nup214_gibberella                   IQTDDLGFLSIAGD-------AKVRLTTPWESLPSSTASLLSIASRKGLV
nup214_neurosp                      -ALEGLGFLALKGE-------AKVQLTSKWNPPPAPTASLLSIAQHKGLV
nup214_aspergillus                  -------------------------------ELPDPICG-----ATKGIV
nup214_cryptococcus                 VEGDEVDVSWLKLIKRNQGVDVRVSEKINLEGLPD-ECSLMAVVNTWGLV
nup214_S.par                        ETSEDFGFKFLG---------QKRILPSFNEKLPFASLQNLDISNRKSLF
nup214_scerev                       ETSEDFGFKFLG---------QKQILPSFNEKLPFASLQNLDISNSKSLF
nup214_s.mik                        ETSEDFGFKFLG---------QKQILPSFNEKLPFASLQNLDISNRYSLF
nup214_S.kud                        KISEDFGFKFLG---------QKRILPSFNEKPPFASLQNLAISNSKSLF
nup214_S.bay                        ETSEDFGFKFLG---------QKQILPSFNEKPPFASLQNLAISNGRSLF
nup214_S.cas                        NISEDFGFKGLG---------LKKILPSYNEKLPFTTLQNLDILNAKSLY
nup214_rice                         DGTTDFVFRLAGDPIP---LLPTTSSPLPLFDLQSPPSRPLAVSNRRAAV
nup214_tetrao                       KKDEKVETKFLN-----------FSDPVYGNCTERQHHYFLSHVEDWDLV
nup214_S.kluy                       ITSEDFGFKPLG---------QAKLLPSYNESLPFSQLQNFAISNRNKLF
nup214_candiG                       KISEEVGFKPLG---------IKRILPAASTKLPFASLDNFAIDNHNNKY
nup214_kluyver                      ETTESLGFKFLFS---------KQIVPGFNEDLPFSKLANASIHPLKKLL
nup214_ciona                        KTPKEFQFREFGQI-------SFGATATEDFICPKSRTSLVAVANQYGLL
nup214_apis                         KDIQEFQFKQSN----------ISQVLDAFSSIPT-ACSLLVTDKKRGLL
nup214_spombe                       EDIEFLSFAALKIG--------ATSSLSNSSLGLPEYSNLFAINNLKSLF
nup214_yarrow                       THTDKFGFKGLAGG------QIQVVPGWGEEELGRKLVQLFDVANSSGLF
nup214_ustil                        TEAKHLLLRQVAKD------VTVRLSEPLKVAESRLHTNLLSISNATGLA
nup214_candiA                       EISEDLGFKLDIK----------------DNGIPLFEPLDLQNLATKHLK
nup214_debaryomyces                 TSSEDLGFKLSTKPEG----IRIFNDTIDFSEGDKNDLNLLSIGNLTGYF
nup214_pichia                       VNTDDFGFSLATDEK-----GFSVFGSTIDFEVHEEPLNLLAIGNKSGII
nup214_phytophthora                 LDAGRQRVAYSP-----------LLTSSSFASVVSKRTQLLQHGNTFGLS
nup214_monos                        ADPSKLAVPAG-------------AIVIAFGMAYLAGVSWMVVAGALLVI
nup214_leishmania                   ---------------------------------MSRSQLSIDLEDFLGYE
nup214_ostreo                       PRVGALVFATVG---------SARVGADDDEIARAGHANALAVSGKYGYL
nup214_toxoplasma                   RPNTQRPIHRADP-------YAASLLGRLASKLASSVSSFFSSAPARKSP
nup214_dictyo                       FKSDIEDFEIG------------QDISGYDNSKIDFDSNVITISNEYGIL
nup214_naegleria                    VDRESIGFTNLIEDR---YISYSDCNNEYLNSDHIMNHQLYTISNTLGLI
nup214_celegans                     ---MKLKFKMPRG-------IYLVFILAVSAALVAGLILTIVLVSRPNKA
                                                                                      

nup214_anopheles                    FAG-TVGAELR------VLKLQDITADRVINET-------------V---
nup214_droso                        FAGSPTQPELK------VIIVKDLVNAKSTGQQ-------------P---
nup214_rattus                       FAG--GTNGLN------VFPTKSLLIQNKPGDD-------------PNKI
nup214_mus                          FAG--GTNGLN------VFPTKSLLIQNKPGDD-------------PNKI
nup214_homo                         FAG--GASGLQ------IFPTKNLLIQNKPGDD-------------PNKI
nup214_gallus                       FAG--GGTSLQ------IFHTRDLLMQNQLGED-------------PNNI
nup214_xenopus                      FVG--GFMGLK------VFHTKDILVTVKPKEN-------------ANKT
nup214_danio                        IAG--RERTLK------LFWTRDVIAAGRTEGN-------------PNDT
nup214_populus                      --------------------------------------------------
nup214_arabidopsis                  FVAHSSGFFVG--------RTNDVISASKNSNGN------------GDKV
nup214_magna                        AAAGPDAVHIA-----TTESVRKAFEAAKVGD---------------SEV
nup214_gibberella                   AAAGPDQVVIA-----TTESVRKAFEAPQDGD---------------TDI
nup214_neurosp                      AAAGPDAFIIS-----TTESVRKAFEAEQPAE---------------GDI
nup214_aspergillus                  VGAGPNTLCVA-----STESVRAAISADDEKE--------------KVKT
nup214_cryptococcus                 VVGGNSDVRIH-----RLADIHRLINEASGGN---------------KTL
nup214_S.par                        VAASGSKAVVG-----ELQLLREHITS---------------------DS
nup214_scerev                       VAASGSKAVVG-----ELQLLRDHITS---------------------DS
nup214_s.mik                        IAASGNKVVVG-----DLQLLRDHITS---------------------DS
nup214_S.kud                        IAASGNKVAIG-----ELQLLRDHITS---------------------DS
nup214_S.bay                        IAASGNKVVIG-----ELQMLRDHITSG---S--------------ESDP
nup214_S.cas                        VASSGGKTIIG-----DLQNLRDSVTNQ---E--------------EESK
nup214_rice                         FLAHPNGFMAA--------TTKALIEASKEAREKGK----------STTR
nup214_tetrao                       FAASAASMEVS-----VISRQDDKIWELWMLE---------------DNR
nup214_S.kluy                       VGCSGDTVAIG-----DLQALRDFIDRDSDEE--------------ADDK
nup214_candiG                       AAASGELLICG-----DLQKLREYVTND-------------------NEE
nup214_kluyver                      AVASSKTVSVY-----DLQSVRD---------------------------
nup214_ciona                        FTGSTDGFKVL--------SVSSLVTAAKDE------------------Q
nup214_apis                         YVGQNNKIIML--------KPGEDNDP-----------------------
nup214_spombe                       VAGVPNYLIIGS----TLDLQKSLIDADENVD--------------ANVL
nup214_yarrow                       VAAGNDDAFVVG----KLSDLHEIGFTS------------------EFKK
nup214_ustil                        FAATNSGFSVLR-----LTDLRSFFTSAARNSTPTL----------DQPL
nup214_candiA                       LLAIHDDLMVAS-----NSKCIKVVS-----------------------L
nup214_debaryomyces                 ACSNMSSIVLD---------KLSLLETG--------------------DV
nup214_pichia                       AISNVTTLCLD-----TLSAVDNPEAEE---------------------A
nup214_phytophthora                 FVATEKGFVMTK-NDELEVSCTDYTKRRQEAVDHG-------QKLALEEI
nup214_monos                        VAVPVGAYQWQI-----YTRNRSRITRAT-------------------YT
nup214_leishmania                   APIPTDAFVVG-------IRPRAPLSRRS------------------AHA
nup214_ostreo                       VHARGTTARVLR-TSEVAREVEGWRAREAPASER------------RLDG
nup214_toxoplasma                   SVGVSTSSSHAV----RLAPVRGSAPSPSLWG-----------------A
nup214_dictyo                       LIVSPELNDLLVTP---IEGLLNYIQSNDQDTN------------DQTTI
nup214_naegleria                    AFINSEDCIKIS----STFDIHEYIQKR--------------------LE
nup214_celegans                     APFDGRVITVSL----CNSNSEPQISSLRFKR-----------------D
                                                                                      

nup214_anopheles                    ----PLRTVPLPSEPYQLAVSCDHGMLAVDVVANG-----VPFVYIYSVP
nup214_droso                        ----QARLVPLPSIPNYIACSSDGNLLAVNHTQNG-----TSLLSIYAVL
nup214_rattus                       VDTIQGLNVPMKFPVHHLALSCDNLTLSACMMSSEY----GSIIAFFDVR
nup214_mus                          VDTIQGLNVPMKFPVHHLALSCDSLTLSACMMSSEY----GSIIAFFDVR
nup214_homo                         VDKVQGLLVPMKFPIHHLALSCDNLTLSACMMSSEY----GSIIAFFDVR
nup214_gallus                       VENVQGTSVPMKFPVQHLALSCDNLTLSVCMMSSDI----GSFIGFFDVR
nup214_xenopus                      VVGPQGIHVPMNSPIHHLALSSDNLTLSVCMTSAEQ----GSSVSFYDVR
nup214_danio                        VECACAVTADMDVCLHHISLSSDELSLCVCGSGDAA----ELIMHFYDMR
nup214_populus                      --------------------------------------------------
nup214_arabidopsis                  FIQDLSLVDVPVGDVRILSLSADDSILAVT-----V----AADIHFFSVD
nup214_magna                        RPFEPQAKLSLPMRISQLAFTCDEQYLIISAESGG-------GLAVYDVQ
nup214_gibberella                   RNFEPQLKIPMPMRVSQLSFTADENYLILSAESGG-------GLAVYEVQ
nup214_neurosp                      RPFTPQATIPMPLRVSQLAFTADEKYLILSAEEGG-------GLAVYDVD
nup214_aspergillus                  KPFQPQATISLPGRPTHIAFASGDSALVLATESGT-------HLSVFETG
nup214_cryptococcus                 PESAPVQTISLPARPVWVKSAVKDEYLVVATANGAG-------VFVWKLR
nup214_S.par                        SPLTFKWEKEIS-DVIFVCFHGDQ--VLVSTKD---------ALHSLNLE
nup214_scerev                       TPLTFKWEKEIP-DVIFVCFHGDQ--VLVSTRN---------ALYSLDLE
nup214_s.mik                        TPLTFKWEKEIP-GVIFVCFCDDQ--ALVATES---------TLYSIDLD
nup214_S.kud                        APLTFKWETTIA-DVIFVCFHGDE--ALISTKN---------TLHSINLD
nup214_S.bay                        TPLVFKWENEVV-DVIFVCFHGDQ--ALIATGD---------TLYSVGLE
nup214_S.cas                        IELTTNWENDTG-DVVFVKFWGDSKVILVTLEG---------EILSVSLE
nup214_rice                         CARDCCVADIPLPGVSLLELSRDESVLAACAGS---------VIHFFSAS
nup214_tetrao                       RAELPVTKTNEDTLPLGLAIAYTSQSEIHLTNEKILPP--VPTMLMLSTE
nup214_S.kluy                       ADDKADDEIPVKGPALQLKLEKKIPNVIFTGFTPDE----SKIVVITRDC
nup214_candiG                       DNYEPEYKHEIS-NIIALKFMNGKLILVTKSGR----------ICEYSTE
nup214_kluyver                      ESFITLNTKEFTAKVVGVFFVAESLATVLEDGS----------VWVTELD
nup214_ciona                        TTTEPLVSVALRAPPSWIAVSSDNLTLAVCSSSDK-----GLQILFFDVR
nup214_apis                         ---EWKVEFNIPIAVSKLTLNCDCSYLAVAAHG--------SIILIYDAQ
nup214_spombe                       KDSASIRHVSLPDAKFSMVSFSSNGEFVIAYDFVS------FELSVYETD
nup214_yarrow                       SLEDKVTKHKLNGKPSHVGFTSDEKSIYAGVDG--------------ELR
nup214_ustil                        RSIETAEAISIASLPTFITSANNHSAVLVGFQNG--------VIAAWSTS
nup214_candiA                       KDLDDITTIEGEFSITQLHFVGNELFVLDDSKIKS------LTVEQLKNK
nup214_debaryomyces                 AEGHEIRRIENLTNVSQLTFNCDESELYVVIDG---------NLKVINMG
nup214_pichia                       KETLLRLVAGDDLEIKQVFFSPDEQTLFVVNNNK---------LQKLSAK
nup214_phytophthora                 HELPVAKEVLLPSIAYYIALSPDEIMLAVAYGDS---------VALFEVA
nup214_monos                        TSANNHGGAAAARPRTVAGALPGGVTLNVAALPR-------ALIYSTHPG
nup214_leishmania                   YDGNGSDLSDRSSWPNSVVASTDVRSRRRPRG------------MSYGLH
nup214_ostreo                       DCVDACARSDGGDVIEIVSMTPDERAFATCDRRGR--------VEFYAAK
nup214_toxoplasma                   SELSADGEATGREVTVVRQPTSSRQSLAEVLNPSLWP----RDNSFHSSL
nup214_dictyo                       LSCPTIIKVGKVFEIPSSTKTSFKINLLFSPNGDYFSISYHKTLKVYSTK
nup214_naegleria                    SLPKTIYEYKLDSTPNFIKFSENGMNLVFSVKDEI--------IIFNFTK
nup214_celegans                     ANTDCSFNANKNQLRNFLTSSAEDANFILTTYSG----------TSTKTE
                                                                                      

nup214_anopheles                    SFLTG---SIVKLAEIKTSPQPA----------------------VRSTQ
nup214_droso                        SFMTP---DVRPIYNIRLAAEDH----------------------VHGVQ
nup214_rattus                       TFSNQAKPLKRPFTYHKLSNGAS----------------------GMVND
nup214_mus                          TFSNQAKPLKRPFTYHKVSNDAS----------------------GMVND
nup214_homo                         TFSNEAKQQKRPFAYHKLLKDAG----------------------GMVID
nup214_gallus                       TFFNQAKQQKRMFAYHKLAKDSGN--------------------AAMVND
nup214_xenopus                      TLLNESKQNKMPFASCKLLRDPS----------------------SSVTD
nup214_danio                        SFLNKDGQQKRPFCSFRPPASPN----------------------TLVQD
nup214_populus                      --------------------------------------------------
nup214_arabidopsis                  SLLKKVHVSEDAKPSFSYSPDES----------------------GFVKD
nup214_magna                        SVSQGSTQPAMEISTSGES----------------------------LRT
nup214_gibberella                   SLLSGSTNSAFELSTNGET----------------------------LRA
nup214_neurosp                      ALSNGTTQSAFEISTNGEA----------------------------LRS
nup214_aspergillus                  SLLQPNAQPAISIPTNGAT----------------------------FRT
nup214_cryptococcus                 DVVAGDTSPLHSFTSNIPTT---------------------------LLD
nup214_S.par                        ELSEFQTVISFESPVFQ------------------------------LKN
nup214_scerev                       ELSEFRTVTSFEKPVFQ------------------------------LKN
nup214_s.mik                        AFSEFQTAFSFESPASQ------------------------------LKY
nup214_S.kud                        ELSELQTISSFENPVCQ------------------------------LKI
nup214_S.bay                        KLGELQTVFSFETPICQ------------------------------LKD
nup214_S.cas                        SLGFPETIHSLEVRIKS------------------------------LFL
nup214_rice                         SLLTDKDVEPLSSCTLEGSS--------------------------TVKD
nup214_tetrao                       GLLCPFALLNFIPGVKQLVSPPTT--------------------LALDGE
nup214_S.kluy                       SFLTCSVEKSDEWAIDKHINLSG-----------------------NIIS
nup214_candiG                       NLNQELMNHELKLDLVS------------------------------VKT
nup214_kluyver                      QFAWEQYWDGNGVNEVICS-----------------------------VI
nup214_ciona                        NLMNKNKPTKTPFSMFMLSKSVEH----------------------SVVD
nup214_apis                         ALTKNNLQLLHKVK------------------------------------
nup214_spombe                       ALLKNSATSIYKAVFPDLV------------------------------Q
nup214_yarrow                       VFATDKPDTQLKSIVLGDD----------------------------IAQ
nup214_ustil                        GLADGTKLDPLFVLQPPSPGLP-------------------------LID
nup214_candiA                       DYSFRTIREGFVDILPSP--------------------------------
nup214_debaryomyces                 QYVTSEVGSEIIKEIENIEEKYIQG----------------------VKV
nup214_pichia                       KFIAGEGSSLADYEIGVAI----------------------------IKN
nup214_phytophthora                 HIVEEVSPAPFYTFSKMQAQ-----------------------------E
nup214_monos                        HVMLRLTWWWIRPTLNHRRRP-----------------------------
nup214_leishmania                   ENLEAQRRTLVGQSRRPNSPR-----------------------------
nup214_ostreo                       DSSDGKARGEKFGEMTLEAP---------------------------VRA
nup214_toxoplasma                   ALPRQGEPACLQPGSDPAAQS-----------------------------
nup214_dictyo                       DSISKKWVNIKPIVEINGKFDSN------------------------IAS
nup214_naegleria                    DLKFKQLRHKFDSEIVEFDCKLD---------------------------
nup214_celegans                     PLTKQLALDQLEAIKAD---------------------------------
                                                                                      

nup214_anopheles                    LCWNPVMH--------------NVLAVRTEAGGLSVYTLKEPTGL-----
nup214_droso                        LLWNPVLP--------------NSLAVVLSNGALAMYALKEGGNF-----
nup214_rattus                       MKWNPTVP--------------SMAAVCLADGSISVLQVTDVVKV-----
nup214_mus                          MKWNPTVP--------------SMVAVCLADGSISVLQVTDVVKV-----
nup214_homo                         MKWNPTVP--------------SMVAVCLADGSIAVLQVTETVKV-----
nup214_gallus                       LKWNPASP--------------TMVAVCLSDGSISVLQVTDSVKV-----
nup214_xenopus                      LQWNPTLP--------------SMVAVCLSDGSISVLQVTDTVSV-----
nup214_danio                        LKWSPVDA--------------SRLAVCLSDGSMMVLDVQDSVTV-----
nup214_populus                      --------------------------------------------------
nup214_arabidopsis                  FRWRRNDK---------------HSYLVLSNTGKLFHGIDNAPPR-----
nup214_magna                        LLPNPNP------------DMAELVLAVTNNGNLLVANLKQRG-------
nup214_gibberella                   MIPNPTP------------EKAELCAIVTNNGNLHMANLKERQ-------
nup214_neurosp                      LIPNPAP------------EFAHFCAVITTNGNLYMANLNERQ-------
nup214_aspergillus                  VAPNPAQAED---------SHSSLVALVTNAGELLMADLKAGN-------
nup214_cryptococcus                 VLPNPSAD-----------QLGRLVALVAKEG-LVMADVEEGK-------
nup214_S.par                        VN--------------------NTLIILNSNNDLTALDLRTK--------
nup214_scerev                       VN--------------------NTLVILNSVNDLSALDLRTK--------
nup214_s.mik                        IN--------------------NTLMILNSNNDLTALDLGTK--------
nup214_S.kud                        FK--------------------NTLIFLNSNNDLTALDLNTK--------
nup214_S.bay                        FN--------------------NTLIYLSSNNNLSTLDMKTK--------
nup214_S.cas                        YQ--------------------DSLYLLDTQGTLSIFDLSKKN-------
nup214_rice                         FKWLNHAS--------------KAFIVLSKDGLLSQGSLGEG--------
nup214_tetrao                       RLSKPGS---------------LVVQPPKSAASITSAPAAFPSLG-----
nup214_S.kluy                       VKFVPKIK---------------DILIIQCDTTLYKFQFNDLT-------
nup214_candiG                       LP--------------------SKIIMLDSSNVLKGLSLSNLN-------
nup214_kluyver                      FQG--------------------NVLLASNANVVFKISLSQKH-------
nup214_ciona                        LQWNPGSE------------MVGHITICVSNGSFHVLSVKDTVAE-----
nup214_apis                         --------------------------VSTSNGDIFVNDLRWNP-------
nup214_spombe                       VLPNPEIN--------------NLVILRNLKLEVFLLSLSKFQ-------
nup214_yarrow                       VLPNPRVA--------------SDAAVVTANGSLFFLDLAKGT-------
nup214_ustil                        LAPNPSDR------------PELAVALYRHAGTPGIDSGTPIMLNLNTGS
nup214_candiA                       ----------------------SGILALNTNNELYLNADKVAS-------
nup214_debaryomyces                 IHPSPGSP--------------DSVALINNLDELILIDSGVAK-------
nup214_pichia                       VIPSPVHN--------------EKFLVLDDSNTLFLWEKSSLET------
nup214_phytophthora                 IAWCRDPS-------------SERFAVLTLEKQVAVCSLDGAR-------
nup214_monos                        ----------------------RSAGRTQTAGPAHDLGAVDAR-------
nup214_leishmania                   ----------------------SRVTVIEEEEAMNSETTVGTN-------
nup214_ostreo                       VKWCANS---------------ASFIALTGDALMYVEAVGKEP-------
nup214_toxoplasma                   ----------------------HDVLTLSTSGAVHYLQSSPPP-------
nup214_dictyo                       TKWNHSN---------------DTIAVVTANSSLFFVSIGNGS-------
nup214_naegleria                    ----------------------NKIFVLLSTNNIHYLNYEQDI-------
nup214_celegans                     -----------------------GSSAVKQSSAIESYDPSAYS-------
                                                                                      

nup214_anopheles                    EFHSLDANNPAERAQCACWSPK-GKQLVVAFA-------NGKLVQY----
nup214_droso                        EMHSLDKN---QQVKCGCWSPK-GKQIVLGFP-------GGTVKQF----
nup214_rattus                       CATLPPSS----GVTCVCWSPK-GKQLAVGKQ-------NGTVVQY----
nup214_mus                          CATLPPST----GVTCVCWSPK-GKQLAVGKQ-------NGTVVQY----
nup214_homo                         CATLPSTV----AVTSVCWSPK-GKQLAVGKQ-------NGTVVQY----
nup214_gallus                       YATLPPSV----AVTSVCWSPK-GKQLAVGRQ-------NGTVVQY----
nup214_xenopus                      FANLPATL----GVTSVCWSPK-GKQLAVGKQ-------NGTVVQY----
nup214_danio                        VAQLPAST----GITCVCWSPK-GKQVSAGKQ-------DATVVQF----
nup214_populus                      --------------------------------------------------
nup214_arabidopsis                  HVMDAVDA--------VEWSSK-GSYIAVAQD--------NSLRIF----
nup214_magna                        LASGPNGPVMKAGVSSAAWSTK-GKQLVAGLA-------DGTLEQL----
nup214_gibberella                   ISS-P----LKNQVSCVSWSSK-GKQLCAGLG-------DGTIFQM----
nup214_neurosp                      LVSGANGPTLRSQVSCASWSTR-GKQLVAGMA-------DGSIIQM----
nup214_aspergillus                  LVTGANGNILKADVSSVGWSNK-GKQLVAGLV-------DGTGYVM----
nup214_cryptococcus                 LMPPVAGP-----FTCAGWSAK-GKQIVVGKP-------DGQLTQY----
nup214_S.par                        LTKQLAQN-------VASFDVA-NSQLIVLLK-------DRSFQSF-TWR
nup214_scerev                       STKQLAQN-------VTSFDVT-NSQLAVLLK-------DRSFQSF-AWR
nup214_s.mik                        STNQLVQN-------VSSFDVA-GTQLIVLQK-------DRRFQSF-MWR
nup214_S.kud                        SAKPLARN-------VASFDVA-KSQLVILSK-------DRNFQSF-SME
nup214_S.bay                        STNQLAQN-------VASFDVA-NSQLLVLLK-------DRSFQSF-SLQ
nup214_S.cas                        LTKVLEDQ-------VASFDIL-DTRLTVLLK-------NQDVQVF-NIN
nup214_rice                         -LKDIMEN-----VDAVDCCKE-GTHIVLSKK--------NTLNIL----
nup214_tetrao                       LAPVAAATLSATAGTFSVVPGA-GGSVPSTSS-------SSSFVFS----
nup214_S.kluy                       -AVEVATD-------IASFDVL-SSHLAVLFK-------NSTIKLF---D
nup214_candiG                       -LENIAEN-------ISSFDVL-YDKLVYISVL------KDIYVS----D
nup214_kluyver                      SSEQLHSITG-----CIAIDTL-KHQLYVLHK-------NGSIAVL----
nup214_ciona                        VAKKSED----FNALSVCWSPK-GKQMMIGKK-------DGSIQQF----
nup214_apis                         AISGMLCT--IASDYTIAWSPK-GKQIVVGCK-------NGNIVQF----
nup214_spombe                       VESPLAKD-----ATCAAWSRR-GKQCVIGFN-------NGTMSQY----
nup214_yarrow                       -SKRIEVP---ESVTRASWSPK-GKQLVAGTSG------NCSIYQL----
nup214_ustil                        FGAQLDATG--SRATAICWSVK-GKQVAVGLE-------SGEIVQV----
nup214_candiA                       ------------NVSAFCWTSS-SYIYASKDK------------------
nup214_debaryomyces                 ---ALQSG-----VSSFCWAKN-GETIYYGTSS------SADVTAV----
nup214_pichia                       ----VGSN-----IASACWSRD-GSSYSYIINN------TTTITNS----
nup214_phytophthora                 DVINTETD-----ASSIAWSPS-GEQIAVGLA-------DGSIGIY----
nup214_monos                        ------------SAPLASTPAR-GPQIPFDLQ--------ESVILP----
nup214_leishmania                   ------------DDEAEQQRRG-GPRRRLESN---------RAQLS----
nup214_ostreo                       --KEIATN-----VTCVSARAN-GTLAWASGN-------VISIASS----
nup214_toxoplasma                   ---DMSDR------VGTQWRRL-DAVPASTSVSP-----NGDMQMG----
nup214_dictyo                       -LNKIEEP-----AVDVCWDVKKSKQIYVALE-------DSSIILIDSSK
nup214_naegleria                    VVKKLECVT--DCSTICSNNKILNSYLLVGTN-------TSDLILV----
nup214_celegans                     ------------NTDLVFFTPCQTNYDGIEDD-------IKNVQTA----
                                                                                      

nup214_anopheles                    --KPDLKPARTIVCPPG------------VLEGGGGFEVLAVQWLSTYQF
nup214_droso                        --KPDLTLAKTLLCPPN------------IHDAP--FDTIAIQWLSTFQF
nup214_rattus                       --LPTLQEKKVIPCPP-------------FYEADHPVRVLDVLWIGTYVF
nup214_mus                          --LPTLQEKKVIPCPP-------------FYESDHPVRVLDVLWIGTYVF
nup214_homo                         --LPTLQEKKVIPCPP-------------FYESDHPVRVLDVLWIGTYVF
nup214_gallus                       --LPNLQEKKVIPYPP-------------FYQADNPVKVLDVLWIGTYVF
nup214_xenopus                      --LPSLQEKKVIPCPS-------------FYDSDNPVKVLDVLWLSTYVF
nup214_danio                        --TPTLQAKKVIPCPN-------------FYSQDHPVKVLDVLWLSTYTF
nup214_populus                      --------------------------------------------------
nup214_arabidopsis                  --SSKFNEKRCIALSFDS--------WIGDSDEDCFVKVDSIRWVRNNCI
nup214_magna                        --TPDGISKANIPKPG---------------GLDN-HHVASVAWLENNVF
nup214_gibberella                   --TPEGEGKGEIPRPP---------------DMDD-FHVSSLTWLENHLF
nup214_neurosp                      --TPDGAEKAHIPKPP---------------GVGD-YHVSSLAWLENHVF
nup214_aspergillus                  --TPDGVQKDLIPKPP---------------DLTDPCHVSSIAWLENDIF
nup214_cryptococcus                 --TPDGTPKSDIPSPP---------------GLNS--HASFVQWLENDLF
nup214_S.par                        NDTLDKQFEFSLPSELEE-------------ISVEEYSPLSITILSSQIF
nup214_scerev                       NGEMEKQFEFSLPSELEE-------------LPVEEYSPLSVTILSPQDF
nup214_s.mik                        NGTLGKKFEFSIPSELEE-------------FSIEEYAPLNITILSPQIF
nup214_S.kud                        NDPVDKQFEFSIPSELKD-------------LSVDDYAPLDISILSQRIY
nup214_S.bay                        NDTPEKTFEFSIPSELDE-------------FSVDEYAPLNVTILSQQIY
nup214_S.cas                        GPSIEPSSGFSTPVEVSA-------------ELSDGYEPIGLKCLSSTQL
nup214_rice                         --SSDFKEICCMPLLFQLWS-------DDSDSDDASIKVDSIGWVRDDSI
nup214_tetrao                       -VTNALSSSTATTSAP-------------FGSGSSGFTFATKPLLETSSA
nup214_S.kluy                       AITETIDLSFDLPAGMKEEL-------------GDEYIPVAVNAFSHVSF
nup214_candiG                       TISNGVNKEIILPESLSEEL-------------DDGYEALDIKILSENEY
nup214_kluyver                      --DEQFNVTSSIEKPS----------------LDEPNEPLSINALSESSL
nup214_ciona                        --TPTMEIRRVVPPCP---------------FIDRKVKASNVTWLSTLQV
nup214_apis                         --KPDLKVARTISGPN-----------------PYIGEVVSILWISNYQF
nup214_spombe                       --TPAGEIKLRIPRPP----------------SLENYFVECISWIENREF
nup214_yarrow                       --RPDGSTAAVVEAPTNNE----------DEVLSGTAEVTEILWLETHLF
nup214_ustil                        --TPEGEPKDRIAKPE---------------SLQASYYVTDLRWLENHVF
nup214_candiA                       ---PYHINNKKIKVKD-----------------VDELCIVEMFAINEKYL
nup214_debaryomyces                 --SANGEVLFKISNSAVS-------------DPSEVSLVSIVELESNSKW
nup214_pichia                       --ADSTHIPIDVSQDEE--------------YESDNYHIKQIFDLKTK-F
nup214_phytophthora                 -ARDSFEFVRSFSQPES--------------CADQELETHHVNWAEEELV
nup214_monos                        ---ASLNPTPALGRNS-----------------------NSRPALSRTNM
nup214_leishmania                   ---REFSEARDLERRQ--------------------QQLIAMLTSRLDDM
nup214_ostreo                       -VDPAQTVKETIEISP-------------FHDPEDSVEIDGVYVHSADKI
nup214_toxoplasma                   WQSQVADQTTFVPRAAP--------------LYGDGVRGLQVHFPAAGDP
nup214_dictyo                       PGHEIFRIENPITNYEDEDE----------EEEELNYYVSSINLVADEFL
nup214_naegleria                    ----NFDKDLVLFKCK----------------IDDIQRVHCLNWFDNFYC
nup214_celegans                     --INKVITKTFVIVS---------------------LSLNSTDMNSRYGE
                                                                                      

nup214_anopheles                    AAVFMPHR-------------DDTVPALFIVNAPKAG----------SPV
nup214_droso                        AVIFLQHG-------------EDCSPSLYILNAPKAG----------APS
nup214_rattus                       TIVYAGADGA-----------LETCPDVVMALLPKKEEKH-------PEI
nup214_mus                          TIVYAGADGT-----------LETCPDVVMALLPKKEEKH-------PEI
nup214_homo                         AIVYAAADGT-----------LETSPDVVMALLPKKEEKH-------PEI
nup214_gallus                       AIVYAAADGT-----------LETPPEVVVAILPKKEEKR-------PEK
nup214_xenopus                      TVVYAAADGS-----------LEASPQLVIVTLPKKEDKR-------AER
nup214_danio                        AVAYAAADGS-----------LETPPELVVVSIPKKDEKR-------DER
nup214_populus                      --------------------------------------------------
nup214_arabidopsis                  LLGCFQLIEG-----------REENYLVQVIRSPDGKISDG--ST--NLV
nup214_magna                        LVVHNV--------------TNGDGP-STYHIITRHQEKG----SPASYV
nup214_gibberella                   LSIHAS--------------NNQSPPKSIYHIITRQ--------PPSSFT
nup214_neurosp                      LAIYNP--------------ASGQDP-SVYYVITRQQQPN----GQATFT
nup214_aspergillus                  LMVYTPNVAE---------DDAGLTPSSSYYIITRR--------KQQPFL
nup214_cryptococcus                 LVTYVQNVES-----------MDSDP-IEQYVIHRQKP---------SFT
nup214_S.par                        LVVFGNTVSE---------TSDEPSYDQKMYIIKYVDG---------NAS
nup214_scerev                       LAVFGNVISE---------TDDEVSYDQKMYIIKHIDG---------SAS
nup214_s.mik                        FAVFGNTVAE---------TDEEVSYDQKMFIIKYMDG---------NAL
nup214_S.kud                        FVVFGNSVSD---------SDEEASYDQKMFIVRYTDG---------GAS
nup214_S.bay                        LVVFGNPVSE---------TDEEASYDQKMFIIKYTDD---------KAS
nup214_S.cas                        LVVFGMPVSE---------SSEDVSYDQKTYLVNNSNEE--------KVE
nup214_rice                         VVGSVRLNEE----------GNEEGYLVQVIRSGGNTFFE----NSSKSV
nup214_tetrao                       PSAFLFSSIK-----------PSTVVPAGTASGPSLQSIAA--PSP-PAV
nup214_S.kluy                       LVVFGQPITS---------DTEDVAYDHKTYYVTFDRFLD-------RIS
nup214_candiG                       FVVFGNNVSP---------DESDPSYDHKTYVVSQKEE---------SVV
nup214_kluyver                      LVSYGEPVDA---------SEEDIMYDLTVYFVNVN-----------TKS
nup214_ciona                        AVTYTVAPDNNE----DETALPSGGPTVFVATLPHSKEQNK------TIS
nup214_apis                         CAAYLGN---------------EQGINVLIIDAPKGETNA---------I
nup214_spombe                       VVFYSPLTSLSN-------ESDEPPHESECFVISVGMNG--------HFN
nup214_yarrow                       FVSYSKVDDE------------DTESSSYLIFRDKNG---------PTTY
nup214_ustil                        IATYNLPSSGS--------TDDDPEHSYEVYTILRDAKAAQ------ITL
nup214_candiA                       FVAYDTVDAE------------LDYHDVKSYILEETDN----------DY
nup214_debaryomyces                 FAVYDRGEGE------------PEDHEYQIYIIEKADD---------HTY
nup214_pichia                       IAIFELNDSE------------LDYHTTKAYYIEKTSSG----------Y
nup214_phytophthora                 LAGYHKYDEE------------NEETIAQACIFDNGE-------------
nup214_monos                        LADLMGGQRE-------------PAAPLTPGIAGNTEP------------
nup214_leishmania                   DARFQAQVTE-----------LSAKLEKMNVSVGEKYD----------SI
nup214_ostreo                       LFTSRSVEDP---------------ADCSLAVLKKVDG---------NWV
nup214_toxoplasma                   LSNLEASASR---------------LTQQQWLLQQGATG-------PQPV
nup214_dictyo                       LVQYYIVRMD-----------EYEDSPAFLFDLKDDES-----------K
nup214_naegleria                    TFSTFVPYND--------------AVDFKIVILQLNHECFKGQPSSDVEL
nup214_celegans                     AAHNIPTTP-------------TEDISNKINNILNIG-------------
                                                                                      

nup214_anopheles                    FINYDDICYSQSGPRRG------QVFLQH-ILPWN-----------LLLM
nup214_droso                        YINYYDICYSMNGPRNH------QFVFSH-VPQWN-----------LLLV
nup214_rattus                       FVNFMEPCYSSCTERQH------HYYLSY-IEEWD-----------LVLA
nup214_mus                          FVNFMEPCYSSCTERQH------HYYLSY-IEEWD-----------LVLA
nup214_homo                         FVNFMEPCYGSCTERQH------HYYLSY-IEEWD-----------LVLA
nup214_gallus                       FVNFMEPCYGSCAERQH------HYYLNY-VEEWD-----------LILA
nup214_xenopus                      FLNFTETCYSICSERQH------HFFLNY-IEDWE-----------ILLA
nup214_danio                        YLNFNDLVYGTCTERQH------HYYLCH-IEDWD-----------LVLA
nup214_populus                      --------------------------------------------------
nup214_arabidopsis                  ALSFSDLFPCSMDDLVPVGVG-PHLLFSY-IDQCK-----------LAVT
nup214_magna                        FQKLTDPVEPFGSDKKP------HHTVLR-LKDFPPD------LQDVLLV
nup214_gibberella                   FQQLTDPVEPFGSDKAP------HHSILR-LRDFAPA------LQDMLII
nup214_neurosp                      YNKMTDPVEPFGAEKAP------HHSVLR-LKDFPPS------LTDLLLV
nup214_aspergillus                  IQKLPELASPFGYKRAPA-----YQFIAR-IRNYMPH------LTDALIV
nup214_cryptococcus                 FTKFYDPLNGMGYPSRSE-----AFRHFAGLGAWGTE------SKHLAFI
nup214_S.par                        FQETFDIIPPFGQIVRFP-----YVYKVT-LSGLIKP------GVNVNVL
nup214_scerev                       FQETFDITPPFGQIVRFP-----YMYKVT-LSGLIEP------DANVNVL
nup214_s.mik                        FQETFDITPPFGEIVRFP-----YVYKVT-LSGLIKP------AVNVNIL
nup214_S.kud                        FQETFDITPPFGQIVRSP-----YVYDIT-LPGLIKP------AMNVNIL
nup214_S.bay                        FQETFDIIPPFGQILRFP-----YVYNVT-LPDLIKP------AENINIL
nup214_S.cas                        YHESFDMIPAFGSVLRYP-----TFYTII-LPDLIEN------SKNVDII
nup214_rice                         VFTYVDFFRGIMDDVLPSGVG-PNLLLGY-LHRWD-----------LMVT
nup214_tetrao                       KLNLNERFSSLETPTPQS-----FSFSSP-INKPSSI------SISLTTP
nup214_S.kluy                       YHESFDITPAFGTVLRNP-----SYYHID-LKSVTPQ------TKDVHIL
nup214_candiG                       YQETFDIAPAFASVLRYP-----CYYNVI-LPGIFEE------DKNVNII
nup214_kluyver                      FTPSMDIAPPYSTVKRNP-----SYYSQT-LYQLAQQ------LPHLFVI
nup214_ciona                        WRNYEDPCYSEGP--RPT-----QYVTLF-MDKWE-----------LMLL
nup214_apis                         FTCYEDITYGVTDAEGEG-TI-PRYYFDH-VPEWG-----------LIIA
nup214_spombe                       FGKAGDPTPPFGAVNRRD-----HHYIAS-LHAWKPD------LRSLVVV
nup214_yarrow                       KKAEEDLSPPFGDASRGR-----SWFSAV-LRDYAG-------LDYLIAT
nup214_ustil                        AKMPIDPAPPYGDTSRPG-----TRFAAW-LRNWDP-------SKHLVFV
nup214_candiA                       TALEADIAPAFGSVARAV-----TYYHAQ-LSDWYK-------SNKFVLL
nup214_debaryomyces                 EFYESDIAPPFGSVTRFG-----TYYLSS-LSNWSS-------GQALVFV
nup214_pichia                       ATQKLELEPPSNTVSRHL-----TYYTTW-ISEWKR-------NETLFFF
nup214_phytophthora                 CVELDEVVGFFDVEERRH-----QYFSVF-LPDWR-----------MFFI
nup214_monos                        -QRATEDAATWRSKRPGA-----ADDSPS-----------------APVR
nup214_leishmania                   YSKMSDTISARAEEVSRL-----EQELRA--------------------L
nup214_ostreo                       CTRLESAFDIDSEVVDLTG----PVLDASAFSPWN-----------VVFA
nup214_toxoplasma                   MEGTVIPTPAHTGYPPQS----IERPVTVSSRTFSG----------YAIP
nup214_dictyo                       SQEFQLSIMPEGNFQSAI-----HLASSF-IKDWN-----------LLIV
nup214_naegleria                    VVNGGSCMEFFPDYQKPVTIDNTCRYHTVYLDHWK-----------MLLC
nup214_celegans                     TTQTPPVTTSTMATTTAN--------VTSAAPN-------------TTVT
                                                                                      

nup214_anopheles                    ASANSMEVGILGTTES----------GEAPTWCQWTTTDEARAELPLTAD
nup214_droso                        VSANGVEVGIMRSTEA----------GDTPAWQQLTLLDEARIEMPLSED
nup214_rattus                       ASAASTEVSILARQ------------SDQTNWESWVLEDSSRAELPVTDK
nup214_mus                          ASAASTEVSILARQ------------NDQTNWESWLLEDSSRAELPVTDK
nup214_homo                         ASAASTEVSILARQ------------SDQINWESWLLEDSSRAELPVTDK
nup214_gallus                       ASAASTEVSILARQ------------GDQ-NWESWILEDSSRAELPVTDK
nup214_xenopus                      ASAASVDVGVIARP------------PDQVGWEQWLLEDSSRAEMPMTEN
nup214_danio                        ASAAAIEVSIIAKQ------------EDKVNWELWLLEDASRAELPVTEN
nup214_populus                      --------------------------------------------------
nup214_arabidopsis                  ANRKSIDEHIVLLDWS----------SGDDKSAVSVVDIDRETFLPRIGL
nup214_magna                        SSTCREAIGLLTRSKAPLTSTVPADKITNVFTTTEFADDTKRAELPMGED
nup214_gibberella                   ASTAVSEMGIVTRSKTPLATDQPAESITGVFTLTEFLDDTKRPTLPMTDS
nup214_neurosp                      SSTATESIGLLTRSKTPLAADKP---VVNAFTTTEFADDTKRALLPMSED
nup214_aspergillus                  SSTASADIGLITRSSQALASDDSARAIVGQFATTEVNDDSKKASVPLKDS
nup214_cryptococcus                 ISGAATDIAVMNGRPD-----------EGGKWEVLFLDGSERGTMPVANP
nup214_S.par                        ASSCSSEVSIWDSEQ-----------------VIEPSQDAERAVLPISEE
nup214_scerev                       ASSCSSEVSIWDSKQ-----------------VIEPSQDSERAVLPISEE
nup214_s.mik                        ASSCSSEVSIWDSEE-----------------VIEPSQDAERAVLPISEE
nup214_S.kud                        ASSCSSEISIWDSEE-----------------VIEPSQDAKRAVLPISEE
nup214_S.bay                        ASSCSSEVSIWDSNE-----------------VIEPSQDAERAVLPISEE
nup214_S.cas                        ASAYASELTLLHFNE-----------------VVEPNQDSERAVLPISKE
nup214_rice                         SNKKSIDEHISLLKWSS---------ATDDKKTVVYLEMLEDKYSPRIDL
nup214_tetrao                       SLTTTRPLPAIVQTSAP---------SAVVQKPAAAAAAAAAAAAAAAVA
nup214_S.kluy                       ASSCSSELTIISDCK-----------------VIQPSQDSDRAVLPINQD
nup214_candiG                       GSATSSEISVWDSVN-----------------VVQPDQDSERAVFPISKE
nup214_kluyver                      GSSCASELSIATPN-----------------VMYKPDQDAACAILPINPE
nup214_ciona                        CSTNAAEAAVIGKDK------------AKGMWEIWDLDDSCRAQLQMV-S
nup214_apis                         ASSNSSEVAVLGSTDKG------------ITWNQWQLVDSGRAELPLIHT
nup214_spombe                       ANTASADLGVLALSME-----------KNQWSILNIVDETKRASLPYSNK
nup214_yarrow                       NFAPSTEITMLTKDE-----------------ILRATDDSMNATMPYTDF
nup214_ustil                        ASGPSTDVGLISCSSSD---------TGAAAWSTIELEETSKPILPFSSV
nup214_candiA                       TSSLAIDLGILDTTKG------------QTPKIIAQSEDINRAQFPIDDE
nup214_debaryomyces                 TSSLATEVSTLFINAEG------------RIESVTQLNDSDRAQFPINDD
nup214_pichia                       SSGSSTDVDSLVSDASG--------------FKILQLEDTNRALFPIDDE
nup214_phytophthora                 TCSLSADIELLVSDPEG------------GEWQLWKPLEKYQARLPMNAE
nup214_monos                        ASKLPRATEASSHKR-----------------RANRNEDSITDSSPGIPE
nup214_leishmania                   KISNAEEFKSCRDS------------------IVACRADFSKLEGRLEGV
nup214_ostreo                       THRKAWDNQLLTLQITR----------DADPCVLEVEDDRCSASVPMTED
nup214_toxoplasma                   GEPLAQPALRPTFNG----------------HHTRVAPAASHSLFPTEER
nup214_dictyo                       CSNKGMGPDLLQLDTKTR------------EWKTLKLEDEFGITLPNPVV
nup214_naegleria                    STSTDSRLVVFQQIDDKFN-------------LLALNNKWSIDTFPLYED
nup214_celegans                     ISTSPTTVVTVPS--------------------TAQTSSTTTVTVPTTTV
                                                                                      

nup214_anopheles                    KQ---ETFPIGLALETGCTH-ELVIG-EQT------FPVMPMIHLLSTYG
nup214_droso                        KD---ETFPLGFAFDTSTTH-QLTIN-EKK------LQTMPMVHVLSSDG
nup214_rattus                       SD---DSLPVGVAIDYTNEV-EVAINEEKT------LPPAPVLLLLSTDG
nup214_mus                          SD---DSLPMGVAIDYTNEV-EVTINEEKT------LPPAPVLLLLSTDG
nup214_homo                         SD---DSLPMGVVVDYTNQV-EITISDEKT------LPPAPVLMLLSTDG
nup214_gallus                       SD---DTLPVGVAVDYTNNM-PIPISDEKT------LPPAPVLILLSTDG
nup214_xenopus                      ND---DTLPMGVALDYTCQL-EVFISESQI------LPPVPVLLLLSTDG
nup214_danio                        SE---DTLPVGVAIDYTSQE-DIQLSDEKK------VPAAPTLLLLSTDG
nup214_populus                      --------------------------------------------------
nup214_arabidopsis                  QENNDDNTVMGLCIDRVSIEGTVNVRSGDDELK--ELQPYFVLVCLTLEG
nup214_magna                        YM---DTFPIGMALDLSSKD-KVYKPIPTD-EMDESPGPLPGLWALNNEG
nup214_gibberella                   MD---DAVPVGVALDLSAKD-KVYKPIPSDVELEESPGPLPGCWALTHDG
nup214_neurosp                      MT---ETFPVGTALDLSAKD-KVYKPIPTD-EINESPGPLPGLWVLNNDG
nup214_aspergillus                  TD---ETSVIGLGLDFSSSE-PVIAPIQGE-DIAESSTPLPNLLLLNHEG
nup214_cryptococcus                 KTGRDNTSTLGLAFDFTSKD-TVQQSTDGT---LPDLAPLPRLLAYSQEG
nup214_S.par                        TDR--DTNPVGVAVDVVTSG-TIIEPCSGV----DTIERLPLIYILNNEG
nup214_scerev                       TDK--DTNPIGVAVDVVTSG-TILEPCSGV----DTIERLPLVYILNNEG
nup214_s.mik                        TDR--DTNPIGVAVDIATLG-TISEPCSGV----DTIEKLPLIYILNNEG
nup214_S.kud                        TDM--DTNPIGVAVDIVTSG-IISEPCSGV----DAIERLPLIYVLNNEG
nup214_S.bay                        TDM--DTNPIGVAVDIITSG-TISEPCSGV----DTIERLPLVYILNNEG
nup214_S.cas                        TGN--DTNPVGIALDFVTSG-TIVEPCSGV----DKTSKLPLIYILNDEG
nup214_rice                         QENGDDNVILGFGVENVSLFQKITVTVGPE---QKEVAPQHILLYLTGEG
nup214_tetrao                       AVQ--GRVQTSQVLSLFGVK-PMEKQLQEK------KDSDPIMAGILEEI
nup214_S.kluy                       TDN--DTNPVGIALDISTAG-DVVQPCSGV----DRAKNLPLIYVLNNEG
nup214_candiG                       TDE--DTTPIGMCLDFSTVG-EIPEPCPGV----DNTDSLPLVYSLTNEG
nup214_kluyver                      TDN--DTQPIGMALDVFSSG-TVYEPCSGV----EAADNLPILYVLTNLG
nup214_ciona                        QDI--EPSPLGGAIITTMKD-RLIIDDSQD------CEPMPVLCLLSNSL
nup214_apis                         TE----SYPVGLAIDKSAVR-KLPWGADST-----LPHPVPILHILATSG
nup214_spombe                       KDS--DSSPTALVMDFTATD-RISKPLDPT-EAPADCSPLPIVWVFNDEF
nup214_yarrow                       DTS-----AIGIGLDVTSKD-DVDTPIPGA----STSDPLPLLWILNNEG
nup214_ustil                        DETS-DTAPVAIDFDLTSTDEVDDPNAVARGDGKTKMSAVPILYVYTSDG
nup214_candiA                       SGD--DCSPVGFGVSLNELTSKVLEPCPGA---DEVTGVLPRIYTLLHTG
nup214_debaryomyces                 TGD--DASPIGLGLDLTCLESVITEPCSGID---EAKGTLPKLWCLTHEG
nup214_pichia                       ADV--DTSPVGMAVDLRAFEAVVKEPCSGV---EEVKGKLPKVYTLLHTG
nup214_phytophthora                 DEE---SFPMGFAINLNSTT---PVPVDED-----SFPPVPIVSCTNTEG
nup214_monos                        DKR-HKAARASVALEAMDDELDGGQRGPSN----GGTAKRAALETDSHMQ
nup214_leishmania                   LSR---PSPSSVAAAPSPSSTSVSPAPPAQ--------PCSSSTAFKPGG
nup214_ostreo                       DEN---NYVTGLGLDLTGAGGTMLNPQDKS---APELAKGPAIVFSTTDG
nup214_toxoplasma                   VAS---SLLAAGPIRRRGSE-ARATPASGP--------PVPVLRLHPRRD
nup214_dictyo                       LG---MQLITCYPTQPKNLNGIQKYTTNGT------FPPVPILLIVDDSA
nup214_naegleria                    NPTFSLGLVADFGYDYQIDNIKSKTDAAKH-------EASPLIHIYLSSG
nup214_celegans                     TGP---TTVVTVPTTVVTIPSTVVTSPITT--------PSTVVTVPSTVV
                                                                                      

nup214_anopheles                    QLVSFNVLNTMPN------VPNICSPPKPIQDLTGG----------AFPK
nup214_droso                        ELLSFNFLNVLPT------AVSVCSPPPPVADTSGQ----------FKPL
nup214_rattus                       VLCPFYMINQNPG------VRSLIKTLELISAEGERQPKSSG----SFPS
nup214_mus                          VLCPFYMINQNPG------VRSLIKTLELISTEGERQPKSSG----SFPG
nup214_homo                         VLCPFYMINQNPG------VKSLIKTPERLSLEGERQPKSPG----STPT
nup214_gallus                       VLCPFYMINQNPG------VRSLLVTPEPLPAAGERAPKSPG----STVT
nup214_xenopus                      VLCPFHVVNLNQG------VKPLTTSPEQLSLDGEREMKVVGGTAVSTPP
nup214_danio                        VLCPFSLLNLNPG------VKQLNATAVPLVV------------------
nup214_populus                      --------------------------------------------------
nup214_arabidopsis                  KLVMFNVASVAGR------PASSDTDLASSSDIEDAYTPLIED---DLSK
nup214_magna                        VLSVWWIVYNES-------IRQGTTYPGMAAAQSTN-GAAAP-------A
nup214_gibberella                   VLCAWWVVYNDS-------IRQGTSYPHLAAVEGTAPATPAP-------A
nup214_neurosp                      VLSAWWIVYNDS-------IRNGTTYPGLAVMDSNKPAQQAQPQPAFGAS
nup214_aspergillus                  VLCSWWFVYNES-------IRQKVPYDGLTSAKTQVPPALQS------QS
nup214_cryptococcus                 VIISFDVRNPDAGPYSGMITARDISSAGAPAEDAMDIGAEPSS----VPT
nup214_S.par                        SLQIVGLFHVAA-------IKSGHYSINVDSLENDKSSSP-TSKNIAVAG
nup214_scerev                       SLQIVGLFHVAA-------IKSGHYSINLESLEHEKSLSP-TSEKIPIAG
nup214_s.mik                        SLQIVGLFHVAA-------IKGGYYSINIDSLENERSRSP-APEKITVVE
nup214_S.kud                        NLQIVGLFHATS-------IKTGHYNVKLESEENERPASPSTSEKITLVG
nup214_S.bay                        NVQIVGLFHVAA-------IKNGNYNVKLESKESEMPTSG-SSLPFAAPS
nup214_S.cas                        TLQIEGLYHASA-------LKQGKFNVPEISTTTNLNSLKISDNNPVLAS
nup214_rice                         KLNIYYLARISDPSE----LPQTKLSAIEDSDVMKEISPVTVSGKEFTPS
nup214_tetrao                       AHFQTELDDLKTR------SARTDFKVGTTEEMKELRNESENLHIFTLEI
nup214_S.kluy                       VLQIFALFHASG-------IKSGEFSMDATTQYWKDSMASTKN-----SS
nup214_candiG                       FLQINGFYHTGL-------IKAGKYDIKLLGERIYSIYEQDGGEVEEGKN
nup214_kluyver                      ELFCWALFHHSA-------LQNSSFTLEPTKTQYVQSFEILSHKIESGSS
nup214_ciona                        QLSLFHIINLQGG------YPNLITEAKELTLDGERTLVPTVGQAESTST
nup214_apis                         QLCSFHMVNLTPN------CPPINCPPTEIIGTP----------------
nup214_spombe                       QLVAYRIFYADA-------ISKSIDYPEMNVIKDKNKD-----------S
nup214_yarrow                       RLAGWHIVSLDG-------IKQHTAGVEPLQKAISEAAKEASTAASLFGG
nup214_ustil                        VLLAYNVINTQQPFPG---MVTPSTTPAPSAVASASSTAAASIQAPAQAS
nup214_candiA                       NLISWWVFHKSA-------ILKKELSLENAIKASSTQTKEVSN-------
nup214_debaryomyces                 TLISWWIFDVHG-------LKNGKVNLQRALDYLKQEKVG---------S
nup214_pichia                       KLIAWWVFDKHG-------VLDGTVDLQRAYSAFPAVERDISS------S
nup214_phytophthora                 LLVNFAFVDTTVSEVDFVKSPSPFDKKATRAAAVISSGTSEVKTEVSVSP
nup214_monos                        ERIAQMTRELATQ-------RRDFESLSKRVQSESDEARQMAQRYEADRT
nup214_leishmania                   NACGGFLSSLPS-------AAALSANAPASSHPSPSASTAGTG-------
nup214_ostreo                       RITILKCANLDT--------EEARIGAQSIQTQLTLPTDSPPAMIQAGSS
nup214_toxoplasma                   SRSAAGSLLRQEE-------HLTVDQLQRLYLRCQPLRWRVRLRELFRQE
nup214_dictyo                       HFKFSNLFNINSK------NLSIIQSPKSIQQQQQQQQQEQQQQQQTPSL
nup214_naegleria                    FIVTYALTNCDEL------KKYPVVHASQSLTNLKIEELAEEKKEPIVEK
nup214_celegans                     TVPSTAVTKPSTV------VTAPSTVVTVPSTVVTKPNTVVTSSPTVATT
                                                                                      

nup214_anopheles                    AFPSMNQNVP----------------------AAAAPPPSSEISFAVP--
nup214_droso                        NMLLASEEEE----------------------QPAWAASPSKAPAATP--
nup214_rattus                       TPPSPQAPQN----------------------LDAPATAS-SPLPPVS--
nup214_mus                          TPSSPQAPQN----------------------LDAPATAS-SPLPPVS--
nup214_homo                         TPTSSQAPQK----------------------LDASAAAAPASLPPSSP-
nup214_gallus                       APTTP--PTS----------------------LKPDAVPAVAPAPSQP--
nup214_xenopus                      APLTSVSAPA----------------------PPASAAPRSAAPPPYP--
nup214_danio                        --------------------------------------------------
nup214_populus                      --------------------------------------------------
nup214_arabidopsis                  QSSEKHQQLN----------------------IAVQNDQKHLNTEKFST-
nup214_magna                        ATPAPATTSAF-----------------------GAS--TPGPSFGGS--
nup214_gibberella                   AQPAPAASASP-----------------------FAS--SGASAFGSA--
nup214_neurosp                      TTTAPAFGSST-----------------------TAAPAFGSSAFGAA--
nup214_aspergillus                  TQPQPAAQSPF-----------------------AQP------SFGSP--
nup214_cryptococcus                 STPSAPKPAAFG--------------------SASGSTAFGQSAFGNS--
nup214_S.par                        QEQKEKKKEQEREEKEE--------------NNEISKSSS-ANPFISA--
nup214_scerev                       QEQEEKKK-----------------------NNESSKALS-ENPFTSA--
nup214_s.mik                        QGKEEEKKEQE---KEK--------------DIQLNNSSP-DNPFVST--
nup214_S.kud                        QEEEEENKEKE---KKE--------------NMDLSASSASENPFISP--
nup214_S.bay                        TLEKKDMVEQE-QEKEE--------------NKEQGKSSPSDNPFISS--
nup214_S.cas                        QPSQSDVPFEE-----------------------QDETVPNTSPFNNT--
nup214_rice                         ATSSLDKSIRPD-------------------GAELSSVQPDRDLHGST--
nup214_tetrao                       KETTEVKPNH----------------------VQFNLVTSLQAKLRHS--
nup214_S.kluy                       DPTILEGNPFP---------------------EDLENLLKKTNRLSEP--
nup214_candiG                       DEPIGDFQPTIS--------------------EDKEEELKNSNNFELS--
nup214_kluyver                      SMEKEKVTLISPQDTKN--------------TITEVRKVPEQSSFFET--
nup214_ciona                        TATLGGKPKLS--------------------SKPSLLVTTSTPRSGLQ--
nup214_apis                         ----------------------------------PQIQTGFETSFIMN--
nup214_spombe                       TVRASNNEN-------------------------IPTPDKQASPFVKN--
nup214_yarrow                       DGGSSQQKTAS------------------------PSPFAAGPGTASP--
nup214_ustil                        STPAQSSPASSPFGSASAFGQPSVFGQSSAFGSKSAFASSATPAFGQSSA
nup214_candiA                       -----------------------------------EPAQTKSNPFGNT--
nup214_debaryomyces                 TKPSDKKEENS-----------------------INTKLLNSNASATS--
nup214_pichia                       ISVIKETPSSQ------------------------SEDSTTKGTFDGS--
nup214_phytophthora                 KKQISHTYGQNDENEFAESDGESSDEEEERKEEEEKARTTFRSMTSDGAD
nup214_monos                        KLLEQLEEAKR-----------------------QASKKSKPSTVDTA--
nup214_leishmania                   --------------------------------FGLGTSTAALGGIGTS--
nup214_ostreo                       PTLTPAKPSFGFG---------------------SAPPATPTLAFTAS--
nup214_toxoplasma                   VESAGAVGVVG----------------------DALSGAPQDRATGHK--
nup214_dictyo                       FQSQTPSLFQ-----------------------QQKPQQPSSSLFQTTQT
nup214_naegleria                    VEITPTIEEKP----------------KDSPVPEQKNITEVISPVKEEKP
nup214_celegans                     PTTVVTTPST--------------------------VVTVPSTVVTVP--
                                                                                      

nup214_anopheles                    --------------NGATSTPAIAKSKSFFNA------------------
nup214_droso                        ---------------AASSDISFAFTPNTVTST-----------------
nup214_rattus                       ----AAPTATFPLPSAGGGPSVFSFGPSPFKSS-----------------
nup214_mus                          ----AAPTSTFPMPSAAGSPSVFSFGPSSFKSS-----------------
nup214_homo                         ----AAPIATFSLLPAGGAPTVFSFGSSSLKSS-----------------
nup214_gallus                       --------------PAGDGAAAFSFTPSTAKVP-----------------
nup214_xenopus                      ----------FGLSTASSGAPTPVLNPPASLAP-----------------
nup214_danio                        --------------------------------------------------
nup214_populus                      --------------------------------------------------
nup214_arabidopsis                  -------------EQRLPNENIFSKEFESVKSS-----------------
nup214_magna                        ---------------SALGAKPSPWGSSSAATPSAAP-------------
nup214_gibberella                   ---------------AQLGQKASPWGSASTAAP-----------------
nup214_neurosp                      ---------------PSLGAKTSPWGGGGAAAP-----------------
nup214_aspergillus                  --------------AAPSSFGTTGFGKPSAAP------------------
nup214_cryptococcus                 ---------------KPGTFGASAFGASSKPSTFGASPAFG---------
nup214_S.par                        ---------------NTSG-FTFLKK--QPATI-----------------
nup214_scerev                       ---------------NTSG-FTFLKT--QPAAA-----------------
nup214_s.mik                        ---------------NTSG-FSFLKK--QPTTV-----------------
nup214_S.kud                        ---------------NTSGGFSFLKK--QQATT-----------------
nup214_S.bay                        ---------------NTSG-FSFLKKE-QSSTS-----------------
nup214_S.cas                        ---------------SAFSMSSVQPKSGKLESS-----------------
nup214_rice                         ---------------DMKNSSPVSKAKEIVASSPAPAS------------
nup214_tetrao                       --------------FPFLSHSQSLYGDISTLNT-----------------
nup214_S.kluy                       --------------KNSTDKVKNLPDIFKTTG------------------
nup214_candiG                       -------------KKSPFSGLDKLSKKPSFSSMTLQID------------
nup214_kluyver                      ---------------TNSFAKGFSFTPKNMTDS-----------------
nup214_ciona                        -------------PRPINANESLMVSPLQPRID-----------------
nup214_apis                         ---------------GLATSTPLSKQPENISER-----------------
nup214_spombe                       -----------------LSSTSSPFSQS----------------------
nup214_yarrow                       ---------------FAAGASPFAADASPFAAG-----------------
nup214_ustil                        FG-----------STSATTSPSPAFGGAASKPSSG---------------
nup214_candiA                       --------------------------------------------------
nup214_debaryomyces                 ----------------SSENPGQSINQPLSNTP-----------------
nup214_pichia                       ---------------IGFGSSSTRFGSS----------------------
nup214_phytophthora                 HITREVFPKLFKAMGATYDEEEHTRTIESLEKDGKIYENDFVTWYVNWIF
nup214_monos                        ---------------HSHGPSPFAALEKLQAR------------------
nup214_leishmania                   ---------------SLGEKPAERAGAAAAATG-----------------
nup214_ostreo                       -----------SPAATAASTPAFSFKPTETSAT-----------------
nup214_toxoplasma                   ---------------SGQGSQVDTEGVVSVQDD-----------------
nup214_dictyo                       PAP-------SLFQQPQQTPTTSIFQQPKAPTTSIFQ-------------
nup214_naegleria                    ----------VETIIPEVKKSPEVTKQPSFEQPK----------------
nup214_celegans                     --------------TTVVTNPSTVVTAP----------------------
                                                                                      

nup214_anopheles                    -------------------GVGAEAVQKSPINLFGGAGGTAA--------
nup214_droso                        -------------------PAPSKDKQPSLFSGFGAAAAKAP--------
nup214_rattus                       --------------------SIPGEPPPYPTGSDSSRAAPAS--------
nup214_mus                          -------------------ASVTGEPPLYPTGSDSSRAAPGS--------
nup214_homo                         -------------------ATVTGEPPSYSSGSDSSKAAPGP--------
nup214_gallus                       -------------------SSTGSELPPYPFATDTSKQVLAPSLT-----
nup214_xenopus                      -------------------AATPTKTTSQPAAAATSIFQPAGPAAGSLQ-
nup214_danio                        --------------------------------------------------
nup214_populus                      --------------------------------------------------
nup214_arabidopsis                  -------------------VSGDNNKKQEPYAEKPLQVEDAQQSMIPRLS
nup214_magna                        ------------AFGKTAFGSAGGDSGKSAFGSPAFGSTSALGSSSTTSA
nup214_gibberella                   --------------------STGG----AVFGSSGFGN------------
nup214_neurosp                      -----------------------------AFGSSSFGS------------
nup214_aspergillus                  -----------------------------AFGSPSVPG------------
nup214_cryptococcus                 -------------QTSAPDATAGSSSPSAAFGQSAFGSSAKPSAFGTSAL
nup214_S.par                        --------------------NSLQSQSSSTFGAPSFGSSAFSFDL-----
nup214_scerev                       --------------------NSLQSQSSSTFGAPSFGSSAFKIDL-----
nup214_s.mik                        --------------------SNLQSQSSSAFGAPSFGSLPFSFDS-----
nup214_S.kud                        --------------------NSLQSQISSAVGAPSFGSTPFSLNS-----
nup214_S.bay                        --------------------NGLQSQNASAFSASSFGSPAFSFSS-----
nup214_S.cas                        --------------------SPALSNNTTLFGNINKPNEENPFTS-----
nup214_rice                         -----------------FLAPASNLKPGISFSFSTANSVSLSPAGSN---
nup214_tetrao                       ---------------HLLEGFAGAEEAKTQTEMRSNRNYRQLLYKKPLD-
nup214_S.kluy                       -------------------MESFIKDKPPTDNSDPVSTTANPFSN-----
nup214_candiG                       -----------------DEVKKNDTNKTFEFGKTSFGKPGFGTNSSNNFG
nup214_kluyver                      ------------------TNAESEGSQNPLLSSGSSPAFGKP--------
nup214_ciona                        -------------------NQPKKEAPLSQKALISSFTNLAPK-------
nup214_apis                         --------------------------------------------------
nup214_spombe                       ----------------------------SAFGNFKFG-------------
nup214_yarrow                       ------------------ASGSPFAAGASKLSFSNFKNPTLP--------
nup214_ustil                        ------------FGFGAFSSAANNGKPTSAFGSTGFGFVSAPTANKDGAK
nup214_candiA                       --------------------------------------------------
nup214_debaryomyces                 -------------------------NDKTGFGASAFG-------------
nup214_pichia                       --------------------TGANEVAGGAFGSTSGAFGN----------
nup214_phytophthora                 GDDESESDEEVDVSAVESKPAEMKSKEEIAAAFSKFTAKEGSWKCAVCMV
nup214_monos                        --------------------------------------------------
nup214_leishmania                   --------------------------------------------------
nup214_ostreo                       ---------------------PVASTPTFSFKPPEATATPPPASTPAFSF
nup214_toxoplasma                   ---------------------LRRMDDSAGRGTSSGPDTASG--------
nup214_dictyo                       --------------------QQQQAPTTSIFQQQQQSPTTSILQQQQAPT
nup214_naegleria                    ------------------IQFNPVTNNTSNLGGFSFGNTNTSNTFNFN--
nup214_celegans                     --------------------------------------------------
                                                                                      

nup214_anopheles                    ----------------------------------------PGQQQQQQQP
nup214_droso                        ----------------------------------------APQLSFGTAP
nup214_rattus                       ---------------------------------------GTPTFSFAPPS
nup214_mus                          ---------------------------------------GTSTFSFAPPS
nup214_homo                         ---------------------------------------GPSTFSFVPPS
nup214_gallus                       ---------------------------------------GAATFSFSSAS
nup214_xenopus                      -------------------------------------PPSLPAFSFSSAN
nup214_danio                        --------------------------------------------------
nup214_populus                      --------------------------------------------------
nup214_arabidopsis                  ----------------------------------------GTSFGQLPMS
nup214_magna                        F------------------------------------GSTSTLGSSSATP
nup214_gibberella                   -------------------------------------------AAPSAAP
nup214_neurosp                      -------------------------------------------APAAAAP
nup214_aspergillus                  ----------------------------------------TPQQPSFGKP
nup214_cryptococcus                 G---------------------------------------ASGASAFGQS
nup214_S.par                        ----------------------------------------SSAPSANSGV
nup214_scerev                       ----------------------------------------PSVSSTSTGV
nup214_s.mik                        ----------------------------------------SSTPSVKSDT
nup214_S.kud                        ----------------------------------------SLVSSGTSGT
nup214_S.bay                        ----------------------------------------LSTPSVNSGT
nup214_S.cas                        ----------------------------------------KSKGSSQAGS
nup214_rice                         ---------------------------------------TSSELGSSWQQ
nup214_tetrao                       ---------------------------------------PRSEEQLKEIR
nup214_S.kluy                       ---------------------------------------TNSSSPFANVP
nup214_candiG                       ----------------------------------------SVSLDSADNK
nup214_kluyver                      ----------------------------------------AFGQATFGQV
nup214_ciona                        ----------------------------------------ATTPPVGKSP
nup214_apis                         ------------------------------------------SKPISSGN
nup214_spombe                       -------------------------------------------QATSFDK
nup214_yarrow                       ----------------------------------------DEKPKSENTP
nup214_ustil                        SNTTSVDAPKNDTSATTAKAPASAFG-----ASAFGAKPAGSAIGSSSPA
nup214_candiA                       ------------------------------------------------PS
nup214_debaryomyces                 -------------------------------------------------T
nup214_pichia                       -------------------------------------------LLTSDKT
nup214_phytophthora                 SNGPD------------------------------AMKCSACETPNPAAP
nup214_monos                        ------------------------------------------ATQFQRDV
nup214_leishmania                   --------------------------------------------TGHTRA
nup214_ostreo                       KP-----------------------------------AEAASTPAFSFKP
nup214_toxoplasma                   ----------------------------------------SASCDKSEKE
nup214_dictyo                       TSIFQ-----------------------------------QQQQQQQSTQ
nup214_naegleria                    ----------------------------------------AVTKPTQPNI
nup214_celegans                     --------------------------------------------STVVTV
                                                                                      

nup214_anopheles                    KPAAPAIAPTFGKQITFGASP-------------------GAGMQQQ---
nup214_droso                        TSSP----VSFGAPTTNAAKP-----------------------------
nup214_rattus                       -KGTLAPTPAVAPVPTSAAPF-------------------TFGSS-----
nup214_mus                          -KGSLASTPAVAPVATSAAPF-------------------TFG-------
nup214_homo                         -KASLAPTPAASPVAPSAASF-------------------SFGSS-----
nup214_gallus                       PKASITPAPSVGTTAATATSF-------------------SFGSI-----
nup214_xenopus                      -NAANASAPSSFPFGAAMVSS------------------NTAKVSAP---
nup214_danio                        --------------------------------------------------
nup214_populus                      --------------------------------------------------
nup214_arabidopsis                  LGYDTNKFAGFGPALPVSEKLQK----------------DIFAQSNSMH-
nup214_magna                        AFGSTSTLGGASVSPAFGQSS-------------------ALGGGMG---
nup214_gibberella                   AFGKPSAIG-------FGQSS-------------------QLG-------
nup214_neurosp                      AFGAPSALGGPAAAPAFGQSS-------------------MIG--MG---
nup214_aspergillus                  SFGTPAFGTSAFGAPAFGAPA-------------------ALG-------
nup214_cryptococcus                 SAPIGSTSNAASPASAFGAAKP------------------AFGGFGQQ--
nup214_S.par                        VSTEQSTAGSTFAKPAFGKP--------------------AFG-------
nup214_scerev                       ASSEQDATDPASAKPVFGKP--------------------AFG-------
nup214_s.mik                        APTNQNTTGASFAKPVFGKP--------------------AFG-------
nup214_S.kud                        ATNDLSTAG-----AAFGKP--------------------AFG-------
nup214_S.bay                        ASNEQSTTGTAFGKPAFGKP--------------------TFG-------
nup214_S.cas                        FFNFGSKTDSPFTKLNSNND--------------------QKA-------
nup214_rice                         SSSSNFVNNQLGKGSIPSTQPVG-----------------AFGGSQN---
nup214_tetrao                       KLYQYVIFAVDDVNDVLDAEWEK-----------------HLEK------
nup214_S.kluy                       KFSSTAFDSSAKDTTSHGSG--------------------PFG-------
nup214_candiG                       SIFSKTSTETNSTEPAFGKP--------------------AFG-------
nup214_kluyver                      TSSQATPGQSAFGQPAFGLP--------------------TFG-------
nup214_ciona                        SVVESKQETRGLKILSRTDSL-------------------NVG-------
nup214_apis                         IFNKFGQGSNFVVQPSTEKLK-------------------QEQ-------
nup214_spombe                       GLSTDASSGAKSNTPVFGQPS-------------------TFG-------
nup214_yarrow                       TFGSSKFGDMKFGNSSFGSSS--------------------FG-------
nup214_ustil                        PVSTSTAAPSAFGSPAFGQAATG--PAFGQSSAFGQTSAPAFGSSSGFGS
nup214_candiA                       SVFSAPASKSAFGQTGFGGSE-----------------------------
nup214_debaryomyces                 SKIGSSSSGAAFGSTGFGSTG-----------------------------
nup214_pichia                       PSKTAEEGPTLFGSVAFGSAA-----------------------------
nup214_phytophthora                 KTIAPVTTASANSAGSIGSGG------------------FSFAVSTGSD-
nup214_monos                        KAGTLAPDSASKLLSELREQQ-----------------------------
nup214_leishmania                   ETVNASSASTSPKAPTFENPFP----------------------------
nup214_ostreo                       AEAASTPAFSFKPAEAASTP--------------------AFS-------
nup214_toxoplasma                   SAASNGPQGSASGVPEGMKAG-----------------------------
nup214_dictyo                       QQQKPKTIPTISPIKSMSTTFTN---------------------------
nup214_naegleria                    TFPTVAAQPKPIIPPTTQPTLP----------------EPNIQKQP----
nup214_celegans                     PTTVMTSRSTVITTPTTGGSS-----------------------------
                                                                                      

nup214_anopheles                    -------------------------GVGGETKPSPFAGFSTPAGGGGGGG
nup214_droso                        --------------------------------TTPFGGFGTQATNTAMGS
nup214_rattus                       -------------------------GFKPPLESTPMS----SAPNTGMKP
nup214_mus                          --------------------------FKPTLESTPMS----STPNTGMKP
nup214_homo                         -------------------------GFKPTLESTPVPSV--SAPNIAMKP
nup214_gallus                       -------------------------NLKPSAESSPGLPH--STAPAAQKS
nup214_xenopus                      ----------------------PAMSFQPAMGTRPFSLATPVTVQAATAP
nup214_danio                        --------------------------------------------------
nup214_populus                      -------------------------------------------------M
nup214_arabidopsis                  --------------------------LQANVESKSTAAFFGSPGLQNAIL
nup214_magna                        -----------------------AKSSPWAT--GGTSAATPAFGQ----T
nup214_gibberella                   -----------------------SKSSPWASAAGGAPAAAPAFGQ----S
nup214_neurosp                      -----------------------VKASPWAS--GGTGTGSAGTSG----K
nup214_aspergillus                  -------------------------------------SNAPKFGQ----S
nup214_cryptococcus                 ----------------------SNQPTAFSQSSFGSSTAPSAFGQPSSPS
nup214_S.par                        -----------------------------------GVAEESSTSS----S
nup214_scerev                       -----------------------------------AIAKEPSTSE----Y
nup214_s.mik                        -----------------------------------TVSKETSTSG----S
nup214_S.kud                        -----------------------------------SAAKEPSASG----T
nup214_S.bay                        -----------------------------------ASTKEPSIPT----S
nup214_S.cas                        -----------------------------------DSS--SSFSF----S
nup214_rice                         -------------------------SKKDGNLSFNKSSVFTSDGSTLVKP
nup214_tetrao                       ---------------------------KKKQRHMIVPGRENLYTTLANNQ
nup214_S.kluy                       ---------------------------------------KPTFGN----L
nup214_candiG                       ---------------------------------------KPAFGALS-DI
nup214_kluyver                      ----------------------------------KPVSSQPTSGQ----S
nup214_ciona                        ------------------------------------KGIPQPEKSVPPVE
nup214_apis                         ----------------------------------------KSEHTNIGIK
nup214_spombe                       --------------------------------------QAPVFGQP---S
nup214_yarrow                       -----------------------------------------SSGPGGSGG
nup214_ustil                        TSA----------FGSTSAFGAKSAFGSAPVSFSSFDSKTDASSSTNSGS
nup214_candiA                       --------------------------------------ASSGFGT----T
nup214_debaryomyces                 ------------------------------------------FGSSSSGS
nup214_pichia                       ----------------------------------------PTSQP----A
nup214_phytophthora                 -----------------------SKPSSFSFGVTPAAGFSAADATKSTGF
nup214_monos                        -----------------------------------------KQQAGALRL
nup214_leishmania                   ---------------------------------------TPPADASTSAN
nup214_ostreo                       ----------------------------------FKPAEAASTPPPASTS
nup214_toxoplasma                   ---------------------------------------EDRVTNQGSTE
nup214_dictyo                       ---------------------------------------SVSTAPSQKQQ
nup214_naegleria                    ---------------------------LAQPRSNVMEKITPNVTTGIVDK
nup214_celegans                     ---------------------------------------PSTAGTSLAST
                                                                                      

nup214_anopheles                    GTTFGGGTTAGGLPTMSAPPFQAAMAAMG---PPPQQSAS---SRPSADA
nup214_droso                        MFSASGANAFGGM-ALNKPAIASVTPRTA---APGSTVPA---TPASAPA
nup214_rattus                       SFPPSTSSVKVNLNEKFTAVASSAPVHSS-TSIPSVLPFS---SSPKPPA
nup214_mus                          SFPPSASSVKVNLNEKFTAVASSAPVHSS-TSTPSVLPFS---SSPKPTA
nup214_homo                         SFPPSTSAVKVNLSEKFTAAATSTPVSSS-QSAPPMSPFS---SASKPAA
nup214_gallus                       SFAPSASSVKVNLNEKFTAVDTSSPTTSSGPTSSTMFSFS---TTSKTVS
nup214_xenopus                      GFTPTPSTVKVNLKDKFNASDTPPPATIS---SAAALSFT---PTSKPNA
nup214_danio                        --LPCCSSRHCIL---------HLPIISN------ILHCC---PAP----
nup214_populus                      TYPQERKRE------------------------RKKGSTNV--HVGAANV
nup214_arabidopsis                  QSPQNTSSQPWSSGKSVSPPDFVSGPFPSMRDTQHKQSVQS--GTGYVNP
nup214_magna                        GLGSTPSGGTGKIFG----GGASSTPASGSGFSAFANKGG---FGSLASG
nup214_gibberella                   GFSSFANNNNTSPFGKAAADGQSATPTSG-GFASFASKGG---FASMSNK
nup214_neurosp                      VFGGGAASSSGGFAS------FASTPTPFTSFAGKSEGSA---FGSLAGN
nup214_aspergillus                  GFG-QSSTPVKSLFG----ASGAPAGGGFGSFANVSGGGG---FASLATS
nup214_cryptococcus                 AFGGKSAFGQPAFGQTDKSASPAPSAFGTSTTPSAFGKPGN--PASLASS
nup214_S.par                        AFG-KPSFGTPSFGSGNASAEP--STSGSAFGKPSFGTPS---FGSGNAS
nup214_scerev                       AFG-KPSFGAPSFGSGKSSVES--PASGSAFGKPSFGTPS---FGSGNSS
nup214_s.mik                        AFG-KPAFGT-------VSKET--STSGSAFGKPSFGTPS---FGSGISA
nup214_S.kud                        AFG-KPSFGTPAFGSGVTAAES--STSGSAFGKPSFGTPS---FSP--AA
nup214_S.bay                        AFG-KPSFGTAAFGSGVAATEP--SASAPAFGKPAFGKPA---FGA--AV
nup214_S.cas                        SFGNKLTSEPKSFGQPSSTLTFGNSASEATNTTPTFGTPA---FGS----
nup214_rice                         GERNEPGFGSHPLQSSYTTDKKVPSSVGLSSKSSPSISPIK--PSSAGPS
nup214_tetrao                       YIINQQKNRLDQLVKELISLRLYNKAAAQTATGNIATSAS---LDSELES
nup214_S.kluy                       SLGEGTKPIAG--------QPTFASLSEGKKATPAFGTPA---FGQTGFD
nup214_candiG                       KLSPSNEPVINDNTTPPSNISK-NDAGSSAFAKPTFGNTA---FGSLSSS
nup214_kluyver                      AFG-QPAFGEPAFGKP---ASSQPTSGQSAVGQPAFGQPA---FGEPAFG
nup214_ciona                        SLKHNVKPAFTGATNIKGISSTINPAEVGLKRTPVLNKAR---ERMSSYS
nup214_apis                         LLEPSKEIQPQEIDKLDVKLTSVKEIIMQEPMESNSSADY---FAYRAYI
nup214_spombe                       AFGQAPVFGQPSAFGQSSFSFGTSNMNQKLDFGTFKSPLS----GAATGE
nup214_yarrow                       AFGAKVTFGSGSNPKEPSPVPEAQSTQPTSTPTIQKMDDD---SDDEGHN
nup214_ustil                        AFGGFATKSGNGFESSASPSSTSVFGNGGKLETKSTDPPAG--LFGSNAQ
nup214_candiA                       GLGQKPEATS------------------------AFGTTG---LGQKVES
nup214_debaryomyces                 GTGTSTGFGSTGFGSFSKPSESFGSTGFGGSKKSSESGFGS--SGFGSSG
nup214_pichia                       AFGSSPQASKPVASG----IGATPAFGSVGFGAPSFGSTSF--VNANSSV
nup214_phytophthora                 SFGAASTSTGFSFSSNTAPSGTGFKFKAATSSTASTATSSVS-FGGDTSG
nup214_monos                        NAGDKDGLKEKDQQRALTLANEVGRLLDEVAKSVTTAPKNG--PASTTPR
nup214_leishmania                   PFSFGGSANANAVAATKPQDTSSDKPTTSASTSTFGGASSSF-PAVASAA
nup214_ostreo                       AFSFKPPEPAKTPLASSTPAFSFKSPEPLAFPTASPASAPAFSFKSPEPA
nup214_toxoplasma                   GTSPVKGGLFGSLGQMDTKTSFATERRGGILETSKELPATG--FGESVAA
nup214_dictyo                       QPSQQPSQQQQSQQQPFKRQNSAPTPISTPISTPIKNELSG--NSNVYPN
nup214_naegleria                    NMIQSLNNFSSNLTSVNAESGVFKNDIKPIIGKPLKHEPIN--QIPLIPK
nup214_celegans                     AVTTETSIGSSSTPLPSQSTSLSMSSLSTYTPSSSTAGATS---PATQQS
                                                                                      

nup214_anopheles                    NKPLVTVPPSYVPAV-----------------------------------
nup214_droso                        NKPLYTVPLTFTP-------------------------------------
nup214_rattus                       SGPL-SHPTPLPASPSSMPLKPSVSPS-----------------------
nup214_mus                          SGPL-SHPTPLPASSSSMPLKSSVSPS-----------------------
nup214_homo                         SGPL-SHPTPLSAPPSSVPLKSSVLPS-----------------------
nup214_gallus                       GGPL-SQPVTLSASP-TTPLKTSTPAP-----------------------
nup214_xenopus                      TVPVKSQPTVIPSQASVQPNRPFAVEA-----------------------
nup214_danio                        -----SHIILLSPAP-----------------------------------
nup214_populus                      PGDLGGKPFLVKDTAGESTCS-----------------------------
nup214_arabidopsis                  PMSIKDKSVQVIETGRVSALSNLSPLL-----------------------
nup214_magna                        GGDNNSGSIFGAG-K-----------------------------------
nup214_gibberella                   G---NS-SVFGSGSK-----------------------------------
nup214_neurosp                      N---SGGSIFGSK-------------------------------------
nup214_aspergillus                  K--PSEGSPFGKL-------------------------------------
nup214_cryptococcus                 AFGTSSPSAFGQSNKPASVAPSAFGTS-----------------------
nup214_S.par                        AEPSTSGSAFGKP-------------------------------------
nup214_scerev                       VEPPASGSAFGKP-------------------------------------
nup214_s.mik                        DQPSSSGSAFGKP-------------------------------------
nup214_S.kud                        KEPSASGSAFGKT-------------------------------------
nup214_S.bay                        SESSASESAFGKS-------------------------------------
nup214_S.cas                        ---TAPVPAFGTP-------------------------------------
nup214_rice                         STGFRTGNLEAFPTS-----------------------------------
nup214_tetrao                       LRKALLESKLDSTPP-----------------------------------
nup214_S.kluy                       KPATTNATATTEAP------------------------------------
nup214_candiG                       AN-SENNNINNSP-------------------------------------
nup214_kluyver                      KPASSQPTSGQSA-------------------------------------
nup214_ciona                        GPEGDSLADSLFNEVN----------------------------------
nup214_apis                         EERNLFEKELCNR-------------------------------------
nup214_spombe                       AKTNLEKAVTSAS-------------------------------------
nup214_yarrow                       FKFDESMADDLEP-------------------------------------
nup214_ustil                        KSAPSPASAFGSSASTFGQGSFSAFAANKAAED-----------------
nup214_candiA                       KSGSGNSAVIQNP-------------------------------------
nup214_debaryomyces                 FDTTGFGSNTSES-------------------------------------
nup214_pichia                       IPTASLKSTFSN--------------------------------------
nup214_phytophthora                 STDATSTSKTAAAVDSLVKDTEPASPK-----------------------
nup214_monos                        RRPLRSHLTVQVAAR-----------------------------------
nup214_leishmania                   PRTAEAKPSVFG--------------------------------------
nup214_ostreo                       KPPVSPTPVVSQPTS-----------------------------------
nup214_toxoplasma                   AGTTPQSSLFAGAR------------------------------------
nup214_dictyo                       STLKKYMQKIENTSN-----------------------------------
nup214_naegleria                    TKPSQNPSKPSSSIS-----------------------------------
nup214_celegans                     TKPTIGTSMSSG--------------------------------------
                                                                                      

nup214_anopheles                    --------------------------------------------------
nup214_droso                        --------------------------------------------------
nup214_rattus                       --------------------------------------------------
nup214_mus                          --------------------------------------------------
nup214_homo                         --------------------------------------------------
nup214_gallus                       --------------------------------------------------
nup214_xenopus                      --------------------------------------------------
nup214_danio                        --------------------------------------------------
nup214_populus                      --------------------------------------------------
nup214_arabidopsis                  --------------------------------------------------
nup214_magna                        --------------------------------------------------
nup214_gibberella                   --------------------------------------------------
nup214_neurosp                      --------------------------------------------------
nup214_aspergillus                  --------------------------------------------------
nup214_cryptococcus                 --------------------------------------------------
nup214_S.par                        --------------------------------------------------
nup214_scerev                       --------------------------------------------------
nup214_s.mik                        --------------------------------------------------
nup214_S.kud                        --------------------------------------------------
nup214_S.bay                        --------------------------------------------------
nup214_S.cas                        --------------------------------------------------
nup214_rice                         --------------------------------------------------
nup214_tetrao                       --------------------------------------------------
nup214_S.kluy                       --------------------------------------------------
nup214_candiG                       --------------------------------------------------
nup214_kluyver                      --------------------------------------------------
nup214_ciona                        --------------------------------------------------
nup214_apis                         --------------------------------------------------
nup214_spombe                       --------------------------------------------------
nup214_yarrow                       --------------------------------------------------
nup214_ustil                        --------------------------------------------KDKGAK
nup214_candiA                       --------------------------------------------------
nup214_debaryomyces                 --------------------------------------------------
nup214_pichia                       --------------------------------------------------
nup214_phytophthora                 --------------------------------------------------
nup214_monos                        --------------------------------------------------
nup214_leishmania                   --------------------------------------------------
nup214_ostreo                       --------------------------------------------------
nup214_toxoplasma                   --------------------------------------------------
nup214_dictyo                       --------------------------------------------------
nup214_naegleria                    --------------------------------------------------
nup214_celegans                     --------------------------------------------------
                                                                                      

nup214_anopheles                    ------------------------QQQPPNNGNVAARPQTTAAP------
nup214_droso                        ---------------------------------VDTKPATSAPP------
nup214_rattus                       -------PSVGRSAQTAPSSAPSTGQKSPRVNPPVPKSGSSQAR------
nup214_mus                          -------PAAGRSTQTAPSSAPSTGQKSPRVNPPVPKSGSSQAK------
nup214_homo                         -------P-SGRSAQGSSSPVPSMVQKSPRITPPAAKPGSPQAK------
nup214_gallus                       -------AAMARPAQNVP--AASLLQKTAKTTPSAAKPGSTQGKS-----
nup214_xenopus                      -------P------QAPSSVSIASVQKTVRVNPPATKITPQPQR------
nup214_danio                        --------------------------------------------------
nup214_populus                      -------------------------------PPLDAEQRGLIVP------
nup214_arabidopsis                  ---------------GQNQDTNEGVEKIEPIPSIRASQLSQQVKSSFE--
nup214_magna                        --------PSGS-FASTSQDTGMNQSTSFP-------PPASK--------
nup214_gibberella                   --------PAGSPFGSAS-----NADTAFP-------AKAS---------
nup214_neurosp                      --------PAESKSIEVS----MDSDTAFP-------PPAAKP-------
nup214_aspergillus                  --------PSENPFGKSSVFGAQSETTAFT-------PQKTEES------
nup214_cryptococcus                 ----TSTTPAFTGFGPKPAVG--GSTSGFGRSAFGQKPEEEKKEGTSAFG
nup214_S.par                        ------------SFGTSSFGS---GNAS-------AEPSTSGSAFGKPSF
nup214_scerev                       ------------SFGTPSFGS---GNSS-------AEPPASG--------
nup214_s.mik                        ------------SFGKPSFGTPSFGNPSSDSEKVFAEPSTPS--------
nup214_S.kud                        ------------SFGAPAFGS---GVTA-------AESSTSG--------
nup214_S.bay                        ------------SFGTPAFGT----TTN--------DPPTSG--------
nup214_S.cas                        ------------AFGAPAFGTTTAAPAFG--------TPAFG--------
nup214_rice                         --------------RGSPLPQESIDKPHDRTHAVVDHSKNFKLG------
nup214_tetrao                       ------------KTKSKSPITKISPAKLSQLRNFLSKGQMPPVR------
nup214_S.kluy                       --------------------------------------------------
nup214_candiG                       -------------FGKPAFGSTGFGSSS----------------------
nup214_kluyver                      -------------FGQAAFGP-----------------------------
nup214_ciona                        --------------------------------------------------
nup214_apis                         --------------------------------------------------
nup214_spombe                       --------------------------------------------------
nup214_yarrow                       --------------------------------------------------
nup214_ustil                        NSEQVSIANGKAGTNSFSFGGLGGMLDSSNDSAVLSRPPSKPGAESDQEV
nup214_candiA                       --------------------------------------------------
nup214_debaryomyces                 --------------------------------------------------
nup214_pichia                       --------------------------------------------------
nup214_phytophthora                 -------KAISHEYGQNDENEFAESDGESSDEEEERKEEEEKARTTFRSI
nup214_monos                        --------------------------------------------------
nup214_leishmania                   --------------------------------------------------
nup214_ostreo                       ---------SPKPIETVKPIESVSLQSVAPTPPRTTPPPKPATQS-----
nup214_toxoplasma                   --------------------------------------------------
nup214_dictyo                       ------------VYNGQSPISQQIRKNLKSIENYYQAIRRNSIE------
nup214_naegleria                    ------------SFKNDLAVIQSKSSKSKSDEKIQQLSKDTAKKVQDAR-
nup214_celegans                     --------------------------------------------------
                                                                                      

nup214_anopheles                    --------------------------------------------------
nup214_droso                        --------------------------------------------------
nup214_rattus                       -------------------------------------------------A
nup214_mus                          -------------------------------------------------A
nup214_homo                         -------------------------------------------------S
nup214_gallus                       -------------------------------------------------A
nup214_xenopus                      --------------------------------------------------
nup214_danio                        --------------------------------------------------
nup214_populus                      --------------------------------------------------
nup214_arabidopsis                  ----------------------------------------KSASHQQHKT
nup214_magna                        --------------------------------------------------
nup214_gibberella                   --------------------------------------------------
nup214_neurosp                      --------------------------------------------------
nup214_aspergillus                  --------------------------------------------------
nup214_cryptococcus                 Q-------------------------------------------------
nup214_S.par                        -----------------------GTPSFGSGNASAEPSTSGSAFGKPSFG
nup214_scerev                       --------------------------------------------------
nup214_s.mik                        --------------------------------------------------
nup214_S.kud                        --------------------------------------------------
nup214_S.bay                        --------------------------------------------------
nup214_S.cas                        --------------------------------------------------
nup214_rice                         --------------------------------------------------
nup214_tetrao                       --------------------------------------------------
nup214_S.kluy                       --------------------------------------------------
nup214_candiG                       --------------------------------------------------
nup214_kluyver                      --------------------------------------------------
nup214_ciona                        --------------------------------------------------
nup214_apis                         --------------------------------------------------
nup214_spombe                       --------------------------------------------------
nup214_yarrow                       --------------------------------------------------
nup214_ustil                        YG------------------------------------------------
nup214_candiA                       --------------------------------------------------
nup214_debaryomyces                 --------------------------------------------------
nup214_pichia                       --------------------------------------------------
nup214_phytophthora                 AADG-------------------------------------ADYIASELF
nup214_monos                        --------------------------------------------------
nup214_leishmania                   --------------------------------------------------
nup214_ostreo                       --------------------------------------------------
nup214_toxoplasma                   --------------------------------------------------
nup214_dictyo                       --------------------------------------------------
nup214_naegleria                    --------------------------------------------------
nup214_celegans                     --------------------------------------------------
                                                                                      

nup214_anopheles                    ---KRVDFSS--EDNNAIIRALTNDELNRFARELTEL-------------
nup214_droso                        ---QIADESLKPDDTEPIIKDMIALQIEAFSKDIQKQ-------------
nup214_rattus                       LQPPVTEKQRHQWKESDPVMAGIGEEIAHFQKELEEL-------------
nup214_mus                          LQPPVTEKQRPQWKDSDPVLAGIGEEIAHFQKELEEL-------------
nup214_homo                         LQPAVAEKQGHQWKDSDPVMAGIGEEIAHFQKELEEL-------------
nup214_gallus                       LSSAALDKPAHQWKDSDPVIAGIREEIAHFQKEMEEL-------------
nup214_xenopus                      --SVALENQAKVTKESDSILNGIREEIAHFQKELDDL-------------
nup214_danio                        --------------------------------------------------
nup214_populus                      -------------ENLLLQIKDMAEELDMLLECIDEP-------------
nup214_arabidopsis                  PLSTGPLRLEHNMSNQPSNINEMAREMDTLLQSIEGP-------------
nup214_magna                        -------------------TSSTPFGSSPFVLG-----------------
nup214_gibberella                   --------------------SSSPFGSTPFKLQ-----------------
nup214_neurosp                      -------------------TGGSAFGSSPFVLG-----------------
nup214_aspergillus                  -------------------KGAFGAGSSGFVLG-----------------
nup214_cryptococcus                 ---------SAFGGASGSAFGGSAFGTSAFGQKPASSPSPAPSTEVSKPP
nup214_S.par                        TSSFGSGNASAEPSTSGSAFGKPSFGTSAFGTTSND--------------
nup214_scerev                       -----------------SAFGKPSFGTSAFGTASSN--------------
nup214_s.mik                        -----------------SAFGKPSFGTSAFGTASSD--------------
nup214_S.kud                        -----------------STFGKPSFGTSAFGTVFSE--------------
nup214_S.bay                        -----------------SAFGRLAFGSSPFATTTEK--------------
nup214_S.cas                        -----------------TTNTAPAFGTTAFGTSTAG--------------
nup214_rice                         ----AMFDTEQDLSKKFYSINDMTKELDTLLSYIEKD-------------
nup214_tetrao                       -------------STAPANLSRSAFLSPKYYEDLDDV-------------
nup214_S.kluy                       ------------------SFGKLAFGQTGFG-------------------
nup214_candiG                       ------------------SIDKPTFGSTAFASTNTNS-------------
nup214_kluyver                      -----------------PTFGKPASSQPTSGQPAFGQ-------------
nup214_ciona                        ---------------------DFENEMKNFFSDFKMT-------------
nup214_apis                         ----------------------LEPQTWECGTEEERQ-------------
nup214_spombe                       --------------------GKASFTGFAPSQSTTSG-------------
nup214_yarrow                       --------------------TTEGDQTDQLLAALAKD-------------
nup214_ustil                        ------PASTDSSLKPAVQTPKSDAGSTLFSFDPSAT-------------
nup214_candiA                       -------------------QATSAFGTTGFGQKPQAT-------------
nup214_debaryomyces                 -------------------MDDNKFGNTGFGSSTASS-------------
nup214_pichia                       ----------------------YANTPSGFGASTAKA-------------
nup214_phytophthora                 PKLFKAMGATYDGEEHTNTMTDLEKDGKIYENDFVTWYVN----------
nup214_monos                        ------------------SNSFLEAQRQAVSREPS---------------
nup214_leishmania                   --------------------GGVTDALQGAAAAPVSS-------------
nup214_ostreo                       ---------------AAAPQSPVEKGMELLKRLSIG--------------
nup214_toxoplasma                   -------------------RLGDSGAQSLFGGTAAR--------------
nup214_dictyo                       ------------------GNKIHQTIKNGFLANHQNT-------------
nup214_naegleria                    ------VKFSLLKNVIENINNNQENDLKFIKQDISTIR------------
nup214_celegans                     -------------------PTTVAPGASTESTVLQSS-------------
                                                                                      

nup214_anopheles                    --------------------------------------------------
nup214_droso                        --------------------------------------------------
nup214_rattus                       --------------------------------------------------
nup214_mus                          --------------------------------------------------
nup214_homo                         --------------------------------------------------
nup214_gallus                       --------------------------------------------------
nup214_xenopus                      --------------------------------------------------
nup214_danio                        --------------------------------------------------
nup214_populus                      --------------------------------------------------
nup214_arabidopsis                  --------------------------------------------------
nup214_magna                        --------------------------------------------------
nup214_gibberella                   --------------------------------------------------
nup214_neurosp                      --------------------------------------------------
nup214_aspergillus                  --------------------------------------------------
nup214_cryptococcus                 AFAGFGQPK-----------------------------------------
nup214_S.par                        --------------------------------------------------
nup214_scerev                       --------------------------------------------------
nup214_s.mik                        --------------------------------------------------
nup214_S.kud                        --------------------------------------------------
nup214_S.bay                        --------------------------------------------------
nup214_S.cas                        --------------------------------------------------
nup214_rice                         --------------------------------------------------
nup214_tetrao                       --------------------------------------------------
nup214_S.kluy                       --------------------------------------------------
nup214_candiG                       --------------------------------------------------
nup214_kluyver                      --------------------------------------------------
nup214_ciona                        --------------------------------------------------
nup214_apis                         --------------------------------------------------
nup214_spombe                       --------------------------------------------------
nup214_yarrow                       --------------------------------------------------
nup214_ustil                        --------------------------------------------------
nup214_candiA                       --------------------------------------------------
nup214_debaryomyces                 --------------------------------------------------
nup214_pichia                       --------------------------------------------------
nup214_phytophthora                 --------------------------------------------------
nup214_monos                        --------------------------------------------------
nup214_leishmania                   --------------------------------------------------
nup214_ostreo                       --------------------------------------------------
nup214_toxoplasma                   --------------------------------------------------
nup214_dictyo                       --------------------------------------------------
nup214_naegleria                    --------------------------------------------------
nup214_celegans                     --------------------------------------------------
                                                                                      

nup214_anopheles                    -----------------------QRRNRALSVQIGQKEESAQMIRSLRE-
nup214_droso                        -----------------------KEQTKELLKGIAAPSALRAYAKRLDD-
nup214_rattus                       -----------------------KARTSKACFQVGTPEEMKMLRTESDD-
nup214_mus                          -----------------------KARTAKACLQVGTSEEMKMLRTESDD-
nup214_homo                         -----------------------KARTSKACFQVGTSEEMKMLRTESDD-
nup214_gallus                       -----------------------KARTSKACFQVGTPEEMKTLRTESDD-
nup214_xenopus                      -----------------------KARTSRACFQVGSEEEKRQLRTESDG-
nup214_danio                        ----------------------------------------------SDF-
nup214_populus                      -----------------------GGFRDACTVFLRSS--VEALEEGMGT-
nup214_arabidopsis                  -----------------------GGFKDSCAFILKSN--VEELEQGLES-
nup214_magna                        ------------------------TTFKAD---PKTANDNEKPATSGGG-
nup214_gibberella                   ------------------------SSFKPD---GSAKDDNAKPTG-----
nup214_neurosp                      ------------------------TTFKAD---LKTANDNEEPSEKKG--
nup214_aspergillus                  ------------------------STFKGD---GTAVNDAPKPEKPSG--
nup214_cryptococcus                 -----------------------TETFKSSPSPAPSANAEKNDFGLGGF-
nup214_S.par                        ------------------------ATNPGSVFGKAAFGSSSFAPATNGP-
nup214_scerev                       ------------------------ETNSGSIFGKAAFGSSSFAPANNEL-
nup214_s.mik                        ------------------------TTDSGSVFGKPAFGSS--------P-
nup214_S.kud                        ------------------------PTTTGSAFGKPAFGSSTLAFARNGQ-
nup214_S.bay                        ------------------------PFDSDSTTAKPA-ASALFPFSSKGN-
nup214_S.cas                        ------------------------TETKAPSFGSGASKAGEVSQPTFGK-
nup214_rice                         -----------------------GGFRDACITFQERP--LSMFEGDLQN-
nup214_tetrao                       ------------------------SSTSSLSQSLEPHPAHLELEEDELQ-
nup214_S.kluy                       ---------------------------------PFAQSTNSSPAFSKPS-
nup214_candiG                       ------------------------TSFGNPSFANIGSDNNSFGKPAFG--
nup214_kluyver                      ------------------------PAFGQPVSDQSAPSKPAFGKPTFGST
nup214_ciona                        ---------------------------DSEISSLGGAEEKIALKQGIES-
nup214_apis                         ------------------------KLVDTITIIDQFLRELKKTTNSLSSD
nup214_spombe                       ------------------------LNFDSIPKDNEAASIFGSSQVSTKN-
nup214_yarrow                       ---------------------------DAPAAKDAPSKDGDSALFAPLTA
nup214_ustil                        -------------------VKVVDDVKATSTNASTSPFSSFKPGLNAGAS
nup214_candiA                       --------------------------------------------------
nup214_debaryomyces                 ------------------------NNFKSAGGFGKYSNNNTSSQNQSSP-
nup214_pichia                       -----------------------------SPFGNLTSGSGSSPFASIGS-
nup214_phytophthora                 ---------------------WIFGDVDSDSDDEDTPQVASQKTISHEYG
nup214_monos                        ------------------------NAERSHSISVEARRNQAALQKPSQEL
nup214_leishmania                   ------------------------------GAASTSFSFLAKPSTPPAQG
nup214_ostreo                       -----------------------EIDVDTAQLELKGLILDSTPTKSTKKD
nup214_toxoplasma                   ------------------------AEDGLSAGGVTTNSKETAREPPAPFS
nup214_dictyo                       -----------------------KTEIEEFQQSINSLTTEFKKNDKQSSL
nup214_naegleria                    -----------------------SNIDKLNDELIKSDESLKQRVERLNEY
nup214_celegans                     -------------------------------TPSGTTVTLPSGSSTATAG
                                                                                      

nup214_anopheles                    LEDIIAQANESTQSLVADVQALRLGLNEAFAMVAEANSKSAIYN------
nup214_droso                        LQELNEQAKD--VEFELDVQGLRQGLNEAYAIVAECRGKLEIYR------
nup214_rattus                       LHTFLFEIREATESLHGDISTLKTTLLEGFAGVEEAREQHGRNH------
nup214_mus                          LHTFLFEIRETTESLHGDISTLKTTLLEGFAGVEEAREQHGRNH------
nup214_homo                         LHTFLLEIKETTESLHGDISSLKTTLLEGFAGVEEAREQNERNR------
nup214_gallus                       LHTFLLEIKETTESLHGDISTLKTTLLEGFAGVEEAREQNERNH------
nup214_xenopus                      LHSFFLEIKETTESLRGEFSAMKIKNLEGFASIEDVQQRNKLKQ------
nup214_danio                        LCPAPLHITLHSSSLC-----------------------YLIIH------
nup214_populus                      LSENCRMLKNMMDERLGEIQHVLYKTVQVLARRIHLDGIVKQAS------
nup214_arabidopsis                  LAGKCQTWKSTIHEQQAEIQHLLDKTIQVLAKKTYMEGMYKQTA------
nup214_magna                        SSLFGSGFGLTLGDTAKTPATE-----ESKDADMEAETPA----------
nup214_gibberella                   -SLFGSNFGSALTDPNNRPAVE-----TPAPREEDMDTAG----------
nup214_neurosp                      ASMFGSGFGLSLS----EPAAA-----ETKDEAMESAAPT----------
nup214_aspergillus                  --LFS--FGSSFDEMVSTPSKT-----SPPTEAMDDIEDS----------
nup214_cryptococcus                 ASALETSKPTSVPGLEESPPSSPVMGVGKKPAGLDDDTPPNSPPVKPAVA
nup214_S.par                        FGSSSTTSKPEFGSPEQMDSISPFPSSDNQSEDESKSDAES---------
nup214_scerev                       FGSNFTISKPTVDSPKEVDSTSPFPSSGDQSEDESKSDVDS---------
nup214_s.mik                        LVSSSTDPKPAFSSLNQASPTSPLPSSDDESEDELKSDTHP---------
nup214_S.kud                        FDSSSTISKPIFGDLSQGSSTSPFAALGKHKEDKSESDVGF---------
nup214_S.bay                        TESSSALFGVDTNTPNQAN-TNAFSFGN------STPGSSS---------
nup214_S.cas                        PAFGTSFGSLASAS-DDKNGNKGFAFGKPQ---FGSSATGT---------
nup214_rice                         FLELLQIFKNKIAEQCSRVEDLRNKMFQGTSTTRVSARQAYMKG------
nup214_tetrao                       PEAFPTPVVPPALSTPRHPTVVRTPSIQPGFGAIQSTPLTKIQS------
nup214_S.kluy                       FGQIDTDSKGNLTPGLGASGSAPFGSFNPSQKDKTDSPFAAFAN------
nup214_candiG                       -STAFGTPAFSIKTEKNDTDSSPFGKPAFGSTGFGSSSS-----------
nup214_kluyver                      SFGTQSQTNTTSPLSEEAETSSVFGTPSFGSTSFGIQGAN----------
nup214_ciona                        LSLFRNEIAKTTLEQHEEINATRTLCVESYAALQHAQTRDQRAK------
nup214_apis                         IAYLKALLLQSFAWVEETKSKKNAATNDITTRNCGDSNKIFDLQ------
nup214_spombe                       TSGFQFSNNTLLADNVDEDIESDHDTKIEELANSDVEPST----------
nup214_yarrow                       QKGMGLTSRHAKAKKDDKKDDKEDDTKPVPSFGFNLNKTS----------
nup214_ustil                        FGSQPFSFGNAKPNPPALTPSSSSTSNTSTASKTDAASKPESDG------
nup214_candiA                       -SAFGTTGFGQKAQTNSAFG------------------------------
nup214_debaryomyces                 FSSLGNKESPFAGASRDESPFAKFGKEAQPATENKTESPFAKFG------
nup214_pichia                       -GDKESPFGKLQESKSIFGQESNEGKPSSFGSTANVES------------
nup214_phytophthora                 QNDENEFADCDESSDEEEERKEEADTARVTFRTIAADGADYIVS------
nup214_monos                        LDKVAATMPPAKKATPSETKETASPTVQPVSAVISSAPST----------
nup214_leishmania                   SSAVTNGFKVAAAPSDTASASPFSFTSGGATPASSAAAGN----------
nup214_ostreo                       WSVSMAKFTPIDTTRSPGVNLQSSPLPSWGKKLEDIRRSKEQAS------
nup214_toxoplasma                   FPAVGGGAGGTAPLFSSGKAADQDTASQGRQDSQMGIKASGLGAAS----
nup214_dictyo                       LKSQVLKNLSLSLDLESHTQQYSSTNYKQILANRNLDPSTLE--------
nup214_naegleria                    LNRECSIVELLGMKIQQNRKESVKETGLDETAQYFKDIISHKFN------
nup214_celegans                     TSPQASTVTTVTDISTVSGSTVTSQTAESSLSTESPTSAG----------
                                                                                      

nup214_anopheles                    --------------------NPTVHRYQEAHGG-----------------
nup214_droso                        --------------------KPEITRLMNSSS------------------
nup214_rattus                       --------------------DSGYLHLLYKRP------------------
nup214_mus                          --------------------DSGYLHLLYKRP------------------
nup214_homo                         --------------------DSGYLHLLYKRP------------------
nup214_gallus                       --------------------SLGYLHLLYKKP------------------
nup214_xenopus                      --------------------DPKYLQLLYKKP------------------
nup214_danio                        --------------------SPAPFHIIL---------------------
nup214_populus                      --------------------DRQSWELWNRQK------------------
nup214_arabidopsis                  --------------------DNQYWQLWNRQK------------------
nup214_magna                        --------------------AVTPAAVEKPTSIFSSTPNSSVFGAPT---
nup214_gibberella                   --------------------AIE----ETPQ----SKPKDTVFGSQ----
nup214_neurosp                      --------------------PVT----EKPK---------SIF-------
nup214_aspergillus                  --------------------NAT---------------------------
nup214_cryptococcus                 TPNPIATPGAPSSTTPSFFKPATAFGNTAPSFGFGQAAEKKTGATAF---
nup214_S.par                        --------------------SSTPFGANSNT-------------------
nup214_scerev                       --------------------SSTPFGTKPNT-------------------
nup214_s.mik                        --------------------FSTPFDAKFNA-------------------
nup214_S.kud                        --------------------SSTPFAADLNV-------------------
nup214_S.bay                        --------------------FSKALDSVDTD-------------------
nup214_S.cas                        --------------------TSSPFGMLS---------------------
nup214_rice                         --------------IVDQSSDTQYWDIWNRQK------------------
nup214_tetrao                       --------------------GPGMGFGLSPIPS-----------------
nup214_S.kluy                       --------------------GKSPFAQVNS--------------------
nup214_candiG                       -------------------IDKPTFGSTTFG-------------------
nup214_kluyver                      --------------------VTSPFGTNTKIS------------------
nup214_ciona                        --------------------NPSYRDALVSRP------------------
nup214_apis                         --------------------KLYYYTQTQLT-------------------
nup214_spombe                       --------------------------------------------------
nup214_yarrow                       --------------------------------------------------
nup214_ustil                        ------------------KKPSASIEPVGAERVP----------------
nup214_candiA                       --------------------------------------------------
nup214_debaryomyces                 --------------------------------------------------
nup214_pichia                       --------------------------------------------------
nup214_phytophthora                 ------------------EQFPKLIKAMGATYDEEEHTNTVKDLEKDGKI
nup214_monos                        --------------------------------------------------
nup214_leishmania                   --------------------------------------------------
nup214_ostreo                       -------------------SEADGLKAIEDDMAS----------------
nup214_toxoplasma                   -------------------VSDQAYATLHAS-------------------
nup214_dictyo                       -------------------QKDKLLSNYRNLS------------------
nup214_naegleria                    ----------------NIITNIEGLENQVKRKLN----------------
nup214_celegans                     --------------------------------------------------
                                                                                      

nup214_anopheles                    -------------LSQTSRRQLSALENMLQVNESQLRTVTKQLEAQWMGL
nup214_droso                        -------------CDPSGRRMLARLQSYVAANEAQLRLAQQHVDLQWEQF
nup214_rattus                       -------------LDPKSEAQLQEIRRLHQYVKFAVQDVNDVLDLEWDRH
nup214_mus                          -------------LDPKSEAQLQEIRRLHQYVKFAVQDVNDVLDLEWDRH
nup214_homo                         -------------LDPKSEAQLQEIRRLHQYVKFAVQDVNDVLDLEWDQH
nup214_gallus                       -------------LDPKSEAQLQEIRRLHQYVKFAVQDVNDVLDLEWDRH
nup214_xenopus                      -------------LDPKSETQMQEIRRLNQYVKNAVQDVNDVLDLEWDQY
nup214_danio                        -------------LSPTS--------------------------------
nup214_populus                      -------------LSSELELKRRCILKLNQELTNQLIQVERHFNTLELRS
nup214_arabidopsis                  -------------LNPELEAKRQHIMKLNKDLTHQLIELERYFNRLELDR
nup214_magna                        -------------ISGAQGDKPNPFGAPSEQAKP---SP--PAAADKPNP
nup214_gibberella                   --------------QSPESTTPTTTPAPSKFG-----IA--PSPAPQASA
nup214_neurosp                      ---------------NVESTTPAGTPAS-------------------NNI
nup214_aspergillus                  ----------------SQNLPAAKEPAP--------------------SL
nup214_cryptococcus                 -------GSSFAPATGAPGSTTPSSGASAFGTPAFGKPSAIGSSTASSPA
nup214_S.par                        --------------SNKSNTNAFDFGSSSFG------------SNFSKAL
nup214_scerev                       --------------STKPKTNAFDFGSSSFG------------SGFSKAL
nup214_s.mik                        --------------SDKSNINSGGFGSSSFG------------SNFSKAL
nup214_S.kud                        --------------SGKPNTNTFDFGNAPFGS-----------SSFSNAL
nup214_S.bay                        --------------SKALNFGNPTFGNPTFGS-----------SSVSNAL
nup214_S.cas                        --------------SGESGFGKLSMESKNAEG-----------NSSTPSS
nup214_rice                         -------------LSPEFEAKRQNILKANQNLTNQLVELERHFNNLEMNK
nup214_tetrao                       -------------PVPTNKINLSGAESTALATKTVKHGAPPTERAVPVTI
nup214_S.kluy                       ---------------GQSPFAEIGSKQSPFG------------------Q
nup214_candiG                       ----------------SSNTNSTSFGNPSFG----------------STA
nup214_kluyver                      ---------------SESSFGKSLFGTSQFGS--------------DSAV
nup214_ciona                        -------------LDLSDQRKMKEIRFLHQYVRDAILEVDVALNDQWRKS
nup214_apis                         -----------------QATKILDLEWSDHKYQEMS-------QARCKAI
nup214_spombe                       ---------------EQNIGGDVSWGASTFQSK-----------PQPSFS
nup214_yarrow                       ----------------ASATGKSKFGSQATGGS--------------GFT
nup214_ustil                        -------------VEPANATTKPASSPLQTQSGSGNNQVTPPAKETEAKS
nup214_candiA                       ----------------SSGFAQKPQASSAFAQ------------------
nup214_debaryomyces                 --------------KDTSSENKTESPFAKFEEAS----------------
nup214_pichia                       ---------------PFAKLGNLDINKDGFGEP-------------KESP
nup214_phytophthora                 NENDFVTWYVNWIFGDEASDSDEDDDAPASSAKPAGMKSKEEIAAAFSKF
nup214_monos                        ----------------TSTKPSPLSASSSAPSN--------------AAA
nup214_leishmania                   ------------------PFMPATVDSSSPK-------------------
nup214_ostreo                       -------------VIAEVGAMLEDVTSVTKSLSGEISDGLMPGKADIAKI
nup214_toxoplasma                   ---------------TLLGASGPAPGSIFQGSS----------SLSPPAS
nup214_dictyo                       --------------LDIQNFEQTHFKFLENNQN------------NQNNQ
nup214_naegleria                    -------------LIPQKTPTLICLQNTLSLQRNRAVEYRKYVLSISQAL
nup214_celegans                     --------------SSISTVSTVSSQPSTYIP--------------VSSA
                                                                                      

nup214_anopheles                    EEAKQ---AR------------------AKQRMHIPSLEVLYQTLSKQQD
nup214_droso                        QDVVR----RN-----------------SKSRMHMPCLEGIYQRLTRLQN
nup214_rattus                       LEQKK----R-------------------QRRLIVPERETLFNTLANNRE
nup214_mus                          LEQKK----R-------------------QRRLIVPERETLFNTLANNRE
nup214_homo                         LEQKK----K-------------------QRHLLVPERETLFNTLANNRE
nup214_gallus                       LEQER----K-------------------QKRLIVPERETLFNTLANNRE
nup214_xenopus                      LEEKQ----K-------------------KKGIIIPERETLFNSLANHQE
nup214_danio                        -------------------------------SIIFSPAHTHFFILSSTSN
nup214_populus                      FGGNDGS---------------------HSDRIALQSRQVPS----SLQL
nup214_arabidopsis                  YNEDGGH---------------------PVARRGVPNRSAPSRRVQSLHS
nup214_magna                        FAGSSNKTG-----------------------LFGSGTTSLFGSKKPDEA
nup214_gibberella                   FGQPSK---------------------------FGSGG-GLFGNK--SEA
nup214_neurosp                      FGAPKS---------------------------PGSGLSNVFGAPKTEES
nup214_aspergillus                  FGASSKPS-------------------------TGSSIFGSFGSQTQNQS
nup214_cryptococcus                 FGQPSKPTGSAFGFGQSSTPTAPTSVAAAKPIGNISGGFGGFAAASSKEP
nup214_S.par                        NSVDSDASFK------------------------FGTHASPFSSQLETKS
nup214_scerev                       ESVGSDTTFK------------------------FGTQASPFSSQLGNKS
nup214_s.mik                        NSIDSDTPFK------------------------FGTQASPFSSQLGNES
nup214_S.kud                        NSVDTDTPFA------------------------LGTQSSPFSSQLDNKS
nup214_S.bay                        S---NDTHIN------------------------FGTQSSPFSSQLGNNS
nup214_S.cas                        TAALKESPFG------------------------QPIFNSNASKDQASQP
nup214_rice                         FGETGRVASS-------------------RRAIYSSKARSSQTQISSVYN
nup214_tetrao                       SAQQA---A-----------------ANAALRRQMATQKTAVIGASLTES
nup214_S.kluy                       YSSGQSPFSQ------------------------AGSNQSPFAQATPGQS
nup214_candiG                       FAATTNATSP-----------------------FAKLASNSFRSETPKLD
nup214_kluyver                      TNPAPNSFAT------------------------SAKLSSPFSAFATDQK
nup214_ciona                        REKSSSSAKK------------------TERRIEMDERNSIMKAITNQTT
nup214_apis                         ASKTLSFTPE----------------------KQIKLRKHLSISTPRIIK
nup214_spombe                       FGLTLDDKSN-----------------------TPGKNFSIFGKTAETQV
nup214_yarrow                       FGKDSNSESP----------------------FLAAAASNPFAGKGFFGS
nup214_ustil                        ASPTPFSFASG----------------VNTSSSASPSSPSNFGATMQTKS
nup214_candiA                       ------------------------------------SSGSPFSGFAKSGS
nup214_debaryomyces                 ---------------------------------SENKTESPFAKFGKEAQ
nup214_pichia                       FASLAQDTKP------------------------KESPFASFAQDTKQVS
nup214_phytophthora                 TAKEGRWKCAVCMVSNGPDAMKCSACETPNPAAPKTIAPVKAASATSAGS
nup214_monos                        TDKKASSEKP-----------------------ATGSPFQLSGASSGDGF
nup214_leishmania                   -----------------------------------PSAFGGAVTPQQAPP
nup214_ostreo                       EQSSASAKTTIESLLD-------------GSNQLRSRLNELWAANASDET
nup214_toxoplasma                   TTMAGDKSEK------------------------QGSASGGSGLFGATKA
nup214_dictyo                       NNIEKVHINS------------------------MSLIYQSLSNISQTET
nup214_naegleria                    HSKEHTSATD-------------------LFIQNLAMKKANHESNQNGSA
nup214_celegans                     SSIYSTLSGS------------------------TGSTASPGTTESSGSS
                                                                                      

nup214_anopheles                    ILNRQGEKLAVLKSKLGLRSSVKGLEDRNKSVKGG---KQLLGGGDATDT
nup214_droso                        LTSNQRIVQNNIKSKLKERGLLQ---------------AALLDQEKSRTR
nup214_rattus                       IINQQRKRLNHLVDSLQQLRLYNQTSPWNRPST-----LSTQSDTPSFDS
nup214_mus                          IINQQRKRLNQLVDSLQQLRLYNHTAPWSLPSA-----LSTQSNSHSFDS
nup214_homo                         IINQQRKRLNHLVDSLQQLRLYKQTSLWSLSSA-----VPSQSSIHSFDS
nup214_gallus                       IINQQKKRLNQLVNSLQQLRLYNQTSQWSVPSD-----TSSPSSTQSFDS
nup214_xenopus                      IINQQRPKLEQLVENLQKLRLYNQISQWNVP----------DSSTKSFDV
nup214_danio                        IIH-----------------------------------------------
nup214_populus                      LNN------------------------------------FLKVS---QKE
nup214_arabidopsis                  LHNTMSSQLAAAEQLSECLSKQM---------------TYLKIDSPVKKN
nup214_magna                        PKSIFAKPDATPASEKKNP-------------------------------
nup214_gibberella                   PK---------PSG------------------------------------
nup214_neurosp                      KP--------KPLT------------------------------------
nup214_aspergillus                  PFG-----------------------------------------------
nup214_cryptococcus                 AKGFGAFASGGSSVFGGGQ-------------------------------
nup214_S.par                        PFS-----------------------------------------------
nup214_scerev                       PFS-----------------------------------------------
nup214_s.mik                        PFS-----------------------------------------------
nup214_S.kud                        PFS-----------------------------------------------
nup214_S.bay                        PFS-----------------------------------------------
nup214_S.cas                        LFT-----------------------------------------------
nup214_rice                         ALN-----------------------------------------------
nup214_tetrao                       TLKTVPQVVNIMELKDKETPSPVSISISS---------------------
nup214_S.kluy                       PFA-----------------------------------------------
nup214_candiG                       SLN-----------------------------------------------
nup214_kluyver                      TIN-----------------------------------------------
nup214_ciona                        ILHQQELQITLLGQQMDNLRLLNTVCTNYSPMG------KTRSTTAGDGD
nup214_apis                         PVN-----------------------------------------------
nup214_spombe                       EQK-----------------------------------------------
nup214_yarrow                       TEK-----------------------------------------------
nup214_ustil                        SAEEGKATQKAETNPSSSYSFGNNATTATASLTEK---PSKFGDFGSFSS
nup214_candiA                       TSS-----------------------------------------------
nup214_debaryomyces                 PTT-----------------------------------------------
nup214_pichia                       PFS-----------------------------------------------
nup214_phytophthora                 IGSGGFSFPVSTGSDSKPSSFMFGVTPAAGSGTTGASKSTGFSFGAAASS
nup214_monos                        KLG-----------------------------------------------
nup214_leishmania                   PANG----------------------------------------------
nup214_ostreo                       LRSELESLISAACEEIDENS----------------------------NV
nup214_toxoplasma                   DSG-----------------------------------------------
nup214_dictyo                       NLR-----------------------------------------------
nup214_naegleria                    LKNIEMTRIKPIVNNSSILKKKIS-----------------LIHEDDTTI
nup214_celegans                     TSG-----------------------------------------------
                                                                                      

nup214_anopheles                    SESAIESLTDSIISMTLGDQVAADTKKLSEGKLSALRRALMGRKVVTVKP
nup214_droso                        TNEAVDTLTDSILTMSLSQVVDSNAAKLTRERLQKIRNIVQLQKINVICP
nup214_rattus                       DLE----HLLKTTIESHTKPSPRVPGKLSPAKQAQLRNFLAKRKTPPVRS
nup214_mus                          DLE----CLLKTTIESHTKPSPRVPGKLSPAKQAQLRNFLAKRKTPPVRS
nup214_homo                         DLESLCNALLKTTIESHTKSLPKVPAKLSPMKQAQLRNFLAKRKTPPVRS
nup214_gallus                       DLESLRSALMKTTLESRAKPPPKAPAKLSPVKLTQLRNFLAKRKTPPVRS
nup214_xenopus                      ELENMQKTLSQTAIDTQTKPQAKLPAKISPVKQSQLRNFLSKRKTPPVRS
nup214_danio                        -------------------------------------------------S
nup214_populus                      VKKELFETIGIPYDASFSSPDATEVSDTSSLKKLLLS------------P
nup214_arabidopsis                  VKQELFETIGIPYDASFSSPDAVKAKNASSAKNLLLSSIPASINQQSRQR
nup214_magna                        ----FGTFGQSTTPSSSPAPS-KIFGNPTST--GSIFGNKPAPGGTSSIF
nup214_gibberella                   -----GLFGSS---SSTPRPSGGLFGSQQNTPRASIFNTPPKPTSYIGIF
nup214_neurosp                      -----DLFGKPKTEEVAAKPN-PFAAPLKSETKPNPFAVPLKSETQPKSF
nup214_aspergillus                  -------------SAQTSKSPFSLLGNKKAD------NQAPSPSSAPSEK
nup214_cryptococcus                 -----RSFGSK-PASSSPFGNASLAASSFGSKAGSTFGTKPSPPEEKKEE
nup214_S.par                        -----SLTKDNTGNGSLDKDSTNEINDD-DEHESNSPSVSNNDLSDSTVE
nup214_scerev                       -----SFTKDDTENGSLSKGSTSEINDDNEEHESNGPNVSGNDLTDSTVE
nup214_s.mik                        -----SFKKENIKSESLDNGSPSEVNDS-DQHENNSSGLSGNDLTDSTVE
nup214_S.kud                        -----SLVEDNTKNEATDNYSSSEVGDE-DEDEINGSDISANDLTDSTVE
nup214_S.bay                        -----SLAKDNTEVETIEKGSASEDDEE-DDEEDEDSSISDNDLTDTTVE
nup214_S.cas                        -----DFNSNLKEVSTMESPFANFGEKKEVDEVEKEKEENEAELDDSTVE
nup214_rice                         ---SQLAAAEQLSDCLSKQISALNISSPSTKRGSVAKELFESIGLDHTMD
nup214_tetrao                       ----SGLTPTAQVFTTVSNQAIKMSCQMLKSSVQNPTPTMQKINSEAERE
nup214_S.kluy                       -----------KLEKASLKAPFTSSGSTNSPFFKPSKNTGENSFVESPFA
nup214_candiG                       ------LSSDNEKPSSDDENSESVSDREKSIEEEHDSEFHKVTDSKPDLE
nup214_kluyver                      -----PFETQTSDPFGHLNSKKEDTKSFNFTGFGESISEANHSLPSVTQD
nup214_ciona                        LPTMANSLIRNQDSPGGDPNLTPIAPKISPKKMSQLSHLLSSRKTTPVRS
nup214_apis                         ----PSPSQEKILLRLEATLSSLNSLNITNVNIQNKMEQSTSKQNSVIKK
nup214_spombe                       -----------KPENNVLTKPFSFAPSDKSMFAANIPSAGEGLDQQKTSK
nup214_yarrow                       ----------KDEAEEKPKTDSAASNEPKITELSSGDDEGESKKSEQSIA
nup214_ustil                        APAISAPHSKDALSFSFSPSNKSLPPASSAARSTASPNALSTTASASSSP
nup214_candiA                       -------------------------------------GFAKLGSGGPSIF
nup214_debaryomyces                 --------------ENKTESPFAKFGKDTSSENKTESPFAKFGKEAQPTT
nup214_pichia                       ---------SLAQDKKPSDSPFSSLGQERESKESPFASLKQTTKFESPFA
nup214_phytophthora                 TGFSFPSTANTGFSFSTSTKPATLTAAAASSSGSGYPPDTTSTPKPPTFG
nup214_monos                        ----------DTKAASSPASGFQLPASTKPAKPEDGSATASAAASGGTKA
nup214_leishmania                   ------GTSAASAPATTTSSSLDMSNPSARAPGSGGNSSGGSRSGGFGGV
nup214_ostreo                       DDTRELSPALKDVQDNMHKDMRTVLEMAADLEASVERLEAAKREANRPKP
nup214_toxoplasma                   ------GKGDTNASVSQSTAETPALSKPGAVSLFLGGGSSSLTGGSNIFG
nup214_dictyo                       -------CEIEKIEKKLNKLKLNKDKMDRLKDSIDINQYTELQLSRLSLE
nup214_naegleria                    FQDYENIDEISDISYEDDESKNPLNQSFIQSENSSLDLLDEEDEEEEEEE
nup214_celegans                     -------------PSTISGSSASTVTGSTVTEASTISGSTESSTIPGSTE
                                                                                      

nup214_anopheles                    QRPDRVGLRSEVVREHRD---QVRRQVVMVEQEKQAKVAQKAAASK----
nup214_droso                        QRPDRVGLKSEVILETKR---RAEQIKRAAAKPATANKYTQAAVAP----
nup214_rattus                       TAPASLSRSAFLSQRYYE---DLDEGSSASSVAHPLEGEDARPT------
nup214_mus                          TAPASLSRSAFLSQRYYE---DLDEGSSASSVAQPLEGEDARPTCTSVAQ
nup214_homo                         TAPASLSRSAFLSQRYYE---DLDEVSSTSSVSQSLESEDARTS------
nup214_gallus                       MAPASLSRSAFLSTRYYE---DLDEVSSTSSVSQSLENEDLQAAD-----
nup214_xenopus                      LAPANLSRSAFLAPSFFE---DLDDVSSTSSLSDMADNDNRNPPPKEIER
nup214_danio                        PAPFHL---IFLSS------------------------------------
nup214_populus                      GSTATKAS---------------------FEPTNTTVKRVLLQE------
nup214_arabidopsis                  QSSAMKNSDPETARRRRE---SLDRNWAAFEPPKTTVKRMLLQE------
nup214_magna                        GAPTQTSSIFSSAKKTDA---APSTPDKKAAETSLPLPPE----------
nup214_gibberella                   GQKSETP--------------KAESPKIKQEEDNAPLPPD----------
nup214_neurosp                      ADALKLA----------------TSPKVKEEDTENKENLA----------
nup214_aspergillus                  TAVASPP-----------------FTKAKSPEPEPPLPPD----------
nup214_cryptococcus                 EAKASDVP--EPITAKSV---APSFAEVVKEETENEMKEEEVKG------
nup214_S.par                        QTPSTRLPEAS-----------SNEDSAIFGE-ERPKSSI----------
nup214_scerev                       QTSSTRLPETP-----------SDEDGEVVEE-EAQKSPI----------
nup214_s.mik                        QTPSTRLTEIS-----------SDVNSEAIEE-EIPKSSI----------
nup214_S.kud                        QTPSTRLAELS-----------SNTNSEVLEE-ERQKSSI----------
nup214_S.bay                        QTPS-RLDEIT-----------SNTNNGVVEQ-ERPKSSI----------
nup214_S.cas                        GTPIEPTNDRI-----------SAQPNITMEANESTEDSI----------
nup214_rice                         AAKFSGGTPSKSVKRYPS---TREHITSISGPSKTAEPETARRRRE----
nup214_tetrao                       KRSFAFGQLPKTDVSVAL---ASSAEQSSSKGFTFASGSHN---------
nup214_S.kluy                       NFTTDKSK---------------NAEKEADGDQDLATQSS----------
nup214_candiG                       KPVEVVDKNLK-----------SDTASPIVDNIEAAQSNSSNILN-----
nup214_kluyver                      SLNSKEVSDSTIE---------NDQSEVPSPANDSSISED----------
nup214_ciona                        MLAANKSRIIAPTMPSMK---QQRPSISTRTISTESKSTECTTETSTDYS
nup214_apis                         QSIESTNQQSP-----------LASLNSIVARIGTSETNAS---------
nup214_spombe                       ALPSTGITKLS------------ENDNEKAEESNETKGFN----------
nup214_yarrow                       DKPKELQVK--------------DQSQPMERVSSREKTP-----------
nup214_ustil                        AATSDKTTPAILFPSSGS---FLGFSSSTPRSSSPLAAAPFNN-------
nup214_candiA                       GDKTSSP-------------------------------------------
nup214_debaryomyces                 ENKTESR-----------------FAKFEEASSENKTESP----------
nup214_pichia                       KLEPFKRGEKQ---------------------------------------
nup214_phytophthora                 AASSGGYPPDTTSKPKPP---AFGAVHASGYPPDTTSKPKPPTFGASGSG
nup214_monos                        DASAAEPAKG-------------FSFGKSADGGNAASPSG----------
nup214_leishmania                   AFPASTTP------------------------------------------
nup214_ostreo                       KTIIRSGLIASKVDTSAS---FTAQMNGIVKAINTQAAVIEAQ-------
nup214_toxoplasma                   KTPDQDAVSND-----------SQTLPTFGRPASSSLVSG----------
nup214_dictyo                       NNVNILNDNGSGKDIKST---TKPTIENYRHEVNVSKSNG----------
nup214_naegleria                    EEEEETVTNSPINFNSNK---QQNFAAATTSFPNTFVPPKQTNGG-----
nup214_celegans                     STVSEASTVSG------------SSVSTVSGSTESTSAG-----------
                                                                                      

nup214_anopheles                    ----------------------AEQSKVQQQRSSAPPQQQ--PAAQPVQS
nup214_droso                        ----------------------PPPPDVAPTPAVAPMPQATVTVAPPLPK
nup214_rattus                       -------------------PTCREEEAVVPVPRHAPVVRTPSVQPSLLPQ
nup214_mus                          PLEGEDA-----------QPICKEEEAVVPVPRHAPVVRTPSIQPSLLPQ
nup214_homo                         ---------------------CKDDEAVVQAPRHAPVVRTPSIQPSLLPH
nup214_gallus                       ---------------------QEEEAAPIQVPRHAPVVRTPSIQPGLVAQ
nup214_xenopus                      ------------------QETPPPESTPVRVPKHAPVARTTSVQPGLGTA
nup214_danio                        ---------------------------------------TPSII------
nup214_populus                      -------------------------SQKKSVNRSSLLKDSQHVSSSLVDR
nup214_arabidopsis                  -------------------------QQKTGMNQQTVLSERLRSANNTQDR
nup214_magna                        -----------------------STSKTTFTLSESSGSSAASPR------
nup214_gibberella                   -----------------------PTPKHN---PFASPPPAAKP-------
nup214_neurosp                      -----------------------NISEVP----ETTRSKAESD-------
nup214_aspergillus                  -----------------------STSRAVYGPGDTSASSNVSK-------
nup214_cryptococcus                 -----------FDVPEPIAQKGNAPSFAEITKESIEKNEEDKPE------
nup214_S.par                        ----------------------GKLTETIKKSANIDMASLKN--------
nup214_scerev                       ----------------------GKLTETIKKSANIDMAGLKN--------
nup214_s.mik                        ----------------------GKLTETIKKSANIDMNSLKN--------
nup214_S.kud                        ----------------------GRITETIKKSANIDMISLKN--------
nup214_S.bay                        ----------------------GRLTETIKKSANIDMNDLEN--------
nup214_S.cas                        ----------------------SDITNRIKKTANISTPLVDSH---FSIP
nup214_rice                         ---------------------SLDRSLASLEPQKTTVKRIAQQQRLKISS
nup214_tetrao                       ---------------------SSLIFPTLLIKLHSSVSGIFVLNAGLTFF
nup214_S.kluy                       ----------------------QSTETPSEKNSNPLVGKINK--------
nup214_candiG                       --------------------LSNSPFAKSAFEKSTGQSPFSNSFSNLNCD
nup214_kluyver                      ----------------------QDDIESNIVSSTDESDSLYGEDREIYDN
nup214_ciona                        -----------------------ESSSPVPSDGGAMPLWGIKAAGKTFTQ
nup214_apis                         ------------------------TQNKMQSKPNFGITFPSIIGNKTEKI
nup214_spombe                       ---------------------TTIAKQNDKSSKSEGKASVAN-------M
nup214_yarrow                       ------------------------IKELIKKFDSSSSQDLNKE-----DL
nup214_ustil                        ---------------------TDEASESSSQHKPAPAASASNLLSFQRDS
nup214_candiA                       --------------------------------------------------
nup214_debaryomyces                 -----------------------FAKFEEASSENKTESPFAKFG------
nup214_pichia                       -------------------------------------------------L
nup214_phytophthora                 YPPDTTSKPKPPAFSAASSGGYPPDTTSKPKPPAFGAVSSGGYPPDMTSK
nup214_monos                        ------------------------FQLKPASGSEAPSKSGAGFGGLQLGK
nup214_leishmania                   --------------------------------------------------
nup214_ostreo                       ---------------------AEKLDTLLARVQEEDAPRVSKIKSTLPKE
nup214_toxoplasma                   ----------------------SASETVTRGASLFGGATFSAVSQPPSTN
nup214_dictyo                       --------------YKNLISVLKRKSSQVIKPQYPDFTSFFKSEQIDDPQ
nup214_naegleria                    ----------------FNFGETKTVPATTNTPFNASLSSKTTAPNTQFNL
nup214_celegans                     -------------------------ASTVSGSTGSTVSDSSTISDSTGST
                                                                                      

nup214_anopheles                    QSKQPVGNKPMATAPANKAFSFAVPS------SGAAAPPSVGSFSFGQTT
nup214_droso                        PMPSIPSVVEKPGVPTHPTTPVATPF------SFSQSIPFVKTSTVTPTT
nup214_rattus                       AMPFAKPHLIHSSSPAAMSSSISTS-------ATKVIPQGADTTMLATKT
nup214_mus                          SMPFAKPHLIHSSSPAVMSSAVSTS-------ATKVIPQGADSTMLATKT
nup214_homo                         AAPFAKSHLVHGSSPGVMGTSVATS-------ASKIIPQGADSTMLATKT
nup214_gallus                       PPSFGKQHPS-------LGTLLPTS-------SNRIIPQGADSTMLATKT
nup214_xenopus                      SLPFQSGLHP------ATSTPVAPSQ------SIRVIPQGADSTMLATKT
nup214_danio                        ---------------------FSTSH------SYLIILNPSPSIILS---
nup214_populus                      SAVHQENRTFPSS--------FLQPS------ESKGLQYGFTKQAVEIKP
nup214_arabidopsis                  SLLHVKDHASPVVSSNKGIMESFQQD------TSEAQSTPFKTRPPMPQS
nup214_magna                        -IPEHIESSHLQREVTDFTSLPAESSNSEISATPDDAPLPPDPVKEKSKY
nup214_gibberella                   ------EAAPLPPDFTSKTTQPASR-----SAEAVDAPLPPDFVNVSKPT
nup214_neurosp                      -------EAPLPPDFLSSKAKPASK-------KAEAAPLPPD-----TPS
nup214_aspergillus                  ---SSVDDAPLPPDFTASRKSPEPE---------SEPPLPPDFLTQPKKE
nup214_cryptococcus                 -VPEPLASKENAPSFAEITKENAQEK----DEDAKEPEVPAPIAEVEGAP
nup214_S.par                        PVFGNHVKAKSESPFSAFATNINKPS-------STTPAFSFGNSTINKSN
nup214_scerev                       PVFGNHVKAKSESPFSAFATNITKPS-------STTPAFSFGNSTMNKSN
nup214_s.mik                        PVFGNQVKAKSESPFSAFATNISKPS-------STTPAFSFGNSTINNSK
nup214_S.kud                        PVFENHVKAKSESPFSAFATNINKPS-------STTPAFSFGTSTVNKVN
nup214_S.bay                        PVFENNVKPKSESPFSAFATNIKKPS-------STTPAFSFGNSTLNNTN
nup214_S.cas                        AATQETSEFKTDSPFSSFTNELNK---------STAPTFTFNKELKEEKQ
nup214_rice                         DLPFRSNKKIFDSQMAAMSQEKSSSS------PTSSIVESYANKLHYPSE
nup214_tetrao                       CRPAGFGFASVVQGSQGKKQYCGKCILY---IPLHSVYFFFLCALTGKET
nup214_S.kluy                       EEEQSSEEGNGEQQASEEGRNIENLT-------EQDKEKNLTKKIEEQEQ
nup214_candiG                       SKRESQVDNASSSPFAKLSTNTHEKS------KVDNGSEKEGVHEVQNSD
nup214_kluyver                      DRSDIHIEASSKPSSTVLNSNSDIEE-------DEAEQSNEEQAKVETKD
nup214_ciona                        PLKVATKQPIQPYLQPVEQPSHTPQTNQPLFQPFAATTGNKAFQTNQSEP
nup214_apis                         SSTLPVTTISQNTKPKQDTIIFNQSN------ASAHISPNIIKSLPKVDT
nup214_spombe                       SALNKSTNNETSDSKPSLKSPLFNFS-------ADAPTFTFNKPSETPPF
nup214_yarrow                       QKLKAASGQTKSTPEVAVEDEDDEQE--------DDALEKLDQASFAKHT
nup214_ustil                        NKPSFGTSTFGAKPPLVFPGLSSQNQPTKSSDSAKATPATASTPSLGGFG
nup214_candiA                       --------------------------------------------------
nup214_debaryomyces                 --KDTSSENKTESPFAKFGKDTSSEN------KTESPFAKFGKEAQPTTE
nup214_pichia                       TELESLRKHDSAESESTIGSYVNVEG-------SNEPLFGDLAIIDNSDK
nup214_phytophthora                 PKPPSFGTASSSGYPPDTTSKPKPPTFG----AASGSGYPPDTTSKLKPP
nup214_monos                        PTATTQPPSSTASSAAPAGFKVGPAS-------ESSPSSNLSFGGKPAAP
nup214_leishmania                   ----------------SSGAQAAPAG-----------AFSFGTSHAQGPN
nup214_ostreo                       NTPPIPAKPLNVTAKKAVEPERSAEPLMLKTPVSKIVVADEGLGDDLETV
nup214_toxoplasma                   SKLSSRQREPAEKPEESSSEEGITVS-------DGAEVGETASSSSNTAS
nup214_dictyo                       FDDDIINNEYNNNNNNNSEIIEPPPALRGISLSKDNAFANSSYKFTSNIT
nup214_naegleria                    ASVMEPKKEATSSLPNSVSTPTLNSGFNFGPKVDATTKPSTVNIPPIAFG
nup214_celegans                     NAPGSTESTVTGSSVSTVSGSTGSTG-----PSTMSASTGSTNTPGSTES
                                                                                      

nup214_anopheles                    ITP---------MSAAESNAAKPTANGGSITSGLSFGTPVNKESGGDKEK
nup214_droso                        NT----------VTPGEAAKPGLSIFGGSTISSFSFG-------GGAAKS
nup214_rattus                       VKHGAPGPSHTVAAPQAAAAAALRRQMASQAPAVST-LTESTLKNVPQVV
nup214_mus                          VKHGAPGPSHTVAAPQAAAAAALRRQMASQAPAMST-LTESTLKTVPQVV
nup214_homo                         VKHGAPSPSHPISAPQAAAAAALRRQMASQAPAVNT-LTESTLKNVPQVV
nup214_gallus                       VKHGAPAPTVTVPAPQAAAAAALRRQMATQSPAVSTSLTESTLKNVPQVV
nup214_xenopus                      VKHGAPN----ITAAQKAAVAAMRRQTASQIPAASL--TESTLQTVPQVV
nup214_danio                        -------------------------------PAPSQ-----LLGSAHLLL
nup214_populus                      PS-------------------AFKWATGPLLPSQPL-----ALRSPTLQS
nup214_arabidopsis                  NSP-------FTISPISASKPSFNWSGNKSSNTTSY-----AEESAPSQI
nup214_magna                        NMADLK-LPPGVVSTDDKPKPSTSSGTLPKFSFKDE--GATEQPVP--SS
nup214_gibberella                   VASDAP-LPPDPVNPLKQRSVFDKPEGAPKVPSSLF--PAMTGPPSDDSD
nup214_neurosp                      KAQDLPKLPPVPWSPSKEEE-GEAEEEEEEEEEEEH--DENEEGYEDEEE
nup214_aspergillus                  EPEEEE----EPVKAEEAPLPPDFTKPSAPLG--------KDSPLVQEES
nup214_cryptococcus                 SFAQVASHAPESTTPTQEPAKTTVETAQILTSEGSPTKSKTDTPAPKEDA
nup214_S.par                        TFTAAHSSERVSFSPTEETGNKEASEPGPMTLKD-----EENPFLPRKEE
nup214_scerev                       TST---------VSPMEEADTKETSEKGPITLKS-----VENPFLPAKEE
nup214_s.mik                        TFTTLPSSEVVSSPPTEEKANKETSKKDSTTFKS-----EENPFLPRREE
nup214_S.kud                        TSTTAN------FSEDVPTSSPEKIDNG-GNPKS-----AENPFLPKVEG
nup214_S.bay                        MFMAPSASEDVSSSLKEGTNNKESCEKEALTSKPQHRSEEKNPFLPERKE
nup214_S.cas                        IAS----------VDSSEQPLKDIKRQSELSTAS-----DTEFRIPSNGT
nup214_rice                         VLHEKT------KPSGPQHNTLFKWVKESAGPSQGPQHKYPELPGQLKSS
nup214_tetrao                       NKFSFGNGKMVFGQTSGETASAAVSSAASTAPSTASADKPPSSEAAFRVD
nup214_S.kluy                       RIKNN-------KTTENEKDKTSQSENSSMESSES-----ETSESETSES
nup214_candiG                       EAEFSDSTVEQTPLADLDESKGQVASPSISSLTERIKQKAQISAEDLKSP
nup214_kluyver                      GQEEE-------EEEEEEEEEEEEEEEEEEEEEEEGEEEEEKEEGEEEEK
nup214_ciona                        ATFEPLLQGQSTLTYGAPSGVGSTSETRRTEIPIHHKEAASNLNNPPMVV
nup214_apis                         ITSDIS------TQKSEEIAAQNSVWFKVENNLLNNSSLKDSLPSEISSE
nup214_spombe                       SFNKP------LVEKESKQDVSDTSDRSPFSFKAFGIDSKKSPTPEPTEM
nup214_yarrow                       THGK---------SDTDPAKFDDDAQEKAALEKLD------EAGFAKEAS
nup214_ustil                        SSPAKTAPLPTTTPAPAPARKSVQERLESPLVAGRTPQLSSSNNEGPAKV
nup214_candiA                       ------------VSTPLADESKESEEESEISLPEE---------------
nup214_debaryomyces                 NKTESR------FAKFEEASSENKTESPFAKFEEASSENKTESPFAKFGK
nup214_pichia                       AAFGS--------NKSAFGGFGGSSTKSFGSAFGSSLTTTQQAVQDSLDS
nup214_phytophthora                 AFGASGSGYPPDTTSKPKPPTFGAASSGGYPPDTTSKPKPPAFGATSSGG
nup214_monos                        TSSAP-------ATTSAPSTGFKFGAGTSAAKPAAPSGSAGSTPFGQTSA
nup214_leishmania                   ------------VSPAAFASAAGVSSVSSTAPASG---------------
nup214_ostreo                       IMSRIASTRITTVKKTTPPKPKQISPIKPAAIEKKPAPLAASQPELAKPS
nup214_toxoplasma                   DRDAKPQDRSAPGGQVTQSEASAVPWWQQNVGKACLVQVEDDGFAPDADD
nup214_dictyo                       PIKTSGTISSPSSTTSSFTPTSHISFASTAQNFINNNQSYDDYQDGNEEY
nup214_naegleria                    TTPGFDFGKKEESTTALPKPATTTGFTFTSKEEPKHAITTPTVMPIATKT
nup214_celegans                     TITDGS------TVSGSTGSTGSTNNPGSTDSSTTGISTVSGSSLSTISG
                                                                                      

nup214_anopheles                    KESTISSSS-------------------------------APASG-----
nup214_droso                        ALSFGTGSP-------------------------------AVAAP-----
nup214_rattus                       NVQELKSNPSPP----------------------------SAAMG-----
nup214_mus                          NVQELRSNPSPP----------------------------SAAMG-----
nup214_homo                         NVQELKNNPATP----------------------------STAMG-----
nup214_gallus                       NVRELKTGALTPA--------------------------VSTVIG-----
nup214_xenopus                      NVKELKNNGPGPT--------------------------IPTVIG-----
nup214_danio                        WFLLFSSS--------------------------------SELCG-----
nup214_populus                      NNAMTLSVSSSLVLLAG---------------------------------
nup214_arabidopsis                  KDTRTVSQPGGSSFLPKR--------------------------------
nup214_magna                        DEED------------------------------------ELSEE-----
nup214_gibberella                   DEED------------------------------------ELDEE-----
nup214_neurosp                      EEEE------------------------------------ERGSE-----
nup214_aspergillus                  DAGS------------------------------------DLGSD-----
nup214_cryptococcus                 DIEKLSE--------------------------------KEKAEDVAKS-
nup214_S.par                        ISG-------------------------------------RSPEK-----
nup214_scerev                       RTG-------------------------------------ESSKK-----
nup214_s.mik                        NSK-------------------------------------KNSQE-----
nup214_S.kud                        SRV-------------------------------------ETIEG-----
nup214_S.bay                        SNKEISEEESSQEESS----------------------QEESSQE-----
nup214_S.cas                        DNKE----------------------------------AVEEESA-----
nup214_rice                         DQTPKLG-------------------------------------------
nup214_tetrao                       PQPMKAGGGETLGSFSG----------------------LRVGQG-----
nup214_S.kluy                       ETS-------------------------------------ESETS-----
nup214_candiG                       TLTSFN----------------------------------SSNAN-----
nup214_kluyver                      EQQ-------------------------------------AQDEE-----
nup214_ciona                        NIKELKEPTES---------------------------LIPKFEA-----
nup214_apis                         KIQT------------------------------------TTPNT-----
nup214_spombe                       AES-------------------------------------NISEE-----
nup214_yarrow                       SGSS------------------------------------GEAPK-----
nup214_ustil                        SESGIQGEFLKSYLVLTQELDVLRSNVDQCASFLADLREATARPQFVDDF
nup214_candiA                       ----------------------------------------SDYSD-----
nup214_debaryomyces                 DTSS------------------------------------ENKTES----
nup214_pichia                       DET-------------------------------------YDSEE-----
nup214_phytophthora                 YPPDTTSKPKPPVFGAASSGGGYPPDTTSKPKPPAFGQSTTSNTTPSSSS
nup214_monos                        PST-------------------------------------NAAKP-----
nup214_leishmania                   ----------------------------------------SSGSG-----
nup214_ostreo                       APAMSFG----------------------------ADFLAKSQQD-----
nup214_toxoplasma                   DAD-------------------------------------EKETG-----
nup214_dictyo                       DEDDDDDDE-------------------------------QYDED-----
nup214_naegleria                    ETTPLVSVN------------------------------PSAGFSFG---
nup214_celegans                     STG-------------------------------------STVSG-----
                                                                                      

nup214_anopheles                    ----------------------------SFSFGSVASAGTFKPPSSDSSA
nup214_droso                        ----------------------------TPKPNPLSAVEKPTPEPTKPKE
nup214_rattus                       ----------------------------SSGPHSAAKAPHAVLTPVAASQ
nup214_mus                          ----------------------------SAVQHSAAKTPHAVLTPVANSQ
nup214_homo                         ----------------------------SSVPYSTAKTPHPVLTPVAANQ
nup214_gallus                       ----------------------------SSVPHSAAQAVHQVLASVATNQ
nup214_xenopus                      ----------------------------PTVPQSAAQVIHQVLATVGSVS
nup214_danio                        ----------------------------SSSFFSGLQQLRFLL-------
nup214_populus                      ------------------------------------DKHTRETYNMNADK
nup214_arabidopsis                  -----------------------------PVASTVLEQTEKKAGEFKFSE
nup214_magna                        ----------------------------EDEEQEGDEDDQGSAPD-----
nup214_gibberella                   ----------------------------EEEGEDEEVDDEGEEEDDN---
nup214_neurosp                      ----------------------------EDEERSDEEEDENSDEDEDRSE
nup214_aspergillus                  ----------------------------ADESQKGPPEDESELED-----
nup214_cryptococcus                 ------------------------EHEQTEADTEDSREEKAVAKEHNEVP
nup214_S.par                        ----------------------------DHNQEAKDAVHISGNEKPV---
nup214_scerev                       ----------------------------DHNDDPKDG-YVSGSEISV---
nup214_s.mik                        ----------------------------HSSQETEDTSFVTGGEKSD---
nup214_S.kud                        ----------------------------ENSQETKNATSESIAEKSH---
nup214_S.bay                        ----------------------------ESNQEGSDVSSESNAVDSE---
nup214_S.cas                        ----------------------------SNTSTDNESSDFEGKKENE---
nup214_rice                         ----------------------------SSSPLSFSYSHKDVWDNISSSN
nup214_tetrao                       ----------------------------EEAKDTASKPAAAGVAQFNFGP
nup214_S.kluy                       ----------------------------ESETSESEISRSAPFENTLFGN
nup214_candiG                       ----------------------------AGSPFSSYASKLGQVPASTPIF
nup214_kluyver                      ----------------------------QVKDDTKDVSKEKKQEEDKGND
nup214_ciona                        ---------------------------KFEAKTDVPPGAAAEVQKVLNTV
nup214_apis                         ----------------------------GMTTQLTTITKTKSISTFSFAT
nup214_spombe                       ----------------------------SEGWKLIEQPNVESEIEDQ---
nup214_yarrow                       ----------------------------TSVKFDDDAEEDEALKRLNEAS
nup214_ustil                        ADPSKWSFG----DLPKMLSLARSLRPLTQQIENDAASHKRKVAELQSLQ
nup214_candiA                       ----------------------------EEELATDDANTSKDLEEVE---
nup214_debaryomyces                 ----------------------------PFAKFGKEAQPTTENKTESPFA
nup214_pichia                       ----------------------------SSQEENLQAVDVRAEEVREHSY
nup214_phytophthora                 FGFGSFG-----------------KSLFGSKPESSQSTDFSAQTSTSAST
nup214_monos                        -----------------------------TTAPSAPASTAAPSSGGGFVF
nup214_leishmania                   ----------------------------TASAFGISTANSGGSNGSTPFG
nup214_ostreo                       -------------------------YAAAQKALDEDLKKATTPTESKPAF
nup214_toxoplasma                   ----------------------------SAPGGGPAASRHTFATPVSGGS
nup214_dictyo                       ----------------------------DEEYIEEPINPIPSLNKQQPQQ
nup214_naegleria                    ---------------------------ADTKKEVNPIPMAGGSSGFNFGS
nup214_celegans                     -----------------------------SSDMTVSTGSTSSPGSTESTV
                                                                                      

nup214_anopheles                    PAAPKPVFSFG-------------------------------NTGTGSNS
nup214_droso                        QKAAE-SKEFK-------------------------------AVQPETEE
nup214_rattus                       AKQGSLINSFK-------------------------------PSGPTPVS
nup214_mus                          AKQGSLINSFK-------------------------------PSGPTAAS
nup214_homo                         AKQGSLINSLK-------------------------------PSGPTPAS
nup214_gallus                       AKQTPQTSSLK---------------------------------GQAP--
nup214_xenopus                      ARQAAPAAPLKNPPAS--------------------------ASSIAPQT
nup214_danio                        --------------------------------------------------
nup214_populus                      SKS-MFSHIEE------------------------------------PKS
nup214_arabidopsis                  AKANAFVETAA------------------------------------GSV
nup214_magna                        --SEGSGVDVT------------------------------------KDL
nup214_gibberella                   -GSEGSGVDVA------------------------------------KDL
nup214_neurosp                      VGSEGSGVDVS------------------------------------KEL
nup214_aspergillus                  -----SGEDNT------------------------------------HEV
nup214_cryptococcus                 DQQQIEGGQSTP---------------------------------SAADT
nup214_S.par                        -NTPEQVCGNT------------------------------------KQE
nup214_scerev                       -RTSESAFDTT------------------------------------ANE
nup214_s.mik                        -AASQQIFDIA------------------------------------KQD
nup214_S.kud                        -STSQHDIGTP------------------------------------EQT
nup214_S.bay                        -NTSEQVLSAS------------------------------------SQE
nup214_S.cas                        -STDAEIKDTI------------------------------------EGQ
nup214_rice                         VPSSGTTHTMPK-----------------------------------SST
nup214_tetrao                       ILQTVPDVSAG------------------------------------SDL
nup214_S.kluy                       AISEHKLQNDG-------------------------------------ET
nup214_candiG                       KFTNNTAHKDS------------------------------------REV
nup214_kluyver                      KQVKGDLLTEG--------------------------------------S
nup214_ciona                        LAETQQQQSVS------------------------------------SML
nup214_apis                         PITSTSIKSTT------------------------------------QNT
nup214_spombe                       ---DEESSDLN---------------------------------------
nup214_yarrow                       FTKEANGSSNQ---------------------------------------
nup214_ustil                        LKTEAKREEVTRFIRARSDPEFAKIIRIR--QLG---PEHVENQNKLRKA
nup214_candiA                       --------------------------------------------------
nup214_debaryomyces                 KFSKDTSSENN---------------------------------------
nup214_pichia                       TIAGGRGNYIN---------------------------------------
nup214_phytophthora                 VTPTKPKSLFGSAG-----------------ATGKAPDTSSSPFGAVPKA
nup214_monos                        GASPSATAGAQ------------------------------------KPP
nup214_leishmania                   SSNTGNTAGGG---------------------------------------
nup214_ostreo                       SFAATPATKPAETE--------------------------------SKPA
nup214_toxoplasma                   LFSSSGTESKP-------------------------------------AT
nup214_dictyo                       QQQFGNNNNFG----------------------------------NLFNS
nup214_naegleria                    TKIDSQKEEPK-----------------------------------SETA
nup214_celegans                     SGASTMSPSTG---------------------------------------
                                                                                      

nup214_anopheles                    GQQSGLTFGSIPKPNFSFDAPSTTAGS--GGLSFGLAGSSSASEGPLSLG
nup214_droso                        SKVPQKPKAETENKSFGFGGFTGTGGT--VGNTSSSPFSFGGLGSSLGFG
nup214_rattus                       CQLSSGDKAVGPGTAKTESPVTSTPS----TGQLNKPFSFASPGT-FTFG
nup214_mus                          CQLSSGDKAVGQGTAKTESAATSTPSA---AGQLNKPFSFASPGT-FTFG
nup214_homo                         GQLSSGDKAS--GTAKIETAVTSTPSA---SGQFSKPFSFSPSGTGFNFG
nup214_gallus                       --------------------------------------------------
nup214_xenopus                      WQGSAPNKPAAQAIPKSDPSASQAPAP--SVSQVNKPVSFSPAAGGFSFS
nup214_danio                        --------------------------------------------------
nup214_populus                      VLINETKSIQQNETNLNKKSAVSTVSP--------TQTSLFPKKPKEIFV
nup214_arabidopsis                  QRLSTTSSGSDFESSKGFGAQFSTMSSG-------APASSFSSKSLFGFN
nup214_magna                        SP-----------PGYTPQSSFGG------------AGGGIFSHT-----
nup214_gibberella                   SPTLS--------PGYTPQSSFGR------------PSN-TLGAS-----
nup214_neurosp                      DQTTMSVHFENGSPRYQSRNIFGKSNNN--------MGASTFSNI-----
nup214_aspergillus                  KEPS---------VESSPESSLDD---------------KHMGE------
nup214_cryptococcus                 KATTPLAEPVIEEPPSAESSPIESEAEVVEQEEGESMNGEDFGDEEPYNE
nup214_S.par                        QIPAAQDVYFHERSETNSKYGQHVMDD---------HDNKPKDISG----
nup214_scerev                       EIPKSQDVNNHEKSETDPKYSQHAVVD---------HDNKSKEMNE----
nup214_s.mik                        QTLAAEDVNIDERSKMESEDNQHVEVD---------NHNEPTEIKE----
nup214_S.kud                        -TPTVENVNSDKKLKTGAEDNLHVVAD---------YDDKCRESEG----
nup214_S.bay                        -NGIPQNGNTNEKLETESEDSKHVAK----------YGDKPKSTEE----
nup214_S.cas                        QVPTSSKQEDKKISDDEHSLARNTEYS---------LNQATKSESA----
nup214_rice                         LTFKTTVIPKTNTSTLPDLSPLMTGSKFSLSPLTVKTLSGDSGGAS----
nup214_tetrao                       SKGASFGSLFKPPETNTKPFSAPQSSSPPSALSFSSLLAAPSEESK----
nup214_S.kluy                       EAPRTSFLSLTDRIKKAANMSSEDVP------------------------
nup214_candiG                       TTEDGVSDDNNNNNNNNNNKRNSEIAD----------CVTTSSSS-----
nup214_kluyver                      FPSAESTTPVAASYVTEEDDTRSSVAS---------FTDRIKKAAN----
nup214_ciona                        MKPTPSNNAPAPVDNPPPTTSKPVFPN---------LTSKPGFSLS----
nup214_apis                         FAASQTTSAQTFSFASKPSNITTSFNLK--------MMPSTTTSQ-----
nup214_spombe                       --------------------------------------------------
nup214_yarrow                       ----------------EGDSSFAQFD------------------------
nup214_ustil                        SQVVRDRIVELDEYLTALKDKLQHAKAGHTALKAPTLDSVARACRNITAR
nup214_candiA                       --------------------------------------------------
nup214_debaryomyces                 ----------TESPFAKFGKEAQP--------------------------
nup214_pichia                       --------------------------------------------------
nup214_phytophthora                 NSTSAFSFGLASASDSKPSSARPSFSFDSVSPPLDKTEDRDSSEGQPPTK
nup214_monos                        APAPGLNQAAGGGISFGATPAAGGGEQ---------AKPASPFG------
nup214_leishmania                   --------------------------------------------------
nup214_ostreo                       FTFAPPAAKPSPSTESKSAFTFAPPSASSSATESKSASAAAPTMSFS---
nup214_toxoplasma                   TPSSLFGTYSSMASTAASSSSSGAGGG---------LFGGVTTSN-----
nup214_dictyo                       QQPTNSNSLFTKNLDLEKEAKERQEKIER-------ETRELQDKLE----
nup214_naegleria                    KTEPKLDTKKENSLDSESTSSKVETKP---------LSNSFNTAPFP---
nup214_celegans                     --------------------------------------------------
                                                                                      

nup214_anopheles                    KPKATATASTA---------------------------------------
nup214_droso                        GTAAAVPKSEP---------------------------------------
nup214_rattus                       TITPAPSSSFT---------------------------------------
nup214_mus                          TITPTPSSSFT---------------------------------------
nup214_homo                         IITPTPSSNFT---------------------------------------
nup214_gallus                       -----PSS------------------------------------------
nup214_xenopus                      NVTSAPVTSALGS-------------------------------------
nup214_danio                        --------------------------------------------------
nup214_populus                      STYSTALAKS----------------------------------------
nup214_arabidopsis                  SSSSIPGDKFT---------------------------------------
nup214_magna                        --------------------------------------------------
nup214_gibberella                   --------------------------------------------------
nup214_neurosp                      --------------------------------------------------
nup214_aspergillus                  --------------------------------------------------
nup214_cryptococcus                 GEREEEEHDENEYDEEAHEQEQYDEEDEYDEDEYDEEEQYGEDEEQYDEV
nup214_S.par                        --------------------------------------------------
nup214_scerev                       --------------------------------------------------
nup214_s.mik                        --------------------------------------------------
nup214_S.kud                        --------------------------------------------------
nup214_S.bay                        --------------------------------------------------
nup214_S.cas                        --------------------------------------------------
nup214_rice                         --------------------------------------------------
nup214_tetrao                       --------------------------------------------------
nup214_S.kluy                       --------------------------------------------------
nup214_candiG                       --------------------------------------------------
nup214_kluyver                      --------------------------------------------------
nup214_ciona                        --------------------------------------------------
nup214_apis                         --------------------------------------------------
nup214_spombe                       --------------------------------------------------
nup214_yarrow                       --------------------------------------------------
nup214_ustil                        TTAVTLDLDNLALEMDLMRPAQDHTSREAELAFSRSASVMSG--------
nup214_candiA                       --------------------------------------------------
nup214_debaryomyces                 --------------------------------------------------
nup214_pichia                       --------------------------------------------------
nup214_phytophthora                 RTLKFGDTSAFGAEATTPATTTKAKLTTAPAKTTKDIPSSRMEGQLWKLI
nup214_monos                        --------------------------------------------------
nup214_leishmania                   --------------------------------------------------
nup214_ostreo                       --------------------------------------------------
nup214_toxoplasma                   --------------------------------------------------
nup214_dictyo                       --------------------------------------------------
nup214_naegleria                    --------------------------------------------------
nup214_celegans                     --------------------------------------------------
                                                                                      

nup214_anopheles                    --------------------------------------------------
nup214_droso                        --------------------------------------------------
nup214_rattus                       --------------------------------------------------
nup214_mus                          --------------------------------------------------
nup214_homo                         --------------------------------------------------
nup214_gallus                       --------------------------------------------------
nup214_xenopus                      --------------------------------------------------
nup214_danio                        --------------------------------------------------
nup214_populus                      --------------------------------------------------
nup214_arabidopsis                  --------------------------------------------------
nup214_magna                        --------------------------------------------------
nup214_gibberella                   --------------------------------------------------
nup214_neurosp                      --------------------------------------------------
nup214_aspergillus                  --------------------------------------------------
nup214_cryptococcus                 DEYDE---------------------------------------------
nup214_S.par                        --------------------------------------------------
nup214_scerev                       --------------------------------------------------
nup214_s.mik                        --------------------------------------------------
nup214_S.kud                        --------------------------------------------------
nup214_S.bay                        --------------------------------------------------
nup214_S.cas                        --------------------------------------------------
nup214_rice                         --------------------------------------------------
nup214_tetrao                       --------------------------------------------------
nup214_S.kluy                       --------------------------------------------------
nup214_candiG                       --------------------------------------------------
nup214_kluyver                      --------------------------------------------------
nup214_ciona                        --------------------------------------------------
nup214_apis                         --------------------------------------------------
nup214_spombe                       --------------------------------------------------
nup214_yarrow                       --------------------------------------------------
nup214_ustil                        --------------------------------------------------
nup214_candiA                       --------------------------------------------------
nup214_debaryomyces                 --------------------------------------------------
nup214_pichia                       --------------------------------------------------
nup214_phytophthora                 VDFDKSLQRVNESSKNIPSKDADFSKKLLSQTDQLRAQISRLCDEINTLD
nup214_monos                        --------------------------------------------------
nup214_leishmania                   --------------------------------------------------
nup214_ostreo                       --------------------------------------------------
nup214_toxoplasma                   --------------------------------------------------
nup214_dictyo                       --------------------------------------------------
nup214_naegleria                    --------------------------------------------------
nup214_celegans                     --------------------------------------------------
                                                                                      

nup214_anopheles                    --------------------------------------------------
nup214_droso                        --------------------------------------------------
nup214_rattus                       --------------------------------------------------
nup214_mus                          --------------------------------------------------
nup214_homo                         --------------------------------------------------
nup214_gallus                       --------------------------------------------------
nup214_xenopus                      --------------------------------------------------
nup214_danio                        --------------------------------------------------
nup214_populus                      --------------------------------------------------
nup214_arabidopsis                  --------------------------------------------------
nup214_magna                        --------------------------------------------------
nup214_gibberella                   --------------------------------------------------
nup214_neurosp                      --------------------------------------------------
nup214_aspergillus                  --------------------------------------------------
nup214_cryptococcus                 ----------------------------------EREQRSRSLSFTSDIS
nup214_S.par                        --------------------------------------------------
nup214_scerev                       --------------------------------------------------
nup214_s.mik                        --------------------------------------------------
nup214_S.kud                        --------------------------------------------------
nup214_S.bay                        --------------------------------------------------
nup214_S.cas                        --------------------------------------------------
nup214_rice                         --------------------------------------------------
nup214_tetrao                       --------------------------------------------------
nup214_S.kluy                       --------------------------------------------------
nup214_candiG                       --------------------------------------------------
nup214_kluyver                      --------------------------------------------------
nup214_ciona                        --------------------------------------------------
nup214_apis                         --------------------------------------------------
nup214_spombe                       --------------------------------------------------
nup214_yarrow                       --------------------------------------------------
nup214_ustil                        --------------------------------------IDDGEPLNNVGN
nup214_candiA                       --------------------------------------------------
nup214_debaryomyces                 --------------------------------------------------
nup214_pichia                       --------------------------------------------------
nup214_phytophthora                 ESRDHVEKDVLFVIGSDGDVHEQLEYG-----------------------
nup214_monos                        --------------------------------------------------
nup214_leishmania                   --------------------------------------------------
nup214_ostreo                       --------------------------------------------------
nup214_toxoplasma                   --------------------------------------------------
nup214_dictyo                       --------------------------------------------------
nup214_naegleria                    --------------------------------------------------
nup214_celegans                     --------------------------------------------------
                                                                                      

nup214_anopheles                    ---------------NENVPPPVEEVQKDKPLPPSFGPVEPAPATKAPLP
nup214_droso                        ---------------SSTATTSVATSASTAPFG-IFSAALTKPSNSEPIT
nup214_rattus                       -----ATPGAAPPTKESNQLEAFSFGGGGKPFCETIPGNPPATGPPSAPS
nup214_mus                          -----ATPGAGPPTKEPTQLEAFSFGGGGKPFSEAIPGNSPATGATSAPS
nup214_homo                         -----AAQGATPSTKESSQPDAFSSGGGSKPSYEAIPESSPPSGITSASN
nup214_gallus                       --------------------------------------------------
nup214_xenopus                      -----SSAGCAATARDSNQASSYMFGGTGKSLGSEGSFSFASLKPASSSS
nup214_danio                        --------------------------------------------------
nup214_populus                      ---------------AIESLKHGPANTKGSFFKS-------ASKNHEPPC
nup214_arabidopsis                  ------------FPAVTAPLSGTPLDSTSTLFTASSAPVSSSSQDPVTST
nup214_magna                        -------------------PADEPRPGSRLLFGEMSRNAP-LFPQPLATS
nup214_gibberella                   -------------------RANQE--GSRPLFGELGRNAP-VFPRPSAIS
nup214_neurosp                      -------------------SRSEAEPQSRSLFGEANKNAPPLFSKPSGPF
nup214_aspergillus                  -------------------GSAGGLFGKKQLFGEISKPLFPQTAQ-SREP
nup214_cryptococcus                 PVNEQAEDSDEKVDHEDVERDEEEDAVSEKPESSAKKSPPAWFTKPASTS
nup214_S.par                        -------------------TSENDERTDQRRKG-VQGDGLLLKKDNEKED
nup214_scerev                       -------------------TSKNNERSGQPNHG-VQGDGIALKKDNEKEN
nup214_s.mik                        -------------------TLTNDKEIEQRRQE-VQRNEVSLERGGEKEG
nup214_S.kud                        -------------------TTEKHEKTGRQTLE-ARED----ERDGNEEG
nup214_S.bay                        -------------------ASDIDENIDQQTQEGEQEDGNGLQNDDAEEE
nup214_S.cas                        -------------------TVMAEETESVSNLEDDESEEIKSTTESDNES
nup214_rice                         -----------------SIITKNKQGGQAMPYLGTTKGLDVSPQNMGGAF
nup214_tetrao                       --------------APPQTVEPTPPPPEKQPAAEPVVETSSALVAPGTAA
nup214_S.kluy                       ------------------DRLAKEPTTETDSLKKGGSPFSGFTNTFGMSS
nup214_candiG                       -------------------QDTKESSAERKASGEGDNEPLDDKDIGISES
nup214_kluyver                      ------------------LSTENIANPFMKSTAVENKDSSPFSGFTNSLS
nup214_ciona                        --------------------TSPKMGSTGNLFSQPSILKSGSLSDVTSMQ
nup214_apis                         --------------------TQDSLSLAGSFAGLQTTNQISNASNSSNID
nup214_spombe                       ---------------------GKRRSTPPKIHEVGVNKMLDVVPKEKRDL
nup214_yarrow                       ----------------------EDDENEFDEFDDDYEDYEGEFTEENVDE
nup214_ustil                        LMHALPAAATLRSADEITRAERVKSESVAVFVNAREKPILNTRAVPGSQQ
nup214_candiA                       --------------------------------------------------
nup214_debaryomyces                 -------------------TTENKTETPFAKFGKKSDTTFNIIQSSDSSN
nup214_pichia                       ------------------DSTSYDEQIPDKLTLNKEANKLNEFMLSRGTR
nup214_phytophthora                 -----------RETLDSFNDEALKRTLEEQPLDQRSKETWDSLKNKMSEV
nup214_monos                        --------------------AAPKAGANASPFGQPAGGTTTSGAAVTTTK
nup214_leishmania                   --------------------------------------------------
nup214_ostreo                       --------------ADFLAKANSGYQKAQTALEEELKGEKVEEKKSEAKF
nup214_toxoplasma                   --------------------LFGKSGSSTGILGTGTQSQTVSSSAPPSLF
nup214_dictyo                       ------------------REEREAKEKQARELKDKLEREAKEKQARELKE
nup214_naegleria                    ------------------LGIKKEEPKVENKTEEPKKETPTLIEKKETKE
nup214_celegans                     --------------------SSVETSTSGSSVSTVSQSTSSSTTGQSTVS
                                                                                      

nup214_anopheles                    ALTS----------------------------------------------
nup214_droso                        TVTS----------------------------------------------
nup214_rattus                       TSVTTT--------------------------------------------
nup214_mus                          TSVTAA--------------------------------------------
nup214_homo                         TTP-----------------------------------------------
nup214_gallus                       --------------------------------------------------
nup214_xenopus                      SSS-----------------------------------------------
nup214_danio                        --------------------------------------------------
nup214_populus                      SSVG----------------------------------------------
nup214_arabidopsis                  STVS----------------------------------------------
nup214_magna                        PR------------------------------------------------
nup214_gibberella                   PR------------------------------------------------
nup214_neurosp                      D-------------------------------------------------
nup214_aspergillus                  PR------------------------------------------------
nup214_cryptococcus                 TPPADK--------------------------------------------
nup214_S.par                        FD------------------------------------------------
nup214_scerev                       FD------------------------------------------------
nup214_s.mik                        SW------------------------------------------------
nup214_S.kud                        SE------------------------------------------------
nup214_S.bay                        PE------------------------------------------------
nup214_S.cas                        SH------------------------------------------------
nup214_rice                         RDLN----------------------------------------------
nup214_tetrao                       DDAAAET-------------------------------------------
nup214_S.kluy                       PN------------------------------------------------
nup214_candiG                       EK------------------------------------------------
nup214_kluyver                      KD------------------------------------------------
nup214_ciona                        KQSP----------------------------------------------
nup214_apis                         GKYN----------------------------------------------
nup214_spombe                       NS------------------------------------------------
nup214_yarrow                       EDEE----------------------------------------------
nup214_ustil                        ANKKMAKPMQHSDLQIAFAKG-----------------------------
nup214_candiA                       --------------------------------------------------
nup214_debaryomyces                 QS------------------------------------------------
nup214_pichia                       EK------------------------------------------------
nup214_phytophthora                 KNCCADLDSHLSSSKIG---------------------------------
nup214_monos                        SS------------------------------------------------
nup214_leishmania                   --------------------------------------------------
nup214_ostreo                       SFG-----------------------------------------------
nup214_toxoplasma                   VFGG----------------------------------------------
nup214_dictyo                       KQER----------------------------------------------
nup214_naegleria                    ETKT----------------------------------------------
nup214_celegans                     ES------------------------------------------------
                                                                                      

nup214_anopheles                    ------------------------------------LLQKVDSSVDLSVK
nup214_droso                        ------------------------------------------NTTTIASK
nup214_rattus                       ---------------------------------------SLEDSAPTSSK
nup214_mus                          ---------------------------------------SLEDSAPSSSK
nup214_homo                         -----------------------------------------GEPAASSSR
nup214_gallus                       --------------------------------------------------
nup214_xenopus                      ------------------------------------------VVEPTMSK
nup214_danio                        --------------------------------------------------
nup214_populus                      --------------------------------------------------
nup214_arabidopsis                  --------------------------------------------------
nup214_magna                        --------------------------------------------------
nup214_gibberella                   --------------------------------------------------
nup214_neurosp                      --------------------------------------------------
nup214_aspergillus                  --------------------------------------------------
nup214_cryptococcus                 --------------------------------------------------
nup214_S.par                        --------------------------------------------------
nup214_scerev                       --------------------------------------------------
nup214_s.mik                        --------------------------------------------------
nup214_S.kud                        --------------------------------------------------
nup214_S.bay                        --------------------------------------------------
nup214_S.cas                        --------------------------------------------------
nup214_rice                         --------------------------------------------------
nup214_tetrao                       --------------------------------------------------
nup214_S.kluy                       --------------------------------------------------
nup214_candiG                       --------------------------------------------------
nup214_kluyver                      --------------------------------------------------
nup214_ciona                        --------------------------------------------------
nup214_apis                         --------------------------------------------------
nup214_spombe                       --------------------------------------------------
nup214_yarrow                       --------------------------------------------------
nup214_ustil                        ---------------------------------PVHLGKRAPPAVRSASV
nup214_candiA                       --------------------------------------------------
nup214_debaryomyces                 --------------------------------------------------
nup214_pichia                       --------------------------------------------------
nup214_phytophthora                 ----------------------------------------TDGSGAVSST
nup214_monos                        --------------------------------------------------
nup214_leishmania                   --------------------------------------------------
nup214_ostreo                       --------------------------------------------------
nup214_toxoplasma                   --------------------------------------------------
nup214_dictyo                       --------------------------------------------------
nup214_naegleria                    --------------------------------------------------
nup214_celegans                     --------------------------------------------------
                                                                                      

nup214_anopheles                    GASGGAATGATSQPSKPAGGGLFG------SITGGTSSSFATGGLFGSVT
nup214_droso                        PTNVIASSSATDAPSVTTTN-------------AVTSSTDPIGGLFSSVT
nup214_rattus                       PATP-ETPVSTASSKLETPPSKLGELLFPSSLAGETLGSFSGLRVGQAEE
nup214_mus                          PAAPPETTVSSASSKLETPPSKLGELLFPSSLAGETLGSFSGLRVGQAED
nup214_homo                         PVAPSGTALSTTSSKLETPPSKLGELLFPSSLAGETLGSFSGLRVGQADD
nup214_gallus                       --------------------------------------------------
nup214_xenopus                      PSVVTAASTTATVTSTTAASSKPGEGLFQGFSGGETLGSFSGLRVGQADE
nup214_danio                        --------------------------------------------------
nup214_populus                      --------------------------------------------------
nup214_arabidopsis                  --------------------------------------------------
nup214_magna                        ----------------------------------------SPSPVRGAVP
nup214_gibberella                   ----------------------------------------SPSPLRSAVP
nup214_neurosp                      ----------------------------------------SPSPVR---S
nup214_aspergillus                  ----------------------------------------SPSPIRPPRT
nup214_cryptococcus                 ----------------------KAISPTPTSEGASFFSRLNPAPATTEQP
nup214_S.par                        ----------------------------------------SDMATKEFKD
nup214_scerev                       ----------------------------------------SNMAIKQFED
nup214_s.mik                        ----------------------------------------PDMAGKEIED
nup214_S.kud                        ----------------------------------------QNMDVKGLED
nup214_S.bay                        ----------------------------------------LNTAVKEFQD
nup214_S.cas                        ----------------------------------------HVIKIGLNEE
nup214_rice                         -----------------------------------------KPSLSPEPP
nup214_tetrao                       ----------------------------------------LAAAIAAPLS
nup214_S.kluy                       ----------------------------------------SSFSFAKVRS
nup214_candiG                       ----------------------------------------SQTSEEEQWE
nup214_kluyver                      ------------------------------------------TGKAPAFS
nup214_ciona                        ----------------------------------------LAELLKPSVD
nup214_apis                         -----------------------------------------YKPTFGTPG
nup214_spombe                       -----------------------------------------FFPKQPLVV
nup214_yarrow                       -----------------------------------------DADYVHVHD
nup214_ustil                        ITASPVPDGAANGATKAVETDQIASVTKSVPVPKLSEPPRTASSTSPVSA
nup214_candiA                       --------------------------------------------------
nup214_debaryomyces                 --------------------------------------------VTSNEE
nup214_pichia                       --------------------------------------------IVEDSS
nup214_phytophthora                 HLFRVLKQTYDNSKMQYNKACKLAEQLEKLSLRGDMRQSNGVSAISGEAE
nup214_monos                        -------------------------------------------PFGQPAG
nup214_leishmania                   --------------------------------------------------
nup214_ostreo                       -----------------------------------------IPASAPTST
nup214_toxoplasma                   ------------------------------------------GGPAKTAG
nup214_dictyo                       ----------------------------------------EAKEKAEKEA
nup214_naegleria                    ---------------------------------------ATTTGFNFGTD
nup214_celegans                     -------------------------------------------SVSTVSS
                                                                                      

nup214_anopheles                    KPTAPSAATNNASANEEGGAKPAASGGGLFSGLSFGSLSVTPSSAGG---
nup214_droso                        ICKPNTPADTTKPAN-------------IFG----GGLSAGSFSFGG---
nup214_rattus                       STKPVSKASSTNLAGAQPAK----PSGFSFPAASVLGKPVEPSVTSS---
nup214_mus                          STKPVSKASSTNLAGAQPAK----PSGVSFPNTSVLGKPVEPAVTSSVSP
nup214_homo                         STKPTNKASSTSLTSTQPTKTSGVPSGFNFTAPPVLGKHTEPPVTSS---
nup214_gallus                       --------------------------------------------------
nup214_xenopus                      ASKVEVAKTPTAAQPVKLPSN---PVLFSFAGAPQPAKVGEAPSTTS---
nup214_danio                        --------------------------------------------------
nup214_populus                      --------------------------------------------------
nup214_arabidopsis                  --------------------------------------------------
nup214_magna                        PRVM-RSDS-----------------------------------------
nup214_gibberella                   DRVQ-RSDS-----------------------------------------
nup214_neurosp                      TQTA-QPSL-----------------------------------------
nup214_aspergillus                  RQGLPKTEN-----------------------------------------
nup214_cryptococcus                 RSSLEPPK------------------------------------------
nup214_S.par                        HQSVEEVVS-----------------------------------------
nup214_scerev                       HQSSEEDAS-----------------------------------------
nup214_s.mik                        DHSVEEIAS-----------------------------------------
nup214_S.kud                        RHSVEDIVSGENDRQINGTEE-----------------------------
nup214_S.bay                        HNSEEDAVS-----------------------------------------
nup214_S.cas                        DGISNNETQ-----------------------------------------
nup214_rice                         KSALLQGKT-----------------------------------------
nup214_tetrao                       ATTAPAPAPSSS--------------------------------------
nup214_S.kluy                       EKDSRKEEE-----------------------------------------
nup214_candiG                       VVSTDSDAH-----------------------------------------
nup214_kluyver                      FANLKKDGS-----------------------------------------
nup214_ciona                        QSNKTSQSATLQTG------------------------------------
nup214_apis                         FQILLGQTS-----------------------------------------
nup214_spombe                       QSTDKNKKE-----------------------------------------
nup214_yarrow                       ERNQTESID-----------------------------------------
nup214_ustil                        AACVESKADPSMFGSRSAPDPSSSASATVPPQKQSEPMTPLMFGGFDSPA
nup214_candiA                       --------------------------------------------------
nup214_debaryomyces                 TSSETPVEG-----------------------------------------
nup214_pichia                       ESYEEMAQH-----------------------------------------
nup214_phytophthora                 AHSTVTKAEMVQMIVETEQRSQDVRRNFLTLCNNVVTPRDVFSTPRR---
nup214_monos                        GTGTPAASS-----------------------------------------
nup214_leishmania                   --------------------------------------------------
nup214_ostreo                       STSAATPVSG----------------------------------------
nup214_toxoplasma                   EAGKQTSGS-----------------------------------------
nup214_dictyo                       NEKQEREAK-----------------------------------------
nup214_naegleria                    TKKESIPTTG----------------------------------------
nup214_celegans                     ESTISQSTG-----------------------------------------
                                                                                      

nup214_anopheles                    --------------------------------------------------
nup214_droso                        --------------------------------------------------
nup214_rattus                       -APAAPVS------------------------ALSASTSSSSATVFGSVP
nup214_mus                          -APAAPAS------------------------ALNVSTSSSSATVFGSVP
nup214_homo                         -ATTTSV-------------------------APPAATSTSSTAVFGSLP
nup214_gallus                       --------------------------------------------------
nup214_xenopus                      ---------------------------------------STSASLFGNVQ
nup214_danio                        --------------------------------------------------
nup214_populus                      --------------------------------------------------
nup214_arabidopsis                  --------------------------------------------------
nup214_magna                        --------------------------------------------------
nup214_gibberella                   --------------------------------------------------
nup214_neurosp                      --------------------------------------------------
nup214_aspergillus                  --------------------------------------------------
nup214_cryptococcus                 --------------------------------------------------
nup214_S.par                        --------------------------------------------------
nup214_scerev                       --------------------------------------------------
nup214_s.mik                        --------------------------------------------------
nup214_S.kud                        --------------------------------------------------
nup214_S.bay                        --------------------------------------------------
nup214_S.cas                        --------------------------------------------------
nup214_rice                         --------------------------------------------------
nup214_tetrao                       --------------------------------------------------
nup214_S.kluy                       --------------------------------------------------
nup214_candiG                       --------------------------------------------------
nup214_kluyver                      --------------------------------------------------
nup214_ciona                        --------------------------------------------------
nup214_apis                         --------------------------------------------------
nup214_spombe                       --------------------------------------------------
nup214_yarrow                       --------------------------------------------------
nup214_ustil                        AAHAKAPAKAFAG---------------------------FGSSPVAPPA
nup214_candiA                       --------------------------------------------------
nup214_debaryomyces                 --------------------------------------------------
nup214_pichia                       --------------------------------------------------
nup214_phytophthora                 --------------------------------------------------
nup214_monos                        --------------------------------------------------
nup214_leishmania                   --------------------------------------------------
nup214_ostreo                       --------------------------------------------------
nup214_toxoplasma                   --------------------------------------------------
nup214_dictyo                       --------------------------------------------------
nup214_naegleria                    --------------------------------------------------
nup214_celegans                     --------------------------------------------------
                                                                                      

nup214_anopheles                    -------------------------------------------------D
nup214_droso                        -------------------------------------------------T
nup214_rattus                       LTSAAPSGLMSFSGASLASSKASFSFGNQQTSSAAAAAATPASTSVAPSL
nup214_mus                          LTSAGPPGLISFGGAALASSKASFSFGNQQTSSSTASSATPTSTSVAPSL
nup214_homo                         VTSAGSSGVISFGGTSLSAGKTSFSFGSQQTNSTVPPSAPPPTTAATP-L
nup214_gallus                       --------------------------------------------------
nup214_xenopus                      LASAGS----TASAFTQSGSKPAFTFGIPQSTSTTAG--------ASSAI
nup214_danio                        --------------------------------------------------
nup214_populus                      --------------------------------------------------
nup214_arabidopsis                  --------------------------------------------------
nup214_magna                        --------------------------------------------------
nup214_gibberella                   --------------------------------------------------
nup214_neurosp                      --------------------------------------------------
nup214_aspergillus                  --------------------------------------------------
nup214_cryptococcus                 --------------------------------------LPFPFKHAAKTS
nup214_S.par                        --------------------------------------------------
nup214_scerev                       --------------------------------------------------
nup214_s.mik                        --------------------------------------------------
nup214_S.kud                        ---------------------------------------------SDKDR
nup214_S.bay                        --------------------------------------------------
nup214_S.cas                        --------------------------------------------------
nup214_rice                         --------------------------------------------------
nup214_tetrao                       --------------------------------------------------
nup214_S.kluy                       --------------------------------------------------
nup214_candiG                       --------------------------------------------------
nup214_kluyver                      --------------------------------------------------
nup214_ciona                        --------------------------------------------------
nup214_apis                         --------------------------------------------------
nup214_spombe                       --------------------------------------------------
nup214_yarrow                       --------------------------------------------------
nup214_ustil                        TTAAAAPSISAPKAAPPSQPLSFGGFSQPSVSAPKPATATFGGFGKPLAQ
nup214_candiA                       --------------------------------------------------
nup214_debaryomyces                 --------------------------------------------------
nup214_pichia                       --------------------------------------------------
nup214_phytophthora                 -----------------------------KLVPPTPSKSSNSPLQVKACS
nup214_monos                        --------------------------------------------------
nup214_leishmania                   --------------------------------------------------
nup214_ostreo                       --------------------------------------------------
nup214_toxoplasma                   --------------------------------------------------
nup214_dictyo                       --------------------------------------------------
nup214_naegleria                    ------------------------------------------------FS
nup214_celegans                     --------------------------------------------------
                                                                                      

nup214_anopheles                    AASGGSLFGSVKPANGAATGGLTFGGGSSFASSGFGVAKSSTDTTATVAS
nup214_droso                        IDASKGLFGSTKPLATAPTS-VTEANNKTDPISTTASAISTTTATTTVSS
nup214_rattus                       PASFPTLSFGGLLSSPSASSLPVSSGKITEEATPPAVPDKSDHSEVSAST
nup214_mus                          PASFPTLSFGGLLSSPSASSLPVSSGKSTEEAAPPAVPDKSDSSEVSATT
nup214_homo                         PTSFPTLSFGSLLSSATTPSLPMSAGRSTEEATSSALPEKPGDSEVSASA
nup214_gallus                       ---------------------------------------------VSASC
nup214_xenopus                      PASFQSLLVSAAPATTTPSAPINSGLDVKQPIKPLSEPADSSSSQQQTLT
nup214_danio                        --------------------------------------------------
nup214_populus                      ATPVAPALPGKVPHINVATSTSQPSEKASSSPAVS------ISLSVSSST
nup214_arabidopsis                  ATGFNVPFGKPLTSVKVDLNQAAPSTPSPSPGPTAGFTFNLPALSPSSPE
nup214_magna                        -------VRSVSAPGAGMASSMASSILGRSKGNFGISGMARQHPGRHTPD
nup214_gibberella                   -------IRSVSAPG------VASNLLGSRQSRMGAS-IASKDT-RAPED
nup214_neurosp                      -------FRPQEGPR------TASTPVFNKNQLLGAS-TTPKGP--PPVD
nup214_aspergillus                  -------LRSISAPH------KPGDALAARKASLTELAKREELR-----Q
nup214_cryptococcus                 SPLSGPPLGQSTTPESSPAKPAIASAFGSLDQKPTEAIKTDTDKTKTPVP
nup214_S.par                        -------EKDSRQSGEAEESDDNTSLNSDQDESISESYDKLEDINTDELP
nup214_scerev                       -------EKDSRQSSEVKESDDNMSLNSDRDESISESYDKLEDINTDELP
nup214_s.mik                        -------QHNS----EIKGSDDDMLLNSDRDESISESYDRLEDINTDELP
nup214_S.kud                        QSNETEESGNDRQSNETEESDNNSSLSSGKEESISDSYDKLEDINTDELP
nup214_S.bay                        -------EQDTYQSNEAEESDEDNSSTNDREESISESYDKLEDINTDELP
nup214_S.cas                        ------VKGNTNKTSDETNIDKEEEIGENQNK---DSDNEVESKLSNESY
nup214_rice                         -----VQLGKITETVQSPVKAKPEVAFQPPAFPPTPVAQSSPCSIKPTVP
nup214_tetrao                       VATPPTLTPSTAAVSSSTTVEAAPDSTTNTPLPAPAAASPAVSQVVPTPA
nup214_S.kluy                       ---------NTTEIFKSRDDTSKGDETKPNELVDTESVDQAEGSESDVES
nup214_candiG                       -------KSVNDTKKNNNDEADTECDNLRKEDDIQKDKELDQQVKVQDFT
nup214_kluyver                      ---------EITSPLSNVNSISNESVMREPEPELKQKTGDEPDPEVATPS
nup214_ciona                        ---NTGSNKQSFVISPFGNSSAKPNFGFSFAPKTSEVSIKTNHAKSSSLS
nup214_apis                         -------NENQISVKLVTGASLKETVTTSPSVTIEEIPSSESKTSTSSIQ
nup214_spombe                       ----------------------PQESLEDEILSAEGFSEVEAANKISRFE
nup214_yarrow                       ---------ETYEFDDGDDEHDDDFDNSVVDPSLKPPALPVSGVYSGFEP
nup214_ustil                        KMDSPTAAVPAASSQKIVASSSFSGFSSPAPASSKSTSTPFAGFGSTATP
nup214_candiA                       ----------------------GENVTETQEEKVETEIPPPTDPKPVQFS
nup214_debaryomyces                 ----------EAKPESLDLLSPSKNEINENKDKVASHVGNNEEKQGSLFK
nup214_pichia                       ---------------------HSGGYISDESYEDLEEEDEIEKLLANRPP
nup214_phytophthora                 KLMPKTQLSVASPLSSAKQSSRSVSFQETAVKSGSKLFSLAEAMTPKEEP
nup214_monos                        --------PFGQPAGGIKPAGNPSTTASPFGAQPAGQGAPAFGGGTQASA
nup214_leishmania                   ----------------------PGAFGSSTFPSTGAFSSSAAASASTPFS
nup214_ostreo                       ---GFGSSAPASKPAGGFSFGTPAKATADSKSELASAPAFSFGAKPAEIK
nup214_toxoplasma                   -------APSATSTASGPSGSLFGNSVSTAAPLAGGTAAAASSSAEKDKP
nup214_dictyo                       ------EKAEKEAREKIEKEAKEKLEREAKEKLEREAKEKAEKEAKEKLE
nup214_naegleria                    FGKTESTLGKTEQKEESKKSEVSEKPKEEPKPVAFDFGKKEESNISDIFP
nup214_celegans                     ---------STTTGESTVFGSTGSTATGSSTMSASTGSTDTPGSTESTIT
                                                                                      

nup214_anopheles                    PATEPAKTAGKEESTATATATTGFGFGSIAAPSTTSTAVVSSPGGGFSFA
nup214_droso                        PAVVPAAVTAAVPATSSTTVTSSTAVPGSAFSFSNAFGTLS-AGGAAAPT
nup214_rattus                       PSLPLQPPSAQLPQASLQTSDPVKKEPVPAQTTDS---RPSSSASLVA-S
nup214_mus                          PSLPVQP---QSTQASLQTSDPVKKEPVLVQTTDSSPSRPASSASFVA-S
nup214_homo                         ASLLEEQQSAQLPQAPPQTSDSVKKEPVLAQPAVSNSGTAASSTSLVALS
nup214_gallus                       P-------------------------------------------------
nup214_xenopus                      TQSAAEQVPTVTPAATTATALPPPVPTIPSTAEAKIEGAAAPAIPASVIS
nup214_danio                        --------------------------------------------------
nup214_populus                      MINISAN----IPSSVSTLISSGTMPSSTASTS-----------------
nup214_arabidopsis                  MVSSSTGQSSLFPPSAPTSQVSSDQASATSSLTDSS--------------
nup214_magna                        PNVE----EQRRSQARREADEAQVLH------------------------
nup214_gibberella                   PFVA----QHRKLKAKQEAAETQPLV------------------------
nup214_neurosp                      PNVA----AQRKFAAKKEA-EAQALV------------------------
nup214_aspergillus                  PARS----RAREPEPQPVETEEEALS------------------------
nup214_cryptococcus                 PGGFSLFGQKPADSAKPPAPAISPLGQKP---------------------
nup214_S.par                        HSGETFKVNDVGTSADFDVQT-----------------------------
nup214_scerev                       HGGEAFKAREVSASADFDVQT-----------------------------
nup214_s.mik                        HSGE----NDAETSADFDVQT-----------------------------
nup214_S.kud                        HGGEPLTANDEVLSADFDVQT-----------------------------
nup214_S.bay                        HGGEAPPVNDEERFADSNVQT-----------------------------
nup214_S.cas                        VDVDETRSEESESASPVEEES-----------------------------
nup214_rice                         SSATSSSSTMQESAAKTSDVLSPTGPS-----------------------
nup214_tetrao                       PTPAPPGSLFTQPASTVKDSSSLPPSAPGSLFTQP---------------
nup214_S.kluy                       FDELDDLKEELEKVKEADAKT-----------------------------
nup214_candiG                       SSDIVSATEDVSVSAQPKNDG-----------------------------
nup214_kluyver                      TNLASSEQKKEALSKDQEIVPS----------------------------
nup214_ciona                        TDLASGEKSSSVMRSSSASAGLFGSHG-----------------------
nup214_apis                         GLSTSSATPLFSSQTNTSNVSIFG--------------------------
nup214_spombe                       PFSSPKLKLATSDNAPEKYVFE----------------------------
nup214_yarrow                       ASSLPAAAVERAPMVSTETQT-----------------------------
nup214_ustil                        PASAAPPAKSPSTSTRGAAASTSAFGKATLPTLNFGKLSSVPAGMFDLPA
nup214_candiA                       FFSGFTRISKPSSNEIKNKIIN----------------------------
nup214_debaryomyces                 SLQRNAMGADKQSDSETSSPES----------------------------
nup214_pichia                       ANPELLKFDGLEKGIKATKNP-----------------------------
nup214_phytophthora                 TKLVQTPQPAKPSVSVGKAPQRPSLGAPATETKPTTTSAAKPNAFSFPKP
nup214_monos                        SPSMGGMGGSAPGQSGGFSFG-----------------------------
nup214_leishmania                   GPFNGGGSAPAASASAPPTFGG----------------------------
nup214_ostreo                       PAGDVKSKEVPEEESKKEESKEATTPVAAPPMSFSADFLAKAN-------
nup214_toxoplasma                   STVSLFGFKDSASATDSRVGG-----------------------------
nup214_dictyo                       KEAKEKLEKEAKEKAEKDSANANNALGALNFG------------------
nup214_naegleria                    SKKIATSPVSSERSSFFESPPPVTDSKVLLTG------------------
nup214_celegans                     GSTVTGESTVSGSTGSTITEGS----------------------------
                                                                                      

nup214_anopheles                    PVAATS-----------------------------SATTTTTPTTTAAAD
nup214_droso                        TSASAP-----------------------------LAAKSPTSTSTGNNS
nup214_rattus                       TESTPVAPGGPDSKTEAVSPASTFAGPG-------PAVVAAVLLGAGSAA
nup214_mus                          TESMPVTLGAPDSKIEAVSPASTFAGPGQ------AAVATAVLPGAGSAA
nup214_homo                         AEATPATTGVPDARTEAVPPASSFSVPGQ------TAVTAAAISSAGPVA
nup214_gallus                       --------------------------------------------------
nup214_xenopus                      SQTVPFTS---------------------------TVLASQTPLASTPAG
nup214_danio                        --------------------------------------------------
nup214_populus                      -------------------------------------LSSVSFSPVLPSS
nup214_arabidopsis                  -----------------------------------RLFSSTSLSSTPPIT
nup214_magna                        ------------------------------------DQEDGWKQDLLNAP
nup214_gibberella                   ------------------------------------DEEDDEVHKLLASR
nup214_neurosp                      ------------------------------------DPEDEGIQQLLAAE
nup214_aspergillus                  ------------------------------------DDEDERLRADLNRP
nup214_cryptococcus                 -----------------------------------AEAAEPAGQKPSTVT
nup214_S.par                        ------------------------------------SLEDNYAESGIQTD
nup214_scerev                       ------------------------------------SLEDNYAESGIQTD
nup214_s.mik                        ------------------------------------SIEENYAESGVQTD
nup214_S.kud                        ------------------------------------SPENSYAESGIQTD
nup214_S.bay                        ------------------------------------SLENNYVESGIQTD
nup214_S.cas                        ------------------------------------TYIK-VVDASLQTH
nup214_rice                         ------------------------------------ILPSKESMTKPSSP
nup214_tetrao                       ----------------------------------TIATTDSSTFGVNPVI
nup214_S.kluy                       ------------------------------------RETESLGSTDVEVQ
nup214_candiG                       -----------------------------------SGQLLSCPQNVIEAD
nup214_kluyver                      ------------------------------------STVSPESGSVSSSP
nup214_ciona                        ------------------------------------MASNTTTGGMASNT
nup214_apis                         --------------------------------------GISNSNATITTC
nup214_spombe                       ---------------------------------------ESESSDLEEGP
nup214_yarrow                       ---------------------------------------EPEPEPAHEQP
nup214_ustil                        KDNTPFQPGARATSSSTSSIRSSHTSKSKFRGTAVQLPPSSSGGERSDAG
nup214_candiA                       --------------------------------------------------
nup214_debaryomyces                 -------------------------------------SESESSDESDDIA
nup214_pichia                       --------------------------------------------------
nup214_phytophthora                 KEGSSGFGTTATKEEAKKTPLTPSFGGFGVSSPAVKRKAESAPAPAFSLG
nup214_monos                        -----------------------------------KPGSGPTNATQGSSG
nup214_leishmania                   --------------------------------------------------
nup214_ostreo                       ---------------------------------KGYAAAQAALEDDLAKA
nup214_toxoplasma                   --------------------------------------TAPAPKSSGTCL
nup214_dictyo                       ------------------------------------GNTTSTASGSSPFG
nup214_naegleria                    ------------------------------------FANTIPSNDKLSFN
nup214_celegans                     -------------------------------------TISESTMTTVGVS
                                                                                      

nup214_anopheles                    TTSTLFGSISICSPTAASAGN--NAK------------------------
nup214_droso                        SNSVFGGGFAVATSTAAPVASPFQSA------------------------
nup214_rattus                       SEASGTPSTSSTVSSSTPTPATETAV------------------------
nup214_mus                          TEASGTP-TTSTVSSSSPTSATETAV------------------------
nup214_homo                         VETSSTPIASSTTSIVAPGPSAEAAA------------------------
nup214_gallus                       --VASTP-------------------------------------------
nup214_xenopus                      GPTSQVPVLVTTAPPVTTESAQTVSL------------------------
nup214_danio                        --------------------------------------------------
nup214_populus                      SPLSSQAPKTVLPSYTPSLTSETSKE------------------------
nup214_arabidopsis                  PPDAFQSPQVSTPSSAVPITEPVSEP------------------------
nup214_magna                        P----QPTLELAEFTPNIG-----SAPE----------------------
nup214_gibberella                   V----EGSLTLDEFIAHSN-----VAPP----------------------
nup214_neurosp                      V----EPTLTMNEFLVVDSKLETYHAPS----------------------
nup214_aspergillus                  L----EPVPTLDPFLPHQD----YTGET----------------------
nup214_cryptococcus                 FGIFGQPKIEPSKSLPSTESTKPTGTSG------------FSLFGQKPAE
nup214_S.par                        LSESSKENEVQTDAIPVRH----HSTQT----------------------
nup214_scerev                       LSESSKENEVQTDAIPVKH----NSTQT----------------------
nup214_s.mik                        LSESCQENEVQTDAIPVRH----HYTQT----------------------
nup214_S.kud                        FSENSQEHEVQTDAIPVKH----NYTQT----------------------
nup214_S.bay                        LSEISQENEVQTDAVPVKH----HYTQT----------------------
nup214_S.cas                        YDDMS-DAYIQTDPVLEVS----LHVQT----------------------
nup214_rice                         LPDGTISSSLLSIPMPVKESSTGLNKIVS---------------------
nup214_tetrao                       STATASSSTPAPASVSSTTSTPGAAAA-----------------------
nup214_S.kluy                       AGPEYVATEIQVNPVETAS----KQTQ-----------------------
nup214_candiG                       NKSEYNDFDNEKGNTGLLS----TTAM-----------------------
nup214_kluyver                      VVVDYPPVKMSKSSGTTTKEYVSQHVQ-----------------------
nup214_ciona                        VTGAVTSAVSSKSASTESVSSEPGALLF----------------------
nup214_apis                         TITTTTPTTQTTTTSSMPLFGDFIPA------------------------
nup214_spombe                       VPLRNLESLADLPEAE----------------------------------
nup214_yarrow                       EPEPEPEPFAMPLPVPSMKMFEDSS-------------------------
nup214_ustil                        AGASVKATSDFFALPPPPKAKDGSTADAPSFKGFSGFGVGADKAAPKAGA
nup214_candiA                       --------------------------------------------------
nup214_debaryomyces                 ASKPKENVSNLLESMDIKSNNEPSKSGN----------------------
nup214_pichia                       --------------------------------------------------
nup214_phytophthora                 GKEAATPSAFSFGSKDKTFAQSTSTSSTR---------------------
nup214_monos                        SSPFGQPPAATSGASPFGQAAP----------------------------
nup214_leishmania                   --------------------------------------------------
nup214_ostreo                       TPPPGTPPASAASASPEKPLSFTAATPSP---------------------
nup214_toxoplasma                   FVFGSTVGASQTDCASSGGSVKRGRE------------------------
nup214_dictyo                       SGGLFGTTTTPTTTAATPTPPSVFGG------------------------
nup214_naegleria                    FPSTSSTSSTEAKNIQVEANKEET--------------------------
nup214_celegans                     TGSTITGESTVSGSTRSTVTGESTVS------------------------
                                                                                      

nup214_anopheles                    ---------------TTPSITGGNIFSSGTFGASKPTTDTKSIFGG----
nup214_droso                        ---------------AKSPVSSGNIFGS-------IPKAETSVFGG----
nup214_rattus                       ---------------FGTATSGSSVFTQP--PAASSSSAFNQLSSN----
nup214_mus                          ---------------FGTATSGSSVFTQP--PAASSSSAFSQLSSN----
nup214_homo                         ---------------FGTVTSGSSVFAQP--PAASSSSAFNQLTNN----
nup214_gallus                       ----------------GPTSSG------------------NKISG-----
nup214_xenopus                      ---------------TGQPVAGSSAFAQSTVTAASTPVFGQALASG----
nup214_danio                        --------------------------------------------------
nup214_populus                      ---------------LQPPLGKNSTF------------------------
nup214_arabidopsis                  ---------------KKPEAQSSSILSTQSTVDSVANATKTQNEPL----
nup214_magna                        ---------------AGRT--VPAQAEAMYRDINRMVDTLGLN-------
nup214_gibberella                   ---------------AKES--IPSQVEAVYRDINSMIDTLGLN-------
nup214_neurosp                      ---------------SKPSSEVPAAVETLWRDINRMADRLGLN-------
nup214_aspergillus                  ---------------SKPG--IPGQIERLYRDINSMVDTLGIN-------
nup214_cryptococcus                 TTKSLFSTQPLTVPSTPSAITTPVAARTIPEEKAAKSTDLGLG-------
nup214_S.par                        ---------------VEKETVDNGLQTDPVETCNFSVQTFEGD-------
nup214_scerev                       ---------------VKKEAVDNGLQTEPVETCNFSVQTFEGD-------
nup214_s.mik                        ---------------VEKEAVNSGFQTDPVETCNFSVQAFEDD-------
nup214_S.kud                        ---------------IEKEVIDNDIQTDPIETCDFCVQAFENN-------
nup214_S.bay                        ---------------VEKEVVDNDIQTEPIETRNFSVQAFEDD-------
nup214_S.cas                        ---------------KTKPTSSIGCQTDPIENCSFNVQSFEHD-------
nup214_rice                         ----------------KPEVVTSEVTGTTVSASTSSSVPITEG-------
nup214_tetrao                       ------------AAAAAAAAAASTVFGQPAAPLVSSAPSALAAP------
nup214_S.kluy                       ---------------VLPEVSHTDVQTDPILTSEFSATTFENE-------
nup214_candiG                       ---------------DKTSETSTSTQTANILHCDFEVESFEDD-------
nup214_kluyver                      ---------------ASVPVGSASTQSLTKESADFTLQAFEND-------
nup214_ciona                        ---------------GGPNVASVEGGSKPRHRLLPQPHEVASKP------
nup214_apis                         ---------------SSTSTSTMTTSDTMSPFQSSLSKSFEKTTIN----
nup214_spombe                       ---------------SNEKLPMVNTFERLYLQFKNELDLVWQN-------
nup214_yarrow                       ---------------TETPKTLGAAMEQIYLEVESEFETLTEN-------
nup214_ustil                        PLTAAGGISTFNFGDLGKKIGTAAGSSSASENSTFKIADLEKKHESPAAA
nup214_candiA                       ----------------------------IIESTEGNLQVMDAN-------
nup214_debaryomyces                 --------------LHESTTRIDRTENSGISPSSGAKKQDEVD-------
nup214_pichia                       ---------------------IEDMISTIFQNTTGQLKILERN-------
nup214_phytophthora                 ----TYKALLEAFYKVHNPSKTGSVIEKALATYKGREEDLFTRLFTMYVQ
nup214_monos                        --------------ASTAPTSTSGTSQNGFAFGASSAPKPSAS-------
nup214_leishmania                   ----------------CSNGAPSSVFNFGGAPFTAEQGTTGAQG------
nup214_ostreo                       --------------APKFGITAASSSASLATEVAPSKPTFGSS-------
nup214_toxoplasma                   ----------------GCDIGAPASKSVFGGTTSQGASTTGGLFG-----
nup214_dictyo                       ---------------NSASTTTGGGSIFSQASTNSPPSPFGGSVFG----
nup214_naegleria                    ---------------NKEEPKQETKKEEPKKETPVLVEKKEET-------
nup214_celegans                     ----------------GSTESTVSGSTESTPTVPSTVSGSTGS-------
                                                                                      

nup214_anopheles                    -----------------------------------------GGGGATATA
nup214_droso                        -----------------------------------------ATTAPSNTT
nup214_rattus                       -----------------------------------------TATAPSATP
nup214_mus                          -----------------------------------------TATAPSATP
nup214_homo                         -----------------------------------------TATAPSATP
nup214_gallus                       -------------------------------------------TAKTVTA
nup214_xenopus                      -----------------------------------------AAPSPFAQP
nup214_danio                        --------------------------------------------------
nup214_populus                      --------------------------------------------------
nup214_arabidopsis                  -----------------------------------------PVKSEISNP
nup214_magna                        ----------------------------------------ARHLKEYILG
nup214_gibberella                   ----------------------------------------ARTVKSFIKG
nup214_neurosp                      ----------------------------------------SRSLASFILG
nup214_aspergillus                  ----------------------------------------ARSLSSFLLY
nup214_cryptococcus                 -----------------------KPSAPPGPSSLFSIKPAANPQTPFFTP
nup214_S.par                        ----------------------------------------ENYLAEQCKP
nup214_scerev                       ----------------------------------------ENYLAEQCKP
nup214_s.mik                        ----------------------------------------ENYLAEQCKP
nup214_S.kud                        ----------------------------------------ENYLAEQYKP
nup214_S.bay                        ----------------------------------------ENYLAEQYKP
nup214_S.cas                        ----------------------------------------ENYLAEVCKP
nup214_rice                         ----------------------------------------KPSSIPATSG
nup214_tetrao                       ------------------------------------------ASATFGSP
nup214_S.kluy                       ----------------------------------------EVYLAEEHKP
nup214_candiG                       ----------------------------------------ELYLSIQNKP
nup214_kluyver                      ----------------------------------------EQYIAERYLP
nup214_ciona                        ---------------------------------------TQDATPTPPPP
nup214_apis                         -----------------------------------------LPTTNLTNT
nup214_spombe                       ----------------------------------------INIIAEYIEG
nup214_yarrow                       ----------------------------------------YHLLETYLRD
nup214_ustil                        GDSNKTVAAPPSS--------ATPSWQPAASGFSLGDLGKKNAECAAVPP
nup214_candiA                       ----------------------------------------RNQLGDFIGQ
nup214_debaryomyces                 ----------------------------------------SNQQALTPPS
nup214_pichia                       ----------------------------------------SDKIIGFIDE
nup214_phytophthora                 DSTPDDVYKYLGGGPVPPKSASVAASKSPAPASAAAKSPFGGFGASTSTP
nup214_monos                        -----------------------------------------PFGGNPAVP
nup214_leishmania                   --------------------------------------------ANMNPP
nup214_ostreo                       ----------------------------------------ASSAATTTTG
nup214_toxoplasma                   ------------------------------------------VSSAPSAS
nup214_dictyo                       -----------------------------------------AKPAPQTSS
nup214_naegleria                    ----------------------------------------KPATTTPTTS
nup214_celegans                     -----------------------------------------TVTGESTVS
                                                                                      

nup214_anopheles                    AGGAASPFG-----------------------------------------
nup214_droso                        A--AATPDA-----------------------------------------
nup214_rattus                       VFGQVAAS------------------------------------------
nup214_mus                          VFGQVAAS------------------------------------------
nup214_homo                         VFGQVAASTAPSLFGQQT--------------------------------
nup214_gallus                       VTSTVASG------------------------------------------
nup214_xenopus                      TSSSVSTS------------------------------------------
nup214_danio                        --------------------------------------------------
nup214_populus                      --------------------------------------------------
nup214_arabidopsis                  GTTVTPVSSSGFLS------------------------------------
nup214_magna                        HMGKLRAPGT----------------------------------------
nup214_gibberella                   HTDNRKEGG-----------------------------------------
nup214_neurosp                      HTKFAKAGG-----------------------------------------
nup214_aspergillus                  QQKSTDSNWIN---------------------------------------
nup214_cryptococcus                 MAAGPATPSTPATPARAPGPSK----------------------------
nup214_S.par                        KKMKEYYIG-----------------------------------------
nup214_scerev                       KQLKEYYTS-----------------------------------------
nup214_s.mik                        EKLKEYYTG-----------------------------------------
nup214_S.kud                        KPLKKYYTG-----------------------------------------
nup214_S.bay                        KPLMKYYTG-----------------------------------------
nup214_S.cas                        KPLGKYFSG-----------------------------------------
nup214_rice                         SLPSIPVSAP----------------------------------------
nup214_tetrao                       GFSASGGTVLG---------------------------------------
nup214_S.kluy                       KPMKQYFSG-----------------------------------------
nup214_candiG                       NFDTRYYVG-----------------------------------------
nup214_kluyver                      EMPSAFYST-----------------------------------------
nup214_ciona                        DVSSKSTPDVAN--------------------------------------
nup214_apis                         ATTTSSTLT-----------------------------------------
nup214_spombe                       QTSTPSAVS-----------------------------------------
nup214_yarrow                       QDAFQEEEY-----------------------------------------
nup214_ustil                        SSGQPKQTSFAHFSFSDAGKKSEPAKPAAG--------------------
nup214_candiA                       HEKIDKGID-----------------------------------------
nup214_debaryomyces                 PLEFLTFEG-----------------------------------------
nup214_pichia                       HDYETSYSD-----------------------------------------
nup214_phytophthora                 NSAAKPNPFGASPSAFSLG-------------------------------
nup214_monos                        STNGPTGGG-----------------------------------------
nup214_leishmania                   KPAGTTFGG-----------------------------------------
nup214_ostreo                       ISSGFGSFGFG---------------------------------------
nup214_toxoplasma                   LFGGNTSSG-----------------------------------------
nup214_dictyo                       VFGSAPSTAS----------------------------------------
nup214_naegleria                    GFSFATTSGNS---------------------------------------
nup214_celegans                     GSTASTSSGS----------------------------------------
                                                                                      

nup214_anopheles                    --------------------------------------------------
nup214_droso                        --------------------------------------------------
nup214_rattus                       ----IASTAAATPQASSSGFGSPAFGASA-PGVFGQTAFGQSPAFGQATS
nup214_mus                          ----ITSTAAATPQASSSGFGSPAFGASA-PGVFGQTAFGQTPAFGQATS
nup214_homo                         --GSTASTAAATPQVSSSGFSSPAFGTTA-PGVFGQTTFGQASVFGQSAS
nup214_gallus                       --------------------------------------------------
nup214_xenopus                      -------------ANSSTGFGTSAFGATGGNGGFGQPSFGQAPLWKGPAT
nup214_danio                        --------------------------------------------------
nup214_populus                      --------------------------------------------------
nup214_arabidopsis                  --------------------------------------------------
nup214_magna                        --------------------------------------------------
nup214_gibberella                   --------------------------------------------------
nup214_neurosp                      --------------------------------------------------
nup214_aspergillus                  --------------------------------------------------
nup214_cryptococcus                 --------------------------------------------------
nup214_S.par                        --------------------------------------------------
nup214_scerev                       --------------------------------------------------
nup214_s.mik                        --------------------------------------------------
nup214_S.kud                        --------------------------------------------------
nup214_S.bay                        --------------------------------------------------
nup214_S.cas                        --------------------------------------------------
nup214_rice                         --------------------------------------------------
nup214_tetrao                       --------------------------------------------------
nup214_S.kluy                       --------------------------------------------------
nup214_candiG                       --------------------------------------------------
nup214_kluyver                      --------------------------------------------------
nup214_ciona                        --------------------------------------------------
nup214_apis                         --------------------------------------------------
nup214_spombe                       --------------------------------------------------
nup214_yarrow                       --------------------------------------------------
nup214_ustil                        ------------------------------GFSFGDWSKRADETEGGASA
nup214_candiA                       --------------------------------------------------
nup214_debaryomyces                 --------------------------------------------------
nup214_pichia                       --------------------------------------------------
nup214_phytophthora                 --------------------------------------------------
nup214_monos                        --------------------------------------------------
nup214_leishmania                   --------------------------------------------------
nup214_ostreo                       --------------------------------------------------
nup214_toxoplasma                   --------------------------------------------------
nup214_dictyo                       --------------------------------------------------
nup214_naegleria                    --------------------------------------------------
nup214_celegans                     --------------------------------------------------
                                                                                      

nup214_anopheles                    --PLAASPAPAAASSGGLFGSVGQPTAASTALGAASTTTTTSVFGGGFFG
nup214_droso                        --PPAGLFASAAISNPSPFG---------------SPTTRAPASGGNIFG
nup214_rattus                       SPASGFSFSQPGFSSVPAFGQSVSSTPTSTSANVFGATSSTSSPGSFSFG
nup214_mus                          SPASGFSFSQPGFSSVPAFGQSVSSTPASTSANVFGATSSTSSPGSFSFG
nup214_homo                         SAASVFSFSQPGFSSVPAFGQPASSTPTSTSGSVFGAASSTSSSSSFSFG
nup214_gallus                       ----------------------------------------------FNFG
nup214_xenopus                      S-QSTLPFSQPTFGTQPAFGQPAASTATSSAGSLFG---CTSSASSFSFG
nup214_danio                        --------------------------------------------------
nup214_populus                      --------------------------------------------------
nup214_arabidopsis                  --GFSSGTQSSLASMAAPSFSWPGSSQPQQLSSTPAPFPASSPTSASPFG
nup214_magna                        ---------------------------------PPKTSEDLEIPDDWILC
nup214_gibberella                   -----------------------------------RDKNDLESPEDWVLC
nup214_neurosp                      -----------------------------------RTKEDLENPEDWVLV
nup214_aspergillus                  ---------------------------------ILRSDSPTDILDEKLLL
nup214_cryptococcus                 --------------------------------PKIADLSDVTAPTRPDVP
nup214_S.par                        ----------------------------------AKISSIPLVSQDSTLR
nup214_scerev                       ----------------------------------AKVSNIPFVSQNSTLR
nup214_s.mik                        ----------------------------------AKVSAIPFVSQNSTLR
nup214_S.kud                        ----------------------------------AKVSNISFVSQNSTVR
nup214_S.bay                        ----------------------------------AKVTNISFSSQNSTLR
nup214_S.cas                        ----------------------------------ASVKSVPHTSQDPVMI
nup214_rice                         ----------------------------------KVVPVSAESVVVTSTG
nup214_tetrao                       -----SLYSARGTALVSPLVVPEQPAAFPSASQLLGQLLIVQLQEEEQQE
nup214_S.kluy                       ----------------------------------AQVYKLPPTSSNIIFG
nup214_candiG                       ----------------------------------ANTKGMSITSEDKTVQ
nup214_kluyver                      ----------------------------------AELKEFSTISSDEVVQ
nup214_ciona                        ------------------------------------TPPPDTPATQPTTP
nup214_apis                         -----------------------------------FGNITTTSVASVFQP
nup214_spombe                       --------------------------------------------EQATMA
nup214_yarrow                       -------------------------------------------ALSITEV
nup214_ustil                        QASEKHVGFSFAPAVSDKPAAEEKAVEDEGKDEKGGNSAKADTAEKSEKP
nup214_candiA                       -----------------------------------------------SLK
nup214_debaryomyces                 ------------------------------------IQGPVKGESNIVSK
nup214_pichia                       --------------------------------------AALKYPDYWHLA
nup214_phytophthora                 -----------------------PAANTSSGFGAFGSTATTATTTPSPFG
nup214_monos                        -----------------------------------GFNFSAKPGAAPGAA
nup214_leishmania                   --------------------------------------------------
nup214_ostreo                       ------------------------------SSTNSASSGGAGAFGSTSPA
nup214_toxoplasma                   --------------------------------------TGGGSSSSNLFV
nup214_dictyo                       -----------------------------------AFGGSTTTSSFGATT
nup214_naegleria                    ------------------------GFSFANTKLPESKPAEVTTPKAEETK
nup214_celegans                     --------------------------------------TGSSTEAGSTVS
                                                                                      

nup214_anopheles                    AST-------TAAAGTAPTSTTPSSGGFFGGGAGAATNSVFGSSAASTTS
nup214_droso                        QAV-------KPSVFGQPAQAGDSGGSIFGGGS---ASTPFGSSSIFGGG
nup214_rattus                       QAS----TNTGGTLFGQNNPPAFGQSPGFGQGGSVFGSTSATTSTAAPSG
nup214_mus                          QAS----TNTGGTLFGQNNPPAFGQSPGFGQGSSVFGGTSATTSTAAPSG
nup214_homo                         QSS----PNTGGGLFGQSNAPAFGQSPGFGQGGSVFGGTSAATTTAATSG
nup214_gallus                       --------------------------------------------------
nup214_xenopus                      QASNTSGTSTSGVLFGQSSAPVFGQSAAFPQAAPAFGSASVSTTTTASFG
nup214_danio                        --------------------------------------------------
nup214_populus                      --------------------------------------------------
nup214_arabidopsis                  EKKDIVDTQEDEMDEEAPEASQTTELSMGSFGGFGLGSTPNPGAPKTNPF
nup214_magna                        DAENVGTVLDQELRVELEDGRVKNTDEVLEACQELS-RGLARLRIKEMDI
nup214_gibberella                   EIDELGEVLDDELHCDLQSGRVRDLDDKLDACHELT-RDMHRLRAKQEDL
nup214_neurosp                      EASELTKLIDGQLARELEEGRIKDIAETQATLDKVS-RELRTMRAKEEDM
nup214_aspergillus                  RQIEDLDSTVSVLAESLEKHRVQGVEEKLESCRELLGKDIFTLRSQCASI
nup214_cryptococcus                 ERPAKATAIEKGPMGTVAVKVIEQLNDEVQRLKDALAANAEYHQQLRTRN
nup214_S.par                        LIESTFQTVEAEFTVLKEN--IQNMDTFFTDQSNIPLMTRTVQSLNNLYT
nup214_scerev                       LIESTFQTVEAEFTVLMEN--IRNMDTFFTDQSSIPLVKRTVRSINNLYT
nup214_s.mik                        LIESTFQMVEAEFTVLKEN--IQSMDSFFTDQSNVPLETRTLRSVNNIYT
nup214_S.kud                        LIESTFQMVEAEFVVLKEN--IQNMDSFLIDQSSNPLETRTIKSINNLYT
nup214_S.bay                        LIESTFQMVEAEFSVLKEN--IQNMDSFFIDQSSTHLETRTIHSVNNMYT
nup214_S.cas                        SMESTYQLTTAELSVLFDN--IKNMDEFFKDQCTQHLEERTKRSISNMYI
nup214_rice                         KDVGPSNPSSDEDDMEEEVPSASSDLNLGALGGFGLGSVPSSSPPKSNPF
nup214_tetrao                       EEEEEEEEEEVFLVLLLLAPFLSPLAQALPAQPVARTLGCLGRAPRRHLD
nup214_S.kluy                       RIEQTYYTIVSELRVLKEN--IDNLGNFIGDHSDVP-FERTEKTISNVYT
nup214_candiG                       LMEKTVQLIDAELSVLFDN--IDILDRNFKDQSTN-VMHKTSRSLELSNI
nup214_kluyver                      AVEKTNAQVLANIQVLRSN--IDNIGKFIGDHSQN-LFKRTEKTVPIVSS
nup214_ciona                        PIHDKPATLVTTTAPQPTQEDTNAPETSTKTGFSFSIPSTTTIAPTSSVG
nup214_apis                         SLTMNSQFPSTPIVSSTPTTSEKPVFKPFETSADAFMFRKVTMTGVSMFS
nup214_spombe                       MLSQNTEELEDLLDTVTS---FSAFCSDYSKQIDYLEACLVRINAKRIQV
nup214_yarrow                       EKWRLGGAYELANEVFEELEKVSPYAAKFEGADDDINKCNKGLGVLEYKI
nup214_ustil                        TKDKNEEEEEEEEAESEKTDAKYTKDETLPDPSTFSFCKPSEPRNKEPLV
nup214_candiA                       FAEARVPLRDTTETLKRELLELTNLSTKIQKCFG------EKVKLDRLYS
nup214_debaryomyces                 KIVDVYNETCGYLIIMENN--VQRLAKFIDDHNTTVDRPDHKRSLDTPDL
nup214_pichia                       SSHNIGILAKEEIQDITAIIEQAELQETKSKKLEDEVKLLQQKRIQLDKL
nup214_phytophthora                 QPAVDYRQKLVEFYQKHNPSKLSSVDATLQKYKGNEEKLFQNLATKYKVN
nup214_monos                        GSPFGGGAGGGAKPFGGASSGNGQSAQGFGAGASASGFGNGATSGSSPFG
nup214_leishmania                   -----------------GGFTAHTNANAFGASAGPNVVPTNAFSGASNTA
nup214_ostreo                       AAAASAPVFGASTSTSSQSAPAFGASSAFGAATTSSFGAAPATSAPAFGA
nup214_toxoplasma                   FGASTNGANDAATKEAGPAAPSSKGASPFGTQSSIPVFGGGTTATGSSSS
nup214_dictyo                       ATPTPFGGGGSVFGAKPAPQTSSVFGSTSSPSTTTSAFGSTSTTPSVFGN
nup214_naegleria                    PIETKSNAFGTNPFNTLPAVTKPAETTSFTSSNTVSNTPTTTPTTNTMGF
nup214_celegans                     GSSASTVTSSTGSSTSGESTVSGSTVSTVSGSTGSTITGESTVSGSTEST
                                                                                      

nup214_anopheles                    NIFGSAASATSTGGTGLFGS----VAASNSA------TPGPAGGSIFGGG
nup214_droso                        NTQG-AVGAPAAGSTSIFGQ----KVFGQSS------AAAPAAG------
nup214_rattus                       FSFCQASGFGSSNTGSVFGQ----AASSGGS------VFGQ-SSTSSGSV
nup214_mus                          FSFCQASGFGSSNTGSVFGQ----AANTGGS------VFGQ-SSTSSGGV
nup214_homo                         FSFCQASGFGSSNTGSVFGQ----AASTGGI------VFGQQSSSSSGSV
nup214_gallus                       --------FGSSNTGSVFGQ----AANTGGI------VFGQQSSSSTGGL
nup214_xenopus                      FG--QPAGFASGTSGSLFNP----SQSGSTS------VFGQQPASSSGGL
nup214_danio                        --------------------------------------------------
nup214_populus                      --------------------------------------------------
nup214_arabidopsis                  GGPFGNATTTTSNPFNMTVPS--GELFKPAS------FNFQNPQPSQPAG
nup214_magna                        KKTIMSRIDPSQADALRSLP----LSAEQAA------QQADLRKQFTSFS
nup214_gibberella                   KQILMIRTDPGQAEATKSMP----LSAEQAT------QQNELRREFAKFS
nup214_neurosp                      RKLFAAQTDPEQIATIKAQP----LSREQSV------QQIELRRSYAQFT
nup214_aspergillus                  RKTLDAYTD---AASIVSAP----LSAEQAN------LQQDLRTSSVEIQ
nup214_cryptococcus                 AGTVEFHALVNLVEQQSVIPF--SQISQVQR------LIDELYPTVTKQR
nup214_S.par                        WRIPEAEILLNIQNNIKSEQ----TQITNAR------IQDLEEKVLNYVK
nup214_scerev                       WRIPEAEILLNIQNNIKCEQ----MQITNAN------IQDLKEKVTDYVR
nup214_s.mik                        WRIPEAKTLLNFQKDIKSEH----TQETNSR------VQDLKEKVSNYIK
nup214_S.kud                        WRIPEAKILLNIQNDVKSEH----TQETNSQ------VQALEEKVSNYVE
nup214_S.bay                        WRIPEAEILSNILNDVKSEH----MEVTNAN------VKELEEKVSSYTE
nup214_S.cas                        WRVPEIEKLNDIVR-LESAS----YMKTITS------IQEFEGPISTYMN
nup214_rice                         GNSFTTSDNKSSGSSFTLTTSPGQLFRPASL------SIPSSQPAQSSQS
nup214_tetrao                       RAPALGKALRSGATPRHRHPR--DLALDNRL------QQPSSGGSLFGSN
nup214_S.kluy                       WRINEASNLTSILGDSSREY-----ADLYKR------VSVLGGNVDSFHE
nup214_candiG                       WRMSEYQTFMTILDDLVEKQ-----QIYSAD------RLGESDEINAFKL
nup214_kluyver                      WRLGEAATLLDILTSKAKQS---YELKQSYQ------RLADSSSAVTNFD
nup214_ciona                        FGAATTTSSFSSPFPGLFSSNKDAKTTETKS------LFGNTGSTFSAFG
nup214_apis                         GNNTNSIFGGNTQASSSATS----IFGGNAT------TINTFGSPQMSIF
nup214_spombe                       TRLLKALTNPAFEKQMELRQ----LGPEALR------RQKELRLKMEKVL
nup214_yarrow                       ARYQSLRPKEEKEEVLRQRA----LSAREQK------LKNSLRVKTEKIR
nup214_ustil                        ESVSESHTAASTPAARPVTTFSFGAASDGAE------ENQKDGQAVNDKK
nup214_candiA                       QLALAADQNSANKDVLKSRP----LDFKNDL------MQTKLREKLNNVR
nup214_debaryomyces                 WRLASSTDLNSIIGQVKPALS---SILKSSH------DLDSSLTNLTAKV
nup214_pichia                       ISHLSIISKSETDPLLKSRP----LDLANEA------LQVSIRKKLTRVK
nup214_phytophthora                 ASPAVQSTNSTATASPFGKPGAFSTPSTSGT------TFGSTSSAGFGAA
nup214_monos                        GAAAKPGAPGGFAGASTGASP---FGAKPAG------GFGSGSPAPTGGF
nup214_leishmania                   GTGGSSSMLGGSGGGAGSNP----VNGSAAS------AAFGSKASNNNAG
nup214_ostreo                       APATSGGFGKSSGFGAAATTS--APAFGAPS------AFGAATTTSSPAF
nup214_toxoplasma                   LSSVFGASKADGNASNPFQFG----KVPGGS------ILGAGTGSLFGNG
nup214_dictyo                       TSAFGGGGSTTTPTTSAFGSSSTTPAFGGTP------AFGSAPTTSAFGS
nup214_naegleria                    NSIPTSQPISTPKDENGMEDNDDVIIGASGMGSLSLGAPNNNNATPSGFT
nup214_celegans                     VTAESTVSGSSVSTVSGNTG----STITGES------TVSGSTGSTGEST
                                                                                      

nup214_anopheles                    GGGGASAFGGAGGSGGNIFGSPVAAAAASPAGAG-----------PFGSP
nup214_droso                        ---------------GNIFSNPVGSPQASPFGGGG--------NSIFGSP
nup214_rattus                       FGSGNATRG-GGFFSGLGGKPSQDAANKNPFSS-A--------SGGFGST
nup214_mus                          FGSGNATRG-GGFFSGLGGKPSQDAANKNPFSS-A--------GGGFGST
nup214_homo                         FGSGNTGRG-GGFFSGLGGKPSQDAANKNPFSS-A--------SGGFGST
nup214_gallus                       FGSGSGGRG-GGFFTGLGGKPSQDAANKNPFGS-S--------SGGFGSA
nup214_xenopus                      FGAGSGGASTVGLFSGLGAKPSQEAANKNPFGSPG--------SSGFGSA
nup214_danio                        --------------------------------------------------
nup214_populus                      --------------------------------------------------
nup214_arabidopsis                  FGSFSVTPSQTPAQSGFGQPSQIGGGQQALGSVLG----------SFGQS
nup214_magna                        KLLAEAEESLTMLRAKMATAGGLDGRRNGSVGGAG--------SGANGVP
nup214_gibberella                   KLLAEAEESLTLLKTKMASAS----------NASG--------KGKANVP
nup214_neurosp                      KQLAEAEEALVLLRTKIAARATEKG------AVSL--------AGAAKVP
nup214_aspergillus                  TKLAELESAVSLLRAKIADSPR---------ADGS--------RPSTRRP
nup214_cryptococcus                 DSDAMAERKLADLRSKMSRMDMKIGQVEKLIKARRD-------SSFSEAA
nup214_S.par                        RDVAEMTEDIVNAKEEYLFLRH--------FNDS---------SSGYIKD
nup214_scerev                       KDIAQITEDVANAKEEYLFLMH--------FDDA---------SSGYVKD
nup214_s.mik                        KDITKMSENIINIKEEYLFLTH--------LNGA---------SSEYVKD
nup214_S.kud                        KNIAKMSDDLINAKEQYLFLTH--------FNES---------SSEYFKD
nup214_S.bay                        KTIANVNDDVIDAKKQFLLLSN--------FNEA---------SSEFIKD
nup214_S.cas                        DILKKIDNDMIQIKEQLLQIEY--------LNSPD--------SNGQLGS
nup214_rice                         TSSSTFSSAFSSGLSGFGQSAQIGSAQQSGFGQPSQ-------IGAGQQA
nup214_tetrao                       PANSGGTNAGGGFFSGLGGKPSEEAANKNPFGASST-------TGGFGQQ
nup214_S.kluy                       KKLTNVDVLGSKIKGHFSQLKYLCQS-----------------CENRFAE
nup214_candiG                       RDENVIKERCDAVVSKLARYSILMT------------------SQSAALP
nup214_kluyver                      MLITTLKRQYDILELSNRTSNHS------------------------NRK
nup214_ciona                        QSSGFGKPSSFGSVTSQSQNNAFSTTTPGGFGSPPV-------FGSGSAF
nup214_apis                         DNNAQKSDSIFDSTSNTGSTSFFG-------------------STANNIT
nup214_spombe                       KSLSTLEQQAVDARMSDTRRFK--------------------------KP
nup214_yarrow                       SDLIDLEATVTQMKAQTIFLNG-----------------------GTYST
nup214_ustil                        DDAKSATFSASNGAAAPPMDADVSYPPKAKSCTA---------AVDDKST
nup214_candiA                       SLEKKVLALLMPIKAKNSMDDQ----------------------------
nup214_debaryomyces                 EESQVQRVKIDKLLSQLSLFNKESNS-----------------LVLTKRP
nup214_pichia                       LLERELISKMMPLKARCSVNEG----------------------------
nup214_phytophthora                 NPAPSASPFGAAAPASSPFGASTSPASTAFGSTGGSG-----FGGFQSTT
nup214_monos                        GSGTGTPGGFGGSKPAGGFGSG----------------------SPAPTG
nup214_leishmania                   NSLFGSGGGGPAAVAAGAFG------------------------------
nup214_ostreo                       GAPSAFGAATTTSTPAFGAPSAFGAATTTSAPAFGA-------PSAFGAA
nup214_toxoplasma                   GTTSSTGTSLFGASLGAPGSGGS--------------------GSLFGAA
nup214_dictyo                       APTTTTSAFGSSSTPAFGGTSAFGSAPTTSAFGSTP------ATGAFGSA
nup214_naegleria                    SFLNNNTGSSSNISSAFPSSNTITTFGTGNNSGGSFFEPVNSSVGDSPFS
nup214_celegans                     ILESSVSTVSVSTGSTITDGSTAS-----------------------RSS
                                                                                      

nup214_anopheles                    QTPPQSSTQSIFGGGAA-----------SGGGAFGSSVATGAAAS--PGP
nup214_droso                        ATAPPASGGSIFGGGSS-------------SGGFGSFTQTTPAQGGFGGG
nup214_rattus                       PTP---NTSNLFGNSGA--------------KTFGGFG-SSFGEQKPAGT
nup214_mus                          AAP---NTSNLFGNSGA--------------KTFGGFGSSSFGEQKPAGT
nup214_homo                         ATS---NTSNLFGNSGA--------------KTFGGFASSSFGEQKPTGT
nup214_gallus                       ASQ---NSSSLFGNSGA--------------KAF-GFGNSSFGDQKPTGT
nup214_xenopus                      GAS---NSSNLFGNSGA--------------KAF-GFGGTSFGD-KPSAT
nup214_danio                        --------------------------------------------------
nup214_populus                      --------------------------------------------------
nup214_arabidopsis                  RQIGAGLPGATFGSPTG---------------FGGSNPGSGLPNAPASGG
nup214_magna                        TVDAVLRTIMKMTSMAE---------------KRSGDVDVLENQLRKLRL
nup214_gibberella                   TVDAVLRTIGKMTTMVE---------------KRSGDIDVLENMMRKTTL
nup214_neurosp                      TVEAVMKTIQKMTTMAE---------------KRSGDVDLLEMQIQRLKL
nup214_aspergillus                  TVEAVTSTIATMMNMVE---------------SKSGDIDVLEVQMKKLGF
nup214_cryptococcus                 RLMDLDPEQAAYQAKLR-----------KATQDAEGQIEQLENLLAGLKR
nup214_S.par                        LSTHQFRMQKALRQKLF---------------NVSAKINHTEELLNILKM
nup214_scerev                       LSTHQFRMQKTLRQKLF---------------DVSAKINHTEELLNILKL
nup214_s.mik                        LSTHQFRMQKSLRRKLS---------------NVSAKINHTEELLNILKL
nup214_S.kud                        LSTHQFRMQKTLRQKLS---------------TVSAKINHIEELLNILKL
nup214_S.bay                        LSTHQFKMQTTLRQKLS---------------KVSTEINHVEEMLNILKL
nup214_S.cas                        LKVHQSEIRSKLRGKMH---------------SILKEINHISESLNILKI
nup214_rice                         GFGQPAQIQSGFGQPAQVG-----------VAQQSGFGQPAQIGTAQQSG
nup214_tetrao                       PAAN-----GLFGNSG---------------AKSFGFGQSSFGEQKVSGT
nup214_S.kluy                       LSLPQTTIQNKLRSKLA---------------KVGEEVKHLLELLNFLKL
nup214_candiG                       LSRSQEALRNTIRQKMQ---------------SAVNKLERLQTILDTMKI
nup214_kluyver                      LSWSQHHISTMVKRKLE---------------EVSSKLDEIRESIQVLKL
nup214_ciona                        GAKPTFGSPPSFGGFGS-----------AASPGFGSSAAPSEKPFGSAGG
nup214_apis                         PALPSSGSTSVFGGAAA----------------NTSPMGVEQPVLGAQPA
nup214_spombe                       TLGSIEVAYSRIATLLG---------------QRLKQLYKLEKDIKR---
nup214_yarrow                       SITRIQDTIGRITENFR---------------ERLANLDAIEATETLDNL
nup214_ustil                        ADSTSATSTTTTTSAFK---------------FAPSKLNPSASAASAFSA
nup214_candiA                       TIDNIERIVFQINEQIL---------------DHSVGIDDLATQMGELDI
nup214_debaryomyces                 LDFHNESLQTSLRQKLR---------------RVKDLENELISKMMPFKA
nup214_pichia                       IALNLEKVTLKLHSNVA---------------DQRARIDVLLKEVEELSV
nup214_phytophthora                 GTALAFGTPSPFGTATTGFG-------AAGGVNYREKLTAFYQQHNPAKL
nup214_monos                        GFGSGAGTPGAFGGAGS--------------KPAGGFGSGSPAPTSGFGS
nup214_leishmania                   -AVPAGGPVPVFGSSPA---------------GGNGPSRSVFGAAPPAFS
nup214_ostreo                       AAASTPTAFGAAATGASGFAAVA---------SSPSPFGAAATASGGFGA
nup214_toxoplasma                   AGGTATGGSESQRPGAAP--------------VVSSPFGSQSASGGGSSG
nup214_dictyo                       PTTSAFGSTPATSAFGS--------------TPTTGAFGSTPTTGAFGST
nup214_naegleria                    NPSSNSSLPFSFQGNSS--------------FGAQGSFSFDSGRNSGIGT
nup214_celegans                     VSTVSASTESTVSGGSS---------------ASIGSTNTPDSTESTISG
                                                                                      

nup214_anopheles                    FSSGA--------------AG-TGVNAFA-SPTGTSAFSKPP-AFGATPT
nup214_droso                        FGQGG--------------GGSVAQTGFG-SPQAPQQQTTTPGGFGAKPV
nup214_rattus                       FSSGGG-------------SVASQGFGFS-TPNKTGGFGAAP-VFGSPPT
nup214_mus                          FSSGGG-------------SVASQGFGFS-TPNKTGGFGAAP-VFGGPPT
nup214_homo                         FSSGGG-------------SVASQGFGFS-SPNKTGGFGAAP-VFGSPPT
nup214_gallus                       FSSGGG-------------SVASQGFGFS-SPTKAGGFGAAP-VFGSPPT
nup214_xenopus                      FSAGG--------------SVASQGFSFN-SPTKTGGFGAAP-VFGSPPT
nup214_danio                        --------------------------------------------------
nup214_populus                      --------------------------------------------------
nup214_arabidopsis                  FAAAGS--------------SATGGFAAMASAGRGFAGASSTPTGGFAAL
nup214_magna                        QQGL-----------GGTANGSREN-SPFSTPQKHQHR---LSRSVFSPG
nup214_gibberella                   NP------------------MSREG-SPMVTPQGRRS-------VMFSPE
nup214_neurosp                      SQSQSRE--------GGSAAESREG-TPTPNPLKASTASL-RSSTTFTPR
nup214_aspergillus                  DTS--------------AAPPSREG-SPFTTPRKGLSR----VPATPGSR
nup214_cryptococcus                 RAE---------------RQEHRQN--PSQPPLERIQRSVRNIDAAIRER
nup214_S.par                        FSVK---------------NKRLDE-NPLVAKLAKESL----------AR
nup214_scerev                       FTVK---------------NKRLDD-NPLVAKLAKESL----------AR
nup214_s.mik                        FSVK---------------YKRLDE-NPLVTKLAKESL----------AR
nup214_S.kud                        LSMK---------------NKKLDE-NPLVTKLAKESL----------TR
nup214_S.bay                        FSVK---------------NKRLDE-NPLVTKLVKESF----------AR
nup214_S.cas                        YAIR---------------DKKLDE-NPLVSKLTFDSP----------SS
nup214_rice                         FGQPAQFG-----------AQQALGSVLGSFGQSRQLGSFGAGGFGGFAS
nup214_tetrao                       FTAGTG-------------SVASQGFGSYSTPAKPGGFGSAP-VFGSPPA
nup214_S.kluy                       HVSK----------------DSLNT-NPFINRLVDESM----------GR
nup214_candiG                       SISR----------------AQGNSVKPMIANIEEKYL----------SH
nup214_kluyver                      YNLT-----------------NTKEALHAVQQLSLNGG---------IGR
nup214_ciona                        FSS----------------FANSDTPGFGSLAGNTGGFGSGN---TGGFG
nup214_apis                         FGQAP---------------SFNTKPIFGSPPTFGAPKPIFGGGFGSTTF
nup214_spombe                       ----------------------MATKKKMITKKS--------------MS
nup214_yarrow                       SLAS----------------------------------------------
nup214_ustil                        FKSSPAFG--------FGALSSPKSTDSSSNTVNAFSFAPQTATPSAKPA
nup214_candiA                       EGDK---------------------------------------------K
nup214_debaryomyces                 RSRT------------------DENILKNLEKVIFQMN---------ESA
nup214_pichia                       NEKK----------------------------------------------
nup214_phytophthora                 SSVDATLEKYK-----GREDHLFAMLEQKYVKKTPTAPATGGFGVPSTTT
nup214_monos                        GAG------------------APGGFGAGTGGGFGSGT----------GT
nup214_leishmania                   QPLG----------------------------------------------
nup214_ostreo                       AATQATTG-----FGAAAAQNSNGFGGFGQSTGGFGAAATQATTGFGAAA
nup214_toxoplasma                   GASVFG--------------SAVASRPLTFGATGIGG------------G
nup214_dictyo                       PTTSAFG--------------STPTTGAFGSTPTTSAFGSTS----AFGS
nup214_naegleria                    STTQPNGGFG---------TSSFGNTNNNQNSVLTSGFGSNTLNTDTTKT
nup214_celegans                     STIS----------------------GSTGSTESSTMS---------AGT
                                                                                      

nup214_anopheles                    FGGAPTFGGAPTFGGAPTFGGAPTFGSP----------KATFGGGGVVGG
nup214_droso                        FGGSPAFGASPTFGGGATFGSPKGFGG--------------FGGASPVAS
nup214_rattus                       FGGSPGFGGVPAFGSAPAFTSPLGSTG-----------GKVFGEGTAAAS
nup214_mus                          FGGSPGFGGVPAFGSAPAFTSPLGSTG-----------GKVFGEGTAAAS
nup214_homo                         FGGSPGFGGVPAFGSAPAFTSPLGSTG-----------GKVFGEGTAAAS
nup214_gallus                       FGGSPGFGGVPAFGSAPTFSSPLGSTG-----------GKVFGEGTAAAS
nup214_xenopus                      FGGSPGFGGSPAFGTAAAFSNTLGSTG-----------GKVFGEGTSAAT
nup214_danio                        --------------------------------------------------
nup214_populus                      --------------------------------------------------
nup214_arabidopsis                  ASGSGGFAGAAPGGGGGGFGGLGSGTGG-------------FGGFAPQGS
nup214_magna                        ASSLMGASMALTS---SVASYNGSP--------------ARSVTNSPRKK
nup214_gibberella                   GTPVRNLRHSFAA---SMS--LGAS--------------VRATT--PRKK
nup214_neurosp                      DSVRIELSQSHSPGAFSASVRSNTT--------------ATTPSPSPRKK
nup214_aspergillus                  GTLEDPVSSYHTPDSSSRGINMRSS--------------INGSAKASRLR
nup214_cryptococcus                 QQTIDELSRRIASLRVSTPREILLSQSVA----------RGPINFEPTKE
nup214_S.par                        DGLLEEIKLLREEVS-----RLQLE--------------EKGKETSTLDT
nup214_scerev                       DGLLKEIKLLREQVS-----RLQLE--------------EKGKKASSFDA
nup214_s.mik                        DGLLQEIKLLREEVS-----KLQLE--------------EKDKKTSSLTP
nup214_S.kud                        GGLLEEIKSLREEVN-----KLQLE--------------EKSAETLSLEP
nup214_S.bay                        GGLLQEIKSLREEVS-----RLQLK--------------DKSKETASLEP
nup214_S.cas                        MKVLREIKDLRTDLQ-----DLRKS--------------RTDQKEDDAN-
nup214_rice                         ASASGGFSSNSGFAGGATGGGFSAAAAP------------AGGGFAAAAT
nup214_tetrao                       FGSSPAFGSTASFGQSPGFNNALGSSG-----------GKVFGEGTAASN
nup214_S.kluy                       ENLLEEIQFLRKDIA-----------------------EMKLKSGDEQQK
nup214_candiG                       IELLDTINRVEKKIQ-----SLQLG--------------ELRSKKTAVDT
nup214_kluyver                      ENLLTEIQSLREEIS-----VLKLS-------------AEKPNQLEPENL
nup214_ciona                        SGNTGGFGSGSTGGFGSGNAGAFGSGN-----------TGGFGSGNTGTF
nup214_apis                         GVTSPTFGSPPTLGGSPAPIDNNMPKVF-----------GNVNGSSTFES
nup214_spombe                       SDMMTQFRALGISQS--------------------------STKQVSAHY
nup214_yarrow                       AGDVKAITTGDS---------------------------SFVGPDESSYF
nup214_ustil                        FGSTSAFGTTSSFGMTSSPSAASIFGSPSAFGTTSSFGASPSTNSTNDKV
nup214_candiA                       VDVLSNCSKLKLRQK-------------------------------LRQK
nup214_debaryomyces                 YDHLKEINSLSVELCD----------------------LKLHNESDSEMP
nup214_pichia                       -----EIPLIEASYN------------------------TGSIKAIAKTR
nup214_phytophthora                 FGGGSGFGAPSAPGGSAAPAFGSASGLGG-------AAQPAFGGAAGSGF
nup214_monos                        GNTAGGFGSGSGTPTGGFGAGTGAGG-------------FGSGPGTPSGG
nup214_leishmania                   --TSPAFGGGGR-------------------------------GAATMGA
nup214_ostreo                       TQATTGFGAAATQATTGFGAAAAQSS---------SGFGGGFGQPTASSG
nup214_toxoplasma                   NQTSTGLGAGSAAGS-----------------------TGTFGAATGAGG
nup214_dictyo                       TPTTSAFGGAPTTNAFGSSSTPAFGSTP---------TTSAFGSSSTPAF
nup214_naegleria                    FGTSFGSSGFATKSNTQPATSGGFGSGGFG--------SGGFGSGGFASN
nup214_celegans                     GSTETSTSGGSTVS------------------------GSSLSTSSTESS
                                                                                      

nup214_anopheles                    GSPFGGG------ASPAIGSPATQSNNLFEQLGSSSSGVS-----FGGLA
nup214_droso                        PPPFGAA------AKPAQG-------NIFETLGGQESGLS-----FGNLA
nup214_rattus                       AGGFGFG-SSS--NTASFGTLASQNAPTFGSLSQQTSGFGTPSSGFSGFG
nup214_mus                          AGGFGFG-SSG--NTASFGTLASQNAPTFGSLSQQTSGFGTPSSGFAGFG
nup214_homo                         AGGFGFG-SSS--NTTSFGTLASQNAPTFGSLSQQTSGFGTQSSGFSGFG
nup214_gallus                       AGGFGFGGTSN--NTASFSTLANQNTPTIRSLSQQGTGFGTQNSGFSAFG
nup214_xenopus                      TGGFGFG-SNS--STAAFGSLATQNTPTFGSISQQSPGFGGQSSGFSGFG
nup214_danio                        --------------------------------------------------
nup214_populus                      --------------------------------------------------
nup214_arabidopsis                  SGGFAGA-----------------------AGGGGFGGFGGQAQGQAGGG
nup214_magna                        LSGYSDD---------DKKHIRARLGKRSAAITKLRDSVEKAGPNVWRMT
nup214_gibberella                   LSGYSQE---------EKGGLMQQRARRQAVLGKLKASVEKQGVSVWPLE
nup214_neurosp                      ISMFTEE---------ERQEIRAREARRKGKLALLRKALEKQGPRVERLS
nup214_aspergillus                  LVELVNDG---GDRR-EVAQWKAKMQRKQHLMGSLRKAIEEKETKVRSVD
nup214_cryptococcus                 MIAEIEAS-MAS-TEPKRKRLEKIKVARLTKLSVRRDGEDGGTVKQGSFT
nup214_S.par                        SSSITKD----------------MKGFKIVEVGLAMNTKKQIGDFFKNLN
nup214_scerev                       SSSITKD----------------MKGFKVVEVGLAMNTKKQIGDFFKNLN
nup214_s.mik                        SSSLAKD----------------MKGFKIVEVGLAMNTKKQIGDFFKNLN
nup214_S.kud                        SSSLAKN----------------IKASKVVEVGMVMNTKKQIGDFFKSLN
nup214_S.bay                        SSSLTKD----------------INGSKVVEAGLILNTKKQIGGFFKNLN
nup214_S.cas                        MSLVKRD----------------IESAEIVEAGLLLDTRKEVGEFFKRLN
nup214_rice                         GGGFAALAS--------KGGGFAAAASSGGGFGGAAQGSGFSSGGFGAFG
nup214_tetrao                       MGGFGFASPP---SGPSFGSLANQATPSFGNLAQQGSGFGSQPNSFSGFG
nup214_S.kluy                       ITSTTDG----------------LSSAPVVEAGLRMETRKKIGELFKSRS
nup214_candiG                       NAEVDTN----------------IGKIDITSLSMKVDTRKQIGDYFKHS-
nup214_kluyver                      LINTAS------------------TSLPLLETTLELYTRAQLGDFFSSKL
nup214_ciona                        GSGNTSG---F----------GSGNTGAFGSGNTGAFGSGNTGAFGSGNT
nup214_apis                         LANQSGG--------------LSFSSLAQKSADTPKSPVFTSGSSFSTWR
nup214_spombe                       LREFERQD--------------AFRNGVFKRLTSLKKAD-----------
nup214_yarrow                       IVPSDAP--------------------FANSFRQLMGGRQVM--------
nup214_ustil                        KSAFGAGAGFG-----AFASSNKTSPFASAARSNGEDGDKSGGSLLSRLS
nup214_candiA                       SIMF----------------------------------------------
nup214_debaryomyces                 KNNHKQQ---------------SNQASVKWILSKELKNNSNSSPRLVSLH
nup214_pichia                       LSNRLKDS------------------SKVTKVKF----------------
nup214_phytophthora                 GMASRMGGGFG--SAAPAAPSGAAAGAGFSAFGTQTPSFGGATQQSGGFG
nup214_monos                        FGAGAPAFG--------------TGGPAPPNAAVFSAGRSSSAPRRRSRG
nup214_leishmania                   MGGSSQG------------------TSILGSSSSRKKAPRRY--------
nup214_ostreo                       FGQPAASSGFG----------QPAASSGFGQPASPGFGAAAQTSAFGGGF
nup214_toxoplasma                   LGQSGED--------------------GNSLFGPQTGGPVIRRPRLTIKR
nup214_dictyo                       GGTSAFG------GAPTTSAFGSSSTPAFGGTSAFGSTPTTSAFGGGSVF
nup214_naegleria                    STNNAQPVSTSG-GFGSSGFAATSNSSGFGSLASGSSPFSTLGSQGTPSF
nup214_celegans                     GSSSTQP------------------PSTSTELTGANNKFGHSI-------
                                                                                      

nup214_anopheles                    AQ----------QQAKPTQFGGSSFSSWRS--------------------
nup214_droso                        QTG--------NSNAQKPAFGGSSFMNYR---------------------
nup214_rattus                       SG-------TGAFTFGSSNSSVQGFGGWRS--------------------
nup214_mus                          SG-------TGAFTFGSSNSSVQGFGGWRS--------------------
nup214_homo                         SG-------TGGFSFGSNNSSVQGFGGWRS--------------------
nup214_gallus                       TD-------RGGFGFGSTNTSSSGFSGWRS--------------------
nup214_xenopus                      AGPGAAAGNTGGFGFGVSNPTSPGFGCWRS--------------------
nup214_danio                        --------------------------------------------------
nup214_populus                      --------------------------------------------------
nup214_arabidopsis                  GFS------AFGGNSGATGKPSELFTQMRK--------------------
nup214_magna                        DED-----------------------------------------------
nup214_gibberella                   DIE-----------------------------------------------
nup214_neurosp                      DD------------------------------------------------
nup214_aspergillus                  DI------------------------------------------------
nup214_cryptococcus                 HEFVANGPIIINEIPLPGKLSPPPSPATESLP------------------
nup214_S.par                        LAK-----------------------------------------------
nup214_scerev                       MAK-----------------------------------------------
nup214_s.mik                        LAK-----------------------------------------------
nup214_S.kud                        LAK-----------------------------------------------
nup214_S.bay                        LGKY----------------------------------------------
nup214_S.cas                        AERF----------------------------------------------
nup214_rice                         GNQGSGFSAFAGSGSAGSGGPPANLLTQMRK-------------------
nup214_tetrao                       --------------------------------------------------
nup214_S.kluy                       A-------------------------------------------------
nup214_candiG                       --------------------------------------------------
nup214_kluyver                      ST------------------------------------------------
nup214_ciona                        GGFGSSAAPSFGSSFGSFGSQQQQQPPGQPR-------------------
nup214_apis                         --------------------------------------------------
nup214_spombe                       --------------------------------------------------
nup214_yarrow                       --------------------------------------------------
nup214_ustil                        GKPEQVASDDDGGEEEEEEVEEEEDDDDDADDDGEEEDEDEDYEDEDDYT
nup214_candiA                       --------------------------------------------------
nup214_debaryomyces                 RK------------------------------------------------
nup214_pichia                       --------------------------------------------------
nup214_phytophthora                 APANSGGFGSGFGGGATTGGFGQPAAFNSTSFTQMR--------------
nup214_monos                        RK------------------------------------------------
nup214_leishmania                   --------------------------------------------------
nup214_ostreo                       GQPASAGGFGQPSSPSGFGQPQQQSGFGAQNPAFTQMRR-----------
nup214_toxoplasma                   TKK-----------------------------------------------
nup214_dictyo                       GSTSSQPTSSVFGSQFGSNSAPSFASLGGGSFGK----------------
nup214_naegleria                    LQGNTQPSFGSNNNNNNGNSFGSFGSFGAFGRTN----------------
nup214_celegans                     --------------------------------------------------
                                                                                      

nup214_anopheles                    --------------------------------------------------
nup214_droso                        --------------------------------------------------
nup214_rattus                       --------------------------------------------------
nup214_mus                          --------------------------------------------------
nup214_homo                         --------------------------------------------------
nup214_gallus                       --------------------------------------------------
nup214_xenopus                      --------------------------------------------------
nup214_danio                        --------------------------------------------------
nup214_populus                      --------------------------------------------------
nup214_arabidopsis                  --------------------------------------------------
nup214_magna                        --------------------------------------------------
nup214_gibberella                   --------------------------------------------------
nup214_neurosp                      --------------------------------------------------
nup214_aspergillus                  --------------------------------------------------
nup214_cryptococcus                 --------------------------------------------------
nup214_S.par                        --------------------------------------------------
nup214_scerev                       --------------------------------------------------
nup214_s.mik                        --------------------------------------------------
nup214_S.kud                        --------------------------------------------------
nup214_S.bay                        --------------------------------------------------
nup214_S.cas                        --------------------------------------------------
nup214_rice                         --------------------------------------------------
nup214_tetrao                       --------------------------------------------------
nup214_S.kluy                       --------------------------------------------------
nup214_candiG                       --------------------------------------------------
nup214_kluyver                      --------------------------------------------------
nup214_ciona                        --------------------------------------------------
nup214_apis                         --------------------------------------------------
nup214_spombe                       --------------------------------------------------
nup214_yarrow                       --------------------------------------------------
nup214_ustil                        DEEDYEDEEVGVDVDDDDVDSGVGHDEEAGGDSLEESAVHVDKADAQDAE
nup214_candiA                       --------------------------------------------------
nup214_debaryomyces                 --------------------------------------------------
nup214_pichia                       --------------------------------------------------
nup214_phytophthora                 --------------------------------------------------
nup214_monos                        --------------------------------------------------
nup214_leishmania                   --------------------------------------------------
nup214_ostreo                       --------------------------------------------------
nup214_toxoplasma                   --------------------------------------------------
nup214_dictyo                       --------------------------------------------------
nup214_naegleria                    --------------------------------------------------
nup214_celegans                     --------------------------------------------------
                                                                                      

nup214_anopheles                    --------------------------------------------------
nup214_droso                        --------------------------------------------------
nup214_rattus                       --------------------------------------------------
nup214_mus                          --------------------------------------------------
nup214_homo                         --------------------------------------------------
nup214_gallus                       --------------------------------------------------
nup214_xenopus                      --------------------------------------------------
nup214_danio                        --------------------------------------------------
nup214_populus                      --------------------------------------------------
nup214_arabidopsis                  --------------------------------------------------
nup214_magna                        --------------------------------------------------
nup214_gibberella                   --------------------------------------------------
nup214_neurosp                      --------------------------------------------------
nup214_aspergillus                  --------------------------------------------------
nup214_cryptococcus                 --------------------------------------------------
nup214_S.par                        --------------------------------------------------
nup214_scerev                       --------------------------------------------------
nup214_s.mik                        --------------------------------------------------
nup214_S.kud                        --------------------------------------------------
nup214_S.bay                        --------------------------------------------------
nup214_S.cas                        --------------------------------------------------
nup214_rice                         --------------------------------------------------
nup214_tetrao                       --------------------------------------------------
nup214_S.kluy                       --------------------------------------------------
nup214_candiG                       --------------------------------------------------
nup214_kluyver                      --------------------------------------------------
nup214_ciona                        --------------------------------------------------
nup214_apis                         --------------------------------------------------
nup214_spombe                       --------------------------------------------------
nup214_yarrow                       --------------------------------------------------
nup214_ustil                        HHDVATREAEDGARDEADESFEPDEDEEEGLSAVEEEPEEEEDPVARNVD
nup214_candiA                       --------------------------------------------------
nup214_debaryomyces                 --------------------------------------------------
nup214_pichia                       --------------------------------------------------
nup214_phytophthora                 --------------------------------------------------
nup214_monos                        --------------------------------------------------
nup214_leishmania                   --------------------------------------------------
nup214_ostreo                       --------------------------------------------------
nup214_toxoplasma                   --------------------------------------------------
nup214_dictyo                       --------------------------------------------------
nup214_naegleria                    --------------------------------------------------
nup214_celegans                     --------------------------------------------------
                                                                                      

nup214_anopheles                    --------
nup214_droso                        --------
nup214_rattus                       --------
nup214_mus                          --------
nup214_homo                         --------
nup214_gallus                       --------
nup214_xenopus                      --------
nup214_danio                        --------
nup214_populus                      --------
nup214_arabidopsis                  --------
nup214_magna                        --------
nup214_gibberella                   --------
nup214_neurosp                      --------
nup214_aspergillus                  --------
nup214_cryptococcus                 --------
nup214_S.par                        --------
nup214_scerev                       --------
nup214_s.mik                        --------
nup214_S.kud                        --------
nup214_S.bay                        --------
nup214_S.cas                        --------
nup214_rice                         --------
nup214_tetrao                       --------
nup214_S.kluy                       --------
nup214_candiG                       --------
nup214_kluyver                      --------
nup214_ciona                        --------
nup214_apis                         --------
nup214_spombe                       --------
nup214_yarrow                       --------
nup214_ustil                        KSD-----
nup214_candiA                       --------
nup214_debaryomyces                 --------
nup214_pichia                       --------
nup214_phytophthora                 --------
nup214_monos                        --------
nup214_leishmania                   --------
nup214_ostreo                       --------
nup214_toxoplasma                   --------
nup214_dictyo                       --------
nup214_naegleria                    --------
nup214_celegans                     --------
                                            
