# Supplementary material for: Comparative Genomic Evidence for a Complete Nuclear Pore Complex in the Last Eukaryotic Common Ancestor
Source: PLoS One. 2010 Oct 8;5(10):e13241. doi: 10.1371/journal.pone.0013241 (PMC2951903; doi:10.1371/journal.pone.0013241)
Supplement: File S1 — Alignments and phylogenies. (2.39 MB ZIP) [file pone.0013241.s007.zip › Neumann_SI4/Neumann_nup_align/nup358new.aln]

CLUSTAL X (1.83) multiple sequence alignment


ranbp2_aedes                        --------------------------------------------------
ranbp2_anopheles                    --------------------------------------------------
ranbp2_tetraodon                    --------------------------------------------------
ranbp2_danio                        --------------------------------------------------
ranpb2_pan                          --------------------------------------------------
ranbp2_homo                         --------------------------------------------------
ranbp2_canis                        --------------------------------------------------
ranbp2_rat                          --------------------------------------------------
ranbp2_mus                          --------------------------------------------------
ranbp2_monodelphis                  MEDDPANGSEKECLAGEQERASKLRRAWTAVPASTEKSRRMRTGKRQQRW
ranbp2_gallus                       --------------------------------------------------
ranbp2_bos                          --------------------------------------------------
ranbp2_xenopus                      --------------------------------------------------
ranbp2_ciona                        --------------------------------------------------
ranbp2_celegans                     --------------------------------------------------
ranbp2_drosophila                   --------------------------------------------------
ranbp2_apis                         --------------------------------------------------
nup358_monosiga                     --------------------------------------------------
                                                                                      

ranbp2_aedes                        --------------------------------------------------
ranbp2_anopheles                    --------------------------------------------------
ranbp2_tetraodon                    --------------------------------------------------
ranbp2_danio                        --------------------------------------------------
ranpb2_pan                          --------------------------------------------------
ranbp2_homo                         --------------------------------------------------
ranbp2_canis                        --------------------------------------------------
ranbp2_rat                          --------------------------------------------------
ranbp2_mus                          --------------------------------------------------
ranbp2_monodelphis                  PVSWKRAVFIGRSQEPESQGCCNPTHDAQSVVSQSLGAGFPGGIASVTAR
ranbp2_gallus                       --------------------------------------------------
ranbp2_bos                          --------------------------------------------------
ranbp2_xenopus                      --------------------------------------------------
ranbp2_ciona                        --------------------------------------------------
ranbp2_celegans                     --------------------------------------------------
ranbp2_drosophila                   --------------------------------------------------
ranbp2_apis                         --------------------------------------------------
nup358_monosiga                     --------------------------------------------------
                                                                                      

ranbp2_aedes                        ------------------------------------MFRFLFQKFLR---
ranbp2_anopheles                    ------------------------------------LPRISLQRYLR---
ranbp2_tetraodon                    ----------------------------------MPRSKVEVDRYVSSVQ
ranbp2_danio                        ----------------------------------MRRSRAEVERYISAVQ
ranpb2_pan                          ----------------------------------MRRSKADVERYIASVQ
ranbp2_homo                         ----------------------------------MRRSKADVERYIASVQ
ranbp2_canis                        --------------------------------------------------
ranbp2_rat                          ----------------------------------MRRSKAEVERYIASVQ
ranbp2_mus                          ----------------------------------MRRSKADVERYIASVQ
ranbp2_monodelphis                  RTVVTRNQPGDVGRTLPGSQSRTPGEPTDCVTGAMRRSKAEVERYIASVQ
ranbp2_gallus                       ---------------------------------MIRRTKPEVERYVASVQ
ranbp2_bos                          ----------------------------------MRRSKADVDRHIASVQ
ranbp2_xenopus                      --------------------------------------------------
ranbp2_ciona                        ----------------------------------MSLTPSEVSKIIEKST
ranbp2_celegans                     --------------------------------------------------
ranbp2_drosophila                   ----------------------------------MFTTRKEVDAHVHKML
ranbp2_apis                         ----------------------------------MFRSKKDVDRHVKDIF
nup358_monosiga                     --------------------------------------------------
                                                                                      

ranbp2_aedes                        --------------------------------------------------
ranbp2_anopheles                    --------------------------------------------------
ranbp2_tetraodon                    NSSPSLKK------------------------------------------
ranbp2_danio                        SASPGQK-------------------------------------------
ranpb2_pan                          GSTPSPR-------------------------------------------
ranbp2_homo                         GSTPSPR-------------------------------------------
ranbp2_canis                        --------------------------------------------------
ranbp2_rat                          GSAPSPR-------------------------------------------
ranbp2_mus                          GSAPSPR-------------------------------------------
ranbp2_monodelphis                  GSAPSPREVSVDLASGGRDSPSLSLRGRAPGFPTPSPHPHPHFTAAAFIS
ranbp2_gallus                       AAASSPR-------------------------------------------
ranbp2_bos                          GSAPSPR-------------------------------------------
ranbp2_xenopus                      --------------------------------------------------
ranbp2_ciona                        ATSNPQE-------------------------------------------
ranbp2_celegans                     --------------------------------------------------
ranbp2_drosophila                   GKLQPGRE------------------------------------------
ranbp2_apis                         IKLKSSE-------------------------------------------
nup358_monosiga                     --------------------------------------------------
                                                                                      

ranbp2_aedes                        --------------------------------------------------
ranbp2_anopheles                    --------------------------------------------------
ranbp2_tetraodon                    --------------------------------------------------
ranbp2_danio                        --------------------------------------------------
ranpb2_pan                          --------------------------------------------------
ranbp2_homo                         --------------------------------------------------
ranbp2_canis                        --------------------------------------------------
ranbp2_rat                          --------------------------------------------------
ranbp2_mus                          --------------------------------------------------
ranbp2_monodelphis                  FPHIPLTLRGASLSRRPAARRLGRGGARLHTRVVFIFGAGRRWRQRLARS
ranbp2_gallus                       --------------------------------------------------
ranbp2_bos                          --------------------------------------------------
ranbp2_xenopus                      --------------------------------------------------
ranbp2_ciona                        --------------------------------------------------
ranbp2_celegans                     --------------------------------------------------
ranbp2_drosophila                   --------------------------------------------------
ranbp2_apis                         --------------------------------------------------
nup358_monosiga                     --------------------------------------------------
                                                                                      

ranbp2_aedes                        --------------------------------------------------
ranbp2_anopheles                    --------------------------------------------------
ranbp2_tetraodon                    --------------------------------------------------
ranbp2_danio                        --------------------------------------------------
ranpb2_pan                          --------------------------------------------------
ranbp2_homo                         --------------------------------------------------
ranbp2_canis                        --------------------------------------------------
ranbp2_rat                          --------------------------------------------------
ranbp2_mus                          --------------------------------------------------
ranbp2_monodelphis                  PFLSLFPAHRLPPRALAVRLTRGRWFSREEREKEERGSGSSRRAVEAPSR
ranbp2_gallus                       --------------------------------------------------
ranbp2_bos                          --------------------------------------------------
ranbp2_xenopus                      --------------------------------------------------
ranbp2_ciona                        --------------------------------------------------
ranbp2_celegans                     --------------------------------------------------
ranbp2_drosophila                   --------------------------------------------------
ranbp2_apis                         --------------------------------------------------
nup358_monosiga                     --------------------------------------------------
                                                                                      

ranbp2_aedes                        --------------------------------------------------
ranbp2_anopheles                    --------------------------------------------------
ranbp2_tetraodon                    --------------------------------------------------
ranbp2_danio                        --------------------------------------------------
ranpb2_pan                          --------------------------------------------------
ranbp2_homo                         --------------------------------------------------
ranbp2_canis                        --------------------------------------------------
ranbp2_rat                          --------------------------------------------------
ranbp2_mus                          --------------------------------------------------
ranbp2_monodelphis                  PPLSQVPRSLWIRLLFQRSGSKRAVIQKEKRGGSGGRKVGDKRWQDWENR
ranbp2_gallus                       --------------------------------------------------
ranbp2_bos                          --------------------------------------------------
ranbp2_xenopus                      --------------------------------------------------
ranbp2_ciona                        --------------------------------------------------
ranbp2_celegans                     --------------------------------------------------
ranbp2_drosophila                   --------------------------------------------------
ranbp2_apis                         --------------------------------------------------
nup358_monosiga                     --------------------------------------------------
                                                                                      

ranbp2_aedes                        ------------------------------------------GLAIARQY
ranbp2_anopheles                    ------------------------------------------GLAIARQY
ranbp2_tetraodon                    --------------------------------------NPVKGFLFAKLY
ranbp2_danio                        --------------------------------------------------
ranpb2_pan                          -------------------------------------QKSIKGFYFAKLY
ranbp2_homo                         -------------------------------------QKSMKGFYFAKLY
ranbp2_canis                        ----------------------------------------MKGFYFAKLY
ranbp2_rat                          -------------------------------------EKSMKGFYFAKLY
ranbp2_mus                          -------------------------------------EKSMKGFYFAKLY
ranbp2_monodelphis                  LATNPLSLKEQLPRLLLIRSEGDLKRILSILLGLAPRNKSMKGFLFAKLY
ranbp2_gallus                       -------------------------------------ERSLKGFLFAKLY
ranbp2_bos                          -------------------------------------EKSMKGFYFAKLY
ranbp2_xenopus                      --------------------------------------------------
ranbp2_ciona                        --------------------------------------LPLKGLHFGKLW
ranbp2_celegans                     --------------------------------------------------
ranbp2_drosophila                   --------------------------------------RDIKGLAVARLY
ranbp2_apis                         -----------------------------------------------ELY
nup358_monosiga                     -------------------------------------------------M
                                                                                      

ranbp2_aedes                        FKLGEYASAEHWLSCFLTVQEDSAPGHKLLGQCYEKQK--KIDRAITSYQ
ranbp2_anopheles                    FKLNEYASAEHWLSCYLSVQEDSAPAHKLLGQCYEKQK--KFDRAITSYQ
ranbp2_tetraodon                    FEAKEYELAKRHVSDYLKVQERDPKAHRFLGQLFEREG--EINKAVGCYK
ranbp2_danio                        --------------------------------------------------
ranpb2_pan                          YEAKEYDLAKKYICTYINVQERDPKAHRFLGLLYELEE--NTDKAVECYR
ranbp2_homo                         YEAKEYDLAKKYICTYINVQERDPKAHRFLGLLYELEE--NTDKAVECYR
ranbp2_canis                        YEVKEYDLAKKYISAYINVQERDPKAHRFLGLLHEAEE--NIDKAVECYK
ranbp2_rat                          YEAKEYDLAKKYISTYINVQERDPKAHRFLGLLYEIEE--NTDKAVECYK
ranbp2_mus                          YEAKEYDLAKKYISTYINVQERDPKAHRFLGLLYEVEE--NIDKAVECYK
ranbp2_monodelphis                  YEAKEYDLAKRYISTYLNVQERDPKAHKFLGILYEAEG--NIDKAVGCYK
ranbp2_gallus                       FEIKEYELAKRYLSIYLSVQERDPKAHRFLGQIYEAQD--NIEKAFGCYK
ranbp2_bos                          YEAKEYDLAKKYISTYINVQERDPKAHRFLGLLYEVEE--NIEKAVECYK
ranbp2_xenopus                      --------------------------------------------------
ranbp2_ciona                        YKAGDYNSAAQWIVKYLKTFDRDTSAHKLLGDCYEKLS--EIEAALSCFK
ranbp2_celegans                     --------------------------------------------------
ranbp2_drosophila                   MKVQEYPKAIEYLNGYLRVR-DDAVGHNMIATCYSRLNPPDVTEALQHYQ
ranbp2_apis                         YQVGDNESAKKYVSNYLEIRDKSAGAHKLLGQALEGLG--QKEAAFTQYK
nup358_monosiga                     ARFDLLLEQRLREACALRDFELHRALEEIAKVHYAATGRLKLLAEAELRY
                                                                                      

ranbp2_aedes                        RSLQLDSKQTGLITEVCKLLLSDDNFSKNLSKAKHWCDLAETERINHEAV
ranbp2_anopheles                    RSLQLDSKQTGLITDVCKLLLMDDNLTKHLSKAKHWCDLAESERINHEAV
ranbp2_tetraodon                    RSIDLNPAQKDLVLKVAELLLSGDECDR---RAEFWVEKAAKLLPGNPTV
ranbp2_danio                        --------------------------------------------------
ranpb2_pan                          RSVELNPTQKDLVLKIAELLCKNDVTDG---RAKYWVERAAKLFPGSPAV
ranbp2_homo                         RSVELNPTQKDLVLKIAELLCKNDVTDG---RAKYWLERAAKLFPGSPAI
ranbp2_canis                        RSVELNPTQKDLVLKIAELLCKNDVTDG---RAKYWVERAAKLFPGSPAI
ranbp2_rat                          RSVELNPTQKDLVLKIAELLCKNDVTDG---RAKYWVERAAKLFPGSPAI
ranbp2_mus                          RSVELNPTQKDLVLKIAELLCKNDVTDG---RAKYWVERAAKLFPGSPAI
ranbp2_monodelphis                  RSVELNPTQKDLVLKIAELLCENDATDG---RAKYWVERASKLFPGNPTI
ranbp2_gallus                       RSVELNPMQKDLVLKIAELLCNNDITDG---RAKYWVEKAARLFPGNPAA
ranbp2_bos                          RSVELNPTQKDLVLKIAELLCKNDVTDG---RAKYWVERAAKLFPGSPAI
ranbp2_xenopus                      --------------------------------------------------
ranbp2_ciona                        RSLQIKPNQPELLLHIVELYLNPGPAQNPN-KAQIWLDKAAASLPGNATV
ranbp2_celegans                     --------------------------------------------------
ranbp2_drosophila                   RSIQIDPRQSEVVIDACELLVKENNASITECARYWLDQANSLDLSGNKQV
ranbp2_apis                         ISLELEPKQDDLLLKVCELLSNMDINIAN-DKIKHLVERADKKFPHHPIV
nup358_monosiga                     TNILSHLENEDVSAAESELQLLAQLEDLPVVHLRRSERAILSFVSEASPL
                                                                                      

ranbp2_aedes                        LNLKLKVANKD----------VATDNKLVKEIILKEIVARPLDPGLRIRL
ranbp2_anopheles                    LNLKLKVANKD----------AGADSKLVKDIILKEVLARPLDPLLRVRL
ranbp2_tetraodon                    FNLKERLLKRQ----------GQEGWNQLYDLLQSELTARPANAHVNVKL
ranbp2_danio                        --------------------------------------------------
ranpb2_pan                          YKLKEQLLDCE----------GEDGWNKLFDLIQSELYVRPDDVHVNIRL
ranbp2_homo                         YKLKEQLLDCE----------GEDGWNKLFDLIQSELYVRPDDVHVNIRL
ranbp2_canis                        YKLKEQLLDCK----------GEDGWNKLLDLIQSELYARPDDVYVNIRL
ranbp2_rat                          YKLKEQLLDCK----------GEDGWNKLFDLIQSELYARPDDVHVNIRL
ranbp2_mus                          YKLKEQLLDCK----------GEDGWNKLFDLIQSELYARPDDIHVNIRL
ranbp2_monodelphis                  YRLKEQLLDCK----------GEDGWNQLFDLIQSELYARPDDVYVNIRL
ranbp2_gallus                       YRLKEQLLERK----------GEDGWNQLFDMIQTELYARPDDIYLNIRL
ranbp2_bos                          YKLKEQLLDCK----------GEDGWNKLFDLIQSELYARPDDVHVNIRL
ranbp2_xenopus                      --------------------------------------------------
ranbp2_ciona                        FKMKMELMLAQ----------QASP-SVLEKAILQELKRRSNDPALHVQY
ranbp2_celegans                     --------------------------------------------------
ranbp2_drosophila                   FNLRMRVNLADSNGERDDTSGGDGEQNTLEILMYKELQARPQDVNIRIQL
ranbp2_apis                         FELKEKLITLEK---------PNGNDDDLEKLIISELSVRQTDVNLQVKL
nup358_monosiga                     DQLRLFQLDAAD---------SPLDMSALEDMIQASCDYCAQQPVEQQPA
                                                                                      

ranbp2_aedes                        VKHFVDEKKLDDAFKYCYDIEMK-FTETFQQSIEWANAISSMLTKYVEVN
ranbp2_anopheles                    VDHLLEEKKLDEAFKYCFELEMK-FCEPFMQSSEWTNGVANMLAKFAEAP
ranbp2_tetraodon                    VQLFNQDGRLDEAVKHCLAVE---KRGMLRNSLDWYTVVLHTLQEYLAQP
ranbp2_danio                        --------------------------------------------------
ranpb2_pan                          VEVYRSTKRLKDAVAHCHEAE---RNIALRSSLEWNSCVVQTLKEYLESL
ranbp2_homo                         VEVYRSTKRLKDAVAHCHEAE---RNIALRSSLEWNSCVVQTLKEYLESL
ranbp2_canis                        VELYRSNNRLKDAVGHCHKAE---KNIALRSSLEWNSCVVQTLKEYLESL
ranbp2_rat                          VELYRSNKRLKDAVAHCHEAD---RNMALRSSLEWNSCVVQTLKEYLESL
ranbp2_mus                          VELYRSNKRLKDAVAHCHEAD---RNTALRSSLEWNLCVVQTLKEYLESL
ranbp2_monodelphis                  VELYRSNKRLKDAVAHCCEAE---RNLALRTSLEWYSCVVRTLKEYLESL
ranbp2_gallus                       VALYRSNNRLRDAVLHCQEAE---KKIPIDSSLEWCSCVIKTLEEYLESV
ranbp2_bos                          VELYRSNSRLRDAVAHCHQAE---RNTALRSSLEWNSCVVQTLKEYLESS
ranbp2_xenopus                      --------------------------------------------------
ranbp2_ciona                        VSFMRTQDRLEDAYAYCVKIENILDSASIRSDYKWSSCVVSTYKEHTEKL
ranbp2_celegans                     --------------------------------------------------
ranbp2_drosophila                   LRSYVEKMKIDQAFNYALKTELE-SKNCTSQSNEWYEQIWMVLFKIEMAK
ranbp2_apis                         LKHYIGNHRLEDAYNKATGIEAT---HSHRNNIIWYQSLSELLMKCKESK
nup358_monosiga                     IVSETLDICMDHLLDATVFDGIDQALTKLQTLCRSNTDEAVELAQFQRQT
                                                                                      

ranbp2_aedes                        AN-TYQSNWSYWLLSTLTLDRQIYLNLLADSSLQAIKQNNLKEIATLIFE
ranbp2_anopheles                    VEGGKQKHWNYYLLQALVLDRQIYLNLLADSTMETIKRSNLKEIAQKLFK
ranbp2_tetraodon                    SVSSNEKMCWRLQ-RERLLAHCNLLRITLSDNSIQPSLDALKSFDEAMQS
ranbp2_danio                        -------------------AQC----------------------------
ranpb2_pan                          QCLESDKSDWRATNTDLLLAYANLMLLTLSTRDVQESRELLESFDSALQS
ranbp2_homo                         QCLESDKSDWRATNTDLLLAYANLMLLTLSTRDVQESRELLQSFDSALQS
ranbp2_canis                        QCLESDKSNWQTTNKDLLLAYANLMFLTLSTRDVQESRELLESFDSALQS
ranbp2_rat                          QCLDSDKSTWRATNKDLLLAYSNLMLLTLSTRDVQESRELLESFDSALQS
ranbp2_mus                          QCLDSDKSTWRATNKDLLLAYANLMLLTLSTRDVQEGRELLESFDSALQS
ranbp2_monodelphis                  QCLEANKSNWRTTNKDLLLAYANLMLLTLSTKDVQESRELLESFDDALQS
ranbp2_gallus                       RDLEPDKNNWRAIKKDHLLAYSSLVKLTLASRDVCESRGALESFDRVLHS
ranbp2_bos                          QCLESDKSNWRATSQDLLIAYANLMLLTLSMRDAQESRELLESFDSALQS
ranbp2_xenopus                      --------------------------------------------------
ranbp2_ciona                        Q--NNQQHSHHIAQLMLLEALSRFIWVCLEDNKQQKALEKLQMMDECLSS
ranbp2_celegans                     --------------------------------------------------
ranbp2_drosophila                   DVKKNWRFWHFALHTLDRLVQLSLEGSGLADSSKQLFRLDQYLFKFSTSI
ranbp2_apis                         QS-DWTFWIFYISVLERYAALCLKEQGNIIKKSITDVTQAVFNFDQSLFE
nup358_monosiga                     QHCAAVWASALGTLPLIRLNSSSVVFLILALRALETLQGAPVGDVAFVVA
                                                                                      

ranbp2_aedes                        LDQNLRKFSDKGRNACPQKQLADEFIRHYRGQLLLHSSSLLFKHEKQ---
ranbp2_anopheles                    LDQTLLQVAEKGRNAAPQKQMADAYLRHYRGQLLLYSAALLFKAAQDQTG
ranbp2_tetraodon                    LSSIAGRHTDD----------LFDVFVEMRGHLYFHAGTLLLKLAQDR--
ranbp2_danio                        --------------------------------------------------
ranpb2_pan                          VKS-LGGNDE-----------LSATFLEMKGHFYMHAGSLLLKMGQHSS-
ranbp2_homo                         VKS-LGGNDE-----------LSATFLEMKGHFYMHAGSLLLKMGQHSS-
ranbp2_canis                        VKSCVGGNDE-----------LSATFLEVKGHFYMHAGSLLLKMGQHS--
ranbp2_rat                          VKSSVGGNDE-----------LSATFLETKGHFYMHVGSLLLKMGQQS--
ranbp2_mus                          VKSSVGGNDE-----------LSATFLETKGHFYMHVGSLLLKMGQQS--
ranbp2_monodelphis                  VKSFMSGNDE-----------LSITFLEMKGHFYMHAGTLLLKMAQHS--
ranbp2_gallus                       VKPYVNGPDE-----------LSRTFLEMKGHFYMHAGTFLLKMAQNN--
ranbp2_bos                          VKFCAGGNEE-----------LSATFLEVRGHFYMHAGSLLLKMGQHS--
ranbp2_xenopus                      --------------------------------------------------
ranbp2_ciona                        VLSNKAIGDW------------KVLAAEMEAQLCWLAATFLIQQAAKN--
ranbp2_celegans                     --------------------------------------------------
ranbp2_drosophila                   ERSGDAPQRD----------LHQACIDHFTGQLLLHAVTLIFKREVLAN-
ranbp2_apis                         FKSKNFSNHP---------AFIEHMLLHMWGQLHFHLACLILRKIKAG--
nup358_monosiga                     LQALAMSEEG--------------SKPAWIRSLLSIAADIDALPAFRRFA
                                                                                      

ranbp2_aedes                        ----GSGKARDVTAKCLPLLFLAYQCGVPDSDEP--WLKHTNDTTRQLMG
ranbp2_anopheles                    GAGGGGGRARDTSKKCLALLLMAYQCGVPDPDEP--WLKQSSEMARHLVG
ranbp2_tetraodon                    -----QQTWRSVIDLAALCYLLAYQVPRPKP--------KMTKRDQAGPQ
ranbp2_danio                        --------------------------------------------------
ranpb2_pan                          -----NVQWRALSELAALCYLIAFQVPRPKI--------KLIKG-EAGQN
ranbp2_homo                         -----NVQWRALSELAALCYLIAFQVPRPKI--------KLIKG-EAGQN
ranbp2_canis                        -----EVQWRALSELATLCYLIAFQVPRPKI--------KLIKG-EVGQN
ranbp2_rat                          -----DIQWRALSELAALCYLIAFQVPRPKV--------KLIKG-ETGQN
ranbp2_mus                          -----DIQWRALSELAALCYLVAFQVPRPKV--------KLIKG-EAGQN
ranbp2_monodelphis                  -----EVQWRALSELAALCYLIAFQVPRPKT--------KLMKGDNAGQN
ranbp2_gallus                       -----EARWRDACELAALCYLKSFCIPKPKS--------KLIKGDPTGQD
ranbp2_bos                          -----DVQWRALSELAALCYLIAFQIPRPKT--------KLIKG-EAGQS
ranbp2_xenopus                      --------------------------------------------------
ranbp2_ciona                        -----EKPWGEASDLAAVLFSSSVSKSIPSSSCA--WSMHCLNHQPYLPS
ranbp2_celegans                     --------------------------------------------------
ranbp2_drosophila                   -----KNKWMSTLRSALPLLLLGYQVRPIDDSSTNQWIKHCDAEQKQLIQ
ranbp2_apis                         -----EDSWSEAGRLCGPLLLTALHVTPIDP--TAVWTMHLKDRLKNQTH
nup358_monosiga                     AAAQLQMQMRDLRRSEASRLLRAFTFADTVATSN-------ANIINADIL
                                                                                      

ranbp2_aedes                        YWNKQAAFRCCQAGGTILSCIDESVDASVIAQIQSVTESK---------I
ranbp2_anopheles                    FWSKQAAFRCCQAGSTLVSCVEDGPDVSVLAQIQSVTESK---------V
ranbp2_tetraodon                    LLELLANDRQSQAGHMLFNLSA----------------------------
ranbp2_danio                        --------------------------------------------------
ranpb2_pan                          LLEMMACDRLSQSGHMLLNLSR----------------------------
ranbp2_homo                         LLEMMACDRLSQSGHMLLNLSR----------------------------
ranbp2_canis                        LVEMMAYDRLSQSGHMLLNLSR----------------------------
ranbp2_rat                          LLEMMAHDRLSQSGHMLLNLSR----------------------------
ranbp2_mus                          LLETMAHDRLSQSGHMLLNLSR----------------------------
ranbp2_monodelphis                  LLEMMAYDRLSQTGHMLLNLSR----------------------------
ranbp2_gallus                       MLEMLACDRKSQSGHMLLNLSH----------------------------
ranbp2_bos                          LLEMMAYDRLSQSGHMLLNLSR----------------------------
ranbp2_xenopus                      --------------------------------------------------
ranbp2_ciona                        RVQRNAAQRLSQSSHMMWILSAQ---------------------------
ranbp2_celegans                     --------------------------------------------------
ranbp2_drosophila                   MWRPQGAFRCAQLGRTLLGCLDRSQMEIKNDRENAEFDENKNSGNSMPGL
ranbp2_apis                         IWYREGSYRCSQAGHVLQDYAR----------------------------
nup358_monosiga                     FVTLASNDSPPNAGHFFDVLSS----------------------------
                                                                                      

ranbp2_aedes                        WNTAEELVNQVRQFCSDVSWKKSVFRTLYSNNGDQVSKMSSS-YFMQSG-
ranbp2_anopheles                    WTTADDLVNQIRQLCSDPGWRQSVARALYTS-GDLSSKATSSGYFVKDGV
ranbp2_tetraodon                    --DASSLIAEVVEAFGNRCGRDTLFELLFGPQASTASSFIAN-------D
ranbp2_danio                        --------------------------------------------------
ranpb2_pan                          --GKQDFLREIVETFANKSGQSALYDALFSSQSPKDTSFLGS-------D
ranbp2_homo                         --GKQDFLKEIVETFANKSGQSALYDALFSSQSPKDTSFLGS-------D
ranbp2_canis                        --DKQDFLKEVVESFANKSGQSALYDALFSSQSLKDRSFLGN-------D
ranbp2_rat                          --GKQDFLKEVVESFANKSGQSALCDALFSSQSSKDRSFLGN-------D
ranbp2_mus                          --GKQDFLKEVVESFANKSGQSALCDALFSSQSSKERSFLGN-------D
ranbp2_monodelphis                  --GKQDFLKEVVESFANKSGQSALYDALFDSQSPKDKSFLGS-------D
ranbp2_gallus                       --GKEDFLREIVESFANKSGLFTLFEGLFGSGASRERSFLGT-------D
ranbp2_bos                          --DKQDFLKEVVESFANRSGQSALYDALFSRQLPKDSCFLGN-------D
ranbp2_xenopus                      --------------------------------------------------
ranbp2_ciona                        --GEEGWIAKLRENLDQSTVGLAVFQSLFHNTNSSSSYLCNT-------T
ranbp2_celegans                     --------------------------------------------------
ranbp2_drosophila                   FADSEELLASAHQQCLDKSWRSQIYQQLFTHAEHKLKDTSSHLVRN---L
ranbp2_apis                         --DNTKKLLDKIDKFCTSSWRERIYQRIFIGRLYQDGKKTSFFTN----S
nup358_monosiga                     -CLLRPATSSEAFALASLSLSASLMQAAQAAREESPLLSSKDPLTSIDRS
                                                                                      

ranbp2_aedes                        SIGEPQYVLPKREHMQMYLEIAQYLFPSSLAYQVYLG--LGVED----LS
ranbp2_anopheles                    AFGEPQYVLPKREQLELYVELAQSLYPSSLPYLVYLGLVVGTEN----LS
ranbp2_tetraodon                    DIHAVNAVAPDLVQLAKWDSGSILLHGGDLQHLIWLGLQWTQLNQRPALR
ranbp2_danio                        --------------------------AGDLQQLVWLALQWRLMEQTVDLQ
ranpb2_pan                          DIGNIDVREPELEDLARYDVGAIRAHDGSLQHLTWLGLQWNSLPALPGIR
ranbp2_homo                         DIGNIDVREPELEDLTRYDVGAIRAHNGSLQHLTWLGLQWNSLPALPGIR
ranbp2_canis                        DIGNIDVQAPEPDDLARYDVGAIRAHNGNLQHLTWLGLQWNSLSALPAVR
ranbp2_rat                          DIGNLDGQVPDLDDLARYDTGAVRAHSGSLQHLTWLGLQWNSLPTLPAIR
ranbp2_mus                          DIGNLDGQVPDPDDLARYDTGAVRAHNGSLQHLTWLGLQWNSLSTLPAIR
ranbp2_monodelphis                  DIRNISIQTPEPEELARYDIGAIRAHNGSLQHLTWLGLQWSSFSTLPAIR
ranbp2_gallus                       DMGDVSTQAPAQGELSKYDIGAVRMHCGSLQHLVWLGLQWNSMSVLFPLR
ranbp2_bos                          DIGSIDVQEPDPDELARYDVGAIRAHNGSLQHLTWLGLQWDSLPTLPAIR
ranbp2_xenopus                      --------------------------------------------------
ranbp2_ciona                        SLASVACFIPTVDEMMAYDN--VASASCKLDMLIWLGIRWMKMDMTVDFL
ranbp2_celegans                     -----------------------------------------MSDQKPNMG
ranbp2_drosophila                   RLQLPLFEWPNLAHIENYELQALVLPPHSLAQHVYLALGTDPNKLGDAPR
ranbp2_apis                         LISNPPLRLCSYNELKRFDEISEEAWPDSLHHQVWLGLRARPQGSQNKNN
nup358_monosiga                     LWHSLLLNFLSYDASVFNPARTNILTSRCIRALVNMVQQLQAVKPILRFY
                                                                                      

ranbp2_aedes                        ELKC----KSFNGLNFSTNNLDN-CSVETLNQLDVDSFLYCSILVARSCM
ranbp2_anopheles                    DFHC----KAFPRLNFSTNNLNN-SNLETLNQLDMDSFLYCCILIAQSNL
ranbp2_tetraodon                    SWLQ----QLFPLRNLETSKLDS-NAPESICLLDLEVFLYGVVFCSHCQL
ranbp2_danio                        QWLK----LLFPRLPLETSKLDT-SAPESLCLLDLEVFVSGVVFTCEAQL
ranpb2_pan                          KWLK----QLFHHLPQETSRLET-NAPESICILDLEVFLLGVVYTSHLQL
ranbp2_homo                         KWLK----QLFHHLPHETSRLET-NAPESICILDLEVFLLGVVYTSHLQL
ranbp2_canis                        KWLK----QLFHHLPQETSRLET-NAPESICILDLEVFLLGVIYTSHLQL
ranbp2_rat                          KWLK----QLFHHLPQETSRLET-NAPESICILDLEVFLLGVIYTSHLQL
ranbp2_mus                          KWLK----QLFHHLPQETSRLET-NAPESICILDLEVFLLGVIYTSHLQL
ranbp2_monodelphis                  KWLK----QLFHHLPQETSRLET-NAPESICLLDLEVFLLGVIFTSHLQL
ranbp2_gallus                       KLLK----QLFH-LPQETSRLET-DAPESICLLDLEVFLLGMVFTSNLQL
ranbp2_bos                          KWLK----QLFHHLPQETSRLET-NAPESICILDLEVFLLGVIYTSHLQL
ranbp2_xenopus                      --------------------------------------------------
ranbp2_ciona                        HWVK----SSFPNLQMVTSNSSAGASLWSLSLLDIEAFIAACVYTTEKKA
ranbp2_celegans                     RIVA----SVVDVQQLMTMQFDS--LIKSMDSLKIEHQTGVTQLRDDIRR
ranbp2_drosophila                   VVFY----EGFQRDVKQNLNYCG---QDSISQVDVDLYLYATTIQTRRKL
ranbp2_apis                         GLHPNQTSHVFYELQFSVYNLHQ-AAPDSLSRLDIDAFLNAAICTSSIIE
nup358_monosiga                     ELLSSSNLAKADLLQALASAFSQLGQDQEIMALDLQSNNANHLLLRGYAS
                                                                                      

ranbp2_aedes                        ESEKKYQDKI------DTGKPLILPAPNMMPTLCEENKVDWWNAACAVFK
ranbp2_anopheles                    DGNRQLSQ--------QQGRPAFLPAANLMPLLCEDNKIDWWSVAYNLIK
ranbp2_tetraodon                    QESVKIRGGGNQQHLQQLYEPRCLPLP-LLRLLTTERQREWWNAIYSLIH
ranbp2_danio                        QECECVSS-----------APRCLPLP-LMKLLSTARQREWWDAVYNLIH
ranpb2_pan                          KEKCNSHHS--------SYQPLCLPLP-VCKQLCTERQKSWWDAVCTLIH
ranbp2_homo                         KEKCNSHHS--------SYQPLCLPLP-VCKQLCTERQKSWWDAVCTLIH
ranbp2_canis                        KEKCSSHYS--------FYQPLCLPLP-VCKQLCTERQKSWWDAVCNLIH
ranbp2_rat                          REKSNSHHT--------SYQPLCLPLP-VCRQLCTERQKSWWDAVCTLIH
ranbp2_mus                          KEKCNSHHT--------SYQPLCLPLP-VCRQLCTERQKTWWDAVCTLIH
ranbp2_monodelphis                  QEKSSFHYN--------SHQPPCLPLP-VCKQLCTDRQKSWWDAAYNLIH
ranbp2_gallus                       QEKFNTHYG--------THQPPFLPLL-LCKQYSTEKQRSWWDAVRTLMQ
ranbp2_bos                          KEKSNSHCS--------FYQPLCLPLP-VCKQLCTERQKAWWDAVCNLIH
ranbp2_xenopus                      --------------------------------------------------
ranbp2_ciona                        QHWESAATLN-----HRQLSSTTLPLP-LCRKLTTDLQNKWWSAAVKLSN
ranbp2_celegans                     SEDR--------------FQKQLSDLS-----TNHGKELERLHQIIHTLL
ranbp2_drosophila                   QIQREVYDSSNLGNRNAAARPHMMPFANLVGQLGAPEQSNWWDLVVRLNS
ranbp2_apis                         EQHGGLLNP---------EKLPTLPAD-LTNTLCTCAQEQWWSYAYKVYS
nup358_monosiga                     FNLLQKLHAN---------RQASKRAKGKLIEQVRESTLQLSQLRLSLKQ
                                                                                      

ranbp2_aedes                        NTKMENLSS----NKQLLQHGIQAVRGTGTPITDVIVLLKLGKILAKRVN
ranbp2_anopheles                    SSTAKEAAASVAEQRQLLEHGIQAIRGTDAPLCDVMVLLKLGQVLAKRAA
ranbp2_tetraodon                    RQAAPGTSA---NLRMIVQHGLNTLRAGEKHGLQPAMVIHWAQCLSQMGD
ranbp2_danio                        KRAQPGSSA---KLRMVVQHGLGMLRGAEKHGLQPALLVHWARHLAAAGE
ranpb2_pan                          RKAVPGNAA---KLRLLVQHEINTLRAQEKHGLQPALLVHWAKCLQKTGS
ranbp2_homo                         RKAVPGNVA---KLRLLVQHEINTLRAQEKHGLQPALLVHWAECLQKTGS
ranbp2_canis                        RKTVPGTTA---KLRLLVQHDINTLRGQEKHGLQPALLVHWAKCLQKTGS
ranbp2_rat                          RKALPGTSA---KLRLLVQREINSLRGQEKHGLQPALLVHWAQSLQKTGS
ranbp2_mus                          RKALPGTSA---KLRLLVQREINSLRGQEKHGLQPALLVHWAQSLQKTGS
ranbp2_monodelphis                  RKAVSGTSA---KLRLLVQHEINTLRGQGKHGLQPALLVHWAKSLQKTGS
ranbp2_gallus                       KKTTPDSAT---KLKLLVQHGLSTLRALEKHGLQPALMIHWARSLQKTGV
ranbp2_bos                          RKAVPGTSA---KLRLLVQRDINTLRGQEKTGLQPALLVHWAKCLQKTGS
ranbp2_xenopus                      --------------------------------------------------
ranbp2_ciona                        KKNVTAEEAG--KLKPILQRGLECLRGVGNHGLEVVLITKLAKYFASKSY
ranbp2_celegans                     ARDANPLGS--------------MIPPQQLQQQQQMLILQRQMEMAHVQA
ranbp2_drosophila                   NQLITEGNR--AEQRAQLQHGLEAVRGVNGPKADAIIIFQLGKILNSRSD
ranbp2_apis                         MDKQKPLDDDLGELRLELQRGLEVVRCLGNHGLHPVLLVHLARIFHHRAE
nup358_monosiga                     QQSYEVLRARLKEAEVIDMNTSISSPAPRSPAVSMANSPRLQSLQRRQNE
                                                                                      

ranbp2_aedes                        STMLP--EERRQLE-LRTECVYKAGVLLWKMRNEASFSS-----------
ranbp2_anopheles                    ASTLTKAEERRYVE-TRAEAVYRAGVLLWKMRAESSYGGGMDGGASTGYG
ranbp2_tetraodon                    GVNSYYDQTE-----YIGRSVHYWKAIHPLLERIKNRRSIPEP-------
ranbp2_danio                        RTNSYYEQRD-----YAGRSVHYWKLLLPLLEKICNKRSIPEP-------
ranpb2_pan                          GLNSFYDQRE-----YIGRSVHYWKKVLPLLKIIKKKNSIPEP-------
ranbp2_homo                         GLNSFYDQRE-----YIGRSVHYWKKVLPLLKIIKKKNSIPEP-------
ranbp2_canis                        GLNSFYDQRE-----YIGRSVHYWKKVLPMLKTIKKKSSIPEP-------
ranbp2_rat                          SLNSFYDQRE-----YIGRSVHYWRKVLPLLKMIRKKNSIPEP-------
ranbp2_mus                          SLNSFYDQRE-----YIGRSVHYWRKVLPLLKMIRKKNSIPEP-------
ranbp2_monodelphis                  GLNSFYDQRE-----YIGRSVHYWKKVLPLLKTIKKKSNIPEP-------
ranbp2_gallus                       SLNSFYDQKE-----YIGRSVYYWKKTLLSLKTIKKHKSIPEP-------
ranbp2_bos                          GLNSFYDQRE-----YIGRSVHYWKKVLPLLKMIKKKSSIPEP-------
ranbp2_xenopus                      --------------------------------------------------
ranbp2_ciona                        VLQQETGTSTSWFL-YQRRAALYWSLALPDLMKSSDGRVVHQSKA-----
ranbp2_celegans                     AQAQAHAHAQ-----AQAQAQAQSQVMANLLNAAKPAIPVTQP-------
ranbp2_drosophila                   RSSLEARIDTLYRQ-GFSILRHQHNQQMESYVRVFKYGSAGST-------
ranbp2_apis                         TLKEINQENSDIPY-LEARSEMYWSAAIPLLERLQNNQVIRVTN------
nup358_monosiga                     LRKRLPTGDLVTTTPSPGRAAVPHGALSPLSLSFAVDQSDMEGQGSS--G
                                                                                      

ranbp2_aedes                        TNIFFKYGIDSFDCSQEAVKLAEDALTYLAGVYFKHGRYEEFTHDFGGIP
ranbp2_anopheles                    SGLFFKYAAKSYDCQQELAKLAESAITFLAGVYFKHGRYEEFTQDFGGIP
ranbp2_tetraodon                    LDPLFIHFPSKDIQVIALTAYEEEAMVAYATLLDIEGKTEEAIATLESVN
ranbp2_danio                        LEPLFPHFRSRDIQ------------------------------------
ranpb2_pan                          IDPLFKHFHSLGLQASEIVEYEEDAHITFAILDVVNGNIEDAMTAFESIQ
ranbp2_homo                         IDPLFKHFHSVDIQASEIVEYEEDAHITFAILDAVNGNIEDAVTAFESIK
ranbp2_canis                        TDPLFKHFHSADIQASEVGEYEEEAHITFAILDVVNGNIEDAMTAFESVK
ranbp2_rat                          IDPLFKHFHSVDIQVSEIGEYEEDAHITFAILDAVNGNIEDAMTAFESIK
ranbp2_mus                          IDPLFKHFHSVDIQASEIGEYEEDAHITFAILDAVNGNIEDAMTAFESIK
ranbp2_monodelphis                  IDPLFKHFHSADIQASEVGEYEEEAHITFAMLDAVDGKTEDAMSAFEAIK
ranbp2_gallus                       TDPLFKHFHSVDIQVFQVAAYEEEAYIAFAMLDAVEGKTDDALLAFESIK
ranbp2_bos                          ADPLFRHFHSADIQACEVGEYEDEARITFAILDVVNGNIDDAMAAFESIN
ranbp2_xenopus                      --------------------------------------------------
ranbp2_ciona                        KERLFSSIFN-ELNSEKASSLLSEAYMCHGELAAQENRFDEALSFYSKAT
ranbp2_celegans                     --------------------------------------------------
ranbp2_drosophila                   ------------AAWQDLQSLAEEAVTYFSEKMFRIGQYEQFLDEVRGLH
ranbp2_apis                         --------------------------------------------------
nup358_monosiga                     SFPTQKSFDKSLSGAAEGGSGQPTASTTVASTMLSPAGSPVATRGQISAP
                                                                                      

ranbp2_aedes                        LPFAAYFRAEAFKKLDESSKTPLKTKKFYSERARDCMKQTQKYLELPYIE
ranbp2_anopheles                    LPFAAYFRAEAFKKLDEQNKTPLKSKKFYSERARECIRQTQRYLELPYVE
ranbp2_tetraodon                    NMSSVWHLALIYQRLSEEASNG--VEETQ-DRCVTFLRKFRTYFHVT---
ranbp2_danio                        -------------------------------------RTWRG--------
ranpb2_pan                          SVVSYWNLALIFHRKAEDIENDALSPEEQ-EECKNYLRKTRDYLIKIIDD
ranbp2_homo                         SVVSYWNLALIFHRKAEDIENDALSPEEQ-EECKNYLRKTRDYLIKIIDD
ranbp2_canis                        NVVSYWNLALIFHRKAEDIENDTLSPEEQ-EECKNYLRKARDYLIKILDD
ranbp2_rat                          NVVSYWNLALIFHRKAEDIENDALSPEEQ-EECKNYLRKTRDYLIKILDD
ranbp2_mus                          NVVSYWNLALIFHRKAEDIENDALSPEEQ-EECKNYLRKTRDYLIRILDD
ranbp2_monodelphis                  NVVSYWNLALIFHRKAEDIENDALSPEER-EECKNYLRKSRDYLIKISDE
ranbp2_gallus                       NVVAYWNLAVLCQRKAEELENDDMLPEEQ-EEHKTYLLKRKHYLMKIIDE
ranbp2_bos                          NVISYWNLALLFHRKAEDIDNDVLSSEEQ-EECKNYLRKTRDYLIKILDD
ranbp2_xenopus                      --------------------------------------------------
ranbp2_ciona                        IPQASFCQAHLYRQMAENVHLKTPNLPLF-DLDQKKEALMRKYR------
ranbp2_celegans                     --------------------------------------------------
ranbp2_drosophila                   LPMAYFLQSEACHHLEESSKLPRTSRDRYSERRRECLQKTQKLIKNDDKH
ranbp2_apis                         --------------------------------------------------
nup358_monosiga                     DAATGFGGPVSKPVTTPQASSALAFGEPTATSIKESTAASGLSFGKPATP
                                                                                      

ranbp2_aedes                        KSHPLHFVVHSEMKRLQFN-ESMDGSLNTSLNG---------------FG
ranbp2_anopheles                    RNHPLNYVVQSEIKRLSFKNDSLDGSLNTSANG---------------AI
ranbp2_tetraodon                    --IVTICCTQLPVSMEEIVDLLNDVNQQLVESGGTVDEEQDDEDRKGPAH
ranbp2_danio                        --VCVCVVLQLPVGMEEVLDLLKEVSQQLEEDG--VEQQVEPQQVEFPRT
ranpb2_pan                          SDSNLSVVKKLPVPLESVKEMLKSVMQELEAYS------------EGGPL
ranbp2_homo                         SDSNLSVVKKLPVPLESVKEMLNSVMQELEDYS------------EGGPL
ranbp2_canis                        SDSNLSVAKKLPVPLESVKEMLNSVMQELDDYS------------EGGAL
ranbp2_rat                          SDSNISVVQKLPVPLESVKEMLNSVMQELEDYS------------EGGTL
ranbp2_mus                          SDSNTSVVQKLPVPLESVKEMLNSVMQELEDYS------------EGGTL
ranbp2_monodelphis                  SCTDPAVARKLPVPLESVKEMLNSVMQELEEYS------------EGGPH
ranbp2_gallus                       SSSDPSVADKLPVSIETVTEMLNTVIQELGGNE------------EGESL
ranbp2_bos                          CDSNLSVVKKLPVPLESVKEMLNLVMQELDEFS------------EGAPL
ranbp2_xenopus                      --------------------------------------------------
ranbp2_ciona                        RCLEITLTRLQQHPDDNLHERTVRLITSPRHSP-----------LRNQPV
ranbp2_celegans                     -----------------LVATTAQAKSTVPASG---------------VI
ranbp2_drosophila                   PLIAAMHRHQQDRNSRGIDNSFGSPDVHNNSSAYEDAEDDFYSHAAFSAN
ranbp2_apis                         ---------SKFFNYQGKDMNNAELIKALEEGK---------------LL
nup358_monosiga                     AATPATSFGKPATPAATPATSFGKPATPAATPAAG----------FGKPT
                                                                                      

ranbp2_aedes                        AAGGVDDSDHFQSFSSS-TNTGLNRSEREAANNFTVKTNELENLIRKMME
ranbp2_anopheles                    GAS-ADDSDHFQSFTSSMTNPGMASGATAAASLCLSKTNDLEALMRQMME
ranbp2_tetraodon                    SSPAHPTETSAAVSHLKFSTPSPNKCTVSPSKRHLISPKTP-HWVEDQKS
ranbp2_danio                        SSPGRPAEAQHALG-----TPSPAKSSASPARRPTFSPKTPPHWAEDQKS
ranpb2_pan                          YTNGSLRNADSEIKHS---TPSHTRYSLSPSKSYKYSPKTPPRWAEDQNS
ranbp2_homo                         YKNGSLRNADSEIKHS---TPSPTRYSLSPSKSYKYSPKTPPRWAEDQNS
ranbp2_canis                        YKNGSLRNADSEIKHS---TPSPSIYSLSPSKSYKFSPKTPPRWAEDQNS
ranbp2_rat                          YKNGCFRSADSELKHS---TPSPTKYSLSPSKSYKYSPKTPPRWAEDQNS
ranbp2_mus                          YKNGCWRSADSELKHS---TPSPTKYSLSPSKSYKYSPKTPPRWAEDQNS
ranbp2_monodelphis                  CKNGSPRNIDSEIKHS---TPSPTKFSLSPSKSYKFSPKTPPRWAEDQNS
ranbp2_gallus                       ASRNIAQAAHLEVKHP---IPSPKKLSFSPTNTYKFSPKTLPQWAEDHKS
ranbp2_bos                          HKNGSVRNADSEIKHS---TSSPTKYSPSPNRSCKYSPKTPPQWAEDQNC
ranbp2_xenopus                      --------------------------------------------------
ranbp2_ciona                        TNTTANKSGNDSILAVPSKQSTPKMNETSHTILSGIEERDTNVLVDTISS
ranbp2_celegans                     APKTSPPEVVIPPAKPTFSTPTPAVVPKPATTGFSFGGTNPATSIFGKKP
ranbp2_drosophila                   RSRRQLEVTPVTPIVMAQPSQEMEQAVKQISKSLCVLKDDVSVGMEAMRQ
ranbp2_apis                         LAQRFVRSKQYEKAINALQALKCPEASFQQGQMYEKLADEIISSIAKENL
nup358_monosiga                     AASPGTTTAGASTAALGFSFGKPATPAATPAASFGKPATPAATPAASFGK
                                                                                      

ranbp2_aedes                        TLNIVKEDVLNIRNDVGDMQER--------------------------LV
ranbp2_anopheles                    TLTFVKEDVLGIRNDVGDMQDR--------------------------LV
ranbp2_tetraodon                    LLQMLCQQVEALKSEVHDLRQNV-------------------------SV
ranbp2_danio                        LLQMLCQQVEALKNEVHDLRQNP-------------------------AD
ranpb2_pan                          LLKMICQQVEAIKKEMQELKLN--------------------------SS
ranbp2_homo                         LLKMICQQVEAIKKEMQELKLN--------------------------SS
ranbp2_canis                        LLKMICQQVEAIKKEMQELKLH--------------------------SS
ranbp2_rat                          LLKMICQQVEAIKKEMQELKLN--------------------------SN
ranbp2_mus                          LLKMICQQVEAIKKEMQELKLN--------------------------SN
ranbp2_monodelphis                  LLKMICQQVEAIKKEMHELKLN--------------------------SS
ranbp2_gallus                       LLQMLCQQVEALKNEMQEMKLN--------------------------SS
ranbp2_bos                          LLKMICQQVEAIKKEMQELKLN--------------------------SS
ranbp2_xenopus                      --------------------------------------------------
ranbp2_ciona                        LTSALSNLQMEMGFIREEQKRN--------------------------MT
ranbp2_celegans                     ETASPVVVPAAKDDEDEEHDEDY-------------------------EP
ranbp2_drosophila                   DIKVLTEKFTGLEDLLKKIKISSRDTPTRDVDPAAALGLDDLFIIEDALA
ranbp2_apis                         TSEMRSQHIIMLSKARECFYLT----------------------------
nup358_monosiga                     PATPAATPAASFGKPATPAATPAT------------------------SF
                                                                                      

ranbp2_aedes                        KIEENIYKKPTEDEATR-AASVLNDLYIL----------DELQNPSYGNQ
ranbp2_anopheles                    KIEENIYRKPTETKGGAPNATATSTPMGV----------NDSASVSAAAA
ranbp2_tetraodon                    NMGSPHHKKYGDSYGAEGLQETFNPVQSF----------HGVPLTVATTG
ranbp2_danio                        STGS-SYRIYPEN------TEGFPAAQTF----------HGVPLTVSTTG
ranpb2_pan                          N-SASPHRWPTENYGPDSVPDGYQGSQTF----------HGAPLTVATTG
ranbp2_homo                         N-SASPHRWPTENYGPDSVPDGYQGSQTF----------HGAPLTVATTG
ranbp2_canis                        N-SGSPHRWPAENYGPDSVPDGYQGSQTF----------HGAPLTVATTG
ranbp2_rat                          N-SASPHRWPAEHYRQDPVPDGYQGSQTF----------HGAPLTVATTG
ranbp2_mus                          N-SASPHRWPAEPYGQDPAPDGYQGSQTF----------HGAPLTVATTG
ranbp2_monodelphis                  NSTISPHRWPAEAYGTDSMPEGYQGSQNY----------HGAPLTVATTG
ranbp2_gallus                       SVSVSSHRWPAESYGTDTVSDGYQRAQNL----------HEAPLTVATTG
ranbp2_bos                          S-SGSPHRWPPENYGPDPVPDSYQGSQNF----------HGAPLTVATTG
ranbp2_xenopus                      --------------------------------------------------
ranbp2_ciona                        SYYSPSAVHPTATNIPGYQHMMMSPNFIS----------QQHDRMHAQNQ
ranbp2_celegans                     EGEFKPVIPLPDLVEVKTGEEGEQTMFCN----------RSKLYIYANET
ranbp2_drosophila                   EHQQQQQHQQQQSHNQGAIHPVVPNPYTSGFYNGMPNTPSAQERFLQGPY
ranbp2_apis                         ----LDRLRSPETNPKHPLNSELS--------------------TYIADI
nup358_monosiga                     GKPATPAATPAAGFGKPATPGATPATSFG-------KPATPAATPATSFG
                                                                                      

ranbp2_aedes                        SAYNQQMQQLTPN--LAQSHNRLPPTHPAAAAAAAAVAMQQSNAAYQQFY
ranbp2_anopheles                    AAAVQAMNDMYMMDELQSSASALAYQHAAAAAAAAARAPVMGGVGMGTPQ
ranbp2_tetraodon                    PSVYYNQSPAYNSQYLLRTAAN-VTPTKGPVYGINRMPPQQHMYAYQPPT
ranbp2_danio                        PSGYYSQSPAYNSQYLLRPAAN-VTPTKGPVYGMNRLPPQQHMYSYQQQT
ranpb2_pan                          PSVYYSQSPAYNSQYLLRPAAN-VTPTK----------------------
ranbp2_homo                         PSVYYSQSPAYNSQYLLRPAAN-VTPTKGPVYGMNRLPPQQHIYAYPQQM
ranbp2_canis                        PSVYYSQSPAYNSQYLLRPAAN-VTPTK----------------------
ranbp2_rat                          PSVYYSQSPAYNSQYLLRPAAN-VTPTKGPVYGMNRLPPQQHIYAYSQQM
ranbp2_mus                          PSVYYSQSPAYNSQYLLRPAAN-VTPTKGPVYGMNRLPPQQHIYAYSQQM
ranbp2_monodelphis                  PSVYYSQSPAYNSQYLLRTAAN-VTPTK----------------------
ranbp2_gallus                       PSVYYSQSPAYNSQYLLRTAATNVTPTK----------------------
ranbp2_bos                          HSVCYSQSPAYNTQYLLRPAAN-VTPTKGPVYGMNRLPPQQHVYGYPQQM
ranbp2_xenopus                      --------------------------------------------------
ranbp2_ciona                        FTPQRPFTPVHPGYYPGRGVTTPVPGRPLPG----QMPSIDPYQQQQQPA
ranbp2_celegans                     KEWKERGTGELKVLYNKDKKS-----------------------------
ranbp2_drosophila                   GSPMFNQNQMYNYYAAQAQAQAQAQFLRTPPAPGSIPPPNMFGPRNPNFG
ranbp2_apis                         ENKLKRIDPDLSRGDLSRNECD----------------------------
nup358_monosiga                     KPATPAATPATSFGKPATPAATPATSFGKPATPAATPATKYFQPTAEQLA
                                                                                      

ranbp2_aedes                        NTSYPMYMQQYAQQGRAQMGAAIASPMHTYPDNNLLVQASPAAYYQQQPT
ranbp2_anopheles                    QPASALPYHTLITRTIVAAGGSPAAGGGYHLPGFQQAVPPPPVAPQPEPQ
ranbp2_tetraodon                    HTPPLQTAPGCMYPAQEPVFGAPLRFESPATSLLSPYSEEYFAQGVAQQP
ranbp2_danio                        HTPPLQSTPACMYP-QEQVFGAPIRFESPATSLLSPYSEEYYAHSVPQPT
ranpb2_pan                          --------------------------------------------------
ranbp2_homo                         HTPPVQSSSACMFSQEMYGP-PALRFESPATGILSPRGDDYFNYNVQQTS
ranbp2_canis                        --------------------------------------------------
ranbp2_rat                          HTPPVQSSSSCMFSQEMYG--PPLRFESPATGILSPRGDDYFNYNVQQTS
ranbp2_mus                          HTPPVQSSSACMFSQEMYG--PPLRFESPATGILSPRGDDYFNYNVQQTS
ranbp2_monodelphis                  --------------------------------------------------
ranbp2_gallus                       --------------------------------------------------
ranbp2_bos                          HTPPVQSSSACMFSQDMYG--PPLRFESPATGILSPRGDDYFNYNVQQTS
ranbp2_xenopus                      --------------------------------------------------
ranbp2_ciona                        YYSPTINPYASSYQPDLNKYTMPTYHQPQAPILPAYQNQTFTPEPMPATY
ranbp2_celegans                     --------------------------------------------------
ranbp2_drosophila                   LPSMFPPPTVPSVAPYIDAMGNFTQPPPSLIPPPAQPAAPPAPLNILESK
ranbp2_apis                         --------------------------------------------------
nup358_monosiga                     HAERLYLPKDFFADSPKKK-------------------------------
                                                                                      

ranbp2_aedes                        LPPVAL--PTQQQQ--------IPVVTPKGTS----LIEQALQTPTLLNT
ranbp2_anopheles                    VAPVMHSTPTAVSQ--------MVAPAPKTATSANLSIEQSLQTPALLSS
ranbp2_tetraodon                    TNPPLPEPGYFTKPS-----VVPVQGPVQPPVQPPKNIEGKSVEFGKLSF
ranbp2_danio                        VNPTLPEPGYFTKP------------NAAASMQPSRSSESK--TEARTSL
ranpb2_pan                          --------------------------------------------------
ranbp2_homo                         TNPPLPEPGYFTKP---------------------PIAAHASRSAESKTI
ranbp2_canis                        --------------------------------------------------
ranbp2_rat                          TNPPLPEPGYFTKP---------------------PLVAHASRSGESKVI
ranbp2_mus                          TNPPLPEPGYFTKP---------------------PLVAHASRSAESKVI
ranbp2_monodelphis                  --------------------------------------------------
ranbp2_gallus                       --------------------------------------------------
ranbp2_bos                          TNPPLPEPGYFTKP---------------------PLAAHASRSAEPKVL
ranbp2_xenopus                      --------------------------------------------------
ranbp2_ciona                        KTNQPPQPNLLTQR----------------------LQNKDAEILQQKLS
ranbp2_celegans                     --------------------------------------------------
ranbp2_drosophila                   PVVALPTPGFFNTTTPVFGASPIQVPQSKPLTVPTVPIPSTAPAPPIAGT
ranbp2_apis                         --------------------------------------------------
nup358_monosiga                     --------------------------------------------------
                                                                                      

ranbp2_aedes                        WNSTYN------STIPAVS-MAPPTPSGPTPLEKAAPVNVVITNSDPLPT
ranbp2_anopheles                    WNSTYNNSFMAQTSTPSVSNILPAHITSSVELKGGAPVNVVITSSDPLPP
ranbp2_tetraodon                    SQQVPAEVPKVPTFG----AGAVAQSTPSGAFKFNSNFKSNDGDFTFSAS
ranbp2_danio                        GPQFTPEVSKVPHFGGVIVAPSTSTTTTSTAFKFNSNFKSNDGDFTFSSS
ranpb2_pan                          --------------------------------------------------
ranbp2_homo                         EFGKTNFVQPMPGEGLRPSLPTQAHTTQPTPFKFNSNFKSNDGDFTFSSP
ranbp2_canis                        --------------------------------------------------
ranbp2_rat                          EFGKSNFVQPMQGEVIRPPLATPAHTTQPTPFKFNSNFKSNDGDFTFSSP
ranbp2_mus                          EFGKSNFVQPMQGEVIRPPLTTPAHTTQPTPFKFNSNFKSNDGDFTFSSP
ranbp2_monodelphis                  --------------------------------------------------
ranbp2_gallus                       --------------------------------------------------
ranbp2_bos                          EFGKTSFVQPVPGEGMRPSLAAPAHTTQPTPFKFNSNFKSNDGDFTFSSP
ranbp2_xenopus                      --------------------------------------------------
ranbp2_ciona                        QSLSGSPAPPNASMGLPLSSIPPKNLFTPTSIPFVPPVTETPKPVFAKQV
ranbp2_celegans                     --------------------------------------------------
ranbp2_drosophila                   VNPPATTAVPPPVHIPQVAPSVPAQPPAPAPVSVPSMFNRALNNQPVEKE
ranbp2_apis                         --------------------------------------------------
nup358_monosiga                     --------------------------------------------------
                                                                                      

ranbp2_aedes                        NISVG--------TTQPTYSVTIPPQHIKHSVVSNTPSVTSIVPPSAPAS
ranbp2_anopheles                    PPSVNSSTFAAGAAVQPTYSVTIPPQHIKHSNTG--ASIAQGTTGNSNAP
ranbp2_tetraodon                    QA---------THSETLLDLLTSDISAKSDATAEFSAAKEQQPSQSG---
ranbp2_danio                        QR---------KNSESLLGLLTSDIPPKTDGPSEP----KQSHEQTG---
ranpb2_pan                          --------------------------------------------------
ranbp2_homo                         QVVTQPPPAAYSNSESLLGLLTSDKPLQGDGYSGAKPIPGGQTIGPRNTF
ranbp2_canis                        --------------------------------------------------
ranbp2_rat                          QVVTQSPSTAYSNSESLLGLLTSDKPLQGDGYSGLKPISAQTGGSRN---
ranbp2_mus                          QVVAQPPSTAYSNSESLLGLLTSDKPLQGDGYSGLKPISGQASGSRN---
ranbp2_monodelphis                  --------------------------------------------------
ranbp2_gallus                       --------------------------------------------------
ranbp2_bos                          QVVAQPPATSYNNNESLLGLLTSDKPLQGDGYSGPKAAQNMGPRNTFN--
ranbp2_xenopus                      --------------------------------------------------
ranbp2_ciona                        EP---------------------------------------SVAPMSLVQ
ranbp2_celegans                     --------------------------------------------------
ranbp2_drosophila                   PPANVVITSSDPLPKPTTASVQPTLSVTIPAQHIKPSLVQAPEQPAQSAQ
ranbp2_apis                         --------------------------------------------------
nup358_monosiga                     --------------------------------------------------
                                                                                      

ranbp2_aedes                        GIENISPVEQQPINTKFPIPAPKATLPTITPGMFSQSIIASATTTTAEAE
ranbp2_anopheles                    KLEMVSPAA----NTKFPMPS-IVSTAALTPSFFAN-MVSPAKMAAEANQ
ranbp2_tetraodon                    IFTFGTKNASSFSFDSAQSMGMGNLFGKTENLFKFGEVNKPVFGMATSPA
ranbp2_danio                        VFTFGSKNATGFSFTDGSQSKMN-IFGNTD-PFSFTSGAKPVLG-----A
ranpb2_pan                          --------------------------------------------------
ranbp2_homo                         NFGSKNVSGISFTENMGSSQQKNSGFRRSDDMFTFHGPGKSVFGTPTL-E
ranbp2_canis                        --------------------------------------------------
ranbp2_rat                          --TFSFGSKSTLTENMGPNQQKNFGFRRSDDMFTFHGPGKSIFTTPTS-E
ranbp2_mus                          --TFSFGSKNTLTENMGPNQQKNFGFHRSDDMFAFHGPGKSVFTTAAS-E
ranbp2_monodelphis                  --------------------------------------------------
ranbp2_gallus                       --------------------------------------------------
ranbp2_bos                          -FGSKNVPGISFTENMGTNQPKNSGFRRSDDMFTFYSPGKSVFGVPAT-E
ranbp2_xenopus                      --------------------------------------------------
ranbp2_ciona                        KLLLEDKHSSRAISAADVTPTKDFQFLGNFVNLKQGETMKFQSPEQMDRE
ranbp2_celegans                     --------------------------------------------------
ranbp2_drosophila                   PAQPSVSGVGSLSFNFGSKSSESPFSFKTQVAKAAAEKQKEQEEAEQNQS
ranbp2_apis                         --------------------------------------------------
nup358_monosiga                     --------------------TDVVHIDGEEEAAESRKTNIIKNVYGREKA
                                                                                      

ranbp2_aedes                        DNEDDDDDTANVSG--EYDPRPDFKPIIALPDEIEVKTGEEDEEQIFCGR
ranbp2_anopheles                    ADEEEDDDDKNVSGSAEYDPRPDFQPIIPLPDEIVVRTGEEDEEQIFTGR
ranbp2_tetraodon                    KEEKTAESDNDSTHVEEDEDGPHFEPIVPLPDKVDVKTGEEEEEEMFCNR
ranbp2_danio                        AEEKSGDSDNDSTHVEEDEDGPHFEPIVPLPDKVDVKTGEEEEEEMFCKR
ranpb2_pan                          --------------------------------------------------
ranbp2_homo                         TANKNHETDGGSAHGDDDDDGPHFEPVVPLPDKIEVKTGEEDEEEFFCNR
ranbp2_canis                        --------------------------------------------------
ranbp2_rat                          LANKSHETDGGSAHGDEEDDGPHFEPVVPLPDKIEVKTGEEDEEEFFCNR
ranbp2_mus                          LANKSHETDGGSAHGDEEDDGPHFEPVVPLPDKIEVKTGEEDEEEFFCNR
ranbp2_monodelphis                  --------------------------------------------------
ranbp2_gallus                       --------------------------------------------------
ranbp2_bos                          PASKGHDADGGSAQGDEEDDGPHFEPVVPLPDKIEVRTGEEDEEEFFCNR
ranbp2_xenopus                      --------------------------------------------------
ranbp2_ciona                        NQELDAQEHADAEDSSNNDTGPHFDPIVALPDLVEVSTGEENEDVLFQER
ranbp2_celegans                     --------------------------------------------------
ranbp2_drosophila                   GATDPNKTLPQDTSADDYDPRPDFKPIIPLPDEVEVRTGEEGEDIKFTSR
ranbp2_apis                         --------------------------------------------------
nup358_monosiga                     ASFNTSEKNVQDFAQTEHKRSFAGFSGVSGFGGFGASSGFGGFGSLAKQS
                                                                                      

ranbp2_aedes                        SKLLR--MVDREWKERGLGDLKILKSKTDPTKYRIVMRRDQVHKIAANHS
ranbp2_anopheles                    SKLLR--LVDREWKERGLGELKILRSKADRSKYRIVMRREQVHKICANHY
ranbp2_tetraodon                    AKLYRFDTETKEWKERGIGNVKILKHSTK-GKVRLLMRREQVLKICANHY
ranbp2_danio                        AKLFRFDADTKEWKERGIGSIKILKHKTS-GKVRLLMRREQVLKICANHY
ranpb2_pan                          --------------------------------------------------
ranbp2_homo                         AKLFRFDVESKEWKERGIGNVKILRHKTS-GKIRLLMRREQVLKICANHY
ranbp2_canis                        --------------------------------------------------
ranbp2_rat                          AKLFRFDGESKEWKERGIGNVKILRHKTS-GKIRLLMRREQVLKICANHY
ranbp2_mus                          AKLFRFDGESKEWKERGIGNVKILRHKTS-GKIRLLMRREQVLKICANHY
ranbp2_monodelphis                  --------------------------------------------------
ranbp2_gallus                       --------------------------------------------------
ranbp2_bos                          AKLYRFDAASREWKERGIGNVKILRHKTS-GKIRLLMRREQVLKICANHY
ranbp2_xenopus                      --------------------------------------------------
ranbp2_ciona                        CKLFRWD--RSEWKERGIGNMKVLKHKVN-AKVRLVMRREQVHKVCCNQY
ranbp2_celegans                     --------------------------------WRVVMRRDQVLKVCANFP
ranbp2_drosophila                   AKLFR--YVDKEWKERGTGVIKILCDKAT-GVSRVLMRRDQTHKVCANHT
ranbp2_apis                         --------------------------------------------------
nup358_monosiga                     GTSSGWGNKSGGGDAGGLSFGKHLRDGQS-GRVRFVMRRDQTGRLAANHW
                                                                                      

ranbp2_aedes                        ISPELII---KPMEKNNKCYTWAAMDFADEEPKKETFCARFASAELAKEF
ranbp2_anopheles                    ITPELII---KPMEKRKECYIWAAMDFADEEPRKESFCARFGTAALANEF
ranbp2_tetraodon                    ITADMLL---KPNAGSDKSWVWNAIDYAYEEPKNEQLAIRFKTVEEASLF
ranbp2_danio                        ITADMAL---KPNAGSDKSWVWYAMDYADEMPKTEQLAIRFKTADDAALF
ranpb2_pan                          --------------------------------------------------
ranbp2_homo                         ISPDMKL---TPNAGSDRSFVWHALDYADELPKPEQLAIRFKTPEEAALF
ranbp2_canis                        --------------------------------------------------
ranbp2_rat                          ISPDMKL---TPNAGSDRSFVWHALDYADELPKPEQLAIRFKTPEEAALF
ranbp2_mus                          ISPDMKL---TPNAGSDRSFVWHALDYADELPKPEQLAIRFKTPEEAALF
ranbp2_monodelphis                  --------------------------------------------------
ranbp2_gallus                       --------------------------------------------------
ranbp2_bos                          ISPDMAL---APNAGSDRSFVWYALDYADESPKPEQLAIRFKTPEEAALF
ranbp2_xenopus                      --------------------------------------------------
ranbp2_ciona                        VSSSTSL---SQMANSDKAMIWFALDFAEDEPREEKLAAKFKTHEIAVNF
ranbp2_celegans                     ILG-----------------------------------------------
ranbp2_drosophila                   ITADITIN-VANQDKDKKSLLWAANDFADEQVTLERFLVRFKTGELAEEF
ranbp2_apis                         --------------------------------------------------
nup358_monosiga                     LRHDSEVKGLSNNDKTLSWSAFDDVDDEEAEKRIHSFCIRFKTAEIREEF
                                                                                      

ranbp2_aedes                        YDKFNEAKNEIIKLKKQKEASSTFAFSTPKPDTTSTPVSKPAFSAVPSTK
ranbp2_anopheles                    YAAFVAARDEVARLR----AASGDQQSSAAP----PPATMGSFAYSSTPK
ranbp2_tetraodon                    KAKFEEAQK-VSLQSPEKPKPQEK-KEDISKASESLAARFGLKEGEWECA
ranbp2_danio                        KVKFEEAQKFISAQGPLLEKTSELLKPPIASKESDLKIRFSKKEGEWDCE
ranpb2_pan                          --------------------------------------------------
ranbp2_homo                         KCKFEEAQSILKAPGTNVAMASNQAVRIVKEPTSHDNKDICKSDAGNLNF
ranbp2_canis                        --------------------------------------------------
ranbp2_rat                          KCKFEEAQNILKALGTNASTAANHTLRIVKEPATQDNKDICKSDGGNLNF
ranbp2_mus                          KCKFEEAQNILKALGTNTSTAPNHTLRIVKESATQDNKDICKADGGNLNF
ranbp2_monodelphis                  --------------------------------------------------
ranbp2_gallus                       --------------------------------------------------
ranbp2_bos                          KCKFEEAQSLLKASGANVATTTHQATKTVKEPTGHDSKDIDKSDGVTMNF
ranbp2_xenopus                      --------------------------------------------------
ranbp2_ciona                        RDTVNQEAAKVGKGKTQKSAPSAEPSQPNSNKPDKEKSTSALTTTTTLAA
ranbp2_celegans                     --------------------------------------------------
ranbp2_drosophila                   RVAFTKASEAAKSKETVKPTVNTAEKGSTATAPAAFKSFVTSTPAANSLI
ranbp2_apis                         --------------------------------------------------
nup358_monosiga                     ETALKEALSKAPQDAAVVSEGSDAAKASGTSAGVSASGASAGASAGGFGN
                                                                                      

ranbp2_aedes                        PIFGAAASSTTPATTSSSTSTPFQGFTFANSFAPKAPAA-----------
ranbp2_anopheles                    SSAASSTPAAAAPVQSQATAKPFGEFSFAKNYTPPSVVG-----------
ranbp2_tetraodon                    VCCVRNKPTDERCVACQAANPDSSSKPEKQDVP-----------------
ranbp2_danio                        TCCVRNAPASAVCVACGSPAPSAKGKPAEQIKSSALPKP-----------
ranpb2_pan                          --------------------------------------------------
ranbp2_homo                         EFQVAKKEGSWWHCNSCSLKNASTAKKCVSCQNLNPSN------------
ranbp2_canis                        --------------------------------------------------
ranbp2_rat                          EFQIVKKEGPFWNCNSCSFKNAATATKCVSCQNTKPTNG-----------
ranbp2_mus                          EFQIVKKEGPYWNCNSCSFKNAATAKKCVSCQNTNPTSN-----------
ranbp2_monodelphis                  --------------------------------------------------
ranbp2_gallus                       --------------------------------------------------
ranbp2_bos                          EFQVAKKEGSWWYCNSCSLKNMATAKKCVSCQNLNPGS------------
ranbp2_xenopus                      --------------------------------------------------
ranbp2_ciona                        AASSFKFKMPTNVTATDSQPEPEISKPSIFGNLAGAIQTGFGGTGSEGGI
ranbp2_celegans                     --------------------------------------------------
ranbp2_drosophila                   NKPQEQTKTQPNPDPPATAAKSLFGTLSVSAAPATSAPAS----------
ranbp2_apis                         --------------------------------------------------
nup358_monosiga                     GGKSLAALSAETKQQGGTSGFAGFSFGSAQGAAFGVSDQ-----------
                                                                                      

ranbp2_aedes                        --------------------------------------------------
ranbp2_anopheles                    --------------------------------------------------
ranbp2_tetraodon                    ------------------------------DAKASPFTFKFGIDS-----
ranbp2_danio                        ----------------------------LVASKESELKIRFSKKDGEWDC
ranpb2_pan                          --------------------------------------------------
ranbp2_homo                         ----------------------------KELVGPPLAETVFTPKTSPENV
ranbp2_canis                        --------------------------------------------------
ranbp2_rat                          ----------------------------KELLGSPLVENGFASKTGPENV
ranbp2_mus                          ----------------------------KELLGPPLVENGFAPKTGLENA
ranbp2_monodelphis                  --------------------------------------------------
ranbp2_gallus                       --------------------------------------------------
ranbp2_bos                          ----------------------------KELLGPPLVETISTPKPSSEHT
ranbp2_xenopus                      --------------------------------------------------
ranbp2_ciona                        RPGAFKFSFGSPKPKATTPVPAEDKDEGKKDEDARSPSSNLDTSEGPHID
ranbp2_celegans                     --------------------------------------------------
ranbp2_drosophila                   --------------------------------------------------
ranbp2_apis                         --------------------------------------------------
nup358_monosiga                     --------------------------------------------------
                                                                                      

ranbp2_aedes                        ------------------------------------------TVEEKPKE
ranbp2_anopheles                    ------------------------------------------TKA-----
ranbp2_tetraodon                    ------SKPTSSASTVSG---FSAFG------------ASIPATFAFGTS
ranbp2_danio                        ETCCVRNSPASVACVACSSPAPSAKGKPAEQIKSSVSLAPPAKVFSFGLP
ranpb2_pan                          --------------------------------------------------
ranbp2_homo                         QDRFALVTPKKEGHWDCSICLVRNEPTVSRCIACQNTKSANKSGSSFVHQ
ranbp2_canis                        --------------------------------------------------
ranbp2_rat                          QDRFALMTPNKEGHWDCSVCLVRNEPTVSRCIACQNTKSANKNGSSFAQT
ranbp2_mus                          QDRFATMTANKEGHWDCSVCLVRNEPTVSRCIACQNTKSAS----SFVQT
ranbp2_monodelphis                  --------------------------------------------------
ranbp2_gallus                       --------------------------------------------------
ranbp2_bos                          PGRSALVTLKNEGHWNCGVCLVRNEPTVSRCIACQNKKPASKSESPLIKQ
ranbp2_xenopus                      --------------------------------------------------
ranbp2_ciona                        PIVDLPNLVDVGTGEENEEAIFCSRAKLYRYIDAQWKERGLGEMKILRHK
ranbp2_celegans                     --------------------------------------------------
ranbp2_drosophila                   --------------------------------------------------
ranbp2_apis                         --------------------------------------------------
nup358_monosiga                     --------------------------------------------------
                                                                                      

ranbp2_aedes                        PTKPSPFASFSFGANAPNVTTTPSTIPANLSTGQKSFTDIFSSLNKLATP
ranbp2_anopheles                    ------------GAKGPDSTPTSSTVQS----GTDAKPSPFASFTFKAQT
ranbp2_tetraodon                    TTKSQPSSSTLSNVFGAQFAKKPGQ---WDCSVCEVRNEASASRCVACQS
ranbp2_danio                        ADSAKSTSFTDGSTKGSAFGSQIPASFSFGSSNAAVTPLGFASQTDKKSI
ranpb2_pan                          --------------------------------------------------
ranbp2_homo                         ASFKFGQGDLPKPINSDFRSVFSTKEGQWDCSACLVQNEGSSTKCAACQN
ranbp2_canis                        --------------------------------------------------
ranbp2_rat                          S-FKFGQGDLSKSADSDFRSVFSKKEGQWDCSICLVRNEASSTKCVACQN
ranbp2_mus                          S-FKFGQGDLPKSVDSDFRSVFSKKEGQWECSVCLVRNERSAKKCVACEN
ranbp2_monodelphis                  --------------------------------------------------
ranbp2_gallus                       --------------------------------------------------
ranbp2_bos                          PSFKFGQGDLPKAASSDFKSVFSVKEGQWDCSVCLIGNEGSSVKCEACQT
ranbp2_xenopus                      --------------------------------------------------
ranbp2_ciona                        NSNKYRVVMRREQVLKICANHCIAPAMQLKSYGDTGKAWTWSAMDFSDPE
ranbp2_celegans                     --------------------------------------------------
ranbp2_drosophila                   --------------------------------------------------
ranbp2_apis                         --------------------------------------------------
nup358_monosiga                     --------------------------------------------------
                                                                                      

ranbp2_aedes                        PSVTSTP-------------------------------------------
ranbp2_anopheles                    PGGSAS--------------------------------------------
ranbp2_tetraodon                    PSPVAKS-------------------------------------------
ranbp2_danio                        PADTKQN-------------------------------------------
ranpb2_pan                          --------------------------------------------------
ranbp2_homo                         PRKQSLPATSIPTPASFKFGTSETSKTLKSGFEDMFAKKEGQWDCSSCLV
ranbp2_canis                        --------------------------------------------------
ranbp2_rat                          PAKQAP----VSSPASFKAGTSDVSKTSKSGFDDMFAKKEGQWDCSLCSV
ranbp2_mus                          PGKQF-----------------------------------KEWHCSLCSV
ranbp2_monodelphis                  --------------------------------------------------
ranbp2_gallus                       --------------------------------------------------
ranbp2_bos                          PRKQSS--------------------------------------------
ranbp2_xenopus                      --------------------------------------------------
ranbp2_ciona                        LDPQHEVFAVRFKTVELANEFKENFEKAFSVRTTDKGSSLPPPTTPSSAS
ranbp2_celegans                     --------------------------------------------------
ranbp2_drosophila                   --------------------------------------------------
ranbp2_apis                         --------------------------------------------------
nup358_monosiga                     --------------------------------------------------
                                                                                      

ranbp2_aedes                        --------------------------------------------------
ranbp2_anopheles                    --------------------------------------------------
ranbp2_tetraodon                    -----------------------------AEVTPVSSQTPAVGEIQPQLS
ranbp2_danio                        -----------------------------TKVSPTPAFSLTPG-FGSQFA
ranpb2_pan                          --------------------------------------------------
ranbp2_homo                         RNEANATRCVACQNPDKPSPSTSVPAPASFKFGTSETSKAPKSGFEGMFT
ranbp2_canis                        --------------------------------------------------
ranbp2_rat                          RNEANAVKCVACQNPVKPSSSTTVTVLPSFKFGTSEMTKPPRSGFEGMFA
ranbp2_mus                          KNEAHAIKCVACNNPVTPSLSTAP---PSFKFGTSEMSKPFRIGFEGMFA
ranbp2_monodelphis                  --------------------------------------------------
ranbp2_gallus                       --------------------------------------------------
ranbp2_bos                          -------------------PAFAAPAPASLKFGTSETSKTPKSGFEGVFT
ranbp2_xenopus                      --------------------------------------------------
ranbp2_ciona                        VAFLRKDQQEQKLQEQKLEEQKLEEQKLEEQKLEEQKLQEQKSSGSFKIT
ranbp2_celegans                     --------------------------------------------------
ranbp2_drosophila                   --------------------------------------------------
ranbp2_apis                         --------------------------------------------------
nup358_monosiga                     --------------------------------------------------
                                                                                      

ranbp2_aedes                        --------------------------------------------------
ranbp2_anopheles                    --------------------------------------------------
ranbp2_tetraodon                    NEDGMWDCTACLVRNKASASCCITCQAPHQAPK--LETMFALQDGE----
ranbp2_danio                        KKDGQWDCDCCLVRNDASATECVSCNTPCSTPKTGLAAMFGKKAGQ----
ranpb2_pan                          --------------------------------------------------
ranbp2_homo                         KKEGQWDCSVCLVRNEASATKCIACQNPGKQNQTTSAVSTPASSETSKAP
ranbp2_canis                        --------------------------------------------------
ranbp2_rat                          KKEGQWDCSLCFVRNEASASQCIACQNPNKQNQPTSAVSAPASSETSKSP
ranbp2_mus                          KKEGQWDCSLCFVRNEASATHCIACQYPNKQNQPTSCVSAPASSETSRSP
ranbp2_monodelphis                  --------------------------------------------------
ranbp2_gallus                       --------------------------------------------------
ranbp2_bos                          KKEGQWDCSVQNEASMAECVACQN----PGQNPPASAAPAPASSETVKAP
ranbp2_xenopus                      --------------------------------------------------
ranbp2_ciona                        KEAGSWNCNDCYAGNSAKHATCPCCGSANPNQPAPAPGANTNAASNASAF
ranbp2_celegans                     --------------------------------------------------
ranbp2_drosophila                   --------------------------------------------------
ranbp2_apis                         --------------------------------------------------
nup358_monosiga                     --------------------------------------------------
                                                                                      

ranbp2_aedes                        --------------------------------------------------
ranbp2_anopheles                    --------------------------------------------------
ranbp2_tetraodon                    --------------------------------------------------
ranbp2_danio                        --------------------------------------------------
ranpb2_pan                          --------------------------------------------------
ranbp2_homo                         KSGFEGMFTKKEGQWDCSVCLVRNEASATKCIACQNPGKQNQTTSAVSTP
ranbp2_canis                        --------------------------------------------------
ranbp2_rat                          KCGFEGLFTRKEGE------------------------------------
ranbp2_mus                          KSGFEGLFPKKEGE------------------------------------
ranbp2_monodelphis                  --------------------------------------------------
ranbp2_gallus                       --------------------------------------------------
ranbp2_bos                          KSGLEGLFAKKEGQ------------------------------------
ranbp2_xenopus                      --------------------------------------------------
ranbp2_ciona                        KFGVPTSTTAPKFKFG-----------------------------EQASS
ranbp2_celegans                     --------------------------------------------------
ranbp2_drosophila                   --------------------------------------------------
ranbp2_apis                         --------------------------------------------------
nup358_monosiga                     --------------------------------------------------
                                                                                      

ranbp2_aedes                        --------------------------------------------------
ranbp2_anopheles                    --------------------------------------------------
ranbp2_tetraodon                    --------------------------------------------------
ranbp2_danio                        --------------------------------------------------
ranpb2_pan                          --------------------------------------------------
ranbp2_homo                         ASSETSKAPKSGFEGMFTKKEGQWDCSVCLVRNEASATKCIACQCPSKQN
ranbp2_canis                        --------------------------------------------------
ranbp2_rat                          --------------------------------------------------
ranbp2_mus                          --------------------------------------------------
ranbp2_monodelphis                  --------------------------------------------------
ranbp2_gallus                       --------------------------------------------------
ranbp2_bos                          --------------------------------------------------
ranbp2_xenopus                      --------------------------------------------------
ranbp2_ciona                        SPRPASTCLENILLGKNVSTTTNAQTTTDQKFSFKFGGDLSKPAASSKFQ
ranbp2_celegans                     --------------------------------------------------
ranbp2_drosophila                   --------------------------------------------------
ranbp2_apis                         --------------------------------------------------
nup358_monosiga                     --------------------------------------------------
                                                                                      

ranbp2_aedes                        ----------------------------------ITAVKTPEQQPSNASV
ranbp2_anopheles                    -------------------------------------------SPFGNIF
ranbp2_tetraodon                    ------------------------------WDCDTCLVRNKASAGKCVAC
ranbp2_danio                        ------------------------------WDCDACLVRNEGESSHCVSC
ranpb2_pan                          --------------------------------------------------
ranbp2_homo                         QTTAISTPASSEISKAPKSGFEGMFIRKGQWDCSVCCVQNESSSLKCVAC
ranbp2_canis                        --------------------------------------------------
ranbp2_rat                          ------------------------------WECTVCSVQNESSSLKCVSC
ranbp2_mus                          ------------------------------WECAVCSVQNESSSLKCVAC
ranbp2_monodelphis                  --------------------------------------------------
ranbp2_gallus                       --------------------------------------------------
ranbp2_bos                          ------------------------------WDCDVCLIRNEGSSPKCVAC
ranbp2_xenopus                      --------------------------------------------------
ranbp2_ciona                        FGSPQPTDNKEPVKEHTALQRTGQTPTNSSFSFKLANSNNSTGDGKPFSF
ranbp2_celegans                     --------------------------------------------------
ranbp2_drosophila                   --------------------------------------------------
ranbp2_apis                         --------------------------------------------------
nup358_monosiga                     -----------------------------------------KKAAADEAD
                                                                                      

ranbp2_aedes                        SEDVVEEFVPTADFKPVIPLPELVEIKTGEEGFDCVFEHRAK-ILRMDKE
ranbp2_anopheles                    GGAGVVAGAPSLGFE--------------ERDFSCAHETNVVGLKRKEQQ
ranbp2_tetraodon                    QMPNPKAKS-----LVGNAPSTSSFDFTFGSKNPPSQAAETGFSVPFEAS
ranbp2_danio                        QTANPNMKS-----KTSSAPSSSTFSFSFGSSS--SQPAATGFKSSFTAG
ranpb2_pan                          --------------------------------------------------
ranbp2_homo                         DASKPTHKPIAEAPSAFTLGSEMKLHDSSGSQVGTGFKSNFSEKASKFGN
ranbp2_canis                        --------------------------------------------------
ranbp2_rat                          DASKPTHKPIAEAPSAFTVGSKSQLNESAGSQVGTEFKSNFPEKNFKVGI
ranbp2_mus                          EASKPTHKP-HEAPSAFTVGSKSQSNESAGSQVGTEFKSNFPEKNFKVGI
ranbp2_monodelphis                  --------------------------------------------------
ranbp2_gallus                       --------------------------------------------------
ranbp2_bos                          GASNPTQNPAAEVPLSFPVGSTAEAGNSCASQTGTGFKSNFSEKAFKFGN
ranbp2_xenopus                      --------------------------------------------------
ranbp2_ciona                        GSQTTAATGLFSAPSFGAPPPNTTTTTNQTSQPKFPTMDSENEEENGDES
ranbp2_celegans                     --------------------------------------------------
ranbp2_drosophila                   ------------------------------------ATPFASFSFTPNGS
ranbp2_apis                         --------------------------------------------------
nup358_monosiga                     EADEGEDEGAGAVDDGAGASAASGGDSPTSSKAVPSGVSGFGGFGASSGF
                                                                                      

ranbp2_aedes                        AKEWKERGIGNIRVLVKRDDNNTARLLMRREQVLKLCCNQLITKDLKFAP
ranbp2_anopheles                    AGMWIDCGVSNGQLRLLTS-QSAVRLLMRNGANTTVHLNHVLSKEVQIKA
ranbp2_tetraodon                    KTFQFSQSSDKTSASSFKFEAPRAGS-VTPSSTSFFASMPIPAAGFKFGL
ranbp2_danio                        PAFQFGTSTEKSSSEGFKFASSSTQADKSSSSSNFSFSMPAPGEGFKFGI
ranpb2_pan                          ---------------------GSSNTEFKSTKEG--FSIPVSADGFKFGI
ranbp2_homo                         TEQGFKFGHVDQENSPSFMFQGSSNTEFKSTKEG--FSIPVSADGFKFGI
ranbp2_canis                        ---------------------GSSSTDSKSTKEGFSFSVPMSADGFKFGI
ranbp2_rat                          SEQKFKFGHVDQEKTPSFTFQGSSNTEFKSIKDGFSFCIPVSADGFKFGI
ranbp2_mus                          SEQKFKFGHVDQEKTPSFAFQGGSNTEFKSIKDGFSFCIPVSADGFKFGI
ranbp2_monodelphis                  ---------------------GEINTEAKSTKEGFSFTMPAPAGGFKFGI
ranbp2_gallus                       ---------------------NLADAEAKPSKEGFNFSMLMPPGGFKFGI
ranbp2_bos                          AEQGFKFGHVDQENAPSFKFQSSSNTDSKSAKEGFSFSSPASAGGFKFGI
ranbp2_xenopus                      --------------------------------------------------
ranbp2_ciona                        SQDEENDDDYSTEESEGSYEDEEEEDFVQNHQSPMSKFTAPKTEGITVGN
ranbp2_celegans                     ---------------------SMTIQQMKSNEKAYTWFCEDFSEDQPAHV
ranbp2_drosophila                   SGFGTSTASPFGNLSFGTASAVGSGNNTTLFTTALIKDNTVQGKTLQQES
ranbp2_apis                         ---------------------GMSDESYSSAHSAVDQAVTKIALPTLTGL
nup358_monosiga                     GGFGSLAKQSGTSSGWGNKSGGGDAGGLSFGKVPSPLFGSKGGDGASTAA
                                                                                      

ranbp2_aedes                        NEKNNSLTWIGHDYSENELVVG------------------------TFAI
ranbp2_anopheles                    SDKT-ACSWTVQQDAVYPALTGP----------------------ISFMA
ranbp2_tetraodon                    QDPVKESPSTDNQTPQSGSASSFLKSIADKHKEKE--------NVSSTSL
ranbp2_danio                        TEPQTKASDTQ---PQTSSASDLLKNIAELHKEKEKEAIQSSSDDSADTS
ranpb2_pan                          SEPGNQEKKSEKPLENDTGFQA-----------------------QDISG
ranbp2_homo                         SEPGNQEKKSEKPLENGTGFQA-----------------------QDISG
ranbp2_canis                        QEPGNQEKKSEKPLENDTGVQA-----------------------QDISG
ranbp2_rat                          QEKGNQEKKSEKHLENDPGFQA-----------------------HDTSG
ranbp2_mus                          QEKGNQEKKSEKHLENDPSFQA-----------------------HDTSG
ranbp2_monodelphis                  QESGDQ-KGSEKSIEGDAAFKS-----------------------HDVSN
ranbp2_gallus                       QESSKS-TAKKDDPPKDGVRLQ-----------------------SQETA
ranbp2_bos                          QETENQEKTTEKSFGEDTGGQA-----------------------QDTGG
ranbp2_xenopus                      --------------------------------------------------
ranbp2_ciona                        KQSEKDAEQDEDDVICVGEVLPSQELQEKAKSLQLHPSFYNYLKDGEEAD
ranbp2_celegans                     KLSARFANVDIAGEFKTLFEKA-----------------------VAEAK
ranbp2_drosophila                   QLNKSNSSDAEEEYVPTAQFVPVIALP----------------DIVEVVT
ranbp2_apis                         NTSVNVLSTPQKNIHRTPKQSS----------------------------
nup358_monosiga                     DSKDGASAAAEDPEAEMPGLDP-----------------------TSSKA
                                                                                      

ranbp2_aedes                        RFKTADICND---------FHNIIKKVQAAMGDKPQKEDKKEDKKPEQKG
ranbp2_anopheles                    QFKTADERDR---------FVAAVQKAFPGSTSGPAAAAGGGAKTAS--G
ranbp2_tetraodon                    EQDQNPLISG--------KNNAVSFADLANS-SKD-FTFGQ--KDPSFKG
ranbp2_danio                        AHDDNPLISG--------KADTFSFADLAKS-SKEGFQFGQ--QDPSFRG
ranpb2_pan                          QKNGSGVIFG-------QTSSTFTFADLAKSTSGEGFQFGK--KDPNFKG
ranbp2_homo                         QKNGRGVIFG-------QTSSTFTFADLAKSTSGEGFQFGK--KDPNFKG
ranbp2_canis                        QKNDSGVIFG-------QTGSTFTFADLAKSTSGEGFQFGK--KDPNFKG
ranbp2_rat                          QKNGSGVVFG-------QTSSTFTFADLAKSTSREGFQFGK--KDPNFKG
ranbp2_mus                          QKNGSGVVFG-------QTSSTFTFADLAKSTSREGFQFGK--KDPNFKG
ranbp2_monodelphis                  KQTSGDLVFG-------NSSSTFTFADLAKSSVGEGFQFGK--KDPNFKG
ranbp2_gallus                       DKDKDEFTFGQ------NSSSTFTFADLAKSTPSEGFQFGK--KDPNFEG
ranbp2_bos                          QKDGSTVVFG-------QTGSTFTFADLAKSNSGEGFQFGK--KDPNFKG
ranbp2_xenopus                      ---------G------------VSFADLASTNSGD-FAFGS--KDTNFQ-
ranbp2_ciona                        SEESSATASDKPETENLEKPALKSDATKPVEVSTSTFAFGSNTGDAGIKS
ranbp2_celegans                     SSSNAGKTID---------KEIKPAAEVKKEVKQEVVIPSN--NKPEETG
ranbp2_drosophila                   GEENEDVLFEHR-------AKLLRWDKEANEWKERGLGNMKLLRDRTDPN
ranbp2_apis                         -----------------TPYKLQHQDILDLSRNRSEARPSPERLDAQIRA
nup358_monosiga                     VPSGVSGFGGFG----ASSGFGGFGSLAKQSGTSSGWGNKSGGGDAGGLS
                                                                                      

ranbp2_aedes                        FGDKFKPKAG---------SWTCESCYVTNKADDVYCMACNSPKDSTVPK
ranbp2_anopheles                    FGDLFKPKTG---------SWDCPGCYVNNKADSAQCVACNGPRD---PS
ranbp2_tetraodon                    FSGAGEQLFS------------SLP---ATPSKIDGSNEPEDDGMYQTEE
ranbp2_danio                        FAGAGQQLFT------------VLP---KPDTSAD-----QEDEMYRTEE
ranpb2_pan                          FSGAGEKLFS------------SQYGKMANKANTSGDFEKDDD-AYKTED
ranbp2_homo                         FSGAGEKLFS------------SQYGKMANKANTSGDFEKDDD-AYKTED
ranbp2_canis                        FSGAGEKLFS------------SQSGKMADKADTSADLEKDDD-AYRTED
ranbp2_rat                          FSGAGEKLFS------------SQSGKVAEKANTS-DLEKDDD-AYKTED
ranbp2_mus                          FSGAGEKLFS------------SQSGKVAEKANTSSDLEKDDD-AYKTED
ranbp2_monodelphis                  FSGAGEKLFS------------SQSVKMSPKANTSSDI-EKDDDAYKTED
ranbp2_gallus                       FSGAGEQLFS------------SKASKTGHKASTSADLGEKDDDVYKTED
ranbp2_bos                          FSGAGEKLFS------------SQSSKLVDKADACADLEKDDD-AYKTED
ranbp2_xenopus                      WANTGAAVFG------------TLS-----QNKKGEDADGSDE---EVVH
ranbp2_ciona                        FADLAASSSSGFKFGATFTPPTSQPVWSSDGKPIFSTTKNNNSDLYQEEE
ranbp2_celegans                     FGDQFKPKPG---------------SWECPGCYVTCKADEIECACCGTSK
ranbp2_drosophila                   KVRLLMRREQ-------------VHKLCCNQRLLPETKFTYATNCKAAVT
ranbp2_apis                         INQMIHSKDN----------------------MIQSIAEQTKTILELNKT
nup358_monosiga                     FGKVPSPLFG-------------SKGGDGASTAADSKDGASAAAEDPEAE
                                                                                      

ranbp2_aedes                        KETNLLDSLSKTTSK--FTFGVQPAAEAPKFSFGVPATSATAPAP--AKI
ranbp2_anopheles                    KKEEQKPSLSG--GL--FGNLAPPTEAASKFTFGMPSSSVTQPAK--PAP
ranbp2_tetraodon                    HDDIQFEPVVQMPDK--VDLVTGEEDEEALYSQRVKLFRFDSSVS--QWK
ranbp2_danio                        NDDIQFEPVVQMPDK--VDLVTGEEDEKILYSQRVKLFRFDPETS--QWK
ranpb2_pan                          SDDIHFEPVVQMPEK--VELVTGEEDEKVLYSQRVKLFRFDAEVS--QWK
ranbp2_homo                         SDDIHFEPVVQMPEK--VELVTGEEDEKVLYSQRVKLFRFDAEVS--QWK
ranbp2_canis                        SDDIHFEPVVQMPEK--VELVTGEEDEKVLYSQRVKLFRFDAEIS--QWK
ranbp2_rat                          SDDIHFEPVVQMPEK--VELVTGEEDEKVLYSQRVKLFRFDAEIS--QWK
ranbp2_mus                          SDDIHFEPVVQMPEK--VELVTGEEDEKVLYSQRVKLFRFDAEIS--QWK
ranbp2_monodelphis                  NDDIHFEPVVQMPEK--VELVTGEEDEKVLYSQRVKLFRFDAEIS--QWK
ranbp2_gallus                       SDDIHFEPIVQMPEK--VEPFTGEEDEKVLYSQRVKLFRFDPETS--QWK
ranbp2_bos                          SDDIHFEPVVQMPEK--VELVTGEEDEKVLYSQRVKLFRFDAEIS--QWK
ranbp2_xenopus                      SDDVHFEPIVSLPE---VEVKSGEEDEEILFKERAKLYRWDRAVG--QWK
ranbp2_ciona                        ERDIHVEPIAKLPDL--VTVVTGEEGERTIYSQRSKLFRWDKTLK--QWK
ranbp2_celegans                     DGSVKEKNIFSKPSI--LQPAPGTPKVTFGFGASAPAKEPLAQTS--QFG
ranbp2_drosophila                   WGAQDYSDEELTTAL--LAVRFKSQDICQQFLEAVQKAQQSIGNE--PKK
ranbp2_apis                         VMEIVERLAKEMTEL--RKEIQKQRTQTVNVNPNLEEDLCILSED--DYN
nup358_monosiga                     MPGLEFKPVVQLPDASEVEQVTGEENDEEVFTHRAKLFRWGKTNEGMNWK
                                                                                      

ranbp2_aedes                        AEAPKKDQPASSG-----FGDQFKPKAGSWSCSGCYINNKADDLYCLACD
ranbp2_anopheles                    VTSTPVAKGASTGGGGGGFGDQFKPKPGSWTCNGCYLSNGADALYCMSCE
ranbp2_tetraodon                    ERGVGILKILKNAANGR-LRVLMRREQVLKVCANHWITTTMNLKPLAGSD
ranbp2_danio                        ERGVGNLKLLKNNQNGK-LRVLMRREQVLKVCANHWITTTMNLKPLAGSD
ranpb2_pan                          ERGLGNLKILKNEVNGK-LRMLMRREQVLKVCANHWITTTMNLKPLSGSD
ranbp2_homo                         ERGLGNLKILKNEVNGK-LRMLMRREQVLKVCANHWITTTMNLKPLSGSD
ranbp2_canis                        ERGLGNLKILKNEVNGK-LRMLMRREQVLKVCANHWITTTMNLKPLSGSD
ranbp2_rat                          ERGLGNLKILKNEVNGK-LRMLMRREQVLKVCANHWITTTMNLKPLSGSD
ranbp2_mus                          ERGLGNLKILKNEVNGK-LRMLMRREQVLKVCANHWITTTMNLKPLSGSD
ranbp2_monodelphis                  ERGLGNLKILKNEVNGK-LRMLMRREQVLKVCANHWITTTMNLKPLSGSD
ranbp2_gallus                       ERGVGNLKILKNEVNGK-VRILMRREQVLKVCANHWITTTMNLKQLSGSD
ranbp2_bos                          ERGLGNLKILKNEVNGK-LRMLMRREQVLKVCANHWITTTMHLKPLSGSD
ranbp2_xenopus                      ERGVGDIKILFHKEKGY-YRVLMRRDQVLKVCANHVISTEIKISTLSTSN
ranbp2_ciona                        ERGLGDICIKHNQENGK-FRIVMRREQVFKVCANHYITSKMKLTPMPDSD
ranbp2_celegans                     GSLSGSPSTSSSIFGGG------------TPKGTSVFGGGAANTPTFSFN
ranbp2_drosophila                   EEVPSAAGEKEKPIKG--FGDAFKPKAGSWNCQACYTNNGQDQLYCLACQ
ranbp2_apis                         DLNYNANQSGASSISGNMFQSSHRHPYSHLVYPSATFQG--YYPTGMSFN
nup358_monosiga                     ERGVGDAKILRDGQSGR-VRFVMRRDQTGRLAANHWLRHDSEVKGLSNND
                                                                                     :

ranbp2_aedes                        TPKDSTVPKKENKGV--LS-----AGGDAPKFTFASGG----------GF
ranbp2_anopheles                    SPKDDTVPKKSAGGA--AGGLLKGATDTAPKISFAAGG----------GF
ranbp2_tetraodon                    KAWIWMANDFSDGD---AKLEQLAAKFKSPELAEEFKL----------KF
ranbp2_danio                        RAWMWLASDFSDGD---ARLEQLAAKFKTPELAEEFKQ----------RF
ranpb2_pan                          RAWMWLASDFSDGD---AKLEQLAAKFKTPELAEEFKQ----------KF
ranbp2_homo                         RAWMWLASDFSDGD---AKLEQLAAKFKTPELAEEFKQ----------KF
ranbp2_canis                        RAWMWLASDFSDGD---AKLEQLAAKFKTPELAEEFKQ----------KF
ranbp2_rat                          RAWMWLASDFSDGD---AKLEQLAAKFKTPELAEEFKQ----------KF
ranbp2_mus                          RAWMWLASDFSDGD---AKLEQLAAKFKTPELAEEFKQ----------KF
ranbp2_monodelphis                  RAWMWLASDFSDGD---AKLEQLAAKFKTPELAEEFKQ----------KF
ranbp2_gallus                       KAWMWMASDFSDGD---AKLEQLAAKFKTPEQAEEFKQ----------KF
ranbp2_bos                          RAWMWLASDFSDGD---AKLEQLAAKFKTPELAEEFKQ----------KF
ranbp2_xenopus                      NSLVWTATDYSDGE---GKVEQLAVRFKTKELTDSFQN----------KF
ranbp2_ciona                        RTWTWIAADFADGEE--TEIENFAIKFKTCELANLFKE----------KF
ranbp2_celegans                     KPAAAVNATTPSFN------------FNNPAASTASPA----------TS
ranbp2_drosophila                   EPKDATVPPKQSGLD--QGNALNLTTSSSNKFSFGFASSATLPATGGFSF
ranbp2_apis                         DPNAQAIPSLYPPNI--YSMPVLYPNTRSKIPENILQQS---------LF
nup358_monosiga                     KTLSWSAFDDVDDEEAEKRIHSFCIRFKTAEIREEFETALKEALSKAPQD
                                     .                                                

ranbp2_aedes                        SFGTPAATSTTSSVSSTSSVVTTTATTGGFSFGSTP-----GSGFSFGTP
ranbp2_anopheles                    TFGLPSSTTITPATGPAMATGTVTTTTSATSLPAQQQQPVFGGGFSFGNP
ranbp2_tetraodon                    EDCQKLLLDIPLQTPHKLVDSGRTAQLIQKAEEMKSGLKDLKLFLTDDKT
ranbp2_danio                        EECQRLLLDIPLQTPHKLVNTGRTAHLIQKAEEMKSGLKDLKSFLTPQS-
ranpb2_pan                          EECQRLLLDIPLQTPHKLVDTGRAAKLIQRAEEMKSGLKDFKTFLTNDQT
ranbp2_homo                         EECQRLLLDIPLQTPHKLVDTGRAAKLIQRAEEMKSGLKDFKTFLTNDQT
ranbp2_canis                        EECQRLLLDIPLQTPHKLVDTGRAAKLIQRAEEMKSGLKDFKTFLTNDQT
ranbp2_rat                          EECQRLLLDIPLQTPHKLVDTGRAAKLIQRAEEMKSGLKDFKTFLTNDQA
ranbp2_mus                          EECQRLLLDIPLQTPHKLVDTGRAAKLIQRAEEMKSGLKDFKTFLTNDQV
ranbp2_monodelphis                  EECQRLLLDIPLQTPHKLVDTGRAAKLIQRAEEMKSGLKDLKTFLTNDK-
ranbp2_gallus                       EECQKLLLDIPLQTPHKLVDTGRTAQLIQKAEEMKSGLKDLKTFLTDDKT
ranbp2_bos                          EECQRLLLDIPLQTPHKLVDTGRAAKLIQRAEEMKSGLKDFKTFLTNDQT
ranbp2_xenopus                      EECQHNLQEE--SNPQH---------------------------------
ranbp2_ciona                        EECQVLIDDTNATTTSAFQET--TTDLINQAEKMKS---ELDFFKDKLSV
ranbp2_celegans                     TTPGNSLFGGGLSKTESTASSTTTPSFMFAKNSESAFPKPTFSFGKQQTP
ranbp2_drosophila                   GGATQPKEKPAVAVVTASASAPTSVQTAALGFGKSSMTSGFGDAFKPAVG
ranbp2_apis                         MPPTNQPLQIPLQKLETSKPESTIKDAPVNKIPPVNVAITTSDTLPTTVP
nup358_monosiga                     AAVVSEGSDAAKASGTSAGVSASGASAGASAGGFGNGGKSLAALSAETKQ
                                                                                      

ranbp2_aedes                        L-----------------------SKPSATSTTVP--EEVPAATVTSTTT
ranbp2_anopheles                    M-----------------------KPPQSASSTVATAGTTAAAAATTTTL
ranbp2_tetraodon                    K-----------------------IKDDDAQEDVDTSINASSVVLKPQGE
ranbp2_danio                        -------------------------KEEESSVTADS---TSSVIVKLDSE
ranpb2_pan                          K-----------------------VTEEENKGSGTGAAGASDTTIKPNPE
ranbp2_homo                         K-----------------------VTEEENKGSGTGAAGASDTTIKPNPE
ranbp2_canis                        K-----------------------VTDGESESSDAGSANASDTISKPNPE
ranbp2_rat                          K-----------------------VTEEENTSSGADASSASDTTVKQNPD
ranbp2_mus                          K-----------------------VTDEENASSGADAPSASDTTAKQNPD
ranbp2_monodelphis                  K-----------------------LTEEENSSS-GLAVSASDLTLKPHAE
ranbp2_gallus                       K-----------------------IAEEENVNS-ACAGSTSDCVAKPHAE
ranbp2_bos                          K-----------------------VSDEESKDSRAGATTAADVSGAPNTE
ranbp2_xenopus                      --------------------------------------------------
ranbp2_ciona                        K-----------------------QKIDLENTLTEGAEVKSLPKLPDLAL
ranbp2_celegans                     S-----------------------TTAPAKQEENKQSETPKSVFGSGFTS
ranbp2_drosophila                   S-----------------------WSCSACYVNNPGESLYCSACDAPKND
ranbp2_apis                         I-----------------------VQPTLSVTIPPHFRQGSSSTPVTTEQ
nup358_monosiga                     QGGTSGFAGFSFGSAQGAAFGVSDQKKAAADEADEADEGEDEGAGAVDDG
                                                                                      

ranbp2_aedes                        TTSSFKFELPKPT--MSFGPSPTK------------PTAVDTTP------
ranbp2_anopheles                    DKPAFKFELPTPSGGLSFGSKLTPNAPAAAKEAGDGPAVVASTPSSSAIS
ranbp2_tetraodon                    TTGPTLEWDNYDLRK-ALDNTADS-SIYAS--------PLASSPLRKNLF
ranbp2_danio                        TTSTALEWDNYDLREGALKSYTKP-SASDA--------SVQPDTVAKSLF
ranpb2_pan                          NTGPTLEWDNYDLREDALDDSVSSSSVHAS--------PLASSPVRKNLF
ranbp2_homo                         NTGPTLEWDNYDLREDALDDSVSSSSVHAS--------PLASSPVRKNLF
ranbp2_canis                        NTGPTLEWDNYDLREDALDDSVSSSSVHAS--------PLASSPVRKNLF
ranbp2_rat                          NTGPALEWDNYDLREDALDDSVSSSSVHAS--------PLASSPVRKNLF
ranbp2_mus                          NTGPALEWDNYDLREDALDDSVSSSSVHAS--------PLASSPVRKNLF
ranbp2_monodelphis                  TTGPSLEWDNYDLREDALDDSVSSNSVYAS--------PLTNSPVRKNLF
ranbp2_gallus                       GTGPAVEWSNSELREEVLDDSLSS-SVYAS--------PLASSPVRKNLF
ranbp2_bos                          TTGPTLEWDNYDLREDALDDSVSSSSVHAS--------PLASSPVRKNLF
ranbp2_xenopus                      --------------------------------------------------
ranbp2_ciona                        TPLVKQHQKDKERIQSETSPPTDDKQADKE--------NVEVTRGRTRNT
ranbp2_celegans                     GGATFAALSANSAKSGSIFDAANVKKAQEE--------------------
ranbp2_drosophila                   TVPQKEKSLGSGLNLPPTSKFSFGFGAAAAG-----DKDQAGDGATFNFA
ranbp2_apis                         SAP---HCYQISMPSQATIPTTVNLPPLSN--------------------
nup358_monosiga                     AGASAASGGDSPTSSKAVPSGVSGFGGFGASSGFGGFGSLAKQSGTSSGW
                                                                                      

ranbp2_aedes                        RLAAPEKPTFEFVFKPKSPGKPKSPGRTLSTGSANDDGECEGEVEECAEE
ranbp2_anopheles                    KLEPPEKATFGFVFKPKSPG------RTLSGDGDGAEDDGAAGDNSVTEE
ranbp2_tetraodon                    RFGES-TGGFNFSFQPGISPSKSPAKLNQSRASAGTDDE---QDTTQEDE
ranbp2_danio                        RFGES-TTGFSFSFQPILSPSKSPCKLNQSQASVGTDDE---QDTSQEEE
ranpb2_pan                          RFGES-TTGFNFSFKSALSPSKSPGKLNQSGTSVGTDEE---SDVTQEEE
ranbp2_homo                         RFGES-TTGFNFSFKSALSPSKSPAKLNQSGTSVGTDEE---SDVTQEEE
ranbp2_canis                        RFGES-TTGFNFSFKSALSPSKSPAKLNQSGTSVGTDEE---SDVTQEEE
ranbp2_rat                          RFGES-TTGFNFSFKSALSPSKSPAKLNQSGTSVGTDEE---SDVTQEEE
ranbp2_mus                          RFGES-TTGFNFSFKSALSPSKSPAKLNQSGASVGTDEE---SDVTQEEE
ranbp2_monodelphis                  RFGDS-TTGFNFSFKSALSPSKSPAKLNQSRTSVGTDEE---SDVTQEEE
ranbp2_gallus                       RFGES-TAGFNFSFKSALSPSKSPAKQNQSGTSVGTDED---SDLTQEEE
ranbp2_bos                          RFGES-TTGFNFSFKSALSPSKSPGKLNQSGASVGTDED---SDVTQEEE
ranbp2_xenopus                      --------------------------------------------------
ranbp2_ciona                        SISLS-KFEFNMKVDPTMPEHGSHKTRNISVCSATSTEE---ADIH----
ranbp2_celegans                     ---------LAAQKKASIFGSKNTTLNTTSATSHDGDET---NEDGDGEY
ranbp2_drosophila                   AMPAAVAPTTSIGSSSFTFSMTKPKPDQQQPNSTAAKEDEDNDSQEVEEE
ranbp2_apis                         ----------TFTTTPANLSTSETSKQNTTICSTGSSNS------SDHEH
nup358_monosiga                     GNKSGGGDAGGLSFGKVPSPLFGSKGGDGASTAADSKDGASAAAEDPEAE
                                                                                      

ranbp2_aedes                        ENNTYFTPVIPLPDKVDVK--TGEEDEDVLYSHRAKLFRFVD--K--EWK
ranbp2_anopheles                    ENNTYFAPVIPLPDKIDVK--TGEEDEHVLYAHRAKLYRFVS--S--EWK
ranbp2_tetraodon                    RDGQYFEPVVPLPDLVEVS--TGEENEQVVFSHRAKLYRYDKEAA--QWK
ranbp2_danio                        RDGQYFEPVVPMPDLVEVS--TGEEDEQVLFSHRAKLYRYDKTLS--QWK
ranpb2_pan                          RDGQYFEPVVPLPDLVEVS--SGEENEQVVFSHRAKLYRYDKDVG--QWK
ranbp2_homo                         RDGQYFEPVVPLPDLVEVS--SGEENEQVVFSHRAKLYRYDKDVG--QWK
ranbp2_canis                        RDGQYFEPVVPLPDLVEVS--SGEENEQVVFSHRAKLYRYDKDVG--QWK
ranbp2_rat                          RDGQYFEPVVPLPDLIEVS--SGEENEQVVFSHRAKLYRYDKDVG--QWK
ranbp2_mus                          RDGQYFEPVVPLPDLVEVS--SGEENEQVVFSHRAKLYRYDKDVG--QWK
ranbp2_monodelphis                  KDGQYFEPVVPLPDLVEVS--SGEENEQVVFSHRAKLYRYDKDAG--QWK
ranbp2_gallus                       RDGQYFEPVVPLPDLVEVT--SGEENEQVVFSHRAKLYRYDKDTN--QWK
ranbp2_bos                          RDGQHFEPVVPLPDLVEVS--SGEENEQVVFSHRAKLYRYDKDAG--QWK
ranbp2_xenopus                      --------------------------------------------------
ranbp2_ciona                        -----VEPIVPLPDKVDVP--TGEEQDQVLFENRVKLFVFHRESK--QWK
ranbp2_celegans                     EPEVEFKPVIPLPDLVEVK--TGEEDEEVMFSARCKLYKYYSDLK--ENK
ranbp2_drosophila                   ENNTYFSPVIPLPDKIDVK--TGEEDEELLYVHKAKLYRLNE--S--DWK
ranbp2_apis                         DPIPDFVPVIPLPAEIKVT--TGEEGQETLFCARAKLYRFVDN----EWK
nup358_monosiga                     MPGLEFKPVVQLPDASEVEQVTGEENDEEVFTHRAKLFRWGKTNEGMNWK
                                                                                      

ranbp2_aedes                        ERGIGDVKILRHKTNGKLRVVMRRDQVLKICLNHALDEDIQYQ--KKDDK
ranbp2_anopheles                    ERGIGDVKILKHKVTGKLRVVMRREQVLKICLNHALTEDICYT--KKDDK
ranbp2_tetraodon                    ERGIGDLKILQNYETKQVRLIMRRDQVLKICANHWITATMKLEPMTGSEK
ranbp2_danio                        ERGIGDLKILQHYETKRVRLVMRRDQVLKLCANHWIDSSMKLEPMKGAEK
ranpb2_pan                          ERGIGDIKILQNYDNKQVRIVMRRDQVLKLCANHRITPDMTLQNMKGTER
ranbp2_homo                         ERGIGDIKILQNYDNKQVRIVMRRDQVLKLCANHRITPDMTLQNMKGTER
ranbp2_canis                        ERGIGDIKILQNYDNKQVRIVMRRDQVLKLCANHRITPDMTLQNMKGTER
ranbp2_rat                          ERGIGDIKILQNYDNKQVRIVMRRDQVLKLCANHRITPDMTLQTMKGTER
ranbp2_mus                          ERGIGDIKILQNYDNKQVRIVMRRDQVLKLCANHRITPDMTLQTMKGTER
ranbp2_monodelphis                  ERGIGDIKILQNYDNKHVRIVMRRDQVLKLCANHRVTPDMTLQNMKGTER
ranbp2_gallus                       ERGIGDIKILQNYDSKQARIVMRRDQVLKLCANHRITPDMNMQQMKGSDR
ranbp2_bos                          ERGIGDIKILQNYENKQVRIVMRRDQVLKLCANHRITPDMTLQNMKGTER
ranbp2_xenopus                      --------------------------------------------------
ranbp2_ciona                        ERGLGRVRILQNLNNYRIRLVMRREQVFKVCLNHFITEAIHFNFKENSDK
ranbp2_celegans                     ERGLGDIKLLKSNDN-KYRIVMRREQVHKLCANFRIEKSMKLSPKPNLPN
ranbp2_drosophila                   ERGLGDVKILRHRQTKKLRVVMRREQVFKICLNHVLNENVVYR--EKTET
ranbp2_apis                         ERGIGNVKLLK-NEEGKVRLLMRREQVLKVCANHYLVPDMELTAKSNNEK
nup358_monosiga                     ERGVGDAKILRDGQSGRVRFVMRRDQTGRLAANHWLRHDSEVKGLSNNDK
                                                                                      

ranbp2_aedes                        SWHFIANDFSEG---VFELMHFSLRFKNAEIANDFKSAVDRALSG-----
ranbp2_anopheles                    SWQFVANDFSEG---NFEIMNFCLRFKSSDIAQEFRDAITDALSGKLSAP
ranbp2_tetraodon                    AWVWSAMDFAEVD--EGKIEQLAVRFKLQETANTFKQIFDESKTAQENKE
ranbp2_danio                        AWIWSAFDFAEG---QGKVEQLAVRFKLQDTASIFRDVFEEAKTALDRDT
ranpb2_pan                          VWLWTAYDFADG---ERKVEHLAVRFKLQDVADSFKKIFDEAKTAQEKDS
ranbp2_homo                         VWLWTACDFADG---ERKVEHLAVRFKLQDVADSFKKIFDEAKTAQEKDS
ranbp2_canis                        VWVWTACDFADG---ERKVEHLAVRFKLQDVADSFKKIFDEAKIAQEKDS
ranbp2_rat                          VWVWTACDFADG---ERKIEHLAVRFKLQDVADSFKKIFDEAKTAQEKDC
ranbp2_mus                          VWVWTACDFADG---ERKIEHLAVRFKLQDVADSFKKIFDEAKTAQEKDS
ranbp2_monodelphis                  VWVWTACDFADG---ERKVEQLAVRFKLQDIADAFKQIFDEAKQAQEKDI
ranbp2_gallus                       AWVWTACDFADG---ERKVELLAVRFKLQDVADSFKQTFDEAKQAQEKGT
ranbp2_bos                          VWVWTACDFADG---ERKIEHLAVRFKLQDVADSFKKIFDEAKVAQETDF
ranbp2_xenopus                      --------------------------------------------------
ranbp2_ciona                        VLVWAATDFSDPDKPNGEMLQFAMKLKSAETAINFLNTVQDGNEAFSVKR
ranbp2_celegans                     VLTFMCQDFSEDAS-NADPAIFTAKFKDEATAGAFKTAVQDAQSKM----
ranbp2_drosophila                   SWMFAVHDFSEG---ESVLERFTLRFKNKEVAQGFMEAIKNALNETAKPI
ranbp2_apis                         AWFWVAHDFADG---ELKLEKFCIRFKTVEEGISFKEHFDKAKASLTFEK
nup358_monosiga                     TLSWSAFDDKKAAADEADEADEGEDEGAGAVDDGAGASAASGGDSPTSSK
                                                                                      

ranbp2_aedes                        -EATKIDSPVSS----------KSDTAFNATLDSTISTPMSNLNFSQLSD
ranbp2_anopheles                    VEAKDDGAPSTK----------VTSPAQNDITITSTSSPVGDLNFSKLSD
ranbp2_tetraodon                    LMCPVAARVTTQEGGTVPSAPTATTVCGTEAIAVLEDTTKECTELPPDN-
ranbp2_danio                        LLNPRSAREAS---------FIQESICGQAAVAVLEETTKEPSGLPEHS-
ranpb2_pan                          LITPHVSRSSTP----------RESPCGKIAVAVLEETTRERTDVTQGDD
ranbp2_homo                         LITPHVSRSSTP----------RESPCGKIAVAVLEETTRERTDVIQGDD
ranbp2_canis                        LITPHVSRSTTP----------RESPCGKIAVAVLEETTRERTDLTQDDN
ranbp2_rat                          LITPHVSHLSTP----------RESPCGKIAIAVLEETTRERTDLTQGDE
ranbp2_mus                          LITPHVSHLSTP----------RESPCGKIAIAVLEETTRERTDLTQGDE
ranbp2_monodelphis                  LLTPHS-RAITP----------RESPCGKIAVAVLEETTRERTDLNQGSD
ranbp2_gallus                       LITPHVSRTNTA----------NTSPCGKNAVAVLEETTRERTDLSHGND
ranbp2_bos                          LITPHVARSATP----------RESPCGKMAVAVLEETTRERTDLSQGDD
ranbp2_xenopus                      --------------------------------------------------
ranbp2_ciona                        LLDPVSVLEDKSEIN-----TSVQDASNASQQSENGNTSVHKSPVKSTKP
ranbp2_celegans                     --------------------------------------------------
ranbp2_drosophila                   EDSPVVGSVSQS----------TEANKPSQKNDGAAKSRGGESEVLDVGK
ranbp2_apis                         VKIENVDKISNKD--------NIAISKKTEKIKSEQNSIISEKLQNNITP
nup358_monosiga                     AVPSGVSGFGGFG--------ASSGFGGFGSLAKQSGTSSGWGNKSGGGD
                                                                                      

ranbp2_aedes                        ISLNDKELLDKYKLPANFFDSPKQPCPGCRGCDPDSFVFPTYD-LTVNKD
ranbp2_anopheles                    ISLNERETAQKLKLPDNFFDPAATPCAGCRGCDSDAFVFPAVDGKQLAVV
ranbp2_tetraodon                    --TPCAAVSP-----GPGSKAVVSPPKFVFGADSLQRFFGSSKPRAESEA
ranbp2_danio                        --SPKPERTPPAEFSTPVSKTVVSPPKFVFGSDSVQKIFGS--PKENSAV
ranpb2_pan                          VADAASEV-EVSSTSETTTKAVVSPPKFVFGSESVKSIFSSEKSKPFAFG
ranbp2_homo                         VADATSEV-EVSSTSETTPKAVVSPPKFVFGSESVKSIFSSEKSKPFAFG
ranbp2_canis                        TADATSEVGEVSSTSEATTKAVVSPPKFVFGSESVKSIFSSEKSKPFAFG
ranbp2_rat                          VVDTTSEAGETSSTSETTPKAVVSPPKFVFGSESVKSIFSSEKSKPFAFG
ranbp2_mus                          VIDTTSEAGETSSTSETTPKAVVSPPKFVFGSESVKSIFSSEKSKPFAFG
ranbp2_monodelphis                  MTETILEIGEVCSTSETPTKAVVSPPKFVFGSESVKSIFSSEKSKPFAFG
ranbp2_gallus                       ASDATVEALEVSSTSETPTKTVVSPPKFVFGSESVKSIFSNEKSKTFTFG
ranbp2_bos                          AADTTSEVGGVSGTPEPTTKAVVSPPKFVFGSESVKSIFSSEKSKPFAFG
ranbp2_xenopus                      --------------------------------------------------
ranbp2_ciona                        AFSFANVATPFGNKNKPLFSDIVFGTPKTQPAAPTTKFTFDASSISFNFG
ranbp2_celegans                     --------------------------------------------------
ranbp2_drosophila                   TSSPLAKPNDYQTPATILFKGSSLSRNNSSASEASKTPSSAFIFGSTDKS
ranbp2_apis                         TVIGGFSFSSTPIIQKAITTESSKISTKSEISPFAGFTFNKTVTNAENFI
nup358_monosiga                     AGGLSFGKVPSPLFGSKGGDGASTAADSKDGASAAAEDPEAEMPGLEFKP
                                                                                      

ranbp2_aedes                        LLDEKPLPMNVNDVKQLPITRKITRSPKKVSFS--ESGESQKVNNLFGSI
ranbp2_anopheles                    EADDAPLPIDIRSVKPLPAAVANS-SPKKVTFGTISAGTMQPPAQLFGAS
ranbp2_tetraodon                    STSVTETKDSEPSSSAAAAFKIPEKEITLMHGVEKKNNCLCKSRVARSVC
ranbp2_danio                        SPVRTADEDSGESRLKTSAVTSSQAGTPFSLPTKT-----CPSLKQKSVQ
ranpb2_pan                          NTSATGSLFGFSFNAPLKSNNSETSSVAQSGSESKVEPNKCELSKNSDIE
ranbp2_homo                         NSSATGSLFGFSFNAPLKSNNSETSSVAQSGSESKVEPKKCELSKNSDIE
ranbp2_canis                        HSSATGSLFGFSFNAPLKNNSSEVSSVVKSGSERRVEPN-GEESKNSDSK
ranbp2_rat                          NSSATGSLFGFSFNAPLKNSNSEISSIVQSGSEGKVDPDKGELPPNSDIK
ranbp2_mus                          NSSATGSLFGFSFNAPLKNSNSEMTSRVQSGSEGKVKPDKCELPQNSDIK
ranbp2_monodelphis                  NNSATGSLFGFSFNAPLKNRSGEDVSGA---TGRKTEPGKYEPQKNLDIK
ranbp2_gallus                       NTSATGSLFGFSFNPPRKSADSISSSQK---AEQKK-TGVTEPPKSCSAP
ranbp2_bos                          NSSTTGSLFGFSFNTPLKNNSSEASSAAQSGSERKVEPGGRQESQNSDLK
ranbp2_xenopus                      --------------------------------------------------
ranbp2_ciona                        STSTPATSAPPFQIAPAVMQKPAASKSLFGVVQPSTGNNDASQQKEQNTI
ranbp2_celegans                     --------------------------------------------------
ranbp2_drosophila                   EPGKDAGPLANLQKLASGEGQGNVLGSIFRSGSSNENSSDGSVKFFFGGG
ranbp2_apis                         TTTQKSTTIGTITTSQFTFSFTKTNTPLQSATTTTVSTVPSSIHSTSISS
nup358_monosiga                     VVQLPDASEVEQVTGEENDEEVFTHRAKLFRWGKTNEGMNWKERGVGDAK
                                                                                      

ranbp2_aedes                        STATS---TGKTESKSSPFSISSFVTAEKQSSAATIFG-AAAKPA-----
ranbp2_anopheles                    STTTGSFLSAEQKASSSPFAASIFGGAQQPPSSTTVTDPAAASAG-----
ranbp2_tetraodon                    EETILITLRKLTWLPPMGS----ASTDEDQDSDVEIVFVRE---------
ranbp2_danio                        DL----------------------YNDDDDDDDLEVIFERQ---------
ranpb2_pan                          Q-SSDSKVKNLSAS------------FPTEESSINYTFKTP---------
ranbp2_homo                         Q-SSDSKVKNLFAS------------FPTEESSINYTFKTP---------
ranbp2_canis                        Q-SSDGKVRNLFSKNVRAPKDLRDGGFRHEETGLIGLSEVPKLSLLANSR
ranbp2_rat                          Q-SSDGKVKNLIAFS-------------KETSST---FKTP---------
ranbp2_mus                          Q-SSDGKVKNLSAFS-------------KENSSTSYTFKTP---------
ranbp2_monodelphis                  PFAENKVEKPLTPFS-------------KGGPSTNYAFKAL---------
ranbp2_gallus                       ---QDSKASSLAPAA-------------QDGPS-NFSFKIL---------
ranbp2_bos                          S-ASDGKVKNTSPAF------------LKEQFSTSHTFKTP---------
ranbp2_xenopus                      --------------------------------------------------
ranbp2_ciona                        IGQHSSKFQFDMATAD------------NDQNGVDTNVGEK---------
ranbp2_celegans                     --------------------------------------------------
ranbp2_drosophila                   NKAAEQQKKDSSESVFG---------GNKADSQSPATQEAP---------
ranbp2_apis                         S-------------------------------------------------
nup358_monosiga                     ILRDGQSGRVRFVMRRDQTGRLAANHWLRHDSEVKGLSNND---------
                                                                                      

ranbp2_aedes                        ---------------------------------AVEQSTPKSIFGGFASG
ranbp2_anopheles                    ---------------------------------SNKFAILNLILIHFAGS
ranbp2_tetraodon                    ----------------------------PTVEQAALAKKLLLPLTFFCYQ
ranbp2_danio                        ----------------------------PTREQADLAASLLLPHTFFCYK
ranpb2_pan                          ---EKGR---------------------------YFVVKVKHNFSFF---
ranbp2_homo                         ---EKAKEKKKPEDSPSDDDVLIVYELTPTAEQKALATKLKLPPTFFCYK
ranbp2_canis                        FGIRISKEKEKPEDPSSDDDVFIVYELTPTPEQKALASKLKLPPTFFCYK
ranbp2_rat                          ---EKAREKNKPEDPPSDTDILIVYELTPTPEQKALAEKLLLPSTFFCYK
ranbp2_mus                          ---EKAQEKSKPEDLPSDNDILIVYELTPTPEQKALAEKLLLPSTFFCYK
ranbp2_monodelphis                  --------------------------------------------------
ranbp2_gallus                       --------------------------------------------------
ranbp2_bos                          ---EKVEERKKPEDLPSDDDVLIVYELTPTPEQRALASRLQLPPTFFCYK
ranbp2_xenopus                      --------------------------------------------------
ranbp2_ciona                        --------------------------------------------------
ranbp2_celegans                     --------------------------------------------------
ranbp2_drosophila                   -----------------------------------KLAFGGIAAPVFGDA
ranbp2_apis                         --------------------------------------------------
nup358_monosiga                     --------------------------------------------------
                                                                                      

ranbp2_aedes                        ASSGTPSTG-SIFSSSLNTTPKSALLPSQADKSKSPVLQPSVFGSAAPGG
ranbp2_anopheles                    TPLGSAATGGSIFSASLNTTPKTSFVSPAPTSTVTAVESGGKLFSGFGGG
ranbp2_tetraodon                    NEPGYTSGDETDDEDFESAVKALNGKLYPDTPER----KSASSGGESDCQ
ranbp2_danio                        NRPGYTSEEEEDDEDFESAVRSLQGQLYED---------------DHECV
ranpb2_pan                          --------------------------------------------------
ranbp2_homo                         NRPDYVSEEEEDDEDFETAVKKLNGKLYLDGSEKCRPLEENTADNEKECI
ranbp2_canis                        NKPDYVSEEE-DDEDFETAVKKLNGKLYLDDSEKCRPLEEKLTDNEKECV
ranbp2_rat                          NRPGYVSEEEEDDEDFEMAVKKLNGKLYVDDSEK--PLEENLADNDKECV
ranbp2_mus                          NRPGYVSEEEEDDEDYEMAVKKLNGKLYLDDSEK--PLEENLADNDKECV
ranbp2_monodelphis                  --------------------------------------------------
ranbp2_gallus                       --------------------------------------------------
ranbp2_bos                          NRPDYISEEEEDDEDFDTAVKKLNGKLYLDDSETCRLSEENVTDNEKECV
ranbp2_xenopus                      --------------------------------------------------
ranbp2_ciona                        --------------------------------------------------
ranbp2_celegans                     --------------------------------------------------
ranbp2_drosophila                   NPFGGHKVNLQKSDGKEEPKSIIGGTPLLFGGSN-----------AFGIP
ranbp2_apis                         --------------------------------------------------
nup358_monosiga                     ------------------------------------------------KT
                                                                                      

ranbp2_aedes                        AALNKSAEGVQLFG--SSFGQNTSSTNIFGGTPTSTTKSETSTSTTPVS-
ranbp2_anopheles                    AGFGSAGSTTNIFGGGNIFGSNATNSIAAATTASNSSNSTTSTPTATAGG
ranbp2_tetraodon                    VVWEKKPTQEEEQKAKSLQLPPTFFCGLSTTDSNTDTDKAEDFETEVRKA
ranbp2_danio                        LVWEKRASADEEQRARRLLLPPTFLCGVSS-DSDLEPERAEDSSTHT--Q
ranpb2_pan                          --------------------------------------------------
ranbp2_homo                         IVWEKKPTVEEKAKADTLKLPPTFFCGVCSDTDEDNGNGEDFQSELQKVQ
ranbp2_canis                        IVWEKKPTVEEKAKADTLKLPPTFFCGVCSDTDEDNGNGEDFQSEFQKVQ
ranbp2_rat                          IVWEKKPTVEERAKADTLKLPPTFFCGVCSDTDEDNGNGEDFQSELRKVQ
ranbp2_mus                          IVWEKKPTVEERAKADTLKLPPTFFCGVCSDTDEDNGNGEDFQSELRKVC
ranbp2_monodelphis                  --------------------------------------------------
ranbp2_gallus                       --------------------------------------------------
ranbp2_bos                          IVWEKKPTVEEKAKADTLKLPPTFFCGICSDTDEDNGNAEDFQSELQKVQ
ranbp2_xenopus                      --------------------------------------------------
ranbp2_ciona                        --------------------------------------------------
ranbp2_celegans                     --------------------------------------------------
ranbp2_drosophila                   KIETQSPAKDFVFGSAPAFGQMATFSFTAAKNEKEKDITSNNTTDLKAEG
ranbp2_apis                         --------------------------------------------------
nup358_monosiga                     LSWSAFDDVDDEEAEKRIHSFCIRFKTAEIREEFETALKEALSKAPQDAA
                                                                                      

ranbp2_aedes                        -----SSITTTPAFGSTGSGNIFGGFGNTTSTPTFTGSLSTSTNVISGFS
ranbp2_anopheles                    AANNTSTLFGSVAFGDPGKPSVFGGSGFT------FGSLAKQSPAGGG--
ranbp2_tetraodon                    HQELDAQLSRAAKTPSSSSAAARAPEEQTSEQPAVTQTEAGSRSSPVDLS
ranbp2_danio                        ADTLTQTQVRLDPSHDASVASSSTMELQKTD-----------RSSPIDLS
ranpb2_pan                          --------------------------------------------------
ranbp2_homo                         EAQKSQTEEITSTTDSVYTGGTEVMVPSFCKSEEPDSITKSISSPSVSSE
ranbp2_canis                        DSQKSQNEEVTSTADSVYTGGTKVTVPFLCKSEETDFIAKSISSSPISSG
ranbp2_rat                          EAQKSQSEKVTNTVGIEQTGETEATNPDGSKSEEPDSDTKHSSSSPVP-G
ranbp2_mus                          EAQKSQNEKVTDRVGIEHIGETEVTNPVGCKSEEPDSDTKHSSSSPVS-G
ranbp2_monodelphis                  --------------------------------------------------
ranbp2_gallus                       --------------------------------------------------
ranbp2_bos                          EAQKSQDENIASSADGMCTDDTKVTVPFLCKSEEPEFTTKSVSSPSVSSG
ranbp2_xenopus                      --------------------------------------------------
ranbp2_ciona                        --------------------------------------------ETKKVE
ranbp2_celegans                     --------------------------------------------------
ranbp2_drosophila                   -----------------------------------------KEKKELVPE
ranbp2_apis                         --------------------------------------------------
nup358_monosiga                     VVSEGSD---------------------------------AAKASGTSAG
                                                                                      

ranbp2_aedes                        FADAAKGFDKKSSTAEPDLLKKMETGVSFASLATGTSGNFLT-------K
ranbp2_anopheles                    -ANSSISTALKNNSDAPSIFK-MDDSVSFATLASSNSPAFSSSTKQADDG
ranbp2_tetraodon                    NKKSPEAESNTEAASSAAAAAAAQGSSGFSFNTLGSFSFADL-AKNTEGF
ranbp2_danio                        TKRS--SESSFSADTAHLTPADPSGT------------------------
ranpb2_pan                          --------------------------------------------------
ranbp2_homo                         TMDKPVDLSTRKEIDTDSTSQGESKIVSFGFGSSTGLSFADLASSNSGDF
ranbp2_canis                        TVDKPVDLSTRKENDGDSTSQVESKTVSFGFGSSTGLSFADLASSNSGDF
ranbp2_rat                          TMDKPVDLSTKKETDMEFPSQGESKTVLFGFGSGTGLSFADLASSNSGDF
ranbp2_mus                          TMDKPVDLSTRKETDMEFPSKGENKPVLFGFGSGTGLSFADLASSNSGDF
ranbp2_monodelphis                  --------------------EKAEVKK-----EPEELYTDEVLIVY--EL
ranbp2_gallus                       --------------------EQEHKPISFGFGNASGLSFADLASKNSGDF
ranbp2_bos                          TVDKPVDLSTRKENDADSTSQVESKTVTFGFGSGPGLSFADLASSNSGDF
ranbp2_xenopus                      --------------------------------------------------
ranbp2_ciona                        KDAKPVELVETDTNDEKDSEKDDDVIFVWEAVPTQSQLERSRKLQLPPCF
ranbp2_celegans                     --------------------------------------------------
ranbp2_drosophila                   TTSTFADLAKTGSTFADLASNPGGTFADLANKTGNDFANLSANSQGTTVG
ranbp2_apis                         --------------------------------------------------
nup358_monosiga                     VSASGASAGASAGGFGNGGKSLAALSAETKQQGGTSGFAGFSFGSAQGAA
                                                                                      

ranbp2_aedes                        QSAPNSGFVGLTVKEDIFTRMANKSKNDSTGENDDKEEAAGG-DENYDPH
ranbp2_anopheles                    TAKPAGGFVGLTVKEDFFSRSASAKLNSSTDGGEDGGGAAGGGDENYDPY
ranbp2_tetraodon                    AFGSKDPNFTWDNAGATLFG--AAAPPAPKSKGEEEGSDEDEAPNNLDIH
ranbp2_danio                        VLTPTDPSSSADPSGTSLT------PADPSSSAEPSG-------------
ranpb2_pan                          --------------------------------------------------
ranbp2_homo                         AFGSKDKNFQWANTGAAVFGTQSVGTQSAGKVGEDEDGSDEEVVHNEDIH
ranbp2_canis                        AFGSKDKNFQWANTGAAVFG-----TQSSSKVGEDEDDSDEEVVHNEDIH
ranbp2_rat                          AFGPKDKNFQWANTGAAVFG-----TQSTSKDGDDEDGSDEDVVHNEDIH
ranbp2_mus                          AFGSKDKNFQWANTGAAVFG-----TQTTSKGGEDEDGSDEDVVHNEDIH
ranbp2_monodelphis                  TPTPEQKALAVDLKLPPTFF-----CYKNRPDYISEEEDDDEDFETAVKK
ranbp2_gallus                       AFGSKDKNFKWANTGAAVFG-----VQTASKADEDEGGSDDEVVHSDDIH
ranbp2_bos                          AFGSKDKNFQWANTGAAVFG-----AQSTSKVGEDEDGSDEEVVHNEDIH
ranbp2_xenopus                      --------------------------------------------------
ranbp2_ciona                        FLYEDNPDLEGSLKCSFTVT----AAQSMLFTGASQSPDADPEAFNPDYK
ranbp2_celegans                     --------------------------------------------------
ranbp2_drosophila                   FNKSAGGGFYNLTHQNAFKN-----FESPQATEECDDDGDATTDDNYDPH
ranbp2_apis                         ------------------------QPNNTAGTNENISANTSQFSLRRPHA
nup358_monosiga                     FGVSDQKKAAADEADEADEGEDEGAGAVDDGAGASAASGGDSPTSSKASS
                                                                                      

ranbp2_aedes                        YEPIIQLPDEIEVRTGEEDETKLFGDRAKLYRFDADTKEWKERGVGELKI
ranbp2_anopheles                    YAPVIQLPDEIEVRTGEEEETKLFGERAKLYRFDATTKEWKERGVGELKI
ranbp2_tetraodon                    FEPIVSLPE-VETKSGEEDEEILFKERGKLYRWDRDIGQWKERGIGDIKI
ranbp2_danio                        ----TSLTP-ADPSSTTEPSGIFFG-------------------------
ranpb2_pan                          --------------------------------------------------
ranbp2_homo                         FEPIVSLPE-VEVKSGEEDEEILFKERAKLYRWDRDVSQWKERGVGDIKI
ranbp2_canis                        FEPIVSLPE-VEVKSGEEDEEILFKERAKLYRWDRDVSQWKERGVGDIKI
ranbp2_rat                          FEPIVSLPE-VEVKSGEEDEEVLFKERAKLYRWDRDVSQWKERGIGDIKI
ranbp2_mus                          FEPIVSLPE-VEVKSGEEDEEVLFKERAKLYRWDRDVSQWKERGIGDIKI
ranbp2_monodelphis                  LNGKLYPDD-PGECKGSQEFVAG---------------------------
ranbp2_gallus                       FEPIVSLPE-VREHSGIKKY------------------------------
ranbp2_bos                          FEPIVSLPE-VEVKSGEEDEEILFKERAKLYRWDREASQWKERGVGDIKI
ranbp2_xenopus                      --------------------------------------------------
ranbp2_ciona                        PVVAELPPL-IEMKTGEEEEEILFKERCKMFRFDNSISNWKERGLGELKI
ranbp2_celegans                     --------------------------------------------------
ranbp2_drosophila                   YDAIVELPDEIVVTTGEENETKLFGERAKLYRYDAESKQWKERGVGEIKV
ranbp2_apis                         PAPGASVSTSTIAGIQDTEKSALQTEYEELLDK-----------------
nup358_monosiga                     VKIKLVASHIIKYLLGETLDYAKLERLTSDAKYEHSASLCKAYDGTIDGL
                                                                                      

ranbp2_aedes                        LYHPARNSYRMLMRREQIFKLVLNHAISSDLQVTPMNNSGKAFIWG----
ranbp2_anopheles                    LHHPVRNAYRLLLRREQIFKLVLNHAVTADLSIAPMNNSDKAFAWG----
ranbp2_tetraodon                    LFHPSKHSYRILMRREQVLRVCANHIITQDMDLQPMSASANTLIWT----
ranbp2_danio                        ------------------------------------SATAS---------
ranpb2_pan                          --------------------------------------------------
ranbp2_homo                         LWHTMKNYYRILMRRDQVFKVCANHVITKTMELKPLNVSNNALVWT----
ranbp2_canis                        LWHTLKNYYRILMRRDQVFKVCANHVITKTMELKPLNVSNNALVWT----
ranbp2_rat                          LWHSVKNYYRILMRRDQVFKVCANHVITKAMELKPLNFSNNALVWT----
ranbp2_mus                          LWHTMKKYYRILMRRDQVFKVCANHVITKAMELKPLNVSNNALVWT----
ranbp2_monodelphis                  --------------------------------------------------
ranbp2_gallus                       --------------------------------------------------
ranbp2_bos                          LWHTVKNYFRILMRRDQVFKVCANHVITKTMELKPLNVSNNALVWT----
ranbp2_xenopus                      --------------------------------------------------
ranbp2_ciona                        LFHKGMNLHRVVMRREQVFKVCANHLITKDMNLLP--NSDKSWMYV----
ranbp2_celegans                     --------------------------------------------------
ranbp2_drosophila                   LEHPELQTFRLIMRQEQIHKLVLNMNISASLQMDYMNAQMKSFLWAGYNY
ranbp2_apis                         --------------------------------------------------
nup358_monosiga                     QARLREDSLRLWQLKEYDWRVDYIFGTSQTQVHEPRLLLQLKTLNG----
                                                                                      

ranbp2_aedes                        ---AMNHAEEGPQLEKLAARFKNEDIASTFRTVLEQCQEKLRQKPDLEPD
ranbp2_anopheles                    ---AMNHAESPGQLEQLAVRFKNEAIASEFRSTLERCQEQLRSRPDLEPD
ranbp2_tetraodon                    ---ATDYAEGNGVVEQLAAKFKTADIAESFKKVFCRCQKIMDLAGADSTS
ranbp2_danio                        -------------------PFSFADLAK----------------------
ranpb2_pan                          --------------------------------------------------
ranbp2_homo                         ---ASDYADGEAKVEQLAVRFKTKEVADCFKKTFEECQQNLMKLQKGHVS
ranbp2_canis                        ---ASDYAD-----------------------------------------
ranbp2_rat                          ---ASDYADGEAKIEQLAVRFKTKEITECFKKKIEECQQNIMKLQNGQVS
ranbp2_mus                          ---ASDYADGEAKVEQLAVRFKTKEMTESFKKKFEECQQNIIKLQNGHTS
ranbp2_monodelphis                  --------------------------------------------------
ranbp2_gallus                       --------------------------------------------------
ranbp2_bos                          ---ASDYADGEAKVEQLAVRFKTKEMADCFKKKFEECQQNLLKPQKGQDS
ranbp2_xenopus                      --------------------------------------------------
ranbp2_ciona                        ---ANNKSDGEAEVEKLSVKFKTPQIANQFKEIWDTCRHGS---------
ranbp2_celegans                     --------------------------------------------------
ranbp2_drosophila                   AVDAEGKVDTEGVLERLACRFAKEEIASEFLNTVNSCIKRAKALQGDEEN
ranbp2_apis                         --------------------------------------------------
nup358_monosiga                     ---VSDSADATKSSTVSMTREQLEVLISELKKAREQLAALRAEH------
                                                                                      

ranbp2_aedes                        QD------------------------------------------------
ranbp2_anopheles                    QD------------------------------------------------
ranbp2_tetraodon                    ASAHQMSRIQEHSRDSNPRVFLKVTADEEPLGLITIELFSHIVPKTAENF
ranbp2_danio                        --------------------------------------------------
ranpb2_pan                          --------------------------------------------------
ranbp2_homo                         LAA-------ELSKETNPVVFFDVCADGEPLGRITMELFSNIVPRTAENF
ranbp2_canis                        ---------------------------DEPLGRITMELFSNIVPLTAENF
ranbp2_rat                          LAA-------ELSKETNPVVFFDVCVDGEPLGRIIMELFSNIVPQTAENF
ranbp2_mus                          LAA-------ELSKDTNPVVFFDVCADGEPLGRIIMELFSNIVPQTAENF
ranbp2_monodelphis                  --------------------------------------------------
ranbp2_gallus                       --------------------------------------------------
ranbp2_bos                          LTA-------EFSKETNPVVFFDICADDEPLGRITMELFSNIVPKTAENF
ranbp2_xenopus                      --------------------------------------------------
ranbp2_ciona                        --------------------------------------------------
ranbp2_celegans                     --------------------------------------------------
ranbp2_drosophila                   KNDDAPEEQASS--------------------------------------
ranbp2_apis                         --------------------------------------------------
nup358_monosiga                     --------------------------------------------------
                                                                                      

ranbp2_aedes                        --------------------------------------------------
ranbp2_anopheles                    --------------------------------------------------
ranbp2_tetraodon                    RVLSTGERGFGFKNSIFHRVIPDFMCQGGDITNSDGSGGKSIYGNRFEDE
ranbp2_danio                        ---TSGEFAFGKK-------------------------GEPVY-------
ranpb2_pan                          --------------------------------------------------
ranbp2_homo                         RALCTGEKGFGFKNSIFHRVIPDFVCQGGDITKHDGTGGQSIYGDKFEDE
ranbp2_canis                        RALCTGEKGFGFKNSIFHRVIPDYVCQGGDITKHDGTGGRSIYGDKFEDE
ranbp2_rat                          RALCTGEKGFGFKNSIFHRVVPDFICQGGDITKYNGTGGQSIYGDKFDDE
ranbp2_mus                          RALCTGEKGFGFKNSIFHRVVPDFICQGGDITKYNGTGGQSIYGDKFDDE
ranbp2_monodelphis                  --------------------------------------------------
ranbp2_gallus                       --------------------------------------------------
ranbp2_bos                          RALCTGEKGFGFKSSIFHRVIPDFVCQGGDITKHDGTGGRSIYGDKFEDE
ranbp2_xenopus                      --------------------------------------------------
ranbp2_ciona                        --------------------------------------------------
ranbp2_celegans                     --------------------------------------------------
ranbp2_drosophila                   --------------------------------------------------
ranbp2_apis                         --------------------------------------------------
nup358_monosiga                     --------------------------------------------------
                                                                                      

ranbp2_aedes                        --------------------------------------------------
ranbp2_anopheles                    --------------------------------------------------
ranbp2_tetraodon                    NFDVRHTGPGILSMANRGQDTNSSQFFITLKKAEHLDFKHVAFGRVQDGM
ranbp2_danio                        --------------------------------------------------
ranpb2_pan                          --------------------------------------------------
ranbp2_homo                         NFDVKHTGPGLLSMANQGQNTNNSQFVITLKKAEHLDFKHVVFGFVKDGM
ranbp2_canis                        NFDVKHTGPGLLSMANRGRDTNNSQFFITLKKAEHLDFKHVVFGFVKDGM
ranbp2_rat                          NFDLKHTGPGLLSMANCGQNTNSSQFFITLKKAEHLDFKHVVFGFVKDGM
ranbp2_mus                          NFDLKHTGPGLLSMANYGQNTNSSQFFITLKKAEHLDFKHVVFGFVKDGM
ranbp2_monodelphis                  --------------------------------------------------
ranbp2_gallus                       --------------------------------------------------
ranbp2_bos                          NFDVKHTGPGLLSMANRGQDTNNSQFFITLKKAERLDFKHVVFGFVKDGM
ranbp2_xenopus                      --------------------------------------------------
ranbp2_ciona                        --------------------------------------------------
ranbp2_celegans                     --------------------------------------------------
ranbp2_drosophila                   --------------------------------------------------
ranbp2_apis                         --------------------------------------------------
nup358_monosiga                     --------------------------------------------------
                                                                                      

ranbp2_aedes                        --------------------------------------------------
ranbp2_anopheles                    --------------------------------------------------
ranbp2_tetraodon                    DVVRKMEELGSKGGT---------PSKKIVITDCGQL-------------
ranbp2_danio                        -LIRSVEQ------------------------------------------
ranpb2_pan                          --------------------------------------------------
ranbp2_homo                         DTVKKIESFGSPKGS---------VCRRITITECGQI-------------
ranbp2_canis                        DTVKKIESFGSPKGFEEEGVAGSQVCTVLVTTACARSFLHARGAHGGREA
ranbp2_rat                          DTVRKIESFGSPKGS---------VSRRICITECGQL-------------
ranbp2_mus                          DTVRKIESFGSPKGS---------VSRRICITECGQL-------------
ranbp2_monodelphis                  --------------------------------------------------
ranbp2_gallus                       --------------------------------------------------
ranbp2_bos                          DTVKKIESFGSPKGS---------VSRRIIITECGQI-------------
ranbp2_xenopus                      --------------------------------------------------
ranbp2_ciona                        --------------------------------------------------
ranbp2_celegans                     --------------------------------------------------
ranbp2_drosophila                   --------------------------------------------------
ranbp2_apis                         --------------------------------------------------
nup358_monosiga                     --------------------------------------------------
                                                                                      

ranbp2_aedes                        --------------------------------
ranbp2_anopheles                    --------------------------------
ranbp2_tetraodon                    --------------------------------
ranbp2_danio                        --------------------------------
ranpb2_pan                          --------------------------------
ranbp2_homo                         --------------------------------
ranbp2_canis                        AAARGVGMLRPPAPPRGATCRGAIAVDMTEEN
ranbp2_rat                          --------------------------------
ranbp2_mus                          --------------------------------
ranbp2_monodelphis                  --------------------------------
ranbp2_gallus                       --------------------------------
ranbp2_bos                          --------------------------------
ranbp2_xenopus                      --------------------------------
ranbp2_ciona                        --------------------------------
ranbp2_celegans                     --------------------------------
ranbp2_drosophila                   --------------------------------
ranbp2_apis                         --------------------------------
nup358_monosiga                     --------------------------------
                                                                    
