# Supplementary material for: Comparative Genomic Evidence for a Complete Nuclear Pore Complex in the Last Eukaryotic Common Ancestor
Source: PLoS One. 2010 Oct 8;5(10):e13241. doi: 10.1371/journal.pone.0013241 (PMC2951903; doi:10.1371/journal.pone.0013241)
Supplement: File S1 — Alignments and phylogenies. (2.39 MB ZIP) [file pone.0013241.s007.zip › Neumann_SI4/Neumann_nup_align/Nup35new.aln]

CLUSTAL X (1.83) multiple sequence alignment


nup35_creinhardtii_jgi|Chlre3|      --------------------------------------------------
nup35_volvox                        --------------------------------------------------
nup35_arabidopsis                   --------------------------------------------------
nup35_populus                       --------------------------------------------------
nup35_physcomitrella                --------------------------------------------------
Nup35_oryza                         --------------------------------------------------
nup35_mus                           --------------------------------------------------
nup35_rat                           --------------------------------------------------
nup35_homo                          --------------------------------------------------
nup35_gallus                        --------------------------------------------------
nup35_xenopus                       --------------------------------------------------
nup35_danio                         --------------------------------------------------
nup35_tetraodon                     --------------------------------------------------
nup35_ciona                         --------------------------------------------------
nup35_drosophila                    --------------------------------------------------
nup35_anopheles                     --------------------------------------------------
nup35_candidaG                      --------------------------------------------------
nup35_kluyveromyces                 --------------------------------------------------
nup35_S_cerevisiae                  --------------------------------------------------
nup35_s_mik                         --------------------------------------------------
nup35_S_kud                         --------------------------------------------------
nup35_s_baya                        --------------------------------------------------
nup35_debaryomyces                  --------------------------------------------------
nup35_pichia                        --------------------------------------------------
nup35_CandidaA                      --------------------------------------------------
nup35_apis                          --------------------------------------------------
nup35_ostreococcus                  --------------------------------------------------
nup35_monosiga                      MQSLPLQSVGLGASPLSASSPIGLLGSENGSGATKPSLAIRGHGAGPRIS
nup35_cmerolae                      --------------------------------------------------
nup35_phytophthora                  --------------------------------------------------
nup35_yarrowia                      --------------------------------------------------
nup35_spombe                        --------------------------------------------------
nup35_giardia                       --------------------------------------------------
nup35_celegans                      --------------------------------------------------
nup35_cryptococcus                  --------------------------------------------------
nup35_Encephalitozoon               --------------------------------------------------
nup35_dictyostelium                 --------------------------------------------------
nup35_trichomonas                   --------------------------------------------------
nup35_thalassiosira                 --------------------------------------------------
nup35_phaeodactylum                 --------------------------------------------------
                                                                                      

nup35_creinhardtii_jgi|Chlre3|      --------------------------------------------------
nup35_volvox                        --------------------------------------------------
nup35_arabidopsis                   --------------------------------------------------
nup35_populus                       --------------------------------------------------
nup35_physcomitrella                --------------------------------------------------
Nup35_oryza                         --------------------------------------------------
nup35_mus                           --------------------------------------------------
nup35_rat                           --------------------------------------------------
nup35_homo                          --------------------------------------------------
nup35_gallus                        --------------------------------------------------
nup35_xenopus                       --------------------------------------------------
nup35_danio                         --------------------------------------------------
nup35_tetraodon                     --------------------------------------------------
nup35_ciona                         --------------------------------------------------
nup35_drosophila                    --------------------------------------------------
nup35_anopheles                     --------------------------------------------------
nup35_candidaG                      --------------------------------------------------
nup35_kluyveromyces                 --------------------------------------------------
nup35_S_cerevisiae                  --------------------------------------------------
nup35_s_mik                         --------------------------------------------------
nup35_S_kud                         --------------------------------------------------
nup35_s_baya                        --------------------------------------------------
nup35_debaryomyces                  --------------------------------------------------
nup35_pichia                        --------------------------------------------------
nup35_CandidaA                      --------------------------------------------------
nup35_apis                          --------------------------------------------------
nup35_ostreococcus                  --------------------------------------------------
nup35_monosiga                      QSVRSTPQPVIMETVHTLHGQAPTRDPLLASPVSSLSYSEPVSPVQRWTG
nup35_cmerolae                      --------------------------------------------------
nup35_phytophthora                  --------------------------------------------------
nup35_yarrowia                      --------------------------------------------------
nup35_spombe                        --------------------------------------------------
nup35_giardia                       --------------------------------------------------
nup35_celegans                      --------------------------------------------------
nup35_cryptococcus                  --------------------------------------------------
nup35_Encephalitozoon               --------------------------------------------------
nup35_dictyostelium                 --------------------------------------------------
nup35_trichomonas                   --------------------------------------------------
nup35_thalassiosira                 --------------------------------------------------
nup35_phaeodactylum                 --------------------------------------------------
                                                                                      

nup35_creinhardtii_jgi|Chlre3|      --------------------------------------------------
nup35_volvox                        --------------------------------------------------
nup35_arabidopsis                   --------------------------------------------------
nup35_populus                       --------------------------------------------------
nup35_physcomitrella                --------------------------------------------------
Nup35_oryza                         --------------------------------------------------
nup35_mus                           --------------------------------------------------
nup35_rat                           --------------------------------------------------
nup35_homo                          --------------------------------------------------
nup35_gallus                        --------------------------------------------------
nup35_xenopus                       --------------------------------------------------
nup35_danio                         --------------------------------------------------
nup35_tetraodon                     --------------------------------------------------
nup35_ciona                         --------------------------------------------------
nup35_drosophila                    --------------------------------------------------
nup35_anopheles                     --------------------------------------------------
nup35_candidaG                      --------------------------------------------------
nup35_kluyveromyces                 --------------------------------------------------
nup35_S_cerevisiae                  --------------------------------------------------
nup35_s_mik                         --------------------------------------------------
nup35_S_kud                         --------------------------------------------------
nup35_s_baya                        --------------------------------------------------
nup35_debaryomyces                  --------------------------------------------------
nup35_pichia                        --------------------------------------------------
nup35_CandidaA                      --------------------------------------------------
nup35_apis                          --------------------------------------------------
nup35_ostreococcus                  --------------------------------------------------
nup35_monosiga                      TATGASGATQAGLVPSPPAKNGGGPAPATSTTAAAAAAARAALRASPPPG
nup35_cmerolae                      --------------------------------------------------
nup35_phytophthora                  --------------------------------------------------
nup35_yarrowia                      --------------------------------------------------
nup35_spombe                        --------------------------------------------------
nup35_giardia                       --------------------------------------------------
nup35_celegans                      --------------------------------------------------
nup35_cryptococcus                  --------------------------------------------------
nup35_Encephalitozoon               --------------------------------------------------
nup35_dictyostelium                 --------------------------------------------------
nup35_trichomonas                   --------------------------------------------------
nup35_thalassiosira                 --------------------------------------------------
nup35_phaeodactylum                 --------------------------------------------------
                                                                                      

nup35_creinhardtii_jgi|Chlre3|      --------------------------------------------------
nup35_volvox                        --------------------------------------------------
nup35_arabidopsis                   --------------------------------------------------
nup35_populus                       --------------------------------------------------
nup35_physcomitrella                --------------------------------------------------
Nup35_oryza                         --------------------------------------------------
nup35_mus                           --------------------------------------------------
nup35_rat                           --------------------------------------------------
nup35_homo                          --------------------------------------------------
nup35_gallus                        --------------------------------------------------
nup35_xenopus                       --------------------------------------------------
nup35_danio                         --------------------------------------------------
nup35_tetraodon                     --------------------------------------------------
nup35_ciona                         --------------------------------------------------
nup35_drosophila                    --------------------------------------------------
nup35_anopheles                     --------------------------------------------------
nup35_candidaG                      --------------------------------------------------
nup35_kluyveromyces                 --------------------------------------------------
nup35_S_cerevisiae                  --------------------------------------------------
nup35_s_mik                         --------------------------------------------------
nup35_S_kud                         --------------------------------------------------
nup35_s_baya                        --------------------------------------------------
nup35_debaryomyces                  --------------------------------------------------
nup35_pichia                        --------------------------------------------------
nup35_CandidaA                      --------------------------------------------------
nup35_apis                          --------------------------------------------------
nup35_ostreococcus                  --------------------------------------------------
nup35_monosiga                      SPSPGPTPASAVAEANLERHAADTRIARSARLRSQSMRQRPPSGRLLPLF
nup35_cmerolae                      --------------------------------------------------
nup35_phytophthora                  --------------------------------------------------
nup35_yarrowia                      --------------------------------------------------
nup35_spombe                        --------------------------------------------------
nup35_giardia                       --------------------------------------------------
nup35_celegans                      --------------------------------------------------
nup35_cryptococcus                  --------------------------------------------------
nup35_Encephalitozoon               --------------------------------------------------
nup35_dictyostelium                 --------------------------------------------------
nup35_trichomonas                   --------------------------------------------------
nup35_thalassiosira                 --------------------------------------------------
nup35_phaeodactylum                 --------------------------------------------------
                                                                                      

nup35_creinhardtii_jgi|Chlre3|      --------------------------------------------------
nup35_volvox                        --------------------------------------------------
nup35_arabidopsis                   --------------------------------------------------
nup35_populus                       --------------------------------------------------
nup35_physcomitrella                --------------------------------------------------
Nup35_oryza                         --------------------------------------------------
nup35_mus                           --------------------------------------------------
nup35_rat                           --------------------------------------------------
nup35_homo                          --------------------------------------------------
nup35_gallus                        --------------------------------------------------
nup35_xenopus                       --------------------------------------------------
nup35_danio                         --------------------------------------------------
nup35_tetraodon                     --------------------------------------------------
nup35_ciona                         --------------------------------------------------
nup35_drosophila                    --------------------------------------------------
nup35_anopheles                     --------------------------------------------------
nup35_candidaG                      --------------------------------------------------
nup35_kluyveromyces                 --------------------------------------------------
nup35_S_cerevisiae                  --------------------------------------------------
nup35_s_mik                         --------------------------------------------------
nup35_S_kud                         --------------------------------------------------
nup35_s_baya                        --------------------------------------------------
nup35_debaryomyces                  --------------------------------------------------
nup35_pichia                        --------------------------------------------------
nup35_CandidaA                      --------------------------------------------------
nup35_apis                          --------------------------------------------------
nup35_ostreococcus                  --------------------------------------------------
nup35_monosiga                      AQTGEAPPDSETQRRLNSPGAGLAISASPARNSRDPHTRPRPASQQSARP
nup35_cmerolae                      --------------------------------------------------
nup35_phytophthora                  --------------------------------------------------
nup35_yarrowia                      --------------------------------------------------
nup35_spombe                        --------------------------------------------------
nup35_giardia                       --------------------------------------------------
nup35_celegans                      --------------------------------------------------
nup35_cryptococcus                  --------------------------------------------------
nup35_Encephalitozoon               --------------------------------------------------
nup35_dictyostelium                 --------------------------------------------------
nup35_trichomonas                   --------------------------------------------------
nup35_thalassiosira                 --------------------------------------------------
nup35_phaeodactylum                 --------------------------------------------------
                                                                                      

nup35_creinhardtii_jgi|Chlre3|      --------------------------------------------------
nup35_volvox                        --------------------------------------------------
nup35_arabidopsis                   --------------------------------------------------
nup35_populus                       --------------------------------------------------
nup35_physcomitrella                --------------------------------------------------
Nup35_oryza                         --------------------------------------------------
nup35_mus                           --------------------------------------------------
nup35_rat                           --------------------------------------------------
nup35_homo                          --------------------------------------------------
nup35_gallus                        --------------------------------------------------
nup35_xenopus                       --------------------------------------------------
nup35_danio                         --------------------------------------------------
nup35_tetraodon                     --------------------------------------------------
nup35_ciona                         --------------------------------------------------
nup35_drosophila                    --------------------------------------------------
nup35_anopheles                     --------------------------------------------------
nup35_candidaG                      --------------------------------------------------
nup35_kluyveromyces                 --------------------------------------------------
nup35_S_cerevisiae                  --------------------------------------------------
nup35_s_mik                         --------------------------------------------------
nup35_S_kud                         --------------------------------------------------
nup35_s_baya                        --------------------------------------------------
nup35_debaryomyces                  --------------------------------------------------
nup35_pichia                        --------------------------------------------------
nup35_CandidaA                      --------------------------------------------------
nup35_apis                          --------------------------------------------------
nup35_ostreococcus                  --------------------------------------------------
nup35_monosiga                      TSRGPFAWNLPGDGQGVPPTAEPSTLTPRSPRPPENRRSVTPAGYNIRRQ
nup35_cmerolae                      --------------------------------------------------
nup35_phytophthora                  --------------------------------------------------
nup35_yarrowia                      --------------------------------------------------
nup35_spombe                        --------------------------------------------------
nup35_giardia                       --------------------------------------------------
nup35_celegans                      --------------------------------------------------
nup35_cryptococcus                  --------------------------------------------------
nup35_Encephalitozoon               --------------------------------------------------
nup35_dictyostelium                 --------------------------------------------------
nup35_trichomonas                   --------------------------------------------------
nup35_thalassiosira                 --------------------------------------------------
nup35_phaeodactylum                 --------------------------------------------------
                                                                                      

nup35_creinhardtii_jgi|Chlre3|      --------------------------------------------------
nup35_volvox                        --------------------------------------------------
nup35_arabidopsis                   --------------------------------------------------
nup35_populus                       --------------------------------------------------
nup35_physcomitrella                --------------------------------------------------
Nup35_oryza                         --------------------------------------------------
nup35_mus                           --------------------------------------------------
nup35_rat                           --------------------------------------------------
nup35_homo                          --------------------------------------------------
nup35_gallus                        --------------------------------------------------
nup35_xenopus                       --------------------------------------------------
nup35_danio                         --------------------------------------------------
nup35_tetraodon                     --------------------------------------------------
nup35_ciona                         --------------------------------------------------
nup35_drosophila                    --------------------------------------------------
nup35_anopheles                     --------------------------------------------------
nup35_candidaG                      --------------------------------------------------
nup35_kluyveromyces                 --------------------------------------------------
nup35_S_cerevisiae                  --------------------------------------------------
nup35_s_mik                         --------------------------------------------------
nup35_S_kud                         --------------------------------------------------
nup35_s_baya                        --------------------------------------------------
nup35_debaryomyces                  --------------------------------------------------
nup35_pichia                        --------------------------------------------------
nup35_CandidaA                      --------------------------------------------------
nup35_apis                          --------------------------------------------------
nup35_ostreococcus                  --------------------------------------------------
nup35_monosiga                      HMMSPTLNQEPSLSGLDRRESPPRLDSVPGRGTPSLRVVEEDVLASRQTP
nup35_cmerolae                      --------------------------------------------------
nup35_phytophthora                  --------------------------------------------------
nup35_yarrowia                      --------------------------------------------------
nup35_spombe                        --------------------------------------------------
nup35_giardia                       --------------------------------------------------
nup35_celegans                      --------------------------------------------------
nup35_cryptococcus                  --------------------------------------------------
nup35_Encephalitozoon               --------------------------------------------------
nup35_dictyostelium                 --------------------------------------------------
nup35_trichomonas                   --------------------------------------------------
nup35_thalassiosira                 --------------------------------------------------
nup35_phaeodactylum                 --------------------------------------------------
                                                                                      

nup35_creinhardtii_jgi|Chlre3|      --------------------------------------------------
nup35_volvox                        --------------------------------------------------
nup35_arabidopsis                   --------------------------------------------------
nup35_populus                       --------------------------------------------------
nup35_physcomitrella                --------------------------------------------------
Nup35_oryza                         --------------------------------------------------
nup35_mus                           --------------------------------------------------
nup35_rat                           --------------------------------------------------
nup35_homo                          --------------------------------------------------
nup35_gallus                        --------------------------------------------------
nup35_xenopus                       --------------------------------------------------
nup35_danio                         --------------------------------------------------
nup35_tetraodon                     --------------------------------------------------
nup35_ciona                         --------------------------------------------------
nup35_drosophila                    --------------------------------------------------
nup35_anopheles                     --------------------------------------------------
nup35_candidaG                      --------------------------------------------------
nup35_kluyveromyces                 --------------------------------------------------
nup35_S_cerevisiae                  --------------------------------------------------
nup35_s_mik                         --------------------------------------------------
nup35_S_kud                         --------------------------------------------------
nup35_s_baya                        --------------------------------------------------
nup35_debaryomyces                  --------------------------------------------------
nup35_pichia                        --------------------------------------------------
nup35_CandidaA                      --------------------------------------------------
nup35_apis                          --------------------------------------------------
nup35_ostreococcus                  --------------------------------------------------
nup35_monosiga                      PSSVIVGPLQPDGLVPTIPTEPRNRRSSLTRRFSSPALLEEGEDLPINRR
nup35_cmerolae                      --------------------------------------------------
nup35_phytophthora                  --------------------------------------------------
nup35_yarrowia                      --------------------------------------------------
nup35_spombe                        --------------------------------------------------
nup35_giardia                       --------------------------------------------------
nup35_celegans                      --------------------------------------------------
nup35_cryptococcus                  --------------------------------------------------
nup35_Encephalitozoon               --------------------------------------------------
nup35_dictyostelium                 --------------------------------------------------
nup35_trichomonas                   --------------------------------------------------
nup35_thalassiosira                 --------------------------------------------------
nup35_phaeodactylum                 --------------------------------------------------
                                                                                      

nup35_creinhardtii_jgi|Chlre3|      --------------------------------------------------
nup35_volvox                        --------------------------------------------------
nup35_arabidopsis                   --------------------------------------------------
nup35_populus                       --------------------------------------------------
nup35_physcomitrella                --------------------------------------------------
Nup35_oryza                         --------------------------------------------------
nup35_mus                           --------------------------------------------------
nup35_rat                           --------------------------------------------------
nup35_homo                          --------------------------------------------------
nup35_gallus                        --------------------------------------------------
nup35_xenopus                       --------------------------------------------------
nup35_danio                         --------------------------------------------------
nup35_tetraodon                     --------------------------------------------------
nup35_ciona                         --------------------------------------------------
nup35_drosophila                    --------------------------------------------------
nup35_anopheles                     --------------------------------------------------
nup35_candidaG                      --------------------------------------------------
nup35_kluyveromyces                 --------------------------------------------------
nup35_S_cerevisiae                  --------------------------------------------------
nup35_s_mik                         --------------------------------------------------
nup35_S_kud                         --------------------------------------------------
nup35_s_baya                        --------------------------------------------------
nup35_debaryomyces                  --------------------------------------------------
nup35_pichia                        --------------------------------------------------
nup35_CandidaA                      --------------------------------------------------
nup35_apis                          ------------------------------------------MPFPVNRR
nup35_ostreococcus                  --------------------------------------------------
nup35_monosiga                      DSKGYAFDMEGLTPVPATPTPEAPSTSPTIQVPEYGAYSMGGGYAGNPKE
nup35_cmerolae                      --------------------------------------------------
nup35_phytophthora                  --------------------------------------------------
nup35_yarrowia                      --------------------------------------------------
nup35_spombe                        --------------------------------------------------
nup35_giardia                       --------------------------------------------------
nup35_celegans                      --------------------------------------------------
nup35_cryptococcus                  --------------------------------------------------
nup35_Encephalitozoon               --------------------------------------------------
nup35_dictyostelium                 --------------------------------------------------
nup35_trichomonas                   --------------------------------------------------
nup35_thalassiosira                 --------------------------------------------------
nup35_phaeodactylum                 --------------------------------------------------
                                                                                      

nup35_creinhardtii_jgi|Chlre3|      --------------------------------------------------
nup35_volvox                        --------------------------------------------------
nup35_arabidopsis                   --------------------------------------------------
nup35_populus                       --------------------------------------------------
nup35_physcomitrella                --------------------------------------------------
Nup35_oryza                         --------------------------------------------------
nup35_mus                           --------------------------------------------------
nup35_rat                           --------------------------------------------------
nup35_homo                          --------------------------------------------------
nup35_gallus                        --------------------------------------------------
nup35_xenopus                       --------------------------------------------------
nup35_danio                         --------------------------------------------------
nup35_tetraodon                     --------------------------------------------------
nup35_ciona                         --------------------------------------------------
nup35_drosophila                    --------------------------------------------------
nup35_anopheles                     --------------------------------------------------
nup35_candidaG                      --------------------------------------------------
nup35_kluyveromyces                 --------------------------------------------------
nup35_S_cerevisiae                  --------------------------------------------------
nup35_s_mik                         --------------------------------------------------
nup35_S_kud                         --------------------------------------------------
nup35_s_baya                        --------------------------------------------------
nup35_debaryomyces                  --------------------------------------------------
nup35_pichia                        --------------------------------------------------
nup35_CandidaA                      --------------------------------------------------
nup35_apis                          TPLSSIIAISAFMLHSGIVALRMTALQIPQHVVLNETVRMQCNFNLDKEL
nup35_ostreococcus                  --------------------------------------------------
nup35_monosiga                      NQDGFLVYEGSSALPFLAAVMDGHGVNGRKVSGFAESTLGVEILESYRQN
nup35_cmerolae                      --------------------------------------------------
nup35_phytophthora                  --------------------------------------------------
nup35_yarrowia                      --------------------------------------------------
nup35_spombe                        --------------------------------------------------
nup35_giardia                       --------------------------------------------------
nup35_celegans                      --------------------------------------------------
nup35_cryptococcus                  --------------------------------------------------
nup35_Encephalitozoon               --------------------------------------------------
nup35_dictyostelium                 --------------------------------------------------
nup35_trichomonas                   --------------------------------------------------
nup35_thalassiosira                 --------------------------------------------------
nup35_phaeodactylum                 --------------------------------------------------
                                                                                      

nup35_creinhardtii_jgi|Chlre3|      --------------------------------------------------
nup35_volvox                        --------------------------------------------------
nup35_arabidopsis                   --------------------------------------------------
nup35_populus                       --------------------------------------------------
nup35_physcomitrella                --------------------------------------------------
Nup35_oryza                         --------------------------------------------------
nup35_mus                           --------------------------------------------------
nup35_rat                           --------------------------------------------------
nup35_homo                          --------------------------------------------------
nup35_gallus                        --------------------------------------------------
nup35_xenopus                       --------------------------------------------------
nup35_danio                         --------------------------------------------------
nup35_tetraodon                     --------------------------------------------------
nup35_ciona                         --------------------------------------------------
nup35_drosophila                    --------------------------------------------------
nup35_anopheles                     --------------------------------------------------
nup35_candidaG                      --------------------------------------------------
nup35_kluyveromyces                 --------------------------------------------------
nup35_S_cerevisiae                  --------------------------------------------------
nup35_s_mik                         --------------------------------------------------
nup35_S_kud                         --------------------------------------------------
nup35_s_baya                        --------------------------------------------------
nup35_debaryomyces                  --------------------------------------------------
nup35_pichia                        --------------------------------------------------
nup35_CandidaA                      --------------------------------------------------
nup35_apis                          LYSVKWYKDGHEFYRYVPRDVPMVQTFRVPGVDVNTHNSTERSVVLNNVN
nup35_ostreococcus                  --------------------------------------------------
nup35_monosiga                      QALSEALVNGIVSTAAKLRKSTIDARESGTTAVVCARTPDGRQLIVANVG
nup35_cmerolae                      --------------------------------------------------
nup35_phytophthora                  --------------------------------------------------
nup35_yarrowia                      --------------------------------------------------
nup35_spombe                        --------------------------------------------------
nup35_giardia                       --------------------------------------------------
nup35_celegans                      --------------------------------------------------
nup35_cryptococcus                  --------------------------------------------------
nup35_Encephalitozoon               --------------------------------------------------
nup35_dictyostelium                 -----------MNLNASSSKLNSNSNEINRQYIPSRIFSSQDKSNEDKNN
nup35_trichomonas                   --------------------------------------------------
nup35_thalassiosira                 --------------------------------------------------
nup35_phaeodactylum                 --------------------------------------------------
                                                                                      

nup35_creinhardtii_jgi|Chlre3|      --------------------------------------------------
nup35_volvox                        --------------------------------------------------
nup35_arabidopsis                   --------------------------------------------------
nup35_populus                       --------------------------------------------------
nup35_physcomitrella                --------------------------------------------------
Nup35_oryza                         --------------------------------------------------
nup35_mus                           --------------------------------------------------
nup35_rat                           --------------------------------------------------
nup35_homo                          --------------------------------------------------
nup35_gallus                        --------------------------------------------------
nup35_xenopus                       --------------------------------------------------
nup35_danio                         --------------------------------------------------
nup35_tetraodon                     --------------------------------------------------
nup35_ciona                         --------------------------------------------------
nup35_drosophila                    --------------------------------------------------
nup35_anopheles                     --------------------------------------------------
nup35_candidaG                      ------------------MTASVKQDRFSNVNLLYSIQDKYQTNQDQSFH
nup35_kluyveromyces                 -------------------MSSVFGQQAQQENRFANLQINYPQQQQQNQQ
nup35_S_cerevisiae                  ---------------MADLQKQENSSRFTNVSVIAPESQGQHE-QQKQQE
nup35_s_mik                         ---------------MVDLHNHENTSRFSNVSVIAPESQGQ---QQKQQE
nup35_S_kud                         ---------------MTVLQNQENTSRFTNVSVIAPESQGQQQGQQGQQQ
nup35_s_baya                        ---------------MTVLQNQENTSRFTNVSVIAPESQGQQQGQQGQQQ
nup35_debaryomyces                  ---------------MSTLFGQNSTSSGTAGNLFSQPLSSISNQTSNNNI
nup35_pichia                        ---------------MSSLFS----------------------QTNANGT
nup35_CandidaA                      ---------------MSTLFRGQQSTQPSLFNTSFNSASIQQQQQQQQQN
nup35_apis                          LTSSGRYRCEVSAEAPAFQTVSDHADMTVVVLPDEGPRITGGRSRYQVGE
nup35_ostreococcus                  --------------------------------------------------
nup35_monosiga                      DSRCVLGRCLGGSRYQPIPLSRDHKPSDPGERQRIQRAGGYVEPTRVRGW
nup35_cmerolae                      --------------------------------------------------
nup35_phytophthora                  --------------------------------------------------
nup35_yarrowia                      ------------------MFGQAAKRQFNGFDSQSSSTGGFGTSSTSGGF
nup35_spombe                        --------------------------------------------------
nup35_giardia                       --------------------------------------------------
nup35_celegans                      --------------------------------------------------
nup35_cryptococcus                  --------------------------------------------------
nup35_Encephalitozoon               --------------------------------------------------
nup35_dictyostelium                 IGNLSSPPHSTNSPINQMQSPSNSQTPGTPYSSYYSRSMGPYQPPSSSSS
nup35_trichomonas                   --------------------------------------------------
nup35_thalassiosira                 --------------------------------------------------
nup35_phaeodactylum                 --------------------------------------------------
                                                                                      

nup35_creinhardtii_jgi|Chlre3|      --------------------------------------------------
nup35_volvox                        --------------------------------------------------
nup35_arabidopsis                   ---------------------------------------------MSAAA
nup35_populus                       ---------------------------------------------MSLVN
nup35_physcomitrella                ---------------------------------------------MSTPG
Nup35_oryza                         ---------------------------------------------MSASR
nup35_mus                           -----------------------------------------------MAA
nup35_rat                           -----------------------------------------------MAA
nup35_homo                          -----------------------------------------------MAA
nup35_gallus                        -----------------------------------------------MAC
nup35_xenopus                       -----------------------------------------------MAA
nup35_danio                         -----------------------------------------------MEI
nup35_tetraodon                     -----------------------------------------------MEL
nup35_ciona                         --------------------------------------------------
nup35_drosophila                    --------------------------------------------------
nup35_anopheles                     --------------------------------------------------
nup35_candidaG                      SNQSN----------------------------------------LSTTG
nup35_kluyveromyces                 QQNS----------------------------------------------
nup35_S_cerevisiae                  QLEQ----------------------------------------QKQPTG
nup35_s_mik                         QQQQ----------------------------------------QKQSAG
nup35_S_kud                         QQQQPQPQPQQPQQPQQPQQPQPQ------------QQEQQQEPQKQSTG
nup35_s_baya                        QQQQPQPQPQQPQQPQQPQQPQPQ------------QQEQQQEPQKQSTG
nup35_debaryomyces                  NNNNQP-------------------------------------AWFQNPK
nup35_pichia                        VATPQP-------------------------------------TWFQNHK
nup35_CandidaA                      QQNQQPQQPQQPQQQQTQQIQQQQPQLFNTQQYYQQQQQQQQPLWLQNQK
nup35_apis                          IVRMNCTSAPSKPAALLTWFINGDQADNQYLKGPHITAVDEKGLETAVLG
nup35_ostreococcus                  ----------------------------------------MFANDAAGAD
nup35_monosiga                      GFQGPARVWRRRQQEGGLALSRSVGDFHLFEAGVVAEPELQIHAGRQYLG
nup35_cmerolae                      --------------------------------------------------
nup35_phytophthora                  --------------------------------------------------
nup35_yarrowia                      GASTGGPFGTSSTTQTQAQPSFGQQSTFG-------TSTINGNTSFGSLG
nup35_spombe                        --------------------------------------------------
nup35_giardia                       --------------------------------------------------
nup35_celegans                      -------------------------------------------------M
nup35_cryptococcus                  --------------------------------------------------
nup35_Encephalitozoon               --------------------------------------------------
nup35_dictyostelium                 SSPSSNHAFGYQDGNSNINMNTPNLNRRFGIGTSISGTNNSNNNNNNNNN
nup35_trichomonas                   --------------------------------------------------
nup35_thalassiosira                 --------------------------------------------------
nup35_phaeodactylum                 ---------------------------------------------MKGVR
                                                                                      

nup35_creinhardtii_jgi|Chlre3|      --------------------------------------------------
nup35_volvox                        --------------------------------------------------
nup35_arabidopsis                   HRTPKSGR----QSLLFQDL-ASPV-------------------------
nup35_populus                       K---SSGR----QSLFFQDL-ASPV-------------------------
nup35_physcomitrella                AAPRSASRGGKSQSLFYRDLSASPI-------------------------
Nup35_oryza                         P---DHRR---HHPPFLRDL-SSPI-------------------------
nup35_mus                           FAVDPQAPTLGSEPMMLGSPTS----------------------------
nup35_rat                           FAVDPQAPTLGSEPMMLGSPTS----------------------------
nup35_homo                          FAVEPQGPALGSEPMMLGSPTS----------------------------
nup35_gallus                        FAMDP--PPAGAEPMTLGSPTS----------------------------
nup35_xenopus                       FSMEP----MGAEPMSLGSPTS----------------------------
nup35_danio                         QS--------CIEPMTLGSPTS----------------------------
nup35_tetraodon                     QV--------GTEPMTLGSPTS----------------------------
nup35_ciona                         --------MEHSEPMMLGSPVGNP--------------------------
nup35_drosophila                    -----------MEPMNLGSPVNSPG-------------------------
nup35_anopheles                     -----------MEPMTLGSPSGSSL-------------------------
nup35_candidaG                      NYNALKSLSMLPPPSMGMATNS----------------------------
nup35_kluyveromyces                 --------------SQSLVQSS----------------------------
nup35_S_cerevisiae                  LLKGLNGFPSAPQPLFMEDPPS----------------------------
nup35_s_mik                         QLKSLNSFSSVQQTTFMEAPSS----------------------------
nup35_S_kud                         TVKSLNGFSSVQQPIFTADPSS----------------------------
nup35_s_baya                        TVKSLNGFSSVQQPIFTADPSS----------------------------
nup35_debaryomyces                  KRTIPNHLVPKRKPGFQISS------------------------------
nup35_pichia                        KRVIPNHLVPKKKPGFQIAASA----------------------------
nup35_CandidaA                      KRTIPNHLVPKKKQSFQLGTTNNNNHN----------------------N
nup35_apis                          LEFRVANKHFKRGDMKLKCLATIATVY----------------------L
nup35_ostreococcus                  RRGTPARRGRDEDARALATPRADARAR----------------------R
nup35_monosiga                      RGPGLWTRSSIARHIAYQHPLTSDVPLGLDRKLEKTLDSQDHFIVLGSDG
nup35_cmerolae                      -----------MTSTELKTPVQP---------------------------
nup35_phytophthora                  ----------------MASASR----------------------------
nup35_yarrowia                      NASLNQSQSSFFNSDVLSTPTSAN--------------------------
nup35_spombe                        --------------MSFGGSGS----------------------------
nup35_giardia                       --------------------------------------------------
nup35_celegans                      FSHLNQNTSGRHNSMDLNNSSIS---------------------------
nup35_cryptococcus                  --------------------------------------------------
nup35_Encephalitozoon               --------------------------------------------------
nup35_dictyostelium                 NNSNNNSNNNNNNNNQINNQNNDLLSIPVN------------------SI
nup35_trichomonas                   --------------------------------------------------
nup35_thalassiosira                 --------------------------------------------------
nup35_phaeodactylum                 YFYVGYVRKVRLETSLPSTFVSWVG--------------------LRFWF
                                                                                      

nup35_creinhardtii_jgi|Chlre3|      --------------------------------------------------
nup35_volvox                        --------------------------------------------------
nup35_arabidopsis                   --S---ARRGKFSSPGQAAAVSALWRENFGGSDL------PPPPMYTLDD
nup35_populus                       --S---AGKGKFSTPAQAAAVSALWRDNFGGSDL------PPPPFYTLED
nup35_physcomitrella                --TRAPASRRELGTPGQAAAAAALWRENIGGVD-------PPPPMFTLED
Nup35_oryza                         --S-----------SAVRLPPASLRRETQGSTTPP----PPPPPLLFLDD
nup35_mus                           ---PKTGANAQFLPGFLMGDLPAPVTP-------------QPRSISG---
nup35_rat                           ---PKPGANAQFLPGFLMGDLPAPVTP-------------QPRSISG---
nup35_homo                          ---PKPGVNAQFLPGFLMGDLPAPVTP-------------QPRSISG---
nup35_gallus                        ---PKPGASAQFLPGFLMGDLPAPVTP-------------QPRALSG---
nup35_xenopus                       ---PKPSAGAQFLPGFLLGDIPTPVTP-------------QPR-------
nup35_danio                         ---PKP--GAQFLPGFLMGDLPAPVTP-------------QPRSFG----
nup35_tetraodon                     ---PKLAPGAQFLPGFLMGDLPAPSTP-------------QPRVFN----
nup35_ciona                         --GHISPAGNQFLPGYLMGDPTITTTPVLNRSKPA----HPPTNLYGSPG
nup35_drosophila                    --SNQT----QYLPPFLLGDPQGITPHKNTLSPKT----GRSNISFATSP
nup35_anopheles                     --SGAAGAGPGYLPSFLMGDPP-STPRPNTLSPTR----GRSSLAYSHGL
nup35_candidaG                      --DVGTKNDMGSVSWYNNPKKKSNLHNNLSK--------RSLLLRSTGNE
nup35_kluyveromyces                 --ATNGKEEN----WYNIARKR-NIPQSVIK--------RSSKPSSSGDG
nup35_S_cerevisiae                  --TVSGELNDNP-AWFNNPRKR-AIPNSIIK--------RSNGQSLSPVR
nup35_s_mik                         --TASTELNDNP-AWFNNPRKR-AIPNSIIK--------RSIGRSLSPVR
nup35_S_kud                         --ASSAELSDNP-AWFNNPKKR-AIPNSILK--------RSAGQSLSPVR
nup35_s_baya                        --ASSAELSDNP-AWFNNPKKR-AIPNSILK--------RSAGQSLSPVR
nup35_debaryomyces                  --TSTSKKDSDDKKD--------ALGSNNSS--------QFNLLSFGTSQ
nup35_pichia                        --TSKSKKDSELGKSSSSGSSSSALFSSSND--------QFNILSFGSQL
nup35_CandidaA                      KLNSKNKNKTGKNRSNNGDLNGGDLIISNDDNDNG----QFNLLSFGSNL
nup35_apis                          QSNEESVEGDERILKAPVMESRETRAQSHTRNDLINGKILDESPLTNTLI
nup35_ostreococcus                  GDFASPVTAGRTRERDDGRAIGTMEERAGIGSATRDGARGAGERASEARG
nup35_monosiga                      VFDHLSNAQVILFLAKYQEGADFVITSNSLECHLSSQNSAKIRLKFGEKL
nup35_cmerolae                      --RRVEFAKQPLSNGTELDRLPLVEAPDSAER---------APFATAVGP
nup35_phytophthora                  ---PLAAQDDEYFPSFLTAFQSTPKADKSKESAP----------------
nup35_yarrowia                      --NNGGAPSYSLSHSQSAYDLRGASNGNSYGAGNQQMREHSAPLTPGFRS
nup35_spombe                        ------ITNRSTLKPLSVDDLRSPSPQKEYRG------------FRTSVS
nup35_giardia                       --------------------------------------------------
nup35_celegans                      ---NFGTPVEQSTPALLFGKRKATVPSSYTAS------------PLNTAS
nup35_cryptococcus                  -------MSNDWWSQTPSRYTSTPIHPTLSR-----------SQSISQST
nup35_Encephalitozoon               --------------------------------------------------
nup35_dictyostelium                 YEEPKQLKQQILSQHQQNQQQRLHQRNANIQHQQNTQNYLYNQVEQQYQQ
nup35_trichomonas                   --------------------------------------------------
nup35_thalassiosira                 --------------------------------------------------
nup35_phaeodactylum                 DYSIFGWLGTVRRLKDRCQIRGTGKPPASLSLGCGTQNRLKYDIMVSPSG
                                                                                      

nup35_creinhardtii_jgi|Chlre3|      --------------------------------------------------
nup35_volvox                        --------------------------------------------------
nup35_arabidopsis                   RSDFSPESG-IADYSAS-------PDAKSDRRT-PFQSSG--KNIVTPGK
nup35_populus                       RSEISPESG-IPDYPLS-------PDIKSHPTTSPFQSSG--REFGTPPK
nup35_physcomitrella                RIERPVDAASVADQTYRNTDSNKYMDGKSPVRTPLSNSPGGFNNYNYPDP
Nup35_oryza                         LSHHSPSPR-----------------PATPPQAAAMSPS--------PPP
nup35_mus                           -----------PSVGVMEMRSP------LLAGGSPPQPVVPAHKDKSGAP
nup35_rat                           -----------PSVGVMEMRSP------LLAGGSPPQPVVPAHKDKSGAP
nup35_homo                          -----------PSVGVMEMRSP------LLAGGSPPQPVVPAHKDKSGAP
nup35_gallus                        -----------PAVGAMDVRSP------LLAGGSPPQPVVPTHKDKSGAP
nup35_xenopus                       -----------PSLGVMEMRSP------LFSGGSPPQPVVPTHKDKSGAP
nup35_danio                         ------------LTGGAEIRSP------LLAGGSPPQPVVPTPKDKSGAP
nup35_tetraodon                     -----------LSTSFTDSPGT------LGGGGXXXXXXXXXXXXXXXXX
nup35_ciona                         LHYHGSPA---PPTGITSRTSPNSQKLTLRSPKNVNFSNVSTSKERVGAP
nup35_drosophila                    GGSSPHELNRSALSTRTLFAAQGGAHTAVGANSSTTAHGQTHS-HHQTGP
nup35_anopheles                     MSSPPDGLRHHVPHSQRYLQNPQPAQTAAAAAANQFRNESFDANSSITGP
nup35_candidaG                      NKSETSSGIHLKNNGFNLADFSKKDSSDLLQ-------------KKDNLG
nup35_kluyveromyces                 SSNDNSS----QRSGFNSVQFGTKKPTFSST-------------QPAQPT
nup35_S_cerevisiae                  SDSADVP-AFSNSNGFNNVTFGSKKDPRILKNVSPNDNNS-ANNNAHSSD
nup35_s_mik                         SDTADAPVMFSNPNGFNNVTFGSKKDPRILKNVPQCENNNNTNNNNHNSD
nup35_S_kud                         SDAADASVTFSKPNGFNNVTFGSKKDPRIPKNAFQNDGSNNANNNSHNHD
nup35_s_baya                        SDAADASVTFSKPNGFNNVTFGSKKDPRIPKNAFQNDGSNNANNNSHNHD
nup35_debaryomyces                  RKALTS-------SGTIDRTNSVGSLYDTSVGDISKYEKTLN--DTLTDD
nup35_pichia                        RKSGTVS----LANGIVDRRSSVGTLFDTTANELTRYDETFN--ETVVDD
nup35_CandidaA                      NRRVTSGSGSGISGSLLDRNTSIASLFDNSIGDLSRIDDSFIGGDNTIDD
nup35_apis                          ESPPDMEPMTLGSPAGSPMQSPGSPGTSAYLPSFLLGDTTTPAKINLTSP
nup35_ostreococcus                  APKFSSLLFASPGANRETTPSGGLCRTESLAGGGSTPRTSGGSNRYFGGG
nup35_monosiga                      NKLFRQTQKHDKCHTLSNEFFEILSLSLSHTRRTAVAVAAGMGINMSSPL
nup35_cmerolae                      ASTARTSLGVGMQHGHDASTLGLSSSRTPARNTSNTSAADWSVEGTPSAP
nup35_phytophthora                  -----------RTRSEADILYSKGKPRLTFAESLSMTRKKQQGVEIPDDS
nup35_yarrowia                      SRGAPSWTSNDRRFVPSHLSAIKQKSSFYAGDRTPERSASFTRRASTSPT
nup35_spombe                        NIPQEKKFVPSHLSHFGSSQQRRFAPEVSSPLAEPYESSSSFRLSLSSPP
nup35_giardia                       --------------------------------------------------
nup35_celegans                      APCSDIFAVSAPAVPQHLKDTPGSKSVHWSPSLVQSGEKSAAQTQNTPAN
nup35_cryptococcus                  RTRFAGDELDPEDSRAADAVKFLPSFASSQAGRVALGTSPTGGMSMSVGS
nup35_Encephalitozoon               --------------------------------------------------
nup35_dictyostelium                 LQQQQQTSSPLSAQDLNQSIYNQQPSFYNNNNQSQTPLQNNVYNNSTVAT
nup35_trichomonas                   --------------------------------------------------
nup35_thalassiosira                 -------------MSNLFASPNAINPGQSLGGLRQRHSAPTTGFASRTEP
nup35_phaeodactylum                 RSGFSFGESPPNDSPFERKSESYRDTSTTGQNALVLGNTNGSNNDENWNP
                                                                                      

nup35_creinhardtii_jgi|Chlre3|      --------------------------------------------------
nup35_volvox                        --------------------------------------------------
nup35_arabidopsis                   GKLEASPSFS----------------LLNAQQSQQVSGSPSWWSQSK---
nup35_populus                       TKSEATTSFA----------------LISGQNTQQGSPISTWWSPSK---
nup35_physcomitrella                IMSNSIFSAS----------------PPTPPQNQS-AGSPIWWSSSKDRS
Nup35_oryza                         PHRGGLFSST----------------PLRSNGSPS---PAAWWSSSREEM
nup35_mus                           PVRSIYDDIS------------------------SPGLGSTPLTSRRQAN
nup35_rat                           PVRSIYDDIS------------------------SPGLGSTPLPSRRQAN
nup35_homo                          PVRSIYDDIS------------------------SPGLGSTPLTSRRQPN
nup35_gallus                        PVRSIYDELS------------------------SPGLGSSPLTSRRAGS
nup35_xenopus                       PVRSIYDDIA------------------------SPGLGSTPLNARKTAN
nup35_danio                         PVRSIYDDLN------------------------GSAVGMSPLAARKQP-
nup35_tetraodon                     XXXXXXXXXX------------------------XXXXXXXXXXXXXXXX
nup35_ciona                         PVATLMEDFG------------------------NLDGNTGKMSDTFSRS
nup35_drosophila                    PTQGLFDSLR-------------------EQSVTPKKKNHLGMLQLQSPN
nup35_anopheles                     PTQGLFDSWRK-----EKQLLQTPMRAQQQQSGPGNNPADQTTATIGPGG
nup35_candidaG                      ATDIYNSTTD-------YPPTTSLHDWQREDE-FGIVQT------ASN--
nup35_kluyveromyces                 DIATYVESNE-------APPTKSLYDWQREDE-FGSVPT------NVNAM
nup35_S_cerevisiae                  LGTVVFDSNE-------APPKTSLADWQKEDG-IFSSKTDNIEDPNLSSN
nup35_s_mik                         LSTVVFDSNE-------APPKTSLADWQKEDG-IYVSNNDNIKDPGMTTD
nup35_S_kud                         LNAIVFDSNE-------APPKASLADWQKEDG-ILAIDSDNIEDPNLTAN
nup35_s_baya                        LNAIVFDSNE-------APPKASLADWQKEDG-ILAIDSDNIEDPNLTAN
nup35_debaryomyces                  FP--LYNNDD------DLPPSRSIYDLN------DEVLISLNKPANQHAD
nup35_pichia                        LYNTSLSYGE------DMPPTRSIHDLN------NEILISLNKPV-QQID
nup35_CandidaA                      INDDGNGNNNGDGFGNDLPPKNSMYDLSNINGSGKGTRDKNGINSDSKFE
nup35_apis                          QDTPKQLHIGHSGLTSPLSNYGTPDYRTNRQKAVFRGANTPNTSQIVTES
nup35_ostreococcus                  GPASANRGKLEER---ATPAPAPVIGGVSSRGTPLFARTETGGDDHTPGF
nup35_monosiga                      SGASTLACRATNS--SKLLPTAASPSLARTSFAAGSERSGHQGPRPAAVL
nup35_cmerolae                      ETRSWHRNWG-----------------GYGRFQRQRLSPLDSGYSTGPSV
nup35_phytophthora                  PFSYDGNYQDG-----------------------LGTRRRKNVSSSAAEG
nup35_yarrowia                      MKSSLAKAGES-----PPSGVGGSSFGTPKPSGTKKQTHTITEEELPPTQ
nup35_spombe                        SSKFGGPSFG---------------------------TPKPFLHTNRLGT
nup35_giardia                       ----------------------------------------MSKHSRKSSL
nup35_celegans                      LSFGGNSSFS-----------------------APTKPAPQSIQTSSFGG
nup35_cryptococcus                  PQGERRSPQG------------------------RLSGSVHESNSPRHTT
nup35_Encephalitozoon               ---------------------------------------------MKFHR
nup35_dictyostelium                 NSPFLNIYNQQQFQQQQQQQQQQQQQQQQQQQQQQQQQQHHLQQQQQLQQ
nup35_trichomonas                   -----------------------------------MSHGQDPNQQFLKSR
nup35_thalassiosira                 SSSNNENSHP-------------------------NNSVNGIPPFGKWGG
nup35_phaeodactylum                 LTRDSHGLRRR-------------KQNEIPLSRKSVVPPPRSSYSLGGSG
                                                                                      

nup35_creinhardtii_jgi|Chlre3|      ----MLTAEDPGSTARGATPPGRHTPQQPPLASTPPPPPPQQTLGTVALG
nup35_volvox                        --------------------------------------------------
nup35_arabidopsis                   --AGSSTEQDDK--GKGSPVEGVVQP-----GALVTLPPPREVARPEVQR
nup35_populus                       --ARSS-EHEDK--GKGSPVEGVVQP-----GALITLPPPREVARPEKHR
nup35_physcomitrella                MHDGISGRAGDK--DGGSPVSGVVQPQQQQPGGLLALEPPRDIVRPKVQR
Nup35_oryza                         AREGSPVDGVVQPQQQPSPTTASGQQSQQQKVTLITLPPPREVARPEMPK
nup35_mus                           ISLLQSPLVGAT---TPVPGQSMFSPANIGQPRKTTLSPAQLDPFYTQGD
nup35_rat                           ISVLQSPLVGVT---TPVTGQSMFSPANIGQPRKTTLSPAQLDPFYTQGD
nup35_homo                          ISVMQSPLVGVTS--TPGTGQSMFSPASIGQPRKTTLSPAQLDPFYTQGD
nup35_gallus                        FSLTQSPLVGNMPS-TPGTASSMFSPASIGQPRKTTLSPAQLDPFYTQGD
nup35_xenopus                       FSVLHTPLSGVMP---SSPASSVFSPATIGQKRKNTLSPAQMDPFYTQGD
nup35_danio                         FAGVHTPLSGLQG--TPGTVSNFFSP--VSQQRKTTLSPAQVDPFFTQGD
nup35_tetraodon                     XXXXXXXXXXXXX--------------XXXGVHQACLSPAQVDPFYSQGE
nup35_ciona                         FAVNDSHKSFHPV-----PGTPNTPNNTWGQKCISPPSPAQIDPFYTQGE
nup35_drosophila                    QSYQSSYHTNDS------FAPGAPNAINASMRALCSPLGATASPAGGLGT
nup35_anopheles                     APFNESYAQNQSGFNLSRVMSPIPVDYNQRNVSITTSPTGGGAPFGGQQQ
nup35_candidaG                      TSNYGEPNSKSYHNNSYGGLIKTPNVFDKSGQSSGYKLSSTIGKNNTDVN
nup35_kluyveromyces                 PSSNQIPLTQEYTKS-------TRNAFDRDASKS--PVKPTADQTN-DIS
nup35_S_cerevisiae                  ITFDGKPTATPSPFRPLEKTSRILNFFDKNTKTTPNTASSE-----ASAG
nup35_s_mik                         ITFDGKLTTSSSPYNGVEKTSRMFNFFDKSTKVSP-IESNE-----TLAK
nup35_S_kud                         ITLDQKLTTPFSPFKQTEKTARIFNLFDQTTKVPPNNEAPNNGLDHITID
nup35_s_baya                        ITLDQKLTTPFSPFKQTEKTARIFNLFDQTTKVPPNNEAPNNGLDHITID
nup35_debaryomyces                  AFINKDPKNFNNVFNR-----------DDALNNN----SEQTNEENLKSN
nup35_pichia                        SFINKDPKNFNNVFNR-----------DGATNED----IADVEERRASIN
nup35_CandidaA                      SFINKDPKTFDSVFNKFQEFTPILDPNNVNVNTNGFGGTSGVDEKPNTTN
nup35_apis                          HSGGPPTVELFDTVESLKTTSNQCSLSTPNQSISYNQPRLLHSSIFNDSG
nup35_ostreococcus                  LRRAIEKTHAENAAGIDARGGEEALNSWLGARGAKAIDARGAPSTTNAAF
nup35_monosiga                      AATDPPIADLFDEVSRREDTVSVVATTQQLANTSMVGHDQSMRLETDEAA
nup35_cmerolae                      RSAGGRAPPNTSWLDTETPVSSRLGAGAETTGPALARGLFTPGLRTTLDA
nup35_phytophthora                  QDEDVPPPPTMSLLDPVGFAAGSHSVDDDEAAAAAAARRTAMAARVSNYP
nup35_yarrowia                      SIYDSRGSPFSAARRGNSAGSGMRRSETFSSNPTAARKTLRATASFNHAN
nup35_spombe                        GSLIEDAPPTQSIYDFSSSRQINALNVGQSSSPFSPVSEKVYDPSFTMSG
nup35_giardia                       SSILKSNMQTHSVGFSYQNDPYSLSSRALATKAVATMDVPGQHRKLAVPE
nup35_celegans                      QAMHAPPLRSLRDKVEPAKKISRRNTFTARSTPLSTPITQRVTSRLAEAE
nup35_cryptococcus                  RARSLAQSAALSSSTANGPAPMDEDMPPTASLRDSVTESRVTTVVASNEL
nup35_Encephalitozoon               FSSLPMADFHPSLFRRKNKSEGMPEAVSETKSASIPQNTLYEEPLVSQHK
nup35_dictyostelium                 LQQQQQQQQQQLQLQQQSTPYNNQQQQNNNNNNLITPTTSNIFVQSVASQ
nup35_trichomonas                   IYFSKGPDSLAATANKHYVSSRTPEETFQHQHFHGEMPTTSKYNKDQIGL
nup35_thalassiosira                 ENASVRAPPRASLANAGKSAFMSMSGATAHQRQSAAAPSTYSETNQQALA
nup35_phaeodactylum                 MDLVPVEPRKEYSSFGGSPSTASKPDYLPSDLTSPTQGQMVVSSSNSWTN
                                                                                      

nup35_creinhardtii_jgi|Chlre3|      FEQQ--QPAYEDDWVTIFGFG-QQDVPLVLREFHRCGDILAWGFGET---
nup35_volvox                        ----------DDVWVTVFGFT-QQDVPLVLRELHNCGDIISWGFGER---
nup35_arabidopsis                   QIIP-TGNLDEEEWVTVYGFS-PGDTNLVLREFEKCGMVLKHVPGPR---
nup35_populus                       NCVP-AGNLDEEEWVTVYGFA-PGDTNLVLREFEKCGVILKHVPGPR---
nup35_physcomitrella                FRGA-TDVVEGDEWVTIFGFG-AEETNTVMREFEKCGPIVDYVSGPG---
Nup35_oryza                         DSTPSAGRVDEEEWVTVFGFL-PGDTNLVLREFEKCGIVLRHVPGPR---
nup35_mus                           SLTS--EDHLDDTWVTVFGFP-QASASYILLQFAQYGNILKHVMSN----
nup35_rat                           SLTS--EDHLDDTWVTVFGFP-QASASYILLQFAQYGNILKHVMSN----
nup35_homo                          SLTS--EDHLDDSWVTVFGFP-QASASYILLQFAQYGNILKHVMSN----
nup35_gallus                        SLTS--EDQLDDTWVTVFGFP-QASASYILLQFAQYGNILKHVMSN----
nup35_xenopus                       ALTS--DDQLDDTWVTVYGFP-QASASYILLQFAQYGNIIKHVMSN----
nup35_danio                         ALSS--EDQLDDTWITVFGFP-PASASYILLQFAQYGNILKHVMSN----
nup35_tetraodon                     SLSS--DDRLDQSWVTVFGFP-PASASYILLQFAQYGNILKHTMAS----
nup35_ciona                         ALTP--DVKLDDTWVTVFGFP-PSSASFVLQRFSQYGSILHHQMAAD---
nup35_drosophila                    SVTTGGNSRLSDFWVTIFGFP-PGAGSMVLQHFTVCGTIVDVVHAPQ---
nup35_anopheles                     QQTQVQQAAKSSNWVTVFGFP-QNAASKILSHFIGIGTIVDKQPAPQ---
nup35_candidaG                      KN-DNNSAIYSESAVIVFGYP-EYLSNQVITHFSHFGNILEDFEILR---
nup35_kluyveromyces                 RQ-KSQ-----ESAVIVFGYP-ESISNQIILHFSKFGNILEDLEVLR---
nup35_S_cerevisiae                  SK-EGASTNWDDHAIIIFGYP-ETIANSIILHFANFGEILEDFRVIK---
nup35_s_mik                         CK-EEDSSNWEDNAVIIFGYP-ESIANSVILHFSNFGEILEDFRIIK---
nup35_S_kud                         TN-AELSPDVDNNAVIIFGYP-ESIANSIILHFANFGEVLEDFKIIR---
nup35_s_baya                        TN-AELSPDVDNNAVIIFGYP-ESIANSIILHFANFGEVLEDFKIIR---
nup35_debaryomyces                  P------LQNGESAILIFGYP-ESMANQVISYFQEFGSILEEFEIT----
nup35_pichia                        P------MVHSESAILVFGYP-ESLSNQVIQHFKEFGDILEKFEVN----
nup35_CandidaA                      NNDILQNQKHYNSAIIVFGYP-ENLSIEIIKFFQSFGRILEKFDTTSTIG
nup35_apis                          LNPNTSESQGLLQWVTVFGFP-PSDMNNVLAHISSRVRIVDKHPPPHS--
nup35_ostreococcus                  TTAAVLSDSEAEHWVTVYGFS-KDEKAVVLREFQRDGDIVNFGAFNDS--
nup35_monosiga                      LEGRLPDGRHQLACVTIFGFG-LADLDLVMTEFERCGRILRRETKTN---
nup35_cmerolae                      DRSSPLQESELACWVTVFGFA-PGQQSQVLRELRSFGPVLEHRLRKG---
nup35_phytophthora                  NIHSDEWGQDKQYWVTVFGFP-SSAKSFILHQFQSVGEVVNYSSSSG---
nup35_yarrowia                      TPRKLAMGSDGNLSVVVYGFP-QHLTPSIVSHFNNFGEIMENVEPSDASF
nup35_spombe                        AP------QDSNTSVIVFGFP-PELTNQVIAEFSRFGTIISENSLTASSA
nup35_giardia                       PIDL----ASVDEWVTVYGIT-PSNLSLALHALMNFGTIMRVNYANH---
nup35_celegans                      EQPMEEEADAADTWVTVFGFQ-PSQVSILLNLFSRHGEVVSHQTPSK---
nup35_cryptococcus                  PTPPSLLPTKSTTTLYIFGPP-PNILSTLQPYLSQFGPIASYRPGPE---
nup35_Encephalitozoon               AR---------KRYVTIYGFT-PGNLNAVMDAAKSCGDILEVEYGKN---
nup35_dictyostelium                 QITQMFLDKYDKRWLTVFGFS-HDKTDLIVDELSKYGNIIEIEYPQQP--
nup35_trichomonas                   DAENIKASKDVGTWITVIGII-PGRFQEVREYFAQFGEINHFEEGPG---
nup35_thalassiosira                 IISTESDEHESSLWVVAYGFRNEAHFRALLYRLESCGGITSRRGGLSN--
nup35_phaeodactylum                 AAPHGAPEDDHGGWVLVYGYSTAAQYDEILRVFGQFGVMVQHKGSCAPG-
                                                  :   *                   :           

nup35_creinhardtii_jgi|Chlre3|      -----------------------------------------GANFMHVRY
nup35_volvox                        -----------------------------------------EANFIHVQY
nup35_arabidopsis                   -----------------------------------------NANWMHILY
nup35_populus                       -----------------------------------------EANWMHILY
nup35_physcomitrella                -----------------------------------------GANWAHIKY
Nup35_oryza                         -----------------------------------------DANWMHILY
nup35_mus                           -----------------------------------------TGNWMHIRY
nup35_rat                           -----------------------------------------TGNWMHIRY
nup35_homo                          -----------------------------------------TGNWMHIRY
nup35_gallus                        -----------------------------------------TGNWMHIRY
nup35_xenopus                       -----------------------------------------NGNWMHIQY
nup35_danio                         -----------------------------------------TGNWMHVQY
nup35_tetraodon                     -----------------------------------------PGNWMHLQY
nup35_ciona                         -----------------------------------------NGNWMHIHY
nup35_drosophila                    -----------------------------------------NGNWMYVRY
nup35_anopheles                     -----------------------------------------NGNWVHLRY
nup35_candidaG                      ---------SSTGINNNTFRLHANLNALQEGSMSTKLPIFTGEGWVKITY
nup35_kluyveromyces                 ---------GVTGNNISSATIRIRAQNKDSKIPHKKYPIFTGDGWIKITY
nup35_S_cerevisiae                  ---------DFK-------KLNSKNMSKSPSLTAQKYPIYTGDGWVKLTY
nup35_s_mik                         ---------DLK-------KLNPKNKSNSQSLATQNYPIYTGDGWVKLTY
nup35_S_kud                         ---------DFR-------KPNLKNKPCNQTSTAQRCPIYTGDGWVKLTY
nup35_s_baya                        ---------DFR-------KPNLKNKPCNQTSTAQRCPIYTGDGWVKLTY
nup35_debaryomyces                  --------KQKNTLLK------HYQTNNGSNKMHQIVPILSGRSWVKITF
nup35_pichia                        --------QKVNSLL-----------NNSSQVKGKIVPIFSGNNWVKITF
nup35_CandidaA                      SSGSTNNNNNIKEILINLAANSNNNNNNNNTITNKIVPIFSGKHWIKLTF
nup35_apis                          -----------------------------------------QSNWIHLKC
nup35_ostreococcus                  ---------------------------------------GISVNWLHVRF
nup35_monosiga                      ------------------------------------------CNWLHVQF
nup35_cmerolae                      -------------------------------------------NWMHVRY
nup35_phytophthora                  ------------------------------------------GNWLQLRY
nup35_yarrowia                      G---------------------LSTTPVKRPPPGNRPPVFAGRNWIKITY
nup35_spombe                        G--------------------------------FTPSKGPISGNWLQLTY
nup35_giardia                       -------------------------------------------HFIHVRF
nup35_celegans                      ------------------------------------------GNFIHMRY
nup35_cryptococcus                  -----------------------------------------GSNWYTVEY
nup35_Encephalitozoon               --------------------------------------------WINVLF
nup35_dictyostelium                 -----------------------------------------NCNWIYLKF
nup35_trichomonas                   -------------------------------------------NYGYIEF
nup35_thalassiosira                 --------------------------------VRKSGSSDDGNNWVAIRF
nup35_phaeodactylum                 -----------------------------------------RTNWVAVQY
                                                                                :  :  

nup35_creinhardtii_jgi|Chlre3|      QNKYGAQRALIR---NGEQLTPSLIIGVKPLDPRHRARVES---------
nup35_volvox                        QNKYGAQRALIR---NGEQLTSSLIIGVKPLDPRHRQQVAS---------
nup35_arabidopsis                   QNRSDAHKALNK---AGMMINGVVIVGVKPVDPIQKQALNE---------
nup35_populus                       QSRADAQKALSK---NGMQINGVLIIGVKLVDPMQRQALNE---------
nup35_physcomitrella                QNRYDAKKALLK---DGTLLNGSLIVGVKPLDPAQLQVLTD---------
Nup35_oryza                         QSRHDAQKALTK---HGQQLNSVLIIGVKQVDPWQRQYLNE---------
nup35_mus                           QSKLQARKALSK---DGRIFGESIMIGVKPCIDKNVMENSD---------
nup35_rat                           QSKLQARKALSK---DGRIFGESIMIGVKPCIDKNVMENSD---------
nup35_homo                          QSKLQARKALSK---DGRIFGESIMIGVKPCIDKSVMESSD---------
nup35_gallus                        QSKLQARKALSK---DGRIFGESIMIGVKPCVDKSVMENFE---------
nup35_xenopus                       QSKLQARKALSK---DGRIFGESIMIGVKPCIDKSVMEAYE---------
nup35_danio                         QSKLQARKALSK---DGKIFGEAIMIGVKPCIDKSVMESLD---------
nup35_tetraodon                     QSKLQARKALSK---DGKVFGDTIMVGVKPCIDKSVMDSSA---------
nup35_ciona                         ESRLQVKKAMSR---NGKVVGTNVMIGVVPCIDVEIMSRFN---------
nup35_drosophila                    SSRIESDKALNY---NEKIIAGNVMVGVSRCTDRSVIDKEN---------
nup35_anopheles                     SSRLECDRALNY---NGRIISEGLMIGVQYCNDPAILGKEN---------
nup35_candidaG                      DSPTSALRALKE---NGTVFTG-HLIGCIPYSKSAVEQLALISVDKSDDI
nup35_kluyveromyces                 DSPSAALRALQE---NGTVYGG-CLIGCVPYSKTAVEQLASCKIDKTDDI
nup35_S_cerevisiae                  KSELSKSRALQE---NGIIMNG-TLIGCVSYSPAALKQLASLKKSEEIIN
nup35_s_mik                         NSELSKSRALQE---NGIIMNG-TLIGCVSYSPAALKQLASLTKSMGTKG
nup35_S_kud                         DSQAPKTRALQE---NGIIMNG-TLIGCVSYSPAALNQLASLNNSENITN
nup35_s_baya                        DSQAPKTRALQE---NGIIMNG-TLIGCVSYSPAALNQLASLNNSENITN
nup35_debaryomyces                  DNPASAIDALQE---NGCVFNG-VLLGVIPFSKDAIEKLQKRKLEEGED-
nup35_pichia                        DNPASAVDALQE---NGVVFNG-VLLGVIPYSKNAIEKLQKRKLTDSED-
nup35_CandidaA                      DNPNSALQALQE---NGNVFNG-SIIGVVPYHKSIIEKLENRKIFINDND
nup35_apis                          ASELEAQRALAC---NGNIVSGSIMIGVIPCTDEGRLSKSP---------
nup35_ostreococcus                  ATKESARRALRR---NGQNISG-IMVGVKELDAKSRADVGAG--------
nup35_monosiga                      DDQLSAQRALSK---HGMVLSARLMVGVQPCLDEEFLRNAVE--------
nup35_cmerolae                      ESPLQAQAACSR---SSRLLNDVTMIGIVPCTEPETILHEYAH-------
nup35_phytophthora                  HTRLQAEKALSY---DGRTLANNIMIGVKKCYPSDRDANALD--------
nup35_yarrowia                      DNKASVIRALAE---DGTQFAGQYVIGCKPYTPSQMRDFDAISASMLDSH
nup35_spombe                        AEPSSAAKAVLS---NGMLINDSFMVGCIYSPAEAKEHVPKTLRNSNKDL
nup35_giardia                       RDALSAQAAVSA---RVICLSKISIIGLIPCLVKDLDNDIT---------
nup35_celegans                      SCVTHAQQAISR---NGTLLDQDTFIGVVQCTNKDVINGSASG-------
nup35_cryptococcus                  TTPLGAAYALRR---HGEILGGQWMIGFKVGIGGAMEGIGS---------
nup35_Encephalitozoon               DNEDSIKRCLKL---NTAVVEDEIVGAFRQGG------------------
nup35_dictyostelium                 ESEYSSIDLLKK---NGLILGN-CMIGIVPCKEKIRNESDP---------
nup35_trichomonas                   ASSKSAKTPLDKSQTDPLIITKSYIVSVAPGRLKPHYISKID--------
nup35_thalassiosira                 ESPLAAQKALCQDGSFVSVGGSTMVIGVMALSDSAAKLGIN---------
nup35_phaeodactylum                 ASRLEAEKALCH---QHLPLADGVFCGVKKLDGNDPILLHT---------
                                                            . .                       

nup35_creinhardtii_jgi|Chlre3|      -------------------------------------------LAEG---
nup35_volvox                        -------------------------------------------LQEG---
nup35_arabidopsis                   -------------------------------------------RLNN--Q
nup35_populus                       -------------------------------------------RINN--Q
nup35_physcomitrella                -------------------------------------------KREH--P
Nup35_oryza                         -------------------------------------------KTNENFQ
nup35_mus                           -------------------------------------------RGVLSSP
nup35_rat                           -------------------------------------------RGVLSSP
nup35_homo                          -------------------------------------------RCALSSP
nup35_gallus                        -------------------------------------------RSSASSM
nup35_xenopus                       -------------------------------------------KVTTPSV
nup35_danio                         -------------------------------------------KGSTSS-
nup35_tetraodon                     -------------------------------------------TVSSPHC
nup35_ciona                         -------------------------------------------ERTPLKP
nup35_drosophila                    -------------------------------------------IGS--VP
nup35_anopheles                     -------------------------------------------EGNEYSD
nup35_candidaG                      GSIDLGQINKSVNEDSRNKGSNGKVYPSLGSVDHIEPINGRQKEANMKSF
nup35_kluyveromyces                 GEIPFSLSMKPNGPESS------------------DIQNGTQESADNNKH
nup35_S_cerevisiae                  NKTSSQTSLSSKDLSNYRK------------------TEGIFEKAKAKAV
nup35_s_mik                         NKTGSDTNLNMNDPNSYRK------------------TENFFERARTTAA
nup35_S_kud                         NVTGLKSNSSSNDFSNYIK------------------TEGFFENAKTIAA
nup35_s_baya                        NVTGLKSNSSSNDFSNYIK------------------TEGFFENAKTIAA
nup35_debaryomyces                  ---IGGG----------------------------FEYQLSSFDKSKK--
nup35_pichia                        ---IGGGNIDL----------------------STLNVNLNEEKDDTK--
nup35_CandidaA                      STIMGEGNLDIPLDKVNQIINQQSKLVS--TPGGTLNKNNNNSNNNIIGE
nup35_apis                          --------------------------------------------------
nup35_ostreococcus                  --------------------------------------------------
nup35_monosiga                      --------------------------------------------------
nup35_cmerolae                      -------------------------------------------KALSDRV
nup35_phytophthora                  --------------------------------------------------
nup35_yarrowia                      DASMMDSDYQDS-------------------------PIKSKFPQTQQQN
nup35_spombe                        EMTDASSSE---------------------------TSMSIPVHADAHFQ
nup35_giardia                       --------------------------------------------------
nup35_celegans                      ----------------------------------------IVARSSNIAA
nup35_cryptococcus                  ------------------------------------------------IP
nup35_Encephalitozoon               --------------------------------------------------
nup35_dictyostelium                 --------------------------------------------------
nup35_trichomonas                   --------------------------------------------------
nup35_thalassiosira                 --------------------------------------------------
nup35_phaeodactylum                 --------------------------------------------------
                                                                                      

nup35_creinhardtii_jgi|Chlre3|      ------------------PDAAGAAFRPK------PVPERPYRVEATVGQ
nup35_volvox                        ------------------PDGPAQAYRPK------LVPERPYRVEMVTGQ
nup35_arabidopsis                   GFMPLPPPSSTR-------NTARPLSRPQ------YLQNGS-AFSPQPSG
nup35_populus                       GFMTLPPPSSTRTP---DSNALRASPRPH------YLQNGS-TSARQ-SG
nup35_physcomitrella                ASMTLPPRSTSWGA---ANASGHVSQRPY------YVQR---TESGNRSA
Nup35_oryza                         VGATDPFPSQHVAP---SSFTTRNALAPLPS---NSMPNGIGNGSGRGAS
nup35_mus                           SLAFTTPIRTLGTPTQSGSTPRVSTMRPLAT----AYKASTS-DYQVISD
nup35_rat                           SLAFTPPIRTLGTPTQPGSTPRVSTMRPLAT----AYKASTS-DYQVISD
nup35_homo                          SLAFTPPIKTLGTPTQPGSTPRISTMRPLAT----AYKASTS-DYQVISD
nup35_gallus                        PSVFTPPSKIVGTPVQPANTTKISTMRPLAT----AYKASTS-DYQVVSD
nup35_xenopus                       SSVFTPPVKCIGTPTQSAGTPRAASMRPLAA----TYKTPASADYQVVTD
nup35_danio                         -SVFTPPVKAPCTPSHPLSTPR-SVMRPLSA----AYKASSS-DYQVVSD
nup35_tetraodon                     SSSTVQQFTSR------------STIRPLSA----SYRSSSS-DYQVVTD
nup35_ciona                         MSNNTPLTHPSISRISTPTTPKPPSIRPLTA----AYNASTS-DTKVVSE
nup35_drosophila                    NAEIGDP------------PTSPSAIRPFSQ----QSYKLARKDNIISPQ
nup35_anopheles                     AQGVSSP------------DKPLWRVRSLMN----MSYSAMQDPQAVISA
nup35_candidaG                      GTPIINNNQQYLDHSIMAHPRHKLDIQDGK--SL-FVHNS--SHHKTQFL
nup35_kluyveromyces                 G---------------FTFSTRKLDVKDGK--QL-FVHNANPPHGGPNFL
nup35_S_cerevisiae                  TSKVRNAEFKVSKNSTSFKNPRRLEIKDGR--SL-FLRNRGKIHSG--VL
nup35_s_mik                         TLKVRNSEFKVSKNSSSFKNPRKLEIKDGR--SL-FLRNRGKIHSG--VL
nup35_S_kud                         TPKTRNSEFKVSKNSSSFKNSRKLEIKDGR--SL-FLRNRGKIHSG--VL
nup35_s_baya                        TPKTRNSEFKVSKNSSSFKNSRKLEIKDGR--SL-FLRNRGKIHSG--VL
nup35_debaryomyces                  ----GDNTVTGESNDIQGSYITRLDIRDGS--GL-FLQP--NSTDPTKSE
nup35_pichia                        ----KSNTAAPNAQANPTTYTTRLDVKDGS--QF-FLKA--DGDQLKNNN
nup35_CandidaA                      TIPTSSTTTTTTTTTGGGSLYNRLDIKPISKDQI-FLKDNLNSSSTTTNT
nup35_apis                          -----------------EYSTPRTPIRIQSARPLAVGYNQNLSSQSVRSP
nup35_ostreococcus                  -----------------GSGEGRLSRNASVR-----------RVAPMRDG
nup35_monosiga                      -------SRSRTEMGVLSTPVRKTPIRDLSARSRVTAGAGFEPQGQTSGP
nup35_cmerolae                      QSAQRAPATTLLSQTASSMESGQKSWISAPN-----RSQYPETELGTGDK
nup35_phytophthora                  ------------------ETPVSSYFGAQAR---QSLGSRNLEVDPIDTD
nup35_yarrowia                      TSLYPNPSASASVSSSERSLPRTTSLPALNGAKRLEIRDGTNTVFKQPSS
nup35_spombe                        SQSGLGKKVIVQHKNDIFKSSQKHQPRNWLFHYLFGFGSTEPIDEEEKSK
nup35_giardia                       ------------------------------------LCHELDLPPYVLTK
nup35_celegans                      AANRSASMYNSFVENDMADQSVNHNENSVLNSSNVFDANNSLNSSRISVR
nup35_cryptococcus                  GEGDVQGSSSQVPPPTVGTPIRVQHKEILRPKVVQPVVAKAAVKSGNEYA
nup35_Encephalitozoon               ---------------------------------------------GIIED
nup35_dictyostelium                 ----------------IKAQPSQLGDHSLKTIEKKYHPARSDYDPQSFSN
nup35_trichomonas                   --------------------------------------DNNEKINYSSFT
nup35_thalassiosira                 ------------------INGTRSNDATHSDTLAHELNREEDIMLCNGGD
nup35_phaeodactylum                 -----ADTALSTLWSRNSGVPESKGTSSNARVGILEEKDVLLETDREQGD
                                                                                      

nup35_creinhardtii_jgi|Chlre3|      ARVPQPSR-----------------GVLGRVYEFVLGM----
nup35_volvox                        -RIPQQNR-----------------SVLTRMYEFVLGV----
nup35_arabidopsis                   GAMASPSK-----------------SMVSKFFDLMFGV----
nup35_populus                       GVIASPAK-----------------SMVSKIFDVMFGI----
nup35_physcomitrella                GVLATPAK-----------------STVSKFVDFVFGM----
Nup35_oryza                         GAIASPTK-----------------SVLSKVMDLMFGL----
nup35_mus                           RQTPKKDE-----------------SLVSRAMEYMFGW----
nup35_rat                           RQTPKKDE-----------------SLVSRAMEYMFGW----
nup35_homo                          RQTPKKDE-----------------SLVSKAMEYMFGW----
nup35_gallus                        RQTPKKDE-----------------SIVSKAMEYVFGW----
nup35_xenopus                       KPAPRKDE-----------------SIVSKAMEYMFGW----
nup35_danio                         QQTPKKDE-----------------SFVSKAMEYMFGW----
nup35_tetraodon                     RQTPRKDD-----------------SFVSKAIEYMFGW----
nup35_ciona                         TRTPQKTS-----------------GLVTKAMDYLFG-----
nup35_drosophila                    KDVPQKSS-----------------GLMDKAMDLIFGW----
nup35_anopheles                     PPVQKRAN-----------------GIVNKAMDLFFGW----
nup35_candidaG                      DNIEKKIK-----EKE--ANKNESGSWSGRLTNWVFGWDNI-
nup35_kluyveromyces                 RNLENKLR-----EQEQHGNNQQPTNLIGRVNNWLFGWNDL-
nup35_S_cerevisiae                  SSIESDLK-----KREQASKSKK--SWLNRLNNWLFGWNDL-
nup35_s_mik                         SSIESDLK-----KREQTGRNKK--SWLNRLNNWLFGWNDL-
nup35_S_kud                         SSIESDLK-----KREQEGRHKK--GWLNTLNNWLFGWNDL-
nup35_s_baya                        SSIESDLK-----KREQEGRHKK--GWLNTLNNWLFGWNDL-
nup35_debaryomyces                  A----------------DKKKEENLGFVGKIFRYFFGFNEL-
nup35_pichia                        N----------------NKAKDEKLGLLGSVTRYIFGFHEL-
nup35_CandidaA                      NGGDSQNGGNNDGNKTINNNNKEKLGVWGNLSKYIFGFHDL-
nup35_apis                          ENVPQKST-----------------GLVSKAMEYMFGW----
nup35_ostreococcus                  ISLQPRQR-----------------TTWDKVVQFIFGA----
nup35_monosiga                      VPATPQPS-----------------SYMKSLRDYVLGW----
nup35_cmerolae                      PALPPAPK----------------RSLLGRLVDTMLNW----
nup35_phytophthora                  IMLPPRRR----------------QDICSRLLSYLFNW----
nup35_yarrowia                      KTITNPKVKKTG----LAEKTGWLSWTAKRAEELIFGYEV--
nup35_spombe                        TASDNTSLQTS-----------LFGKIVQVVLHTLFGF----
nup35_giardia                       KTPPVVSN-----------------GILERIINWFATLLKSD
nup35_celegans                      SGVGMRPLAADQRTNGTPSVRKAPDGLLNKFWNTIGLN----
nup35_cryptococcus                  WDEPEGSG-----------------GWTGWVSERLFGR----
nup35_Encephalitozoon               RDIFVRKK-----------------GVFTSIMEYLFGD----
nup35_dictyostelium                 NNALGTPS---------------RPSFFSKVSEYVFGST---
nup35_trichomonas                   KESKSREK----------------VSFLEAIKNALIGE----
nup35_thalassiosira                 DTVKSGLD-----------------SLCGKVLAWFFLWE---
nup35_phaeodactylum                 GNLPPRTIG-----------------ICERFARWVLAIED--
                                                                      .       
