# Supplementary material for: Comparative Genomic Evidence for a Complete Nuclear Pore Complex in the Last Eukaryotic Common Ancestor
Source: PLoS One. 2010 Oct 8;5(10):e13241. doi: 10.1371/journal.pone.0013241 (PMC2951903; doi:10.1371/journal.pone.0013241)
Supplement: File S1 — Alignments and phylogenies. (2.39 MB ZIP) [file pone.0013241.s007.zip › Neumann_SI4/Neumann_nup_align/nup37new.aln]

CLUSTAL X (1.83) multiple sequence alignment


nup37_gibberella                    -MGSISAPRIRRTAQNTQFTYNLSRRVNDIQTYPVYSPQGATILIYGHEN
nup37_neurospora                    -----------MEVEDVLIQYPLKSRVYDIKTYPVQTAQGSTVLIYGHEN
Nup37_magnaporthe                   -MAAQSAPRVRRTAQNTQYTYNLNRRAHDVKTYPVLSPQGATILLYGHEN
nup37_anopheles                     ---------MDNKGSPPTHSISLPEQIITFELSSYEW--SQNLVCIALMD
nup37_drosophila                    ---------MRS-VIEPDHSIQLNEAIYCYDICTNDF--AYNLIAVAFRK
nup37_mus                           --------MKQDATRNAAYTVDCEDYVHVVEFNPFESGDSGNLIAYGGSN
nup37_rattus                        --------MKQDVTRNAAYTVDCEDYVHVVEFNPFESGESGNLIAYGGSN
nup37_homo                          --------MKQDASRNAAYTVDCEDYVHVVEFNPFENGDSGNLIAYGGNN
nup37_gallus                        --------MKQDSLRNAAYTVDCEDYVHVIKFNPFDSGDACSLIAYGGNN
nup37_xenopus                       --------MKQDSASNATYTVDCEDYVHVVEFNPFDSGEAGSLLAYGGIS
nup37_tetraodon                     --------MQADTTHIPTYTVSCEDYVHVVEFSPFSSGTPSSLLAYGGNQ
nup37_danio                         --------MPDDTVRSATYTVPCEDYVHVVEFSPYDCGSPASLLAYGGNK
nup37_ciona                         --------MYDN-------VIHTDGFVSAIEFCPYES--ATKLLAYSSAE
nup37_apis                          --------MDEALTTPPTFQLHFSKQIYCVELSPYEW--SQHLICIALAE
nup37_asper                         MPSFPSRPLVRARDDGLQLSFQLPHRVYTAQGYPIPAPNGSSVVVYGYED
nup37_pombe                         -----------MTLSSNQYQLPLNVRPYTTTWCSQSP-SCSNLLAIGHDT
nup37_yarrow                        --------MSELLNNTPKKMNESIISGVSSDPSRLEFSLQSPALCLAWNE
                                                                               :  .   

nup37_gibberella                    GVTIAWRGGKRFKTVKKAPQPEKQ----NGATDD---SIMIID-SDDDEP
nup37_neurospora                    GVALIWRGGRKLKTSKKGAGAAQN----GGKPED---AVMIID-SDDESP
Nup37_magnaporthe                   GLTIVWRGGRRLKAPKKDSEEKKDNRNGGASADD---SVMIIDLSDDDTP
nup37_anopheles                     --------------------------------------KLILG-------
nup37_drosophila                    --------------------------------------HLSLL-------
nup37_mus                           --------------------------------------YVVVG-------
nup37_rattus                        --------------------------------------YVVVG-------
nup37_homo                          --------------------------------------YVVIG-------
nup37_gallus                        --------------------------------------YVVVG-------
nup37_xenopus                       --------------------------------------YVVIA-------
nup37_tetraodon                     --------------------------------------YVVVG-------
nup37_danio                         --------------------------------------YVVVG-------
nup37_ciona                         --------------------------------------YLHIC-------
nup37_apis                          --------------------------------------EIVIG-------
nup37_asper                         GLKVIWRGGRSFSNKKLQTKQEKQQKP-SRNNDD---AVMIID-SDDESM
nup37_pombe                         G--------------------------------ITIY-------------
nup37_yarrow                        D-------------------------------------SLVYG-------
                                                                                      

nup37_gibberella                    PAKSKAASQYEDKPQF--EDEVE--DSPYPEIVQTLDLALGTAILKVAVM
nup37_neurospora                    ---AIPATPFVDKPEF--DDTVTTDASSLADIVQTLDLAFGTAVHHIAVL
Nup37_magnaporthe                   ----APAKPFEDRPEF--EDADPTETSPSIDTVQTLDLAFGSAVRHIAVL
nup37_anopheles                     ------SVRFPEES-----ENECFEWNQLKEIHHKSRP------HSVAFA
nup37_drosophila                    ------LVGLPEES-----GEFGYTRLQDMDLGEKEQRS----VSALAFS
nup37_mus                           ------MCTFQEEE----TDIEGIQYKTLRTFHHGVR------VDGIAWS
nup37_rattus                        ------MCMFQEEG----TDTEGIQYKTLRTFHHGVR------VDGIAWS
nup37_homo                          ------TCTFQEEE----ADVEGIQYKTLRTFHHGVR------VDGIAWS
nup37_gallus                        ------TCRFQEED----AEVEGIQYKTLRTFHHGIR------VDAIAWS
nup37_xenopus                       ------SCRFQEED----STVEGIEFKTLKTFHHGER------VVAIAWS
nup37_tetraodon                     ------TCLFQEED----SEVEGVEFNVLRAFHHEVR------VDALAWS
nup37_danio                         ------TCRFKEED----AEVEGVEFNSLQVFMHGVR------VDAIAWS
nup37_ciona                         ------SVTFQHEEQS--SQQEKQPVRSVVTHHEHLKKYSQDGITSISWS
nup37_apis                          ------TIKFQDED----EAVEDIAYKPIRTFRHDTR------PHAIAWS
nup37_asper                         ADTQKAEEPVADTYEFEDEDPEVDPAEPYEGVLRQIDIPLGSRVINIAVP
nup37_pombe                         -------CASEEQT----PGSTGLTLQELFTIQTGLPTLHLSFSSSCSYS
nup37_yarrow                        -------------------YNQGVTVLTRKPVVLGNAFASEWSFLSVEYH
                                                                                      

nup37_gibberella                    PMTPTPAEDAAWGGAKVLTDKMVFAVSCVTNDVYVITLPLTPPSPESKAR
nup37_neurospora                    PMPTCTAQDEAWNGAQILKEKLVFAVTCANGDVFVVTLPLTPPSNESKAR
Nup37_magnaporthe                   PTPHCAAEDASWSGVELLKHKMVFAVTCLTAEVFIVTLPLTPPSHESKAR
nup37_anopheles                     PE----------TSLAVVPKKVVLASAGSDYKIRIFQSDLDQS-------
nup37_drosophila                    PD----------TSLNCTPNNVTLCAANGS-QLKLYRTDLGQF-------
nup37_mus                           PE----------TKLDSLPPVIKFCTSAADLKIRLFTSDLQDK-------
nup37_rattus                        PE----------TKLDSLPPVIKFCTSAADMKIRLFTSDLQDK-------
nup37_homo                          PE----------TRLDSLPPVIKFCTSAADMKIRLFTSDLQDK-------
nup37_gallus                        PE----------TRLDALPPQIRFCTAASDRKLRLFTSDLQDK-------
nup37_xenopus                       PE----------TRCDALLPLLRFATAAGDKKIRIFTSDFQDK-------
nup37_tetraodon                     PE----------SRLDRLP-IIRFCTAAADRKLRLLTSDLQEK-------
nup37_danio                         PE----------THLDKLPPVIRFSTAAADRKIRLWTSDLQNS-------
nup37_ciona                         PS----------SSMKYLPRCGKLALGLLNSKVIILTTDFKEE-------
nup37_apis                          PE----------TSLSVVPRVLIFCVAGADFKIRLYSSDMNDN-------
nup37_asper                         RVLPETARSSLDPFPAILDQLIIVSAICADYSTRVVTVPLTPPHPTQTDI
nup37_pombe                         EN----LHDGDGNVNSSPVYSLFLACVCQDNTVRLIITKNETI-------
nup37_yarrow                        MG---------LACELIATCGAFVAVGHDDNTISLINTAEEDA-------
                                                           ..         :               

nup37_gibberella                    PELRSDLLAGKAGSGAWGESLILLGGQ---NKHSEGIAINLIMP------
nup37_neurospora                    PALKHSLLAGNAGKGAWGETLTLLAGQ---RKPSEGVAITLVKEQP----
Nup37_magnaporthe                   PELKRDLMSGVAGRGFWGETISSLGGQ---AQYSDALAITLAKDQNPTVA
nup37_anopheles                     ------------------DTVQLLEGH---SSYVNHVSWDP-DGEF----
nup37_drosophila                    ------------------TSLQVLRGH---GDYVNDVSWVC-DGEL----
nup37_mus                           ------------------NEYKVLEGH---SDFINDLVFHPKEGQE----
nup37_rattus                        ------------------NEYKVLEGH---SDFINDLVFHPREGQE----
nup37_homo                          ------------------NEYKVLEGH---TDFINGLVFDPKEGQE----
nup37_gallus                        ------------------NEYKTFDGH---SDYVNDLVFAPREGQE----
nup37_xenopus                       ------------------NEYKVIEGH---SGYINDLVFCSPEGTD----
nup37_tetraodon                     ------------------HEVKVMEGH---TSYINHLIFEPTEGKQ----
nup37_danio                         ------------------CDVKVMEGH---TSYINHLVFEPAEGKQ----
nup37_ciona                         ------------------TTHTTLEGH---KSGVNSVAFEPLEGNK----
nup37_apis                          ------------------TVY-EMEGH---KDYINSICYET-EGEI----
nup37_asper                         AALG-------------IQTFAIGGGFS-HQELPQGVSITFTYQES----
nup37_pombe                         ------------------ITQHVLGGKSGHHNFVNDIDIADVYSADN---
nup37_yarrow                        -----------------IERTDVKRGH---YDFVNGIDVNLDGMVA----
                                                             *        : :             

nup37_gibberella                    ----TATERPGTKPRVVVASHSREASGVVRLWDVPLDASDKPS------K
nup37_neurospora                    -GSESSQGRKGSVTRVVVAAHTREASGTLRFWDVPLDATPGTT------A
Nup37_magnaporthe                   GRSKTTGSSSSSTARVIVAAHSRQATGVLRLWDVTVGHKRGGS------Q
nup37_anopheles                     -----------------LASCSDDNS--CVLWKCKEDYSQ----------
nup37_drosophila                    -----------------LASVSDDFT--CRFWTTTGGGEN----------
nup37_mus                           -----------------LASVSDDHT--CRIWN--LEGKQ----------
nup37_rattus                        -----------------IASVSDDHT--CRIWS--LEGKQ----------
nup37_homo                          -----------------IASVSDDHT--CRIWN--LEGVQ----------
nup37_gallus                        -----------------VASVSDDHT--CRVWD--LEGNE----------
nup37_xenopus                       -----------------IASVGDDHT--CRIWD--LDGKQ----------
nup37_tetraodon                     -----------------IASVSDDHT--CRVWD--LDGKE----------
nup37_danio                         -----------------IASVSDDHT--CRVWD--LDGNE----------
nup37_ciona                         -----------------LASVSDDNT--CRIWDS-VNESI----------
nup37_apis                          -----------------LASVSDDHT--CKLWAVKENEKC----------
nup37_asper                         ----DPQQGGEGRWDLLVATHSAESSGLLVIHRIPITEDKKTTNKVYRLS
nup37_pombe                         -----------RLAEQVIASVGDDCT--LIIWRLTDEGPI----------
nup37_yarrow                        -------------------SVGDDRQ--LLIYSDKLEVVH----------
                                                       :   :      .                   

nup37_gibberella                    T-VDPFQTEYLPNPLTSISFNPT-----HTTQLLAVSALHGVRVYDFARP
nup37_neurospora                    R-VEPFQTEYLPSPLGGISFNPL-----HVTQLLVVDPAHAVRIYDYSIP
Nup37_magnaporthe                   RPAEPFQTDFLPSPLTGISFNPT-----HTTQLLTVASPQAVRIYDYAVP
nup37_anopheles                     -----GPSFFFGSAVQSAKWHPE-----ESGHLLIAEKCGAIHLYKVHM-
nup37_drosophila                    -----VITFGLSSAGMSVKSHPE-----DPNKVLVAEKKGIIHLYNVTL-
nup37_mus                           -----TAHFLLHSPGMSVCWHPE-----ETFKLMVAEKNGTIRFYDLMA-
nup37_rattus                        -----TAHFLLHSPGMSVCWHPE-----ETFKLMVAEKNGTIRFYDLMA-
nup37_homo                          -----TAHFVLHSPGMSVCWHPE-----ETFKLMVAEKNGTIRFYDLLA-
nup37_gallus                        -----KAHFVLRSPGMSVCWHPE-----EAFKLMVAEKNGTIRFYDLIT-
nup37_xenopus                       -----IAMFILRSPGMSVAWHPE-----GAFKLMVAEKTGTIRFYDLTT-
nup37_tetraodon                     -----NIILRLRSPGISVCWHPE-----EAFKLMVAEKKGTIRFYDLLT-
nup37_danio                         -----TTSFRLRSPGVSVCWHPE-----DNCKLMVAEKKGTIRFYDLVT-
nup37_ciona                         -----LHVLCLQHAGINVCWNRL-----EPDVLMVAELSGSIRFYSLDE-
nup37_apis                          -----ISTFYLTSPGMSVHFHFE-----KSGKLLVGEKNGLIHMYDVRS-
nup37_asper                         AEDVESKRRYLPSPAQNIAFNPSSYPAARHSTLLVSFHSGCVKVYSCFST
nup37_pombe                         -----LAGYPLSSPGISVQFRPS-----NPNQLIVGERNGNIRIFDWTLN
nup37_yarrow                        -------KIKLDGAGRAVKFQED-----GGPHLVVLEGSNRLNVYDWEKG
                                              :  .      .           ::       :..:.    

nup37_gibberella                    SFAD-------TDAT-GPFPVQGSWLLSMYQPFAR---PSSIRKPVIDAV
nup37_neurospora                    SLPS-------DDTSEGPFPTQGSWLISLYQPFARGTDMSTSRKPVVGAE
Nup37_magnaporthe                   SIP--------MDEAEGPLPAQGSWLLSLYPPFIRGSGLSTARKPIVAAS
nup37_anopheles                     ---------------------KTSMLS-----------VETDTNPLSYAD
nup37_drosophila                    ---------------------KQTVIS-----------VESPKFPLMSAD
nup37_mus                           ---------------------QQAILS-----------LQSEQTPLMSAH
nup37_rattus                        ---------------------QQAILS-----------LQSEQTPLMSAH
nup37_homo                          ---------------------QQAILS-----------LESEQVPLMSAH
nup37_gallus                        ---------------------HQAILS-----------LECEQTPLMSAD
nup37_xenopus                       ---------------------HQAILS-----------LESVQVPLMSAD
nup37_tetraodon                     ---------------------QQAILS-----------LDCGQLPLMSAD
nup37_danio                         ---------------------QHAILS-----------LDSGQVPLMSAD
nup37_ciona                         ---------------------ENEAPLPLKW-------LHCGRGNLTAAD
nup37_apis                          ---------------------QQAIMS-----------LDTDIVPLMSID
nup37_asper                         RPSKSSRRAVAAQNDYETLKTEGEWLISLYPGFEQPLSNLPRRKSITSAE
nup37_pombe                         LSAE--------ENSQTELVKNPWLLTLNTLPLVNTCHSSGIASSLANVR
nup37_yarrow                        Q------------------FLYTVFSNDVVGGSKKIGCCGPPAAVKAVAL
                                                                                      

nup37_gibberella                    WITHGRAVLVLLAD-GMWGIWDVDGVSPS-GPGAVLSSKLQTGVKGAALT
nup37_neurospora                    WMAHGRAILVLLAD-GQWGIWDIDNANPTTASSAGLFTKASSGLRGSALT
Nup37_magnaporthe                   WIAHGRAVLALLAD-GQWGIWDIDGTGPLGSSSGGLFGKASAAIRGTATT
nup37_anopheles                     WSLANAAYVAAMAR-GCIFSWDLK-------NASWPIENKPMHDECGHIV
nup37_drosophila                    WAHSNRLFITSLAG-GDVVTWDLN-------RPYVPADVKQVHEDCGRVV
nup37_mus                           WCLKNTFKVGAVAG-NDWIIWDIT-------RSSYPQETRPVHMDRAHLF
nup37_rattus                        WCLKNTFKVGAVAG-NDWIIWDIT-------RSSYPQETRPVHMDRAHSF
nup37_homo                          WCLKNTFKVGAVAG-NDWLIWDIT-------RSSYPQNKRPVHMDRACLF
nup37_gallus                        WCLKNTLRIGAVAG-SDWLIWDIT-------RSSYPQDKRPVHVDRARLF
nup37_xenopus                       WCVRNTLRIGAVAG-NDWIIWEMP-------RSSYPQDNKPAHADRARMF
nup37_tetraodon                     WCLSNTIKVGAVAG-SDWLIWDIT-------RSSYPQEKRPAHIDKARLF
nup37_danio                         WCLTNTIKVGAVVA-NDWVIWDIT-------RSSYPLEKRPAHVDKARHF
nup37_ciona                         WCPINPMKVGAAVG-TEWVLWDST-------KSSLSEDTRQCHVGGSIMF
nup37_apis                          WGS-NPLKVAAIAA-GKLILWDIS-------KPSPPLESKPLHIEGGLIV
nup37_asper                         WVLGGRAILVLMAD-GEWGVWDLEGAGPGSAKGPLQGQSSVQGVTGGSLT
nup37_pombe                         WIGSDGSGILAMCKSGAWLRWNLFAN-----NDYNEISDSTMKLGPKNLL
nup37_yarrow                        NVGQNHADQLTVLGSGWWRKYSSANLQ---GGGGHTVPNKQGELYGSRQL
                                        .               :.                            

nup37_gibberella                    VFSVSGYVEGTSSLRSLTTQ-NKEQTTGEFAPMTPHTRRQATASLSSAIT
nup37_neurospora                    QFSVSGYLEGTAT--SLQPQRNLPTTTQKSAPLIVPSAVSASASAP----
Nup37_magnaporthe                   TFSASGYLEGTSPLRNPGAQ----KSSGDLVPMTPHTRREVLMTTLGG-G
nup37_anopheles                     KFSP-----------------------------HSESVVASIGRP---NA
nup37_drosophila                    RFAPG----------------------------SSEMVIAMVIG-----L
nup37_mus                           RWSA-----------------------------ISENLFATTGYPGKMAS
nup37_rattus                        RWSA-----------------------------ISENLFATTGYPGKMSS
nup37_homo                          RWST-----------------------------ISENLFATTGYPGKMAS
nup37_gallus                        RWSR-----------------------------VNENLFATIGYPGKATT
nup37_xenopus                       RWSK-----------------------------CNENVFATTGYPGKMKS
nup37_tetraodon                     KWSR-----------------------------ANENLFATTGCPGKICS
nup37_danio                         RWSR-----------------------------ANENLFATTGYPGKINS
nup37_ciona                         RWSR-----------------------------QNEDVFLTQGRP---KH
nup37_apis                          KFFP-----------------------------AYENFVASIGRP---DN
nup37_asper                         AFSVSG---------------------------RILSFPSGGKSETAVER
nup37_pombe                         PNVQG--------------------------ISLFPSLLGACPHPRYMDY
nup37_yarrow                        SGAV------------------------------FCVSNDTAVVVSDKKT
                                                                                      

nup37_gibberella                    LNRLATIRGGIKVLSLP-SSGSAIQDETVVFWVG--DLEH----VCVIPG
nup37_neurospora                    -EKLATVRGGVYVSQLP-LPRNGLGEESAILWLSNTGADHTNPIVCTIPI
Nup37_magnaporthe                   PEKLAAVHGGVDVIQLPGRATSGTGDESAVLWIG--GADH---VVVVIPF
nup37_anopheles                     TLKVIHLKNKLPQIEAKLLLYGGLCWHYQLPYVVAASDRK----------
nup37_drosophila                    TLKVFAAKSTVPLLEASLKSYGGMAWHQRLPYISAVSDRK----------
nup37_mus                           QFQIHHLGHSQPVLIGSVAVGSGLSWHRTLPLCAVGGDHK----------
nup37_rattus                        QFQIHHLGHSQPILIGSVPVGSGLSWHRTLPLCAVGGDHK----------
nup37_homo                          QFQIHHLGHPQPILMGSVAVGSGLSWHRTLPLCVIGGDHK----------
nup37_gallus                        QLLVHHLGHPQPILTGTAAVGSGLTWHRTLPLCAVGGDHK----------
nup37_xenopus                       QIAIHHLAHPQPILIGTAPVGSGLSWHRRLPLCVVGGYRK----------
nup37_tetraodon                     QLLIHHLGHPQPVMIGSATVGSGLSWHRTLPLCVLGGDRK----------
nup37_danio                         QLLVHHLGHPQPVMLGSASVGAGLSWHRTLPLCVIGGDRK----------
nup37_ciona                         SLKIHHLGHRELLRHETLQVGSGATWHAIHPICAVAGSQH----------
nup37_apis                          LLKVTNIRTEQEIICGQVKLIGGITCHYKLPYVCATSDRE----------
nup37_asper                         RPKFAPMTPSTKRIREDTLLKGNVAGTSTSSLRGGISVYQ----------
nup37_pombe                         FATAHSQHGLIQLINTYEKDSNSIPIQLGMPIVDFCWHQD----------
nup37_yarrow                        LFYSLGTEKSIEVACDFVSGVEAAAVRAKGDLVAVAGGRA----------
                                                                                      

nup37_gibberella                    ITRFWDSQLRQASGTGGDIFSG-AQP-VKMIKLLDLSTGLLGERCCGVGL
nup37_neurospora                    LSRFWDAQLQR---TGGNLWTSSTQPAARMLRLTDLNAGLLGERLTAATA
Nup37_magnaporthe                   VSKFWDAQTRRNAGGGGNIFSGGAQQ-SRMQRQSGDGEGINGQSHGANS-
nup37_anopheles                     -LCFWKVSI-----------------------------------------
nup37_drosophila                    -LLFWKVQMK----------------------------------------
nup37_mus                           -LLFWVTEI-----------------------------------------
nup37_rattus                        -LLFWVTEI-----------------------------------------
nup37_homo                          -LLFWVTEV-----------------------------------------
nup37_gallus                        -IFFWVTEM-----------------------------------------
nup37_xenopus                       -LFFWLTEM-----------------------------------------
nup37_tetraodon                     -LCFWMTEM-----------------------------------------
nup37_danio                         -LFFWMTEM-----------------------------------------
nup37_ciona                         -IQFYDVSSDL---------------------------------------
nup37_apis                          -IRFWKIVSN----------------------------------------
nup37_asper                         MNSTQDPLPDESILIRHGNQSAVIPSLLTLWRSAVRSTGTLDASN-----
nup37_pombe                         -GSHLAIATEGSVLLTRLMGFTRL--------------------------
nup37_yarrow                        -LVLLNSAENESNIVR----------------------------------
                                                                                      

nup37_gibberella                    LIDPDHGITAQDS--NIPADVIVYGETRIVVVREGEDGPGKIVGAVVNAR
nup37_neurospora                    IPRSTGSLTESTEGKQLPIETILLGESRMVVIHENEDAFDQAAAAAAAAA
Nup37_magnaporthe                   ---------------TLPVEVLIRGESRLVIVREGDGNVSESFNSKLLGA
nup37_anopheles                     --------------------------------------------------
nup37_drosophila                    --------------------------------------------------
nup37_mus                           --------------------------------------------------
nup37_rattus                        --------------------------------------------------
nup37_homo                          --------------------------------------------------
nup37_gallus                        --------------------------------------------------
nup37_xenopus                       --------------------------------------------------
nup37_tetraodon                     --------------------------------------------------
nup37_danio                         --------------------------------------------------
nup37_ciona                         --------------------------------------------------
nup37_apis                          --------------------------------------------------
nup37_asper                         -------------------RCRVTPLQDIALMGEPLKGIGHVPAP-----
nup37_pombe                         --------------------------------------------------
nup37_yarrow                        --------------------------------------------------
                                                                                      

nup37_gibberella                    ------RRNLFSK-----------GDKSDAIIVHGKQTRPAK-NLFNLST
nup37_neurospora                    GPFSSTERRLIPLPARKKARLDLTSGTAKAIIAFPKPEQPSS-MAFNLSL
Nup37_magnaporthe                   ------RKRILGP--------AQEVAPPTAIVAHPKPGAPAPPSAAALAQ
nup37_anopheles                     --------------------------------------------------
nup37_drosophila                    --------------------------------------------------
nup37_mus                           --------------------------------------------------
nup37_rattus                        --------------------------------------------------
nup37_homo                          --------------------------------------------------
nup37_gallus                        --------------------------------------------------
nup37_xenopus                       --------------------------------------------------
nup37_tetraodon                     --------------------------------------------------
nup37_danio                         --------------------------------------------------
nup37_ciona                         --------------------------------------------------
nup37_apis                          --------------------------------------------------
nup37_asper                         ------------------------SRRSHSQIRAFDILVTAEHRLLILAP
nup37_pombe                         --------------------------------------------------
nup37_yarrow                        --------------------------------------------------
                                                                                      

nup37_gibberella                    AKP--GTLRLRSALGKHGIEG---------------ESDADLPSRPLVGF
nup37_neurospora                    ARPENGEKLLKPKLLEATTKSPSASFDGAASTQEIDEGGVGPDSQDTVAF
Nup37_magnaporthe                   SIRGHSTKGRGSLFGKRPPTG-AEETDAASTRSPQKKSGIPAFAAGLFDY
nup37_anopheles                     --------------------------------------------------
nup37_drosophila                    --------------------------------------------------
nup37_mus                           --------------------------------------------------
nup37_rattus                        --------------------------------------------------
nup37_homo                          --------------------------------------------------
nup37_gallus                        --------------------------------------------------
nup37_xenopus                       --------------------------------------------------
nup37_tetraodon                     --------------------------------------------------
nup37_danio                         --------------------------------------------------
nup37_ciona                         --------------------------------------------------
nup37_apis                          --------------------------------------------------
nup37_asper                         KLAEPDAASTSR--------------------------------------
nup37_pombe                         --------------------------------------------------
nup37_yarrow                        --------------------------------------------------
                                                                                      

nup37_gibberella                    D---------------------FMDTLNAAADVTVDEDE---RNLEVEML
nup37_neurospora                    SA----YGGGKSQSQGRDPGLLFINDLNFAADVEDDKSEAEGRDIEAELM
Nup37_magnaporthe                   DEPTFTQSMMASRGPSRDAGLGFVDQLEDAADALDDQEAAADRDVEEEIL
nup37_anopheles                     --------------------------------------------------
nup37_drosophila                    --------------------------------------------------
nup37_mus                           --------------------------------------------------
nup37_rattus                        --------------------------------------------------
nup37_homo                          --------------------------------------------------
nup37_gallus                        --------------------------------------------------
nup37_xenopus                       --------------------------------------------------
nup37_tetraodon                     --------------------------------------------------
nup37_danio                         --------------------------------------------------
nup37_ciona                         --------------------------------------------------
nup37_apis                          --------------------------------------------------
nup37_asper                         -----------------------------TLVTESPTRAADQLRLRQGEL
nup37_pombe                         --------------------------------------------------
nup37_yarrow                        --------------------------------------------------
                                                                                      

nup37_gibberella                    DIMEIDKTLENMDNSR---RRT----------
nup37_neurospora                    DIMEIDRELEEMESQR---GKQGTKRVFFEEG
Nup37_magnaporthe                   DIMEIDRALDDMEDRGSFGTTTKTQNVFFENS
nup37_anopheles                     --------------------------------
nup37_drosophila                    --------------------------------
nup37_mus                           --------------------------------
nup37_rattus                        --------------------------------
nup37_homo                          --------------------------------
nup37_gallus                        --------------------------------
nup37_xenopus                       --------------------------------
nup37_tetraodon                     --------------------------------
nup37_danio                         --------------------------------
nup37_ciona                         --------------------------------
nup37_apis                          --------------------------------
nup37_asper                         DVDGMDRVLSGMAHNRSLHMGSPIKRTRIFT-
nup37_pombe                         --------------------------------
nup37_yarrow                        --------------------------------
                                                                    
