# Supplementary material for: Comparative Genomic Evidence for a Complete Nuclear Pore Complex in the Last Eukaryotic Common Ancestor
Source: PLoS One. 2010 Oct 8;5(10):e13241. doi: 10.1371/journal.pone.0013241 (PMC2951903; doi:10.1371/journal.pone.0013241)
Supplement: File S1 — Alignments and phylogenies. (2.39 MB ZIP) [file pone.0013241.s007.zip › Neumann_SI4/Neumann_nup_align/nup43new.aln]

CLUSTAL X (1.83) multiple sequence alignment


nup43_ciona                         --------------------------------------------------
nup43_mus                           --------------------------------------------------
nup43_rattus                        --------------------------------------------------
nup43_homo                          --------------------------------------------------
nup43_gallus                        MAAAAPLLVQGKAARLKFLLKGVRLTKSLAWSVINTTRLRCSFALPLRVH
nup43_xenopus                       --------------------------------------------------
nup43_danio                         --------------------------------------------------
nup43_tetraodon                     --------------------------------------------------
nup43_apis                          --------------------------------------------------
nup43_a_thaliana                    --------------------------------------------------
nup43_populus                       --------------------------------------------------
nup43_oryza_s                       --------------------------------------------------
nup43_physcomitrella                --------------------------------------------------
nup43_drosophila                    --------------------------------------------------
nup43_anopheles                     --------------------------------------------------
nup43_monosiga                      --------------------------------------------------
nup43_dictyostelium                 --------------------------------------------------
nup43_phytophthora                  --------------------------------------------------
nup43_celegans                      --------------------------------------------------
                                                                                      

nup43_ciona                         --------------------------------------------------
nup43_mus                           --------------------------------------------------
nup43_rattus                        --------------------------------------------------
nup43_homo                          --------------------------------------------------
nup43_gallus                        AFRAQGHMLPVIPPREMQITSFCVKIYLGSNETAPSPHHTALHPMIVNSG
nup43_xenopus                       --------------------------------------------------
nup43_danio                         --------------------------------------------------
nup43_tetraodon                     --------------------------------------------------
nup43_apis                          --------------------------------------------------
nup43_a_thaliana                    --------------------------------------------------
nup43_populus                       --------------------------------------------------
nup43_oryza_s                       --------------------------------------------------
nup43_physcomitrella                --------------------------------------------------
nup43_drosophila                    --------------------------------------------------
nup43_anopheles                     --------------------------------------------------
nup43_monosiga                      --------------------------------------------------
nup43_dictyostelium                 --------------------------------------------------
nup43_phytophthora                  --------------------------------------------------
nup43_celegans                      --------------------------------------------------
                                                                                      

nup43_ciona                         --------------------------------------------------
nup43_mus                           --------------------------------------------------
nup43_rattus                        --------------------------------------------------
nup43_homo                          --------------------------------------------------
nup43_gallus                        QGKQGLWVCSWPRLSALISALQCPALSTVLVQEIELGTAPGAMTSTRTAA
nup43_xenopus                       --------------------------------------------------
nup43_danio                         --------------------------------------------------
nup43_tetraodon                     --------------------------------------------------
nup43_apis                          --------------------------------------------------
nup43_a_thaliana                    --------------------------------------------------
nup43_populus                       --------------------------------------------------
nup43_oryza_s                       --------------------------------------------------
nup43_physcomitrella                --------------------------------------------------
nup43_drosophila                    --------------------------------------------------
nup43_anopheles                     --------------------------------------------------
nup43_monosiga                      --------------------------------------------------
nup43_dictyostelium                 ------------------------------------MSSVSVHYSTHKIN
nup43_phytophthora                  --------------------------------------------------
nup43_celegans                      --------------------------------------------------
                                                                                      

nup43_ciona                         --------------------------------MSESLIFVSQKMSRVRWK
nup43_mus                           -------------------------------MEEIYAKFVSQKISKTRWR
nup43_rattus                        -------------------------------MEEIYAKFVSQKISKTRWR
nup43_homo                          -------------------------------MEEIYAKFVSQKISKTRWR
nup43_gallus                        LAAAPSAVPRRSPSPRSQSGGAWQRREPCGAMEEVCARFVSQKISKARWR
nup43_xenopus                       ------------------------------MDDKFAAKFVSHKISRTRWR
nup43_danio                         -------------------------------MDCISAKYISQKISKTRWR
nup43_tetraodon                     -------------------------------MESINAKYVSQKISKTRWR
nup43_apis                          ------------------------------MSENVQGTFVSEKISKIRWK
nup43_a_thaliana                    -------------------------MEMMQDSFQVHRIPQSKYVDGVRWL
nup43_populus                       -----------------------MARTNLTEPPKIHRIPQPKFIDAIRWL
nup43_oryza_s                       ----------------------------MADPPSFRRHPHPFSIDLIRWL
nup43_physcomitrella                --------------------------------MEVHRIPQGQYVDGLRWL
nup43_drosophila                    --------LNSKAALFCLHRESSAKSNEKMSIANVSTHYISEKVSQVRWL
nup43_anopheles                     ------------------------MNTADDGHDEIVSFLLVDKLSRVRWL
nup43_monosiga                      --------------------------------------------------
nup43_dictyostelium                 KVRFLNRNFHNDTSLFVTGTNHPVLSKNKISVWGLESRQNSDEIEELASV
nup43_phytophthora                  -----------------------MSRSVSRHFVTEKVRALCVVSDVLYAS
nup43_celegans                      -------------------------MAVVTITTDTEDSEIPQRTEVGSST
                                                                                      

nup43_ciona                         PNS-TSLQKSSVFAAGS----YEDTKNSVSLWEIT----QTNKLKNNPEM
nup43_mus                           PVPSGSLQTTETFATGS----WDNEENCVSLWSIG----DFGNLDSDGGF
nup43_rattus                        PVPSGSLQTTETFATGS----WDNEENCVSLWSIG----EFGNLDSDGGF
nup43_homo                          PLPPGSLQTAETFATGS----WDNEENYISLWSIG----DFGNLDSDGGF
nup43_gallus                        PLPAAALQPPDLFATGS----WDNEDNRISIWSVG----DVGSAGLNGEY
nup43_xenopus                       PVSASSLQQPDVFATGS----WDNEENKVCVWATS----DFGAISLEEEY
nup43_danio                         PVSAASLQQPEVFATGS----WDNENNKVSIWSVG----DRGGSTLDGDL
nup43_tetraodon                     PVSYSALQQPDIFVTGS----WDNEENKVSFWSIG----SHEASANEDRF
nup43_apis                          HEDFEDATN---FITGS----WDDPVNKVTHWTFQ----MNDDGES----
nup43_a_thaliana                    P---QASALNRFFATAS----YDADCDSSSIEIQS----LDPNPRGNHNT
nup43_populus                       P---SPSPFRKSFITSL----FDSDFHTPSLEIHS----LDP-------S
nup43_oryza_s                       PCS-SSSSSDRLLAAAV----HDPAAPSSSSSHLH----LLP-------L
nup43_physcomitrella                P-------IPSTLALSL----WDADTGLSTLEIAF----LQDPEQ--EGQ
nup43_drosophila                    P---EELQQSERFVTGS----WDMDQNFVRLWRLQ----SNQYVTATDSE
nup43_anopheles                     P---NQTEDEHFFVTGS----WGERVNTVRLWNLV----HDRLTDEDDTG
nup43_monosiga                      --------------------------------------------------
nup43_dictyostelium                 PIDGIVTELKVIEINNKPMIIGSTSKGSIFMYSIF----NLPNKFEYIGY
nup43_phytophthora                  ETLQEEYEVLPLVATGG----WDNETNHVSLHLPVRPTRDEHELRKERGE
nup43_celegans                      PLVDEIMQHADVKLSKI----LFTGETSSQIISLG----KGRGRCISLWE
                                                                                      

nup43_ciona                         EDIDNGQPRKFSSYAVKGDVSGLDYADS---SLIVAGTSCGDILLFN---
nup43_mus                           E----GDHQLLCDIRHHGDVMDLQFFDQ---ERIVAASSTGCVTVFLHYP
nup43_rattus                        E----GDHQLLCDIRHHGDVMDLQ--------------------------
nup43_homo                          E----GDHQLLCDIRHHGDVMDLQFFDQ---ERIVAASSTGCVTVFLHHP
nup43_gallus                        Q----GEPQLLCDIRHNGDVMDMQFLDQ---ERIVVGSSTGSVTVFRHHQ
nup43_xenopus                       Q----GDPKQLCDIRHIGDVMDMQFLDQ---ERIVTASSTGTVTIFRHHE
nup43_danio                         D----EEPQLLCDSQHEGDVMDLQFLDQ---DRLVSASSSGAVSIFKLQS
nup43_tetraodon                     E----GDPQLLCDQRHNGDVLDLQFLDP---DRVVTASSTGAVTIFHHHQ
nup43_apis                          ------YPAVVSSYAILGDVTEIKFISK---DFFVVSTSIGTVRLLQIHE
nup43_a_thaliana                    NPLI----ESLSSWTSPSRVSSLE-VAG---NGGGGGSFKPMVSAATSSG
nup43_populus                       KTLT----TPLLSWTPPSRISSLK-STP---SLFAASTFLGSLHIFKTPE
nup43_oryza_s                       HDPS----SPLAALPLPSRAASLR-CSP---S---------VLAAATSSG
nup43_physcomitrella                APWM----ETQASWDLSTRTSAMK-SSS---NQSN-----IALALASETG
nup43_drosophila                    VD---QIPRCMDKVRMEDDVTAMEFVDK---DTLAVSCADGHLSVFNVHR
nup43_anopheles                     VP---LVPQPTAKFGVTGDIVGLEFLDD---KHLAAVTSEGTAAAGVLDL
nup43_monosiga                      --------------------------------------------------
nup43_dictyostelium                 DGLLDKKYENYNNINNINDTYDTCNLLK---ERIWFNSSSNNNNVNSNNI
nup43_phytophthora                  DDVRPCELNTLAEEEHAGDANALQFVATRGENLLISASSAGGVFAFRVSS
nup43_celegans                      RDDGIDPFKVLATKNSEIDPNDACTMTD---NRVCIGYADGSLAVFSTDK
                                                                                      

nup43_ciona                         SSESLVLQ------------HEWNR--------------------LHGRG
nup43_mus                           NNQTLSVN------QQWPAAHYHTGP----------------SSPSYSSA
nup43_rattus                        ---TLSVS------QQWPTAHYHTGP----------------GSPSYSSA
nup43_homo                          NNQTLSVN------QQWTTAHYHTGP----------------GSPSYSSA
nup43_gallus                        NNQTLSAS------HRWENAHYHADQ----------------YT-ACGGA
nup43_xenopus                       NNQTLSVN------QKWEQAHYHVG--------------------SNMRA
nup43_danio                         DCQALS------------LAHVWER----------------AHRCSCNNA
nup43_tetraodon                     NNQVHAGKAMSVCLSGCKLCHIFKRHAPLFTFFFFFLSFRQYQSLTGGRE
nup43_apis                          NPYSQFKEH-----MSWEFIHRFDN--------------------TNDYA
nup43_a_thaliana                    SLHVLMIDLV----EGAAIEEFYAAE---------------GERFHVGRV
nup43_populus                       EMSVLGNDMSGLGSETSVMEPVVSVV---------------GREFHVGSI
nup43_oryza_s                       SLHLLPSSLD-----AAGSAGVSVPA---------------GAGFHVGPV
nup43_physcomitrella                SLQVFLIDAMN------PSLDSAPLV---------------LERLHKNVP
nup43_drosophila                    AVEEDQMQRTS----RSGRLHCFQRS--------------------QEPA
nup43_anopheles                     NRESRLSYDFT---HTYNLHDLHTNG--------------------GVRS
nup43_monosiga                      --------------------------------------------------
nup43_dictyostelium                 NNNNYNNNNNNYNNNNNNNNNNNNNN--------------NNNNNNGSCI
nup43_phytophthora                  SAGDDEAAMTDGDSAKPLTAFTVQQW---------------EQVFAGTAA
nup43_celegans                      DDLALMSRIPS----------------------------------IHSGS
                                                                                      

nup43_ciona                         GCTDVATSLPGIVSVGEDGNINLMR----IESKR-----PLRVIEHGDSC
nup43_mus                           PCTGIVCDNPEIVTVGEDGRINLFR----VDHKE-----AVRTIDNADSS
nup43_rattus                        PCTGIVCDNPEIVTVGEDGRINLFR----VDHKE-----AVRTIDNADSS
nup43_homo                          PCTGVVCNNPEIVTVGEDGRINLFR----ADHKE-----AVRTIDNADSS
nup43_gallus                        ACTGVICNNPEIVTVGEDGRINLYR----ADQKD-----AVRTIDNADSS
nup43_xenopus                       PCTGIVCSSPEIVSVGEDGRINCFR----AESRD-----VVRTIDDADSS
nup43_danio                         PCTAIVCRSPEIVSVGEDGRVILYK----ADQAE-----VTRVIENADSS
nup43_tetraodon                     RTVTHVTMLPALALCAAVQRSSRWERTAGSSSSERIREGVTRVIENADSS
nup43_apis                          PCTGLSTFEQDIASVGEDGRINLLT----AGQKQ-----PVRVIDDADSC
nup43_a_thaliana                    EGVDWREGG-ECVTVGEDGRVNVVK----IVNGEG--LRYRKVFDGNGLV
nup43_populus                       GGVDLMEGGSECVSVGEDGRVNLVV----EKGG------FRRVFDGNGLV
nup43_oryza_s                       RGLDCGGGGEEWVTAGEDGRVHVVG----GGGDGR--VVARRLWDGKGMA
nup43_physcomitrella                SALDIQKDTLQCVTVGSDGRINLVQ----ARQSG---LQGDCLHDNRGVL
nup43_drosophila                    PCTDLSVYGTDIATAGEDGCVSIVS----VENVR-----QVKRQIEADSM
nup43_anopheles                     ACTGVSAFDQYLVTGGEDGTVNMVAG----DAGK-----VIRTIRDPDGG
nup43_monosiga                      --------------------------------------------------
nup43_dictyostelium                 NSFDISYDQHSLVTVGNDGVMNLLS----IENLIP-----IYTNRYIDGL
nup43_phytophthora                  TCLEVSENRTSIVTASAGGALAWLK----LDDTVS---VEKIEIKDTSRL
nup43_celegans                      ASRKICRHGNSILSASSNGSLVAVD----VETGMP------RTIFTGQAG
                                                                                      

nup43_ciona                         PITSVRYLTSSEIVTTN--TVG-QLRMWDTRSPSDSPTRIMV--------
nup43_mus                           TLHAVTFLRTPEIVTVN--SIG-QLKIWDFRQQGSEPCQILS--------
nup43_rattus                        TLHAVTFLRTPEIVTVN--SIG-QLKIWDFRQQGSEPCQILS--------
nup43_homo                          TLHAVTFLRTPEILTVN--SIG-QLKIWDFRQQGNEPSQILS--------
nup43_gallus                        TLHAVTFLRTTEILTVN--SIG-QLKIWDFRQQRNEPAQIFS--------
nup43_xenopus                       TMHGVTFLRTTEILTVN--SVG-QLKLWDLRKQGNDPTQIFS--------
nup43_danio                         TIHAVTFLRTTEVLTVN--SIG-QLKMWDFRQQSDSPAQILS--------
nup43_tetraodon                     TIHAVTYLRTTEILTVN--SIG-QLKMWDFRQQSSSPSQILS--------
nup43_apis                          SLYCIDFLRHNEILTGN--IRG-HMKVWDLRNDQDLPATTFM--------
nup43_a_thaliana                    AYRAVKWASPTEFVTGG--YGF-GLQLWDQRKSGEAVSQLKG-------N
nup43_populus                       SYSAVKWASPSEFVTGG--CGF-GLQWWDLRQPGAAVAQFKG-------S
nup43_oryza_s                       GYEAARWASAAEFATGG--AGC-GVQWWDRRKGDAVVAQCKG-------V
nup43_physcomitrella                SYSTVCWASPTEFVLAG--HGA-GIQWWDNRRPGGAVAQSPAKGELTGRN
nup43_drosophila                    ALFSICYISQQELVTAN--RMG-VIRMLDARVATEAQPKTTFMVAS----
nup43_anopheles                     AVQCVSFIYPDLVIVGQ--QYG-VIDCYDTRDESSKPVFSVETCVE----
nup43_monosiga                      --------------------MG-MLRLYDTRTPGFTGLTLMAE-------
nup43_dictyostelium                 SVNVVKSITSNQIITSG--ELGRYIKFWDIRSNSSQPVKTIK--------
nup43_phytophthora                  PINAVKFMGRDTVVATVGSLPGSQLRVWDLAANNKFPIATCV--------
nup43_celegans                      IRSVCTTFGTNVVMAGD--ANG-QITMWDLRENNEHSNTLDPIKTLIP--
                                                            :   *                     

nup43_ciona                         -SSDQ-LVALRSVDHHATQSHVLATGGADGCVTLFDIRKECAPVNKL---
nup43_mus                           -LTGD-RVPLHCVDRHPDQQHVVATGGQDGMLSIWDVRQGTMPVSLL---
nup43_rattus                        -LTGD-RVPLHCVDRHPDQQHVVATGGQDGMLSIWDVRQGTMPVSLL---
nup43_homo                          -LTGD-RVPLHCVDRHPNQQHVVATGGQDGMLSIWDVRQGTMPVSLL---
nup43_gallus                        -LTGD-RVPLHCVDRHPNQQHIVATGGQDGMLSIWDIRQGTMPVSLL---
nup43_xenopus                       -VTGE-RVPLHCVDRHPNQQHVVATGGQDGMLCIWDVRHGKMPMSLL---
nup43_danio                         -LTGD-RMPLHCVDKHPNQQHIVATGGQDGMLCIWDVRQGNTPFSLT---
nup43_tetraodon                     -LSGD-RVPLHCVDRHPNQQHIVATGGQDGMLCVWDMRQGSAPFSLM---
nup43_apis                          -LSDQAKTEATSIAHHPTQRHIVVAGGGDGSLTVWDLRHNTYPMSQL---
nup43_a_thaliana                    WFQGKTSAIVHSIDIHPSRKHTCIAGGSSGTVFAWDLRWPQQPIVLSGVG
nup43_populus                       WDRGTTSGIIHSIDIHPSRKHTCLAGGSSGTVFAWDLRRQQEPIILSSIG
nup43_oryza_s                       WGRGIVTGMVHSIDIHPSRKHICVVGGSSGTIFAWDLRWPQQPIPLSGLG
nup43_physcomitrella                RVGADGVGSIHTVDVHQSRKHLSVVGGSGGTVLAWDLRRQNELHSLAGRG
nup43_drosophila                    --QDDKSNFVSSLAKHPMQQHILLCGSEEGSITVWDMRNLSYPASYLS--
nup43_anopheles                     --EDRDLNKPTCINHFPKNKQVVAIGLESGTIILWDIRKPYGASALC---
nup43_monosiga                      -SNGPKLHAITFITQHPHRPEAIVAGTTTGLVLSWDMRHTQFPVSMA---
nup43_dictyostelium                 ----TQCPRIFSLAIHKDEQHIIAAGSSDGQVNLFDIRN-DYSIDQN---
nup43_phytophthora                  -------DILTTLETHPTRPEMLITGGDDGSVRFWDRRKLDAPFRTEG--
nup43_celegans                      --SKKALDAVTALCSHPAQSNLVCCGTDDGIVGLIDARNVRGANITST--
                                                :  .  . .    *   * :   * *            

nup43_ciona                         -------QVHDEDVWEVRFHKTSPSHLFTCSQDGSARRLDSTFDL-----
nup43_mus                           -------KAHEAEMWEVHFHPSNPDHLFTCSEDGSLWHWDASTNAPEKSS
nup43_rattus                        -------KAHEAEMWEVHFHPSNPDHLFTCSEDGSLWHWDASTNAPEKSS
nup43_homo                          -------KAHEAEMWEVHFHPSNPEHLFTCSEDGSLWHWDASTDVPEKSS
nup43_gallus                        -------NAHEAEMWEVHFHPSNPDHLFTCSEDGSLWHWDTSTDVSEKPS
nup43_xenopus                       -------NAHKAEMWEVHFHPSNPDHLFTCSEDGSLWHWDASADT-EKPT
nup43_danio                         -------EAHSAEMWEVHFHPSNPNHLFTCSEDGSLLHWESTSGS-DVST
nup43_tetraodon                     -------EAHSAEMWEVHFHPTNPDHLFTCSEDGSLLHWETLSPS-DMAS
nup43_apis                          -------NAHAKAVSEILFHPDRPENLFTCSGSGELWHWNNAQHS-----
nup43_a_thaliana                    ASENINNPLSESEVWEVQYDSYTK---SNVSSS-RILPVMTCSED-----
nup43_populus                       SSDTMTQPLSESEVWEVQYDYYTKSLNSNISSS-RILPAMICSED-----
nup43_oryza_s                       LN-GTAQPVSESEVWEVLFDNYTQSTDIISSASTRILPVMMCSED-----
nup43_physcomitrella                CK-SGSSTGAEGEIWNVKLDPALQ---VGQGESGKIPPVLMCSED-----
nup43_drosophila                    --------AHKSPINEIGFHQKDPSKLFTAAEGGEVWMWSENKVLG----
nup43_anopheles                     -------DAHTTPVTDIQFAKEEQDLMVTADMAGLVTQWTLNSSS-----
nup43_monosiga                      -------EAHEGEVWCGSFHPVYSNHFLSGGEDGGLLHWAMPNAADR---
nup43_dictyostelium                 -------KTHNSNVWELSFSKSNPNQLYSCSEDGFIYQYSYNKDN-----
nup43_phytophthora                  --------YHHRAVRALKLHSASPRNLFTGGDDAVVNCWDFHHGR-----
nup43_celegans                      ------YLVAKKAISQVMFHPKCGDNLLVSSNDGSLIRIDASGAP-----
                                                 :                                    

nup43_ciona                         ----------------------------KVMARDGGGSAPEVSEVVSKCG
nup43_mus                           LFHQGGRSSTFLSHSLSNQAGVHQSLVSSWLSTDPAKDRIEITSLLPSRT
nup43_rattus                        LFHQGGRS-TFLSHS-SNQASVHLSLVSSWLSTDPAKDRIEITSLLPSRT
nup43_homo                          LFHQGGRSSTFLSHSISNQANVHQSVISSWLSTDPAKDRIEITSLLPSRS
nup43_gallus                        FLHQGGRSTAYFSHS-----TINQSVVSAWLSNDPTKDRMEITNLIPNQT
nup43_xenopus                       FII-GGRSTFNISRSSIAHTNANQSLACVWLSTDPTKGHLEITNLLPSST
nup43_danio                         LLQ-KGWNSRVVSQSALSLAGENDSAVSAWLAGDSSKSRLEATHMLPSQT
nup43_tetraodon                     YLQ-GGRNNSMLSRSAMAPAGGTQSLISTWLTGDSSKARLETTHMLPSQT
nup43_apis                          -------------------KLSLDPTNTHWLNTIGTNGKVNVTSLYSAMH
nup43_a_thaliana                    -------------------------------GILGIIEQGEEPIELLAEP
nup43_populus                       -------------------------------GILAVIEQGEEPTELLAEP
nup43_oryza_s                       -------------------------------GILAVVEQDERPLELLAEP
nup43_physcomitrella                -------------------------------GILALIESG-MTTELAVES
nup43_drosophila                    -------------------CDYNKDGHSPWLSGDRVRSLVDVEGVLSNVR
nup43_anopheles                     ---------------------------------SLVEYFIQSRRFRLKEF
nup43_monosiga                      -----------------------------SFALDTDTHGATVHSLLDSDT
nup43_dictyostelium                 -----------------LGGGGMMTLPNQINNTFDIYSKEVSLLQLPTSI
nup43_phytophthora                  ---------------------------------SPRDPGGLQVQPIVSGS
nup43_celegans                      ------------------IAVGPRSTKDTIWLEGDLVNSLRLDPIRNESV
                                                                                      

nup43_ciona                         LSINSLDVS---GSSLVCCNDAEA------IYVIEDAV--------
nup43_mus                           LSVNSLDVL---GPCLVCGTDAEA------IYVTRQLFS-------
nup43_rattus                        LSVNSLDVL---GPCLVCGTDAES------IYVTRQLFS-------
nup43_homo                          LSVNTLDVL---GPCLVCGTDAEA------IYVTRHLFS-------
nup43_gallus                        LSVNTLDVL---GPCLVYGTDAEA------IYVNRQLFA-------
nup43_xenopus                       LSVNSLDVL---GQNLVCGTDAEA------IYVTRRLFS-------
nup43_danio                         LSVNSLDVL---EQCLVCGTDGEA------LYIHRQVPV-------
nup43_tetraodon                     LSVNTLDVL---GQCLVCGTDGEA------IFVNRQVP--------
nup43_apis                          KPINTIDID---KSTLLFGCDNEA------MYIIRNIPL-------
nup43_a_thaliana                    CAINSFDIDRQNPQDVICSLEWES------IAVFSRP---------
nup43_populus                       CAINSFDIDRQNPSDVICSLEWES------IVILSRP---------
nup43_oryza_s                       CAINSFDIDPENPSDVVCALEWES------IGVLTRGRDTMAEE--
nup43_physcomitrella                CAINSFDVDLELGSEIVCALEHERNWCKFLRSSLSKEVVEKCESVE
nup43_drosophila                    KSINSFDVH---GSRLVCGGDTEA------VYLVDNIV--------
nup43_anopheles                     KPINAIDMN---VRHMICGGDAEM------LYLLDMME--------
nup43_monosiga                      MGINCVAAA---HNMVAAGTDNQA-----LILLERNALVR------
nup43_dictyostelium                 GSIDSFDINSNINRLICCSTSSQC-------LIVKSL---------
nup43_phytophthora                  QPWNALAIH-AESDTLVAGSDAQS------VVIIQHVSK-------
nup43_celegans                      HSISSFDIR---SDTVVTASSIGLISLYQQLPFFPNSNFGRF----
                                       . .         :    .                         
