# Supplementary material for: Comparative Genomic Evidence for a Complete Nuclear Pore Complex in the Last Eukaryotic Common Ancestor
Source: PLoS One. 2010 Oct 8;5(10):e13241. doi: 10.1371/journal.pone.0013241 (PMC2951903; doi:10.1371/journal.pone.0013241)
Supplement: File S1 — Alignments and phylogenies. (2.39 MB ZIP) [file pone.0013241.s007.zip › Neumann_SI4/Neumann_nup_align/nup50new.aln]

CLUSTAL X (1.83) multiple sequence alignment


nup50_anopheles                     --------------------------------------------------
nup50_rat                           --------------------------------------------------
nup50_mus                           --------------------------------------------------
nup50_homo                          --------------------------------------------------
nup50_gallus                        --------------------------------------------------
nup50_xenopus                       --------------------------------------------------
nup50_tetraodon                     --------------------------------------------------
nup50_danio                         --------------------------------------------------
nup50_ciona                         --------------------------------------------------
nup50_apis                          --------------------------------------------------
nup50_drosophila                    --------------------------------------------------
nup50_magnaporthe                   --------------------------MTTPERRQSGWWGSISGGLFGSAA
nup50_neurospora                    --------------------------MDSQPNKRRSIFG-LATNLFRGSS
nup50_gibberella                    ---------------------------------------------MVTFS
nup50_arabidopsis                   --------------------------------------------------
nup50_populus                       --------------------------------------------------
nup50_rice                          --------------------------------------------------
nup50_Skud                          --------------------------------------------------
nup50_Sbayanus                      --------------------------------------------------
nup50_spar                          --------------------------------------------------
nup50_scerevisiae                   --------------------------------------------------
nup50_smik_nup2                     --------------------------------------------------
nup50_scas                          --------------------------------------------------
nup50_candidaG                      --------------------------------------------------
nup50_Sklu                          --------------------------------------------------
nup50_kluyvero                      --------------------------------------------------
nup50_pichia                        --------------------------------------------------
nup50_debaryomyces                  --------------------------------------------------
nup50_candidaA                      --------------------------------------------------
nup50_aspergillus                   -----------------------------------------MSSTPDDKP
nup50_yarrowia                      --------------------------------------------------
nup50_spombe                        --------------------------------------------------
nup50_cryptococcus                  --------------------------------------------------
nup50_ustilago                      --------------------------------------------------
nup50_naegleria                     --------------------------------------------------
nup50_dictyostelium                 --------------------------------------------------
nup50_monosiga                      --------------------------------------------------
nup50_ostreococcus                  --------------------------------------------------
nup50_thalassio                     --------------------------------------------------
nup50_phytophthora                  MAKRRNENGQMRREEYEAADDDVSADSFEIGFQRASDESIRKRKIVKARV
nup50_phaeodactylum                 --------------------------------------------------
nup50_celegans                      --------------------------------------------------
                                                                                      

nup50_anopheles                     --------------------------------------------------
nup50_rat                           --------------------------------------------------
nup50_mus                           --------------------------------------------------
nup50_homo                          --------------------------------------------------
nup50_gallus                        --------------------------------------------------
nup50_xenopus                       --------------------------------------------------
nup50_tetraodon                     --------------------------------------------------
nup50_danio                         --------------------------------------------------
nup50_ciona                         --------------------------------------------------
nup50_apis                          --------------------------------------------------
nup50_drosophila                    --------------------------------------------------
nup50_magnaporthe                   KRRSEPERIEPRPEPTRLNVPARNSILENGAHHDTPRPRVSFQEDDRATS
nup50_neurospora                    APADDSDSMTESPQ-------------QNGATKAQSVPRIDFN----SAT
nup50_gibberella                    IPGDNE-------------------LAEAGKSTPRPRPALPFARRGYVST
nup50_arabidopsis                   --------------------------------------------------
nup50_populus                       --------------------------------------------------
nup50_rice                          --------------------------------------------------
nup50_Skud                          --------------------------------------------------
nup50_Sbayanus                      --------------------------------------------------
nup50_spar                          --------------------------------------------------
nup50_scerevisiae                   --------------------------------------------------
nup50_smik_nup2                     --------------------------------------------------
nup50_scas                          --------------------------------------------------
nup50_candidaG                      --------------------------------------------------
nup50_Sklu                          --------------------------------------------------
nup50_kluyvero                      --------------------------------------------------
nup50_pichia                        --------------------------------------------------
nup50_debaryomyces                  --------------------------------------------------
nup50_candidaA                      --------------------------------------------------
nup50_aspergillus                   QRATAAQLAARKIKDVRRRPRAGTPSGSAGGSFGSPFNSIDPNTVSSPSL
nup50_yarrowia                      --------------------------------------------------
nup50_spombe                        --------------------------------------------------
nup50_cryptococcus                  --------------------------------------------------
nup50_ustilago                      --------------------------------------------------
nup50_naegleria                     --------------------------------------------------
nup50_dictyostelium                 --------------------------------------------------
nup50_monosiga                      --------------------------------------------------
nup50_ostreococcus                  --------------------------------------------------
nup50_thalassio                     --------------------------------------------------
nup50_phytophthora                  GSRPPVAKPKTAATEDDAVKSNPFGGFQGLTAAKPAAPSNPFAGFSGLTG
nup50_phaeodactylum                 --------------------------------------------------
nup50_celegans                      --------------------------------------------------
                                                                                      

nup50_anopheles                     --------------------------------------------------
nup50_rat                           --------------------------------------------------
nup50_mus                           --------------------------------------------------
nup50_homo                          --------------------------------------------------
nup50_gallus                        --------------------------------------------------
nup50_xenopus                       --------------------------------------------------
nup50_tetraodon                     --------------------------------------------------
nup50_danio                         --------------------------------------------------
nup50_ciona                         --------------------------------------------------
nup50_apis                          --------------------------------------------------
nup50_drosophila                    --------------------------------------------------
nup50_magnaporthe                   PESPAKRASAAQMATRKIFE-RPQGPSSKLSS--STVRATNFSAVASPRP
nup50_neurospora                    HESPAKRASDAQLASRKLIG-RPQGPSSKLAQSFTSTDFTELSSAPQKKI
nup50_gibberella                    PLKNSRLGVPQSAPSRRMLTTRDEQPTSSLNR----------STISTARN
nup50_arabidopsis                   --------------------------------------------------
nup50_populus                       --------------------------------------------------
nup50_rice                          --------------------------------------------------
nup50_Skud                          --------------------------------------------------
nup50_Sbayanus                      --------------------------------------------------
nup50_spar                          --------------------------------------------------
nup50_scerevisiae                   --------------------------------------------------
nup50_smik_nup2                     --------------------------------------------------
nup50_scas                          --------------------------------------------------
nup50_candidaG                      --------------------------------------------------
nup50_Sklu                          --------------------------------------------------
nup50_kluyvero                      --------------------------------------------------
nup50_pichia                        --------------------------------------------------
nup50_debaryomyces                  --------------------------------------------------
nup50_candidaA                      --------------------------------------------------
nup50_aspergillus                   AQQPMTNGFSFGQSQSFPPASPTPKPPAQNGGSQFSFGSGGGSSAFNFSA
nup50_yarrowia                      --------------------------------------------------
nup50_spombe                        --------------------------------------------------
nup50_cryptococcus                  --------------------------------------------------
nup50_ustilago                      --------------------------------------------------
nup50_naegleria                     --------------------------------------------------
nup50_dictyostelium                 --------------------------------------------------
nup50_monosiga                      --------------------------------------------------
nup50_ostreococcus                  --------------------------------------------------
nup50_thalassio                     --------------------------------------------------
nup50_phytophthora                  TAKPAAEATSIACSDSSTAVSGSYQQAIEGLNKEFLAFVNGQAQKNPSAS
nup50_phaeodactylum                 --------------------------------------------------
nup50_celegans                      --------------------------------------------------
                                                                                      

nup50_anopheles                     --------------------------------------------------
nup50_rat                           --------------------------------------------------
nup50_mus                           --------------------------------------------------
nup50_homo                          --------------------------------------------------
nup50_gallus                        --------------------------------------------------
nup50_xenopus                       --------------------------------------------------
nup50_tetraodon                     --------------------------------------------------
nup50_danio                         --------------------------------------------------
nup50_ciona                         --------------------------------------------------
nup50_apis                          --------------------------------------------------
nup50_drosophila                    --------------------------------------------------
nup50_magnaporthe                   MFRASSAAPEGGRFQ---------FTPRAGTPARPTNNAFRTTTTAT-SA
nup50_neurospora                    TFHTASAAGATRRMPGDNPYKSPSFTSTAKGPVVNGNGAKAASFSGTGTS
nup50_gibberella                    IFRASTTDSP---------------SMTPFSPSIPQN--TPKKVFAPGAT
nup50_arabidopsis                   --------------------------------------------------
nup50_populus                       --------------------------------------------------
nup50_rice                          --------------------------------------------------
nup50_Skud                          --------------------------------------------------
nup50_Sbayanus                      --------------------------------------------------
nup50_spar                          --------------------------------------------------
nup50_scerevisiae                   --------------------------------------------------
nup50_smik_nup2                     --------------------------------------------------
nup50_scas                          --------------------------------------------------
nup50_candidaG                      --------------------------------------------------
nup50_Sklu                          --------------------------------------------------
nup50_kluyvero                      --------------------------------------------------
nup50_pichia                        --------------------------------------------------
nup50_debaryomyces                  --------------------------------------------------
nup50_candidaA                      --------------------------------------------------
nup50_aspergillus                   SFGGTASTPVSNPFASMNTGGASQQAPASSFSGFKGNLFNVPSTGSQSPA
nup50_yarrowia                      --------------------------------------------------
nup50_spombe                        --------------------------------------------------
nup50_cryptococcus                  --------------------------------------------------
nup50_ustilago                      --------------------------------------------------
nup50_naegleria                     --------------------------------------------------
nup50_dictyostelium                 --------------------------------------------------
nup50_monosiga                      --------------------------------------------------
nup50_ostreococcus                  --------------------------------------------------
nup50_thalassio                     --------------------------------------------------
nup50_phytophthora                  WVAAVQVCMVGDYLKHAGEIATKHASTKPVAINEAKHTAPAPFSFGAKPA
nup50_phaeodactylum                 --------------------------------------------------
nup50_celegans                      --------------------------------------------------
                                                                                      

nup50_anopheles                     --------------------------------------------------
nup50_rat                           --------------------------------------------------
nup50_mus                           --------------------------------------------------
nup50_homo                          --------------------------------------------------
nup50_gallus                        --------------------------------------------------
nup50_xenopus                       --------------------------------------------------
nup50_tetraodon                     --------------------------------------------------
nup50_danio                         --------------------------------------------------
nup50_ciona                         --------------------------------------------------
nup50_apis                          --------------------------------------------------
nup50_drosophila                    --------------------------------------------------
nup50_magnaporthe                   PTPSRDFRASTTESISRG--------------------------------
nup50_neurospora                    TAPSNIFRSGTPSLYQRSGGTAFAPRIVPGGLKSSLPQSTPGRTSRGTTA
nup50_gibberella                    PEPNRVFRESTAQATPRG--------------------------------
nup50_arabidopsis                   --------------------------------------------------
nup50_populus                       --------------------------------------------------
nup50_rice                          --------------------------------------------------
nup50_Skud                          --------------------------------------------------
nup50_Sbayanus                      --------------------------------------------------
nup50_spar                          --------------------------------------------------
nup50_scerevisiae                   --------------------------------------------------
nup50_smik_nup2                     --------------------------------------------------
nup50_scas                          --------------------------------------------------
nup50_candidaG                      --------------------------------------------------
nup50_Sklu                          --------------------------------------------------
nup50_kluyvero                      --------------------------------------------------
nup50_pichia                        --------------------------------------------------
nup50_debaryomyces                  --------------------------------------------------
nup50_candidaA                      --------------------------------------------------
nup50_aspergillus                   QQPLPSGGLFGAGS------------------------------------
nup50_yarrowia                      --------------------------------------------------
nup50_spombe                        --------------------------------------------------
nup50_cryptococcus                  --------------------------------------------------
nup50_ustilago                      --------------------------------------------------
nup50_naegleria                     --------------------------------------------------
nup50_dictyostelium                 --------------------------------------------------
nup50_monosiga                      --------------------------------------------------
nup50_ostreococcus                  --------------------------------------------------
nup50_thalassio                     --------------------------------------------------
nup50_phytophthora                  PAPVAASSSAPAPSSSSFSFNGSATKKTDESAKSAASSGFSFVAAAKKNE
nup50_phaeodactylum                 --------------------------------------------------
nup50_celegans                      --------------------------------------------------
                                                                                      

nup50_anopheles                     --------------------------------------------------
nup50_rat                           --------------------------------------------------
nup50_mus                           --------------------------------------------------
nup50_homo                          --------------------------------------------------
nup50_gallus                        --------------------------------------------------
nup50_xenopus                       --------------------------------------------------
nup50_tetraodon                     --------------------------------------------------
nup50_danio                         --------------------------------------------------
nup50_ciona                         --------------------------------------------------
nup50_apis                          --------------------------------------------------
nup50_drosophila                    --------------------------------------------------
nup50_magnaporthe                   --MAKVPP-SELFSMKIPEPPANLTGEELARRIPQNPNRVGSIYADEYLS
nup50_neurospora                    ELLGAVPVNTELFKMRIPEPPHHLTGELLAKEVPDDPNRAGSIYADEFLA
nup50_gibberella                    --MAAKTTSKDLFHMRIADPDPELSGEVLTRKIPQDWNNKGSIYADQFLS
nup50_arabidopsis                   --------------------------------------------------
nup50_populus                       --------------------------------------------------
nup50_rice                          --------------------------------------------------
nup50_Skud                          --------------------------------------------------
nup50_Sbayanus                      --------------------------------------------------
nup50_spar                          --------------------------------------------------
nup50_scerevisiae                   --------------------------------------------------
nup50_smik_nup2                     --------------------------------------------------
nup50_scas                          --------------------------------------------------
nup50_candidaG                      --------------------------------------------------
nup50_Sklu                          --------------------------------------------------
nup50_kluyvero                      --------------------------------------------------
nup50_pichia                        --------------------------------------------------
nup50_debaryomyces                  --------------------------------------------------
nup50_candidaA                      --------------------------------------------------
nup50_aspergillus                   ---QQSSSAGGLFGSSANNGPSAQSGIATPSNGSIFGQSTGASSSNIFAP
nup50_yarrowia                      --------------------------------------------------
nup50_spombe                        --------------------------------------------------
nup50_cryptococcus                  --------------------------------------------------
nup50_ustilago                      --------------------------------------------------
nup50_naegleria                     --------------------------------------------------
nup50_dictyostelium                 --------------------------------------------------
nup50_monosiga                      --------------------------------------------------
nup50_ostreococcus                  --------------------------------------------------
nup50_thalassio                     --------------------------------------------------
nup50_phytophthora                  ETAKTSTSGFSFGGSAKKDDEQTKSPAKPASGGFSFGGGGSSLFSSKSSD
nup50_phaeodactylum                 --------------------------------------------------
nup50_celegans                      --------------------------------------------------
                                                                                      

nup50_anopheles                     --------------------------------------------------
nup50_rat                           --------------------------------------------------
nup50_mus                           --------------------------------------------------
nup50_homo                          --------------------------------------------------
nup50_gallus                        --------------------------------------------------
nup50_xenopus                       --------------------------------------------------
nup50_tetraodon                     --------------------------------------------------
nup50_danio                         --------------------------------------------------
nup50_ciona                         --------------------------------------------------
nup50_apis                          --------------------------------------------------
nup50_drosophila                    --------------------------------------------------
nup50_magnaporthe                   DLCPKDFNETQRKQFFC-ILDLRRLKYASDEIYIKKDWRFNILNFAKEYE
nup50_neurospora                    HYCPPDLDEQQKKQFFC-ILDLRRLKYAADEIFTKKDWKINILNFAKEYE
nup50_gibberella                    HLCPTEFDDEQRRQFFC-ILDLRRLKYAANEIFSQKDWKLNVINFAKEFE
nup50_arabidopsis                   --------------------------------------------------
nup50_populus                       --------------------------------------------------
nup50_rice                          --------------------------------------------------
nup50_Skud                          --------------------------------------------------
nup50_Sbayanus                      --------------------------------------------------
nup50_spar                          --------------------------------------------------
nup50_scerevisiae                   --------------------------------------------------
nup50_smik_nup2                     --------------------------------------------------
nup50_scas                          --------------------------------------------------
nup50_candidaG                      --------------------------------------------------
nup50_Sklu                          --------------------------------------------------
nup50_kluyvero                      --------------------------------------------------
nup50_pichia                        --------------------------------------------------
nup50_debaryomyces                  --------------------------------------------------
nup50_candidaA                      --------------------------------------------------
nup50_aspergillus                   SEADKPNPFAQNTAFGGDSMQTSPDAKSSSQKPSLFSSGSGGFSVSTNFG
nup50_yarrowia                      --------------------------------------------------
nup50_spombe                        --------------------------------------------------
nup50_cryptococcus                  --------------------------------------------------
nup50_ustilago                      --------------------------------------------------
nup50_naegleria                     --------------------------------------------------
nup50_dictyostelium                 --------------------------------------------------
nup50_monosiga                      --------------------------------------------------
nup50_ostreococcus                  --------------------------------------------------
nup50_thalassio                     --------------------------------------------------
nup50_phytophthora                  SEEKPTPAFSFGGLPKPAASATSSAPATGGFSFGNLTAPKSTTPAPTGGF
nup50_phaeodactylum                 --------------------------------------------------
nup50_celegans                      --------------------------------------------------
                                                                                      

nup50_anopheles                     --------------------------------------------------
nup50_rat                           --------------------------------------------------
nup50_mus                           --------------------------------------------------
nup50_homo                          --------------------------------------------------
nup50_gallus                        --------------------------------------------------
nup50_xenopus                       --------------------------------------------------
nup50_tetraodon                     --------------------------------------------------
nup50_danio                         --------------------------------------------------
nup50_ciona                         --------------------------------------------------
nup50_apis                          --------------------------------------------------
nup50_drosophila                    --------------------------------------------------
nup50_magnaporthe                   KSRSLIMLRYGLYEFKSIKPSQEVVSKWKASHGIPLDDEEDDTSVPSAAL
nup50_neurospora                    KSRSLIMLRYGLYEFKTVRASEEVKKEWRQKHGIAESEEE---ASASSNL
nup50_gibberella                    KSRSIILLRYGLYEFQNVKPSKDVLKRWRREHGLPEPEED---NDEPTPT
nup50_arabidopsis                   --------------------------------------------------
nup50_populus                       --------------------------------------------------
nup50_rice                          --------------------------------------------------
nup50_Skud                          --------------------------------------------------
nup50_Sbayanus                      --------------------------------------------------
nup50_spar                          --------------------------------------------------
nup50_scerevisiae                   --------------------------------------------------
nup50_smik_nup2                     --------------------------------------------------
nup50_scas                          --------------------------------------------------
nup50_candidaG                      --------------------------------------------------
nup50_Sklu                          --------------------------------------------------
nup50_kluyvero                      --------------------------------------------------
nup50_pichia                        --------------------------------------------------
nup50_debaryomyces                  --------------------------------------------------
nup50_candidaA                      --------------------------------------------------
nup50_aspergillus                   SSGAGSLFGGQSSASSQTPSKPLFGAKPTEQTTSASPSLFGASSSAQPAS
nup50_yarrowia                      --------------------------------------------------
nup50_spombe                        --------------------------------------------------
nup50_cryptococcus                  --------------------------------------------------
nup50_ustilago                      --------------------------------------------------
nup50_naegleria                     --------------------------------------------------
nup50_dictyostelium                 --------------------------------------------------
nup50_monosiga                      --------------------------------------------------
nup50_ostreococcus                  --------------------------------------------------
nup50_thalassio                     --------------------------------------------------
nup50_phytophthora                  SVGALTPAASTSAAAGDEDEENVGREEATVIIKADSPDDDCTFEAAKAKI
nup50_phaeodactylum                 --------------------------------------------------
nup50_celegans                      --------------------------------------------------
                                                                                      

nup50_anopheles                     --------------------------------------------------
nup50_rat                           --------------------------------------------------
nup50_mus                           --------------------------------------------------
nup50_homo                          --------------------------------------------------
nup50_gallus                        --------------------------------------------------
nup50_xenopus                       --------------------------------------------------
nup50_tetraodon                     --------------------------------------------------
nup50_danio                         --------------------------------------------------
nup50_ciona                         --------------------------------------------------
nup50_apis                          --------------------------------------------------
nup50_drosophila                    --------------------------------------------------
nup50_magnaporthe                   TRPNGTEGILSRGKRKASDEPSQSKRARGTEREPLSETATPALN------
nup50_neurospora                    KTPAGSK-RKAEEDLSPIDGALKASTTAGNKRPRAPEPTSPSPI------
nup50_gibberella                    KVTAAKKRKADDEDTDMKDSSTNSKRRAPEHEEDVQEQQAPAPAPVLVPT
nup50_arabidopsis                   --------------------------------------------------
nup50_populus                       --------------------------------------------------
nup50_rice                          --------------------------------------------------
nup50_Skud                          --------------------------------------------------
nup50_Sbayanus                      --------------------------------------------------
nup50_spar                          --------------------------------------------------
nup50_scerevisiae                   --------------------------------------------------
nup50_smik_nup2                     --------------------------------------------------
nup50_scas                          --------------------------------------------------
nup50_candidaG                      --------------------------------------------------
nup50_Sklu                          --------------------------------------------------
nup50_kluyvero                      --------------------------------------------------
nup50_pichia                        --------------------------------------------------
nup50_debaryomyces                  --------------------------------------------------
nup50_candidaA                      --------------------------------------------------
nup50_aspergillus                   STPAASSFSSAPLTTGNTSSSLFSTSTPKPATTGQNLFQPTTSLFGASTS
nup50_yarrowia                      --------------------------------------------------
nup50_spombe                        --------------------------------------------------
nup50_cryptococcus                  --------------------------------------------------
nup50_ustilago                      --------------------------------------------------
nup50_naegleria                     --------------------------------------------------
nup50_dictyostelium                 --------------------------------------------------
nup50_monosiga                      --------------------------------------------------
nup50_ostreococcus                  --------------------------------------------------
nup50_thalassio                     --------------------------------------------------
nup50_phytophthora                  FVLKKDEKRWADKGVHPLKVLVSKETKSARILVRNEIGKIVLNSALYKGM
nup50_phaeodactylum                 --------------------------------------------------
nup50_celegans                      --------------------------------------------------
                                                                                      

nup50_anopheles                     --------------------------------------------------
nup50_rat                           --------------------------------------------------
nup50_mus                           --------------------------------------------------
nup50_homo                          --------------------------------------------------
nup50_gallus                        --------------------------------------------------
nup50_xenopus                       --------------------------------------------------
nup50_tetraodon                     --------------------------------------------------
nup50_danio                         --------------------------------------------------
nup50_ciona                         --------------------------------------------------
nup50_apis                          --------------------------------------------------
nup50_drosophila                    --------------------------------------------------
nup50_magnaporthe                   -KGSKKRMADDDG---ENPPAKSQKSAPATSKTPSATKKFFEQVANSKPT
nup50_neurospora                    -KQKPKRKASTVGSPDEAQPAKLQKASGTPTKASSATKSVFESIVNN---
nup50_gibberella                    STLGKNKRRSSISDEADSQPSKMQKGQASAAKSLFEKIANKSSTTPVSSP
nup50_arabidopsis                   --------------------------------------------------
nup50_populus                       --------------------------------------------------
nup50_rice                          --------------------------------------------------
nup50_Skud                          --------------------------------------------------
nup50_Sbayanus                      --------------------------------------------------
nup50_spar                          --------------------------------------------------
nup50_scerevisiae                   --------------------------------------------------
nup50_smik_nup2                     --------------------------------------------------
nup50_scas                          --------------------------------------------------
nup50_candidaG                      --------------------------------------------------
nup50_Sklu                          --------------------------------------------------
nup50_kluyvero                      --------------------------------------------------
nup50_pichia                        --------------------------------------------------
nup50_debaryomyces                  --------------------------------------------------
nup50_candidaA                      --------------------------------------------------
nup50_aspergillus                   STAQKPSEEKAQEGTKANQSTSTQPSFSFSSTTTGASLFSSNASGAPAQS
nup50_yarrowia                      --------------------------------------------------
nup50_spombe                        --------------------------------------------------
nup50_cryptococcus                  --------------------------------------------------
nup50_ustilago                      --------------------------------------------------
nup50_naegleria                     --------------------------------------------------
nup50_dictyostelium                 --------------------------------------------------
nup50_monosiga                      --------------------------------------------------
nup50_ostreococcus                  --------------------------------------------------
nup50_thalassio                     --------------------------------------------------
nup50_phytophthora                  PVRPHEAKDMGAKQQDGGEPLSPQKGDFLKLFWTLAESERDVRTQAAAQL
nup50_phaeodactylum                 --------------------------------------------------
nup50_celegans                      --------------------------------------------------
                                                                                      

nup50_anopheles                     --------------------------------------------------
nup50_rat                           --------------------------------------------------
nup50_mus                           --------------------------------------------------
nup50_homo                          --------------------------------------------------
nup50_gallus                        --------------------------------------------------
nup50_xenopus                       --------------------------------------------------
nup50_tetraodon                     --------------------------------------------------
nup50_danio                         --------------------------------------------------
nup50_ciona                         --------------------------------------------------
nup50_apis                          --------------------------------------------------
nup50_drosophila                    --------------------------------------------------
nup50_magnaporthe                   SSPYITVEPPSASKPKPAFSSAFGATSNSSTTKSIFEASASSKSTSGKLG
nup50_neurospora                    --------TQTAAAKKAATGAAKAATTN-SAPKSVFETGPKAPASS----
nup50_gibberella                    LKPSAKPAEDNAAAKPNPFAFNKTNGSGSSLARSIFQNPKPTSTAG---A
nup50_arabidopsis                   --------------------------------------------------
nup50_populus                       --------------------------------------------------
nup50_rice                          --------------------------------------------------
nup50_Skud                          --------------------------------------------------
nup50_Sbayanus                      --------------------------------------------------
nup50_spar                          --------------------------------------------------
nup50_scerevisiae                   --------------------------------------------------
nup50_smik_nup2                     --------------------------------------------------
nup50_scas                          --------------------------------------------------
nup50_candidaG                      --------------------------------------------------
nup50_Sklu                          --------------------------------------------------
nup50_kluyvero                      --------------------------------------------------
nup50_pichia                        --------------------------------------------------
nup50_debaryomyces                  --------------------------------------------------
nup50_candidaA                      --------------------------------------------------
nup50_aspergillus                   TGPSQPVSTGSLFAPEPASTEQEKPKPAEGNPFSSLFVPKPANAESPKPE
nup50_yarrowia                      --------------------------------------------------
nup50_spombe                        --------------------------------------------------
nup50_cryptococcus                  --------------------------------------------------
nup50_ustilago                      --------------------------------------------------
nup50_naegleria                     --------------------------------------------------
nup50_dictyostelium                 --------------------------------------------------
nup50_monosiga                      --------------------------------------------------
nup50_ostreococcus                  --------------------------------------------------
nup50_thalassio                     --------------------------------------------------
nup50_phytophthora                  LAHLKSSNKQEAEVQYTLKRLVRGLASSRDAARQGFSTALSALLATFPKQ
nup50_phaeodactylum                 --------------------------------------------------
nup50_celegans                      --------------------------------------------------
                                                                                      

nup50_anopheles                     ------GGGGAQS-FSFLSTLGAAKTNGNG--------------------
nup50_rat                           -----MAKRVAEKELTDRNWDEEDEVEEMG--------------------
nup50_mus                           -----MAKRVAEKELTDRNWDEEDEVEEMG--------------------
nup50_homo                          -----MAKRNAEKELTDRNWDQEDEAEEVG--------------------
nup50_gallus                        -----MAKRIAEKELTDRNWDQEDEAEEVG--------------------
nup50_xenopus                       -----MAKRIADKELTDRNWDQEEEAEDAG--------------------
nup50_tetraodon                     -----MAKRIADKELTDRNWDQEEEGEEAG--------------------
nup50_danio                         -----MAKRIAEKELTDRNWDQEDDGEEAG--------------------
nup50_ciona                         -----MSKRVADKYLTDQNWEEEEEPQEAG--------------------
nup50_apis                          ----MAGKRPATTDLNHDNWDDEEKPEEAG--------------------
nup50_drosophila                    ----MAGKRQATSNLNHENWDLEEEPEERG--------------------
nup50_magnaporthe                   AKSNIFGHLSDTGSAQASGAENDAEDENDSEDDA--------------QE
nup50_neurospora                    --ENIFGHLSDSKSSNDD-ANADSDAETASNVDD--------------DE
nup50_gibberella                    SGGNIFGYLSDASSAKNSGVDADAESEADS--DA--------------ED
nup50_arabidopsis                   -------MRGVKRAAISESNDSPFKN------------------------
nup50_populus                       --------------------------------------------------
nup50_rice                          --------------------------------------------------
nup50_Skud                          -----MAKRVADAQIQRETYDSNESD------------------------
nup50_Sbayanus                      -----MAKRVADAQIQRETYDSNESD------------------------
nup50_spar                          --------------------------------------------------
nup50_scerevisiae                   -----MAKRVADAQIQRETYDSNESD------------------------
nup50_smik_nup2                     --------------------------------------------------
nup50_scas                          -----MAKRIADSQISRESLEQGIAS------------------------
nup50_candidaG                      -----MSKRGADNQLTREELDRDDIS------------------------
nup50_Sklu                          -----MSKRLADSQITRETFREDSDD---S--------------------
nup50_kluyvero                      -----MSKRFAGSQMTREGLENGHSNNVSD--------------------
nup50_pichia                        -----MSKRGATDQITKDNFNERDDD------------------------
nup50_debaryomyces                  -----MSKRGASDQITRENHLDHESD------------------------
nup50_candidaA                      -----MAKRVADEQITKDGMPNY-SD------------------------
nup50_aspergillus                   QKSLPSSSPFAPKPVSSEGAKTSEQPKTSTP-------------------
nup50_yarrowia                      -----MSKRKVLPLPKRRGNGSSGSTPKASN-------------------
nup50_spombe                        -----MSKRGADHQLTKDQDDSDDDRHG----------------------
nup50_cryptococcus                  -----MAKRTADNQKTKDDVEEEGNEEPGIR-------------------
nup50_ustilago                      ----MSDAKAELDPAPKADVENTREPQPPS--------------------
nup50_naegleria                     ----------MNNNINREEEVVEAGS------------------------
nup50_dictyostelium                 -----MNFDFLYKSIIEEVRTIFFFFFFFF--------------------
nup50_monosiga                      ---MSTAKRQADRQLTADNNEDSDDGANSS--------------------
nup50_ostreococcus                  --------------------------------------------------
nup50_thalassio                     ----MKVKRTAENQIAKDNYDDDRHASGED--------------------
nup50_phytophthora                  LSLQSTHELVREAMEVHSSMKPMEQREHMFGRLFGLLALHRSGQLSADLP
nup50_phaeodactylum                 ----MGKRRNEQAQMSKEDFEAQMDREDTDS-------------------
nup50_celegans                      ------MNSLIPPPTSEQQMNMFRLRDKMS--------------------
                                                                                      

nup50_anopheles                     ---------------TATVSSSGAAADGGGGGAAKPAFSFGSNAGTMAAS
nup50_rat                           --------------------------------------TFSVASEEVMKN
nup50_mus                           --------------------------------------TFSVASEEVMKN
nup50_homo                          --------------------------------------TFSMASEEVLKN
nup50_gallus                        --------------------------------------TFSVASEEVLKN
nup50_xenopus                       --------------------------------------MFSVASQEVLKT
nup50_tetraodon                     --------------------------------------TFSVASEDVLKS
nup50_danio                         --------------------------------------TFSIASDDVMKN
nup50_ciona                         --------------------------------------VFTPADADVLKG
nup50_apis                          --------------------------------------TFKKAPDDVMEK
nup50_drosophila                    --------------------------------------TFRTATEEELKT
nup50_magnaporthe                   ASQSDDQSGAASGGVATPQPDGDLFGKKRSAGGPFVSSSTSSEAGDAQSG
nup50_neurospora                    DEHEAQRDGSTSTGVAIPQFG---LGSQAAVNG---GSGASSDAEGSFQG
nup50_gibberella                    DSQGDEPSAAASGAETVSQVGNGLFGQKTALSSGLAAGSSAPGTRESTPG
nup50_arabidopsis                   ---------------------------------------AKPVEGIFFGT
nup50_populus                       ------------------------------------------MEGSLFDI
nup50_rice                          --------------------------------------------------
nup50_Skud                          --------------------------------DDMTPS-TKVASSAVMNR
nup50_Sbayanus                      --------------------------------DDMNQS-TKVASSDVMNR
nup50_spar                          --------------------------------------------------
nup50_scerevisiae                   --------------------------------DDVTPS-TKVASSAVMNR
nup50_smik_nup2                     ----------------------------------MTPS-TKVASSTVMNR
nup50_scas                          --------------------------------DDEMEH-SKIASSAVMSK
nup50_candidaG                      --------------------------------DEETPHQATMASSDVISR
nup50_Sklu                          --------------------------------DNASANGPKLATDAVMRN
nup50_kluyvero                      --------------------------------DETPFDKPAVASESVMST
nup50_pichia                        ----------------------------------DEPQVFK-ASAEVMAK
nup50_debaryomyces                  ----------------------------------DEPKSIKLASASVLAK
nup50_candidaA                      ----------------------------------GEPDAPAIASSDVLSR
nup50_aspergillus                   -------------------------------ASPFSAPTLGAASSPVSQS
nup50_yarrowia                      -----------------------------------GFSGLSSFGSGASPA
nup50_spombe                        -----------------------------------PVEVPKEASADVMAT
nup50_cryptococcus                  --------------------------------AAPLAAVEGRPVRGLPKR
nup50_ustilago                      ------------------------------------SSQQSSPSPQPSSP
nup50_naegleria                     ---------------------------------------FEKASEDEIKS
nup50_dictyostelium                 -----------------------------------FFFFLFGFYYKTHQK
nup50_monosiga                      -------------------------------------GLFQKASSETLAK
nup50_ostreococcus                  ------------------------------------------MGKRAAPD
nup50_thalassio                     ---------------------------------------LLFASCNVQPG
nup50_phytophthora                  LLVAVVKELLEMASFKRWFRETCYEAALTLLSDVPAEQFVTELAEPIHTS
nup50_phaeodactylum                 -----------------------------------VPAVFEQASAEQLEQ
nup50_celegans                      ----------------------------------LLNAEFLKVINGYFTE
                                                                                      

nup50_anopheles                     DASKKMFAFGSPTSLKADSTAEG---------------------------
nup50_rat                           RAVKKAKRRNIGFESDS---------------------------------
nup50_mus                           RAVKKAKRRNVGFESDS---------------------------------
nup50_homo                          RAIKKAKRRNVGFESDT---------------------------------
nup50_gallus                        RAIKKAKRQNVASEPES---------------------------------
nup50_xenopus                       REIKKAKRRNAGSENEI---------------------------------
nup50_tetraodon                     RAMKKAKRRGAAAETES---------------------------------
nup50_danio                         RAIKKAKRR-NVAEGES---------------------------------
nup50_ciona                         RVFKKARRRVGEKPEGS---------------------------------
nup50_apis                          RIVKKAKRRLQNTEDTT---------------------------------
nup50_drosophila                    RVIKKARRKIAGGSSAAEEDGAEE------------------------KT
nup50_magnaporthe                   PSLFDRVTKGDDGKPKRIFSSSTSAVASPATTKPASDNEKAPSPVKPQQP
nup50_neurospora                    RSIFDRITRGSDGQPIRKPVQDGKSDLFSATLK--EDRALGTTHEQASSP
nup50_gibberella                    PSLFDRVTKDTDGQPMRLEDKAEVPAEKPFPKLADQTWNPSTTPIKFAPS
nup50_arabidopsis                   QKNVVPMQQSSVTSASLD--------------------------------
nup50_populus                       HR-PEQSQQQSTPLPPLD--------------------------------
nup50_rice                          --------------------------------------------------
nup50_Skud                          RRIAMPK-RRMAFKPFAP------------------------------AA
nup50_Sbayanus                      RKIAMPK-RRMAFKPLAT------------------------------SA
nup50_spar                          --------------------------------------------------
nup50_scerevisiae                   RKIAMPK-RRMAFKPFGS------------------------------AK
nup50_smik_nup2                     RKIAMPK-RRMAFKSFTS------------------------------AS
nup50_scas                          RKIAMPKNKKMVFT------------------------------------
nup50_candidaG                      RKIAMPK-RKMAFPSTLR------------------------------GN
nup50_Sklu                          RRIAKPRKKMASFGNTISK-----------------------------TS
nup50_kluyvero                      RKIAMPKRKMGGF-----------------------------------TA
nup50_pichia                        RKIIQPKRRNIASASSASS-----------------------------AS
nup50_debaryomyces                  RKILKPRGR-TPGSSMASS-----------------------------AS
nup50_candidaA                      RKILKPKGR-LGSNTTGAG-----------------------------SN
nup50_aspergillus                   TAFSTSAPQTSSSISAFSPTTTPQN--------------------PFKTN
nup50_yarrowia                      PQMSFSSPSTTGGFTNTN------------------------------TT
nup50_spombe                        RKIAKPKSRKRPTSGVSS--------------------------------
nup50_cryptococcus                  RGLGGASAPTAPPAPAPVADIPPAPTSG------------------TSSP
nup50_ustilago                      ASTSKAVTDKEPSEDATSR-------------------------------
nup50_naegleria                     RKKIVAKKKNPQQPTTS---------------------------------
nup50_dictyostelium                 KKIQMADDKKRELEETS---------------------------------
nup50_monosiga                      RKIVSAKRNSSTTSSPNP--------------------------------
nup50_ostreococcus                  ATTGDAESRRVEREAKCRG-------------------------------
nup50_thalassio                     RGMERADPDVIGRRKILKVS------------------------------
nup50_phytophthora                  LQIQPSKNSDEEGVEAWNADQVLLAVGAQRYLHITG------VDQDEEQM
nup50_phaeodactylum                 RRIVRRSTRPPSMSPATNTP------------------------------
nup50_celegans                      KNHYDFSGTMKSYMDHVAQ-------------------------------
                                                                                      

nup50_anopheles                     --AKTASSTSSGFGISSSK--------------EGDAGKGGFGFGAASSA
nup50_rat                           ---GGAFKGFKGLVVPSG-----------------GGGFSGFGGGSGGKP
nup50_mus                           ---GGAFKGFKGLVVPSG-----------------GGGFSGFGG-SGGKP
nup50_homo                          ---GGAFKGFKGLVVPSG-----------------GGRFSGFGSGAGGKP
nup50_gallus                        ---RGAFKGFKGFVLPSGK---------------EGGGFSGFGNGAGIKP
nup50_xenopus                       ---GGAFKGFKGLFPASG------------------GSLPSFGNGSSVKP
nup50_tetraodon                     ---GATFKGFKGFSLTPSA---------------GSSS------------
nup50_danio                         ---GGAFKAFKGFSLAPAT---------------ATASFSGFGNGAGFKP
nup50_ciona                         ---TGAFSGFGGLKPTGVV---------------GSNGFKGFGSSSGGFG
nup50_apis                          ---RSAFGTFTGFKTTTST---------------NASPFSFLANNNTINT
nup50_drosophila                    AEPKSVFSGFSGFGKPAASP-------------AAGSPFSFLANVTAPAT
nup50_magnaporthe                   LGGNQTWSVDSPIKFAAAPSTSSSLFGSAS--AAAKSSATGQDLTTSNAA
nup50_neurospora                    APVNNTWNTETPIKFSSGP---SNLFGAATSKPAVSSNLFGAPVAKKAEE
nup50_gibberella                    APASTGQAASLFGKATSAP--TSSLFANKP---ATISNLFGAAKPAEKTS
nup50_arabidopsis                   --------------------------------------------------
nup50_populus                       --------------------------------------------------
nup50_rice                          --------------------------------------------------
nup50_Skud                          SDESKTASSFNFSKQENNS-----------------GTKAD---------
nup50_Sbayanus                      SDESKIASSFNSLKQANNS-----------------EAKAD---------
nup50_spar                          --------------------------------------------------
nup50_scerevisiae                   SDETKQASSFSFLNRADGTG----------------EAQVD---------
nup50_smik_nup2                     SDETKSANFFDTLKQANNT-----------------EGKTD---------
nup50_scas                          -QPKKDASAFNAFG----------------------GLKKQ---------
nup50_candidaG                      TDESKTANAFSFLKKP--------------------QTEKT---------
nup50_Sklu                          SDESSTANAFSFAKPTTNFNA--------GTPFKFGDSRANVNRTNTIPL
nup50_kluyvero                      GDKP---NMFKVIK----------------------DDKK----------
nup50_pichia                        STPSVPVSGKPAFAGLNGSSTSEPANPFKLSKSTASTTSSSTTNS--STS
nup50_debaryomyces                  PAPSIG-SNATGNSGLFGNATAQDG-----LKGTEQPGVKSFTFG--SSQ
nup50_candidaA                      AFGAINKPPQSIFS--FGGSGNNAASGITPSQPAQSSNPFNFANKPESNT
nup50_aspergillus                   GVKPAGINSPVSSTTSSSALSFDKLQPANMPSGLDKGTKEEVETVHRVRL
nup50_yarrowia                      NNDSTSDTTLKRIAMNEKFVDTIFAKVRENAAVDLSDVVSKYLEYSKTLG
nup50_spombe                        ---PGIFANLAAKPVSLPAS----------------TTQFTFGKPAVTAN
nup50_cryptococcus                  VPPSGTSNAFTGFSFGASTSSTPSFSFGQSSASSPASTTPAAAPKPFAGF
nup50_ustilago                      -RKREREGSLEPSQLTPSR-------------------------------
nup50_naegleria                     ---TPATGGFNFVLPQTNAS------------------------------
nup50_dictyostelium                 --------------------------------------------------
nup50_monosiga                      ---LAAFKGFGSSGTDLKSN---------------LSGFKAPSDSAGSPF
nup50_ostreococcus                  --------------------------------------------------
nup50_thalassio                     ---RRKFGGGEAQAASTAP-------------------------------
nup50_phytophthora                  KKLPENFAAVNALQRHNVHLLARPLRGSSGCYPRVHSAWFGVFGHVLNPT
nup50_phaeodactylum                 --------------------------------------------------
nup50_celegans                      --LKQIYKVDDDVAADMTVP--------------RRTENSSESSGETVAP
                                                                                      

nup50_anopheles                     PAQPFSFG-TVPPKATEAAKPNNNFTFGTLAGGKDSSTDAAPKPTFSFGS
nup50_rat                           LEG--------------LTNGNSTDSATPFSS---AKTAAEPKAAFG--S
nup50_mus                           LEG--------------LTNGNSTDNATPFSN---VKTAAEPKAAFG--S
nup50_homo                          LEG--------------LSNGNNITSAPPFAS---AKAAADPKVAFG--S
nup50_gallus                        LEG--------------LSNGNSSIFSTPFSG---LKTTSETKSAFG--S
nup50_xenopus                       LEG--------------LSNG---TTASAFIN---LKPASESKPTFG--S
nup50_tetraodon                     --------------------------AAAFSG---LGAPAALSNGAG-LT
nup50_danio                         MAS--------------LTNGSVASVAPSFTG---FNVPASAKTNSGPLT
nup50_ciona                         TAGK-------------FTLSSKAGLTTAMQGSNDGKTVEVSSSNISESS
nup50_apis                          NDT---------------SSKTITNINKSSTNNETPKTNENGTNKKENTE
nup50_drosophila                    TSSSEPKKSAFSFGFSSSSSSADRPVSTSICGTASTSSTAPSPLPAKEST
nup50_magnaporthe                   PKLFSFDSKPAETGAGSTPKFGTSGAGSTTSSLFGAKTNGSTPEASKESK
nup50_neurospora                    PAQDSAPKSLFGVPSKKADEPVTEAPKAPAASVFSFGTKTTDTAASKPSL
nup50_gibberella                    TPSDHADKTGGDESDKENDEAPKKSMFESKASAAQPSFGSMFSKPATEAV
nup50_arabidopsis                   -KQRAELA-------RKHVRALNNQFVSWVQLQLKNHPDELWEDGMNDYI
nup50_populus                       -AKRAASS-------QQYVRALNNQFASWVQTQLKNHPDELWEDGIRDYL
nup50_rice                          --------------------------------------------------
nup50_Skud                          -NDQTTQY-------NSKLKALNLQFKSKIDELVSGEPLADLRPFFTKYE
nup50_Sbayanus                      -NDHITQN-------NSKLKALNLQFRTKIDELVSSEPLADLRPFFTKYE
nup50_spar                          --------------------------------------------------
nup50_scerevisiae                   -NSPTTES-------NSRLKALNLQFKAKVDDLVLGKPLADLRPLFTRYE
nup50_smik_nup2                     -NHLTTGN-------NSKLKAMNFQFKTKVNDVISSKPLTDLRPLFAKYE
nup50_scas                          -TETDEEK-------NNKLIALNLQFKDKIIAVVKDDPCVDLNPLFAKYS
nup50_candidaG                      -AANADDK-------PAKLKALNLQFKDKLEEFLNSDPACDLRPVFMKYG
nup50_Sklu                          PTSNSSDT-------NAKLKALNLQFNKRVTEIISNDPFVNLTSIFRKYE
nup50_kluyvero                      --PQGTDL-------NEKLTALNVQFKNKINSTLESDPVADISFLFDKYK
nup50_pichia                        SSPAEAVK-------NNKIKALNNKLVSTLASKNTEGTVANFTPLLNKYI
nup50_debaryomyces                  SSGKSDDK-------NEKIKALNTQFVAILNKNHKEGHVANFTEAAKKYI
nup50_candidaA                      VNTASVDK-------DNKIKALNENFIQAITKLNVPNTIADFTPIAQKYI
nup50_aspergillus                   LNACFQREVAKLDATTNSFDQLMQFYLRVRETIGAPVEWAGTKRKASDSD
nup50_yarrowia                      GDHANVAN-----STTSTTSTISAPVTTATPTPASADKPKSSLFSFGATK
nup50_spombe                        NDSDIHLK----------KRGLNKSFIDAVIKSVDNNPFGNLSPLFDEYR
nup50_cryptococcus                  SFGSAAATGSSTSAPVTEPTGTATPAFSFSQKPVEPTQTKALQPSKPFAG
nup50_ustilago                      --------------AAEAIPTKKNRLEDSLQEEDDDDTVNHAAETEKVGQ
nup50_naegleria                     ---------------GLSSTTSEPPKMAWTFGNTTSAPTTTGGFVFGNQP
nup50_dictyostelium                 -----------------TTTEETSTEDNHTKKKLKVDPTPSVEDNNNKTT
nup50_monosiga                      GKSATAGSGDARTPFSGGASKGGFSFGNKTDSSKTASPFAGFGAKSAGSE
nup50_ostreococcus                  -----------------TVEALNAQFAAWIARRAIESPIVSWRRGCEDYL
nup50_thalassio                     ----------------VPSTQPSTKPTNPFAGASFGQPSQPTATSTLPYK
nup50_phytophthora                  DDASTPVDG-ELFQEAWTVLVENSLVGGSSTDDSAPTSHERQGLALKLFE
nup50_phaeodactylum                 ---------------VSSSVPLSSNPFAGVKLSSDCKPLFSFGSKPTDGT
nup50_celegans                      RKIAKAVR---------KNGTPKNPLNSTVFAASSPAATVASVPKFGDIS
                                                                                      

nup50_anopheles                     FAAKPDGETEKKSIQFGSPTASRE--------------------------
nup50_rat                           FAVNGP--TTLVDKKISSPKCN----------------------------
nup50_mus                           FAVNGP--TTLVDKKISSPKCN----------------------------
nup50_homo                          LAANGP--TTLVDK-VSNPKTNG---------------------------
nup50_gallus                        PMSNGPTTTTFTEKAAASPKAN----------------------------
nup50_xenopus                       AFGSRP--------LLGTASTN----------------------------
nup50_tetraodon                     LGAARP--------------------------------------------
nup50_danio                         FSSSTPS-------------------------------------------
nup50_ciona                         TSVAKP-----------PAEDKP---------------------------
nup50_apis                          IQASSP---------------TC---------------------------
nup50_drosophila                    STVDGAKPTTSIFGNISAAKKES---------------------------
nup50_magnaporthe                   TTEATPSAAPAQKAPHPMFGAVPG--------------------------
nup50_neurospora                    FGTPAP-SAPEPAVTNSIFSSGP---------------------------
nup50_gibberella                    KAPEPAKPVTSLFGAKPDDKASTP--------------------------
nup50_arabidopsis                   THASNILEKFK---------------------------------------
nup50_populus                       AHASNIMEKFS---------------------------------------
nup50_rice                          --------------------------------------------------
nup50_Skud                          LYIKNILEVSEESNE-----------------------------------
nup50_Sbayanus                      EYIKSILKASEESTE-----------------------------------
nup50_spar                          --------------------------------------------------
nup50_scerevisiae                   LYIKNILEAPVKFIE-----------------------------------
nup50_smik_nup2                     IYIKNILQASDKSSE-----------------------------------
nup50_scas                          NFRTSID--SKTSEV-----------------------------------
nup50_candidaG                      KYIDEINSSTSKTSVPEPKAFSFTPQSITETVAPGFGKVSAPRATTTPDV
nup50_Sklu                          AYIKDIKSDQLPNGAASLA--SGFNQATKK--------------------
nup50_kluyvero                      TYSQQLRSEAKTNGAANAPPTSSFTFGTTS--------------------
nup50_pichia                        QYYKDIEAE-----------------------------------------
nup50_debaryomyces                  EYYDKIERG-----------------------------------------
nup50_candidaA                      DYYKSISKNETFSEIASKEVKEPVQPPPTSSFQFKPSNVSAPSAAATVTP
nup50_aspergillus                   NTVEPSRKAATFGNGNLASSAASPDTTTSS--------------------
nup50_yarrowia                      NFSAANTDTEKKDTTSTSTFTSS---------------------------
nup50_spombe                        QHFSSIEKKPAEGNAFIVSTSFLS--------------------------
nup50_cryptococcus                  FSFGAPAAAAPSTGDNASEPPRFSFG------------------------
nup50_ustilago                      IRKKVD--------------------------------------------
nup50_naegleria                     AATTDPKDN-----------------------------------------
nup50_dictyostelium                 ENKETEE-------------------------------------------
nup50_monosiga                      SSSTPASP------------------------------------------
nup50_ostreococcus                  KHLDRVK-------------------------------------------
nup50_thalassio                     SDGEPPSKPNPFAN------------------------------------
nup50_phytophthora                  LVAPKLPAPVLRAILTPRFVKCLYNNGVAKKNYLHEAARHCLKSFASCAP
nup50_phaeodactylum                 SVHDNQEQ------------------------------------------
nup50_celegans                      VITKETPAPLAKT-------------------------------------
                                                                                      

nup50_anopheles                     -------------------------------PTTTGTFSFGANAAKADA-
nup50_rat                           ----------------------------------------SSNQPPSSG-
nup50_mus                           ----------------------------------------NSNQPPSSG-
nup50_homo                          ----------------------------------------DSQQPSSSG-
nup50_gallus                        ----------------------------------------GGSQPSSSG-
nup50_xenopus                       -----------------------------------------GEKPLSST-
nup50_tetraodon                     ------------------------------------------KQTNGAA-
nup50_danio                         ------------------------------------------KPTDGEV-
nup50_ciona                         ----------------------------------------LETKTNESK-
nup50_apis                          ----------------------------------------SSKNSTSDQ-
nup50_drosophila                    ----------------------------------------SEAKTSSSS-
nup50_magnaporthe                   -------------------------------QESKPSFTVP-GQSDSKPV
nup50_neurospora                    ---------------------------------STPLFGQAKDKQESKET
nup50_gibberella                    -------------------------------APTANLFGAVSKPAESSGP
nup50_arabidopsis                   --------------------------------------------------
nup50_populus                       --------------------------------------------------
nup50_rice                          --------------------------------------------------
nup50_Skud                          -------------------------------NSKKSIQEDDNKSARVEED
nup50_Sbayanus                      -------------------------------SSKPTIQENGGRLGKVDDD
nup50_spar                          --------------------------------------------------
nup50_scerevisiae                   -------------------------------NPTQTKG-NDAKPAKVEDV
nup50_smik_nup2                     -------------------------------NPKETVQENGDKPAKVEDD
nup50_scas                          -------------------------------KPTLILSKPEAIKVDKSES
nup50_candidaG                      HT-----PKQTTFPFAPQAPKPEAASSQEPPKSSFTFTKPTTTVSDSKAN
nup50_Sklu                          --------QEHQDEDQ---GQQPKTPFSFTPKATINTSQKTTTTAAAATA
nup50_kluyvero                      --------ANVEKPKNPFAFAKPSAAPSFALPSEVTKPTTTVTEERLQDK
nup50_pichia                        -------------------YISSSTTESNTTIPSFTGLSSTSAN-SATTT
nup50_debaryomyces                  -------------------EVR--IQDNSWTKPALESKSSQSLFGNATKP
nup50_candidaA                      FSFKPSAQSSESKSNGPVFSFNSNSQQQTTTKPAFSFNTPSSSITGSTTS
nup50_aspergillus                   ----------------------KLFSGSQNAPSTSNKRKATGDDDSDASS
nup50_yarrowia                      --------------------------------PSFNFGAGAAAKPAVSKP
nup50_spombe                        ---------------------------------NVFLEQPTSNAVVSEVN
nup50_cryptococcus                  ----------------------------AKPTSDVTKEVPAHEPIKSKAA
nup50_ustilago                      --------------------------------------------------
nup50_naegleria                     --------------------------------------------------
nup50_dictyostelium                 --------------------------------------------------
nup50_monosiga                      --------------------------------------------------
nup50_ostreococcus                  --------------------------------------------------
nup50_thalassio                     --------------------------------------------------
nup50_phytophthora                  AEFFHFFRKQFSSPLSVLVTSTSADSDEEEEEPKKKQKLSAGGFDALIQL
nup50_phaeodactylum                 --------------------------------------------------
nup50_celegans                      --------------------------------------------------
                                                                                      

nup50_anopheles                     --------------------------------------------------
nup50_rat                           --------------------------------------------------
nup50_mus                           --------------------------------------------------
nup50_homo                          --------------------------------------------------
nup50_gallus                        --------------------------------------------------
nup50_xenopus                       --------------------------------------------------
nup50_tetraodon                     --------------------------------------------------
nup50_danio                         --------------------------------------------------
nup50_ciona                         --------------------------------------------------
nup50_apis                          --------------------------------------------------
nup50_drosophila                    --------------------------------------------------
nup50_magnaporthe                   FGAAKPLFG---ADPSGSESAKP-------MFG--AATASDKPKADPSPL
nup50_neurospora                    TQAPSSLFGTKPAEPATTEASKPSVLQSNMLFGS-APVASEPPKTQATSL
nup50_gibberella                    VLQSSTLFG---AKPTGDDKPAATEAPKTSLFGAPSTSAANGESTTATSL
nup50_arabidopsis                   --------------------------------------------------
nup50_populus                       --------------------------------------------------
nup50_rice                          --------------------------------------------------
nup50_Skud                          IK------------------------------SSDSSSEGE------IKV
nup50_Sbayanus                      QE------------------------------SSDSSSDEE------VKV
nup50_spar                          --------------------------------------------------
nup50_scerevisiae                   QK------------------------------SSDSSSEDE------VKV
nup50_smik_nup2                     RK------------------------------SSDSSSEDE------VKV
nup50_scas                          SS------------------------------SSSSESEDE------VKV
nup50_candidaG                      AD------------------------------SSESDSEDEK----EIKI
nup50_Sklu                          SD-------------------------------ESESSEDEK----EIKV
nup50_kluyvero                      KEQI-------------------------EINSDSDSEEEKP----AVNV
nup50_pichia                        SKP---IIPVVQEKKEEPIQVE-----------SDSDSDSED----DVKV
nup50_debaryomyces                  DDQ---PTPVVKPQPAVETKPE-----------SDSSSDSED----EIKV
nup50_candidaA                      APPTFSTEPVSSSVPNEASKSETKRELINLDSDSESESDKEDSKTKEVKV
nup50_aspergillus                   PAKRVDGDSATANIFANSFSRSKTIESNKPAGTPSPKKLDAPVLKPSTPE
nup50_yarrowia                      FSFG----------------------------------------------
nup50_spombe                        PQ------------------------------------------------
nup50_cryptococcus                  PFSFG-----------TASSAPVASGSKEATQVQGFSFAKTPIATATSTT
nup50_ustilago                      --------------------------------------------------
nup50_naegleria                     --------------------------------------------------
nup50_dictyostelium                 --------------------------------------------------
nup50_monosiga                      --------------------------------------------------
nup50_ostreococcus                  --------------------------------------------------
nup50_thalassio                     --------------------------------------------------
nup50_phytophthora                  EEKKEREEAVKRRTDRARVWAVETMVAALTELLSAKNGADDETKKLQDNV
nup50_phaeodactylum                 --------------------------------------------------
nup50_celegans                      --------------------------------------------------
                                                                                      

nup50_anopheles                     --------NSSSTDKKGFAFGSSPAATPKGTSIVTPSGVI----------
nup50_rat                           --------PASSTSCTGNTYHKQLAGLNCSVRDWIVKHVN----------
nup50_mus                           --------PASSTACPGNAYHKQLAGLNCSVRDWIVKHVN----------
nup50_homo                          --------LASSKACVGNAYHKQLAALNCSVRDWIVKHVN----------
nup50_gallus                        --------YTQSKVCSSSVYHKQLAALNCSVRDWIVKHVN----------
nup50_xenopus                       --------GATLTKPGNLEYSKHLTSLNCSVRDWIVKHVN----------
nup50_tetraodon                     --------SPSPAPCSSAEYNKQLTALNCSVRDWIAKHVD----------
nup50_danio                         --------TSNGSAPSSKEYNRQLTALNCSVRDWITKHVN----------
nup50_ciona                         --------PAVKENSGESEYNRHLSALNKSVSQWITDHVV----------
nup50_apis                          --------EDQNTLKKSSDYFAKLKGLNESVAQWIKTHVD----------
nup50_drosophila                    --------TSLTSTMETSEYRESVADLNRSVIKFLQDQMG----------
nup50_magnaporthe                   FG----SKTAASAPQASSLFGSTASTPNPPSSLGSSQEAP--------KP
nup50_neurospora                    FTKPAAAETQSTQAPASSSFGASASKPATSSLFGSATNPPGADEPAAKKV
nup50_gibberella                    FG-------AKPTTTASNLFGN-TSTPAAAPLFGAPSSSD----------
nup50_arabidopsis                   ----------------------DVVSWLKENKGKGENLSPESRG------
nup50_populus                       ----------------------DVVNWLKANALKG-GPVADSLP------
nup50_rice                          --------------------------------------------------
nup50_Skud                          EGPKFTIDTKAPTSDSVFSFGPKKENLKKDESDSESD--VEIKG------
nup50_Sbayanus                      EGPKFTINSKPITSDSVFSFGAKKEKPKMDESDSESD--IEIKG------
nup50_spar                          --------------------------------------------------
nup50_scerevisiae                   EGPKFTIDAKPPISDSVFSFGPKKENRKKDESDSEND--IEIKG------
nup50_smik_nup2                     EGPKFTIDSKPPTSDSVFSFGPKKENPQKDESDSESD--IEIKG------
nup50_scas                          EGPKFTLPTNPIIKDSVFSFGPKKQQPK-DDSDSESD--IEIKG------
nup50_candidaG                      TGPTFSISTKPITSDSVFAFGAAKKEQKKDDSDSESD--VEIKG------
nup50_Sklu                          EGPKFTISSKPTTEGSAFSFASKK-KREVADSDSESE--VEIKG------
nup50_kluyvero                      EGPKFVLAKKPTTSDPPFSFGGNK-RKE-PDSDSDSE--IEIKG------
nup50_pichia                        EGPKFTLTANPTTKSSPFTFDPKKLAKKNERDDSDSESEIEIKG------
nup50_debaryomyces                  EGPKFTLNAKPTAKNSPFSFGPK-PAKKVD-SESDSESEVEIKG------
nup50_candidaA                      QGPKFTLTSNPTTKSSPFTFDPKTLAKKNAPDSDDSEDDVEIKG------
nup50_aspergillus                   SIKPSLFSTTPKSSPPKLAFSASSAPKESSASSATSSQSMPAFKP-----
nup50_yarrowia                      -TSSDTKEDKPAVTTPSFGFPKADTTKETDAKDTTTAAKPFTFG------
nup50_spombe                        --------QQKSQDSSSFVTEKPASSEKEDKEKPLVPPGAPRFG------
nup50_cryptococcus                  SKPTLTEASETAPAKPSFSFGPMATTFGTGTAPTSNSAPPAPAAEAAPAP
nup50_ustilago                      ---------ELSTKELELKFAESAPVPSSSTSEVDETVQD----------
nup50_naegleria                     --------IIKELEKRVKDLENQTETLKKQLQEKSSAPST----------
nup50_dictyostelium                 --------NKEPTTTTTTTEEKKEEKKEEENKETTTTTTD----------
nup50_monosiga                      --------FGQGAKTSGFKFGSSASDSPSTTTKPVFGGASTSDP------
nup50_ostreococcus                  -----------------VDFGDVLERVEDENDGETTKATT----------
nup50_thalassio                     ----VAFASSTPAAKPTFSFGSSAAPAQSTISAPKPAAASFSFG------
nup50_phytophthora                  LRFLVFHSFFTPSDEADSTPSKKSKKSKKSKKSKSAEADDVVQEASTASP
nup50_phaeodactylum                 --------PKPYATPSPFLFGTSAPAPKISTISFAPPP------------
nup50_celegans                      --------AEPLVAPAAPATARKRAIRGGGPLGGAESVVFKSGE------
                                                                                      

nup50_anopheles                     ----------KTPVTFGS--------------------------------
nup50_rat                           ----------TNPLCDLT--------------------------------
nup50_mus                           ----------TNPLCDLT--------------------------------
nup50_homo                          ----------TNPLCDLT--------------------------------
nup50_gallus                        ----------TNPLCDLT--------------------------------
nup50_xenopus                       ----------ANPLCDLT--------------------------------
nup50_tetraodon                     ----------DNPLCDLN--------------------------------
nup50_danio                         ----------DNPLCDLN--------------------------------
nup50_ciona                         ----------KNPLCDLS--------------------------------
nup50_apis                          ----------ANPFCILT--------------------------------
nup50_drosophila                    ----------KSPYCILT--------------------------------
nup50_magnaporthe                   LFGQAAAKDAPAPSFSFG---------------------AKQDTPKPLFG
nup50_neurospora                    AFGSTETKPAAS-IFNFGSTI--------------PAADAATPETKGLFG
nup50_gibberella                    ATAAKKDTPATTSMFSFG-------------------------------G
nup50_arabidopsis                   -AENKLVAEVKNTNVKSF--------------------------------
nup50_populus                       -AEKKLVPEIKNNESKLL--------------------------------
nup50_rice                          --------------------------------------------------
nup50_Skud                          -PEFKFSGTVSSDVFKLN-----------------ANTDKNEK---KSET
nup50_Sbayanus                      -PEFTFSGAVSSDIFKLN-----------------PSTEKSEKNDEKSET
nup50_spar                          --------------------------------------------------
nup50_scerevisiae                   -PEFKFSGTVSSDVFKLN-----------------PSTDKNEK---KTET
nup50_smik_nup2                     -PEFKFSGALSSDVFKLN-----------------PSTDKNEK---KIDA
nup50_scas                          -PQFTFAGKVESNVFKLPKSSNIDVSTRNDEQNSQPQKTNEEKETNSTDA
nup50_candidaG                      -PEFKFAGEVKSDVFKLH------------------KKADENKNETKTDN
nup50_Sklu                          -PQFKFSGTVSSDVFKLK----------------------------ENAK
nup50_kluyvero                      -PQFTFNGTVSSSAFTLP----------------------------KNDA
nup50_pichia                        -PTFTFNKPIKDAVFKLP-----------------------------SDK
nup50_debaryomyces                  -PTFNFNKPIKDNVFKLD-----------------------------GAK
nup50_candidaA                      -PTFQFNKPIQDSVFKLT-----------------------------SNS
nup50_aspergillus                   AFTASASGTPSPSPFVVKASGDAGPSTSAPPLAIPKFGSGGPINFMSQFK
nup50_yarrowia                      ------SSTPSGPSFSFN--------------------------------
nup50_spombe                        -----FSAPALGSSFQFN--------------------------------
nup50_cryptococcus                  STSSPSSESETSYYTSLRG-------------------------------
nup50_ustilago                      ----------AASKTAQG--------------------------------
nup50_naegleria                     ----------GGFAFSFN--------------------------------
nup50_dictyostelium                 --------------------------------------------------
nup50_monosiga                      ---------KKSGFGGFGG-------------------------------
nup50_ostreococcus                  --------------------------------------------------
nup50_thalassio                     ----------STASSKPS--------------------------------
nup50_phytophthora                  ALSENVAGYAKTRLFSLLSLG-----------------------------
nup50_phaeodactylum                 ----------SGGMFQFS--------------------------------
nup50_celegans                      ------DGQAATSSVKIP--------------------------------
                                                                                      

nup50_anopheles                     --------------------------------------------DAPEAD
nup50_rat                           --------------------------------------------PIFKDY
nup50_mus                           --------------------------------------------PIFKDY
nup50_homo                          --------------------------------------------PIFKDY
nup50_gallus                        --------------------------------------------PIFRDY
nup50_xenopus                       --------------------------------------------PIFKDY
nup50_tetraodon                     --------------------------------------------PIFRDY
nup50_danio                         --------------------------------------------PIFRDY
nup50_ciona                         --------------------------------------------PIFKDY
nup50_apis                          --------------------------------------------PIFKDY
nup50_drosophila                    --------------------------------------------PVFKNY
nup50_magnaporthe                   QE-GAKDTPKPTFSFGDSSQ-------------------KPQAPSLFGAA
nup50_neurospora                    TTNGATPVTETKNLFGVSTTPAPATEVKSFFGGTSIGVPATQTQTLFGNT
nup50_gibberella                    ASNGADKING-------------------------------AAKPLFGAP
nup50_arabidopsis                   ----------------------------------------SNNIPFASNN
nup50_populus                       ----------------------------------------QEKTGVSSSS
nup50_rice                          --------------------------------------------------
nup50_Skud                          NAKP------ISLP-----SAAEQTT-DKNSFPSVG--STKENENKNDNV
nup50_Sbayanus                      ATKP------FSFTSTTPSSTTEENK-DKNPFSFTA--STKENESDNVNI
nup50_spar                          --------------------------------------------------
nup50_scerevisiae                   NAKP------FSFSSATS--TTEQTK-SKNPLSLTE--ATKTNVDNNSKA
nup50_smik_nup2                     NAKP------FSFSSNASNLTSGKTA-SKNPFSFTE--SSETNEHSNDNI
nup50_scas                          STNTDAVKPLFQFGSNVSKETSNENKKDLNPFAFGKPLSTQSETKDTENK
nup50_candidaG                      SKVTENKAPTFSFGSTPNPFNTSGSKDENNSG------SNEPAKQANTVP
nup50_Sklu                          VGSA-----------------------------------LSS----NDSS
nup50_kluyvero                      SRTE-----------------------------------ESEPAEKPTDN
nup50_pichia                        PAN----------------SLFNFGTTNDAAKSEEK----KLEEPKPDEP
nup50_debaryomyces                  SAN----------------SGSNNSTSTQINDSKPAFTFGSSTAGKNDEP
nup50_candidaA                      ADNT---------------SKLDEKKEEDEVKSTPLFGATTQDKDQATTS
nup50_aspergillus                   AQAEKNAEKEKEKRKAEEFDSDEDDEAEWERKDAEKQRKKREELEAQQNR
nup50_yarrowia                      ---------------------------------------KSGADVAKEKT
nup50_spombe                        ---------------------------------------SSAFTPKGSFG
nup50_cryptococcus                  ------------------LNQSFLTFFSTTIEKDQFIDLTTVLPKLLVQY
nup50_ustilago                      -------------------------------------------PAETTES
nup50_naegleria                     ---------------------------------------------QPKQT
nup50_dictyostelium                 --------------------------------------------EKKDDK
nup50_monosiga                      ---------------------------------------FGGFGAKKDDQ
nup50_ostreococcus                  ---------------------------------------------TASDG
nup50_thalassio                     --------------------------------------------PSPSNL
nup50_phytophthora                  --LAGADGARASASVLSRIFAIAQDMQSNNSALVLREPLSDEAAAQFSAL
nup50_phaeodactylum                 --------------------------------------------PAASTT
nup50_celegans                      -------------------------------------------ATTIKFP
                                                                                      

nup50_anopheles                     KKPFTFGSPAGGSKEPAVSSPA-----------------ASKGMFSFGTN
nup50_rat                           ERYLATIEKQLENGGSSSSERQ-----------------TDRATAAMEPP
nup50_mus                           ERYLATIEKQLENGGGSSSESQ-----------------TDRATAGMEPP
nup50_homo                          EKYLANIEQQHGNSG-RNSESE-----------------SNKVAAETQSP
nup50_gallus                        EKYLATIEQQHGNSSDSGSENE-----------------SNK-TPGTQSA
nup50_xenopus                       EKHLSAIEQKYGASSDSGSES--------------------DGAAQTKTI
nup50_tetraodon                     ERHLATIERRSSS---------------------------------SSSS
nup50_danio                         ERHLASIERKYGSGA----------------------------ADETPGK
nup50_ciona                         QKYLSDIDDKYGSGSQSECDS------------------SQGSAVESSPS
nup50_apis                          EKYLKEIESKHGNEIEKSSQAQ-----------------SIHSSDNKEST
nup50_drosophila                    DEHLKDLQDEESARTNSTKSKT-----------------AQARSQEPVAK
nup50_magnaporthe                   GGQSTPATPAFGAPKRSAESEE------------TGEPQAKRSMFGSAAP
nup50_neurospora                    SASATETKSLLGNATAPATETKNLFGNTS-----TTAPAETKSLFGSAST
nup50_gibberella                    Q-SPKPSSGTAGLDGSPMKQDE---------------PSPAKRAFNGGTV
nup50_arabidopsis                   QPG-IFSNNQSSD--FSSSQ------------------------SGFFSS
nup50_populus                       QSSSLFSNGQSSGSLLSNNP------------------------SSVLSS
nup50_rice                          --------------------------------------------------
nup50_Skud                          KSSFNFG-TGAVVDSQNAKPSFVFGQTAA---KPFQEKGFSTFGFAKSEN
nup50_Sbayanus                      KPSFTFG-TQDVVDTQNKKPSFTFGQTAA---KPSQPKSSFTFGAAKSES
nup50_spar                          --------------------------------------------------
nup50_scerevisiae                   EASFTFG-TKHAADSQNNKPSFVFGQAAA---KPSLEKSSFTFGSTTIEK
nup50_smik_nup2                     KPSFTFG-AKDVGESQKNKPSFAFGQTAG---KQSTEKSSFTFGLSKSEN
nup50_scas                          TNPFSFSSTKSQQEISTNKPAFSFGKTSGDDNKPSFKFTSNPVPANDVTN
nup50_candidaG                      KPAFSFTNNLISKESESSQE---------------KKPLSFNFTAPKTDN
nup50_Sklu                          KPAAK--------EQEKKPPAFS-----------------FSAP-ESAEK
nup50_kluyvero                      KPASIFG------NSSQSKPTFP-----------------PSASAPSIEK
nup50_pichia                        KPAFSFTPTTNSTASTEKKDPVL---------------VPFSFGSASVEN
nup50_debaryomyces                  KPAFSFGAST-----AGKNDEPK---------------PAFSFGASATEK
nup50_candidaA                      TGLFGFGQNK----GGETKAPSL---------------FGGSFGSNGNTT
nup50_aspergillus                   RAKFVPGQGFSFENSATEEEKSNTSAASSVLDSKPNSFSSSSNIFGHLSA
nup50_yarrowia                      APSFSFTAKKPEEKKEEKKPEP------------------VSVDSDSDSD
nup50_spombe                        EKSATEAEAKEKETSSNQTATG------------------TAATTTNQFS
nup50_cryptococcus                  EEHLTGIETKAGWKPDATSKDK----------------IETTAASEPPKA
nup50_ustilago                      QTKFALAQPTKASQQPPARTQP---------------------TFSSFSS
nup50_naegleria                     TPVTFPTPAAVTTPVVETKPVT------------------ITPTAAVVPQ
nup50_dictyostelium                 KEGVEEEKKEEEKKPTSIFGSG-----------------------SSIFG
nup50_monosiga                      KKETQEASKDEDEDEEVAQVDDE----------------GDDDDAGAAED
nup50_ostreococcus                  RVDAKGSVNPFGGGAVAAVP------------------------------
nup50_thalassio                     SFSAAGTTQTVSLTTPKASSQK------------------STRDKARDLN
nup50_phytophthora                  VSRVDALRSKEQDEEKKTTRRPLSEAFLLLFMSSGLQLLDAEQREDAAVV
nup50_phaeodactylum                 SASAISTISTTNWGEKSAELDR--------------------TFRETVLS
nup50_celegans                      EPTKDFWTKKSDAPAAPSNSGS-----------------LFAFLGKELFS
                                                                                      

nup50_anopheles                     PAKTAPS----------ETPERKTFTFGSPAAAAAVKSTAVTSPDTPKAT
nup50_rat                           SLFGSTK-----------LQQDSPFSFHGNKAEDTS------------EK
nup50_mus                           SLFGSTK-----------LQQESPFSFHGNKAEDTS------------EK
nup50_homo                          SLFGSTK-----------LQQESTFLFHGNKTEDTPD-----------KK
nup50_gallus                        STFGNSK-----------LQQGSTFLFN-NKTEDASD-----------KK
nup50_xenopus                       PNLPSIK-----------ADSIATFSFG--NRETAP--------------
nup50_tetraodon                     SLFPFSK-----------GAP-----------------------------
nup50_danio                         PLASCAA-----------APPTVSLKNK----------------------
nup50_ciona                         SKPTQEK-----------SQAKSYFEIKPITPADTT--------------
nup50_apis                          NTEKKLESSPFG-----VTNSKSPFSSTEWKPEKSIFG-------NISAG
nup50_drosophila                    VSRASSP-----------PKAATTFTFGKPSAPIGASV-------SPLAK
nup50_magnaporthe                   AATPNPPTSLFGNTATPAAATTTPSLFGGAATADNNTPAPSFTFGGAAEK
nup50_neurospora                    SSAPSDSKPLFG--ATTSQPEASKPLFG-ASSSQPEASKSLFGATSSQPE
nup50_gibberella                    SGASAPIFSFGG----STTPAAAPPSFGGGASG---TSTPLFGGASTTPA
nup50_arabidopsis                   Q---SGAFSSSPS-GLISNSQTGSFSSGQF--------------------
nup50_populus                       NNQSSGFFSNIQSPGLLSNNQ----SSGFF--------------------
nup50_rice                          --------------------------------------------------
nup50_Skud                          TNDANSDSNSKTESSGDGNDTKPSFAFSIP-SKNP-DAAKPSFTFGASTS
nup50_Sbayanus                      TND---DSNTKPENSGDINETKSSFTFSIP-SKNTSDATKPSFSFGVPAS
nup50_spar                          --------------------------------------------------
nup50_scerevisiae                   KNDENSTSNSKPEKSSDSNDSNPSFSFSIP-SKNTPDASKPSFNFGVPNS
nup50_smik_nup2                     KEDGNAVSTSKSENSGDDNNAKSSFTFPIP-SKNTPDTTKPSFSFGVPNS
nup50_scas                          NNPAFSFGKPMTKQSSMDKDKKPSFSFGVDKDNKVDDTPKPTFTFGTGAS
nup50_candidaG                      NEVQEASESEKTKSS-----ESSTFSFGNN-------TTTKTNPFSGNTS
nup50_Sklu                          EEHSKSAV-SFAPGAAKDAESKP--SFSFS----------STP-VGAEEK
nup50_kluyvero                      NEGSKPALPAFGSNKADNGNSSSPFSFSFS----------NNKDLAKESE
nup50_pichia                        KDNDKPGFSHTSTSSEEKKETQKHFAFNSTTAATAEPNQAFSFGQSQPTT
nup50_debaryomyces                  KDEPKPAFSFGG-SAEKKDEPKHAFSFGASAEKNDEPKSAFSFG----AS
nup50_candidaA                      EQKPVSTFSFGN--SQNKTDS----SANTETKKTETPSFSFGTTNSSSKP
nup50_aspergillus                   TPSESGENEHDAADDTEEDSVTGDDAVRESSSAPTEDLHASRADSKINST
nup50_yarrowia                      DDAIDITKGPSFTLAAPPTTTNSAFSFSKPQSEVKSTGPSFTFDKKVSSG
nup50_spombe                        FNTAANPFAFAKKENEESKPLTPVFSFSTTMASADASKETKQTHETKDSK
nup50_cryptococcus                  TGFTLPKAPSAGSFSLPKSPSTSSAAPATGGFTPSAPATAPSKSSIFSFP
nup50_ustilago                      KSSPFSSVPSSSGSSSATTSRGGFSAFSAKSS------------------
nup50_naegleria                     EKKEEEKKPEPKVEEKKEEEKKPLFNFNFNNG------------------
nup50_dictyostelium                 SGFPSTG----------FGSASNTFSFNLN--------------------
nup50_monosiga                      DNGGDEGDDHDNSNDDNDDDDNDDDDDDDDDDDDDDDD------------
nup50_ostreococcus                  --------------------------------------------------
nup50_thalassio                     KDFLQSIVDQWDSGNVAGDYSAIMVNYQQLAEGYDNELDASEGNGPHGDG
nup50_phytophthora                  AADLDKCYAQLVARESKKKSKKSKKGDAENEDESVVVLTDLLLSLLSQDS
nup50_phaeodactylum                 SSWDGPQYHSKIDKAYLKDCFAQETAYVKE--------------------
nup50_celegans                      IKKNPPIYQNFSGDKPKETPKFSGFSFGKKPAEPSE--------------
                                                                                      

nup50_anopheles                     FSFGSNATKAD---------------------------------------
nup50_rat                           LEFTAEKKSD----------------------------------------
nup50_mus                           VEFTAEKKSD----------------------------------------
nup50_homo                          MEVASEKKTDP---------------------------------------
nup50_gallus                        TEAASEKRDP----------------------------------------
nup50_xenopus                       TKTPPDSKPQ----------------------------------------
nup50_tetraodon                     -----EAKP-----------------------------------------
nup50_danio                         -----DDKPPA---------------------------------------
nup50_ciona                         -TLIPTAKSTV---------------------------------------
nup50_apis                          SKSIFRKSEHT---------------------------------------
nup50_drosophila                    KPNCTITSGGT---------------------------------------
nup50_magnaporthe                   ASSSTPLFGAN---STAGASTPSFSFGAGAANGTST--PS------FSFG
nup50_neurospora                    SSKPASIFGSNNLAPAPVSASSSFTFGSTAAPATSQ--PVPAATSSFTFG
nup50_gibberella                    ANDVGASFGSN----SSASGSFGFQFG----------------------G
nup50_arabidopsis                   --------------------------------------------------
nup50_populus                       --------------------------------------------------
nup50_rice                          --------------------------------------------------
nup50_Skud                          P-SGTAEPALSFGSAKSPKRETNMNDGDHIVEK-------PAFNLVSSID
nup50_Sbayanus                      S-NAVSKPGLSFGSVALSTKEASKNDNNNNVEKPV---SKPAFGFLSNTD
nup50_spar                          ---------------------------------------------MSNAG
nup50_scerevisiae                   SKNETSKPVFSFGAATPSAKEASQEDDNNNVEKPS---SKPAFNFISNAG
nup50_smik_nup2                     S-NDTSKPALLFGTATPPAKETNKNSGDGNGDKIT---PKSAFNFLSNTS
nup50_scas                          LPNKELNVGATMTLPSTDDKTSGEEAKISDEQSTS---GESKPSFTFGNP
nup50_candidaG                      G--------FSFGKPASTSNTTESK---------------------PSIS
nup50_Sklu                          N-------------------TTTKK---------------PVFAFGATSE
nup50_kluyvero                      NKKEEAKPASTFGTFSAPAPSADSK---------------PSFSFSAPVQ
nup50_pichia                        LFGSSAITASAKKDETKPTFSFGISNTNGEKNAEH---TKPLSSFNP---
nup50_debaryomyces                  SFGAS---ATEKKDESKPAFTFGAS---AEKKDE----PKPAVSFG----
nup50_candidaA                      LFGSS-----NNEGNAKPAFTFGSTTDKKDESASATATTTPSFSFGTQPN
nup50_aspergillus                   ASAPRSSDEDDSTKDLKKSKQADNSEQHGAEDGSSGGRSLFDRVEYNKDG
nup50_yarrowia                      PFNFKSETKTEEKKEDKPEEKKEDKSENKKDFTWNP---------SQGVV
nup50_spombe                        SEESKPSNNEKSENAVEPAKGNTMSFS----------------------W
nup50_cryptococcus                  AADTTPKKSSDEVNKIVSEAIADKPEEEKMAEKTGFG------------F
nup50_ustilago                      --------------------------------------------------
nup50_naegleria                     --------------------------------------------------
nup50_dictyostelium                 --------------------------------------------------
nup50_monosiga                      --------------------------------------------------
nup50_ostreococcus                  --------------------------------------------------
nup50_thalassio                     KHEDGSHGEGG---------------------------------------
nup50_phytophthora                  SALREIVTQVFRSLLPLLNSDCLSTMMDVFQPTETEAAAEEEDDEFAPIT
nup50_phaeodactylum                 --------------------------------------------------
nup50_celegans                      --------------------------------------------------
                                                                                      

nup50_anopheles                     ----AESGSEKKATFSFGTVASGG----------------------KDSA
nup50_rat                           ----AAQGATS-ASFNFGK---------------------------KIES
nup50_mus                           ----AAQGATS-ASFSFGK---------------------------KIES
nup50_homo                          ----SSLGATS-ASFNFGK---------------------------KVDS
nup50_gallus                        -----SIGATSTVSFNIGK---------------------------SGHS
nup50_xenopus                       --------AAP--TFNFGQ---------------------------KVDS
nup50_tetraodon                     ---------PPDVTFNFGQ---------------------------KVDG
nup50_danio                         ----EKPAAPPGVSFNFGK---------------------------KVDS
nup50_ciona                         ----TSPPENPLGGFKPSA---------------------------PSPF
nup50_apis                          ----TDTGKSIFSNTDQSS---------------------------DIQK
nup50_drosophila                    ----TTTTATPLVSFGSTASFTAPV---------------------PSSS
nup50_magnaporthe                   GGATQNGASTPAPSFNFGAAGQTNG---------------------QASN
nup50_neurospora                    SGSPAP-TPQPSTSFSFGATPASQP---------------------SQPE
nup50_gibberella                    GGGGNSASSSFNNPFAPGNNGGDSG---------------------AAPS
nup50_arabidopsis                   ----GTTKSSQPSLFSGSQ-AGAIS-----------------------NS
nup50_populus                       ----SNIQS--PGLLSNNQSSGAFS-----------------------NS
nup50_rice                          --------------------------------------------------
nup50_Skud                          NEKKGENKEDAKPFFSFGKANGNES---------KSSDNSAF--SSESGN
nup50_Sbayanus                      SEKKAANEEVSKPVFSFGKTSENES---------EGSVKPAI--SSGFGS
nup50_spar                          SEKERESKGDSKPLFSFGASNGSES---------KDSVKTAS--PSALDG
nup50_scerevisiae                   TEKEKESKKDSKPAFSFGISNGSES---------KDSDKPSL--PSAVDG
nup50_smik_nup2                     SKKESENQGDSKPLFSFGKSNGSES---------KGSVNSTF--PSEFNN
nup50_scas                          KENTTENKPSINAPFVFGKGASEVSVEKPSFSFGKTEEKSEE--KSEEKS
nup50_candidaG                      FSKPQNNDTVPKSAFSFGTSANTVT-----------ETNEEK--DSNTNG
nup50_Sklu                          NS-AQK----TKPSFSFGSSGANTQ--------PQEGSKSAFGTSTDIST
nup50_kluyvero                      RT-ATENKDSSKPSFTFGAMGKENS--------NDEAKKPSFTFGTSTTS
nup50_pichia                        -TDTENRAEQPKPLFSFNPPVSSEK------------KTDSKPASFSFGS
nup50_debaryomyces                  -TSAEKKDE-SKPLFSFGTSATATE------------KKDEPKPAFSFGS
nup50_candidaA                      KTDSAKEAQGDKPATSLFG-NSSDN------------ANKPATTGFSFGA
nup50_aspergillus                   KPKRQGDDAKPASSLFGSPQFASPFNSSSASTPNPFAASAQSQDKKPEEG
nup50_yarrowia                      FGSNKTEESADKPAFSFGSTSSAKP--------------------FTFGA
nup50_spombe                        TPDKPIKFDTPEKKFTFTNPLSSKK---------------------LPAS
nup50_cryptococcus                  SFGTDSTKPKESSAFKFEAPKKSTS----------LFASSPATPAKSATG
nup50_ustilago                      ----SPLAGAGIKPSSLGSSIG-------------------------VHH
nup50_naegleria                     ----SSTASSESGKFSFGGFS-------------------------SFSS
nup50_dictyostelium                 ----------STSSFSFGFN----------------------------KS
nup50_monosiga                      ---DDDDDSKPAPKLSFAP---------------------------SSTG
nup50_ostreococcus                  -----------------------------------------------AAG
nup50_thalassio                     SSYSVGTSTNANSSFSFGSSAPAPS----------------------TSS
nup50_phytophthora                  ENDEENEEDGEEEEVVLSSADAVSDALRSDEKLAALHQEDLALAAIVGQV
nup50_phaeodactylum                 -----KEAATATIRYSPSKPATS-------------------------ES
nup50_celegans                      ----EPKAADSTPKLTFGSPKEADLP--------------------KPAS
                                                                                      

nup50_anopheles                     AGISSSP--------------------------------KTSTFSFGSKA
nup50_rat                           SVLGSLS--------------------------------SGSLTGFSFSP
nup50_mus                           SALGSLS--------------------------------SGSLTGFSFSA
nup50_homo                          SVLGSLS--------------------------------SVPLTGFSFSP
nup50_gallus                        SGLSSFG--------------------------------SGTRSSFSFSP
nup50_xenopus                       STLSLIG--------------------------------SGGAPSFSFST
nup50_tetraodon                     SVLAPVG--------------------------------PQPAPP-GFFT
nup50_danio                         SVLGALS--------------------------------SGGAPSFSFSS
nup50_ciona                         KGFGSFA--------------------------------SSSKPETTGFT
nup50_apis                          SVFGNID--------------------------------QKSGSKNIFGS
nup50_drosophila                    SIFSLTA--------------------------------KPTGEAKSDDT
nup50_magnaporthe                   QNSTLFGTSVSAPSSFTFGAGGGGDKAFNNPFASGGGGDAAGSVSFNFGA
nup50_neurospora                    QNGNIFG----ANTSFTFSAGGNDGAAINNPFATGG-AATPTSSSFTFGQ
nup50_gibberella                    SSGGMFS--------FGASSAPSAPSGGAAPFQFGG-----PSNATAFGA
nup50_arabidopsis                   Q-PGTFS---------------------------------SSHSGITSNS
nup50_populus                       QSLGALS---------------------------------NSQTPFSFNQ
nup50_rice                          --------------------------------------------------
nup50_Skud                          GNDKKE----------------------------------KTKPAFSFGA
nup50_Sbayanus                      QNDKKE----------------------------------AAKPAFSFGT
nup50_spar                          ENDKKE----------------------------------ATKPAFSFGG
nup50_scerevisiae                   ENDKKE----------------------------------ATKPAFSFGI
nup50_smik_nup2                     VNEEKD----------------------------------VAKPAFSFGG
nup50_scas                          EEKSEEK---------------------------------SEQPSFTFGA
nup50_candidaG                      GNEDSK-------------------------------------PALNFNF
nup50_Sklu                          DKGNNKN---------------------------------GKAPSFTFGT
nup50_kluyvero                      EKPAESS-----------------------------------KPSFTFGK
nup50_pichia                        ATSEKND---------------------------------SQPSPFSFGS
nup50_debaryomyces                  STEKKDE---------------------------------SKP-AFSFGS
nup50_candidaA                      KTQE-DK---------------------------------SEAPKFVFGS
nup50_aspergillus                   STPKPLSTN---------------------------IFGSPTPAGSIFGN
nup50_yarrowia                      KADDAED---------------------------------KPKPAFSFGS
nup50_spombe                        SDVKPPS---------------------------------AAAVGFSFGT
nup50_cryptococcus                  NEAAPLG----------------------------KFGPGGSQPQLSFGA
nup50_ustilago                      EENGSVS----------------------------------PLVSVSSKP
nup50_naegleria                     PFGGSTG-----------------------------------ESQFKFEI
nup50_dictyostelium                 STDSSSN----------------------------------TTGTSLFGN
nup50_monosiga                      TGFGGFG----------------------------------AKPATSWRE
nup50_ostreococcus                  SIFGSLP----------------------------------TAPGSTFGA
nup50_thalassio                     IPFASFG-----------------------------------TAAPSPDA
nup50_phytophthora                  KVRSQRKKD--------LKRARLQTMHFQLRVLDLLQVFVSQRPEQTEAA
nup50_phaeodactylum                 TAFGTFG---------------------------------------KFAQ
nup50_celegans                      SLFGASP-----------------------------------SKPLVFGG
                                                                                      

nup50_anopheles                     PEAE------------------KKTFSFGVPAGSTSDAATAEKSKASF--
nup50_rat                           GNS--------------------SLFGKDAAQS-----------------
nup50_mus                           GSS--------------------SLFGKDAAQS-----------------
nup50_homo                          GNS--------------------SLFGKDTTQS-----------------
nup50_gallus                        GNP--------------------GLFGKDANQA-----------------
nup50_xenopus                       GAS--------------------SLFGKNN--------------------
nup50_tetraodon                     SSSH------------------SSVFG-----------------------
nup50_danio                         SSSS------------------SAVFG-----------------------
nup50_ciona                         GFQ-----------------------------------------------
nup50_apis                          SNSE------------------KNPFLSKPSIASDKSDEQETKLD-----
nup50_drosophila                    PKSS------------------IFSFGAKDTTTKKDEP------------
nup50_magnaporthe                   SSAQ------------------PAPTGGSSGMFNFSSGGANGASTPVFSF
nup50_neurospora                    NSGT------------------SAPFVFGQSSQNTPSITFGGAQDSTQ--
nup50_gibberella                    NNST------------------PA-FGGASGSSGAPGFSFTGASPAQN--
nup50_arabidopsis                   QTGS----------------------------------------------
nup50_populus                       SSGT----------------------------------------------
nup50_rice                          --------------------------------------------------
nup50_Skud                          SAST-----------DSNTGSKPSAFIFGSSIATSSTED-----------
nup50_Sbayanus                      STTT-----------DVDAGSKPPAFTFGSSIAGDKKEDTKSD-------
nup50_spar                          NTNT-----------AETADAKAPTFTFGSSTLADKKED-----------
nup50_scerevisiae                   NTNT-----------TKTADTKAPTFTFGSSALADNKED-----------
nup50_smik_nup2                     NTNT-----------AVNTDSKAPAFTFGSSTLADNKED-----------
nup50_scas                          GKISSDKPKFS---FTTTSEAPKPVFSFTGQSMNDETTDASSKDNTNTE-
nup50_candidaG                      SSNT---------------SSQKPSFSFGSTSEKKEETTEHST-------
nup50_Sklu                          GSTN---------------STEKPSFKFGATENKNGPAA-----------
nup50_kluyvero                      ASTG---------------STP---FTFGKQETDKKDEK-----------
nup50_pichia                        AISEKKNEVKPSTTLSFG-SNNGNTFGFGQKNGGDNNETS----------
nup50_debaryomyces                  TTNGE-NKVMFSGSSTSD-STP-KPFSFGSENK-DTKEEK----------
nup50_candidaA                      S---KANPFTFGASNNQGDSATTPSFNFGSNSSNNAFSFG----------
nup50_aspergillus                   STSATSG------------ASTPSIFATGSSATKPGSDNTWKPNTPIKFS
nup50_yarrowia                      KSAE---------------SSDKPAFSFGAKPAESASSD-----------
nup50_spombe                        TTNP---------------------FSFAAPKS-----------------
nup50_cryptococcus                  KAGTS------------PAANTTSSFNFNVGKPSTPAGAGTSFSFGTSSS
nup50_ustilago                      IVKG-------------------STFGFGAFAG-----------------
nup50_naegleria                     SSKP----------------------------------------------
nup50_dictyostelium                 NNNN----------------------------------------------
nup50_monosiga                      DQLG-------------KLKALNTAFLKHVTAELAQP-------------
nup50_ostreococcus                  PFGG----------------------------------------------
nup50_thalassio                     PAAG--------------------TFSFGSTSS-----------------
nup50_phytophthora                  TAKHN----------ALVLSLVVPLFNVLARVQNGDSEKLVLRDR----L
nup50_phaeodactylum                 STSS----------------------------------------------
nup50_celegans                      SSADS-------------TTSAPKPFSALSTAAS----------------
                                                                                      

nup50_anopheles                     ---------APPKGTSDDAIKKMFSFASSSSSSS----------------
nup50_rat                           ------------KAASSPFSAKASESQAGGSSS-----------------
nup50_mus                           ------------KAASSPFSAKASESPPGGGSS-----------------
nup50_homo                          ------------KPVSSPFPTKPLEGQAEGDSG-----------------
nup50_gallus                        ------------KSAT-AVSTNALEAQTESGNN-----------------
nup50_xenopus                       --------------ASTASSSSSQESEPSGKTE-----------------
nup50_tetraodon                     --------------GAVAPG----RSEEAPPTA-----------------
nup50_danio                         --------------SAVSSVSPVVNSDSNSQTA-----------------
nup50_ciona                         --------------FSSTMVGGSKPVAPDSTVT-----------------
nup50_apis                          ---------SKSTTVTTSIASTTTTIASSFATTNTT-------------T
nup50_drosophila                    ---------NFSAPKTNGFSFGLKSNNDDKPSTSLF-------------A
nup50_magnaporthe                   GGGQTNGTTPNPGNAAAGGSIFNLAPPVGGTSTG----------------
nup50_neurospora                    QNGSSNMFAFGGQQPSGGGSMFNLAPPVGGTSTG----------------
nup50_gibberella                    -----ATPTFGSNQSAPAFGNGNLQPPAGGSTTG----------------
nup50_arabidopsis                   ---------FSSGQFGQTKSSQPSLLSGSQAGAISS-------------N
nup50_populus                       ---------FSN--------SQS-------LGALPN-------------T
nup50_rice                          --------------------------------------------------
nup50_Skud                          --------AKKPFSFGAASSNGTPSFSFGKATTKS--PPSSSTSPTPSIP
nup50_Sbayanus                      --------AKKPFSFGTASSNGAPSFSFG-STTNS--PPKPLEAPAPSIP
nup50_spar                          --------VKKPFSFSASRSNDTPSFSFGKTAANS--PSNSSTSFAPSIP
nup50_scerevisiae                   --------VKKPFSFGTSQPNNTPSFSFGKTTANL--PANSSTSPAPSIP
nup50_smik_nup2                     --------KKKPFSFGNSSSNDTPSFSFGKATASS--TTASSKSPAPPIP
nup50_scas                          ----NEEGTKPTFSFGNSSTT-APSFTFGKPKADDSIISNSTKTTTSSIP
nup50_candidaG                      --------TSGGFSFGQ---SKAPAFSFGTPATNT---------TTNNPP
nup50_Sklu                          ---------TPAFSFGSSTTASAPAFSFGKPADSS-------SKEQRSTS
nup50_kluyvero                      ---------KPTFTFGATAASTVPAFSFG--ANKS-------EEAPPQGE
nup50_pichia                        --------TKPAFSFSFNPTASSGSDSSAKPAFTLG----STN-GSSVFG
nup50_debaryomyces                  --------PKSSLQFSFNPPSQT---SSEKPAFSFG----SSNSGTPLFG
nup50_candidaA                      --------SKPTGAFNFAQKQED---QKNETSSTVT----TSS---SSFG
nup50_aspergillus                   --------SDSAPGLTLSAKSETATAAPASESSNHHPTLFGAPSAGAQPG
nup50_yarrowia                      ---------KPSFSFGTPAFGAKTESSSDKPAFGVS--------------
nup50_spombe                        -------------SFPTSSTPASVGAEKSEETSNGN--------------
nup50_cryptococcus                  PSVAAGASTTSASVFGGTSTRSAPTFSFGATTPSAS------SSSSFVFG
nup50_ustilago                      ---------ASPLAKPKAASPTVSEKDSDKSQS-----------------
nup50_naegleria                     ----------PTWTNQEYKPKESEDGEEDGSEDP----------------
nup50_dictyostelium                 -------------NNNNNNNTKNDDSEKSESSVS----------------
nup50_monosiga                      ----------GAVDLTPVLDDYKKHLSTIRSSSAP---------------
nup50_ostreococcus                  ---------------GGGLFGGGTAPGAGTAADD----------------
nup50_thalassio                     ------------SAAPSTSNNSAPSFSFGNIPPPSS--------------
nup50_phytophthora                  QAVLLHKVLRAKDKIPSSGAAQNEALDALRQIAELIRTVPMDKDHIGKVA
nup50_phaeodactylum                 -------------NFSKTPTPTAFAPIPDSSTTDN---------------
nup50_celegans                      ---------LFGSSSASTTTTATQPLSFGSSSTGGS--------------
                                                                                      

nup50_anopheles                     -------------------------------------------SQPAASS
nup50_rat                           ----------------------------------------------ECRD
nup50_mus                           ----------------------------------------------ECRD
nup50_homo                          ----------------------------------------------ECKG
nup50_gallus                        ----------------------------------------------DDKG
nup50_xenopus                       ----------------------------------------------EKGE
nup50_tetraodon                     ----------------------------------------------DEKE
nup50_danio                         ----------------------------------------------DENG
nup50_ciona                         ----------------------------------------------KPLT
nup50_apis                          FCFGQSSATNNTSTGFSFGS----------TKPFTFGAQVVKPQEPEDSE
nup50_drosophila                    GFGKAPGGAGDGAKGFSFTN----------SATPFSLGNIHPPAAAAAPA
nup50_magnaporthe                   -----TNTPFTFGGASSLAT----------TPAAGTPEPAATG--DADGQ
nup50_neurospora                    -----TDSPKTFGGASSLAT----------TPAVGTPEPVAAESKDAQGT
nup50_gibberella                    -----TNTPFSLGGGSSLAT----------TPAAGTPEPSTQAEGTAGG-
nup50_arabidopsis                   QPSFQFSNSQSPFTSAVPPV----------SIPAKQDHSDDADGGDE---
nup50_populus                       QTSFLFGSS----------------------IPANHNTADDADDENE---
nup50_rice                          --------------------------------------------------
nup50_Skud                          STGFKFSLPFEQKVGQAAT------------DEIVEESTIKAAGSDL--Q
nup50_Sbayanus                      STGFKFSLPFEQKGGQTFTG----------SNSKNEEPTTNMTATDP--K
nup50_spar                          STGFKFSLPFEQKSNQTTT------------NDNREESTPEAAGNDS--Q
nup50_scerevisiae                   STGFKFSLPFEQKGSQTTT------------NDSKEESTTEATGNES--Q
nup50_smik_nup2                     STGFKFSLPFEQKGGQTTT------------DDSKKESTSEAAKNDS--Q
nup50_scas                          SAGFKFSLPYEQKSPATST-----------TSSEIPKDTDNTTGTTE--V
nup50_candidaG                      SSGFKFSLPFNQENKSNEA------------DSSKISEKKEDGNSAT--V
nup50_Sklu                          SNGFKFSLPFAQGGSTLDK------------DGSKDEKPDEGSTAKPSVE
nup50_kluyvero                      SSGFKISLPFASSAPTSDK------------DTAK-EVSEKNS------E
nup50_pichia                        NSSATNAFSVES------------------TTSESKDTDKDDDKVQEEET
nup50_debaryomyces                  KNNSTPSFTFNANNNKNEAE----------SNSATPETQQEAD-PSEEDT
nup50_candidaA                      STKPAFAFPFGS-------A----------KPEDKPEEKKNEETVPEEET
nup50_aspergillus                   PSGNEGTAGFSFGGPSQPGSSFLTPSVLTSESQSRATTPGVTSDTGAEDS
nup50_yarrowia                      -----SGNLFKG--------------------DTKGETKPAAASSTESGE
nup50_spombe                        -------------------------------------------KSEQEEK
nup50_cryptococcus                  KSPVVQPSGDAPKFGASLQPFG---------STSSVSTPAPAVNESNTEG
nup50_ustilago                      ------------------------------VDDRASFTEKLLNHDKDTVA
nup50_naegleria                     ---------------------------------------------SIPES
nup50_dictyostelium                 --------------------------------------------NNGCDE
nup50_monosiga                      ---------------------------------AASAKPDVQPSATSAGT
nup50_ostreococcus                  -------------------------------------------------E
nup50_thalassio                     ---------------------------------------TGSSFDDGAAN
nup50_phytophthora                  SAAVVYLVRVICTSEDPSEEAQKIIHDSVLDAFTKKHSRFPRASFKELLT
nup50_phaeodactylum                 -------------------------------------------------D
nup50_celegans                      ----------------------------SLFSGFAGLAQKAMENQNQAKP
                                                                                      

nup50_anopheles                     STSKTDSEKEKAEKKQSTKPLTEADKQTVIRNNKQFDEIQ----------
nup50_rat                           GEEEESDEPPKVVVT----EVKEEDAFYSKK-CKLFYKKD----------
nup50_mus                           GEEEENDEPPKVVVT----EVKEEDAFYSKK-CKLFYKKD----------
nup50_homo                          GDEEENDEPPKVVVT----EVKEEDAFYSKK-CKLFYKKD----------
nup50_gallus                        GEEEE-EEPPKVIVN----EIKEDDAFYSKK-CKLFYKKD----------
nup50_xenopus                       GEEEE---PPKVVIQ----EIKEDDAFYSKK-CKLFYKKD----------
nup50_tetraodon                     EEEEE---PPKPEVK----EVQEKDAFYSKK-CKLFYRKE----------
nup50_danio                         EDSEE---PPVPVVK----EIKEKDAFYSKK-CKLFYKKD----------
nup50_ciona                         TEEEY--VPPKNDSQ----VVTEEDAFYTKK-CKLFYMKD----------
nup50_apis                          GKDDEDEEPPKVEFK----PVTEEGAIYEQR-CKVFVKKD----------
nup50_drosophila                    EEEKEEDTPPKVEFK----QVVEDDAIYSKR-CKVFIKKD----------
nup50_magnaporthe                   KADGDEEPQAQINLTEGGPGEEDEVVVFEVR-AKALKLINKADESDEEGA
nup50_neurospora                    HADGDEAPQEQISLVEGGPGEEDESVVYEVR-AKAYKLVAPEDD-DDEGS
nup50_gibberella                    --DDDGEKHEQVNLAEN--LEQDEDVVHDVR-AKVLKFVPAGDKSDDKKP
nup50_arabidopsis                   QSQPSSPSVKKTEEKGITVVHEVKCKLYVKS-SDPADKG-----------
nup50_populus                       LQQPGSPSVKKSEEKGIVTVHEVKCKLYVKS-SDPADKDT----------
nup50_rice                          --------------------------------------------------
nup50_Skud                          GASKADTASEESKPMDLQNGEENEVALFSQR-AKLMTFN-----------
nup50_Sbayanus                      DPSDVDTASEESKPVDLQNGEEDEIALFSQR-AKLMTFN-----------
nup50_spar                          GASKVDVTPEESTPINLPNGEEDEAALFSQK-AKLMTFN-----------
nup50_scerevisiae                   DATKVDATPEESKPINLQNGEEDEVALFSQK-AKLMTFN-----------
nup50_smik_nup2                     GTSKVEAASEESKPINLQNGEENEVALFSER-AKLMTFN-----------
nup50_scas                          STTQQD---DNSSPMDLQNGEEDETPLFTQR-SKLMVFN-----------
nup50_candidaG                      ETTEEQ---STSSSIQLQNGEEDETPLFTCR-SKLMTIN-----------
nup50_Sklu                          ETNGEEQTQEPSQPMSMSNGEEDEDVLFAKR-AKLLIFN-----------
nup50_kluyvero                      DASAEAQ-EEPSKTLNLSNGEENENLLFSQR-AKLMIFN-----------
nup50_pichia                        GGDFAPVAQLGSEKVESVSGEELEDTLYTKR-AKLMLFDPS---------
nup50_debaryomyces                  GGNFKAVAQLSSEKLNNQTGEEDEEALYTKR-SKLMLFDPS---------
nup50_candidaA                      GGKFEPVAKLSNEQVDSKSGEENETAKFTIR-SKLMEYDSK---------
nup50_aspergillus                   ADGDAQKPEPQVDLARSGAGEEDEDIVIETR-ARALKMVD----------
nup50_yarrowia                      PDDTPKTVTDSDDLSGQGPGEENEDNVAEYR-TKLYKLDD----------
nup50_spombe                        ENGNDETRSNDSLVSGKGKGEENEDSVFETR-AKIYRFDAT---------
nup50_cryptococcus                  EEATEPSSPSKNLASVAGAGEENEDTVIEQR-GKLNRLED----------
nup50_ustilago                      ASETRTKPLLEPTEVESKTGEEDEESIHSIR-AKLYTMAPD---------
nup50_naegleria                     PSRATSHKIIDLPAVEIKSGEEGEIVVGEFKLAKLYRTVVVD--------
nup50_dictyostelium                 SDNTTFEPIIQAQEVELKTGEEDETTLCSTK-GKLYILQD----------
nup50_monosiga                      DANKPTASEAKTGDAAKEDLPDEGETLHSVR-AKLFYKVK----------
nup50_ostreococcus                  DEDEPARPSSPSYQANEAVEDEKEVVLLRVGKVKFHTKKDAG--------
nup50_thalassio                     NDDDPTSNPDDGKIEKVEQEENTEEEILTEVRAKPMKREKS---------
nup50_phytophthora                  KSPAAGARVLLEPLAAVAVATEKDAAVDEFSKCEVFRLLTVLLR------
nup50_phaeodactylum                 NNAGEAEDEDTMIQPASDPDWEMDSEFGRVFFYHLVDTKKP---------
nup50_celegans                      EGSGEDDEGEYVPPKVETVENQEPDAVLSSK-VSVFKFTG----------
                                                                                      

nup50_anopheles                     ------AMSPGKTVEKTAPTTTSQAAAPENKVAPAASEPAKPKEPEKEMP
nup50_rat                           ------NEFKEKGVG----TLHLKPTATQ-KTQLLVRADTN---------
nup50_mus                           ------NEFKEKGVG----TLHLKPTATQ-KTQLLVRADTN---------
nup50_homo                          ------NEFKEKGIG----TLHLKPTANQ-KTQLLVRADTN---------
nup50_gallus                        ------NEFKEKGVG----TLHLKPAGNE-KTQLLVRADTN---------
nup50_xenopus                       ------NEFKEKGVG----TLHLKPVEDK-KTQLLVRADTN---------
nup50_tetraodon                     ------AEFKEKGVG----TLHLKLTQAA-KTQLIIRADTN---------
nup50_danio                         ------GEFKEKGVG----TLHLKMTTES-KLQLLVRADTN---------
nup50_ciona                         ------GSYTDKGVG----HIHLKSVESSSKTQLIIRADTS---------
nup50_apis                          ------GNFTDRGVG----MLFLKPTPNE-KTQLLVRAETS---------
nup50_drosophila                    ------KDFGDRGVG----TLYLKPVKDSEKIQLLVRADTN---------
nup50_magnaporthe                   KKDDKKSPWKTMGVG----PFRLLKHKTTDAVRILLRGEPR---------
nup50_neurospora                    KEKKKPSVWKTQGVG----PLRLLKHKNTGAVRMLMRVEPR---------
nup50_gibberella                    KSQ---SPWSTQGVG----ALRLLKHKETNIVRLLLRAEPR---------
nup50_arabidopsis                   ---WKDKGTGNLYIK----CKEGVDKGTKESKPTILVRND----------
nup50_populus                       ---WKDKGPGQLSIK----CREGIGKSTKESKPTIVVRND----------
nup50_rice                          ---------------------------------------D----------
nup50_Skud                          ---VETKSYDSKGVG----EMKLLRVKNDPSKVRLLCRSDG---------
nup50_Sbayanus                      ---SETKSYDSKGVG----ELKLLQRKDDPSKVRLLCRSDG---------
nup50_spar                          ---AETKSYDSRGVG----EMKLLRKKDDPSKVRLLCRSDG---------
nup50_scerevisiae                   ---AETKSYDSRGVG----EMKLLKKKDDPSKVRLLCRSDG---------
nup50_smik_nup2                     ---ADTKSYDSRGVG----EMKLLKKKDDPSKVRLLCRSDG---------
nup50_scas                          ---PETKGYDSRGVG----DMKLLQRKDDKSKVRLLCRSDG---------
nup50_candidaG                      ---TKTNGYDSRGVG----ELKLLQKKDDKSKIRLLCRSDG---------
nup50_Sklu                          ---SETKGYDSRGLG----ELKVLQRKDDKSKVRILCRSDG---------
nup50_kluyvero                      ---TETKAYDSRGVG----ELKVLQNKEDNTKARILCRSDG---------
nup50_pichia                        ---SKENPYVNKGVG----DLKVLKNKE-TQKSRVLIRADG---------
nup50_debaryomyces                  ---NSENPYTSKGLG----DLKVLKNKA-TGKSRIVVRAEG---------
nup50_candidaA                      ---NSENPYTNKGIG----ELKVLFNEQ-TKKSRILIRADG---------
nup50_aspergillus                   ------GSWASQGVG----FLRILKNRTTSRSRVLVRADPS---------
nup50_yarrowia                      ------GKWDVCGVG----QLRVLVDKDTKKARILMRAEQS---------
nup50_spombe                        -----SKSYSDIGIG----PLKINVDRDTGSARILARVEGS---------
nup50_cryptococcus                  ------GEYKLEGLG--QFKLKRTKNEEDRKRRLLMRTDGN---------
nup50_ustilago                      ------QSWKERGTG--TLRVNVPKSPADKRAARLVMRADG---------
nup50_naegleria                     ----GKSSWQQRGVG----SLRLNVRKDDEKNARMVMRTDS---------
nup50_dictyostelium                 ------KQYKERGVG------TIRVNKDLEEKSRIIMNADG---------
nup50_monosiga                      ------DAWKDSGTG----TLRVLKESDTKKIRLIIREDEG---------
nup50_ostreococcus                  -----DKNWADRGVNSFEFRREKAPSEGDVKRCRLLMRNTI---------
nup50_thalassio                     -----SGEWKKFGSG----ACRLYRHKTTSKHRLVIRNQIG---------
nup50_phytophthora                  ------GATKLQQSGE-LSKTPFQRVRKSLKTALVRQLNPGS--------
nup50_phaeodactylum                 -----ESGYAGFGSG----TLRIQKNSKTGKYRMLMRNPAG---------
nup50_celegans                      ------KEYTKLGVG------MLHIKDNDGKFSVLIRAATAT--------
                                                                                      

nup50_anopheles                     KPGFFFGGSASAATAAKESPTKPSSGFTFGSSSKPFSFGTLASSTS----
nup50_rat                           -----LGNILLNVLIPPNMPCTR-----TGKN----NVLIVCVPNPP---
nup50_mus                           -----LGNILLNVLIAPNMPCTR-----TGKN----NVLIVCVPNPP---
nup50_homo                          -----LGNILLNVLIPPNMPCTR-----TGKN----NVLIVCVPNPP---
nup50_gallus                        -----LGNILLNVLIPPKMPCTR-----TGKN----NVLIVCVPNPP---
nup50_xenopus                       -----LGNILLNILVQPSMPCSR-----TGKN----NVMIVCVPNPP---
nup50_tetraodon                     -----LGNILLNILVHASMPCTR-----VGRN----NVMLVCVPNPP---
nup50_danio                         -----LGNILLNIMVPSSMPCSR-----TGKN----NVMVVCVPNPP---
nup50_ciona                         -----LGNLLLNILLNPAMPVSK-----QGKN----NVSISCIPNPP---
nup50_apis                          -----LGNLLLNTLLTESIPTKR-----MNKN----TIMLVCLPLP----
nup50_drosophila                    -----LGNILVNLILSKGIPCQR-----MGKN----NVLMVCVPTP----
nup50_magnaporthe                   ------GNVVMNKLLLHNFDYKTE----PGD-------KYVKVTTA----
nup50_neurospora                    ------GNIALNKIILPNFTYKPE----ASAP------KNIKITTA----
nup50_gibberella                    ------GHIAMNRAVLPDMSYK-------ADK------KYVKMTTS----
nup50_arabidopsis                   -----VGKLLLNALLYAGMKTSPQ-----KNA----LVAIFHSS------
nup50_populus                       -----VGKVLLNALLYPGIKTNPQ-----KNS----LVAIFHTAG-----
nup50_rice                          -----VGKILLNALIYKGIKMNVK-----KST----VASIFHTSDGQP--
nup50_Skud                          -----MGNILLNATVVDSFKYEPL-----APG----NENLIKTPT-----
nup50_Sbayanus                      -----MGNILLNATVVESFKYEPL-----APE----NENLIKTPT-----
nup50_spar                          -----MGNVLLNATVVNSFKYEPL-----APG----NENLIKTPT-----
nup50_scerevisiae                   -----MGNVLLNATVVDSFKYEPL-----APG----NDNLIKAPT-----
nup50_smik_nup2                     -----MGNILLNATVVDSFKYEYL-----APG----NENLIKTPT-----
nup50_scas                          -----MGNILLNTSVVKSFDYVPL-----SEK----AENLVKAPV-----
nup50_candidaG                      -----MGNILLNTAVVKSFKYSPL-----TPE----NENLVKIPT-----
nup50_Sklu                          -----MGHILLNTSVVKSFQYVPL-----DSD----KENFVKCPV-----
nup50_kluyvero                      -----MGHILLNTSIIKSFSYEAL-----DPN----NENLVKCPA-----
nup50_pichia                        -----GLRVLLNIAISKDMTYTQI-----GNG----SMVRIPTVN-----
nup50_debaryomyces                  -----GLRILLNTLVNKDMVYTTI-----GNG----SMVRVPTVN-----
nup50_candidaA                      -----SLRVLLNTLILSSVKYDSI-----GNG----SLIRVPTID-----
nup50_aspergillus                   ------GNVVLNARLMKEIKYTVN-----GNN------IQFLVPK-----
nup50_yarrowia                      ------GRVLLNCVVRKELTYSTT-----KSN--------VNIVD-----
nup50_spombe                        ------GKLLLNVRLCQDFEYSLAG----KKD------VKVPAAS-----
nup50_cryptococcus                  ------GNVILNMAVKSTFNPSVEG-------------PYLKFLG-----
nup50_ustilago                      -----ILRVILNVALFKGMKCELH-------------EKFVRIVA-----
nup50_naegleria                     -----VFKLILNCKIIKGMKFTPLQ----EQSIIFPVHKSQLCEQLS---
nup50_dictyostelium                 -----SKKNILNVNIFPKMKVTSP------------NEKTLTFIAFE---
nup50_monosiga                      -----SRKIRLNVYLQKDLPVLDA-----QKN----TVMLTLVPNPPLEP
nup50_ostreococcus                  ------GKAVLNAGLYPKMSSQLTEKKMKDGS----AVQNGLIATVFN--
nup50_thalassio                     -------KVQFNVAVSNKMEFTKEIKDTKKGK-----LAFVKFMG-----
nup50_phytophthora                  --VQQLKAKRVKVVMMFALQLVKFWIAEDKKGTEHDVRAVVEAVQAVDSK
nup50_phaeodactylum                 ------IKVLINILITSDMTFKLTASKRKGQD----ATEISFFATTS---
nup50_celegans                      ------GTVWLNSLCNKAMKATVVD----AKG----DRIRLTCPS-----
                                                                                      

nup50_anopheles                     -------ASTNATTTTPSTVSTSSSSFFAGASTFAAKSATGGFTFGGVVS
nup50_rat                           ----LDEKQPTLPVTMLIRVKTS-----EDADELHKILLQ---------K
nup50_mus                           ----LDEKQPTLPATMLIRVKTS-----EDADELHKILLE---------K
nup50_homo                          ----IDEKNATMPVTMLIRVKTS-----EDADELHKILLE---------K
nup50_gallus                        ----IDENNPTVPVTMLIRVKTS-----EDADELHKILLE---------K
nup50_xenopus                       ----IDEKNPTVPVTLLIRVKNA-----QDADELHKILLE---------K
nup50_tetraodon                     ----VDDKNPGGAVPLLLRVKTA-----EDADELHKILEE---------K
nup50_danio                         ----VDDKNPSVPVPVLIRVKTA-----EDADQLHRVLQE---------K
nup50_ciona                         ----VSESEPNKIVPLLIRVKTS-----DDADELVELLNQ---------K
nup50_apis                          -------DSTPPPVPVLLRVKTD-----EDADKLLEALNK---------H
nup50_drosophila                    --------EDSKATSLLLRVKTG-----DEADDLLEKIKE---------H
nup50_magnaporthe                   ------KDGG-GLETWMLQVKDKT-----KGKELAAALTK---------H
nup50_neurospora                    ------TDDGKGLETWMLTTKTT--------QALADALEE---------H
nup50_gibberella                    ------NEKGDGLETWMIQVKTAD-----MAKELAEALEK---------N
nup50_arabidopsis                   --DDS--NENVTPRTFLIRTKNA-----EARDNLATAIQE---------Y
nup50_populus                       --DDSGNNDSVVARTFLIRTKTE-----EDRNKLATAIQE---------Y
nup50_rice                          --SESG-SATVVARTYLIRVKND-----EAAAKLSAAIME---------N
nup50_Skud                          ------VTADGKLITYIVKYKQK-----EEGRSFMKAIED---------A
nup50_Sbayanus                      ------VAADGKLTTYIVKFKQK-----AEGRSFTKSIED---------V
nup50_spar                          ------VAADGKLVTYIVKFKQK-----EEGRSFMKAIED---------A
nup50_scerevisiae                   ------VAADGKLVTYIVKFKQK-----EEGRSFTKAIED---------A
nup50_smik_nup2                     ------VAADGKLVTYIVKFKQK-----EEGRSFTKAIED---------A
nup50_scas                          ------VEADGKLVTYVVKFKSQ-----ADGRLLVKSIED---------A
nup50_candidaG                      ------IDKDGALVTYVARFKQK-----ADGRLFVKSIED---------A
nup50_Sklu                          ------VNSEGKLDTYIIRVKQK-----SDGRQLCTAISN---------V
nup50_kluyvero                      ------IKAEGGLDTYVVKVKQK-----ADGRKLVQAIKD---------A
nup50_pichia                        ------PLDTSKIETYVLKVKTP-----SDGADLLKHLDD---------N
nup50_debaryomyces                  ------PTDKS-IETYILKVKTA-----DDGQKLLEVLND---------A
nup50_candidaA                      ------ADDSSKIITYVIKVKTP-----QDGEQLLKCINE---------L
nup50_aspergillus                   --------AEGAPEMWALRLKAG------EALKVGTAMDE---------N
nup50_yarrowia                      ------FDADSKPIKYMARIKTAP-----EAEQLSAKIEE---------V
nup50_spombe                        -------TDGKSIEMYLIRVKEP-----STAEKLLAELNE---------K
nup50_cryptococcus                  ------FNMDGKPTPYALRVKNA-----EAANTLLEGLKK---------E
nup50_ustilago                      -------LEDTKPVHYAIKLSNP-----NNAAALMDVLDDFVG------S
nup50_naegleria                     ---AEELAKEPEFVSHLIRFDQK-----NDRPQFNQKIES---------I
nup50_dictyostelium                 ---------DDKICTFVLIAKPE------EIKNFSTVINK---------Q
nup50_monosiga                      EKKDPEADSASGPVPALLKVKTP-----VFAQNLAKKLKE---------L
nup50_ostreococcus                  ------AEEENQKVMVYLRFGKE-----SDAKELHKLISEN--------V
nup50_thalassio                     -----VMDASEGPVVIVLQVQPE------KIDEFHSQLEG---------L
nup50_phytophthora                  SPVVKGMVQQVSEAAGVPYVAANG--VKKDEDELMPEVEEVEPKKTKKTK
nup50_phaeodactylum                 -------VDRGYEQFRVVSLAET-------GKKLHKKLES---------L
nup50_celegans                      --------SSTEMATMMIRFGTA-----DGAKKFTDKILE---------V
                                                                     .                

nup50_anopheles                     KPPAPDSSAAGGGPEK---
nup50_rat                           KDV----------------
nup50_mus                           KDA----------------
nup50_homo                          KDA----------------
nup50_gallus                        KEA----------------
nup50_xenopus                       KEV----------------
nup50_tetraodon                     RS-----------------
nup50_danio                         KA-----------------
nup50_ciona                         KKESE--------------
nup50_apis                          KK-----------------
nup50_drosophila                    IK-----------------
nup50_magnaporthe                   KEANKPKD-----------
nup50_neurospora                    KKANEKKD-----------
nup50_gibberella                    KKRTSWEELKQTKIDLTT-
nup50_arabidopsis                   APSS---------------
nup50_populus                       APTS---------------
nup50_rice                          APLE---------------
nup50_Skud                          KKEMKN-------------
nup50_Sbayanus                      KREMKNV------------
nup50_spar                          KKEMKKE------------
nup50_scerevisiae                   KKEMK--------------
nup50_smik_nup2                     KKEMKKE------------
nup50_scas                          KKDM---------------
nup50_candidaG                      KNDMN--------------
nup50_Sklu                          QSSM---------------
nup50_kluyvero                      QSPM---------------
nup50_pichia                        KS-----------------
nup50_debaryomyces                  RK-----------------
nup50_candidaA                      K------------------
nup50_aspergillus                   KS-----------------
nup50_yarrowia                      K------------------
nup50_spombe                        KVSKSEN------------
nup50_cryptococcus                  VEEIKDDKS----------
nup50_ustilago                      AENASNA------------
nup50_naegleria                     ISKL---------------
nup50_dictyostelium                 ISSLEVA------------
nup50_monosiga                      QASL---------------
nup50_ostreococcus                  ATL----------------
nup50_thalassio                     SS-----------------
nup50_phytophthora                  TKSPKDKQKKKRKRSIAEE
nup50_phaeodactylum                 ASVS---------------
nup50_celegans                      AV-----------------
                                                       
