# Supplementary material for: Comparative Genomic Evidence for a Complete Nuclear Pore Complex in the Last Eukaryotic Common Ancestor
Source: PLoS One. 2010 Oct 8;5(10):e13241. doi: 10.1371/journal.pone.0013241 (PMC2951903; doi:10.1371/journal.pone.0013241)
Supplement: File S1 — Alignments and phylogenies. (2.39 MB ZIP) [file pone.0013241.s007.zip › Neumann_SI4/Neumann_nup_align/nup54new.aln]

CLUSTAL X (1.83) multiple sequence alignment


nup57_anopheles                     --------------------------------------------------
nup57_Drosophila                    --------------------------------------------------
nup54_apis                           --------------------------------------------------
nup54_rattus                        --------------------------------------------------
nup57_Mus                           --------------------------------------------------
nup57_homo                          --------------------------------------------------
nup54_gallus                        --------------------------------------------------
nup57_xenopus                       --------------------------------------------------
nup57_tetraodo                      --------------------------------------------------
nup57_ciona                         --------------------------------------------------
nup57_danio                         --------------------------------------------------
nup54_leishmania                    --------------------------------------------------
nup57_tbrucei                       --------------------------------------------------
nup57_tpseudo                       --------------------------------------------------
nup57_Ostreococcus                  --------------------------------------------------
nup54_ncrassa                       --------------------------------------------------
nup57_magnaporthe                   --------------------------------------------------
nup57_giberella                     --------------------------------------------------
nup57_aspergillus                   --------------------------------------------------
nup57_Scerevisiae                   --------------------------------------------------
nup57_S_parad                       --------------------------------------------------
nup57_S_mik                         --------------------------------------------------
nup57_S_kud                         --------------------------------------------------
nup57_S_bayanus                     --------------------------------------------------
nup57_S_cas                         --------------------------------------------------
nup57_candidaG                      --------------------------------------------------
nup57_s_klu                         --------------------------------------------------
nup57_Kluyveromyces                 --------------------------------------------------
nup57_pichia                        --------------------------------------------------
nup57_candidaA                      --------------------------------------------------
nup57_debaryomyces                  --------------------------------------------------
nup57_spombe                        --------------------------------------------------
nup57_yarrowia                      --------------------------------------------------
nup57_populus                       --------------------------------------------------
nup54_arabidopsis                   --------------------------------------------------
nup54_oryza                         --------------------------------------------------
nup57_physcomitrella                --------------------------------------------------
Nup54_volvox                        MSSAGPGRRSRLSGFTSLLRRRGGGGGGAGGGGGGHGAESGDDSTPRSSD
nup57_chlamydomonas                 --------------------------------------------------
nup57_phaeodactylum                 --------------------------------------------------
nup57_cryptococcus                  --------------------------------------------------
nup57_phytophthora                  --------------------------------------------------
nup57_celegans                      --------------------------------------------------
nup57_dictyostelium                 --------------------------------------------------
nup54_ustilago                      --------------------------------------------------
nup57_naegleria                     --------------------------------------------------
nup57_monosiga                      --------------------------------------------------
nup57_trichomonas                   --------------------------------------------------
nup54_Cmerolae                      --------------------------------------------------
nup54_giardia_l_gi|159117887|r      --------------------------------------------------
nup57_toxoplasma                    --------------------------------------------------
nup57_tetrahymena                   --------------------------------------------------
                                                                                      

nup57_anopheles                     --------------------------------------------------
nup57_Drosophila                    --------------------------------------------------
nup54_apis                           --------------------------------------------------
nup54_rattus                        --------------------------------------------------
nup57_Mus                           --------------------------------------------------
nup57_homo                          --------------------------------------------------
nup54_gallus                        --------------------------------------------------
nup57_xenopus                       --------------------------------------------------
nup57_tetraodo                      --------------------------------------------------
nup57_ciona                         --------------------------------------------------
nup57_danio                         --------------------------------------------------
nup54_leishmania                    --------------------------------------------------
nup57_tbrucei                       --------------------------------------------------
nup57_tpseudo                       --------------------------------------------------
nup57_Ostreococcus                  --------------------------------------------------
nup54_ncrassa                       --------------------------------------------------
nup57_magnaporthe                   --------------------------------------------------
nup57_giberella                     --------------------------------------------------
nup57_aspergillus                   --------------------------------------------------
nup57_Scerevisiae                   --------------------------------------------------
nup57_S_parad                       --------------------------------------------------
nup57_S_mik                         --------------------------------------------------
nup57_S_kud                         --------------------------------------------------
nup57_S_bayanus                     --------------------------------------------------
nup57_S_cas                         --------------------------------------------------
nup57_candidaG                      --------------------------------------------------
nup57_s_klu                         --------------------------------------------------
nup57_Kluyveromyces                 --------------------------------------------------
nup57_pichia                        --------------------------------------------------
nup57_candidaA                      --------------------------------------------------
nup57_debaryomyces                  --------------------------------------------------
nup57_spombe                        --------------------------------------------------
nup57_yarrowia                      --------------------------------------------------
nup57_populus                       --------------------------------------------------
nup54_arabidopsis                   --------------------------------------------------
nup54_oryza                         --------------------------------------------------
nup57_physcomitrella                --------------------------------------------------
Nup54_volvox                        RSSVYSTGCGSVGGGGPSSGPLTARLPAVSTLHIYMAADGVMGSSRRSNG
nup57_chlamydomonas                 --------------------------------------------------
nup57_phaeodactylum                 --------------------------------------------------
nup57_cryptococcus                  --------------------------------------------------
nup57_phytophthora                  --------------------------------------------------
nup57_celegans                      --------------------------------------------------
nup57_dictyostelium                 --------------------------------------------------
nup54_ustilago                      --------------------------------------------------
nup57_naegleria                     --------------------------------------------------
nup57_monosiga                      --------------------------------------------------
nup57_trichomonas                   --------------------------------------------------
nup54_Cmerolae                      --------------------------------------------------
nup54_giardia_l_gi|159117887|r      --------------------------------------------------
nup57_toxoplasma                    --------------------------------------------------
nup57_tetrahymena                   --------------------------------------------------
                                                                                      

nup57_anopheles                     --------------------------------------------------
nup57_Drosophila                    --------------------------------------------------
nup54_apis                           --------------------------------------------------
nup54_rattus                        --------------------------------------------------
nup57_Mus                           --------------------------------------------------
nup57_homo                          --------------------------------------------------
nup54_gallus                        --------------------------------------------------
nup57_xenopus                       --------------------------------------------------
nup57_tetraodo                      --------------------------------------------------
nup57_ciona                         --------------------------------------------------
nup57_danio                         --------------------------------------------------
nup54_leishmania                    --------------------------------------------------
nup57_tbrucei                       --------------------------------------------------
nup57_tpseudo                       --------------------------------------------------
nup57_Ostreococcus                  --------------------------------------------------
nup54_ncrassa                       --------------------------------------------------
nup57_magnaporthe                   --------------------------------------------------
nup57_giberella                     --------------------------------------------------
nup57_aspergillus                   --------------------------------------------------
nup57_Scerevisiae                   --------------------------------------------------
nup57_S_parad                       --------------------------------------------------
nup57_S_mik                         --------------------------------------------------
nup57_S_kud                         --------------------------------------------------
nup57_S_bayanus                     --------------------------------------------------
nup57_S_cas                         --------------------------------------------------
nup57_candidaG                      --------------------------------------------------
nup57_s_klu                         --------------------------------------------------
nup57_Kluyveromyces                 --------------------------------------------------
nup57_pichia                        --------------------------------------------------
nup57_candidaA                      --------------------------------------------------
nup57_debaryomyces                  --------------------------------------------------
nup57_spombe                        --------------------------------------------------
nup57_yarrowia                      --------------------------------------------------
nup57_populus                       --------------------------------------------------
nup54_arabidopsis                   --------------------------------------------------
nup54_oryza                         --------------------------------------------------
nup57_physcomitrella                --------------------------------------------------
Nup54_volvox                        SSSSSSSAANPGLYQQQQQQPHSAGPISAATGETAGGGRGSGGGGNGPSG
nup57_chlamydomonas                 --------------------------------------------------
nup57_phaeodactylum                 --------------------------------------------------
nup57_cryptococcus                  --------------------------------------------------
nup57_phytophthora                  --------------------------------------------------
nup57_celegans                      --------------------------------------------------
nup57_dictyostelium                 --------------------------------------------------
nup54_ustilago                      --------------------------------------------------
nup57_naegleria                     --------------------------------------------------
nup57_monosiga                      --------------------------------------------------
nup57_trichomonas                   --------------------------------------------------
nup54_Cmerolae                      --------------------------------------------------
nup54_giardia_l_gi|159117887|r      --------------------------------------------------
nup57_toxoplasma                    --------------------------------------------------
nup57_tetrahymena                   --------------------------------------------------
                                                                                      

nup57_anopheles                     --------------------------------------------------
nup57_Drosophila                    --------------------------------------------------
nup54_apis                           --------------------------------------------------
nup54_rattus                        --------------------------------------------------
nup57_Mus                           --------------------------------------------------
nup57_homo                          --------------------------------------------------
nup54_gallus                        --------------------------------------------------
nup57_xenopus                       --------------------------------------------------
nup57_tetraodo                      --------------------------------------------------
nup57_ciona                         --------------------------------------------------
nup57_danio                         --------------------------------------------------
nup54_leishmania                    --------------------------------------------------
nup57_tbrucei                       --------------------------------------------------
nup57_tpseudo                       --------------------------------------------------
nup57_Ostreococcus                  --------------------------------------------------
nup54_ncrassa                       --------------------------------------------------
nup57_magnaporthe                   --------------------------------------------------
nup57_giberella                     --------------------------------------------------
nup57_aspergillus                   --------------------------------------------------
nup57_Scerevisiae                   --------------------------------------------------
nup57_S_parad                       --------------------------------------------------
nup57_S_mik                         --------------------------------------------------
nup57_S_kud                         --------------------------------------------------
nup57_S_bayanus                     --------------------------------------------------
nup57_S_cas                         --------------------------------------------------
nup57_candidaG                      --------------------------------------------------
nup57_s_klu                         --------------------------------------------------
nup57_Kluyveromyces                 --------------------------------------------------
nup57_pichia                        --------------------------------------------------
nup57_candidaA                      --------------------------------------------------
nup57_debaryomyces                  --------------------------------------------------
nup57_spombe                        --------------------------------------------------
nup57_yarrowia                      --------------------------------------------------
nup57_populus                       --------------------------------------------------
nup54_arabidopsis                   --------------------------------------------------
nup54_oryza                         --------------------------------------------------
nup57_physcomitrella                --------------------------------------------------
Nup54_volvox                        VDGSGGSPPAAAAVAAPGDSGLQAPVGVVVDFGGNAYIADTGHCRILRIR
nup57_chlamydomonas                 --------------------------------------------------
nup57_phaeodactylum                 --------------------------------------------------
nup57_cryptococcus                  --------------------------------------------------
nup57_phytophthora                  --------------------------------------------------
nup57_celegans                      --------------------------------------------------
nup57_dictyostelium                 --------------------------------------------------
nup54_ustilago                      --------------------------------------------------
nup57_naegleria                     --------------------------------------------------
nup57_monosiga                      --------------------------------------------------
nup57_trichomonas                   --------------------------------------------------
nup54_Cmerolae                      --------------------------------------------------
nup54_giardia_l_gi|159117887|r      --------------------------------------------------
nup57_toxoplasma                    --------------------------------------------------
nup57_tetrahymena                   --------------------------------------------------
                                                                                      

nup57_anopheles                     --------------------------------------------------
nup57_Drosophila                    --------------------------------------------------
nup54_apis                           --------------------------------------------------
nup54_rattus                        --------------------------------------------------
nup57_Mus                           --------------------------------------------------
nup57_homo                          --------------------------------------------------
nup54_gallus                        --------------------------------------------------
nup57_xenopus                       --------------------------------------------------
nup57_tetraodo                      --------------------------------------------------
nup57_ciona                         --------------------------------------------------
nup57_danio                         --------------------------------------------------
nup54_leishmania                    --------------------------------------------------
nup57_tbrucei                       --------------------------------------------------
nup57_tpseudo                       --------------------------------------------------
nup57_Ostreococcus                  --------------------------------------------------
nup54_ncrassa                       --------------------------------------------------
nup57_magnaporthe                   --------------------------------------------------
nup57_giberella                     --------------------------------------------------
nup57_aspergillus                   --------------------------------------------------
nup57_Scerevisiae                   --------------------------------------------------
nup57_S_parad                       --------------------------------------------------
nup57_S_mik                         --------------------------------------------------
nup57_S_kud                         --------------------------------------------------
nup57_S_bayanus                     --------------------------------------------------
nup57_S_cas                         --------------------------------------------------
nup57_candidaG                      --------------------------------------------------
nup57_s_klu                         --------------------------------------------------
nup57_Kluyveromyces                 --------------------------------------------------
nup57_pichia                        --------------------------------------------------
nup57_candidaA                      --------------------------------------------------
nup57_debaryomyces                  --------------------------------------------------
nup57_spombe                        --------------------------------------------------
nup57_yarrowia                      --------------------------------------------------
nup57_populus                       --------------------------------------------------
nup54_arabidopsis                   --------------------------------------------------
nup54_oryza                         --------------------------------------------------
nup57_physcomitrella                --------------------------------------------------
Nup54_volvox                        LDSGEAVVLAGGGGYGHKDGPGRKAKFSCPMYLALDHRDGSLVVSDQHCL
nup57_chlamydomonas                 --------------------------------------------------
nup57_phaeodactylum                 --------------------------------------------------
nup57_cryptococcus                  --------------------------------------------------
nup57_phytophthora                  --------------------------------------------------
nup57_celegans                      --------------------------------------------------
nup57_dictyostelium                 --------------------------------------------------
nup54_ustilago                      --------------------------------------------------
nup57_naegleria                     --------------------------------------------------
nup57_monosiga                      --------------------------------------------------
nup57_trichomonas                   --------------------------------------------------
nup54_Cmerolae                      --------------------------------------------------
nup54_giardia_l_gi|159117887|r      --------------------------------------------------
nup57_toxoplasma                    --------------------------------------------------
nup57_tetrahymena                   --------------------------------------------------
                                                                                      

nup57_anopheles                     --------------------------------------------------
nup57_Drosophila                    --------------------------------------------------
nup54_apis                           --------------------------------------------------
nup54_rattus                        --------------------------------------------------
nup57_Mus                           --------------------------------------------------
nup57_homo                          --------------------------------------------------
nup54_gallus                        --------------------------------------------------
nup57_xenopus                       --------------------------------------------------
nup57_tetraodo                      --------------------------------------------------
nup57_ciona                         --------------------------------------------------
nup57_danio                         --------------------------------------------------
nup54_leishmania                    --------------------------------------------------
nup57_tbrucei                       --------------------------------------------------
nup57_tpseudo                       --------------------------------------------------
nup57_Ostreococcus                  --------------------------------------------------
nup54_ncrassa                       --------------------------------------------------
nup57_magnaporthe                   --------------------------------------------------
nup57_giberella                     --------------------------------------------------
nup57_aspergillus                   --------------------------------------------------
nup57_Scerevisiae                   --------------------------------------------------
nup57_S_parad                       --------------------------------------------------
nup57_S_mik                         --------------------------------------------------
nup57_S_kud                         --------------------------------------------------
nup57_S_bayanus                     --------------------------------------------------
nup57_S_cas                         --------------------------------------------------
nup57_candidaG                      --------------------------------------------------
nup57_s_klu                         --------------------------------------------------
nup57_Kluyveromyces                 --------------------------------------------------
nup57_pichia                        --------------------------------------------------
nup57_candidaA                      --------------------------------------------------
nup57_debaryomyces                  --------------------------------------------------
nup57_spombe                        --------------------------------------------------
nup57_yarrowia                      --------------------------------------------------
nup57_populus                       --------------------------------------------------
nup54_arabidopsis                   --------------------------------------------------
nup54_oryza                         --------------------------------------------------
nup57_physcomitrella                --------------------------------------------------
Nup54_volvox                        RRVASDGFVTTIAGGTTPGHADGPSGSARFYNLRGVAVDGDGNIFVADSS
nup57_chlamydomonas                 --------------------------------------------------
nup57_phaeodactylum                 --------------------------------------------------
nup57_cryptococcus                  --------------------------------------------------
nup57_phytophthora                  --------------------------------------------------
nup57_celegans                      --------------------------------------------------
nup57_dictyostelium                 --------------------------------------------------
nup54_ustilago                      --------------------------------------------------
nup57_naegleria                     --------------------------------------------------
nup57_monosiga                      --------------------------------------------------
nup57_trichomonas                   --------------------------------------------------
nup54_Cmerolae                      --------------------------------------------------
nup54_giardia_l_gi|159117887|r      --------------------------------------------------
nup57_toxoplasma                    --------------------------------------------------
nup57_tetrahymena                   --------------------------------------------------
                                                                                      

nup57_anopheles                     --------------------------------------------------
nup57_Drosophila                    --------------------------------------------------
nup54_apis                           --------------------------------------------------
nup54_rattus                        --------------------------------------------------
nup57_Mus                           --------------------------------------------------
nup57_homo                          --------------------------------------------------
nup54_gallus                        --------------------------------------------------
nup57_xenopus                       --------------------------------------------------
nup57_tetraodo                      --------------------------------------------------
nup57_ciona                         --------------------------------------------------
nup57_danio                         --------------------------------------------------
nup54_leishmania                    --------------------------------------------------
nup57_tbrucei                       --------------------------------------------------
nup57_tpseudo                       --------------------------------------------------
nup57_Ostreococcus                  --------------------------------------------------
nup54_ncrassa                       --------------------------------------------------
nup57_magnaporthe                   --------------------------------------------------
nup57_giberella                     --------------------------------------------------
nup57_aspergillus                   --------------------------------------------------
nup57_Scerevisiae                   --------------------------------------------------
nup57_S_parad                       --------------------------------------------------
nup57_S_mik                         --------------------------------------------------
nup57_S_kud                         --------------------------------------------------
nup57_S_bayanus                     --------------------------------------------------
nup57_S_cas                         --------------------------------------------------
nup57_candidaG                      --------------------------------------------------
nup57_s_klu                         --------------------------------------------------
nup57_Kluyveromyces                 --------------------------------------------------
nup57_pichia                        --------------------------------------------------
nup57_candidaA                      --------------------------------------------------
nup57_debaryomyces                  --------------------------------------------------
nup57_spombe                        --------------------------------------------------
nup57_yarrowia                      --------------------------------------------------
nup57_populus                       --------------------------------------------------
nup54_arabidopsis                   --------------------------------------------------
nup54_oryza                         --------------------------------------------------
nup57_physcomitrella                --------------------------------------------------
Nup54_volvox                        NHCVRQLTAADSIVSTLVGSPGNAGFRDGTGTDARFRNPCGAAVNLQDGT
nup57_chlamydomonas                 --------------------------------------------------
nup57_phaeodactylum                 --------------------------------------------------
nup57_cryptococcus                  --------------------------------------------------
nup57_phytophthora                  --------------------------------------------------
nup57_celegans                      --------------------------------------------------
nup57_dictyostelium                 --------------------------------------------------
nup54_ustilago                      --------------------------------------------------
nup57_naegleria                     --------------------------------------------------
nup57_monosiga                      --------------------------------------------------
nup57_trichomonas                   --------------------------------------------------
nup54_Cmerolae                      --------------------------------------------------
nup54_giardia_l_gi|159117887|r      --------------------------------------------------
nup57_toxoplasma                    --------------------------------------------------
nup57_tetrahymena                   --------------------------------------------------
                                                                                      

nup57_anopheles                     --------------------------------------------------
nup57_Drosophila                    --------------------------------------------------
nup54_apis                           --------------------------------------------------
nup54_rattus                        --------------------------------------------------
nup57_Mus                           --------------------------------------------------
nup57_homo                          --------------------------------------------------
nup54_gallus                        --------------------------------------------------
nup57_xenopus                       --------------------------------------------------
nup57_tetraodo                      --------------------------------------------------
nup57_ciona                         --------------------------------------------------
nup57_danio                         --------------------------------------------------
nup54_leishmania                    --------------------------------------------------
nup57_tbrucei                       --------------------------------------------------
nup57_tpseudo                       --------------------------------------------------
nup57_Ostreococcus                  --------------------------------------------------
nup54_ncrassa                       --------------------------------------------------
nup57_magnaporthe                   --------------------------------------------------
nup57_giberella                     --------------------------------------------------
nup57_aspergillus                   --------------------------------------------------
nup57_Scerevisiae                   --------------------------------------------------
nup57_S_parad                       --------------------------------------------------
nup57_S_mik                         --------------------------------------------------
nup57_S_kud                         --------------------------------------------------
nup57_S_bayanus                     --------------------------------------------------
nup57_S_cas                         --------------------------------------------------
nup57_candidaG                      --------------------------------------------------
nup57_s_klu                         --------------------------------------------------
nup57_Kluyveromyces                 --------------------------------------------------
nup57_pichia                        --------------------------------------------------
nup57_candidaA                      --------------------------------------------------
nup57_debaryomyces                  --------------------------------------------------
nup57_spombe                        --------------------------------------------------
nup57_yarrowia                      --------------------------------------------------
nup57_populus                       --------------------------------------------------
nup54_arabidopsis                   --------------------------------------------------
nup54_oryza                         --------------------------------------------------
nup57_physcomitrella                --------------------------------------------------
Nup54_volvox                        LVVADAGNNRLRKVDRDRLTTTIAGNGTAGVAIDGDGNYLLSDLDNRCVR
nup57_chlamydomonas                 --------------------------------------------------
nup57_phaeodactylum                 --------------------------------------------------
nup57_cryptococcus                  --------------------------------------------------
nup57_phytophthora                  --------------------------------------------------
nup57_celegans                      --------------------------------------------------
nup57_dictyostelium                 --------------------------------------------------
nup54_ustilago                      --------------------------------------------------
nup57_naegleria                     --------------------------------------------------
nup57_monosiga                      --------------------------------------------------
nup57_trichomonas                   --------------------------------------------------
nup54_Cmerolae                      --------------------------------------------------
nup54_giardia_l_gi|159117887|r      --------------------------------------------------
nup57_toxoplasma                    --------------------------------------------------
nup57_tetrahymena                   --------------------------------------------------
                                                                                      

nup57_anopheles                     --------------------------------------------------
nup57_Drosophila                    --------------------------------------------------
nup54_apis                           --------------------------------------------------
nup54_rattus                        --------------------------------------------------
nup57_Mus                           --------------------------------------------------
nup57_homo                          --------------------------------------------------
nup54_gallus                        --------------------------------------------------
nup57_xenopus                       --------------------------------------------------
nup57_tetraodo                      --------------------------------------------------
nup57_ciona                         --------------------------------------------------
nup57_danio                         --------------------------------------------------
nup54_leishmania                    --------------------------------------------------
nup57_tbrucei                       --------------------------------------------------
nup57_tpseudo                       --------------------------------------------------
nup57_Ostreococcus                  --------------------------------------------------
nup54_ncrassa                       --------------------------------------------------
nup57_magnaporthe                   --------------------------------------------------
nup57_giberella                     --------------------------------------------------
nup57_aspergillus                   --------------------------------------------------
nup57_Scerevisiae                   --------------------------------------------------
nup57_S_parad                       --------------------------------------------------
nup57_S_mik                         --------------------------------------------------
nup57_S_kud                         --------------------------------------------------
nup57_S_bayanus                     --------------------------------------------------
nup57_S_cas                         --------------------------------------------------
nup57_candidaG                      --------------------------------------------------
nup57_s_klu                         --------------------------------------------------
nup57_Kluyveromyces                 --------------------------------------------------
nup57_pichia                        --------------------------------------------------
nup57_candidaA                      --------------------------------------------------
nup57_debaryomyces                  --------------------------------------------------
nup57_spombe                        --------------------------------------------------
nup57_yarrowia                      --------------------------------------------------
nup57_populus                       --------------------------------------------------
nup54_arabidopsis                   --------------------------------------------------
nup54_oryza                         --------------------------------------------------
nup57_physcomitrella                --------------------------------------------------
Nup54_volvox                        LVSAGGIITTLAAQGIAVTHRGDVLVVECSANRVRVIAAKLHSPHTYLIA
nup57_chlamydomonas                 --------------------------------------------------
nup57_phaeodactylum                 --------------------------------------------------
nup57_cryptococcus                  --------------------------------------------------
nup57_phytophthora                  --------------------------------------------------
nup57_celegans                      --------------------------------------------------
nup57_dictyostelium                 --------------------------------------------------
nup54_ustilago                      --------------------------------------------------
nup57_naegleria                     --------------------------------------------------
nup57_monosiga                      --------------------------------------------------
nup57_trichomonas                   --------------------------------------------------
nup54_Cmerolae                      --------------------------------------------------
nup54_giardia_l_gi|159117887|r      --------------------------------------------------
nup57_toxoplasma                    --------------------------------------------------
nup57_tetrahymena                   --------------------------------------------------
                                                                                      

nup57_anopheles                     -----------------------------------------------MSF
nup57_Drosophila                    -----------------------------------------------MSF
nup54_apis                           -----------------------------------------------MSF
nup54_rattus                        -----------------------------------------------MAF
nup57_Mus                           -----------------------------------------------MAF
nup57_homo                          -----------------------------------------------MAF
nup54_gallus                        -----------------------------------------------MAF
nup57_xenopus                       -----------------------------------------------MAF
nup57_tetraodo                      --------------------------------------------------
nup57_ciona                         --------------------------------------------------
nup57_danio                         -----------------------------------------------MAF
nup54_leishmania                    --------------------------------------------------
nup57_tbrucei                       --------------------------------------------------
nup57_tpseudo                       --------------------------------------------------
nup57_Ostreococcus                  -----------------------------------------MFGAPATPR
nup54_ncrassa                       --------------------------------------------------
nup57_magnaporthe                   --------------------------------------------------
nup57_giberella                     --------------------------------------------------
nup57_aspergillus                   --------------------------------------------------
nup57_Scerevisiae                   --------------------------------------------------
nup57_S_parad                       --------------------------------------------------
nup57_S_mik                         --------------------------------------------------
nup57_S_kud                         --------------------------------------------------
nup57_S_bayanus                     --------------------------------------------------
nup57_S_cas                         --------------------------------------------------
nup57_candidaG                      --------------------------------------------------
nup57_s_klu                         --------------------------------------------------
nup57_Kluyveromyces                 --------------------------------------------------
nup57_pichia                        --------------------------------------------------
nup57_candidaA                      --------------------------------------------------
nup57_debaryomyces                  --------------------------------------------------
nup57_spombe                        --------------------------------------------------
nup57_yarrowia                      --------------------------------------------------
nup57_populus                       --------------------------------------------------
nup54_arabidopsis                   --------------------------------------------------
nup54_oryza                         --------------------------------------------------
nup57_physcomitrella                --------------------------------------------------
Nup54_volvox                        TKSTFVTDMMGLLSRGDGADVTFVIDGEELRAHRWLLAARCECFGRMLSS
nup57_chlamydomonas                 -----------------------------------------------MSS
nup57_phaeodactylum                 --------------------------------------------------
nup57_cryptococcus                  -----------------------------------------------MSF
nup57_phytophthora                  --------------------------------------------------
nup57_celegans                      --------------------------------------------------
nup57_dictyostelium                 --------------------------------------------------
nup54_ustilago                      ---------------------MAFSFGASAAPAAASSGASTFSFGATPAQ
nup57_naegleria                     --------------------------------------------------
nup57_monosiga                      -----------------------------------------------MST
nup57_trichomonas                   --------------------------------------------------
nup54_Cmerolae                      --------------------------------------------------
nup54_giardia_l_gi|159117887|r      --------------------------------------------------
nup57_toxoplasma                    --------------------------------------------------
nup57_tetrahymena                   --------------------------------------------------
                                                                                      

nup57_anopheles                     NFGNTSALGSTSTPAKP-----------------------AFGNFSFGG-
nup57_Drosophila                    -FGSSTPLG-ASTPAKTG---------GMFGSPFGSTPGAGQAVSAFGAP
nup54_apis                           STGFG---GTTSTPAPAFSFG-----VTASTTATPVKPGFGTSSFAFNTP
nup54_rattus                        NFG-----------------------------------------------
nup57_Mus                           NFG-----------------------------------------------
nup57_homo                          NFG-----------------------------------------------
nup54_gallus                        NFG-----------------------------------------------
nup57_xenopus                       NFG-----------------------------------------------
nup57_tetraodo                      --------------------------------------------------
nup57_ciona                         --------------------------------------------------
nup57_danio                         NFGGASGSASAPGFSFKSSSSTPFGFGASTTTTASSATGFGLTGTGFGAP
nup54_leishmania                    --------------------------------------------------
nup57_tbrucei                       MSVLGSGFGRGAPGGFGAPACSTAG-----GFGSGFNTATTGGFGAGANT
nup57_tpseudo                       -TNDTMAFSFGAP--TAAAPT--------------LAASTSFSFGG----
nup57_Ostreococcus                  GAATTGGFSFGATPTTASAPATASASARETGLGTGAAASGAHAFGGGAAT
nup54_ncrassa                       --------------------------------------------------
nup57_magnaporthe                   --------------------------------------------------
nup57_giberella                     --------------------------------------------------
nup57_aspergillus                   --------------------------------------------------
nup57_Scerevisiae                   --MFGFSGSNNG-FGNKPAGSTGFSFGQNNNN-----------TNTQPSA
nup57_S_parad                       --MFGFGGSNNG-FGNKPAGSTGFSFGQNNN------------TNTQPSG
nup57_S_mik                         --MFGFGGSSSG-FGSKPAGSTGFSFGQNNS------------ANTQPSG
nup57_S_kud                         --MFGFGGGNSG-FGNKPAGSTGFSFGQSNS------------ATSQPTN
nup57_S_bayanus                     --MFGFGGGNSG-FGNKPAGSAGFSFGQNNN------------TASQPSG
nup57_S_cas                         --MFTFNSGANN-ANTSTIGSTGGMFGNKPTF-----------GASQPTQ
nup57_candidaG                      --MFQMNRSNTGGFGTQNTGST-SLFGQNNTNQATSALSFGAQNNQQAQG
nup57_s_klu                         --MFSFG--NSG---TTSTT--GAAISN--------------------AG
nup57_Kluyveromyces                 --MFGAV--NSG---NSSMNNGGGLFGNKPA-----------------AG
nup57_pichia                        --MFSSG--------N---SAGGGLFGAS-------------------QN
nup57_candidaA                      --MFGST--------NNTSSGGGGLFGSSNT-----------------AS
nup57_debaryomyces                  --MFGST--------SN--SSGSGLFGSN--------------------N
nup57_spombe                        ---------------------MAFSFGQQ---------------------
nup57_yarrowia                      ------------MFGNTNQQSGGFSFGQNNTNS----------AGNNNAG
nup57_populus                       --------------------------------------------------
nup54_arabidopsis                   --------------------------------------------------
nup54_oryza                         --------------------------------------------------
nup57_physcomitrella                --------------------------------------------------
Nup54_volvox                        DYVEGRTAVVEVRDCSAAAFREFLRYLYTDQLEFKGDVVLDVLLLGRKYM
nup57_chlamydomonas                 KPATG---------------------------------------------
nup57_phaeodactylum                 --------------------------------------------------
nup57_cryptococcus                  GGFGQAAGGAKPLFGGFGQQPTTSAQPATTG-------------GGLFGS
nup57_phytophthora                  --------------------------------------------------
nup57_celegans                      ----------MSLFGSSTPQKQAFTFPTPN------------------AP
nup57_dictyostelium                 --------------------------------------------------
nup54_ustilago                      QQQNKPATAGFSFGTSASSQPTTQAAAPASTGGGLFGGFGNSQPAAAAAA
nup57_naegleria                     --------------------------------------------------
nup57_monosiga                      GFGSAPATGFGSAPATGFGTAGSMQATRAATTFG---------APAATST
nup57_trichomonas                   --------------------------------------------------
nup54_Cmerolae                      --------------------------------------------------
nup54_giardia_l_gi|159117887|r      --------------------------------------------------
nup57_toxoplasma                    --------------------------------------------------
nup57_tetrahymena                   --------------------------------------------------
                                                                                      

nup57_anopheles                     QTSTP-AFG--APAAT---GATSAFGQPAATSAFGATA----AAAPAFGA
nup57_Drosophila                    ASAAP-AFG--TATATPAFGGGTAFGTPTAGQGFGAPT----AAQGFGGA
nup54_apis                           STSAPSLFGSSSTPATGGFGSGATFGSPAAT-GFGNTSTSGFASAPTFGA
nup54_rattus                        -APSG--------------TSGTSTATAAPAGGFGGFG------------
nup57_Mus                           -APSG--------------TSGTSTATAAPAGGFGGFG------------
nup57_homo                          -APSG--------------TSGTAAATAAPAGGFGGFG------------
nup54_gallus                        -TAAG--------------AG-----ASNPSGAFGGFG------------
nup57_xenopus                       -ATTG--------------TP-------ANQGGFGGFGA-----------
nup57_tetraodo                      -----------------------------PTGTFGGFGT-----------
nup57_ciona                         --------------------------------------------------
nup57_danio                         TTTSA--------------STGFGFGTGGTAGAFGGFG------------
nup54_leishmania                    --------------------------------------------------
nup57_tbrucei                       ATTGGFGAGANTATTGGFGAGANTVTTGGFGAGANTATTGGFGAGANTVT
nup57_tpseudo                       --------ATAAAP-------------------AFGAPSSAAPSTS----
nup57_Ostreococcus                  RASGGSHGAAAAASSASGGVFGTPSASAGAGGGAFGAAPALAPAATGSAG
nup54_ncrassa                       --------------------------------------------------
nup57_magnaporthe                   --------------------------------------------------
nup57_giberella                     --------------------------------------------------
nup57_aspergillus                   ----MSLFGGQQSGQSLG--LFSNTAKSSPFGTAASNTGTQQN----TGG
nup57_Scerevisiae                   S---GFGFGGSQPN------SGTATT--GGFGANQATNTFGSN-QQSSTG
nup57_S_parad                       S---GFSFGGSQPN------SGATAT--SGFGANQTTNTFGSN-QQNSTG
nup57_S_mik                         S---GFGFGGSQPN------AGTTST--GGFGVNQSTNTFGNN-QQNSTG
nup57_S_kud                         S---GFGFGGSQQNNTS---TGANTT--GGFGVDQTTNTFGGN-QQNSAG
nup57_S_bayanus                     S---GFGFGGGQQNNTT---TGANTA--GGFGANQTTNSFGANNQQNNAG
nup57_S_cas                         QPAGGFSFNSNQQNNNQ---NVGGGS--GLFGANANTPQ-----QQQQQS
nup57_candidaG                      N--TGGLFGTQQNN--Q---QQQPGG--GLFGQNQNQNQ-NQN-QNQQPG
nup57_s_klu                         ---TGFSFG-QSNNSGT---ATQAGG---LFGQSNNNPTT----NTTAPT
nup57_Kluyveromyces                 N--TGFQFGGQQQQQQP---QQQPGGAGSLFGQ-NNNSIG----NTSNTG
nup57_pichia                        NPGSSSMFGSAQPASGT--FGQNTATASGPLQVNT-----------NSGG
nup57_candidaA                      STGGGGLFGANKPATTTTGFGSQPQQGSNLFGSSS-----------NTGG
nup57_debaryomyces                  NTGGG-LFGGAKPASTG--FGSTPGGTNTGFGSNTSTNA-------NTGG
nup57_spombe                        ----------GSSIKAP----SIGSTG--VFGQSN---------TTKPTA
nup57_yarrowia                      GMSSGFKFGAGSAATSN----NTNSSGGGLFGQNNNN-------TSGNTG
nup57_populus                       --------------------------------------------------
nup54_arabidopsis                   --------------------------------------------------
nup54_oryza                         --------------------------------------------------
nup57_physcomitrella                --------------------------------------------------
Nup54_volvox                        VGRVFQHCCSQVRRGLCGQNALALLCWTDEHRVEELRPVVLRYVLQHLRH
nup57_chlamydomonas                 ----------------------------SEAWVAQL--------------
nup57_phaeodactylum                 ------------------MVTWGSNTVHSIAGNPSPAPIAFGAPNPAPTT
nup57_cryptococcus                  QSQPQQQPQQQQQSTGGLFGSQPKPAGTGMFGSTSQPQQ-------GQQG
nup57_phytophthora                  --MFGATARATQPAAGGFNFSGGATAAPAASGGFSFGATQTAPPAAPATG
nup57_celegans                      TTSSGTLFGSTTPSKPLFGSTAQASSTPSLFGTTNTSTP----------S
nup57_dictyostelium                 ----------------MSLFGNTTTGGGGLFGNTTTPT--------QTTG
nup54_ustilago                      SSSSLMASSAQAPAAPSTGGLFSFGAKSATSQPQQQQTSGASTGFGSATG
nup57_naegleria                     --------------------------------------------------
nup57_monosiga                      AGTTGFGAKRSPAVGFGTPGSAPATGFGTTTGFGTPGAATTTGFGATSTS
nup57_trichomonas                   --------------------------------------------------
nup54_Cmerolae                      --------------------------------------------------
nup54_giardia_l_gi|159117887|r      --------------------------------------------------
nup57_toxoplasma                    --------------------------------------------------
nup57_tetrahymena                   ---------------------MSKRRAPYELDQNNLSDD-----------
                                                                                      

nup57_anopheles                     APGTATTGTG-AFGTLGF------------GGATG-GTTTAFGATPASSA
nup57_Drosophila                    QTTPATTGLGGGFG--GF------------GAAPA-AGQGGLFAAPATNT
nup54_apis                           TSTTAFGTTP-VFGSTPA------------SSGTAFGTTSTFGTTPASSS
nup54_rattus                        -TTTTTAGSAFSFS-----------------APTNTGSTGLLGGTQNKG-
nup57_Mus                           -TTTTTAGSAFSFS-----------------APTNTGSTGLLGGTQNKG-
nup57_homo                          -TTSTTAGSAFSFS-----------------APTNTGTTGLFGGTQNKG-
nup54_gallus                        -TTTTTAAPAFSFS-----------------APTNTGTTGLFGATQNKG-
nup57_xenopus                       -TTTASTGPAFSFT-----------------TPANT-TSGLFGATQNKG-
nup57_tetraodo                      -TTTSATGTGTTFSF----------------GPSNNTTGGLFSNTQNKG-
nup57_ciona                         --------------------------------------------------
nup57_danio                         -STTTSAGTGSSFSF----------------STPANTGSSLFN-TQSKG-
nup54_leishmania                    ----------------------------------------MFGAT-----
nup57_tbrucei                       TGGFGAGANTATTGGFG--------------AGANTATTGGFGAG-----
nup57_tpseudo                       --LFG-STPAASTT---------------------APSTSLFGGT-----
nup57_Ostreococcus                  GGLFGSAAPVGSSAGGGS------------FGARGAAPTLALGAS-----
nup54_ncrassa                       ---------------------------------------MMVS-------
nup57_magnaporthe                   ---------------------------------------MASG-------
nup57_giberella                     --------------------------------------MSLFG-------
nup57_aspergillus                   GGIFGSSTT---------------------TSQPQQTGSSLFGST-----
nup57_Scerevisiae                   GGLFGNK-----------------------PALGSLGSSSTTASG-----
nup57_S_parad                       G-LFGNK-----------------------PALGSLGSSSTNASG-----
nup57_S_mik                         GGLFGTK-----------------------PTLGGLGSSTTSASG-----
nup57_S_kud                         GGLFGNK-----------------------PAFGGLGSSSTSASG-----
nup57_S_bayanus                     GGLFGNK-----------------------PALGGLGSTSTSVSG-----
nup57_S_cas                         GGMFGNQQN--------A------------SSIGGGGLFGNKPAQ-----
nup57_candidaG                      GGLFGQNQ----------------------TQNQNQQQAGGLFGQ-----
nup57_s_klu                         GGLFG-------------------------QNNNNPTT------------
nup57_Kluyveromyces                 GGLFGST-----------------------QQQQKPSTGGLFGNT-----
nup57_pichia                        --LFGG------------------------ASKAPATSGGLFGSS-----
nup57_candidaA                      G-LFGNQQ---------Q------------QQQQANTSGGLFGNK-----
nup57_debaryomyces                  GGLFGSNNNT-----NAP------------GSSTNAASGGLFGASNNNPV
nup57_spombe                        P--FG--------------------------------SGSIFG-------
nup57_yarrowia                      GGLFGQNNA------NTG------------NTGTTGASGGLFGQN-----
nup57_populus                       ----------------------------------------MFG-------
nup54_arabidopsis                   ----------------------------------------MFG-------
nup54_oryza                         ----------------------------------------MFG-------
nup57_physcomitrella                ----------------------------------MLSLRSVFGGG-----
Nup54_volvox                        ILRKYPSSLSRLEGRPDL------------LMQLLMAQAAADGGSRAAAA
nup57_chlamydomonas                 ------SSELRPAGRG--------------------VEGTVEG-------
nup57_phaeodactylum                 GFSFGSPSPSTSSG----------------LGAPSPAPTTLFGSS-----
nup57_cryptococcus                  GGLFGSTTG----------------------AGTTGTEGGFFGSTTQQQ-
nup57_phytophthora                  GFNFGGAAAS--------------------AAPSAGSSGFNFSSTP----
nup57_celegans                      GGLFGKTGTS---------------------TTTTSTAGTLFGAAP----
nup57_dictyostelium                 GGLFG----------------------------NTTTGGGLFGNT-----
nup54_ustilago                      GGLFGSSNTNIQTSSTGSGFSFGAPSNTQQQQPQQQSSTSLFGAPASSFA
nup57_naegleria                     -------------------------------------MSFSFGTTSN---
nup57_monosiga                      TAGFGKPATG-----------------------FGSTATSGFGVGG----
nup57_trichomonas                   --------------------------------------------------
nup54_Cmerolae                      --------------------------------------------------
nup54_giardia_l_gi|159117887|r      --------------------------------------------------
nup57_toxoplasma                    --------------------------------------------------
nup57_tetrahymena                   -------------------------------EHEEIAQRRILKIK-----
                                                                                      

nup57_anopheles                     PTFGFGTNTATAATPA--FGGFGTATSTAGTG------------------
nup57_Drosophila                    AFSGFGQQAATSTAPASGFAGFG-ATTTTAPA------------------
nup54_apis                           GFGTFSANTTSSLSFG-GFSAFGTTTTTSAPSF-----------------
nup54_rattus                        ----FGFGTGFGTSTGTGT-GLGTGLGT-GLG------------------
nup57_Mus                           ----FGFGTGFGTTTGTGT-GLGTGLGT-GLG------------------
nup57_homo                          ----FGFGTGFGTTTGTST-GLGTGLGT-GLG------------------
nup54_gallus                        ----FGFGTSFG--TGTGT-GLGTGLGT-GLG------------------
nup57_xenopus                       ----FGFGTGFG-STTTST-GLGTGLGT-GLG------------------
nup57_tetraodo                      ----FGFSSGLGTGTTTGTSGFGTALGTSGLGG-----------------
nup57_ciona                         --------------------------------------------------
nup57_danio                         ----FGFSSAPAPASGFTG-----ALGGGALG------------------
nup54_leishmania                    -----APSAGIG-------------------APAAG--------------
nup57_tbrucei                       -----ANTATTGG-----------FGAGANTATTGG--------------
nup57_tpseudo                       -----PAPASGG---------GGLFGSNPAPAPSTS--------------
nup57_Ostreococcus                  -----ASSASGGLFGGAAATSGGLFGAAATPASSAGG-------------
nup54_ncrassa                       -------YLLPA--------------------------------------
nup57_magnaporthe                   -------SLFGG--------------------------------------
nup57_giberella                     -------QAKPS--------------------------------------
nup57_aspergillus                   ------TQQKPS--------------------------------------
nup57_Scerevisiae                   -----TTATGT----GLFG------QQTAQPQQS----------------
nup57_S_parad                       -----TTATGT----GLFG------QQTAQPQQS----------------
nup57_S_mik                         -----TTATGT----GLFGQQAAQPQQTAQPQQP----------------
nup57_S_kud                         -----TTAAGT----GLFG------QQAAQPQQP----------------
nup57_S_bayanus                     -----TTAAGT----GLFG------QQPAASG------------------
nup57_S_cas                         -----TNTLGT----GTTGG-----LFGQQQQQN----------------
nup57_candidaG                      -----NNQSGTS--GGLFG------SSSSQPQQGSTGLFGNKP-------
nup57_s_klu                         -----NTTAP-T--GGLFG------QSN--NNPTT---------------
nup57_Kluyveromyces                 -----NSAAGGT--GGLFG------QSNQQNNTNTGLF------------
nup57_pichia                        ------SGVG----GGGFG------QTGNKPATAA---------------
nup57_candidaA                      ------PATG----GGLFG------AQANNTSNTS---------------
nup57_debaryomyces                  G----GSNTGQPASGGLFG------SQNNANQLAP---------------
nup57_spombe                        -----STNTNVGAGG---------------PTGSS---------------
nup57_yarrowia                      -----NTNTNTNTGGGLFGNNAN--TNTNTNTNTG---------------
nup57_populus                       -----TPSSTP---------------------------------------
nup54_arabidopsis                   -----TPSSSP---------------------------------------
nup54_oryza                         -----TPASSP---------------------------------------
nup57_physcomitrella                --GSLFGSTTP---------------------------------------
Nup54_volvox                        AAAAAAAAAAPPLAAHSPPWRQRWEIRAVPVAAPAERVTWVNASHLIHVL
nup57_chlamydomonas                 -----ATAAAP---------------------------------------
nup57_phaeodactylum                 ------SPAPS---------------------------------------
nup57_cryptococcus                  -----QQQQQQQPSGGLFG------STASAPAQGG---------------
nup57_phytophthora                  ----ATSTAAPVASSGFSFG----ATPAPAPAASTG--------------
nup57_celegans                      ----TTSTATPSLFGASTTGSTPFGAASTGTAAG----------------
nup57_dictyostelium                 -----ATPTTGG--------------------------------------
nup54_ustilago                      ISSAQQPVAQTQFSSQQQPQQQQQLTSAQPDKKLGISLSSKLEQIRAAWD
nup57_naegleria                     -----QNKPATT--------------------------------------
nup57_monosiga                      ----FGQQQQQQAQQQPQPQGPQRYIPAEYHVQRHG--------------
nup57_trichomonas                   --------------------------------------------------
nup54_Cmerolae                      --------------------------------------------------
nup54_giardia_l_gi|159117887|r      --------------------------------------------------
nup57_toxoplasma                    --------------------------------------------------
nup57_tetrahymena                   -----GPKSEES--------------------------------------
                                                                                      

nup57_anopheles                     ---------------------FGGFGATTATSTS-APAFGG-FGATAQPF
nup57_Drosophila                    ---------------------FGGFGTGQTTGFG-GSVFGSNFGKPSNT-
nup54_apis                           ---------------------FKGFGTNTAPTFGTSTAFGA-FGTKPAT-
nup54_rattus                        ---------------------FGGFNTQQQQQQQQTSLGG-LFSQPAQAP
nup57_Mus                           ---------------------FGGFNTQQQQQQQQTSLGG-LFSQPTQAP
nup57_homo                          ---------------------FGGFNTQQQQ---QTTLGG-LFSQPTQAP
nup54_gallus                        ---------------------FGGFGTQQQQQQ-QTSLGGGLFSQPAQTP
nup57_xenopus                       ---------------------FTGFNTSQQQQQ-QSVLGAGLFNQSFQST
nup57_tetraodo                      ---------------------FGGFNIQQTQ------PGG-LFGQQAQQP
nup57_ciona                         --------------------------------------------------
nup57_danio                         ---------------------FGGFGALQNTQQ------GGVFGQQAPPP
nup54_leishmania                    -------------------------FGKAPATFG-----TSALSGTNTTA
nup57_tbrucei                       -------------------------FGAGANTAT-----TGGFGAGANTA
nup57_tpseudo                       ------------------------LFGSTPAPST-----GGLFGSTPA--
nup57_Ostreococcus                  -----------------------GLFGAAPASSG-----GGLFGAAPASS
nup54_ncrassa                       -----------------------------------------ILEWP----
nup57_magnaporthe                   -----------------------------------------LYGNA----
nup57_giberella                     -----------------------------------------LFG------
nup57_aspergillus                   -----------------------------------------LFGQP----
nup57_Scerevisiae                   -------------------TIGGGLFGNKPTTTT-----GGLFGNS----
nup57_S_parad                       -------------------TTGGGLFGSKPTTTT-----GGLFGST----
nup57_S_mik                         -------------------TTGGGLFGSKPAATN-----GGLFGNS----
nup57_S_kud                         -------------------TTGGGLFGNKPTTTA-----GGLFGNT----
nup57_S_bayanus                     -------------------SLSGGLFGNNPAPTT-----GGLFGNT----
nup57_S_cas                         -------------------TTSG--FGAG-TTTG-----GGLFGNT----
nup57_candidaG                      -----------------AGSTTGGLFGQSQTQQTQPGQTGGLFGNSN---
nup57_s_klu                         ---------------------------NTTAPT------GGLFGQ-----
nup57_Kluyveromyces                 -----------------GNANSTGIQQNNTAPTS-----GGLFGSKPAGG
nup57_pichia                        ---------------------GGGLFGGSTN----SNTGG-LFGKPAG--
nup57_candidaA                      ---------------------GGGLFGGQTNNTT-NNTGGGLFGGQT---
nup57_debaryomyces                  ---------------------SGGLFGNNANSAA-SNASGGLFGNSNANA
nup57_spombe                        ---------------------SAPPFGNS------------IFGKT----
nup57_yarrowia                      ---------------------GGGLFGNTNIANTNTNTGGGLFGQN----
nup57_populus                       -----------------------------------------AFGTPSSTP
nup54_arabidopsis                   -----------------------------------------SFGTPSSTP
nup54_oryza                         -----------------------------------------LFGTPSTTP
nup57_physcomitrella                -----------------------------------------AFGASSSGG
Nup54_volvox                        SPHFDWRWGTGFAHYQEAMDAQSVLVEMEAARNAPTTTTGFSFGTTPAAA
nup57_chlamydomonas                 -----------------------------------------VFGAT----
nup57_phaeodactylum                 ---------------------------------------GSLFGSASPAP
nup57_cryptococcus                  ----------------------GGLFGQTQQPQQQPQTGGGLFGSTAGTA
nup57_phytophthora                  -------------------------FNFGTTSAAPAASGGFNFGATPAAS
nup57_celegans                      ----------------------STLFGSSTAKPAT----GGFFGSSSGST
nup57_dictyostelium                 ----------------------GGLFGNTATPTLTTGGGGGLFGNTTAPT
nup54_ustilago                      TNNAAG-CRFAYYFYNNAGNAANLKLIQGRRPDAVGPMHDQLWAAAIREN
nup57_naegleria                     ---------------------------------------GFNFGTTNN--
nup57_monosiga                      --------------------------DARDDTIKRFNHMQAMWGHGTFFL
nup57_trichomonas                   --------------------------------------------------
nup54_Cmerolae                      --------------------------------------------------
nup54_giardia_l_gi|159117887|r      ---------------------------------------MRSFNAQPMS-
nup57_toxoplasma                    --------------------------------------------------
nup57_tetrahymena                   ------------------------------TTPAKLVLLEKLEDAQPAAN
                                                                                      

nup57_anopheles                     GSSIATTSAPSFFGGLGAS-------------QPQASTATGFGGFGTGST
nup57_Drosophila                    ------------------------------------TVTPGFGGFGGTSF
nup54_apis                           -----------------------------------TTASTGFGGFGTGTG
nup54_rattus                        --------------------------------------AQSNQLINTASA
nup57_Mus                           --------------------------------------AQSTQLINTASA
nup57_homo                          --------------------------------------TQSNQLINTASA
nup54_gallus                        --------------------------------------AQSNQLINTASA
nup57_xenopus                       --------------------------------------PQSNQLINTASA
nup57_tetraodo                      G------------------------------------QAQPTQLYQQVTA
nup57_ciona                         -------------------------------------------LLTTATA
nup57_danio                         ----------------------------------------CSQLFNTASA
nup54_leishmania                    TT------------------------------------SGGFGAAAGASA
nup57_tbrucei                       TTGGFGAGANTV-------------------------TTGGFGAGANTAT
nup57_tpseudo                       -------APSTT-------------------------S--LFGAPSSAVN
nup57_Ostreococcus                  GGGLFGAAPASS-------------------------GGGLFGASAAATP
nup54_ncrassa                       ------------------------------------------GLRAIQKW
nup57_magnaporthe                   ------------------------------------------GN-SFQN-
nup57_giberella                     ------------------------------------------QSQATQAS
nup57_aspergillus                   ------------------------------------------QQQPQQQS
nup57_Scerevisiae                   ---AQNN-STTS--------------------------GGLFGNKVGST-
nup57_S_parad                       ---AQNN-STTG--------------------------GGLFGNKIGST-
nup57_S_mik                         ---AQNS-STTG--------------------------GGLFVNKMGST-
nup57_S_kud                         ---GQNN-NTTG--------------------------GGLFANKLGST-
nup57_S_bayanus                     ---TQNN-NTIG--------------------------GGLFNNKVGTT-
nup57_S_cas                         ---AQNQPTSTG--------------------------GGLFGSKTAGTG
nup57_candidaG                      ---TQTGATNTT--------------------------GSLFGSKPAAS-
nup57_s_klu                         ---NNSNSLNT-------------------------TSGGLLGNTAPNNT
nup57_Kluyveromyces                 LF-NNTQQSTTGIQGNP-------------------TGGGLFGNNNANTG
nup57_pichia                        ---IAAPAASTG--------------------------GGLFGGNTQQN-
nup57_candidaA                      ----NNTANNTG--------------------------GGLFGGQSNTTG
nup57_debaryomyces                  NNNTNNASTNTS--------------------------GGLFGSSGNTS-
nup57_spombe                        ------------------------------------------QQQPTT--
nup57_yarrowia                      ------------------------------------------NNNATTNT
nup57_populus                       PFG----------------------------------------IPSSTP-
nup54_arabidopsis                   AFGT--S-------------------------------SPAFGTPSATP-
nup54_oryza                         AFGAPSS-------------------------------TPAFGTPSTNP-
nup57_physcomitrella                LFGS---------------------------------------ATPSTP-
Nup54_volvox                        PAAPPAF-------------------------------GSAFGAPAAKPQ
nup57_chlamydomonas                 --------------------------------------TSTFGAPAATPS
nup57_phaeodactylum                 S-------------------------------------TSLFGSSAPASS
nup57_cryptococcus                  G----------------------------------TSTGGLFGQQNQNQQ
nup57_phytophthora                  S-------------------------------------GFGFGGTSAAAP
nup57_celegans                      --------------------------------------LGGLGATQQQQQ
nup57_dictyostelium                 TG-----------------------------------GGGLFGNTPTQTT
nup54_ustilago                      PDPNRLYPVLALGFSDLKKRIESQAREAQRQRALLANLATRLAALEQKHS
nup57_naegleria                     --------------------------------------TGTTGGTSTGFN
nup57_monosiga                      S------------------------------------TGQPNQADTAKVP
nup57_trichomonas                   --------------------------------------------------
nup54_Cmerolae                      --------------------------------------------------
nup54_giardia_l_gi|159117887|r      --------------------------------------IAAFSGVSKPSA
nup57_toxoplasma                    --------------------------------------MSLFGVKPQTQP
nup57_tetrahymena                   ----------------------------------------NNGNHANEAK
                                                                                      

nup57_anopheles                     FG--ASTFGQPAAGGLNFGQSAFGQQQQQQQQLQQQQQLAQALSPEEAFV
nup57_Drosophila                    ML--GQPQQQPAP-----------------------------ISADEAFA
nup54_apis                           FTGFGSGLSQTQP-----------------QFQQQQQQQQTANTLSEALY
nup54_rattus                        LS---------AP-------------------------------------
nup57_Mus                           LS---------AP-------------------------------------
nup57_homo                          LS---------AP-------------------------------------
nup54_gallus                        LS---------AP-------------------------------------
nup57_xenopus                       LS---------AP-------------------------------------
nup57_tetraodo                      LS---------AP-------------------------------------
nup57_ciona                         LS---------AP-------------------------------------
nup57_danio                         LS---------AP-------------------------------------
nup54_leishmania                    TPGFGTAFAAPTAS-------------------------------AAPAG
nup57_tbrucei                       TGGFGAGANTATTG-------------------------------GFGAG
nup57_tpseudo                       S----GGLFGSTQS-------------------------------AAPAF
nup57_Ostreococcus                  ASSAGGGLFGAAATPASSAGGGLFG--------------------AAPTP
nup54_ncrassa                       --------------------------------------------------
nup57_magnaporthe                   --------------------------------------------------
nup57_giberella                     --------------------------------------------------
nup57_aspergillus                   GTGLFGGPLGSGQGSQ----------------------------------
nup57_Scerevisiae                   ----GSLMGGNSTQNT----------------------------------
nup57_S_parad                       ----GSLMGSTSTQNT----------------------------------
nup57_S_mik                         ----GTLMGGNNTQNT----------------------------------
nup57_S_kud                         ----GPLMGNNNVQNT----------------------------------
nup57_S_bayanus                     ----GSLMGNNNTQNT----------------------------------
nup57_S_cas                         --VSGGLFG-NNTQNT----------------------------------
nup57_candidaG                      ----GGLFGNQGASNT----------------------------------
nup57_s_klu                         --NSGGLFG--GNQQQ----------------------------------
nup57_Kluyveromyces                 --SSGGLFGNSGNTNT----------------------------------
nup57_pichia                        SAAGGGLFGG---------------------------------------S
nup57_candidaA                      TNTGGGLFGGQQQQQQQ------------------------------QSN
nup57_debaryomyces                  -NTGGGLFGSNNANNTT------------------------------TSG
nup57_spombe                        ------------SFSN----------------------------------
nup57_yarrowia                      NTTGGGLFGQNNTNTN----------------------------------
nup57_populus                       ------LFGTPS-TPAF---------------------------------
nup54_arabidopsis                   ------AFGTPS-NPSF---------------------------------
nup54_oryza                         ------AFGTPSSTPAFGAP------------------------------
nup57_physcomitrella                ------AFRASG-SSLFG--------------------------------
Nup54_volvox                        ------TFGAAPSAPAFGS-------------------------------
nup57_chlamydomonas                 ------LFGTAP--------------------------------------
nup57_phaeodactylum                 --------------------------------------------------
nup57_cryptococcus                  KP-AGGLFGSTAAPATG---------------------------------
nup57_phytophthora                  AASTGFSFGGSAPAAN----------------------------------
nup57_celegans                      PVVQQQQVIQQYHP----------------------------------FV
nup57_dictyostelium                 G-------------------------------------------------
nup54_ustilago                      LSNSVRAQAAQSRQAQLHHRLVGLVAKMQLLIPALRGKSIGPEEETLIAI
nup57_naegleria                     --------------------------------------------------
nup57_monosiga                      KESSYNAFKTVAYNLLP---------------------------------
nup57_trichomonas                   --------------------------------------------------
nup54_Cmerolae                      --------------------------------------------------
nup54_giardia_l_gi|159117887|r      P-------------------------------------------------
nup57_toxoplasma                    SS------------------------------------------------
nup57_tetrahymena                   EG------------------------------------------------
                                                                                      

nup57_anopheles                     QSVFNVSIFGDERDT-----VISKWNYLQAMLGTGKSFYSHNAPP----V
nup57_Drosophila                    QSILNVSIFGDERDS-----IVAKWNYLQSMWGTGKLFYSQSAPP----V
nup54_apis                           NAVFNCQLYNDERDN-----IIARWNLIQALWGTGKAYYYMNAPP----I
nup54_rattus                        ------TLLGDERDA-----ILAKWNQLQAFWGTGKGYFNNNIPP----V
nup57_Mus                           ------TLLGDERDA-----ILAKWNQLQAFWGTGKGYFNNNIPP----V
nup57_homo                          ------TLLGDERDA-----ILAKWNQLQAFWGTGKGYFNNNIPP----V
nup54_gallus                        ------TLLGDERDA-----ILAKWNQLQAFWGTGKGYFSNNIAP----V
nup57_xenopus                       ------TLLGDERDA-----ILAKWNQLQAFWGTGKGFFMNNTPP----V
nup57_tetraodo                      ------TLLGDERDS-----IFAKWNQLQAYWGTGKGFYSNNNLP----V
nup57_ciona                         ------LVFGDERDA-----IMTKWNQIQAFWGTGRGFYRKDGAH----V
nup57_danio                         ------AVLSDERDS-----ILARWNQLQAFWGIGRGYYCSTTPP----V
nup54_leishmania                    G----ASGFGSS-----------AASGTTG-FGG------AAG-------
nup57_tbrucei                       ANTVTTGGFGAG-----------ANTATTGGFGAGANTVTTGG-------
nup57_tpseudo                       APSTG--LFGAP-----------------GVFG-APSPAPSTS-------
nup57_Ostreococcus                  ASSAGGGLFGAAAT--------PASSAGGGLFGAAPTPASSAGG-----G
nup54_ncrassa                       ---------------------------------APSLST-----------
nup57_magnaporthe                   ---------------------------------STQRPG-----------
nup57_giberella                     ---------------------------------APAQNTGFS--------
nup57_aspergillus                   --KPAGGLFGSTLG--------GGQQQQQQQQQQPQQGGSLFG-------
nup57_Scerevisiae                   SNMNAGGLFGAKPQ--------NTTATTGGLFGSKPQ-GSTTN-----GG
nup57_S_parad                       SNMNGGGLFGAKPQ--------NTTPATGGLFGSKPQ-GPTAS-----GG
nup57_S_mik                         STMNGSGLFGAKPQ--------NTTAVSGGLFGAKPL-GSAAN-----GG
nup57_S_kud                         SAMNGG-LFGAKPQ--------NTTPATGGLFGSKPQ-GSTAG-----GS
nup57_S_bayanus                     STMNGGGLFGAKPQ--------NSAPATGGLFGNKPQ-SSMAG-----GG
nup57_S_cas                         GASTGGGLFGAN----------NNQQRTGGLFGSKPL-GQTTNTP---GS
nup57_candidaG                      APAASGGLFGSAPT--------AASNTGGGLFGNNQQPGASTSTG---GG
nup57_s_klu                         SVNTGGGLFG-NRP--------GGAN-TGGLFGNNQPQGTNNS-----GS
nup57_Kluyveromyces                 SATSGG-LFGGNRT--------GGQS-TGGLFGNNTSN-SGTT-----GG
nup57_pichia                        TATSGG-LFGNKPS--------GAAGNSGGLFGSGNTASVNTG-----SS
nup57_candidaA                      TTTSGGGLFGNKP----------ATG--GGLFG-GSSTTANTG-----ST
nup57_debaryomyces                  NTGATGGLFGNKP----------ASG--GGLFG-SSNNTSNTG-----GG
nup57_spombe                        -TTT-------NAP--------QST-----VFGQNAASRTGNSNT---QP
nup57_yarrowia                      -TNTGGGLFGNNAN--------TNTNTGGGLFGNNNANTNTNTNT---GG
nup57_populus                       ----ANGGFGSSLF-------------STPFTSQTQQQQQQQQQ----TS
nup54_arabidopsis                   ----SSGGFGSSLF-------------SSPFSSQQPQQQQQQQQQQQPSS
nup54_oryza                         ---SSTPSFGTPST-------------APAFGTPSSTPAFGAPS---STP
nup57_physcomitrella                ---QSPSPFGQPQ--------------ATPFGQTQQTPAFGQTH---QAS
Nup54_volvox                        ---QPAPTFGAQTAGAFSFPTAAPAASAPSLFGGTSAPAFGAPS--SSPS
nup57_chlamydomonas                 -----TQGFGATTT------------ATPSLFGATAAPATGT-------S
nup57_phaeodactylum                 ----SGSLFGAPSP-------------SGGLFGSSLAPSGS---------
nup57_cryptococcus                  -----AGLFGSTQQQ-------PQQQQGGGFFGSTTQQPSQTG------G
nup57_phytophthora                  ----TTSSFGFGGS----------AAAKPSLFGQIPATSTTATGFG----
nup57_celegans                      KAVGDPKLFGNDNDG-----VVAKLNQVAAGLGVGKAPYKDGNQ----LL
nup57_dictyostelium                 -----GGLFGNTATG------------GGGLFGNTQQQQQQQQQQ-----
nup54_ustilago                      LEACEAEITGSNLALAS-----RSLPSIKASSGASGQPGTGAASLHAAHH
nup57_naegleria                     --------FGAPTTTAN------TQPTTGFNFGTTNTQPTQPTTG-----
nup57_monosiga                      RQGDREGRIGIIING-----SYDEIKENVKAIESHLQNKVLKQLLKPLQE
nup57_trichomonas                   -----------------------------MSFGLNKTTTTG---------
nup54_Cmerolae                      ---------------------------MSFSFGSGSTPAFGSYNR----G
nup54_giardia_l_gi|159117887|r      ---LTSSSIGVSLS------------ADKGIFGLNAPTNDNAKR-----E
nup57_toxoplasma                    -----TGFLSSSSG------------TAGSLFSSASSAQAPASSAS--VG
nup57_tetrahymena                   -------TNGDKIEE-----KKIEFSTSSSLFAKTDATNGNNK-------
                                                                                      

nup57_anopheles                     EITPSNFLCRFKT--------MGYSKLPGRDNKTGLVGLTINKTVAQIKE
nup57_Drosophila                    DITPENYLCRFKA--------IGYSRMPGKDNKLGLVALNFDRDLSAIKP
nup54_apis                           ELNQENPLCRFKA--------IGYSRMPEADNNDGLVVLCFNKKKKDVKE
nup54_rattus                        EFTQENPFCRFKA--------VGYSCMPNNKDEDGLVVLIFNKKETDIRS
nup57_Mus                           EFTQENPFCRFKA--------VGYSCMPNNKDEDGLVVLIFNKKETDIRS
nup57_homo                          EFTQENPFCRFKA--------VGYSCMPSNKDEDGLVVLVFNKKETEIRS
nup54_gallus                        EFTQENPFCRFKA--------VGYSLMPNNKDEDGLVVLVFNRKEADIRS
nup57_xenopus                       EFTQENPFCRFKA--------VGFSYIPNNKDEDGMISLIFNKKESDIRG
nup57_tetraodo                      EFTQENPFCRFKA--------VGYSCVPVTKDEDGLVVLVLTKKEADVRA
nup57_ciona                         DFTPQNHFCRFKATA------VGYSCLPSAKDEDGLISLVCGKKEKEMQE
nup57_danio                         EFSQENPFCRFKA--------VGYSCVPDVRDEDGLLALALGKREADVRL
nup54_leishmania                    -FGAGG----------FGVGG------GFGAKP--------GGGFGASA-
nup57_tbrucei                       -FGAGANTATTGG---FGAGANTATTGGFGAGANTAT----TGGFGAGAN
nup57_tpseudo                       LFGAAPTPAPSTS--------------LFGSTPAPAP--STGGLFGSTP-
nup57_Ostreococcus                  LFGAAATPASSAGGGLFGAAPTTTSGGLFGSSAAATPGATSGGLFGASPA
nup54_ncrassa                       -YNPQQQQQP---------------------------------QQQQQST
nup57_magnaporthe                   -FGLSQPQQS---------------------------------QQNNQSQ
nup57_giberella                     -FGQSQQQQQG-------------------------GAFGASIQQSQPQQ
nup57_aspergillus                   GLGQTQQQQQQPQQQ---------------QSIFGGGSLLGGGQQGQQQQ
nup57_Scerevisiae                   LFGSGTQNNNTLGG----------------GGLFG-----QSQQPQTNT-
nup57_S_parad                       MFGSGTQNNNTLGG----------------GGLFG-----QSQQPQTST-
nup57_S_mik                         LFGSSTQSNNTLAG----------------GGLFG-----QSQQPQTNT-
nup57_S_kud                         LFGNNTQNSNTLGG----------------SGLFG-----QSQQPQTNT-
nup57_S_bayanus                     LFGNNTQNNNTLGG----------------GGLFG-----QPQQPQTNT-
nup57_S_cas                         LFGNQGTTSNTTGGGLFGNKLNQG---SATGGLFG-----QQQQQQHQP-
nup57_candidaG                      LFGSKPAGTTTSGG--LFGAKPTG---TSTGGLFGN----TATQPQTSGG
nup57_s_klu                         LFNNQQQGATTGGG------------------LFG-----KQAQNQPQPQ
nup57_Kluyveromyces                 LFGSKPVAPATTS-------------------LFGQ----NQTQSQQQQQ
nup57_pichia                        LFGSKPAASTSGG-LFGTSNTASN---TG-GGLFGSQQQQQQQQQQQQQQ
nup57_candidaA                      TFGSN--QGTTGG-LFG--NKQPN---TS-GGLFGNTQQQQTQQPQQQQQ
nup57_debaryomyces                  LFGSNNTSGSTGGGLFGSSNNATANMNTGSGGLFGSSSGNTQQQQQQQQA
nup57_spombe                        LFSWSTVNNPTKP---------------------------VDETNATIPS
nup57_yarrowia                      LFGNNNANTNTGGGL-------------------------FGNNNANNAN
nup57_populus                       LFQQ----------------------------PSTT-GFGFQQQQQQTP-
nup54_arabidopsis                   LFQQ----------------------------QPSS-NFGFQSPFNNT--
nup54_oryza                         AFGA----------------------------PFSTPAFGVAPSPSPSP-
nup57_physcomitrella                TFGQ----------------------------PGHSPLFGGQQQQASPVN
Nup54_volvox                        LFGMSTAPAASAPFG--------------AAGTTTGGLFG---ATNTAIS
nup57_chlamydomonas                 AFNFGSAP---------------------AAGTTNTGLFGAPAAATTAAN
nup57_phaeodactylum                 LFGSTPAPSG---------------------GLFGSTSAPTAGSLFGSPA
nup57_cryptococcus                  LFGSAAQPQQQQGQQ-------------QGGGLFGNLGQSQAKPTGGLFG
nup57_phytophthora                  -FGAKPATSGTGFG-------------------FGSGTATGTGAFGTTGA
nup57_celegans                      SFSMEGNLFERFVG-------IGYNRISERTDDEGFVTLVLRHPITNLNT
nup57_dictyostelium                 QQQQQQQQQQQPS-----------------TSLFSQSSLGSQSSLGSQSS
nup54_ustilago                      PANHARLRARINELWAQLGVIRAKREMLAREGRSATTEWAVVDQNGLENV
nup57_naegleria                     TTGSTGFNFGTTG-------------------------TATNTQPTQPTT
nup57_monosiga                      VYVDSVRMTQEGKVELIFQVLDRTKKPLRASKIDEFLAEAYKAGASATGA
nup57_trichomonas                   -YGTS----------------------------------ATGTGLGTSST
nup54_Cmerolae                      LATQSNAAQPSFG------------------------VGGVGSGDPTSVG
nup54_giardia_l_gi|159117887|r      VQGPCSHQQQIDIP-------------------QSLHLMAQKGRLVDVFS
nup57_toxoplasma                    LFSSSSS-------------------------------LAAASALSSSPS
nup57_tetrahymena                   -HTENKEESKPEQ------------------SEKETEKVSEPAKEKTTND
                                                                                      

nup57_anopheles                     Q-------------------QQQFIASMNQIFGNKPNITIVVEN------
nup57_Drosophila                    H-------------------QQQVIQTLHSLFGGKPNMMVHVET------
nup54_apis                           G-------------------EVQLISFMNNILGNKPNLTLTIDN------
nup54_rattus                        Q-------------------QQQLVESLHKVLGGNQTLTVNVEG------
nup57_Mus                           Q-------------------QQQLVESLHKVLGGNQTLTVNVEG------
nup57_homo                          Q-------------------QQQLVESLHKVLGGNQTLTVNVEG------
nup54_gallus                        Q-------------------QQQLVESLHKILGGNQTLTVNVEG------
nup57_xenopus                       Q-------------------QQQLVESLHKVLGGHQTLTVNVEG------
nup57_tetraodo                      Q-------------------QQQLVESIHKILGNNQTLAVNVDG------
nup57_ciona                         VG------------------KEKIREAIHKILGSNQSISVQIDS------
nup57_danio                         Q-------------------QQQLVESLHKLLGGAHTLSVNVEG------
nup54_leishmania                    ---TSGFG-----APATGTT--GFGAGA----------------------
nup57_tbrucei                       TATTGGFG-----AGANTVTTGGFGAGANTATTGGFGSGFNTAGGLGSGG
nup57_tpseudo                       -------------APAAT--GGLFGN---PSPAPATEGLF----------
nup57_Ostreococcus                  ASTPALGGLFGSSAPAATSGGGLFGASAAATPATTSGGLFGAAPASSPAG
nup54_ncrassa                       --------------------ASILGQSQASQ-------------------
nup57_magnaporthe                   --------------------QMIQSQ------------------------
nup57_giberella                     --------------------MPALSQSQ----------------------
nup57_aspergillus                   --------------------QPQLGQST----------------------
nup57_Scerevisiae                   --------------------APGLGNTVS----TQPSFAWSK--------
nup57_S_parad                       --------------------MPGFGNTVS----TQPSFAWSK--------
nup57_S_mik                         --------------------TPGLGNTLS----TQPSFAWSK--------
nup57_S_kud                         --------------------ASGFGNAVS----TQPSFAWSK--------
nup57_S_bayanus                     --------------------TPGYGNTVS----TQPSFAWSK--------
nup57_S_cas                         --------------------QQQQQTLNS----VQPSFSWMQ--------
nup57_candidaG                      LFG-----------------NNNQQNTFSGGSLSQPSFGLSN--------
nup57_s_klu                         RP------------------TSLFNSGSVQS--TQPSFAWSQQ-------
nup57_Kluyveromyces                 QQGQQGQQ---------PGGASLFGSTPSTT--MQPSFAWSN--------
nup57_pichia                        P-----------------QQSSLFGVNSTNN--AQPAFGWNSS-------
nup57_candidaA                      ------------------QSSGLFSSNTTNN--AQPSFSWSQP-------
nup57_debaryomyces                  PNSQ--------------QSGGLFGQNTTNN--QQPSFGWSNQ-------
nup57_spombe                        --------------------SLLLSSGISPN--ATVSN------------
nup57_yarrowia                      --------------------TNTNTGGFFGN--NNANNNVGGF-------
nup57_populus                       -----------------------FATPLQTTPFPSPP-------------
nup54_arabidopsis                   ------------------------AQQQQQTPFPN---------------
nup54_oryza                         -----------------------FGFQQQMTPSPSPFGFAGGG-------
nup57_physcomitrella                QA-----------------SGGLFGQQQSNGFQPQPTQQMNMF-------
Nup54_volvox                        ----------------------VFGQPQQQQQQQQQQQQANMF-------
nup57_chlamydomonas                 ----------------------IFGQPAQQP-----GQQANMF-------
nup57_phaeodactylum                 P--------------------APFGQSNPVQQQQIPAQAALKAH------
nup57_cryptococcus                  G--------------------SAFGAQPQQQQQQPQQQQGGLFG------
nup57_phytophthora                  TG-------------------SVFGTTPGAP-------------------
nup57_celegans                      EE-----------------RRDKILEIIKAILGGGPNVEVRYAPG-----
nup57_dictyostelium                 LG-----------------SQSSLGSQSSLGSFGQTQQP-----------
nup54_ustilago                      TRILAQQQHGLNHLSTTLEQDSKTMDTITRGLAGVKLVGVSRHEQDCIIN
nup57_naegleria                     G--------------------FNFGTTNTVAN------------------
nup57_monosiga                      TTSG----------------LGGFGKPTTGFGKPTTGFGGGGFG------
nup57_trichomonas                   S---------------------TFGKTGTTG-------------------
nup54_Cmerolae                      ----------------------SVGGNAPRP-------------------
nup54_giardia_l_gi|159117887|r      S------------------LLNIYASSYQTP-------------------
nup57_toxoplasma                    S---------------------SLSSLPLHQ-------------------
nup57_tetrahymena                   T--------------------SLFGSIKPSS-------------------
                                                                                      

nup57_anopheles                     ----------------VKSINDTKVQVIIYIEEKS-TIS-----------
nup57_Drosophila                    ----------------IKELENKKCQMVIYVDEKL-QHAP----------
nup54_apis                           ----------------IKSTGEDKSQVTIFVTEKG-ITG-----------
nup54_rattus                        ----------------IKTLPDDQTEVVIYIVERS-PNG-----------
nup57_Mus                           ----------------IKTLPDDQTEVVIYVVERS-PNG-----------
nup57_homo                          ----------------TKTLPDDQTEVVIYVVERS-PNG-----------
nup54_gallus                        ----------------VKTMPDDQTEVIIYVVERS-PNG-----------
nup57_xenopus                       ----------------VKTKADNQTEVIIYVVERS-PNG-----------
nup57_tetraodo                      ----------------VKALPNDQTEVIIYLVERS-PNG-----------
nup57_ciona                         ----------------MREIPDNKTEITIYVNEQSSAIG-----------
nup57_danio                         ----------------VRALPDDQTEVIIYVVERS-PNG-----------
nup54_leishmania                    ---------------TAPAAIGG--WGMQQPNPDIQPHAPQ---------
nup57_tbrucei                       F-------------GAGPNTAGG--FGTASVSFFGSTAAGA---------
nup57_tpseudo                       ---------------ATP----------TTPAPTLAP-------------
nup57_Ostreococcus                  GL----------FGAATPGTTGGGLFGSATPAPSSSPGGLFGASSAATTS
nup54_ncrassa                       --------------------NPQLGSSLWQPG-SQTTYQ-----------
nup57_magnaporthe                   ----------------------QAGSSLWKPG-MMSLHH-----------
nup57_giberella                     ---------------------AQLSNSLWQPG-KETPHQ-----------
nup57_aspergillus                   ---------------------QPQGSSLWSPGRAVTGVH-----------
nup57_Scerevisiae                   ----------------PSTGSNLQQQQQQQ---IQVPLQ-----------
nup57_S_parad                       ----------------PSTGSNLQQQQQQQQQQFQVPLQ-----------
nup57_S_mik                         ----------------PSTQPNLQQQQQQQQQ-FQVPLQ-----------
nup57_S_kud                         ----------------PPAETNMQQQQQQ----FPVPLQ-----------
nup57_S_bayanus                     ----------------PPAPTNLQQQQQQQQQ-FQVPLQ-----------
nup57_S_cas                         ----------------QPGQTTTQQQPIMQ---TQIYPQ-----------
nup57_candidaG                      ----------------TATQGTLGQQSLVQ---PQNQQP-----------
nup57_s_klu                         ---------------TPPPPQQQQQQQQANFPANQQQQQ-----------
nup57_Kluyveromyces                 --------------------TQQQVQPQQQLPSVQQPQQ-----------
nup57_pichia                        ---------------QQQKSSFGTSQPALNNTFGATNP------------
nup57_candidaA                      ---------------PQSSNSTATNGNTNQISNLTSGP------------
nup57_debaryomyces                  ---------------NQASN--QTSQPLFDTTNKLNNPSLNNPNA-----
nup57_spombe                        -------------------------AQYG----PAQP-------------
nup57_yarrowia                      ---------------GQQQQQQQQQAGFGQLTKTNQPSG-----------
nup57_populus                       ---------------------PPQLSTQMAL-VAPLPFS-----------
nup54_arabidopsis                   ----------------------AQLTTQMAP-VAPIPYS-----------
nup54_oryza                         ---------------------GGQITTQMAP-VAPLPLS-----------
nup57_physcomitrella                ---------------------NSNISTQMAP-VAPVVVP-----------
Nup54_volvox                        ---------------------GAAGQAQLAGLVDPSGLT-----------
nup57_chlamydomonas                 ---------------------GAAAQPQLPG-LDPSGLT-----------
nup57_phaeodactylum                 ---------------LDAAARQEQARVQEALEKIHKAYTG----------
nup57_cryptococcus                  ---------------STFGQSTNQVNQLQQSQAPHQSMQQS---------
nup57_phytophthora                  --------------------STFGAAPAASTAPAPIILG-----------
nup57_celegans                      --------------TSMRTLSDGCTEICIIAKEGGFVAG-----------
nup57_dictyostelium                 -------------------QTSSLFGNLQQQQQLQQPQR-----------
nup54_ustilago                      PLNVCAFLDCKAWQSARRHRSKRRESGKCNLPHIRALRHLVQLATLAISF
nup57_naegleria                     ---------------------TNTGFNLGTPTNNPIDNS-----------
nup57_monosiga                      -----------------STAKTGFGTSTLGGTTAAGAGG-----------
nup57_trichomonas                   -----------------------FGTQAKQPTYQAQLAK-----------
nup54_Cmerolae                      ----------------------GAGSALAAQGFAGTPNP-----------
nup54_giardia_l_gi|159117887|r      ----------------------LSGFFYDELASKKDPPP-----------
nup57_toxoplasma                    ---------------------QQYVEAISRRTQQTETLLS----------
nup57_tetrahymena                   ----------------------ATSGLFGNTSTTGGLFG-----------
                                                                                      

nup57_anopheles                     ---------------------------------------------NEVKR
nup57_Drosophila                    ---------------------------------------------NEGKR
nup54_apis                           ----------------------------------------------APRK
nup54_rattus                        ----------------------------------------------TSRR
nup57_Mus                           ----------------------------------------------TSRR
nup57_homo                          ----------------------------------------------TSRR
nup54_gallus                        ----------------------------------------------TSRR
nup57_xenopus                       ----------------------------------------------TSRR
nup57_tetraodo                      ----------------------------------------------TSKR
nup57_ciona                         ----------------------------------------------SVRR
nup57_danio                         ----------------------------------------------SSKR
nup54_leishmania                    --------------------------------QQQPTVT----LQDFARQ
nup57_tbrucei                       --------------------------------ESRPNAVGASQQQVINCQ
nup57_tpseudo                       --------------------------------------------------
nup57_Ostreococcus                  SNPFGAPSNAIVPSGGGLFAPSTPGAAGALTQQQQPSGLFPQMQQQMQQH
nup54_ncrassa                       --------------------------------------------------
nup57_magnaporthe                   --------------------------------------------------
nup57_giberella                     --------------------------------------------------
nup57_aspergillus                   --------------------------------------------------
nup57_Scerevisiae                   ----------------------------QTQAIAQQQQ-LSN--------
nup57_S_parad                       ----------------------------QTQAIAQQQQQLSN--------
nup57_S_mik                         ----------------------------QTQAIAQQQQQLSN--------
nup57_S_kud                         ----------------------------QTQAIVQQQQQLSN--------
nup57_S_bayanus                     ----------------------------QTQAIVQQQQQLSN--------
nup57_S_cas                         ----------------------------QQQ---QQQYQQSY--------
nup57_candidaG                      ----------------------------QLAAQQLQSQQLSR--------
nup57_s_klu                         ----------------------------QLQQQQQQQQQQLQLQQQQLHP
nup57_Kluyveromyces                 ----------------------------QLQIQQQQQQQQIS--------
nup57_pichia                        -----------------------------IASAAPASNTNN---------
nup57_candidaA                      -----------------------------FGSNTNQQVNNNTY-------
nup57_debaryomyces                  ----------------------------NLNSNTNAASNYN---------
nup57_spombe                        --------------------------------------------------
nup57_yarrowia                      --------------------------------------------------
nup57_populus                       --------------------------------------------------
nup54_arabidopsis                   --------------------------------------------------
nup54_oryza                         --------------------------------------------------
nup57_physcomitrella                --------------------------------------------------
Nup54_volvox                        --------------------------------------------------
nup57_chlamydomonas                 --------------------------------------------------
nup57_phaeodactylum                 --------------------------------------------------
nup57_cryptococcus                  ----------------------------------------------VFGV
nup57_phytophthora                  --------------------------------------------------
nup57_celegans                      --------------------------------------------------
nup57_dictyostelium                 --------------------------------------------------
nup54_ustilago                      EEHDVLIRLVAYDQPLCLVVFTRVGTEAEMSGHSSAALHPFLEVELSGAA
nup57_naegleria                     --------------------------------------------------
nup57_monosiga                      ------------------------------------------------AK
nup57_trichomonas                   --------------------------------------------------
nup54_Cmerolae                      -------------------------------------------------P
nup54_giardia_l_gi|159117887|r      --------------------------------------------------
nup57_toxoplasma                    --------------------------------------------------
nup57_tetrahymena                   --------------------------------------------------
                                                                                      

nup57_anopheles                     VLATEVASYLNQPMPKQQL-----------------------TQLGIESV
nup57_Drosophila                    ILATELSNYLNQASLKPQL-----------------------TNLGIVES
nup54_apis                           IPANELVTYLSQPMQKQQL-----------------------MQNGVEDI
nup54_rattus                        VPATTLYAHFEQANIKTQL-----------------------QQLGVTLS
nup57_Mus                           VPATTLYAHFEQANIKAQL-----------------------QQLGVTLS
nup57_homo                          VPATTLYAHFEQANIKTQL-----------------------QQLGVTLS
nup54_gallus                        VPATTLYAHFEQANIKSSL-----------------------QQLGVSFS
nup57_xenopus                       VGASALFSYFEQAHIKANM-----------------------QQLGVTGA
nup57_tetraodo                      IPATTLFSYLEQANIKAQL-----------------------TQIGVVMS
nup57_ciona                         VLASELHRFLQQTNIQQQLK----------------------QQLLVEAC
nup57_danio                         VPASTLYNFLEQVNIKTQL-----------------------QQLSVIMT
nup54_leishmania                    S---ALASYLVKLDESYN-------------------------ALHPNCR
nup57_tbrucei                       S---AVGRYLLEIDHAYN-------------------------AMHPNCR
nup57_tpseudo                       --------------------------------------------------
nup57_Ostreococcus                  PSSLDPTREVQEIVNAYN-------------------------PNHPDYR
nup54_ncrassa                       ---KPIPEQIQVITQKWD-------------------------PTNPNCA
nup57_magnaporthe                   ---KTIPEQMHTLTCKWD-------------------------PAHHSCE
nup57_giberella                     ---KPILEQMKLVTEKWD-------------------------PANPNCV
nup57_aspergillus                   ---RTVPMQMAIVKDKWD-------------------------YTNRNSP
nup57_Scerevisiae                   -YPQQIQEQVLKCKESWD-------------------------PNTTKTK
nup57_S_parad                       -YPQQIQEQVLKCKESWD-------------------------PNTTKTK
nup57_S_mik                         -YPQQIQEQVLKCKESWD-------------------------PNTTKTK
nup57_S_kud                         -YPQQIQEQVLKCKESWD-------------------------PNTTKTK
nup57_S_bayanus                     -YPQQIQEQVLKCKESWD-------------------------PNTTKTK
nup57_S_cas                         -YPQQIQEQLLKCKESWD-------------------------PNSNKSK
nup57_candidaG                      -YPQLIQEQILKCKESWD-------------------------SNSYKTS
nup57_s_klu                         NYPQQIQEQIIKVKESWD-------------------------PYTTKTK
nup57_Kluyveromyces                 NYPQQIQEQILKCKESWV-------------------------PSEQRSK
nup57_pichia                        KYTPAINDQLIKIKEQWD-------------------------PNSPKCA
nup57_candidaA                      TYTPAINDQLTKIWEQWD-------------------------PNSSKCA
nup57_debaryomyces                  NYTPAINDQLIKIKEQWD-------------------------PNSAKCA
nup57_spombe                        ---PSVEEQVQKILNAWN-------------------------LNHPDCA
nup57_yarrowia                      ---PSVQAQLTRIKDGWD-------------------------PTSPNCA
nup57_populus                       --LAD--RDIQAIVDAYKE-----------------------DPGNLKYA
nup54_arabidopsis                   --LAD--RDVQAIIEAYKE-----------------------DPTNPKYA
nup54_oryza                         --PSD--RDIQAIVDAYKE-----------------------DPGNPRYA
nup57_physcomitrella                --LPD--REIQAIVDAYRD-----------------------DVGNPQDC
Nup54_volvox                        --QDDAVRALTRLAAAYN-------------------------PGSPDFR
nup57_chlamydomonas                 --QDDAVRALTRLAAAYT-------------------------PSSADYR
nup57_phaeodactylum                 -TALALADKSSQFVSIVYN------------------------PMTPELR
nup57_cryptococcus                  KKEMDIESRIKAVQNAWD-------------------------TSSPDCR
nup57_phytophthora                  --ADASVAQLNTVKAAYQD--------------------------PAQSR
nup57_celegans                      --AIKLAQILNDAPKMTQLESQ--------------------LQVDKTRV
nup57_dictyostelium                 ---SIIEQKLYDFMQSIS-------------------------PNSLNCR
nup54_ustilago                      VALEDADVVLLRVTAVRDVDVVSGWYHGDFRGCTVGRVVEFASEVTPRFA
nup57_naegleria                     --FKIIELKYKSSTDT---------------------------PDNPYCK
nup57_monosiga                      PHHKDIQEGLQSLGCETKYN-----------------------AQAQRFD
nup57_trichomonas                   ---DPLFDRLWNVRSAYD-------------------------PSSPGYK
nup54_Cmerolae                      MDASRLPEALELCYYALD-------------------------PTSPDYP
nup54_giardia_l_gi|159117887|r      ---APLTTGLSGFGSGFG--------------------------SFSKPG
nup57_toxoplasma                    ----DQNRSMVNFLYQFD-------------------------PAHAATH
nup57_tetrahymena                   -KSTGTGTLFGNSNSLFT-------------------------PSSGTGL
                                                                                      

nup57_anopheles                     VALVLPEEDQLKEYLDNPPKG---------------------------ID
nup57_Drosophila                    LALVLPDEDQLKEYLENPPRG---------------------------VD
nup54_apis                           LPLVKLDPAQLKEYLDNPPCS---------------------------ID
nup54_rattus                        MTRTELSPAQIKQLLQNPPAG---------------------------VD
nup57_Mus                           MTRTELSPAQIKQLLQNPPAG---------------------------VD
nup57_homo                          MTRTELSPAQIKQLLQNPPAG---------------------------VD
nup54_gallus                        MARTELSPAQVKQLLQNPPAG---------------------------VD
nup57_xenopus                       MAQTELSPVQIKQLIQNPLSG---------------------------VD
nup57_tetraodo                      ATRAELSPAQLKQLLQNAPAGRLGRTPVSLSPSGFNRGEICDGFVSAGVD
nup57_ciona                         VPRMAMSEDKVRALLVNPPSG---------------------------ID
nup57_danio                         VSRTALSPAQLKQLLQNPPRR-----------------------------
nup54_leishmania                    FRAFVYNSCGAGQVMDAIQKERYTAYL-----------------NGGGCS
nup57_tbrucei                       FRSFLYNVCAPGQSIMAVERERLIYAA-----------------AGGECK
nup57_tpseudo                       --------------------------------------------------
nup57_Ostreococcus                  FRAYFYNVVKDPRMRVKPQ-------------------------NVSERK
nup54_ncrassa                       FKTYLYNKVDEHAAPLYQP--------------------------GPNDD
nup57_magnaporthe                   FKTYFYNKVDEAAIPFYGP--------------------------APGDD
nup57_giberella                     FKYYFYNKVDESHVPYYKP--------------------------QPHED
nup57_aspergillus                   FRTYLYNSVGEGDAPFYQP--------------------------GPQDD
nup57_Scerevisiae                   LRAFVYNKVNETEA-ILYT-------------------------KPGHVL
nup57_S_parad                       LRAFVYNKVNETEA-ILYT-------------------------KPGQVL
nup57_S_mik                         LRAFVYNKVNETEA-ILYT-------------------------KPGRVL
nup57_S_kud                         LRAFVYNKVNETEA-ILYT-------------------------KPGRVL
nup57_S_bayanus                     LRAFVYNKVNETEA-ILYT-------------------------KPGQVI
nup57_S_cas                         LRTFMYNKVNETEA-MLYN-------------------------KPINIP
nup57_candidaG                      LRSFVYNKVNETDA-ILYT-------------------------KPTNVS
nup57_s_klu                         LKTFFYNKVNETEA-MLYN-------------------------KPPTVA
nup57_Kluyveromyces                 LKTFVYNKCTETEA-MLYN-------------------------KPLSIS
nup57_pichia                        LKTHFYNKFSEQEINILLNQQ-----------------------RPNNET
nup57_candidaA                      LKTYIYNKFSDQEINVLLNQP-----------------------RPANES
nup57_debaryomyces                  LKTHLYNKLNDQEINVLLSQQ-----------------------RPSNES
nup57_spombe                        FQRFFYNKVPVEQAALYVK--------------------------PPNYN
nup57_yarrowia                      FQFYFYNRIPLDDIPYYQM--------------------------PQGQS
nup57_populus                       FKYLLLSVTD-PRHRGKLAG----------------------------VS
nup54_arabidopsis                   FQHLLFSVTE-PQYRVKPAA----------------------------VS
nup54_oryza                         FRHLLFSVTE-PSQRVKPVA----------------------------AS
nup57_physcomitrella                FKYLLLSVTD-PAARFKPAG----------------------------VS
Nup54_volvox                        FQTLFVSVVERAEQRVKPPGY---------------------------VD
nup57_chlamydomonas                 FQTLFASVVERPEQRVKPAGH---------------------------VD
nup57_phaeodactylum                 QMQLATGIGVDGMPRPMEPPK------------------------PPQVS
nup57_cryptococcus                  FKYFFYNVVEEGTANRYGRPAG-------------------------AND
nup57_phytophthora                  FKFLMYNTVDPTQRHLYTR--------------------------PAHIS
nup57_celegans                      LPKVGMSKAQRDRYLETVPDG---------------------------ID
nup57_dictyostelium                 FLYWFYNYQANGQLVDPNSIP-----------------------KPPNVT
nup54_ustilago                      LSVAVQGDMPRTRANVDIGAIDELN-----------VSFVDAKVVDLIRT
nup57_naegleria                     FIHFFYNVVDDGKQQATLEALTR--------------------KYARSIN
nup57_monosiga                      VKGFYPVVERTREQVLDALKR------------------------PDGIP
nup57_trichomonas                   FCYVFYNKRTSDQQPKCPAN----------------------------ME
nup54_Cmerolae                      FAFYSYNRREDADAPQPGAETVQAPP------------------CPPRPL
nup54_giardia_l_gi|159117887|r      FGAPPAPQPPSADPNVPPYN-----------------------------D
nup57_toxoplasma                    KNALLENQLQSFAVQNPVEG---------------------------AAL
nup57_tetrahymena                   FSNANKVEGGQTIQNIFNTDK---------------------------PT
                                                                                      

nup57_anopheles                     PRMWEQAKMDNPDPKR-----FIPVPMIGFQDLKWRIKCQENETEIHASY
nup57_Drosophila                    PRMWRQANLDNPDAGK-----FLPVPMIGFNDLKWRVKCQEQETDTHALY
nup54_apis                           LRLWKQAQLDNPNPEL-----YIPVPMIGFQQVKHRLKCQEEETTRHRNF
nup54_rattus                        PIIWEQAKVDNPDSEK-----LIPVPMVGFKELLRRLKVQDQMTKQHQTR
nup57_Mus                           PIIWEQAKVDNPDSEK-----LIPVPMVGFKELLRRLKVQDQMTKQHQTR
nup57_homo                          PIIWEQAKVDNPDSEK-----LIPVPMVGFKELLRRLKVQDQMTKQHQTR
nup54_gallus                        PIIWEQAKVDNPDPDK-----LIPVPMVGFKELLRRLKVQDQMTKQHQTR
nup57_xenopus                       PIIWEQAKVDNPDPER-----LIPVPMIGFKELLRRLEVQDQMTKQHQSR
nup57_tetraodo                      PIIWEQAKVDNPEPER-----LIPVPMVGFKELLHRLQIQEQMTKQHQTR
nup57_ciona                         PVIWEQAKLDNPNTKN-----LIPVPMIGFSELRNRLRLQEMMAKQHQMR
nup57_danio                         -------------------------------------------CGPHHLG
nup54_leishmania                    EEAYMQALHQNPDPGR-----LYPSPIHFSQELLRRTEKQRDAVKVLQKK
nup57_tbrucei                       EEDLLRAQQRNPDPVH-----LYPTRVHFMQELKNRVEKQKEILEAMSRH
nup57_tpseudo                       --------------------------------------------------
nup57_Ostreococcus                  WRELLDAVGGENNPDC-----LWPVQYDGFEGLIQRKTQAETEIKAQEEY
nup54_ncrassa                       PKEWEEALAKKPGPN------YIPVLCAGFPAIVARLLLQRRVITEFNNK
nup57_magnaporthe                   PKAWEEALAEKPGPG------YIPVAAVGFQALAQRLNAQRLAVGQFNQR
nup57_giberella                     PREWEEALQNKPAPG------FMPVLCSGYAGVADRLKTQKRAVSDFNTR
nup57_aspergillus                   ETKWEDALRQRPGPD------CVPVLVRGFWELGKRAQRQKDFLTMIQTR
nup57_Scerevisiae                   QEEWDQAMEKKPSPQ------TIPIQIYGFEGLNQRNQVQTENVAQARII
nup57_S_parad                       QEEWDQAMEKKPSPQ------TIPIQIYGFEGLNQRNQVQTENVAQARII
nup57_S_mik                         QDEWDQAMEKKPSAQ------TIPIQIYGFEGLNQRNQVQTENVAQARII
nup57_S_kud                         QEEWDQAMEKKPSSQ------TIPIQIYGFEGLNQRNQVQTENVAQARII
nup57_S_bayanus                     QEEWDQAMENKPSSQ------TIPIQIYGFGGLNQRNQVQTENVAQARII
nup57_S_cas                         QEEWDSAIEKRPSSD------VIPVQLFGFEGLNQRSQLQVENVAQARLI
nup57_candidaG                      QEEWDKAIENKPSSD------LIPIQVFGFEGLNNRNQIQVENVAQARVI
nup57_s_klu                         QEDWDDALLHKPSNN------VIPVQALGFEDLNQRNQIQKEYVAQGRVI
nup57_Kluyveromyces                 QDDWDQALMSKPGNN------TIPIRLLGFQDLNDRNQLQKQHVAQARVL
nup57_pichia                        PEDWDNAMSKRPTAS------HYPIKISSFNDVAQRIETQLEHVSKSRVI
nup57_candidaA                      AEDWENAMIARPGPN------YYPIKVNSFNDVAQRIETQLDYVAKSRVL
nup57_debaryomyces                  PEDWDNAMSKRPSPH------HYPIKVTSFTDVAQRIETQLDHVAKSRIL
nup57_spombe                        QQKWDEAVANRPSNS------VVPVLAVGFPDVQKRINMQIQQVNTYRIR
nup57_yarrowia                      PEKWDKAVAERPYKS------SVPVLAVGFTDLQKRTKQQEQQVGVYRVR
nup57_populus                       DIMWAESMAKLEGMEGTDRERLWPQLVRGFKDLSHRLKLQDEVIVSDAER
nup54_arabidopsis                   DIMWAEAMSKLEGMDSTERERLWPQLVQGFKDLSQRLKLQDEVLVSDRDR
nup54_oryza                         DIMWAEAMGKLEGMDSSDRERLWPQLVQGFKDLSYRLKLQDGVLVSDSDR
nup57_physcomitrella                DILWAEAMNKLEGLDSMDRERLWPELVHGFKDLSRRMKLQDEASTADVQR
Nup54_volvox                        ENRWRAALAAIKGPN--NPQKLWPVVANGFADLNTRSRMQADAVAQNEGR
nup57_chlamydomonas                 ENRWRAALAAVKGPD--NPQKLWPVAANGFRDLNTRSRMQAEAVAQNANR
nup57_phaeodactylum                 THDWEVAVVSNPDYAS-----FMPIALVGAEALQARLTHQQEKSNLLSKQ
nup57_cryptococcus                  DAKWAKALRDNPDPNS-----MVPVLAVGWADVKKRQQLQENLASVHQER
nup57_phytophthora                  ERLWNQAELDNPDPLN-----CAPVPILGFDSLLKRIKAQQEHADKYNTY
nup57_celegans                      ERIWRQAIKENPAPNK-----LLPVPVRGWEALRDRQKAQVGESKLFHEA
nup57_dictyostelium                 VDQWAYALSNNPDPS-----ILIPVAAKSFDDLINRRMKQEETIIALDQN
nup54_ustilago                      QIAHIYPLSARTHAHLMSVRMVLSIRHRSYLRLTFWPRKLENISGLVLQR
nup57_naegleria                     PELWRQAMEKNPDPSR-----LVPIPATSFKDVKDRVEKQQKRIELMNDF
nup57_monosiga                      SELWAYARKANPDPER-----YFPVPIFGFDGLARRSQIQDEELSYHRER
nup57_trichomonas                   IKDWVKIMEDCPDPEH-----LVPTAIYGFEALHKRVEAQKAIEKELSQR
nup54_Cmerolae                      AQLWIEAVESNPDPKK-----YAVVRIAGFPGLQERAALQTRRLEELRRA
nup54_giardia_l_gi|159117887|r      EKLWLEARRCCPDCTR-----YSPVLVYGFEQLAARAAAHTTTLQEIKKD
nup57_toxoplasma                    LAKWRKASSRSADPQN-----CLIVPVQGVQELSARVTMVAQATELLAET
nup57_tetrahymena                   GSLFGSLPTSNATSLFG---NAKPAESSSLFGDLKNNTTGGLFSNIKSKG
                                                                                      

nup57_anopheles                     LA-KVEKEIA------ELKQRHMNTTAKIAEHRRNFAELSHRILRVIVKQ
nup57_Drosophila                    MK-KVEGELT------ELRHRHCMASAKILEHKRKLAELSHRILRIIVKQ
nup54_apis                           LD-MAAEEIQ------RLQRQHMAIQARLKEHRRTLLELQHRVLQVLVRQ
nup54_rattus                        LD-IISEDIS------ELQKNQTTTMAKIAQYKRKLMDLSHRTLQVLIKQ
nup57_Mus                           LD-IISEDIS------ELQKNQTTTMAKIAQYKRKLMELSHRTLQVLIKQ
nup57_homo                          LD-IISEDIS------ELQKNQTTSVAKIAQYKRKLMDLSHRTLQVLIKQ
nup54_gallus                        LD-IISEDIS------ELQKNQTTTMAKIAQYKRKLMALSHRTLQVLIKQ
nup57_xenopus                       LD-IISEDIG------ELQKNQTTTMAKIGQYKRKLMELSHRVLQVLIKQ
nup57_tetraodo                      VD-IISNDIS------ELQKNQATTVAKIVQYKRKLMDLSHRVLQVLIKQ
nup57_ciona                         LD-ILSKGLH------DVQQQQASTQSKVEQYKRKLLELSHRVLKVMINQ
nup57_danio                         TG------------------------------------------------
nup54_leishmania                    VT-ELLQDID-----TVAGMDAANVRR-QREVEQEEVMLQHRWYSLLCKM
nup57_tbrucei                       VD-SLATKAD-----HFRELDEANAAQ-YRELQQEQAMLQRRWYSLLMKV
nup57_tpseudo                       --------------------------------------------------
nup57_Ostreococcus                  IQ-AAATSVR-----QILQWADTELEKRMRDVKNKNMEQQHRLIKIFRTL
nup54_ncrassa                       LH-AINASLD-----EILSRHDLEHSVRALKAKRRHAELSKRCLALASRV
nup57_magnaporthe                   LH-EINASLD-----AILSRHDLETSVRTMAARRRHAELRKRSLKLAARV
nup57_giberella                     LH-QINGSLD-----AVLQRHELETEVRAVAARRRQTTISERCLALAARV
nup57_aspergillus                   LH-EINNCLT-----ELLSRHDLKISVKVADCRRKHHVLSKRCLALAAKT
nup57_Scerevisiae                   LN-HILEKST-----QLQQKHELDTASRILKAQSRNVEIEKRILKLGTQL
nup57_S_parad                       LN-HILEKST-----QLQQKHELDTASRILKAQSRNVEIEKRILKLGTQL
nup57_S_mik                         LN-QILEKST-----QLQQKHELDTASRILKAQSRNVEIEKRILKLGTQL
nup57_S_kud                         LN-QILEKST-----QLQQKHELDTASRILKAQSRNVEIEKRILKLGTQL
nup57_S_bayanus                     LN-QILEKST-----QLQQKHELDTASRVLKAQSRNVEIEKRILKLGTQL
nup57_S_cas                         LN-QILEKST-----QLQQKHELDTAARILKAKSRNAEIERRILKLGTQI
nup57_candidaG                      LN-QILDKTK-----QLQQSHSFETSARIMKVQARNAQIEKRILKLGTQL
nup57_s_klu                         LS-QILEKLT-----NLSQRHDLDTATRILAAQSRNIKIQQRILRLGSQL
nup57_Kluyveromyces                 LG-QILEKLN-----QVNTKHDLDTQSRIAKAVSRNTVIENRILKLASQL
nup57_pichia                        LN-EINEKSN-----ALSSKHDLENTTRILKAKAKHTKLSRRLLRLATVL
nup57_candidaA                      LN-NINQNLD-----NLSSQHDLENTTRIMKAKSRHTKLSRRLLRLATIL
nup57_debaryomyces                  LN-GINEKQS-----SLSSKHDLDNTTRILKAKARHVKLLRRLLRLATVL
nup57_spombe                        MR-EIVETLG-----RLSNKHDLDFSIKLAEAKNRHVRLSERILRLAIKV
nup57_yarrowia                      MH-EVNNKLD-----ELTNKHDLVTTVKIAEMRARHQRLVNRTVALAAVT
nup57_populus                       LR-MTQSNING----TLQRHFQAVALPRIERMRQKEQCLQRHLLRVMRIM
nup54_arabidopsis                   IK-TTQSNVK-----MLQRHLQASTFPSIERLRQKEQSLQRRMLRVMRII
nup54_oryza                         LS-MTRDNVK-----KLQRHFQADTYPWIQRLKQQELVIERRLLRIMRIV
nup57_physcomitrella                LQ-ATESNVK-----LLRRHFETDSLPWIQRLRQKEQELQRRLLKIMRMV
Nup54_volvox                        LR-ELQDRAA-----ALSRRATGEFRSRMSELQREHTALSHKLLHVMRCM
nup57_chlamydomonas                 LR-ELQDRAA-----GMSRRTTGEFRSRVEALQRQHTDLSHKLLHVMRCV
nup57_phaeodactylum                 IK-SLQSSQE------FLRRRFEEVQTQLNQTSQRSEQQQRKLLAVMRRV
nup57_cryptococcus                  IK-EITAALA------HTRQTSLSSSIRLANLQARQSQLVHRLIHLAAQT
nup57_phytophthora                  TE-DLREQLK------EMDKHTRATEEKLEKCRHEHVQLFHALVQVMRDI
nup57_celegans                      IN-ALGNRVE------EANHEHADAVVKMEIIRNRHKTLSYRIVRVMLAQ
nup57_dictyostelium                 TQ-EALKRMR-----DLENHLNFHIHTQLEMMRKKQIELIQRYIEVWSNL
nup54_ustilago                      SV-ILDADHSHRARVVVSHKQQSSTRPLADQAADRAIATTGRTIFTLLLV
nup57_naegleria                     LK-VLDSKIS-----ECKTKHEADTMSRIGGIKQRHTDLSHRILKIQSKL
nup57_monosiga                      LTGDFDESIQSS--LHQVVSRQDLLKGKIDELQHNAVAIGSRILRLMRFA
nup57_trichomonas                   MT-LIQSKLR-----EMTSFYATELCGSLERIKQNTTIISQLMMEVVEKE
nup54_Cmerolae                      TE-DIEQRIS-----RLRVTFEQHIVNRLERIRAQHSLLETKFLTVVALL
nup54_giardia_l_gi|159117887|r      MESIYQETDK-----------VLDNSKKLKELSKKSTLL---IFSIGSRL
nup57_toxoplasma                    LGTVAKDTER-------LMARNQQMREKLDLIRQRHTSLGHEFIKVVNLI
nup57_tetrahymena                   SDDEGDEGEG-------EDDDELEHSPEIDPSQIQMKYQYDNPYEKVIDK
                                                                                      

nup57_anopheles                     ESTRK-----LGLALSPEEEAIRTKLENMHAL-----VSTPTQFRGRLSE
nup57_Drosophila                    ECTRK-----VGSSLTPEEEALRTKLQSMQAV-----VSAPTQFKGRLSE
nup54_apis                           EITRK-----VGLSLQPEEEVLTRRFEAMHSQ-----VSAPTQFKGRISE
nup54_rattus                        EIQRK-----SGYAIQAEEEQLRVQLDTIQGE-----LNAPTQFKGRLNE
nup57_Mus                           EIQRK-----SGYAIQADEEQLRVQLDTIQGE-----LNAPTQFKGRLNE
nup57_homo                          EIQRK-----SGYAIQADEEQLRVQLDTIQGE-----LNAPTQFKGRLNE
nup54_gallus                        EIQRK-----SGYAIQADEEQLRVQLDIIQCE-----LNAPTQFRGRLNE
nup57_xenopus                       EIQRK-----SGFAIQAEEEQLRVQLDTIQSE-----LNAPTQFKGRLNE
nup57_tetraodo                      EIQRK-----SGYAIQVDEEHLRVQLDTIQSE-----LNAPTQFKGRLNE
nup57_ciona                         EIIRK-----AGYAIQPEEEQLRVHLESMFNE-----LNAPTQFRGRLNE
nup57_danio                         --------------------------------------------------
nup54_leishmania                    ELLRR-----HGSSCG-EEGLLSSRVEQLRKL-----LRAPGRFSQLLSE
nup57_tbrucei                       ETLRQ-----LGLPLA-EESRMGGIASTLSAQ-----LSAPGMYKTALTE
nup57_tpseudo                       --------------------------------------------------
nup57_Ostreococcus                  HQAQL-----KNYADA-NGGAVPPMSAEEIEL-----LNDFKALSSRVNR
nup54_ncrassa                       QVLRN-----RGYALSSDEDELKQKLAKIDKH-----IQDPAL-SARMEE
nup57_magnaporthe                   QVLRN-----RGYALSGDEDDLRIKLAALERT-----AQDPAL-GARLEE
nup57_giberella                     QVLRN-----RGYALSGDEDDLSSRLQNLERE-----VQDPAV-GAREEE
nup57_aspergillus                   QVLRN-----RGYAMDEAEEELKKKLAQLERS-----VFDPTL-SGRSEE
nup57_Scerevisiae                   ATLKN-----RGLPLGIAEEKMWSQFQTLLQR-----SEDPAG-LGKTNE
nup57_S_parad                       AILKN-----RGLPLGIAEEKMWSQFQTLLQR-----SEDPAG-LGKTNE
nup57_S_mik                         AILKN-----RGLPLGIAEEKMWSQFQTLLQR-----SEDPAG-LGKTNE
nup57_S_kud                         TILKN-----RGLPLGIAEEKMWSQFQTLLQR-----SEDPAG-LGKTNE
nup57_S_bayanus                     AILKN-----RGLPLGIAEEKMWSQFQTLLQR-----SEDPAG-LGKTNE
nup57_S_cas                         SILKN-----RGVPLSISEEKMWSQFQALLKK-----SEDPAG-LGKTNE
nup57_candidaG                      AILKN-----RRLPLTISEEKMWGQFQELLKS-----SNDPAG-LGKTNE
nup57_s_klu                         AILKN-----KGFPLTVNEEEMLKEFNKLLQR-----SNDPAG-LGKNNE
nup57_Kluyveromyces                 AILKS-----KNLPLSLHEEEMMNKFNKLLQE-----SNDPAG-LGKNNE
nup57_pichia                        AILKL-----KGYPLLPEEEEISKQFDVLSSK-----LNDPNSPVGKLSD
nup57_candidaA                      AIVKL-----KGYPLLPEEEEISKQFELLTSK-----LNDPNSSIGKLSD
nup57_debaryomyces                  AILKL-----KGYPLLPEEEELSKQFDLLNQK-----LNDPNGSLGKLND
nup57_spombe                        HVLRH-----RGYALKPNEEELRKKLDDLTKS-----LNNPEI-FGRLNE
nup57_yarrowia                      QVLRN-----RGYVLKPEEEVLRKNLVQLNDK-----VTDPAV-FGRINE
nup57_populus                       EALEG-----KGFRLPLTK-AEAELAEKLAAI-----IRQLK---GSGAE
nup54_arabidopsis                   EGLEG-----KGFRLPLTK-GEAELSEKLTAI-----TRQVK---GPGAE
nup54_oryza                         EALEN-----RGYRIPLTK-EEADLYERLAVI-----AKQLK---GPTGD
nup57_physcomitrella                EALEG-----KGLHMALTR-GEANLGDHLRGL-----TRQLQ---GASAE
Nup54_volvox                        DALEGRLALSAGYNAQQSRHQVAELGRHMTRL-----EEALAP-AAAAAG
nup57_chlamydomonas                 DALESRLALSAGYNAQQSRQQVAELGRQLGRL-----EEAVAP-ASAAAG
nup57_phaeodactylum                 ELARC-----YNQPLQGDEVKAMERLRGIWAD-----LDRLRSLAGTMH-
nup57_cryptococcus                  PQHVP---IIQSTVFKQEEADMAKQLEGVKAE-----LEGHGR--NSVKR
nup57_phytophthora                  ELLQN-----YGKPLQREEMQLAMMLKKLQTL-----LDSPGQYKARLND
nup57_celegans                      WIVSR-----YSRQIDTDEDVIEAKADTLLAQ-----MNRHNQVKFYVDK
nup57_dictyostelium                 EIYQS-----KGKTFTTSEERIMKKIYELFEE-----INQPNSIKSKVEE
nup54_ustilago                      ASLYN---LARMFVVGVREDPSWNSFVDRVEIRAMFSVRDPRRRCSRSVR
nup57_naegleria                     EVLTQ-----SGIGIRNEDISLRNKLNTLQRE-----LHKPNQFRGRLIE
nup57_monosiga                      AREDR-------RMTLQDLNTIGNRLGAMTRQ-----IDELQQ--GRVSE
nup57_trichomonas                   EVKRN-----QGNNLNDDERRMLNKLEQQSLD-----LNRPGMFNSAISN
nup54_Cmerolae                      ECTLVSRTAVETATGAVPPSAAGRSALVLKRD-----SVAESRLRARLDA
nup54_giardia_l_gi|159117887|r      EEQTG---------IPITHELACKKINQSLES------QYGDTLRSRFLL
nup57_toxoplasma                    ENVAVSRG--VAEKNPRSEAANAQILASLEEEFP---WEEWQRRIDLLRV
nup57_tetrahymena                   SVLKVR----RGDGDILEKGYISFEKFKADDK-----TPNILVYRDQIKK
                                                                                      

nup57_anopheles                     LLSQMRMQRNQWAHGNFLN-------------------------------
nup57_Drosophila                    LLSQMRMQRNQFA-GNGGC-------------------------------
nup54_apis                           MLSQLRM-RNHIDTHNQE--------------------------------
nup54_rattus                        LMSQIRMQNHFGAVKSEE--------------------------------
nup57_Mus                           LMSQIRMQNHFGAVKSEE--------------------------------
nup57_homo                          LMSQIRMQNHFGAVRSEE--------------------------------
nup54_gallus                        LMSQIRMQNHFGAVRAEE--------------------------------
nup57_xenopus                       LMSQIRMQNHFGAVRSEE--------------------------------
nup57_tetraodo                      LMSQIRMQNHFGAVRSEE--------------------------------
nup57_ciona                         LLSQVRM--HHPSYSSQP--------------------------------
nup57_danio                         --------------------------------------------------
nup54_leishmania                    LRPFLTEEASRVAIITQQSANKTEARQQQQQRRFVGSAPAAWRNP--GGQ
nup57_tbrucei                       LQPFLDAESSTITSFLRRNS--------------VGGSEGAICTPSEGVG
nup57_tpseudo                       --------------------------------------------------
nup57_Ostreococcus                  SAASLPRRAEALAAASRLQHTIAPADEIQLGEDEEARIMAVIERQRAQLD
nup54_ncrassa                       LWSRLIILRGYADNLRDEINKPGF---AESD-------------------
nup57_magnaporthe                   LWSRLITLRDYAEQLKSEISKGAP---AEIQT------------------
nup57_giberella                     LWSRLIVLRGYADQLSKEMDKPSG---IEEE-------------------
nup57_aspergillus                   IWARMLAIREHSTRLQAEIERAGSGVAAQAED------------------
nup57_Scerevisiae                   LWARLAILKERAKNISSQLDSKLMVFNDDTKN------QDSMSKG-----
nup57_S_parad                       LWARLAILKERAKNISSQLDSKLMVFNDDAKN------QDSMSQG-----
nup57_S_mik                         LWARLAILKERAKNISSQLDSKLMVFNDDTKN------QDSMSQG-----
nup57_S_kud                         LWARLAILKERAKNISSQLDSKLMVFNEDAKN------QENMLQG-----
nup57_S_bayanus                     LWARLAVLKERAKNISSQLDGKLMVFNEDAKS------QDNMPQG-----
nup57_S_cas                         LWARLAVLKERSKNISDQLDNTLVVINANGGNSAASEPNSSAGTG-----
nup57_candidaG                      LWARLAVLRERAKTISEQLDSKLVIIGENGGQTGKP-SASGDNNR-----
nup57_s_klu                         LWARLAVLKDRAKTISAQLDSTLVVISENGGSS-----ASNTGGQNGIEE
nup57_Kluyveromyces                 LWARLSVLKERAKNISEQLDSTLVVISENGGNS-----NGKKNNQ-----
nup57_pichia                        VFARLAILKERAEDLNYQFEVSIGGLNG--LAND----DKQEQR-----V
nup57_candidaA                      VFARLAILKERAEEFNYQCENSVNLLNNTLIEGE----ESTSKKGSVTTA
nup57_debaryomyces                  VFARLAILKERSEDLSYQFDSSLNSMNNVHGNNI----EPNNEK-----D
nup57_spombe                        IWARITLIFEGEKISEDQRSNLAKG--VVDWR------------------
nup57_yarrowia                      IWARMSVLREQARHATDSQSKKAPDGTILTWE------------------
nup57_populus                       LSRRVQNLLTVSRVQENGIGAGGSLYLPGS--------------------
nup54_arabidopsis                   LSRRVQSLQTISRAQANSIAAGSSLYLPGS--------------------
nup54_oryza                         LHRRVYNLLSTSRLLASAGGTAGPIYIPSS--------------------
nup57_physcomitrella                LPRRVEVLLSVSRMQVG-LGGGSQSVLLGP--------------------
Nup54_volvox                        LQRRLE--------------------------------------------
nup57_chlamydomonas                 LERRLEAVAAAARMRAGSAESSGG---VAS--------------------
nup57_phaeodactylum                 --------------------------------------------------
nup57_cryptococcus                  VEARGEVSRGRLLGQVNELWGQLEEIRRKRKVRGPD--------------
nup57_phytophthora                  AVSLQRVQKETQPPPSSQ--------------------------------
nup57_celegans                      FYEILESKPDKLQESMWK--------------------------------
nup57_dictyostelium                 ISNQLKLGSMEKEKIKYEIS------------------------------
nup54_ustilago                      LHALRDGGQGIGTSVDRKGHNGTVVTCGEQCHLG----------LVWARS
nup57_naegleria                     LSPQVNYYLQQSNLLLNN--------------------------------
nup57_monosiga                      LKAKLELSPLRSTSTAHAS-------------------------------
nup57_trichomonas                   IRIKSQMMKDRQKQRSQMS-------------------------------
nup54_Cmerolae                      VRKQLDGANGTRARALRALEATATVLGLDISSSPESIPAASASGKSGGQS
nup54_giardia_l_gi|159117887|r      LKEVLDGDKDKVEKDFMARYP-----------------------------
nup57_toxoplasma                    WLPTLQRTSATATGFPAPSADERS--------------------------
nup57_tetrahymena                   VIFTIVVTKKINKAEKIQN-------------------------------
                                                                                      

nup57_anopheles                     -----EYTLDKDATQEMQSFLTMQQKAVSFLIDTIHKDMKTLKIISEGMT
nup57_Drosophila                    -----EYTMDPEAEDEMKNFLTMQQRAMEVLSETVNKDLKALDVIVKGLP
nup54_apis                           -----RYAMDPIAQDDIKTYLTMEQHGMAQLIATINSDLESLKIIKDGMS
nup54_rattus                        -----KYYIDADLLREIKQHLKQQQEGLSHLISIIKDDLEDIKLVEHGLN
nup57_Mus                           -----KYYIDADLLREIKQHLKQQQEGLSHLISIIKDDLEDIKLVEHGLN
nup57_homo                          -----RYYIDADLLREIKQHLKQQQEGLSHLISIIKDDLEDIKLVEHGLN
nup54_gallus                        -----RYYIDSDLLREIKQHLKQQQEGLSHLISIIKDDLEDIKLIEHELN
nup57_xenopus                       -----KYYVDADLLREIKQHLKQQQEGVSHLISIIKDNHEDIKLIEQGLN
nup57_tetraodo                      -----RYSVDADLLREIKQHLKQQQEGISHLISVIKDDLEDIKLIEHGLS
nup57_ciona                         -----TSKLDPESMEEIRLHLRMQQEGISTLVKILQDDFKDLRTIESSLE
nup57_danio                         --------------------------------------------------
nup54_leishmania                    PLL--RSEVDPCIINGWIQFAKQMQDGIETLNELLKTDLKEMQAIRSRVE
nup57_tbrucei                       TLR--NNRVDQALLRDWARFAERIQQCVEGLSELLERDAADMRAIYQRVA
nup57_tpseudo                       --------------------------------------------------
nup57_Ostreococcus                  ELH--RAVEEKRSARAAVRDARVDVADVARPRDRRASASPSSISRVHAPA
nup54_ncrassa                       -------GLDEEVEAKAKKILEDYEKQLQHLKQQVEEARKEYEDWEKEHQ
nup57_magnaporthe                   -------GLGEEVEAKAKKILEDYEKQIQHLKKELELVKTEYDDWEKQTT
nup57_giberella                     -------TIDPDREAKAKRVLEDYEKQIQHIKKELEALAVDYSDWDKTRN
nup57_aspergillus                   -------ELDEATMKKAKKVLDDYLAQIQHLQKELESVKKDFEEATKSLS
nup57_Scerevisiae                   -----TGEESNDRINKIVEILTNQQRGITYLNEVLEKDAAIVKKYKNKT-
nup57_S_parad                       -----TGEESNDRINKIVEILTNQQRGITYLNEVLEKDAVIVKEYKNKT-
nup57_S_mik                         -----TCEESNDRINKIVEILTNQQRGITYLNDVLEKDTALVKEYKNKT-
nup57_S_kud                         -----TNEESNDRNNKIVEILTNQQRGITYLNEVLEKDAAMVKEYTNKT-
nup57_S_bayanus                     -----TGEESNDRIDKIAEILTNQQRGITYLNEVLEKDAAIVKEYANKT-
nup57_S_cas                         -----VDEEVKHKIDKIAEILTSQQRGIYYLNEVLEKDHNAIDKALKK--
nup57_candidaG                      -----VSDEVYDRIDKIAEILKNQQSGIAYLNDVLEKDNKALDSVVELK-
nup57_s_klu                         DRK--VDDEVENRINKIAEILGNQQKGLCYLNEILEKDEKLLDKYIK---
nup57_Kluyveromyces                 ------DEELEDRVNKIAEILSNQQRGLCFLNDVIEKDQKLVDEVHTKLN
nup57_pichia                        AEQ--KNSNIEETINKLSKVLLKQQMGLNYLNEVLEKDLEVVEKVASR--
nup57_candidaA                      AEQ--SDSNIEEAIHKLSKVLLKQQMGLNYLNDILEKDIEAVNKISKK--
nup57_debaryomyces                  IID--DGKNNDEVINKLSKLLLKQQVGLNHLNDVLEKDLESVNKLTIKN-
nup57_spombe                        --------KNSDQLEVITDVLRDHQVGLSYVVKLMQEDLATLNKQLTEHV
nup57_yarrowia                      --------RDEETLEQLAKILKDQQTGIAFLAKVLKEDMAEVENKISSLE
nup57_populus                       ------TKIHEQSLADMQEVLQQQTEAIARLGNVLKRDIRDMEIMMAEGT
nup54_arabidopsis                   ------TKIDEQSLIDMQEVLQQETEAIGRLGNVLKRDMRDMEIMVAEDT
nup54_oryza                         ------AKVDEQSVAELLEALQQQTEAVAKLGNVMKRDTRDLEIILSEDT
nup57_physcomitrella                ------GKIDNQSLIEMHEVLRQQTEAISRLATVLKRDMRDIDIILTEDT
Nup54_volvox                        ------VKLDERSQAQLFTVLRDHAEAVRQLQAVLKQDELDVEVLKRLTS
nup57_chlamydomonas                 ------VKLDERSQAQLFAVLRDHAEAVRQLQGVLKADELDVEVLKRLEP
nup57_phaeodactylum                 -----------DQVKTQTAARPPTVCGMPEERRLMQVQSKKICSICI---
nup57_cryptococcus                  GRE--QWVGDEKMLSEIAEVLATQQTALQKLSDLAQDANLDADVMLSHGG
nup57_phytophthora                  --------LSPQDLQRLYEFMDKQRQGLEHLTNMINDDLADIQLIKETWR
nup57_celegans                      -----MFDMTIEDEHYARRVLTKFVNICSGLYESTHQQIESLEACRRALE
nup57_dictyostelium                 ----------PEAVEPLYNLLKNMTISIERITNELEIAVKDAQILKNELY
nup54_ustilago                      SCA--YTEPKDSQQSNQTSESQHLRTDSHLILDHRSNESRDLKEARGELT
nup57_naegleria                     ------NTLDDETKENVKNFLEQQTNGLNELLSILKKDIKDINYIKQQVS
nup57_monosiga                      --------LPTATIKHIMNHLQLQQRGIDALLQTLQESGEKIQIMREGYS
nup57_trichomonas                   --------VDRETLKSLAEALKNNQDAIEALESTTKKAKRVVDTLDLSIS
nup54_Cmerolae                      STIGRIRPADTVSERHLLEILERERQGMEHVFEVLEHDRRETETLWRAAR
nup54_giardia_l_gi|159117887|r      ------ALKDPSIVKQIGEHLSVQAKILMTIGVKIQQIMRSKR-------
nup57_toxoplasma                    -----KPVLDKEQEESLVDVLSAQTEAVEATTQSLANTEQDVERLESAVS
nup57_tetrahymena                   ----------STKNLKFIFYKKQDEKFVPDIIKVQFHDEKDGEEFYNKFQ
                                                                                      

nup57_anopheles                     QLVQS------------------------------------------
nup57_Drosophila                    ELKQA------------------------------------------
nup54_apis                           EILMSHNIS--------------------------------------
nup54_rattus                        ETIHSRGGVFS------------------------------------
nup57_Mus                           ETIHSRGGVFS------------------------------------
nup57_homo                          ETIHIRGGVFS------------------------------------
nup54_gallus                        ESLPMRGGFFS------------------------------------
nup57_xenopus                       DNLHMRTGFLS------------------------------------
nup57_tetraodo                      DGGHMRGGILS------------------------------------
nup57_ciona                         E----------------------------------------------
nup57_danio                         -----------------------------------------------
nup54_leishmania                    AS---------------------------------------------
nup57_tbrucei                       SS---------------------------------------------
nup57_tpseudo                       -----------------------------------------------
nup57_Ostreococcus                  SSLFASPSLRRR-----------------------------------
nup54_ncrassa                       PTPAPM-----------------------------------------
nup57_magnaporthe                   PAASSVLRSGGLTHAASDESEMVDGSRNTWENQPSNFRSYTFGCG--
nup57_giberella                     PHSK-------------------------------------------
nup57_aspergillus                   -----------------------------------------------
nup57_Scerevisiae                   -----------------------------------------------
nup57_S_parad                       -----------------------------------------------
nup57_S_mik                         -----------------------------------------------
nup57_S_kud                         -----------------------------------------------
nup57_S_bayanus                     -----------------------------------------------
nup57_S_cas                         -----------------------------------------------
nup57_candidaG                      -----------------------------------------------
nup57_s_klu                         -----------------------------------------------
nup57_Kluyveromyces                 K----------------------------------------------
nup57_pichia                        -----------------------------------------------
nup57_candidaA                      -----------------------------------------------
nup57_debaryomyces                  -----------------------------------------------
nup57_spombe                        PQSQK------------------------------------------
nup57_yarrowia                      KK---------------------------------------------
nup57_populus                       EMTE-------------------------------------------
nup54_arabidopsis                   EMALDS-----------------------------------------
nup54_oryza                         DMAEDSV-------------GRRALKMYN------------------
nup57_physcomitrella                EMVDGHVDNDN-----GKYHGSQALVGYTKKFHSGF-----------
Nup54_volvox                        GGGGGGG----------MADGGSGVAAS--DLSS--GTLGGMGL---
nup57_chlamydomonas                 DGQTKSGKPHKKWNMWSIIAHKQGVQATKERLKSYWTTLGVTSALSR
nup57_phaeodactylum                 -----------------------------------------------
nup57_cryptococcus                  DR---------------------------------------------
nup57_phytophthora                  R----------------------------------------------
nup57_celegans                      G----------------------------------------------
nup57_dictyostelium                 QLKKC------------------------------------------
nup54_ustilago                      EHGDPQVVIPFVSVQQRVRWGHFGVHSTTSPAGDSQNDASSSSERK-
nup57_naegleria                     ADKQKRSINY-------------------------------------
nup57_monosiga                      RLA--------------------------------------------
nup57_trichomonas                   DLQ--------------------------------------------
nup54_Cmerolae                      ELIGPTR----------------------------------------
nup54_giardia_l_gi|159117887|r      -----------------------------------------------
nup57_toxoplasma                    RRRKGVR----------------------------------------
nup57_tetrahymena                   EYTQN------------------------------------------
                                                                                   
