# Supplementary material for: Comparative Genomic Evidence for a Complete Nuclear Pore Complex in the Last Eukaryotic Common Ancestor
Source: PLoS One. 2010 Oct 8;5(10):e13241. doi: 10.1371/journal.pone.0013241 (PMC2951903; doi:10.1371/journal.pone.0013241)
Supplement: File S1 — Alignments and phylogenies. (2.39 MB ZIP) [file pone.0013241.s007.zip › Neumann_SI4/Neumann_nup_align/nup58new.aln]

CLUSTAL X (1.83) multiple sequence alignment


nup58_cryptococcus_neoformans       ----------------------------MSFGGFKFGNS------STTAP
nup58_debaryomyces_hansenii         -----------------------------MFGSTTANST---------AP
nup58_pichia_s                      --------------------------------------------------
nup58_candida_albicans              -----------------------------MFGSTTQSST---------TP
nup58_scerevisiae                   -----------------------------MFGLNKASST--P---AGGLF
nup49_S.para                        -----------------------------MFGLNKASST--P---AGGLF
nup49_S.mik                         -----------------------------MFGFNKASST--P---AGGLF
nup49_S.bayan                       -----------------------------MFGFNKASST--P---AGGLF
nup49_S.kud                         -----------------------------MFGFSKASST--P---AGGLF
nup49_S.klu                         -----------------------------MFNFGRSASAGAPGSTGGGLF
nup49_S.cast                        -----------------------------MFGSNFTKAG-STG--SAGPF
nup58_candida_g                     -----------------------------MFGLNKPSTG-LFGNNNAGAN
nup58_kluyveromyces_lactis          -----------------------------MFG--RSSST-----------
nup58_yarrowia                      -----------------------------MFGSTGFGQK-------PGGF
nup58_neurospora_crassa             -----------------------------MFRSASGPGGLSINTGTANLF
nup58_magnaporthe                   ---------------------------MSLLRSASVPGGLSINTGAANLF
nup58_aspergillus                   ---------------------------MFSSKPATPSTGLSINTNSAN--
nup58_gibberella                    ---------------------------MSLFGAAAQKPGG----------
nup58_mus                           MATGFSFGSGTLGSTTVAPGGTGAG---SGFSFGTV-ASSTP--SVGLNF
nup58_rattus                        MATGFSFGSGTLGSTTVAPGGTGTG---SGFSFG---ASSTP--SVGLNF
nup58_homo                          MSTGFSFGSGTLGSTTVAAGGTSTG---GVFSFGTG-ASSNP--SVGLNF
nup58_gallus                        MSAGFSFGAGTLGSAAAAAAGAGGGGGGGGFSFGTT-APSS---TGGLNF
nup58_ xenopus                      MASGFAFAAAAGTATLNPAAGAVAP-----FSFGGTPAASNTGTTGGLAF
nup58_danio                         -MSSFNFGTTTLGTTGAPAAAGGGG-----FSFGAATSTPAAG-TGGFSF
nup58_tetraodon                     --------------------------------------------------
nup58_apis                          -MSTFTFGTPATSSNTN-------------FGFGQKPATGFN-----LTS
nup58_anopheles                     ----------------------MSG-----FSFGT--PTTSAP---AFSF
nup58_drosophila                    ------MFTPTTNNAIGGATAATGA-----FAFGARPATTTAP---PPSF
nup58_athaliana                     --------------------------------------------------
nup58_populus                       --------------------------------------------------
nup58_rice                          --------------------------------------------------
nup58_physcomitrella                --------------------------------------------------
nup58_volvox                        ----------MAFSFGSTAPAATPFTGG-LFGAPAASSASAFGTSTVPAF
nup58_chlamydomonas                 ----------MAFSFGAAAPATSPFGGGGLFGAAPAAPA----ASSAPAT
nup58_spombe                        -----------------------------MFGLNKTPSFG-----STGTQ
nup58_ciona                         ---------------------------MAFKGFGTSNTG-----------
nup58_ustilago                      -----------------------------MFGSTPATST-----------
nup58_monosiga                      --MPRAVRERERERARARARVCAVPLVRDIQQRAQGWFPLRVGPHQIKEK
nup58_leishmania                    --------MSFGGFGTGAGAGGFGAKPATAAGFGATPSTGAGTGAAAPAS
nup58_phytophthora                  ----------------------------MAFSFGATATAP----------
nup58_naegleria                     -----------------------------MSGFTFNFGG-----------
nup58_dictyostelium                 -----------------------MFQTSGLFGQASTTTGGGLFGTAVTPT
                                                                                      

nup58_cryptococcus_neoformans       ATGSAP-----TTSSPFSFGNTSTSNAQPAAG------------ASNTGG
nup58_debaryomyces_hansenii         SFGGF------GNTNNSSTGGGLFGTANKPPAS--------------SGG
nup58_pichia_s                      ----------------------MFGTANNSQAP--------------TSG
nup58_candida_albicans              SFGGF------GSTNNTNSSS-LFGAKPNTTTAG------------TTGG
nup58_scerevisiae                   GQASG------ASTGNANTG---FSFGGTQTG----------QNTGPSTG
nup49_S.para                        GQASG------ASTGNANTG---FSFGGTQAG----------QNTGPSAG
nup49_S.mik                         GQGGG------ASTGNANTG---FSFGGNQAG----------QNAAPSTG
nup49_S.bayan                       GQNGG------ASSGNTNTG---FSFGGNQAG----------QNTAPGAG
nup49_S.kud                         GQAGG------PSTGNTGTG---FSFGGNQAG----------QNAAPGTG
nup49_S.klu                         GQNNN------SNSSQQQSGGGLFGQSNTNAGGGGLFGQQ-SNNQLQSGG
nup49_S.cast                        GQNNA------GNVSGGATNTGLFGQSNNNTSTGGLFGAQNSANNANTTN
nup58_candida_g                     TGSGF------GSNAGQSSGGGLFGSTSNNNT--GLFGGANSNNMAGQNN
nup58_kluyveromyces_lactis          GPPVG------PSTGG---G--LFGNTGNQQS---------------TSG
nup58_yarrowia                      GAANT------GTTGNTGGG-FSFGQNNNSNSTN------------TNTG
nup58_neurospora_crassa             GS-----TPAQSTGTGTGFGTATAQQPQNTAS----LFGG--APTPASG-
nup58_magnaporthe                   GSGSSQQQPPPAGGASSIFGASTTQQPSSAAPTTIGLFGANNANNATTGT
nup58_aspergillus                   ----------------SLFGGNTNQSANTPAT-------------TSSGG
nup58_gibberella                    -----------------LFGQSTTGTTPAPAS----------------GG
nup58_mus                           GSLGSSVTP-----ASTSASAGGFGTGLFGSKP--------------ATG
nup58_rattus                        GTLGSSATP-----ASTSTSASGFGTGLFGSKP--------------GTG
nup58_homo                          GNLGSTSTP-----ATTSAPSSGFGTGLFGSKP--------------ATG
nup58_gallus                        GTLGSSTAT-----ATTSAPSVGFGTGLFGSKP--------------ATG
nup58_ xenopus                      GAFGAAATP-----ATTTAAT-GLGGGLFGAKP--------------ATG
nup58_danio                         GGFGAQTSTP-APATTSTTSTLGFGTSLFAQKP--------------TTG
nup58_tetraodon                     --------------------------------------------------
nup58_apis                          TPFG----------SSTSAPTLTFGTSSTPAT---------------TTG
nup58_anopheles                     G----TP----AAATTSIAAAAPLATAAAAAAP--------------ATG
nup58_drosophila                    GAATSTPTFG-AAPATTSLFAAPAATPAFGAPA--------------AT-
nup58_athaliana                     --------MSFFPPQQQQTPQPLFQTQQTSLFQP------------QQTN
nup58_populus                       ---------------PQQTPS-LFQPQPQ-PFQ--------------QSS
nup58_rice                          ------------------MAFSFASPAPQNPFQ-----------------
nup58_physcomitrella                --------------------------------------------------
nup58_volvox                        GAASAPAFGASSAPAFGASSAPAFGASTAPAFGS------------ATPF
nup58_chlamydomonas                 GG--AFAFGASTTPAFGAMTTSAFGAPAAPGTTA------------ASPF
nup58_spombe                        NQNTG------TSAGTGLFSSNTFGNNTQANTP---------------AS
nup58_ciona                         ------------SGGGFSFGASSSTAATKTTQS--------------STG
nup58_ustilago                      -----------TGSSLGRSASFSFSQPPANKPFSG-----------TSGG
nup58_monosiga                      NPTLWLRAPHAVSLACRILTMAGFGGFGAPAAS------------TAGAT
nup58_leishmania                    GGRGFGGFGTGATATAATATTGGFGAAPALAGGFG---------AAPAPT
nup58_phytophthora                  ----------------AASSGFSFGAAPVTPAA--------------SSG
nup58_naegleria                     -----------GGGATTQPASTTTATTTGGTTGG-------------GGG
nup58_dictyostelium                 STGGSGLFGTSTSIAPTSTGGGLFGTSTAVTPTS------------TGGG
                                                                                      

nup58_cryptococcus_neoformans       GMFGGFGQ------------------NQQQQPQQP---------AGGGSS
nup58_debaryomyces_hansenii         GLFGSSNNATNTNTANASGGGLFGGNNANTGGGFGTG-N---TNTQQSGG
nup58_pichia_s                      --FG------------------FGGANS-TGSGFG---------AKPSGG
nup58_candida_albicans              GLFGSSTN---------------QQQQPASGGLFGAKPA---TGTTTGGG
nup58_scerevisiae                   GLFG----------------------AKPAGS------------TGGLGA
nup49_S.para                        GLFG----------------------ARPAGS------------AGGLCA
nup49_S.mik                         GLFG----------------------AKPAGA------------AAGLGA
nup49_S.bayan                       GLFG----------------------AKPAGATMPGT-------TGGLGA
nup49_S.kud                         GLFG----------------------AKPAGSTMPGS-------AGGLGA
nup49_S.klu                         GLFGQNNSITNN-----------SNSNAPASGLFGNNNQ---QPNAGGGG
nup49_S.cast                        SLFGGAK-------------------PNVTGGLFGNTN----TNSNATGG
nup58_candida_g                     TTTG--------------------------GGLFGNSN----ATG-AGGG
nup58_kluyveromyces_lactis          GLFG----------------------NNNATS------------GNTGGG
nup58_yarrowia                      GGFG------------------FGQNNTNQTSNTG--------GNTGGGF
nup58_neurospora_crassa             GLFGGG--------------------APSQQQQ-----------QQTP-S
nup58_magnaporthe                   SLFGQS--------------------TNTQQPT-----------TAAGGS
nup58_aspergillus                   GLFGTA--------------------ATQSKP---------------AGS
nup58_gibberella                    GLFGNAG-------------------ATNTQQT-----------QSTGTG
nup58_mus                           FTLGGTSAG----------------TAATTS-----------ASTTGFSL
nup58_rattus                        FTLGGTSAG----------------TTATTS-----------ASTTGFSL
nup58_homo                          FTLGGTNTG----------------TPATTS-----------AATTGFSL
nup58_gallus                        FTLGGTSTGTATTIAPALTL----GTPATTS-----------AATTGFSL
nup58_ xenopus                      FTLGGANTA-----------------TATTT-----------SASTGFSI
nup58_danio                         FSLSTPASA-----------------AASTSGLSLGSLTTSTAASTGFSL
nup58_tetraodon                     LSLGTPASS-----------------AAST----------------GCNF
nup58_apis                          LSFGFNTAP---------------ATSAQTQ-------------SSGLLL
nup58_anopheles                     FSFGAPAT------------------ATTTTAP------------TATGF
nup58_drosophila                    PAFGAPASTPG-------------FGATSTAAPA--------FGTAAATP
nup58_athaliana                     SIFSQ---------------------SQPQQTNSIFSQS----QPQQTNS
nup58_populus                       PLFPQ---------------------QQQQQ------------QPQQHSS
nup58_rice                          ---------------------------TPAQ------------APSLSPS
nup58_physcomitrella                -----------------------------------------------MAG
nup58_volvox                        G-APA---------------------AGSTSPSLFGSTT----TGFGTTN
nup58_chlamydomonas                 GAAPA---------------------APAANP--F-SAP----TAFGTTG
nup58_spombe                        TGFG-----------------------------------------GVTGG
nup58_ciona                         FSFGAP-------------------------------------ATASTGL
nup58_ustilago                      FSFGGS---------------------TTSSAT-----------TSAAPA
nup58_monosiga                      GGFGAKPATTG--------------FGTPAASTAGATTG---FGAKPATA
nup58_leishmania                    GGFGAAPAPTG-------------GFGAAPAPTGGFG------AAPAPTG
nup58_phytophthora                  LSFGAPP-------------------------------------AASSGF
nup58_naegleria                     FSFGANTTQP----------------ATTTTG------------GTTGGF
nup58_dictyostelium                 GLFGTS---------------------TAVAPT-----------STGGGG
                                                                                      

nup58_cryptococcus_neoformans       LFGSFGAKPAAPAAG-----------------------------------
nup58_debaryomyces_hansenii         LFGNKPAA------------------------------------------
nup58_pichia_s                      LFGANQTT------------------------------------------
nup58_candida_albicans              LFGSQPSTN-----------------------------------------
nup58_scerevisiae                   SFGQQQQQ--------------------------------------SQTN
nup49_S.para                        SIGQQQQQQ-------------------------------------PQTN
nup49_S.mik                         SFGQQQQQQQQQQ---------------------------------PQTN
nup49_S.bayan                       SFGQQQQQQQQQQQ--------------------------------PQAN
nup49_S.kud                         SFGQQQQP---------------------------------------QGN
nup49_S.klu                         LFGQQQQQQQQQ----------------------------------PSGG
nup49_S.cast                        LFGNANRNTN-------------------------------------TGG
nup58_candida_g                     LFGNSNSNTTGNAA--------------------------------SSGG
nup58_kluyveromyces_lactis          LFGNNNNTA-----------------------------------------
nup58_yarrowia                      SFGQNNNAGASN--------------------------------------
nup58_neurospora_crassa             LFGQQPQQ-QPQQQ--------------QSTGG-LFG----------QP-
nup58_magnaporthe                   MFGATAAASQPAAAGGTTGGGLFGAAGSTTTGGGLFGNANATANNAPKPS
nup58_aspergillus                   LFGNTGMG------------------------------------------
nup58_gibberella                    LFGNAAAN------------------------------------------
nup58_mus                           GFSKPAASATP----------------------FALP---VTSTSA----
nup58_rattus                        GFSKPAASATP----------------------FALP---VTSTTA----
nup58_homo                          GFNKPAASATP----------------------FALP---ITSTSA----
nup58_gallus                        GFNKPAGSATP----------------------FALS---ITSTSA----
nup58_ xenopus                      GFNKPAGSATP----------------------FSLP---VTSTSS----
nup58_danio                         GFGKPAASATP----------------------FSLT---TTTASAPA--
nup58_tetraodon                     AFNKPTASATP----------------------FSLTTVATTSSSAPA--
nup58_apis                          GSNVTTTTTTA----------------------GLFP---VPTTSAPL--
nup58_anopheles                     SFGKPAATTAT---------------------AAAPLSFGLGATS-----
nup58_drosophila                    AFGIPAATSAFGAPAATP----------AFGAAAATPAFGAPAATPAFGA
nup58_athaliana                     IFSQPQQQQQTSLF------------------------------------
nup58_populus                       SFRQQQQQQQQ---------------------------------------
nup58_rice                          PFQFNLQQPQQ---------------------------------------
nup58_physcomitrella                MFQTPMFNQQP---------------------------------------
nup58_volvox                        LFGQPASAPVTST-------------------------------------
nup58_chlamydomonas                 LFGQPASAQTTSN-------------------------------------
nup58_spombe                        AFGQTKPQ------------------------------------------
nup58_ciona                         GFGAKPTVSAP---------------------------------------
nup58_ustilago                      NTGAAAP-------------------------------------------
nup58_monosiga                      GFGTPAASTAGTTTG-----------------------------------
nup58_leishmania                    GFGAAPAPTGGFG-------------------------------------
nup58_phytophthora                  SFGAAPATSSG---------------------------------------
nup58_naegleria                     NFGGTTNPTTTG--------------------------------------
nup58_dictyostelium                 LFGGGGGGGLTSS-------------------------------------
                                                                                      

nup58_cryptococcus_neoformans       -----------TTGTGGGLFGGASGQQQQ------PPSGGGGLFGSTTQP
nup58_debaryomyces_hansenii         -------------TTGGGLFGASTSNAP-------S---GGGLFGGNTNA
nup58_pichia_s                      -------------NTGPGTFGS------------------GNAFG--NNA
nup58_candida_albicans              ------------TTTGGGLFGSQNNQQQ-------QQQQSGGLFGGGQQQ
nup58_scerevisiae                   AFGGS-------ATTGGGLFGNKPNN---------TANTGGGLFGANSN-
nup49_S.para                        AFGGG-------ATTGGGLFGNKSNN---------TASTGGGLFGANSN-
nup49_S.mik                         TFGAS-------TTTGGGLFGSKPGN---------VAGSGGGLFGAGAN-
nup49_S.bayan                       AFGGG-------STTGGGLFGSKLGN---------TTSTGGGLFGAGTNN
nup49_S.kud                         AFGGG-------NTTGGGLFGSKPTN---------IGSTGGGLFAAGAS-
nup49_S.klu                         LFGQNNQ----PSAPTGGLFGQQNNN---------QQQQSGGLFGQNNNN
nup49_S.cast                        LFGNNTANTNTGTS--GGLFGNNAANANA------NSNTGGGLFGNNTN-
nup58_candida_g                     LFGNNNTNTATGTTTGGGLFGN-------------NTSTGG-LFGTNNN-
nup58_kluyveromyces_lactis          ------------TQTGGGLFGSNPAGTNNN-----TNQTAGGLFGSSNN-
nup58_yarrowia                      -----------TGNTGGGLFGAKPAAT-----------TGGGLFGQNTNT
nup58_neurospora_crassa             ----QQQQQQQQQQQTGGGIFG--QPAQQQ-----QNNTGGGIFGQPAQQ
nup58_magnaporthe                   LFGNTAAQQPQQTTTAGGGLFGNSTAAQPQ-----QSTTGGGLFGNSAAA
nup58_aspergillus                   --------TTQQTQSSGSSLFS--GLGGQQ-----NSTSGSGLFGNTTAT
nup58_gibberella                    -----------STQQQGN---------TQQ-----STTTGTGLFGQSTQQ
nup58_mus                           -----------SGLTLSSALTSTPAA---------STGFTLNNLGATPAT
nup58_rattus                        -----------SGLTLSSALTSAPAA---------STGFTLNNLGATPAT
nup58_homo                          -----------SGLTLSSALTSTPAA---------STGFTLNNLGGTTAT
nup58_gallus                        -----------SGLSLSSALTSTPAAG--------TTGFTLN-LGGTTAP
nup58_ xenopus                      -----------GGLSLASALTSTPATG--------PSPFTLN-LGSTPAT
nup58_danio                         ----------ATGLSLGSVLTSTVP-QT------SSTGFSLN-LGAAAAT
nup58_tetraodon                     ----------GAGLTFGSVLTATAPQQP------AASGFTLGGLGGTATT
nup58_apis                          ----------FGSLTFGTPAASTTLT-----------------FGAPSAT
nup58_anopheles                     ----------TAATPFGAGLSVSA----------GTTAT-------ATTT
nup58_drosophila                    PAATSAFGAPAATTAFGAPASTQASAFGAPAPAVGTVAPTFSFATPATSA
nup58_athaliana                     -----------QPQQFQQQQQQLNQQQQQQVQ--QQLYLFTNDKAPANYS
nup58_populus                       -----------QQQQQQQQQQQQQQQQQQQQQ--QQLYLFTNDKAPASYS
nup58_rice                          -------------QQQQPPPQQQAAPAAQPQQ--QQLMLYTTDGKPAGYN
nup58_physcomitrella                ---------------------AQQMQAQQGGG--TQIHLLTNDKMPVSYQ
nup58_volvox                        -----------ALVPAGGLFG------AQPQQ--QAQQLQQPRPG-LNYK
nup58_chlamydomonas                 -----------ALVPATGLFGAPAAQTAQAQA--QAQAAGQARPGGLNYK
nup58_spombe                        --------------TGGSLFGNKPNAT--------STTPGLNLFGQNPQ-
nup58_ciona                         --------------SLGANQSKPAATG---------FSLGGSATTKPTLG
nup58_ustilago                      -------------AAGGFSFGAKPATTT------AAPATGGGLFGSSVNT
nup58_monosiga                      ----------FGAKPATAGFGTPAASTAGATTG-FGAKPATAGFGTPAAS
nup58_leishmania                    ---------AVGTTGFGAKPGFGAAPAAGGFGAGGGLGTGATAGGSGGFG
nup58_phytophthora                  -------------FNFSSTPAAPAAPSS------FSFGAKPASTPSTGFS
nup58_naegleria                     -------------TTATTTTGGTGGFSFG-----TPSTTGGTTTTQPTTG
nup58_dictyostelium                 ----------IGPQGGGGLFGSTTLP---------TSTSGSGLFGGQSSI
                                                                                      

nup58_cryptococcus_neoformans       Q-----QQAQQSGSGLFGSTTQPQ--------------------------
nup58_debaryomyces_hansenii         N---TNNASGTTGGGLFGGNTNTNQQPQPQPQQQQQPQQGGGLFG-----
nup58_pichia_s                      N---NQQTAGS--GGLFGASG----------QNQQQPTQ-----------
nup58_candida_albicans              Q---TNQASNTSGGELFGGGQ-----------QQQQTNQ-----------
nup58_scerevisiae                   ---------SNSGS-LFGSNNAQT----SRGLFGNNNTNN----------
nup49_S.para                        ---------NNSGG-LFGSTTAPT----SGSLFANN--------------
nup49_S.mik                         ---------NNTGGGLFGSNTAST----GGGLFGNN--------------
nup49_S.bayan                       V---GQGANTNGGGGLFGSNTAPT----SGGLFGNN--------------
nup49_S.kud                         ---------SNPGG----------------GLFGNS--------------
nup49_S.klu                         N---NNNNNNQQSGSLFGNKPAATN---TGGFLGQSNATSNPAPGG----
nup49_S.cast                        ------TGAGSNGG-LFGNNASTNTASTG--LFGNK--------------
nup58_candida_g                     ------AGSTSTGGGLFGTNNNTGNTSTGGGLFG----------------
nup58_kluyveromyces_lactis          ---------TATGS--------------TGGLFGNS--------------
nup58_yarrowia                      AG--TTGTTGTSGGFSFGQNNNNT--------------------------
nup58_neurospora_crassa             QQ--PQQQQQQQQMSLFGGGGTTT--------------------------
nup58_magnaporthe                   Q---PQQQTAGG--GLFG-NATQQ--------------------------
nup58_aspergillus                   TT--QQQP-----GGLFSGTTGTN--------------------------
nup58_gibberella                    NQ--TQQQPQQTGTGLFGQAAATN--------------------------
nup58_mus                           TT--TASTGLSLGGALAGLGGSLFQSGNTATSG-----------------
nup58_rattus                        TT--AASTGLSLGGALAGLGGSLFQSGNTATSG-----------------
nup58_homo                          TT--TASTGLSLGGALAGLGGSLFQSTNTGTSG-----------------
nup58_gallus                        TT--TASTGLSLGGTLAGLGGSLFQNTSTTATG-----------------
nup58_ xenopus                      TT--AASIGLSLGGTLTGLGGSLFQNINPSTGLGQI--------------
nup58_danio                         SS--APASGFSFGSSLFSNPTLTGLGQSTLGGPLS---------------
nup58_tetraodon                     TV--P-----SLGGGLFSTTAST-------GGGLN---------------
nup58_apis                          ST--TGNVTFGIPSTTTSLFGNSSLLGSKLATG-----------------
nup58_anopheles                     ST--FAVPTLNFGTAATATAGGATGTL--GLG----------NAG-----
nup58_drosophila                    PT--TAPPAFGFGTTATTAAAAMPASLSSGIGSFSFPKPQATTAASLNFN
nup58_athaliana                     TK--WADLHPDSQKLLLQIEEKIL--------------------------
nup58_populus                       TK--WEDLHPDSQKTLLQIEERIL--------------------------
nup58_rice                          TK--WEELHAESQKALLQIEDKIR--------------------------
nup58_physcomitrella                TK--WADISPESQQLLLTIEERVR--------------------------
nup58_volvox                        TK--FEELPPQIQQELQKIQQQIS--------------------------
nup58_chlamydomonas                 TK--FEELPPQMQQELQKIQQEVS--------------------------
nup58_spombe                        ---------AAPGGSLFGASTTKP--------------------------
nup58_ciona                         FG--QTASTASTASALTLGSTQPQ--------------------------
nup58_ustilago                      Q-----QQQPQQQQQQQQQTTG----------------------------
nup58_monosiga                      TA--GATTGFGAKPATAGFGTPAASTAGATTGFGAKPATAG---------
nup58_leishmania                    SA--ATSGLGAGRGCGFGMPGGFG--------------------------
nup58_phytophthora                  FG--ASAAPVSTAPSLFGSAGTAT--------------------------
nup58_naegleria                     AG--FNFGGTTTAPTTTGATGTTTN-------------------------
nup58_dictyostelium                 GFGQPNSGSGSVSGGLFGSTSVQQPQ------------------------
                                                                                      

nup58_cryptococcus_neoformans       ---------------------QQQQQTGGLLGS------TMQPAQQSSGL
nup58_debaryomyces_hansenii         ---------------GASNTNQQPQQGGGLFGGS-----SNTNQQQGGGL
nup58_pichia_s                      --------------------NQN-QQGGGLFGSN-----SNTAGTSSGGL
nup58_candida_albicans              --------------------TAN-TSGGGLFGAKP----ANTNTTSGGGL
nup58_scerevisiae                   ---------------INNSSSGMNNASAGLFGS-------KPAGGTS--L
nup49_S.para                        ----------------NNSSS-MNSANTGLFDS-------KPVGGSS--L
nup49_S.mik                         ----------------NNNNN-TNGASTGLFGS-------KPSGGPS--L
nup49_S.bayan                       -------------------SN-TNSTSSGLFGS-------KPAGSTS--L
nup49_S.kud                         -------------------NS-TGSANTGLFAP-------KPAGGSS--L
nup49_S.klu                         ---------------LFGSTNVTGTTSGGLFGN-------KQAGNTTGGL
nup49_S.cast                        -------------------TNTTATTGGGLFGS-SGNTGTTTATTTGGGL
nup58_candida_g                     -------------------ASKPAT--GGLFGNNSNNTATTNSASTGGGL
nup58_kluyveromyces_lactis          ----------------------GAGSGGGLFGN-----KSAQPQTTG---
nup58_yarrowia                      -------------------TSNTSTTGGGLFGA-------KPAAPSGGGL
nup58_neurospora_crassa             ---------------------TPAATGGGLFGGGGVGATAQQPTQTTSLF
nup58_magnaporthe                   ---------------------TTGSGGGGLFGN-----STQQTTASGGLF
nup58_aspergillus                   ---------------------NQANSSGGLFGN-----------------
nup58_gibberella                    ---------------------TQSNTGTGLFGQ-----------------
nup58_mus                           -----------------------LGQN--ALSLSLGTTAPTSAAS-NEGL
nup58_rattus                        -----------------------LGQN--ALSLSLGTATPTSAAS-SEGL
nup58_homo                          -----------------------LGQN--ALGLTLGTTAATSTAG-NEGL
nup58_gallus                        -----------------------LGQN--ALSLTLGTAAAPSSTA-NEGL
nup58_ xenopus                      ----------------------TLGQNTLGLGLNLGAVAPVSQATTHEGL
nup58_danio                         -----------------------LG------GLVSTSVATTSAPAPSLGL
nup58_tetraodon                     -----------------------FG------SLLATSTAATTAPAPNVGL
nup58_apis                          --------------------------------------TITTTSIINKGL
nup58_anopheles                     -------------GGLFGAAKATTTVAT--LAAAPATTTTAAAAT--VGL
nup58_drosophila                    TTTTTATAQPFNTGLKLGTTNATTTLGGGGIFSKPAGQAAAPAASTFVGL
nup58_athaliana                     ----------------------EHRSESQRLDQ------CSRLYDSSVSS
nup58_populus                       ----------------------EYRDESKRLDQ------CSRLYDSSVSN
nup58_rice                          ----------------------EYRDESERLDQ------CSRLHDSSIST
nup58_physcomitrella                ----------------------EYREESRRLEQ------REQNTDSSVLH
nup58_volvox                        ----------------------SYRDECKALDN------DARLYDTVSIK
nup58_chlamydomonas                 ----------------------AYRDECKALEA------DARLHDTEPGL
nup58_spombe                        ------------------------QAPGGLFNQNQ-TQAQPAQAAPTGGL
nup58_ciona                         ----------------------TTKPAFKGLGG-------VDLTSTASTS
nup58_ustilago                      -------------------------FGGGLFGAS-----SNTASTSTGGL
nup58_monosiga                      ---------------FGAATTAGFGASTGGFGAVKPGLGATAPAGFGSQA
nup58_leishmania                    -------------------STAASAAPAAPTAQQYPYLGIKGPGNATSWA
nup58_phytophthora                  ----------------------------------------ATPAPTGFGF
nup58_naegleria                     -------------------TTTTAPTTGFNFGG------STAPTTNTTNL
nup58_dictyostelium                 -------------------QQQQQPQQPLITESTKFSDLPPQLKNELQIL
                                                                                      

nup58_cryptococcus_neoformans       FGSTAQKPAG----------------SGLFGSTTQP-TQQSTGTGLFGST
nup58_debaryomyces_hansenii         FGSKPPASSGGLFG------------GNTNANQQQPQQQQQQGGGLFGGA
nup58_pichia_s                      FGSKP--AAGGLFG------------GSTGAATT----------GLFGGQ
nup58_candida_albicans              FRGQNNTANTTSTG------------GGLFGNKPS-------GGGLFGQQ
nup58_scerevisiae                   FGNTSTSSAPAQN-------------QGMFGAK-------PAGTSLFGNN
nup49_S.para                        FGNTSTSSAPAQS-------------QGMFGAK-------PAGASLFGNN
nup49_S.mik                         FNNTSTSTIPTQG-------------QGVFGAK-------PAGTSLFGNS
nup49_S.bayan                       FGNTGASTAPTQS-------------QGLFGAK-------PAGTSLFGNN
nup49_S.kud                         FGNTNTSSAPAQG-------------QGLFGAK-------PTGASLFGNN
nup49_S.klu                         FGSNNNNTASASGGLFGTGGNNAPPADGLFGNK-------PSGTSLFGNN
nup49_S.cast                        FG--SNTS------------------GGLFGNKQNTGAIGTTG-SLFGNN
nup58_candida_g                     FGNSSNTMNATGG------------MGGLFGNKPAQG-IGSTGTSLFGNN
nup58_kluyveromyces_lactis          FGSSGTGG-------------------GLFGSKP-----AQPQTTGFGG-
nup58_yarrowia                      FGQNTSNTANTGTTG---------TTGGLFGQNNN-AASTNTGGGLFGAK
nup58_neurospora_crassa             GGGTAQPAQQTGTT------------TSLFGTAQPAQQTTGTTTSLFGQP
nup58_magnaporthe                   GGSTQQNTGAGGG--------------GLFG--NSTQQTTTGGGGLFG--
nup58_aspergillus                   ---TASGATSQAQS------------KPTFG-----LGATSTTNNIFGTN
nup58_gibberella                    -----SQAKPATPA------------TGLFG-------------------
nup58_mus                           GGIDFSTSSDKKSDK----TGTRPEDSKALKDENLPPVICQDVENLQKFV
nup58_rattus                        GGIDFSTSSDKKSDK----TGTRPEDSKALKDENLPPVICQDVENLQKFV
nup58_homo                          GGIDFSSSSDKKSDK----TGTRPEDSKALKDENLPPVICQDVENLQKFV
nup58_gallus                        GGIDFSSSSDKKSDK----TGTRPEDSKALKDENLPPVICQDVENLQKFV
nup58_ xenopus                      GGLDFSNSSDKKSQK----AGARPEDSKALKDENLPQLLCQDVENFQKFV
nup58_danio                         GGVDFSTSSEKNTDKL---SSTRPEDSKALKDENLPAPICQDVDNFQKFV
nup58_tetraodon                     GGVDFSTSSENKSDTS---SGTS-----ALK-----------------FV
nup58_apis                          GGIDVSVSNKGLSQE---------NTNQAVKENIWPPELLQTIEKFKEFV
nup58_anopheles                     GGVDINANQPKSVEG--------KSDNTKAKESQVPQEIISTVEHLKEYI
nup58_drosophila                    GGIDVTATQPKLGDN--------KQDGIKIKETQVPDEIIKTVDGLKAYI
nup58_athaliana                     EGFEFDASRIVQELG---------------GINTAMDRQKAVLHELMIVA
nup58_populus                       EGFELDASQIIQELG---------------GISTSMERQKALLQELMTNV
nup58_rice                          VNFENDASEIAQELG---------------GTTTMMEREKASVQELMTVV
nup58_physcomitrella                KSFEYDAARILQELS---------------AVGGAIERETAGVRENQADA
nup58_volvox                        QDLDSETAALRQTLQ---------------SLYQAVLAEDEGLLAFRERV
nup58_chlamydomonas                 RDCGSAADAAVAAPG---------------GGGGGRGAHG------LQRV
nup58_spombe                        FGLSGQNQTQSQTQP------------AQANTSLFGQSNIGTTGGLFDQN
nup58_ciona                         NGNGNKNNGISQAVK----------------DQGVPEEICKDVKAFESYV
nup58_ustilago                      FGSKPSAPATSGGFS-------------FGGSNNTGNPASTSTGGLFGSS
nup58_monosiga                      NGGAAPTFQLAAICK------------LLLAAYLRRLFCCLGQPLIFSLT
nup58_leishmania                    RDIDFSQVTEQVRFEALP----QPLQQHLMELRSFMHAERDAAKKVYLYF
nup58_phytophthora                  GGFGTQQPAAVGGFG-------------GFGSAQPAAATQPAGPSVTLET
nup58_naegleria                     TTTNNNTTTNATVTP-----------QQPITPKTQFQKLPDQMKKQWEQF
nup58_dictyostelium                 NKMIINNNSLMNSFSN--------YDTKINEISIGLDQVASVMDNLFNNF
                                                                                      

nup58_cryptococcus_neoformans       A-----------------------------QTAQQPASTGLFGSTTQ---
nup58_debaryomyces_hansenii         SNTNQQQSGGLFGGSSNTNQQQSGGLFGGSSNTNQQQGGGLFGGSGNANQ
nup58_pichia_s                      NQTQNPQ---------NQQNQQNTGLFG----SKPAVGGGLFGAS-----
nup58_candida_albicans              QNTANTA--------------------------NTGVGGGLFGSG-----
nup58_scerevisiae                   A----------------------------GNTTT---GGGLFGSK-----
nup49_S.para                        A----------------------------GNTTT---GGGLFGSK-----
nup49_S.mik                         T----------------------------GNATT---SGGLFGPK-----
nup49_S.bayan                       P----------------------------ANTTT---GGGLFGSK-----
nup49_S.kud                         T----------------------------GNTAT---GGGLFGSK-----
nup49_S.klu                         ANTTNSS----------------NLFGNNNNNSS---SGGLFGNK-----
nup49_S.cast                        -----------------------------AGSTT---GGGLFGSK-----
nup58_candida_g                     QNS--------------------------AGTTSGLGGGGLFGSK-----
nup58_kluyveromyces_lactis          -------------------------------SAT---GGGLFGSK-----
nup58_yarrowia                      P------------------------------ATTTTSGGGLFGAK-----
nup58_neurospora_crassa             Q----------------------------QQQQQQQQQQPQQQQT-----
nup58_magnaporthe                   ------------------------------NSLSQPQQQAQQQQK-----
nup58_aspergillus                   P----------------------------GAGQQQQQQQQQQAQK-----
nup58_gibberella                    --------------------------------QAQPQQQQQNN-------
nup58_mus                           KEQ-----------------------------KQVQEEISRMSSK-----
nup58_rattus                        KEQ-----------------------------KQVQEEISRMSSK-----
nup58_homo                          KEQ-----------------------------KQVQEEISRMSSK-----
nup58_gallus                        KEQ-----------------------------KQVQEEISRMSSK-----
nup58_ xenopus                      KQQ-----------------------------KQVQEEISRMSSK-----
nup58_danio                         KEQ-----------------------------KQVQEEISRMSSK-----
nup58_tetraodon                     KDQ-----------------------------KQVQEDISRMSSK-----
nup58_apis                          KEQ-----------------------------KVLSSDIARGSAR-----
nup58_anopheles                     KKQ-----------------------------KTIGSDIARSSAR-----
nup58_drosophila                    KQQ-----------------------------KTISSDIGRTSTS-----
nup58_athaliana                     K------------------------------DMLRNAEIAVRSFM-----
nup58_populus                       K------------------------------DMLRNTEMAVRSFM-----
nup58_rice                          N------------------------------EMMRNTEFAIRSYM-----
nup58_physcomitrella                SL-----------------------------QLLRHAEMAVRSFL-----
nup58_volvox                        M------------------------------VLLRSTETAIRLYQ-----
nup58_chlamydomonas                 M------------------------------VLLRSTESAIRLYQ-----
nup58_spombe                        R--------------------------------PNTSTFGQFSTQ-----
nup58_ciona                         QKQ-----------------------------KSESNEVGKFSVR-----
nup58_ustilago                      AQP-----------------------------TQQQQQPSTSLFS-----
nup58_monosiga                      LVFCAAG---------------------ANAQQTPSADGSTTPKKGQTTK
nup58_leishmania                    NESDG------------------------ADPAAAATANSATGSSAATAA
nup58_phytophthora                  A------------------------------FEALPDDVKKNMTQ-----
nup58_naegleria                     EKE---------------------------KTETKRNAMDIVKQQ-----
nup58_dictyostelium                 DIHIQSFKYLEES--------------LAKPLNSVNEQVHLLSTQFHS--
                                                                                      

nup58_cryptococcus_neoformans       -----------QQQPS-----TSLFGQSTAQLGGSS--------------
nup58_debaryomyces_hansenii         AQSGGLFGSKPPASSG------GLFGGSSNTSNQQSGG-------LFG--
nup58_pichia_s                      -TSG-----QTPAATG------GLFGG--NTANTAS--------------
nup58_candida_albicans              -TTT-----NTSGGAG------GLFGN--KPTTTTT--------------
nup58_scerevisiae                   -----------PTGAT------SLFGSSNNNNNNNNSN------------
nup49_S.para                        -----------PTGTT------SLFGSSNSNNNNNNT-------------
nup49_S.mik                         -----------PTGTT------SLFGSSNSNNNNNNI-------------
nup49_S.bayan                       -----------PAGTT------SLFGGSNNNN------------------
nup49_S.kud                         -----------PAGTT------SLFGSSNNNNNNNS--------------
nup49_S.klu                         -----------PTG-T------SLFGNNNTTSN-----------------
nup49_S.cast                        -----------PLGGTTTN-TGSLFGGNTNSNIGGGTS-------LFGGQ
nup58_candida_g                     -----------PTTGS------SLFGGNS-SNTG------------FG--
nup58_kluyveromyces_lactis          -----------PTTGG-------PFGNQQQQSQ-----------------
nup58_yarrowia                      -----------PATTG------TGFGGGFGQNTNTN--------------
nup58_neurospora_crassa             -----------TSLFGGTGGTTSLFGSKPATTTGTTSLFGTTQPSTTTTA
nup58_magnaporthe                   -----------PSLFGNT-----LLGQSQQPQQQQQ---QQQQPGGMFGR
nup58_aspergillus                   -----------PTLS--------LFGTQNTTSQQPT--------------
nup58_gibberella                    --------------------------------------------------
nup58_mus                           ---------AMLKVQEDIKALKQLLSLAASGLQRNTLN------------
nup58_rattus                        ---------AMLKVQEDIKALKQLLSLAASGLQRNTLN------------
nup58_homo                          ---------AMLKVQEDIKALKQLLSLAANGIQRNTLN------------
nup58_gallus                        ---------AMLKVQEDIKALKQLLSVVASGLQRNTLN------------
nup58_ xenopus                      ---------AMLKVQEDIKALKQLLSVASSGLQRNALA------------
nup58_danio                         ---------PILKVQEDIKMLRQLLSVCASGLQRNSLS------------
nup58_tetraodon                     ---------AISKVQDDIKNMKQLLSVSASGLQRQGLA------------
nup58_apis                          ---------PLNRCAEDTASLMELLTTLAGSVQRDRSA------------
nup58_anopheles                     ---------KMSNVSSEIKSLNSTLAELSNSVSNNQNA------------
nup58_drosophila                    ---------KFTNVSHEITNLKWALQNMATLVEGSNQQ------------
nup58_athaliana                     -----------------------MLQPRFPHWKQGGGV------------
nup58_populus                       -----------------------MLHPRFLHSNAGGG-------------
nup58_rice                          -----------------------MLRPRFIRPGAGAN-------------
nup58_physcomitrella                -----------------------SLRPRFI--------------------
nup58_volvox                        -----------------------RSKLWREISQVPGP-------------
nup58_chlamydomonas                 -----------------------RSKLWREL-------------------
nup58_spombe                        -----------PASAG-------LFGQSTQPSGSTGFG------------
nup58_ciona                         ---------SLQKINEEINSLSVAVGTISSAVQRNKAA------------
nup58_ustilago                      ------------------------FGSSQPQQQQQQPN------------
nup58_monosiga                      DPLEENVEKPIEDAIKALETHITTFKRTEINLHKQDKELKRMDG---DMQ
nup58_leishmania                    SSSYRKLLAQMAALKGGGNRAVDLVAVHCNQHEGQARR------------
nup58_phytophthora                  ------------------------FHAFLKEQDQSD--------------
nup58_naegleria                     ------------ENSSDLNKLKRQIERVEKKINTSKVN------------
nup58_dictyostelium                 ----------PFSQARPSKEMEIIVDSLVEKIDRIKQT------------
                                                                                      

nup58_cryptococcus_neoformans       --------------LFGQTTQPPQNQ-----QQELKTSANPGANTGADKT
nup58_debaryomyces_hansenii         ----GNTAGQQSGGLFGSSLNKPAG---GGLLNNQQQQQHQQQQQQLTAM
nup58_pichia_s                      -----STMG---GGLFGGSANQFQ----------QQQQNQQQNQQQLTAM
nup58_candida_albicans              ------TIG---GGLFGGGQQQ------------QQQQQQQIQTPQLTGM
nup58_scerevisiae                   -NIMSASGG-----LFGNQQQQLQ------QQPQMQCALQNLSQLPITPM
nup49_S.para                        ----SAPGG-----LFGNQQQQLQ------QQPQVQCALQNLSQLPITPM
nup49_S.mik                         ----SASGG-----LFGNQQQQQQL-----QQTQTQSSLQNLSQLPITPM
nup49_S.bayan                       ---MGTSGG-----LFGNQQQQQQQ-----PQQQVQSALQSLSQLPITPM
nup49_S.kud                         ---MNTSVG-----SLGNQQQQQQ--------PQMQSALQNLFQLPITPM
nup49_S.klu                         -------TG-----FLSMQQQQQQ------------SALQSISQLPITPM
nup49_S.cast                        NNASNLSGGG---NLFGSQQQQLQ--------QQQQSALQYVSQLAITPM
nup58_candida_g                     ---SNTNGG-----LFGAVQQ--Q--------QQPQSALESINQLAITPL
nup58_kluyveromyces_lactis          ----QSGLG-----MFGQTQNQFQQPPQQQIQQTQQSAINFINQLAITPM
nup58_yarrowia                      ----TNTGG------LGFGQQQQQ----------QQQQQQQQQQLTVTPL
nup58_neurospora_crassa             TQPTTTSGGGGLSLSLGQGTTTAQQN---------ANAGSKVDLPNLRST
nup58_magnaporthe                   TFNSSTAAPPG--LTMGQSTNQSQQ----------VVPGVRIDLSNLKST
nup58_aspergillus                   ----------------QQTPAAGSNT---------VIQGVKVDITNLLPT
nup58_gibberella                    --------------TLGQSTN--------------QVSAVQINYDNIRPR
nup58_mus                           ------------IDKLKLETAQELKN---------AEIALRTQKTPPGLQ
nup58_rattus                        ------------IDKLKLETAQELKN---------AEIALRTQKTPPGLQ
nup58_homo                          ------------IDKLKIETAQELKN---------AEIALRTQKTPPGLQ
nup58_gallus                        ------------IDKLKMETAQELKN---------AEIALRTQKTPPGLQ
nup58_ xenopus                      ------------IDKLKIETAQELKN---------AEIALRTQKTPPGLQ
nup58_danio                         ------------IDKLKLETSQELKN---------ADIALRTQKTPPGLQ
nup58_tetraodon                     ------------IDKLKLETAQELKS---------ADIALRTQKTPPGLQ
nup58_apis                          ------------ADKLKQDTAKALQN---------AEIAQRTHDTPSGLQ
nup58_anopheles                     ------------IKMLRHETSGITRQ---------ADMAQRTQETPAGLQ
nup58_drosophila                    ------------IRLMRQETVKAIQS---------LEMAQRTQDTPAGLQ
nup58_athaliana                     -------------VSVGSQPSQGQGTNPAPASSGQQQAVTTTVQVSDFYR
nup58_populus                       -------------ASNATAPSQPPGTTGIPGSTSQP-ASSSIVPVFDFYS
nup58_rice                          --------------GGGSNPSGPAG-----AQSNQP---VALAPTIDFYS
nup58_physcomitrella                ---------------------------------------AAQAQLYDFYS
nup58_volvox                        --------------------------------GSGQQQLLLTQAVQDQMS
nup58_chlamydomonas                 ------------------------------------------QAVADQIS
nup58_spombe                        --------------LSNNTQTTPFFS----AAQQQPSTTQLPSNPAINAT
nup58_ciona                         ------------VESIRNEFTNQLKN---------MEIAHRTQDTPAALQ
nup58_ustilago                      -------------ISLQPFQSQPQFN--------AGAAASPFARFGYFQK
nup58_monosiga                      HFDQQLKALNTDLKITQQVVAALKDRCRQQTEDARLAERLLEGYEQSSYQ
nup58_leishmania                    ----QLQRLEKLEANIRDYERHVWEPLLEQGLPSSLAGSGMNVRGGAYRP
nup58_phytophthora                  -------------AFLKTVSPRQMEVLR------ENMASNGGTPNMYHVM
nup58_naegleria                     ------------ITRAKDNVERIKHDVLVESKNAEQAQNNFNKLRSAYTN
nup58_dictyostelium                 ------------ILCVTPTNKSQSQN------LSFQESFISTLQSNQIIL
                                                                                      

nup58_cryptococcus_neoformans       TKFSDLPEAAQKYIEQLDTAIKNQKSIASTLQTEP--LGRAIWQTS----
nup58_debaryomyces_hansenii         TRVGDLPEPIKRELQEFDKYINTQHLIATTLQSDLSKHDRLIKSIP----
nup58_pichia_s                      TRVGDLPPAIRQELEEFDRYINKQHLVATTLQADYGKHDQLINTIP----
nup58_candida_albicans              TRVGDLPPNIKNELEQFDKYINTQHVIATTLNSDMSKHNNLINTIP----
nup58_scerevisiae                   TRISELPPQIRQEIEQLDQYIQKQVQISHHLKADTIDHDELIDSIP----
nup49_S.para                        TRISELPPQIRQEIEQLDQYIQKQVQISHHLKADTTDHDELIDSIP----
nup49_S.mik                         TRISELPPQIRQEIEQLDQYIQKQVQISHHLKADTTDHEELIDSIP----
nup49_S.bayan                       TRISELPPQIRQEIEQLDQYIQKQVQISHHLKADTKDHDELIDSIP----
nup49_S.kud                         TRISELPPQIRQEIEQLDQYIQKQVQISHHLKADTKDHDELIDSIP----
nup49_S.klu                         TRIIDLPPQIRQEIEQLDQYIQKQVSISYHLKADTEDHIELIQSIP----
nup49_S.cast                        TKIADLPVPVRQEIEQLDQYVQKQVQISAHLKADTKEHVELIESIP----
nup58_candida_g                     TRISDLPPQIRAEVEQLDQYIQKQVQISEHLKADDKDHDELVSSIP----
nup58_kluyveromyces_lactis          TKISELPIQIRQEIEQLDQFIRTQVSLSKHLEADLQDQTELLDSIP----
nup58_yarrowia                      TRPSDLPEHMQKEFEQIDEYIQQQARICDELSTNKLQHQEMIESIP----
nup58_neurospora_crassa             TRFSDLTDSLQSQLTQIDESIQKCISDCNAINAFMPGHEQQLSSIP----
nup58_magnaporthe                   TRFNDLEETIQKEIQKIDKGIQAVINQCNDVEAFMPAHGEQLAAIP----
nup58_aspergillus                   TKYESCADEVKAELERFDTFIVNQINMCNEVASILPLVASQGSTIP----
nup58_gibberella                    SRFDDLTKPVQDEIALLDKGIQRVIKMRDEIGEFMPQHEKDIEQLG----
nup58_mus                           HENTAPADYFRILVQQFEVQLQQYRQQIEELENHLATQASNSHITP----
nup58_rattus                        HENTAPADYFRVLVQQFEVQLQQYRQQIEELENHLATQANNSHITP----
nup58_homo                          HEYAAPADYFRILVQQFEVQLQQYRQQIEELENHLATQANNSHITP----
nup58_gallus                        HENTAPADYFRILVEQFEVQLQQYRQQIEELENHLATQANNSHITP----
nup58_ xenopus                      HENTAPAYYFHTLVQQFEVQLQQYRQQIEELENHLATQSNSLHLSP----
nup58_danio                         HENTAPSDYFRALVEQFEVQLQQYRQQIEELENHLTTQGSGSHITP----
nup58_tetraodon                     HENTAPSDYFRSLVEQFEVQLQQYRQQIEELENHLTTQSSGNHITP----
nup58_apis                          YENNAPLLFFMELADSFEHDLMLFRSQIETTEKHIQTMMTPKTLTP----
nup58_anopheles                     FENTLPLQYFIELIQKYESDLINLKQQVELTEKHMNSLTTPQYFTP----
nup58_drosophila                    FENNAPFQYFQCLVAKYEQDLIAFRQQIALTERHMHAISNPQSISP----
nup58_athaliana                     GIPKKPTAFLLQTVVRFEKYLNECRQWVEELEQLLALDSDKYSRH-----
nup58_populus                       GLPKKPSPFLQQTVARFEKYLGECSQWIEELEQLLLLDSERNSSHP-G--
nup58_rice                          GIPKRPSHFMQQTINRFEKYLGECCKWIAELEQLVQMENNK--RQ-----
nup58_physcomitrella                GMPARPSPFLQQTVIRFENQMAEYRQRIEEMERLLLVNTEKENSYGSQ--
nup58_volvox                        QPVQLPNPYLGLAVRGFSAAIEQYHSCISELERVMQASAVGYGGTD-E--
nup58_chlamydomonas                 QPVQLPNPYLGLAVRGFSEALEQYHR------------------------
nup58_spombe                        TRYSSLNANTQKFLDDLDKEIFSQIQLAEELQTKLGTVSELVESVP----
nup58_ciona                         HENIAPIKYFIDLVSEFSISMQSYRHQMEELENHLHSLAQPSGMNP----
nup58_ustilago                      ERFNDLSDDARKLVEELDSHISAQTQLRDELKTKN--FGEEIRKCA----
nup58_monosiga                      ATTSPIIDFYYACINDFDNKLKVYVGHVEELELALRCNNGDAVDAA----
nup58_leishmania                    GASNGAASPFVSLVEELSRRMDHVSSALTELEATLVPPGRSLRGTGVSGR
nup58_phytophthora                  RRVEMPSPYYWELLDHYEQKMAAIKAQIEDVEAQFKPLYDGRTNSN----
nup58_naegleria                     TDPNYSSTYFINTAQKLEQRMQEIWKQIEDVAQTLSHSEAYQLPFG----
nup58_dictyostelium                 RNLAYIVDNLVTELERHKKHFLLYKKKYYNQNYNPFLKQPKLNEKT----
                                                     .  .                             

nup58_cryptococcus_neoformans       ----LDVKSATEEYSSISHTLKSLK----NSISQLRDKMIDQSRDVERIK
nup58_debaryomyces_hansenii         ----KDTNYLYTKLSSTKQALKFDS----NQLLNLKEVNNELIEDINKIM
nup58_pichia_s                      ----KDINYLHNKLMSTKQALKFDS----GQLVHLKELNNEITDDISKIM
nup58_candida_albicans              ----KDINYLQNKVLSTKQALKFDI----NQLINLKNMNNEITEDINKIM
nup58_scerevisiae                   ----RDVAYLLKSESATSQYLKQDL----KKISSFKSLIDEDLLDTQTFS
nup49_S.para                        ----RDVAYLLKSESATSQYLKQDL----KKISSFKSLIDEDLLDTQTFS
nup49_S.mik                         ----RDIAYLLKSESATSQYLKQDL----KRISSFKSLIDEDLLDTQTFS
nup49_S.bayan                       ----RDVAYLLKSESATSQYLKQDL----KKISSFKSLIDEDLLDTQTFS
nup49_S.kud                         ----RDVAYLLKSESATSQYLKQDL----KKISSFKSLIDEDLLDTQTFS
nup49_S.klu                         ----RDIKFLLKNHSLTNQSLAQDL----KKINSIKEITDQSIADSETFS
nup49_S.cast                        ----RDIAYLLKTESLTNQSLSQDL----KKVGLIKELTDQNLADTQLFT
nup58_candida_g                     ----RDIAYLTKVQSMTMQSLQMDL----KRISKSKELTDNNLSDTQMFA
nup58_kluyveromyces_lactis          ----RDIKYLQKLHFNATRSLSSDL----KRIDAIKTLVDKDVKQLENFA
nup58_yarrowia                      ----RDAELISRKYITAYEALVHDS----ENMNEIKTRSDIAAQEAQTCF
nup58_neurospora_crassa             ----LDVSFVSRKSEGAASALNSDV----LAIASLKETVKKDAANARLSF
nup58_magnaporthe                   ----NDVRFVTRKYDGAADTLSEDA----QAVKAVRELVHVDAEQAKLSF
nup58_aspergillus                   ----NDVEYVQGKLETMQHALENDA----SDIDQLRSLVSRDAAEAQVAF
nup58_gibberella                    ----LDVKFVESKFRTVQVALNNDI----QTVKALQDQTRKNAADARLCF
nup58_mus                           ----QDLSMAMQKIYQTFVALAAQL----QSIHENVKVLKEQYLGYRKMF
nup58_rattus                        ----QDLSMAMQKIYQTFVALAAQL----QSIHENVKVLKEQYLSYRKMF
nup58_homo                          ----QDLSMAMQKIYQTFVALAAQL----QSIHENVKVLKEQYLGYRKMF
nup58_gallus                        ----QDLSMAMQKIYQTFVALAAQL----QSIHENVKMLKDQYLGYRKTF
nup58_ xenopus                      ----QDLSMAMQKLYQTFVALAAQL----QAVNENFKMLKEQYLGYRKTF
nup58_danio                         ----QDLSMAMQKLYQTFVALAAQL----QGVHENVKTLKHQYLGYRRAF
nup58_tetraodon                     ----QDLTLAMQKLYQTFVAQAAQL----QSVHENVKILKHQYLSYRRAF
nup58_apis                          ----QELTMAMSKLHESLVAVAGKL----QGVHSKVQQQKEQYLNFRKYY
nup58_anopheles                     ----QDLKLCLQQIYESFVALAGRL----HELHQKVETQKEQYLNLRRYL
nup58_drosophila                    ----DDLKRGFRQLNESFISLAGRL----HEVHQRVEEHKEHYLNLRRYR
nup58_athaliana                     ASLLESLPKVMSNVHDFFVHVAAKV----ESIHQYIESMRTSYLADQRRR
nup58_populus                       SSLLQSLPKVMSNVHDFFVHVAAKV----ESIHQYIESMKTAYLVDQRRR
nup58_rice                          SASLESLPKVMSNVHDYFIYVASKV----ENLHQYVESLKTEYLHEQRRL
nup58_physcomitrella                LSLLQSLPSVMTNVHDFFIHVAAEV----EELHQHTGAMRTAFLQERHRR
nup58_volvox                        ATAILNLPTLVSHMHNYFVHVAARM----ERLHGEVARAREAYLAQQRAR
nup58_chlamydomonas                 -----ALPTLVSRMHDYFVHVAARL----ERLHG------EAYLAARRAR
nup58_spombe                        ----NDVAEVQRRLSSVSTALLIDS----DEIETTKRVVDEDTSNARISS
nup58_ciona                         ----QDLSMALCKMQESFITLASNL----HSIHDSVKHIKEQYLAYRKVV
nup58_ustilago                      ----AEWHELDSALKSLSATLDTDE----NQCVDVGRLLERDRTTTCTLY
nup58_monosiga                      -ALEESMVLINNAFLSLTAQVHQLV----QRLNNDAHEYQLVYTRLLRTA
nup58_leishmania                    HGHQNGSAIPNDAIAQINAALLYEL----NQLQDSSCVAAHLHSRTNTAR
nup58_phytophthora                  -----AAGVGAPAPAQLQQILLAQN----VALMQAAARVAEVHEKAEEMR
nup58_naegleria                     ----QLLQGTIVSQQQAFFNAAARL----SVLHEKANELRDEYIRTYQIR
nup58_dictyostelium                 -DYHGSSSLHHSHFSQSSNLLSSQSSLFGSSMYGRQSQQQQQQQNPQQSQ
                                                                                      

nup58_cryptococcus_neoformans       EIWDIYTSG-----------------------------------------
nup58_debaryomyces_hansenii         QLIIQLSTP-----------------------------------------
nup58_pichia_s                      QLILQLSTP-----------------------------------------
nup58_candida_albicans              QLILQLSTP-----------------------------------------
nup58_scerevisiae                   VLLQQLLTP-----------------------------------------
nup49_S.para                        VLLQQLLTP-----------------------------------------
nup49_S.mik                         VLFQQLLTP-----------------------------------------
nup49_S.bayan                       VLLQQLLTP-----------------------------------------
nup49_S.kud                         VLLQQLLTP-----------------------------------------
nup49_S.klu                         TILQQLLTP-----------------------------------------
nup49_S.cast                        ILFQQLLTP-----------------------------------------
nup58_candida_g                     IILQQILTP-----------------------------------------
nup58_kluyveromyces_lactis          IMLQQLVSK-----------------------------------------
nup58_yarrowia                      NLLSYLTSQTPGRLNS----------------------------------
nup58_neurospora_crassa             KAIDQLRLPGGYWQAG---LWSSASRSAGGQASVGEDGQNGTGGAGTAKT
nup58_magnaporthe                   KAVDNLKLPAQYHTAG---LWR-------------------------QQQ
nup58_aspergillus                   RAIDTLKLPLQYQSTGGSGWWSAQDQKVSDSQSLR------------STR
nup58_gibberella                    RGADNLKLPTHYHQTG---------------------------------L
nup58_mus                           LGDAVDVFEAR---------------------------------------
nup58_rattus                        LGDAGDVFEAR---------------------------------------
nup58_homo                          LGDAVDVFETR---------------------------------------
nup58_gallus                        LGDAMDVFEAR---------------------------------------
nup58_ xenopus                      LGDSTDVFEAR---------------------------------------
nup58_danio                         LEDSTDIFESK---------------------------------------
nup58_tetraodon                     LEDSTDVFESK---------------------------------------
nup58_apis                          WKNTRSYSIWP---------------------------------------
nup58_anopheles                     LRDNTDVFEGG---------------------------------------
nup58_drosophila                    LRDTTNVFERI---------------------------------------
nup58_athaliana                     GECHDPFLEADR--------------------------------------
nup58_populus                       GDGNDPFLEADR--------------------------------------
nup58_rice                          GNANDPFLEANR--------------------------------------
nup58_physcomitrella                GDDSDPFVEAER--------------------------------------
nup58_volvox                        GDYSNPFAEAR---------------------------------------
nup58_chlamydomonas                 GDYGDPFADAR---------------------------------------
nup58_spombe                        RILDVFKTP-----------------------------------------
nup58_ciona                         HGDHTDIFKQN---------------------------------------
nup58_ustilago                      SIILNAKEPRAG--------------------------------------
nup58_monosiga                      TDPDDPFAELASKNKTAR--------------------------------
nup58_leishmania                    EFFTRQYGQAEAD-------------------------------------
nup58_phytophthora                  QLFLSKMRED----------------------------------------
nup58_naegleria                     GDPFKEPSK-----------------------------------------
nup58_dictyostelium                 YLQSSTFQPIQTSTSFFN--------------------------------
                                                                                      

nup58_cryptococcus_neoformans       -------------EGRMGQIRLG-----------------------AYKE
nup58_debaryomyces_hansenii         -------------GTKLSSS-----------------------------F
nup58_pichia_s                      -------------GTRLSSS-----------------------------F
nup58_candida_albicans              -------------GTKLSSS-----------------------------F
nup58_scerevisiae                   -------------GSKISS------------------------------N
nup49_S.para                        -------------GSKISS------------------------------N
nup49_S.mik                         -------------GSKISS------------------------------N
nup49_S.bayan                       -------------GSKISS------------------------------N
nup49_S.kud                         -------------GSKISS------------------------------N
nup49_S.klu                         -------------GTKISS------------------------------V
nup49_S.cast                        -------------GSKISS------------------------------L
nup58_candida_g                     -------------GSKISS------------------------------L
nup58_kluyveromyces_lactis          -------------GFKISN------------------------------V
nup58_yarrowia                      ---------NRPAGAPRENG-----------------------------D
nup58_neurospora_crassa             KSVATTGGKSAGSGSGSGAGVGGAGGKGGGGKTEQEMADEEEVDDAESNQ
nup58_magnaporthe                   DAVAAAAGDAGGAGAGSGD----------------------------SNA
nup58_aspergillus                   KSTLALPDDVEGEPSMSTIN--------------------------GVPV
nup58_gibberella                    FASQAPAADTNGADAASTHA---------------------------DAQ
nup58_mus                           ----------RTEAKKWQNAP-----------------------------
nup58_rattus                        ----------RTEAKKWQNAP-----------------------------
nup58_homo                          ----------RAEAKKWQNTP-----------------------------
nup58_gallus                        ----------RTEAKKWQSAP-----------------------------
nup58_ xenopus                      ----------RAEAKKWQSAP-----------------------------
nup58_danio                         ----------RVAGKKWQSSP-----------------------------
nup58_tetraodon                     ----------RASNRKWQGTP-----------------------------
nup58_apis                          ----------RPGS--YETRN-----------------------------
nup58_anopheles                     ----------EGAKEGSSAVDKF-------------------------AL
nup58_drosophila                    ----------DNPP--LPTVE---------------------------PQ
nup58_athaliana                     ----------RETAKQEAAAKR--------------------------VH
nup58_populus                       ----------RERARKEAAAKR--------------------------AH
nup58_rice                          ----------REAAKQEAAARR--------------------------VH
nup58_physcomitrella                ----------RAIAQRDAAAKRI-------------------------VH
nup58_volvox                        --------------------------------------------------
nup58_chlamydomonas                 --------------------------------------------------
nup58_spombe                        -------------GATYPFASN---------------------------D
nup58_ciona                         ----------IPVPAKSKKIEG---------------------------P
nup58_ustilago                      ------------AGASDGAS---------------------------FVE
nup58_monosiga                      ----------DAAESDFMEEIVDEEENGLPDLGSAQAQQQYLMQSNPQLL
nup58_leishmania                    ------VLFADTEQQRNGTALFR-------------------------RA
nup58_phytophthora                  --------------------------------------------------
nup58_naegleria                     -------------TSKPSYN-----------------------------Y
nup58_dictyostelium                 -----------PTSTTTTTSFG---------------------------L
                                                                                      

nup58_cryptococcus_neoformans       FPHEFFSKVANSMEERVTRYKKTITQLNRVVTSLSSDSQTSSPQVIAQTI
nup58_debaryomyces_hansenii         QLNEFFIKKIKKYHEVLNNYELIVNEAEQVISGLERSCVDG---------
nup58_pichia_s                      QLNEFFVKKIKKYYEILRQYEGVVAELDSILGGLERLCTEG---------
nup58_candida_albicans              QLNEFFIKKIKKYYQMLTQYESMIKELEMILTGLEKSCTEG---------
nup58_scerevisiae                   DLDKFFQKKIHLYEKKLEDYCRILSDIETAVNGIDTDLFGAPNNPNSTAI
nup49_S.para                        DLDRFFQKKIHLYEKKLEDYCRILSDIETAVNGIDTDLFGAPNNANSTAI
nup49_S.mik                         DLDKFFQKKIRLYEKKLEDYSRILSDIETAVNGIDTDLFGAPNNANATAI
nup49_S.bayan                       ELDKFFQKKVQLYEKKLDDYSRILSDIETAVNGIDTDLFGAPNNGNATAI
nup49_S.kud                         ELDKFFQKKIQLYEKKLEDYSRILSDIETAVNGIDTDLFGAPSNPNATTI
nup49_S.klu                         ELDKFFQEKIQLYKSKLDEYFRVLADIESAVNGIDSDMFGSNPEHN----
nup49_S.cast                        ELEKFYQHKVQSYQTKLDDYFRVLSDIESAILGINNDVFGS----SNSNG
nup58_candida_g                     ELEKFFQAKIAMYQSKLDDYFRVLSDIESAVNGIHCDIFGGSHEISGSDG
nup58_kluyveromyces_lactis          EIDKFFQEKLITYKHKLNDYNDTLSNIDDAVSGLENDLFGN---------
nup58_yarrowia                      PLLNYFKTKCEEYEKRIEELAKVTAEVEAGVVGLEQSGPQNP--------
nup58_neurospora_crassa             DLIGYFSKTADEMDEMMKRFEDNLGEIEVHLHGVQGNVLEQLQRAAASQK
nup58_magnaporthe                   DLIAFFSQTADEMDEQLQKFQRNLSEIESHMNAVGGNLVDQLQRAATARN
nup58_aspergillus                   NLVEYFSQRSDEMGVVLERYTRNLKEIEDHLHGVESTLERQIHEFTTSRN
nup58_gibberella                    DLITYFNRICDDIEKYKARLDEYRGDIERDMPGVENGLYEQIRALR----
nup58_mus                           RVTTGPTPFSTMPNAAAVAMAATLTQQQQPATGPQPSLGVSFGTPFGSGI
nup58_rattus                        RVTTGPTPFSTMPNAAAVAMAATLTQQQQPATGPQPSLGVSFGTPFGSGI
nup58_homo                          RVTTGPTPFSTMPNAAAVAMAATLTQQQQPATGPQPSLGVSFGTPFGSGI
nup58_gallus                        RVTTGPTPFSNIPNAAAVAMAATLTQQQQPATGPQPSLGVSFGTPFGSGI
nup58_ xenopus                      RVTTGPTPFSNIPNAAAVAMAATLTQQQQPTTG-----------------
nup58_danio                         RVTTGPAPFGSVPNAAAVAMAATLTQQQQPAPGPQAPLGASFGTPFSSGI
nup58_tetraodon                     KVTTGPAPFSSVPNAAAVAMAATLTQQQQPTPGTQAPLGVGFGSPFASAV
nup58_apis                          PLVWGNT--ISTPCATNITLSSSLKP------------------------
nup58_anopheles                     NISSGPTPFSTVM-GGNVSFGVSLRQTGAGTSLWSGAGTGLAGADQGKGA
nup58_drosophila                    RISSGPTPFS------NIS------------ALMN---------------
nup58_athaliana                     PTLHLPASTTSTQPSTQVAGLIASSATPGGSNPPQTSVPTSNP--SSGAG
nup58_populus                       PTLHLPAN---SQPSTQGAGLFASSATSSASTAPQASTATAPAPASSGNA
nup58_rice                          PTLHLPAP---VQPTTQIAGTVTS--------QPQQSLIPSGA--TSSSA
nup58_physcomitrella                PTLHLPAP--QTVTPTAPVGTTSTPGMFGG-TQPGIFQIQSSTPVASQSL
nup58_volvox                        PLHHIP-AGPG-KLAAALGGSGAASSNFYSFGGPAGGGGMGPGGGGIMGP
nup58_chlamydomonas                 PLHHMSKAGVNPKSGANSGGANNGGGTFYSFGGPASN-TYGAAG---LGH
nup58_spombe                        PLMNYFEQFTENAKKRTDLYAATIGELEQHLEQVETTPQNN---------
nup58_ciona                         SAFSNLSNVAALAMASMLQQPQQQQQQAPPQQGFLGQTKTTNTLFGGNAS
nup58_ustilago                      WLEHFYSDLAVDYRDRISRYSSTVETIQHHLASLSSRETYTPQAISDAIH
nup58_monosiga                      LMQQQQQQQMMQQQQMTQQQAATGMGFGTSTSGFGAKPGFGTPAAGGFGT
nup58_leishmania                    SPSTYFDIPPLPQQPAAAPAAVTTTSGAAPITGFGAGVTSALGGGFGATS
nup58_phytophthora                  LARHGEKNPAAFQNPFDKRKKSSEADKRQAIDKIRFRTSVAP--------
nup58_naegleria                     SKLSNSSSLPGLNIPTTQPTTSTTTQPTTNTSGFNLGTTNTG--------
nup58_dictyostelium                 TNNNNNNNSLASNNSSGGSSGSSLGSLGSLGSGSGSGLFGSTATNNSLGS
                                                                                      

nup58_cryptococcus_neoformans       NNH---------------------------------------QQAILALA
nup58_debaryomyces_hansenii         --------------------------------------------------
nup58_pichia_s                      --------------------------------------------------
nup58_candida_albicans              --------------------------------------------------
nup58_scerevisiae                   TA-----------------------------------------DLGSSEA
nup49_S.para                        TA-----------------------------------------DLVSSEA
nup49_S.mik                         TA-----------------------------------------DFASSEA
nup49_S.bayan                       TG-----------------------------------------DLTSSEA
nup49_S.kud                         G------------------------------------------DLASSEA
nup49_S.klu                         ---------------------------------------------PQENG
nup49_S.cast                        G------------------------------------------ESSTMDM
nup58_candida_g                     L------------------------------------------SNNDNAQ
nup58_kluyveromyces_lactis          ---------------------------------------------DSSED
nup58_yarrowia                      --------------------------------------------------
nup58_neurospora_crassa             MQL---------------------------------------DMENGGVN
nup58_magnaporthe                   ------------------------------------------NGTNG--T
nup58_aspergillus                   ------------------------------------------RDSAG---
nup58_gibberella                    ------------------------------------------DRSAG---
nup58_mus                           GTGLQSSGLGSSNLGGFGTSSGFGCGTTGASTFGFGTTDKPSG-SLSAGF
nup58_rattus                        GTGLQSSGLGSSNLGGFGTSSGFGCGTTGASTFGFGTTDKPSG-SLSAGF
nup58_homo                          GTGLQSSGLGSSNLGGFGTSSGFGCSTTGASTFGFGTTNKPSG-SLSAGF
nup58_gallus                        GTGLQSSGLGSSSLGGFGSSSAFGSSATGASSFGFGTTSKPSG-SLSAGF
nup58_ xenopus                      ----------------FGSSSAFGGNTSGSSSFGFGTANKPSG-SLSAGF
nup58_danio                         G-----SSMGSSSLGGFG--------------------------------
nup58_tetraodon                     G-----TCLGSSALAGFGGGPGFGGVGTGGSSFAFSSTSKPTGGSLSAGF
nup58_apis                          --------------------------------------------------
nup58_anopheles                     P-------------------------------------------------
nup58_drosophila                    --------------------------------------------------
nup58_athaliana                     FSFLNTP---------------------------------------ASGP
nup58_populus                       FSLFNTPSV------------------------------------PSSSM
nup58_rice                          FPSFSTP--------------------------------------ASAPS
nup58_physcomitrella                FGSTPTP-------------------------------------------
nup58_volvox                        GGGGGGGG------------------------------------------
nup58_chlamydomonas                 GRRVRHS-------------------------------------------
nup58_spombe                        --------------------------------------------------
nup58_ciona                         GSLFGSTKP--------------------------------TVTTGSLFG
nup58_ustilago                      AQH--------------------------------------------ESF
nup58_monosiga                      PAAGGFGSTATTG-----------------------------FGAKPATS
nup58_leishmania                    GGGVFGTASSAGTAGALTTGG-----------------FGAPATAAAAPA
nup58_phytophthora                  --------------------------------------------------
nup58_naegleria                     --------------------------------------------------
nup58_dictyostelium                 TSS-----------------------------------------SGSTSS
                                                                                      

nup58_cryptococcus_neoformans       AQLDQLQVRMNGLKAEFTADWRDKT-------GSVRDPFEMAR-------
nup58_debaryomyces_hansenii         ------FGGLFNIIEVIKSQFNLFM-------ELCETMAQLHN-------
nup58_pichia_s                      ------FGNLFNIVEVIKSQYHLFM-------ELCETMAQLHN-------
nup58_candida_albicans              ------FGNLFSIVQVIKSQYSLFM-------ELTETMAQLHN-------
nup58_scerevisiae                   ENLLQLKTGLAAIVSTVIEEFTLFM-------DIAERIAVLHQ-------
nup49_S.para                        ENLLQLKTGIAAIVSTVIEEFTLFM-------DIAERIAVLHQ-------
nup49_S.mik                         ENLLRLKTGLGAIVSTVIEEFTLFM-------DIAERIAMIHQ-------
nup49_S.bayan                       ENLLQLKTGLGAIVSTVIEEFTLFM-------DIAERIAVLHQ-------
nup49_S.kud                         EDLLQLKTGLGAIVSTVIEEFTLFM-------DIAERIAVLHQ-------
nup49_S.klu                         ADVIGLKTGINAIVSTVMEEFELFM-------DMAGRVAELHQ-------
nup49_S.cast                        NGLMNLKTGLNTIVSTVIEEFGLFM-------DTAERIAELRQ-------
nup58_candida_g                     EDLYAMKTGLNAIISTVIEEFKLFM-------STADQIASLHQ-------
nup58_kluyveromyces_lactis          D---DTKVGVNIIVSVLIEEFKLFM-------DTAERIAELHQ-------
nup58_yarrowia                      ------SVVIDNFTISLEELYKLFM-------GLGNRVAELHH-------
nup58_neurospora_crassa             GEGGQVDQRVVELAAVLRDFEESIL-------KVAGVVGGVKE-------
nup58_magnaporthe                   GPGGQEDQ-VAELAEVLRGFESTIL-------GVASSVGSARE-------
nup58_aspergillus                   --NGAPKTVLNDLAAVLADVETGIL-------GVASRLGAVTE-------
nup58_gibberella                    --SVVVQDQLNEVLLALRDTGSAIV-------AQAGQIADTRE-------
nup58_mus                           G--SSSTSGFNFSNPGITASAGLTF-------GVSNPASAGFG----TGG
nup58_rattus                        G--SSSTSGFNFSNPGITASAGLTF-------GVSNPASAGFG----TGG
nup58_homo                          G--SSSTSGFNFSNPGITASAGLTF-------GVSNPASAGFG----TGG
nup58_gallus                        G--SSTTSGFNFSNPGITASAGLTF-------GVSNPASAGFG----TGG
nup58_ xenopus                      G--STSTSGFNFSNPGINASAGLTF-------GVSNPSSTGFG----TAG
nup58_danio                         ---TSNTSGFNFSNPGINASAGLTF-------GVSNTQTPGFG----AGG
nup58_tetraodon                     GSSSSSSSGFNFSNAGLNPSAGLTF-------GVSNQPTAGFS----TGG
nup58_apis                          -----PTASLTFNTP-SNLTTPLPT-------SESNSN------------
nup58_anopheles                     ----FGQTNFFGMNAGGSGVAGGSD-------AFGNRLGFGFGSTATTGA
nup58_drosophila                    -------------KSYAAAASSASN-------ATGN--------------
nup58_athaliana                     SSSLFATPSSTAPTSSLFGPSPTPTQTPLFGSSPASTFGSTQSL------
nup58_populus                       SSSLFATPTTSAPVSTLFGSAATPS---LFG-SATQAFGASSS-------
nup58_rice                          SSSLFSTPTTPTLSSNLFGTSGSAQ--------LSTPFGTVST-------
nup58_physcomitrella                STNLFG---STTPSTNLFG-STTPN---LFSSTLTTTGGSSSSL------
nup58_volvox                        -GGMFGGGGSTAPAP-----APAPM------PSLGAPGGNTASG------
nup58_chlamydomonas                 ----FDGGGLGAAAA-----AAA---------RVGKPGRKQQQ-------
nup58_spombe                        --------SPEALLKTIKEEHKLFM-------ALSNRFAQVHD-------
nup58_ciona                         SKPTLSTTGFGGFGSTNTLKPALSAG-----LATSTSGNMFFGG-----S
nup58_ustilago                      MTLAGHVAALHAEVDALKKDYAKWFK------QVNKSVRDPFG-------
nup58_monosiga                      MGGFGKPGGFGTPASTATSTAGFGAPAAGFGTPAAKTGFGGATTGFGTPA
nup58_leishmania                    GGGAVGGVGFGAAAGGTASAPAAGLAPATGGFGAAPTAGGFGAASASATT
nup58_phytophthora                  --------TIVTPQPAAAAPAATGFG-----FGTAAPAATAAP-------
nup58_naegleria                     -------FGLTNTATTGTTTTGFAFG-----TPTTNTANTGTG-------
nup58_dictyostelium                 SIGGSNSIVIPPLAIGSITNNNSGGGLFGSSNSSSNSLNSLSTSSSNLFG
                                                                                      

nup58_cryptococcus_neoformans       ---EERNVKV----------------------------------------
nup58_debaryomyces_hansenii         ---EVNKVVK----------------------------------------
nup58_pichia_s                      ---EVNKLSK----------------------------------------
nup58_candida_albicans              ---EVNRLTK----------------------------------------
nup58_scerevisiae                   ---KTKTLASLSI-------------------------------------
nup49_S.para                        ---KTKTLASLSI-------------------------------------
nup49_S.mik                         ---KMKTLTPGSI-------------------------------------
nup49_S.bayan                       ---KTKTLASAAI-------------------------------------
nup49_S.kud                         ---KMKSLASKTI-------------------------------------
nup49_S.klu                         ---KVREITGSKTTILSS--------------------------------
nup49_S.cast                        ---KVREITGSHT-------------------------------------
nup58_candida_g                     ---KVKLLTSTK--------------------------------------
nup58_kluyveromyces_lactis          ---KCKEIIVK---------------------------------------
nup58_yarrowia                      ---VVERLEQRK--------------------------------------
nup58_neurospora_crassa             ---GITELQLREFMGNGS--------------------------------
nup58_magnaporthe                   ---GVTSLQLGEFLGNGSRTRR----------------------------
nup58_aspergillus                   ---QAQEVVLGAPSGLRQA-------------------------------
nup58_gibberella                    ---RLSRLQAGIVDSGVYAMGMNA--------------------------
nup58_mus                           QLLQLKRPPAGNKRGKR---------------------------------
nup58_rattus                        QLLQLKRPPAGNKRGKR---------------------------------
nup58_homo                          QLLQLKKPPAGNKRGKR---------------------------------
nup58_gallus                        QLLQLKKPPAGNKRGKR---------------------------------
nup58_ xenopus                      QLLQLKKPPTGNKRGKR---------------------------------
nup58_danio                         PLLQLKKPPAGNKRGKR---------------------------------
nup58_tetraodon                     TLLQLKKPPAGNKRGKR---------------------------------
nup58_apis                          --FQLQKPPIGNKRGKH---------------------------------
nup58_anopheles                     DAFNLQKPPIGSKRNKL---------------------------------
nup58_drosophila                    --------------------------------------------------
nup58_athaliana                     FGQTTPSLTMPSQFGGATPGSGASFGSMTVIMSLEYCLNLNFFFLSHCRN
nup58_populus                       -APALGSASTPSLFGSTTPA------------------------------
nup58_rice                          --PTLGSTPAPSGFGNTTPSFAS---------------------------
nup58_physcomitrella                FGSTLGSTTPQGEFECLTSLLY----------------------------
nup58_volvox                        GGGLFGGLNPVAFGSSASPFDRYR--------------------------
nup58_chlamydomonas                 -------QEAVAGRCHRA--------------------------------
nup58_spombe                        ---EVKRLQVNTSTSLPFIS------------------------------
nup58_ciona                         TTFSSSAGLLNSSTGKRNKK------------------------------
nup58_ustilago                      ---SMNALAGSVPPAT----------------------------------
nup58_monosiga                      ASTGFGGTPTAPSAATAGKSFGF---------------------------
nup58_leishmania                    APAATGAPPSAPSMGPAAPGAAPTAFNLGGGAAATATGFGMAPGKSGAGD
nup58_phytophthora                  ----ASGFSFASLLHR----------------------------------
nup58_naegleria                     --FNFSTQAGSSSNKRRM--------------------------------
nup58_dictyostelium                 PPQTPTLSGQGSTLGSVVFQSLVQLQI-----------------------
                                                                                      

nup58_cryptococcus_neoformans       --------------------------------------------------
nup58_debaryomyces_hansenii         --------------------------------------------------
nup58_pichia_s                      --------------------------------------------------
nup58_candida_albicans              --------------------------------------------------
nup58_scerevisiae                   --------------------------------------------------
nup49_S.para                        --------------------------------------------------
nup49_S.mik                         --------------------------------------------------
nup49_S.bayan                       --------------------------------------------------
nup49_S.kud                         --------------------------------------------------
nup49_S.klu                         --------------------------------------------------
nup49_S.cast                        --------------------------------------------------
nup58_candida_g                     --------------------------------------------------
nup58_kluyveromyces_lactis          --------------------------------------------------
nup58_yarrowia                      --------------------------------------------------
nup58_neurospora_crassa             --------------------------------------------------
nup58_magnaporthe                   --------------------------------------------------
nup58_aspergillus                   --------------------------------------------------
nup58_gibberella                    --------------------------------------------------
nup58_mus                           --------------------------------------------------
nup58_rattus                        --------------------------------------------------
nup58_homo                          --------------------------------------------------
nup58_gallus                        --------------------------------------------------
nup58_ xenopus                      --------------------------------------------------
nup58_danio                         --------------------------------------------------
nup58_tetraodon                     --------------------------------------------------
nup58_apis                          --------------------------------------------------
nup58_anopheles                     --------------------------------------------------
nup58_drosophila                    --------------------------------------------------
nup58_athaliana                     LQGQNLELHAVRHGISQVSSLSLSSVIPQPATSHRVHGLSSSSSVGEVDF
nup58_populus                       --------------------------------------------------
nup58_rice                          -----------------TPALGGTSLFSTPFGG----GATASGSS----F
nup58_physcomitrella                --------------------------------------------------
nup58_volvox                        --------------------------------------------------
nup58_chlamydomonas                 --------------------------------------------------
nup58_spombe                        --------------------------------------------------
nup58_ciona                         --------------------------------------------------
nup58_ustilago                      --------------------------------------------------
nup58_monosiga                      --------------------------------------------------
nup58_leishmania                    GGDRPSQRTR----------------------------------------
nup58_phytophthora                  --------------------------------------------------
nup58_naegleria                     --------------------------------------------------
nup58_dictyostelium                 --------------------------------------------------
                                                                                      

nup58_cryptococcus_neoformans       -----------------------
nup58_debaryomyces_hansenii         -----------------------
nup58_pichia_s                      -----------------------
nup58_candida_albicans              -----------------------
nup58_scerevisiae                   -----------------------
nup49_S.para                        -----------------------
nup49_S.mik                         -----------------------
nup49_S.bayan                       -----------------------
nup49_S.kud                         -----------------------
nup49_S.klu                         -----------------------
nup49_S.cast                        -----------------------
nup58_candida_g                     -----------------------
nup58_kluyveromyces_lactis          -----------------------
nup58_yarrowia                      -----------------------
nup58_neurospora_crassa             -----------------------
nup58_magnaporthe                   -----------------------
nup58_aspergillus                   -----------------------
nup58_gibberella                    -----------------------
nup58_mus                           -----------------------
nup58_rattus                        -----------------------
nup58_homo                          -----------------------
nup58_gallus                        -----------------------
nup58_ xenopus                      -----------------------
nup58_danio                         -----------------------
nup58_tetraodon                     -----------------------
nup58_apis                          -----------------------
nup58_anopheles                     -----------------------
nup58_drosophila                    -----------------------
nup58_athaliana                     GASSKQIRILLCTSLYLWRYSLN
nup58_populus                       -----------------------
nup58_rice                          GGTSKVRSKPRGRR---------
nup58_physcomitrella                -----------------------
nup58_volvox                        -----------------------
nup58_chlamydomonas                 -----------------------
nup58_spombe                        -----------------------
nup58_ciona                         -----------------------
nup58_ustilago                      -----------------------
nup58_monosiga                      -----------------------
nup58_leishmania                    -----------------------
nup58_phytophthora                  -----------------------
nup58_naegleria                     -----------------------
nup58_dictyostelium                 -----------------------
                                                           
