# Supplementary material for: Comparative Genomic Evidence for a Complete Nuclear Pore Complex in the Last Eukaryotic Common Ancestor
Source: PLoS One. 2010 Oct 8;5(10):e13241. doi: 10.1371/journal.pone.0013241 (PMC2951903; doi:10.1371/journal.pone.0013241)
Supplement: File S1 — Alignments and phylogenies. (2.39 MB ZIP) [file pone.0013241.s007.zip › Neumann_SI4/Neumann_nup_align/nup62new.aln]

CLUSTAL X (1.83) multiple sequence alignment


nsp1_phaeodactylum                  ---------------------------------------MASFNFGSSGG
nup62_tpseudo                       ---------------------------------------MG-FSFG----
nsp1_phytophthora                   ---------------------------------------MS-FNFG----
nup62_ustilago                      ------------MSFGGGNFSFGGASGNNNTNNAAGSTAKTPFSFGGAST
nup62_cryptococcus_neoformans       -----------------------------------MAAPNPFAGFGSKPQ
nup62_magnaporthe                   -----------------------------------MSTP---FSFG---T
nup62_gibberella                    -----------------------------------MS-----FSFGNTSS
nup62_neurospora                    -----------------------------------MS------FFGTPSS
nup62_aspergillus                   -----------------------------------MA-----FNFGKQNS
nup62_celegans                      -------------------------------------------MFGGSAP
nup62_monosiga                      ------------------------------------------MSFGGFGA
nup62_dictyostelium                 --------------------------------------------MSNNLF
nsp1_naegleria                      -------------------------------------------MFGSSGF
nup62_xenopus                       --------------------------------------------------
nup62_mouse                         --------------------------------------------------
nup62_rattus                        --------------------------------------------------
nup62_homo                          --------------------------------------------------
nup62_gallus                        --------------------------------------------------
nup62_tetraodon                     --------------------------------------------------
nup62_danio                         --------------------------------------------------
nup62_ciona                         --------------------------------------------------
nup62_anopheles                     --------------------------------------------------
nup62_drosophila                    --------------------------------------------------
nup62_apis                          --------------------------------------------------
nsp1_populus                        --------------------------------------------------
nup62_arabidopsis                   --------------------------------------------------
nup62_oryza                         --------------------------------------------------
nup62_physcomitrella                -----------------------------------MSGFTGFGTSSQSTP
nsp1_volvox                         --------------------------------------MTAFKDVIFVLL
nsp1_S_kud                          --------------------------------------------------
nup62_scerevisiae                   ----MN-FNTPQQNKTPFSFGTANNNSNTTNQNSSTGAG------AFG-T
nsp1_S_mik                          --------------------------------------------------
nsp1_S_cast                         ----MNGDNKGTSGSSPFGNFSESAFNSGANQTATAGQD------TKNKP
nup62_candidaG                      ----MSAFGNSGGGSFSFGNNSSSAFGAAANAGSNNTGGSSAFSFGANQN
nup62_kluyveromyces                 ----MSFNSNPTFNFSTAGNASGGNSNSNLFAGTGSGQN-----VSTTGN
nup62_debaryomyces                  MSGFSFGNNNNP-NAGSFS-FGGNNNQQSSGFGSSNTGGSGFSFGSNQNN
nup62_pichia                        ----MFGSNNDPQKPPAFS-FGNPSTSNTSGEASKPP---AFSFGAPSTS
nup62_candidaA                      ----MFGGQQNNSGTNAFSGFTANNNTNSNTSNNTSSQQGGTSVFGASKS
nup62_trichomonas                   --------------------------------------------------
nup62_spombe                        ------------------------------------------MSFNPGNN
nsp1_entamoeba                      --------------------------------------------------
nup62_ostreococcus                  --------------------------------------------------
nup62_leishmania                    ------------------------------------MAFNAFASSTAPGF
nup62_Trypanosoma                   --------------------------------------------------
nup62_cmerolae                      --------MSSLPSQAGSGGSGGDPGERKPFPAFSFGAAKPEGGLMSANA
nsp1_toxoplasma                     -------------------------------------------MFGNTAT
nup62_cryptosporidiumH              --------------------------------------------------
nup62_yarrowia_                     ------------------------------------MSKRKVLPLPKRRG
nup62_Ecuni                         --------------------------------------------------
                                                                                      

nsp1_phaeodactylum                  SGT-------------------------NNSAPGGNSSSRSGGGFSFGGS
nup62_tpseudo                       -------------------------------APSTNAPAPSGGGFSFGTS
nsp1_phytophthora                   -----------------------------------ASSAAPSGGFNFGAS
nup62_ustilago                      TTGGSLFGSPAGTGTNTASNSTPASSAGLFGSSNTNSSTSGGSGFSFGSA
nup62_cryptococcus_neoformans       PSASGTSLFGN-------TSSQPASGSGLFGSSSTTNNSSATPAASGGGL
nup62_magnaporthe                   PGATPG--------------TSAPASGGLFGAAAA-AGASSTPSF--SFG
nup62_gibberella                    SGASNNNTT-----------STAPASGNLFGAATG-SPGFSFGSIGGSAA
nup62_neurospora                    SAASGQ--P-----------ATTATSGGLFGASSFGTPAASSTQPAGSLF
nup62_aspergillus                   SGGSNG---------------------GLFGSAGTSSNTGSSGGLFGNAG
nup62_celegans                      KPSIFGGTA----------ATTTASSGFSFGNSSTSTANTGGNTNTTGGF
nup62_monosiga                      KP-----------------------AGGGFG--AAPAASTGGFGAKPAGG
nup62_dictyostelium                 GTGSSTSSSLF-------GSTPSAGGLFGGGSS-TTPATGGGG--LFGGA
nsp1_naegleria                      NAGGGNPQ----------GNAPGAFSFGNNNSAPTQPATGGGGGFSFGSS
nup62_xenopus                       --------------------------------------------------
nup62_mouse                         -------------------------MSG-FNFGGTGAPAGG-FTFGTAK-
nup62_rattus                        -------------------------MSG-FNFGGTGAPAGG-FTFGTAK-
nup62_homo                          -------------------------MSG-FNFGGTGAPTGG-FTFGTAK-
nup62_gallus                        -------------------------MSQ-FNFS--SAPAGGGFSFSTPK-
nup62_tetraodon                     -------------------------MSGGFTFG---QS-SAGFSFGTQKT
nup62_danio                         -------------------------MA--FNFG---QTGTGGFNFGTPKT
nup62_ciona                         -------------------------------------------MFGLATA
nup62_anopheles                     -----------------------------------------GFSLGAAAT
nup62_drosophila                    ------------------------------------------MVFQLPTT
nup62_apis                          ----------------------------------------MSFTYNASKS
nsp1_populus                        --------------------------------------------------
nup62_arabidopsis                   --------------------------------------------------
nup62_oryza                         --------------------------------------------------
nup62_physcomitrella                TAFSFGTSSAPAFGSTAAGSTPAAGGSLFGGSSAPSFGFGASPAASSGGG
nsp1_volvox                         VAEEHELLPCYAVLYTPCRPAATSAPAFGAPASAPSFAFG-----STTSA
nsp1_S_kud                          --------------------------------------------------
nup62_scerevisiae                   GQSTFGFNNSAPNNTNNANSS----ITPAFGSNNTGNT-AFGNS--NPTS
nsp1_S_mik                          --------------------------------------------------
nsp1_S_cast                         STSMFG---------NTAKTG----TTPMFGSTGTANKGAFTGF--GTAS
nup62_candidaG                      ASTPFGGAATNNSANNGGANN----TASPFGMNANQNKPLFGGATAGQSS
nup62_kluyveromyces                 TSTSTGASSLFGNTGGQTSGN----AFASFGSAAGSSNTQQGNAFSAFGA
nup62_debaryomyces                  NTSGNANEASQPVFGSNSNTSNTGAPAFSLNNNNGSGSGLGS-NANASSS
nup62_pichia                        NTSG---DASKP-------------PAFSFGSGASKPSGFGSLNSSGTST
nup62_candidaA                      AESN----------------------AFGASNSTSKPLFSSGAQQQSSST
nup62_trichomonas                   --------------------------------------------------
nup62_spombe                        QNSGFSFGKPAQPNSAAQGAATPAATGLFGNTNNNTSSTAPSGGLFGSNN
nsp1_entamoeba                      -----------------------------MNNQFSSFQSGQQNPFGTPNN
nup62_ostreococcus                  --------------------------------------------------
nup62_leishmania                    GAASTPAGVCGFGHAGGAAPAAPTGAGGFNAAPASAPASGLSFGSGTSAP
nup62_Trypanosoma                   --------------------------MKGFAVRGRAPSGGGFGQPAVDTN
nup62_cmerolae                      LGALSTAGSGASVSFGSGSGTSSQPLGAKFGFGAGTESKGAAAAPFPGTF
nsp1_toxoplasma                     TSSAASGGGGGGLFGSTSSPFASSSSSLFGGSSGTSKPGGLFGAAPAGSG
nup62_cryptosporidiumH              -----------------------------MASSNPSLSSTTGSESILGNS
nup62_yarrowia_                     NGSSGSTPKASNGFSGLSSFGSGASPAPQMSFSSPSTTGGFTNTNTTNND
nup62_Ecuni                         ------------------------MNSNFFNQQNKDDNTPKNPFLNTPFG
                                                                                      

nsp1_phaeodactylum                  SSTP--------------------APAPAAGGFSFGAGVGATGGAGST--
nup62_tpseudo                       AATTDA----------------AKTATPSTGGFNFGGTPAATTDASKT--
nsp1_phytophthora                   SAAP------------------APSTSSSTGGFSFGAASSAPATSTAPSS
nup62_ustilago                      AAKPAAGGFSFGTAA-SSSTPSSSTPAPSTGGFNFGGAAAANKATANATA
nup62_cryptococcus_neoformans       FGGGAQTSGG--------LFGNNTTGANNNNNNSNAAAANSSTPAAPSGG
nup62_magnaporthe                   NKSSTPATG----------AGAAQPSTGGG-LFGN----SSSTTTAQTPS
nup62_gibberella                    GNNSTPASNSSSNLFGGQQSGATAQKPPGG-LFGGGATASNTTTTPNSSG
nup62_neurospora                    GAKPTDASKP------GGLFGANTTSTTPS-LFGSASNTAGGGSTTPGAG
nup62_aspergillus                   ATTGGTSSSP---------FGAAAASNQGSSIFGAG---AGSGSSTPKFS
nup62_celegans                      SFGSAQPSTG--------STGLFGNSTATGSMFGGSSAAAPAPASAGIFG
nup62_monosiga                      GFGAAPAAS----------SGGFG-AKPAGGGFGTAPAASTGGFGAAPAA
nup62_dictyostelium                 ST--TPATGGG-------LFGGASTTPATGGGLFGGASTT----PATGGG
nsp1_naegleria                      TTGGTQPSTTG-------GFGQPSAQPPTSGGFAFGSSTTGGTQPSTTGG
nup62_xenopus                       ----------F----------SFSASGTGTGGFNFGTPSQPAA--TTPST
nup62_mouse                         TAT-TTPATGF----------SFSASGTGTGGFNFGTPSQPAA--TTPST
nup62_rattus                        TAT-TTPATGF----------SFSASGTGTGGFNFGTPSQPAA--TTPST
nup62_homo                          TAT-TTPATGF----------SFSTS--GTGGFNFGAPFQPAT--STPST
nup62_gallus                        TAASTTAATGF----------SFTPAP--SSGFTFGGAAPTPA--SSQPV
nup62_tetraodon                     TAAATGTTFGM----------TSSTPAAPGGGFSFGTPTPTPAGAATGAG
nup62_danio                         TAAAT-TGFGV----------PQGSSTPAGGGFSFGANQPQTQNFGNPPS
nup62_ciona                         QPSTPATGFSQ----------PAQATGLASKPVSLGGVATTAQPVQQTAS
nup62_anopheles                     STAPTGG-------------------------FSFGT------------T
nup62_drosophila                    TAAPTGGATSS---------------------FSFGLST---------GT
nup62_apis                          QASTTPTS-------------------------SAPTT-----------T
nsp1_populus                        --------------------------------------------------
nup62_arabidopsis                   --------------------------------------------------
nup62_oryza                         --------------------------------------------------
nup62_physcomitrella                FGSSTFGSTGLFGGASSSSSLFGASPTPAFGTPSSQAASAASPSPSPFAF
nsp1_volvox                         FGSATPATPSVFG-------APAAAPTAAFGTPAAASAPAIGAPAATSAS
nsp1_S_kud                          --------------------------------------------------
nup62_scerevisiae                   NVFGSNNSTT------NTFGSNSAGTSLFGSSSAQQTKSNGTAGGNTFGS
nsp1_S_mik                          --------------------------------------------------
nsp1_S_cast                         STFGSMANAS------TSNTDGKTGTTGFSFGNAANAKPGAETATNDSNK
nup62_candidaG                      SPFGAASNNTGATPGQTNNTSASQGLFGSNSNNVSQKPAFGFGASNTQAT
nup62_kluyveromyces                 TTTNDNGQTKPAFGGFGMNTQQGANAVKPAASPFSFGASNTTAGTGDAPK
nup62_debaryomyces                  P-FGAPKQQEGGLFGNKAATSNSSNLFGKNDNQSSNTFGSNNGGQSAFGS
nup62_pichia                        PAFGTS----GPSFG--TSGSGSTSAFG--ASAKDNTAAPSGG---LFGS
nup62_candidaA                      PAFGAPKS--SSPFG--NASTNQPNAFG-----SAFGAAPKTGG--LFGA
nup62_trichomonas                   --------------------------------------------------
nup62_spombe                        ASNTSAPSTFSFG---KAATTGNSTNASTSSPFSFGSTNTNNTAGAKPLF
nsp1_entamoeba                      TTQPQFGTNSSFAGFNTNQTSGTTNPFNSTGSSVSGANNPFATTQNNTTT
nup62_ostreococcus                  --------------------------------------------------
nup62_leishmania                    AAATPTPTASTVGFGGFIAGHAASTSVTAASGFSTAPQPPASTPTPFSGS
nup62_Trypanosoma                   ATAAAPVLGFG---------SFGQSNTESVAGVTNPFGQTANQSGGSAPA
nup62_cmerolae                      GQAAQTPQSFSFLNPASGSLQQQATAQNTASGVASSTPGTGLPGGFGFGA
nsp1_toxoplasma                     TATPSLFGGTTG--------GASLFGAASTSIVSSGQTLSSPSTGSGLFG
nup62_cryptosporidiumH              NTLSGGSSLFG-----------TSSSSLASTNLTSGVTTSLTSLSTSPSL
nup62_yarrowia_                     STSDTTLKRIAMN-------EKFVDTIFAKVRENAAVDLSDVVSKYLEYS
nup62_Ecuni                         SQQNTFGSQMN-------KPSIFGNQPQQTGVFGAQQAGGVFNPTPSAGF
                                                                                      

nsp1_phaeodactylum                  --------------------------SAPAFGSSSGG-------------
nup62_tpseudo                       --------------------------AAPSTG------------------
nsp1_phytophthora                   GFSF---------------------GAKPTAASSTSS-------------
nup62_ustilago                      SPAP---------------------ASSASTGTFSFGNNNNTTNNTTAAK
nup62_cryptococcus_neoformans       SLFG--------------------GFGTGGFGTNNTATGSTTPASKPAFG
nup62_magnaporthe                   -IFG----AKPAS----------TTTATAATSGAPLFGG----VSNTG-S
nup62_gibberella                    -IFGGGGSTTPATGGLFGGGASTTPAATTAPSSGGMFGGGG-AASSTAPA
nup62_neurospora                    -LFG----NTTAN-----------TSTTPAAGGSNLFGGGASTTPATGAP
nup62_aspergillus                   -FGG----AT--------------SSQTPNKPTES---------PASGSS
nup62_celegans                      -NSGAAAPAPASTSIFGSSANSAAPATVTFGASAPSAGAGMFGANKPAAP
nup62_monosiga                      -STGGFGAAPAAS----TGGFGAKPAGGGFGA-APAASTGGFGAAPAAST
nup62_dictyostelium                 GLFG---------------------GSSTTAPATGGGGLFGGSTTTAPAT
nsp1_naegleria                      FGFG---------------------STPSTQPTTGGTTAGG---TTGGFA
nup62_xenopus                       SLFSLTTQTP---------------TTQTPGFNFGT-----TPASGGTGF
nup62_mouse                         SLFSLTTQTP---------------TTQTPGFNFGT-----TPASGGTGF
nup62_rattus                        SLFSLATQTS---------------TTQTPGFNFGT-----TPASGGTGF
nup62_homo                          GLFSLATQTP---------------ATQTTGFTFGTA----TLASGGTGF
nup62_gallus                        TPFSFSTPAS---------------SALPTAFSFGTPATATTAAPAASVF
nup62_tetraodon                     TAVGTAAGAP---------------GATN-SFSFGAAA---KSTVSGGGF
nup62_danio                         QIAGLLAQPTQNN------------GSTQGGFSFGAQT---QSTTAGGGF
nup62_ciona                         TGFSLTQQPA-----------------KTDGFQLGG---------LSSGF
nup62_anopheles                     PTFGSTGGTG---------------AAAP-TLSLNP---------AGAAT
nup62_drosophila                    PAAAPASGAA---------------TTAPATKTTFS---------FGTPA
nup62_apis                          FTFGAAGAGD---------------AAKPTGFSLTP---------IPAQT
nsp1_populus                        --------------------------------------------------
nup62_arabidopsis                   --------------------------------------------------
nup62_oryza                         --------------------------------------------------
nup62_physcomitrella                AQSSATPSASSPAPSLFGASPSPFGSTNAQSSATPAASSSPFGASPSTGS
nsp1_volvox                         AFG-----------------------APASATAFGAATSAPAFGAPSTGL
nsp1_S_kud                          --------------------------------------------------
nup62_scerevisiae                   SSLFNNSTNSN-TTKPAFGGLNFGGGNNTTPSSTGNANTSNNLFGATANA
nsp1_S_mik                          --------------------------------------------------
nsp1_S_cast                         PNTFALGNSST-PASGTLFG-NKSGSTATPMFNMGGATSADKISNPAS--
nup62_candidaG                      PSFGGFGSAQNGSSNNTTGASAFGAATSNTQNTTPAATNTGSAIGSTP--
nup62_kluyveromyces                 PAFGGFN--ANDAASNANNNNSNTTNTSAAKPTFGGFGSVGAAGSSSS--
nup62_debaryomyces                  SNSSTPAPAFNLGASKPEDKQIEKPSGGLFGGSNDSKPASGGLFGSND--
nup62_pichia                        SNAGTSTP---------------------FGQASNAPPASGSLFGTSN--
nup62_candidaA                      NTANSTAQ-------------------------------SGSIFGQKK--
nup62_trichomonas                   --------------------------------------------------
nup62_spombe                        GGLGSTGSAN--------------STGDKSKNTASSATGAATTNPSGSTF
nsp1_entamoeba                      PFTTG--------------------TTNPFNTTNNTTNSTTNPFNTNTTS
nup62_ostreococcus                  --------------------------------------------------
nup62_leishmania                    GFGPGAAAPAAASATAAPAASTPFAAASIPAAPVSGGGGFGGTTSSAAAT
nup62_Trypanosoma                   AGMGGFG------------------SGPSTGGFAVGAQSTSSATQPAPVL
nup62_cmerolae                      RAEAPPAPAATASSNVPRFEIGAGFMSSAPAAGQERPLSSFGAAGSAAAP
nsp1_toxoplasma                     SASAAKPSLFG--------------STVPASTASAQAASTGTASGSGSAL
nup62_cryptosporidiumH              ANAN----------------------------------------------
nup62_yarrowia_                     KTLGG--------------------DHANVANSTTSTTSTISAPVTTATP
nup62_Ecuni                         GGSG---------------------QSFSTQGFQSKQDPGTVFGSQKPQA
                                                                                      

nsp1_phaeodactylum                  -----GFAFG-------APSTGSSTPTPAPA-------------------
nup62_tpseudo                       -----GFSFGGS----AAASTTSAAATPATN-------------------
nsp1_phytophthora                   -----GFNFGATSSTPAAPAESKSSAASDPS-------------------
nup62_ustilago                      PAGSATFSFGGSSTPAAAGATSSTPSAAGAG-------------------
nup62_cryptococcus_neoformans       GFGQSTTPAAPPPASTGTSLFGGAATGTSTG---------------GGLF
nup62_magnaporthe                   SGGLFG-NASKPAQT--GGLFGSAATPPATTNL-----------SSTPMF
nup62_gibberella                    SGGLFG-NAGNNASKPAAGLFGGGGSSTPAS-------------SGGGLF
nup62_neurospora                    SGGLFGNNASTTPAT--GGLFGAGANSQTTP--------------AKTSF
nup62_aspergillus                   GTGLFG-----GASKPGGGLFGAATATPASS-------------GTNTLF
nup62_celegans                      TGGLFGSSTSTATTAPTGGLFGSSTAAPSSGLFGS--------TAAPAAP
nup62_monosiga                      GG--FG-------AKPAGGGFGAAPAASTGGFG-----------AAQTAS
nup62_dictyostelium                 TGGLFGGSSTTAPSTTTGGLFGGSSTTTPSITTTGGLFGGASTTAPSTTT
nsp1_naegleria                      FGNKPATTATTTQPTTGGMTFGQPSTQPTSTGGTTGGFAFGTQPTTGTTT
nup62_xenopus                       SLGI-STPKLSLSNAAATPATANTVSFGLG--------------------
nup62_mouse                         SLGI-STPKLSLSNAAATPATANTGSFGLG--------------------
nup62_rattus                        SLGI-STPKLSLSSTAATPATANTGSFGLG--------------------
nup62_homo                          SLGI-GASKLNLSNTAATPAMANPSGFGLG--------------------
nup62_gallus                        PLGG-NAPKLNFGGTSTTQATGITGGFGFG--------------------
nup62_tetraodon                     AFGAPAAPSVGLGSAPQAPASGLTLGSSAAPAG-----------------
nup62_danio                         SFGG-SLPKLSTPAAPQPATTGVSLGASTT--------------------
nup62_ciona                         KLGG----LTSSVATTTPAASGFQLGSTAG--T-----------------
nup62_anopheles                     STAPAAGG-------LGTLSFGASLG-GTA--------------------
nup62_drosophila                    PTAGIGGGDADNSKAQAPPAFGFGLGSGTA--------------------
nup62_apis                          KPG-----------------FGSGLG------------------------
nsp1_populus                        --------------------------------------------------
nup62_arabidopsis                   --------------------------------------------------
nup62_oryza                         --------------------------------------------------
nup62_physcomitrella                AFSGFGGSFGSSGFGFGATPSSAAS-AAATA-------------------
nsp1_volvox                         SFSQPPAATGASLFGSTAAPAAATSGPAATG-------------------
nsp1_S_kud                          --------------------------------------------------
nup62_scerevisiae                   NKPAFSFGATTNDDKKTEPDKPAFSFNSS----------VGNKTDAQAPT
nsp1_S_mik                          --------------------------------------------------
nsp1_S_cast                         ---TFSFGAS----DKKDDSKPGFSFNQN----------TGGNQPSTTET
nup62_candidaG                      ---AFGFNSANNNNNNAQNNKPAFSFGSTQPQSNNTLGTAAGTNSNPGSS
nup62_kluyveromyces                 -----LFGGS--QQAKDTQPKSGFSFGTQ---------------PEQKTD
nup62_debaryomyces                  ----NKPATGGLFGSNGTQTSSGGSFGAKKDDSS--------APSAPKPT
nup62_pichia                        ----SNTST--------TLAPSGGLFG-KKDDK----------PATPAAD
nup62_candidaA                      ----DDATSG------STGTTSTGLFGANPASN----------NQSTGVT
nup62_trichomonas                   --------------------------------------------------
nup62_spombe                        NFGSSNNSFNFGKPASTTNTTTPAAASTGSLFG-----------------
nsp1_entamoeba                      TNNPFNTNTTNNPFSTNNTTNGTTNLFNQTP-------------------
nup62_ostreococcus                  --------------------------------------------------
nup62_leishmania                    PFSGFGTNTGATLAAPVGAAPATAPASASP--------------------
nup62_Trypanosoma                   GQTVLGFGATPGKGEGGNSVVPTGVGAAAAP-------------------
nup62_cmerolae                      GTSAAAAAARQPPQPSATPPAGSSGAGNWFAAGTSSGSVPVGKGASDAQH
nsp1_toxoplasma                     FGALAKPAGADATGAPAGGLFGSSTGAQGTG-------------------
nup62_cryptosporidiumH              ---------------TNSNLFGNFSTSASTS-------------------
nup62_yarrowia_                     TPASADKPKSSLFSFGATKNFSAANTDTEKK-------------------
nup62_Ecuni                         QTTPLFGKPGDFQPAGSSSIFGTQNASQVSTN------------------
                                                                                      

nsp1_phaeodactylum                  --------------------------SGG--------TVSSTGGSGAG--
nup62_tpseudo                       --------------------------GGG--------LFGSTAGSGD---
nsp1_phytophthora                   --------------------------TGF--------SFGSTAPSSTAG-
nup62_ustilago                      --------------------------GAGGSGGGGLSGFGSFTLGGAST-
nup62_cryptococcus_neoformans       GAKPAEGTGAPG------------AASTTGGFTGFGAKPAGTTSAPATG-
nup62_magnaporthe                   G--GAAGAAST-------------TPSTGGLFAGTNSGATLGSTTPSK--
nup62_gibberella                    GQ-NNANQAST-------------ATSSAAPASGLFGNATTGAATPAK--
nup62_neurospora                    GL-GSTTPAGA-------------PPAADASKAAP---SLFGATQPASG-
nup62_aspergillus                   GGQPSTTPAGP-------------PPQGGAPAQGQ---SLFGQQKSGG--
nup62_celegans                      GGLFGSTSTSTA------------APSGGLFGSSAAPTS--TAPAPSG--
nup62_monosiga                      TGGFGAKPATTA------------APATGGFGAPAASTGGFGAPAAST--
nup62_dictyostelium                 GGLFGATTPATT------------ATTTTGGLFG--GSTTTPSLTSGG--
nsp1_naegleria                      QPTTGTTGGFNF------------GSTTQPSTQPTISTTTTTQPSSGG--
nup62_xenopus                       --------------------------SSTLTNAISSGSTSNQGTAPTG--
nup62_mouse                         --------------------------SSTLTNAISSGSTSNQGTAPTG--
nup62_rattus                        --------------------------SSTLTNAISGASTSSQGTAPTG--
nup62_homo                          --------------------------SSNLTNAISSTVTSSQGTAPTG--
nup62_gallus                        --------------------------TSAPT-----SVPSSQAAAPSG--
nup62_tetraodon                     --------------------------GAGFTLGAGLSAQTTAAPAPGGG-
nup62_danio                         --------------------------GTGFSLG-GLTPQTTAAQQPMGG-
nup62_ciona                         --------------------------GSGVSAAAPFLSSALASSTNAQ--
nup62_anopheles                     --------------------------------AG--TAATPSLA--AS--
nup62_drosophila                    --------------------------------SAPLTLGTQAAANPAS--
nup62_apis                          --------------------------------------------------
nsp1_populus                        --------------------------------------------------
nup62_arabidopsis                   --------------------------------------------------
nup62_oryza                         --------------------------------------------------
nup62_physcomitrella                -------------------------QSSGASSGFGASSLFSGSKPATPA-
nsp1_volvox                         -------------------------FPFGTAPGASSAAASGGLFGAAPA-
nsp1_S_kud                          --------------------------------------------------
nup62_scerevisiae                   --TGFSFGSQ--------------LGGNKTVNEAAKPSLSFGS-------
nsp1_S_mik                          --------------------------------------------------
nsp1_S_cast                         NKPAFSFGAT--------------SDGKD---SAAKPTLSFGT-------
nup62_candidaG                      GKPAFSFGASNTTSTTGTAGAVGNTSNTPVPPSGSTPKPAFGTSASTTPA
nup62_kluyveromyces                 AKPAFNFGLSG-------------NNAMTTTPSVNASKPIFGAN------
nup62_debaryomyces                  SGALFG------------------SSESK----PASGGL-FGAKIDDKP-
nup62_pichia                        SGALFS------------------SASTT----TGNTGFSFGQKPEEK--
nup62_candidaA                      FGAPTS------------------TTSNEKTEEPKSTGP-FGSKPADS--
nup62_trichomonas                   --------------------------------------------------
nup62_spombe                        -----------------------KPAATGTTSNAPPASSTSTTPATGSG-
nsp1_entamoeba                      --------------------------SSNTITPGNNTTTTTGSNPFGN--
nup62_ostreococcus                  --------------------------------------------------
nup62_leishmania                    -------------------------ASGAFNFATASVASASAAKAPTN--
nup62_Trypanosoma                   --------------------------STSAAPTSGFSGFGSGAKTTLN--
nup62_cmerolae                      PGTASGVAAPTAPFNIPSSAAPSSATGTSTSTSTAPGNADRAGTGPNPSP
nsp1_toxoplasma                     -------------------------GAAAATTAPAAGTGLFGATSSASQ-
nup62_cryptosporidiumH              ------------------------------------SSLFGATTTPAS--
nup62_yarrowia_                     -------------------------DTTSTSTFTSSPSFNFGAGAAAKP-
nup62_Ecuni                         --------------------------PFKPQAAIPSSSGGFGTQQSNS--
                                                                                      

nsp1_phaeodactylum                  ---------------------AFSFGTPAVASNTTAAPASGT--------
nup62_tpseudo                       -------------------------------AAKAPAPSFGA--------
nsp1_phytophthora                   --------------------STATSSFGAKAPAAEAKPAASS--------
nup62_ustilago                      --------------------NTSSTTPASTSGSGSAAPAAGASLFGGGGA
nup62_cryptococcus_neoformans       --------------------GLFGSKPAESTPAASSSPAPSSGG------
nup62_magnaporthe                   --------------------PLFP---MPSTTPAGPPPSAAAKP------
nup62_gibberella                    --------------------PTFS---LPSTTPAGAPPTDAAKPA-----
nup62_neurospora                    --------------------NLFGGGGASSTPTTTPAPTSGTTP------
nup62_aspergillus                   ---------------------LFG---LKTTSSGSDSTPATSAP------
nup62_celegans                      --------------------GLFGAAPATSNAAPTSGLFGNSAPAATAS-
nup62_monosiga                      --------------------GGFGAAKPATTAAPATGGFG----------
nup62_dictyostelium                 --------------------GLFGATTPAATTTTTSSAIPSLTSG-----
nsp1_naegleria                      --------------------FNFGSTTTQPTTTQPTTGTATGGTT-----
nup62_xenopus                       --------------------FVFG----SSTTS-APSTGSTG--------
nup62_mouse                         --------------------FVFG----SSTTS-APSTGSTG--------
nup62_rattus                        --------------------FVFG----SSTTS-APSTGTTG--------
nup62_homo                          --------------------FVFG----PSTTSVAPATTSGG--------
nup62_gallus                        --------------------FMFGTAATTTTTTTAAQPGTTGG-------
nup62_tetraodon                     --------------------FSFGTAPASQPAAAAPAAATAAPAATG---
nup62_danio                         --------------------FSFG-APKVQAASVAPAQPTPV--------
nup62_ciona                         --------------------------QKPAAATTAAATKSG---------
nup62_anopheles                     -----------------------------GAQQTAGATTAAL--------
nup62_drosophila                    -----------------------------TTSATATGTSAAP--------
nup62_apis                          ---------------------------------TAPATGFS---------
nsp1_populus                        --------------------------------------------------
nup62_arabidopsis                   --------------------------------------------------
nup62_oryza                         --------------------------------------------------
nup62_physcomitrella                --------------------FGAMTPQFGASSSASTTPGFGASSS-----
nsp1_volvox                         --------------------GGSGGGVFGSTAAPAPAPAAAPAAG-----
nsp1_S_kud                          --------------------------------------------------
nup62_scerevisiae                   -GSAGANPAGASQPEPTTNEPAKPALSFGTATSDNKTTNTTPSF------
nsp1_S_mik                          --------------------------------------------------
nsp1_S_cast                         -APG-------------TNDSTKP-FSFGTSTGAKEST-STPAF------
nup62_candidaG                      PGAGSFSFGSSIGTDANKTDAAKPSLFGGLNKPADAASKPTLSFG-----
nup62_kluyveromyces                 -----------------TTSTSSFTTSAKPTETSKPNTNATSLF------
nup62_debaryomyces                  ----------------VSTQPSTGGLFGAKKDDSSASSTPKPVTG-----
nup62_pichia                        --------------------KTTG-----SVTPFSTSSTPQLGDG-----
nup62_candidaA                      -------------------TTSTG---TTGVSFGTQNQTTSATSG-----
nup62_trichomonas                   --------------------------------------------------
nup62_spombe                        -------------------GFSFGKPASLGSTNNASTSTTANSG------
nsp1_entamoeba                      ----------------------FTTTNNTTSSTTSTGTTITTGSN-----
nup62_ostreococcus                  --------------------------------------------------
nup62_leishmania                    -------------------FGPFGGAAAAATPAPVALTASAEGAKAPSN-
nup62_Trypanosoma                   ---------------------PFGAGFGQTSTTGTTATAPSTGG------
nup62_cmerolae                      PFSFLARSTQDNARESSTGTALFGSSSTLKSAPDNSQSAATGHEGRQSET
nsp1_toxoplasma                     -------------------PSTAGTGLFGATSSASQPSTAGTG-------
nup62_cryptosporidiumH              ----------------------------TSTTPATTVPATTTTSS-----
nup62_yarrowia_                     ---------------------AVSKPFSFGTSSDTKEDKPAVTTP-----
nup62_Ecuni                         ---------------------TFGTQFQPPAGNAFGAQAASQPAN-----
                                                                                      

nsp1_phaeodactylum                  ------GFSFG----ATPVTAKTS--------------------------
nup62_tpseudo                       ------TSTAG----TTTTTDETK--------------------------
nsp1_phytophthora                   ------GFSFG----STTSSTTAE--------------------------
nup62_ustilago                      SKPAFGGFSFGTAPAATSSTSTST--------------------------
nup62_cryptococcus_neoformans       -------GLFSFGAKPASTTTPAAPS---------------LFG-SAPAK
nup62_magnaporthe                   -------GLFG--AAPASSGATQAPSL--------------TFG-APKAS
nup62_gibberella                    ------GGLFGNTGAQASSGASG------------------LFGNGAKPA
nup62_neurospora                    -------SLFG--AKPAETTTSGTTSG--------------LFG--AKP-
nup62_aspergillus                   -------SLFG----GGQSTGSS------------------LFK-TTTQE
nup62_celegans                      -----SGGLFGAAPKPAAPSGGLFGSTAPATTAATTTATSGLFGAPTSAP
nup62_monosiga                      --------------APAASTGG--------------------FGAAKPAT
nup62_dictyostelium                 ------GGLFGGSTTTPSLTSGGLFGATT-----------PAATTTTSTT
nsp1_naegleria                      ------GGFNFGNTTTGTTTQPTTGTTTG-----------FKIGTTSTTQ
nup62_xenopus                       -------FSFTS----GSASQPGA--------------------------
nup62_mouse                         -------FSFTS----GSASQPGA--------------------------
nup62_rattus                        -------FSFTS----GSASQPGA--------------------------
nup62_homo                          -------FSFTG----GSTAQP----------------------------
nup62_gallus                        -------FTFSS----GTTTQAGT--------------------------
nup62_tetraodon                     -----TGSSFGGFAFGSTKVQVTTPAAPA---------------------
nup62_danio                         -------LSLG--------VQPTT--------------------------
nup62_ciona                         -------FMLGG---SASSTTPSS--------------------------
nup62_anopheles                     -------PTFGS--------------------------------------
nup62_drosophila                    -------PAFGG--------------------------------------
nup62_apis                          ---------FG---------------------------------------
nsp1_populus                        --------------------------------------------------
nup62_arabidopsis                   --------------------------------------------------
nup62_oryza                         --------------------------------------------------
nup62_physcomitrella                --------AFSLSQSTPAATPSASPPGFSFGNITSPAPSFGFGAQSTPAT
nsp1_volvox                         --------GFSFGGTAPAP-------------------------AAAAAS
nsp1_S_kud                          --------------------------------------------------
nup62_scerevisiae                   --------SFGAKSDENKAGATSKPAFSFG------------AKPEEKKD
nsp1_S_mik                          --------------------------------------------------
nsp1_S_cast                         --------TLG----GAKEAPNTTPSFSLG------------SASNDKNS
nup62_candidaG                      ------STAPSSNTTNDKPASDAKPAFSFGNSSTTNNGPSLFSQAKPADE
nup62_kluyveromyces                 ----------GGNHTDTKPAG-ATSGFNFG------------SAAGDAN-
nup62_debaryomyces                  ------G-LFGSSE--SKPASGGLFGSNGT--------------------
nup62_pichia                        ------SSTFGAS---SKPAEGG---------------------------
nup62_candidaA                      ------GGLFGAKKDQSPAPTGGLFG------------------------
nup62_trichomonas                   --------------------------------------------------
nup62_spombe                        -------FSFGKPATTSAPGSNTT--------------------------
nsp1_entamoeba                      --------PFGNFTPSNSAPTTGN--------------------------
nup62_ostreococcus                  --------------------------------------------------
nup62_leishmania                    -------ALFGPNSGNSAPSAGLPVG------------------------
nup62_Trypanosoma                   ---------FGAATSAVGQTPASG--------------------------
nup62_cmerolae                      AGANRPAFSFGSSVQSGAQNQQNQGQAQPE--------------QKQQPF
nsp1_toxoplasma                     --------LFGAASSSSQPSTAGTGLFG-----------------AASSS
nup62_cryptosporidiumH              --------LFGTSSATAPSTSTNN--------------------------
nup62_yarrowia_                     --------SFGFPKADTTKETDAKDTTT----------------------
nup62_Ecuni                         --------LFSSTMQSSSPIGIPS--------------------------
                                                                                      

nsp1_phaeodactylum                  --------------------------------------------------
nup62_tpseudo                       --------------------------------------------------
nsp1_phytophthora                   --------------------------------------------------
nup62_ustilago                      --------------------------------------------------
nup62_cryptococcus_neoformans       DASSSTP---TSGTPPTTSGGGPFGGGGLFGAKPAAPATEAPKADTATTA
nup62_magnaporthe                   AAPAASS---TPSSQPAASAAPLFGGA-------SQPSSTGPSLFGGASA
nup62_gibberella                    ATSASSA---QPSTTASATPGGLFGGG-------AQSGSSAP--------
nup62_neurospora                    AEPASST---TPATT-ATSGSTLFG---------AKPATSGGSLFG----
nup62_aspergillus                   STPSSTA---TSGNLFSNLGANKPAES-------TKPTTTAEN-------
nup62_celegans                      SSAPATGGLFGASTAPAAATGGLFSIGA------ASASTPSVGLFG----
nup62_monosiga                      TAAPATG---GFGTAPAASTGG-FGAKP------ATTAAPATGGFG----
nup62_dictyostelium                 TPSLTSGGLFGATTPSTTGGLFGASTTTTTTPSTTSTTTPSTTTGGLFGA
nsp1_naegleria                      PTTGTTGGTTGGFNFGNT--TTQPSTGTTTTSSTTQPTTGTTGGSGGFNF
nup62_xenopus                       --------------------------------------------------
nup62_mouse                         --------------------------------------------------
nup62_rattus                        --------------------------------------------------
nup62_homo                          --------------------------------------------------
nup62_gallus                        --------------------------------------------------
nup62_tetraodon                     --------------------------------------------------
nup62_danio                         --------------------------------------------------
nup62_ciona                         --------------------------------------------------
nup62_anopheles                     --------------------------------------------------
nup62_drosophila                    --------------------------------------------------
nup62_apis                          --------------------------------------------------
nsp1_populus                        --------------------------------------------------
nup62_arabidopsis                   --------------------------------------------------
nup62_oryza                         --------------------------------------------------
nup62_physcomitrella                TPAVSSAAASTPFAGFSFGSSAATSAASATPATSSAFGASTTTPSQPQAS
nsp1_volvox                         APAAGPAPAAGAATGFSFGGGAATGASTGASLSG---GAAAGPPATSAAA
nsp1_S_kud                          --------------------------------------------------
nup62_scerevisiae                   DNSSKPAFSFGAKSNEDKQDGTAKPAFSFGAKPAEKNNNETSKPAFSFGA
nsp1_S_mik                          --------------------------------------------------
nsp1_S_cast                         ASKPGFTLGATLGTQTDKNNTETKPAFSFASTPTEDTTKSASSISLPS--
nup62_candidaG                      EKKTTPALNFGSASQSGEKTEEKKPAFSFGAAATGSTTQSKPSLSFGSTT
nup62_kluyveromyces                 ----KPSFSLSLGSKPEEKTSGAKTGFSFGSKTEDKPTDAKPAFSFGAKP
nup62_debaryomyces                  --QASSGGLFGAKKDEDKRDDKPASGFSFGAKKNEDKKEDKPAPGFSFGA
nup62_pichia                        --------------------EKPA--FSFGAPKTAAS--DKPAVSFSTTL
nup62_candidaA                      --------------------STTTSQDAKPANDTATSSESKPAINMFGSS
nup62_trichomonas                   --------------------------------------------------
nup62_spombe                        --------------------------------------------------
nsp1_entamoeba                      --------------------------------------------------
nup62_ostreococcus                  --------------------------------------------------
nup62_leishmania                    ---------------------------------------------GTGTS
nup62_Trypanosoma                   --------------------------------------------------
nup62_cmerolae                      SFGAASGVTTGGAQLRFAPPLDTKGAPAAAPTIPGSSQAAPGTALGASPN
nsp1_toxoplasma                     SQPSTAGTGLFGAASSSSQPSTAGTGLFGAASSASQPSTAGTGLFGAASS
nup62_cryptosporidiumH              --------------------------------------------------
nup62_yarrowia_                     --------------------------------------------------
nup62_Ecuni                         --------------------------------------------------
                                                                                      

nsp1_phaeodactylum                  -----DSNQKPAPSQSMGSGFNFGG--------------------APSTK
nup62_tpseudo                       -----DASATPAP--AMG-GFSFGG--------------------ASTT-
nsp1_phytophthora                   -----AKTTAPAS-----SGFSFGA--------------------PSSTA
nup62_ustilago                      -----STSTPSAAPASTGAGFTFGN--------------------ASASS
nup62_cryptococcus_neoformans       PAAPTSGLFGGVGASKPAEAPKPAAGGFSFGNLGAKPATPSTTEAPKTGG
nup62_magnaporthe                   APAASGGLFGNKPAST--EAPVSGG------LFGAKSATPSTQP-AATGG
nup62_gibberella                    ----AGGLFGAKPASAPAPAPTSGG------LFGAKPEGAAPAT-TQGGS
nup62_neurospora                    ----GASTTPATTSTTTTTAPATSG------LFGANTSKPAEAAKPATGG
nup62_aspergillus                   ---TSKSLTSNAPASG-TQTPSLFA------APSSGTDAASKNTQTTTSS
nup62_celegans                      --NSSASTTAAAAPATAPAAASTGG------LFGATTAAAAAPTSSTTGG
nup62_monosiga                      --AAPAASTGGFGAKPATSAAPATG------GFG------AAPAASTGG-
nup62_dictyostelium                 TTPATTTTSGGLFGASTTTPSTTGGL------FGVSTTTPSTTSATTPTT
nsp1_naegleria                      GSTTTTPSTVAQPTTTGTTGGTTGGFN-----FGNQPKPVTTQPSTTGTT
nup62_xenopus                       ----SGFSLGSVGSSAQPTALSGSPF------------------TPATLV
nup62_mouse                         ----SGFSLGSVGSSAQPTALSGSPF------------------TPATLV
nup62_rattus                        ----SGFNIGSVGSLAQPTALSGSPF------------------TPATLA
nup62_homo                          ----SGFNIGSAGNSAQPTAPATLPF------------------TPATPA
nup62_gallus                        ----TGFNIGATSTAAPQAVPTGLTFGA----------------APAAAA
nup62_tetraodon                     APSGGGFAFGTSAPSNLTLGSQTQPTSAA-------------APVPGQGG
nup62_danio                         -----GLSLG--APTAASIASTT---------------------------
nup62_ciona                         -----GFQLGGGLKLGTTTATKT---------------------------
nup62_anopheles                     --------LGGTPQLGTPSATAS---------------------------
nup62_drosophila                    --------FTAQPAASVVPTIAT---------------------------
nup62_apis                          ------------------TPNAT---------------------------
nsp1_populus                        --------------------------------------------------
nup62_arabidopsis                   --------------------------------------------------
nup62_oryza                         --------------------------------------------------
nup62_physcomitrella                SSSLFGSSTFGSTTSSSSAPSTSSSLFS-------MSTPSTPSFSLPAST
nsp1_volvox                         FGALGGGLAGTAPPAGAASSAPAFSFGG-------AAAPAAGASSAAASG
nsp1_S_kud                          --------------------------------------------------
nup62_scerevisiae                   KSDEKKDGDASKPAFSFGAKPDEN-------------KAS---ATSKPAF
nsp1_S_mik                          --------------------------------------------------
nsp1_S_cast                         -----NNGDTAKPAFSFSSKSTED-------------KSTNESSTTKPTL
nup62_candidaG                      K---EENKSSSTPAFSFGSKPANDDKKD-------TPETSNKPEASKPSF
nup62_kluyveromyces                 S----GTEQAGKPAFSFGSKPVAPE----------PSKPSNDKPESKQGF
nup62_debaryomyces                  KKDEDKKDDKPAPGFSFG-AKKDED--------------KKD-DKPAPGF
nup62_pichia                        N-----SSDSNIPKLALGTSTIDET--------------KKDSEASKPAF
nup62_candidaA                      S---TTADNKLGSGSSFGSNNNPLFG------------GKKD-DNKSSAF
nup62_trichomonas                   --------------------------------------------------
nup62_spombe                        ----VTPSSSITGTNDSKPAASNTG------------------SAPTTGF
nsp1_entamoeba                      ------NTTGTATTTGNNTTITTGS--------------------NPFGN
nup62_ostreococcus                  --------------------------------------------------
nup62_leishmania                    GLAAASAGFGDKSASSAPASGAAGGGFN---------FAGAATTAPATGG
nup62_Trypanosoma                   ------ATPANTTFDGSASNPGNTG------------------TNPTAGT
nup62_cmerolae                      AAGGASGNAGGSTAPSSTSSLSQEASGTASSSLQFGMQSRSDSSAQEKAT
nsp1_toxoplasma                     ASQPSTAGTGLFGAASSASQPSTAGTGLFG------AASSASQPSTAGTG
nup62_cryptosporidiumH              ------FSTSPTLSSSTSSSAITGG-------------------------
nup62_yarrowia_                     --AAKPFTFGSSTPSGPSFSFNKSG-------------ADVAKEKTAPSF
nup62_Ecuni                         -----TQNLGSIGSLGTTQASGFGAP------------------------
                                                                                      

nsp1_phaeodactylum                  QPASTSTSSGGGGGFSLSS-------------------------SGTSDP
nup62_tpseudo                       --------------------------------------------------
nsp1_phytophthora                   DAKPAAPASSG---------------------------------------
nup62_ustilago                      APAASGTAAATQAKPALGG-------------------------LSFGTS
nup62_cryptococcus_neoformans       FSFGASAPSADKKDEM-----------------------------PAEAP
nup62_magnaporthe                   LFGAASAPSTTPAS-T-----------------------------AAATA
nup62_gibberella                    STPAATTTSLFGAKPA-----------------------------ASATS
nup62_neurospora                    LFGATPATS------------------------------------APATS
nup62_aspergillus                   ATPQKPLFSLGGATSS-----------------------------ATPSF
nup62_celegans                      LFGSTAAAPAASLPTGGLF-------------------------GSSTPA
nup62_monosiga                      -FGAKPATSAAPATGG--F-------------------------G-----
nup62_dictyostelium                 TTTGGLFGAATTSATT----------------------------PSTTTT
nsp1_naegleria                      TQPTTTTTGTTGGGGG----------------------------FNFGST
nup62_xenopus                       TTTAG---ATQPAA--------------------------------AAPT
nup62_mouse                         TTTAG---ATQPAA--------------------------------AAPT
nup62_rattus                        TTTAG---ATQPAA--------------------------------ATPT
nup62_homo                          ATTAG---ATQPAA--------------------------------PTPT
nup62_gallus                        TTTASLGSTTQPAA--------------------------------TPFS
nup62_tetraodon                     AFAFGIKPSSTPAP--------------------------------AVST
nup62_danio                         AINFGIKTSATPAPAS-----------------------------TALSS
nup62_ciona                         --------TAPPVA----------------------------------SA
nup62_anopheles                     --------SLAPAN--------------------------------ANQP
nup62_drosophila                    --------SAPNTA--------------------------------ATTT
nup62_apis                          --------IASTTV--------------------------------AQTP
nsp1_populus                        --------------------------------------------------
nup62_arabidopsis                   --------------------------------------------------
nup62_oryza                         --------------------------------------------------
nup62_physcomitrella                SATSSSASASTLSFPSSIT-------------------------SAAAAS
nsp1_volvox                         FSLAPAAASSAASGLFGTA-------------------------PTTTST
nsp1_S_kud                          --------------------------------------------------
nup62_scerevisiae                   SF--GAKPEEKKDDNSSKPAFSFGAKSNEDKQDGTAKPAFSFGAKPAEKN
nsp1_S_mik                          --------------------------------------------------
nsp1_S_cast                         SF--GAKPEVKETTDTKSS--------------TVTMPAFSFGEKPREGT
nup62_candidaG                      SLNLSAGTSEKKDENSTKP-FSFGTKTAEKDETKTDKPAFSFGKTTTDTN
nup62_kluyveromyces                 AFNVKSGNSKEE----TKSGFSLGSKTEESK--PASKMGFSLGSLNTNAD
nup62_debaryomyces                  SFGAKKDEDKPAPGFTFGA---------KKEEDKPAP-GFTFGAKKDEDK
nup62_pichia                        SFGG-AAKSTTAPGGLFGG---------KKKDDKPAS-GGLFASSTSSAA
nup62_candidaA                      TLGSKPENNEGPKAPFFAA---------NNDTSKPATSGFLFGAKKDEDK
nup62_trichomonas                   -------------------------------------------------M
nup62_spombe                        SFGKPAGQAASTATDKG-------------------------------TT
nsp1_entamoeba                      FTPSNTTPTTGNNTTG----------------------------TTTTTG
nup62_ostreococcus                  --------------------------------------------------
nup62_leishmania                    GFHLGSAASALAAPTVN----------------------------KTPAP
nup62_Trypanosoma                   ATAVPAATTMVTNPPS------------------------------GDTV
nup62_cmerolae                      AATSQPAAQARPLAASPFSLAGSGTTNQDSTNTAQTKQQTESPWATSAPR
nsp1_toxoplasma                     LFGAVAGSSQPSTAGTGLFG-----------------AKPAADGAGAHTA
nup62_cryptosporidiumH              ---------------------------------------------LLGNT
nup62_yarrowia_                     SFTAKKPEEKKEEKKP-----------------------------EPVSV
nup62_Ecuni                         ----QSQIGAQGPGIQ------------------------------GQQA
                                                                                      

nsp1_phaeodactylum                  LPTLGQNSDSDKHKSTTGGFTFG----------------DSKTPAAASAF
nup62_tpseudo                       -------TDTTKDASAT-----------------------SSTPAAKSLL
nsp1_phytophthora                   ------FSFGAKPAEAKPATGFS----------------FGASSAASNAT
nup62_ustilago                      TPATSATTPAASDAEAKSAAAAAPAAPAGTGGFSFGKPAASASAAAPTAT
nup62_cryptococcus_neoformans       KTGGFSFGAPAAAASNEEKKTDKPAEAPKPGGFSFGNIGTSATTASGDDK
nup62_magnaporthe                   TPAAAPSG-LFGAAAKPLTTTAASAAPATTTTTSSTP-SLFGSAAAPATT
nup62_gibberella                    TPSSAPSGGLFGGGA---TTSAAPASSTTTTTGGLFG-AKPATTTASATT
nup62_neurospora                    T-TTAASGSLFGANKDATTTSTAPAS------GGLFGSTTPSTTTTTAPA
nup62_aspergillus                   TPAAAPSGGLFGGLG---TSKPAETS----------------TTKPAAST
nup62_celegans                      KTPAAPTAGLFGASSTTTTSAPATGSLFGTAPATTTATSAAPAASTGGLF
nup62_monosiga                      AAPAASTGGFG--AKPATTAAPATGGFG-----------AAPAASTGG-F
nup62_dictyostelium                 TTTTTPTTGLFGSSTTPSTTTSGGLFGSSTTPSTTTTTTTATTPTTGGLF
nsp1_naegleria                      ATTTTPSTTNAPTSTGTTGGAGGFNFGNKPTTTPTTTTTTGTTGTTNAGF
nup62_xenopus                       AATTSAGSTLFASIAAAP--ASSSATGLS-----------LPAPVTTAAT
nup62_mouse                         AATTSAGSTLFASIAAAP--ASSSATGLS-----------LPAPVTTAAT
nup62_rattus                        AATTSAGSTLFASIAAAP--ASSSTTVLS-----------LSAPATTAAT
nup62_homo                          ATITSTGPSLFASIATAP--TSSATTGLS-----------LCTPVTTAGA
nup62_gallus                        LGGQSSGLNFGSKLGVTT--TASTTTAASTAPLLGSTGPVLFASIASSSA
nup62_tetraodon                     QAATISGSSLFTAPVATAAATTTASTGFPLG-----SVVTLATSTSTAAT
nup62_danio                         QSSTAPVSSLFANPIAS-----TPVTGFTLG-----SSTASVAPVMTSGS
nup62_ciona                         SPFSLAATSTAPKTAIAP---SAGSFGLT-----------SSAATTTAAP
nup62_anopheles                     AAGTTTGINPLGAALAAP------------------------ATTTATAA
nup62_drosophila                    GLLGGSGLGAPKTTAAAS------------------------TTLTAAPS
nup62_apis                          GLTFSTGT-TTRFTFGTG------------------------TTVTST-T
nsp1_populus                        ------------------MKCPCFNCCTY-----------------NNFQ
nup62_arabidopsis                   -----------GVTSSATNTTPASSAATFSTTGFGLASSTPATGSTNSFT
nup62_oryza                         ---------------------------------------------MASLF
nup62_physcomitrella                TTPTASSGFGFGTSTPASSAASTQASTPASSGGFSFAGAAPASSASGGFS
nsp1_volvox                         APAATSTAAGQTAAGAPGSAAPAAAASSAAAFSFGSAAAGTAPAAAGTAA
nsp1_S_kud                          --------------------------------------------------
nup62_scerevisiae                   NNETSKPAFSFGAKSDEKKDGDASKPAFSFGAKSDEKK-DSDSSKPAFSF
nsp1_S_mik                          --------------------------------------------------
nsp1_S_cast                         GN---APTFSLG-KKPEEQDKAAAAPSFSLGKKSDEN--GSATPAPAFSF
nup62_candidaG                      ES---KPALSFGGKNENSDKKS----TLTFGSQSEKKE-DSGA-KPAFSF
nup62_kluyveromyces                 DTE-SKPGFSFGNKTEDT--KSASKAAFSFDNKTDGS---KSESKPSFAL
nup62_debaryomyces                  PAP----GFTFGAKKDDKKDDKPASG-FSFGAKKDEDKKDDKPAS-GFSF
nup62_pichia                        PAAA--GGFSFGTKSEEKKDDKPAAGGFSFGAKKDETKKDDKPATSGFSF
nup62_candidaA                      PAS---GGFLLSVKKDDDKD-KPTTSGLSFGAKKD----DNKPASGGFSF
nup62_trichomonas                   TSLTLNTNKTTG-------------------------------TGIGGGL
nup62_spombe                        TTSSAGTGFSFGKPATTEDTNKPTAPNSAFTKPATSTGDNKPTFSFGNTS
nsp1_entamoeba                      NNTTGTGSNPFGNFTTSNSTTTTGTTTTTGNNTTTGTTTTTGTTTTTGTT
nup62_ostreococcus                  --------------------------------------------------
nup62_leishmania                    AAAAASGGFSFGGATPSPAAGPAAASAAGGFGVTSATPAPAAAPAAAPST
nup62_Trypanosoma                   KAGAPAAFGGFGATPPASGSNPSAAPTPFAGFGAGATAPTNPASTNATAG
nup62_cmerolae                      ASATGIVISNGSDAAAPSPAQDVSQKHTSAAASQALPKASEQASRAEQAL
nsp1_toxoplasma                     EKQATAKGTEAPAASAAPAEGTKATGGATGLLGSSSLFGDTKAASAASST
nup62_cryptosporidiumH              NLSTSTTTSLFGSSSKPENNNTS-------------------LSLLGGTT
nup62_yarrowia_                     DSDSDSDDDAIDITKGPSFTLAAPPTTTNSAFSFSKPQSEVKSTGPSFTF
nup62_Ecuni                         GPGNQQASNLFGNTSSVTVP-------------------TAETQNVSSSF
                                                                                      

nsp1_phaeodactylum                  TGSDGKAASNPEGG------------------------------ASTSGF
nup62_tpseudo                       PTMD----------------------------------------AVTPGF
nsp1_phytophthora                   TSTTT---------------------------------------TSTGGF
nup62_ustilago                      ATAATTAPSTSTSTNA------------------------PTAAPATGGF
nup62_cryptococcus_neoformans       GKAPEAPKAGGFSFG------GLGAKTDGD------------KDKAPAAP
nup62_magnaporthe                   TAAASKPS-------------LFGSGATAP------------ATTTAAAA
nup62_gibberella                    PAATTTAGG------------LFGAAASSQ------------ATGSAATT
nup62_neurospora                    PSSSTTTSG------------LFGAATTKP------------ATTTAATT
nup62_aspergillus                   GSLFSKPA---------------ETATTQA------------PSTSAEAT
nup62_celegans                      GASSTTTPASTAPTGG-----LFGAATTTAPAAAAPTGGLFGAATTTAPA
nup62_monosiga                      GAKPATS---AAPATG-----GFGAAKP---------------ATTAAPA
nup62_dictyostelium                 GSSTT-------PSTTTTSGGLFGSSATPSTTSSGG----LFGATTTSAT
nsp1_naegleria                      SFDNKRPSDEGGPNKKRSAGSDISTSGNTTTTGTTGGGFTLNTGSTTTPS
nup62_xenopus                       PSAGT-LGFSLKAPG------------------AAPGASTTSTTTTTTTT
nup62_mouse                         PSAGT-LGFSLKAPG------------------AAPGASTTSTTTTTTTT
nup62_rattus                        PTAGT-LGFSLKAPG------------------AAPGASTTSTTTTTTTT
nup62_homo                          PTAGT-QGFSLKAPG------------------AASGTSTTTSTAATATA
nup62_gallus                        PASSTSTGLSLGAPST-----------------GTTGLGTSGFGLKPPGT
nup62_tetraodon                     TAAAGGLAFTLKPLGT-----------------ATSAA-----AAAPATT
nup62_danio                         SAPAS---LSLKPLG-----------------------------AVPAIT
nup62_ciona                         ASSSTSSGFKLGG--------------------------------GLSLG
nup62_anopheles                     AAAAP-----------------------------------------LSLA
nup62_drosophila                    AIAST-----------------------------------------QGAA
nup62_apis                          GFSLN-----------------------------------------QTAA
nsp1_populus                        HYCS----------------------------------------------
nup62_arabidopsis                   GFAVPKTSTPASSSQP--------------------------QTTSPAFS
nup62_oryza                         FWCS----------------------------------------------
nup62_physcomitrella                LSLLAKTSAASTPAVS--------------------------ATTTPSTG
nsp1_volvox                         ASAPASSAAFAFPSAA--------------------------GATAPAAG
nsp1_S_kud                          --------------------------------------------------
nup62_scerevisiae                   GTKSNEKKDSGSSKPA-------------------------FSFGAKPDE
nsp1_S_mik                          --------------------------------------------------
nsp1_S_cast                         G-KKPEEKANATSAPT-------------------------FSLAKKADE
nup62_candidaG                      GSKSDKK--DEPPKPA-------------------------FSLGTKTDK
nup62_kluyveromyces                 GSNTSEN--KADPSPA-------------------------FSLGAKPTD
nup62_debaryomyces                  GAKKDEDKKDDKPASG-------------------------FSFGAKKDE
nup62_pichia                        GAKDNEGKSDKATSSG-------------------------FSFGKQKDD
nup62_candidaA                      GAKKDEDK--AASGGG-------------------------FTFGAKKDD
nup62_trichomonas                   GKTTG---------------------------------------------
nup62_spombe                        KPTENTSTTATSAPPLS--------------------------NNTKPAE
nsp1_entamoeba                      TTTGSNPFGNFNTNNT-------------------------TSNASTTPT
nup62_ostreococcus                  --------------------------------------------------
nup62_leishmania                    SGGFTFGGTGAAAASS---------------------------DATTAAG
nup62_Trypanosoma                   AATTGGGPFSSITKPS----------------------------ETGGNA
nup62_cmerolae                      PVGSANAAVAGHAAANRSLPFDSTRYGGFGSTQPNAAETGAGNTTPASLR
nsp1_toxoplasma                     GATTSLFGAAAAPAAG-------------------------GATGTKPAG
nup62_cryptosporidiumH              LSSSS----------------------------------------TTPNL
nup62_yarrowia_                     DKKVSSGPFNFKSETKTE---------------------EKKEDKPEEKK
nup62_Ecuni                         ASTPG--------------------------------------AQLKGDG
                                                                                      

nsp1_phaeodactylum                  SFGGATA------APAPVAAASTPQPEAKSSS------------------
nup62_tpseudo                       SS-----------------------PHAT---------------------
nsp1_phytophthora                   SFGG---------AKPTTSTAAESKTETTPPT------------------
nup62_ustilago                      SFGKAATNTTAAPAASGAPTAASSQAAAKPAG------------------
nup62_cryptococcus_neoformans       TPAAPAAGGLFGAKPADAGQSSTAAPSASGGL------------------
nup62_magnaporthe                   TPSLFGS--AAAPAASTATSADSTGLGGLKPA------------------
nup62_gibberella                    TAATGASTTTSAPASSSAPASASS-LFGAKPA------------------
nup62_neurospora                    TAG--------GSTTATAGTTSSLFGGGAKPA------------------
nup62_aspergillus                   TIG---------TGAKPALTATSG------PT------------------
nup62_celegans                      TVGPTGGLFGAATTTTPATAATLGQTPSTVSA------------------
nup62_monosiga                      TGG--------------FATPTSGAAKPGALT------------------
nup62_dictyostelium                 TTTTTPTTTSGGLFGTSSTTTTTTTPAAVAAT------------------
nsp1_naegleria                      STQPTTGTTGAGGFNFTAGSDTSKKPTLPSLD------------------
nup62_xenopus                       TTTAAAAAASTTTTGFALSLKPLVSAGPSS--------------------
nup62_mouse                         TTTAAAAAASTTTTGFALSLKPLVSAGPSS--------------------
nup62_rattus                        TTTAS-TSSSTTTTGFALSLKPLVPAGPSS--------------------
nup62_homo                          TTTSS-----SSTTGFALNLKPLAPAGIPSNT------------------
nup62_gallus                        TAAATSTATSTSASSFALNLKPLTTTGTIG--------------------
nup62_tetraodon                     SAAAP----TASSTGFTLGLKPASAT------------------------
nup62_danio                         TAAAS----TGATTGFSLGLKTAASTA-----------------------
nup62_ciona                         GAAAT------TSSSLGGGIKLPGAT------------------------
nup62_anopheles                     STAGT------SVG-LAASLT-----------------------------
nup62_drosophila                    PAPTL------STGGAFANLT-----------------------------
nup62_apis                          TTSLT------STQ---ASLG-----------------------------
nsp1_populus                        --------------------------DIIAWT------------------
nup62_arabidopsis                   FSLPS----STSTTAPATSSATTTQTTLVVPS------------------
nup62_oryza                         ------------------------------PT------------------
nup62_physcomitrella                FGMGTGLGWSNLSAGPAAATTPAATTTAATST------------------
nsp1_volvox                         TAAAS-----------AAGTAPAGTAGALVPA------------------
nsp1_S_kud                          --------------------------------------------------
nup62_scerevisiae                   KKNDEVS---KPAFSFGAKANEKKESDESKSAFSFGSKPTGKEEGDGAKA
nsp1_S_mik                          --------------------------------------------------
nsp1_S_cast                         K-DSTTA---APAFSFGKKSEEKDSAAKDTS----------------TKT
nup62_candidaG                      TEISES----KPGFSFGAKTDKPSTTTDVNKT---------------ETP
nup62_kluyveromyces                 SKSSDTKDDSKPAFSFGSKPADSRTSDTKVD----------------SKP
nup62_debaryomyces                  DKKDDKP--TTG-LSFGAKKDEDKKDDKPAS-------------------
nup62_pichia                        NKTSEKS--TTGGFSFGTKKDEEKKDSAPAGP----------------SG
nup62_candidaA                      DK--DKP--ASGGFSFGQKSD-DKKEDKSGS-------------------
nup62_trichomonas                   -------------TGLGGGLG-----------------------------
nup62_spombe                        GANQTSSGFSFGKPATDTTTSTSKTGPLFGNK------------------
nsp1_entamoeba                      TGSNPFGNFTTSNTTPTTGTTTTTGSNPFG--------------------
nup62_ostreococcus                  --------------------------------------------------
nup62_leishmania                    ATVPSAVTGSPPAAATGASTTPITADATSSAKR-----------------
nup62_Trypanosoma                   PPATAGAGGAGLGPSLGAGVTGGNQSAG----------------------
nup62_cmerolae                      TANEQQQQQQQQRESTDTQVKSESRDLKQAGPVNREPQVSLFTSPGAATG
nsp1_toxoplasma                     DSASSSSVSAPFGAGLGASSTANSGSSGNAAAG-------------GLFG
nup62_cryptosporidiumH              SISNS---------------------------------------------
nup62_yarrowia_                     EDKSENKKDFTWNPSQGVVFGSNKTEESADKP------------------
nup62_Ecuni                         TFSSSAPLSGSQSLPQASEPKDASPSGRKP--------------------
                                                                                      

nsp1_phaeodactylum                  FSFGGSTPAPVS-----------------------TPTPATPKDPVTPAP
nup62_tpseudo                       -TVGASSSTTTS-----------------------TIPSSKPQ-------
nsp1_phytophthora                   VAFGTSTAASSA-----------------------TGSTPTATSTATSTA
nup62_ustilago                      GFSFGSAAATAS-----------------------QPASCSTNGAAQTTS
nup62_cryptococcus_neoformans       FGANPNTTAAAS-----------------------TTTPAVPTAPIASAP
nup62_magnaporthe                   TAADATKSTTGT-----------------------AGQPAAS-----ALN
nup62_gibberella                    T--DASKDASKD-----------------------AAKPATTSTTPGPLG
nup62_neurospora                    DT-TTSKTTTNN-----------------------TTTAAGTTSTTGNLA
nup62_aspergillus                   TTATAATSGTSG-----------------------TTTAGGP-----ALG
nup62_celegans                      TPSLPTTTSTTS-----------------------TLPKPAEATPTLGLG
nup62_monosiga                      VPGLSTNTTATG-----------------------AATEAAPTASSLPLG
nup62_dictyostelium                 SSNPLTTSMLGG-----------------------SSTTPNPVSASLNNS
nsp1_naegleria                      TTNSTTTATTG------------------------ATTTAQPTTATTTQP
nup62_xenopus                       -VAATALPVSST-----------------------AAGTATG--------
nup62_mouse                         -VAATALPASST-----------------------AAGTATG--------
nup62_rattus                        -VAATALPASST-----------------------AVGTTTG--------
nup62_homo                          AAAVTAPPGPGA-----------------------AAGAAAS--------
nup62_gallus                        --AVTSTAAITT-----------------------TTPSAP---------
nup62_tetraodon                     ----STTAAAAT-----------------------LTAAAAP--------
nup62_danio                         --LASTTATSTT-----------------------VVTASTA--------
nup62_ciona                         ---AATTTTTAT-----------------------AAVVAET--------
nup62_anopheles                     -----TNTQTTQ-----------------------SAAVAAN--------
nup62_drosophila                    -----TETKTTD-----------------------SSAVSTA--------
nup62_apis                          -----TTTTTVS-----------------------SSAVQPA--------
nsp1_populus                        SSSVSTALT--------------------------ATPKLPS--------
nup62_arabidopsis                   SSGTSTAVAPVA-----------------------GSPKLPS--------
nup62_oryza                         TTAITPVAS--------------------------QAPKLPS--------
nup62_physcomitrella                TTSTSTAATSTAGTSEALTSTPA------------RTPKPPS--------
nsp1_volvox                         GAAAAAAPASAA-----------------------TQPLLPV--------
nsp1_S_kud                          --------------------------------------------------
nup62_scerevisiae                   AISFGAKPEEQKSSDTSKPAFTFGAQKDNEKKTEESSTGKSTADVKSSDS
nsp1_S_mik                          ---------------------------------MDSSATKTTTDANSSDN
nsp1_S_cast                         GFSFGNKADEKKPEGTT------------LKKEDIKSNVSEKTFENSTKT
nup62_candidaG                      KAGFSLKSDSKADDKSKNFSFGTSKDGKNTSETDKTESAKSNLGTEASSQ
nup62_kluyveromyces                 AFSFGSKPAETTASKDTKTEAPSFSLG--GLKPDTTKETTESAKQETTTG
nup62_debaryomyces                  GFSFGAKKGDDKKDEK---------------------SLATTTASTTKQE
nup62_pichia                        GFSLGAKKSDETTDAKK---------------TEVTGSTATSTTATTTID
nup62_candidaA                      GNATSAT------------------------------TASTATTTTTTAQ
nup62_trichomonas                   --GLGKKD---------------------------AQPIEIP--------
nup62_spombe                        PADPSAKPGATAS----------------------TTPSEPPP-------
nsp1_entamoeba                      NFTNTTTSSATTPN---------------------TTGTNTSNPFG----
nup62_ostreococcus                  --------------------------------------------------
nup62_leishmania                    --AENAPPLPTA-----------------------AATAASPS-------
nup62_Trypanosoma                   --ATGTVGAGDP-----------------------TAISGKQAS------
nup62_cmerolae                      TTPSASVAGAGNGAFRSASQANASAGRPETKQPTQTAASAAATTQPTRAA
nsp1_toxoplasma                     AAAAGSAKAPEKLQG--------------------ASGPAGATASGATTA
nup62_cryptosporidiumH              ----STSPSPSP-----------------------SPSLETT--------
nup62_yarrowia_                     AFSFGSTSSAKP----------------------FTFGAKADD-------
nup62_Ecuni                         ----RISASVFN-----------------------HPVGEKS--------
                                                                                      

nsp1_phaeodactylum                  VPTPGQTAAPAPTIT-----------------------------APSTEP
nup62_tpseudo                       ----------------------------------------------MIEP
nsp1_phytophthora                   ITAP----------------------------------------VTETDK
nup62_ustilago                      GVASGVAVPRNGAAP-----------------------------AIGAVA
nup62_cryptococcus_neoformans       ANVEKPSEPVPN--------------------------------------
nup62_magnaporthe                   TSTMG-PTSSLP--------------------------------------
nup62_gibberella                    ASTTG-PTSQMA--------------------------------------
nup62_neurospora                    STTTG-PTSTLP--------------------------------------
nup62_aspergillus                   ASTAGPPPPAQS--------------------------------------
nup62_celegans                      LGLTSTPLAKGTGWTTSGLKGAATTSAGLKIGASGSDTLSEEEIKAGLGG
nup62_monosiga                      --------------------------------------------------
nup62_dictyostelium                 DPIGINE-------------------------------------------
nsp1_naegleria                      KPITTTTPQIDT--------------------------------------
nup62_xenopus                       --------------------------------------------------
nup62_mouse                         --------------------------------------------------
nup62_rattus                        --------------------------------------------------
nup62_homo                          --------------------------------------------------
nup62_gallus                        --------------------------------------------------
nup62_tetraodon                     --------------------------------------------------
nup62_danio                         --------------------------------------------------
nup62_ciona                         --------------------------------------------------
nup62_anopheles                     --------------------------------------------------
nup62_drosophila                    --------------------------------------------------
nup62_apis                          --------------------------------------------------
nsp1_populus                        --------------------------------------------------
nup62_arabidopsis                   --------------------------------------------------
nup62_oryza                         --------------------------------------------------
nup62_physcomitrella                --------------------------------------------------
nsp1_volvox                         --------------------------------------------------
nsp1_S_kud                          --------------------------------------------------
nup62_scerevisiae                   LKLNSKPVELKP--------------------------------------
nsp1_S_mik                          LKLNAKPVELKP--------------------------------------
nsp1_S_cast                         GGLDTKPVELKP--------------------------------------
nup62_candidaG                      QKLESKPVEVKP--------------------------------------
nup62_kluyveromyces                 TKTSTKPVTIEP--------------------------------------
nup62_debaryomyces                  PNLKPTKIEPQA--------------------------------------
nup62_pichia                        PSLKPTKIQPIE--------------------------------------
nup62_candidaA                      PNLKPTKIEPIP--------------------------------------
nup62_trichomonas                   --------------------------------------------------
nup62_spombe                        --------------------------------------------------
nsp1_entamoeba                      --------------------------------------------------
nup62_ostreococcus                  --------------------------------------------------
nup62_leishmania                    --------------------------------------------------
nup62_Trypanosoma                   --------------------------------------------------
nup62_cmerolae                      QAAPNWGPVRMP--------------------------------------
nsp1_toxoplasma                     ETLPPPQQ-----------------------------------------V
nup62_cryptosporidiumH              --------------------------------------------------
nup62_yarrowia_                     --------------------------------------------------
nup62_Ecuni                         --------------------------------------------------
                                                                                      

nsp1_phaeodactylum                  VKLEYQTLTVEETLNVFQKELEKDALAYVAEALRVAEYDAILRDSQRDMA
nup62_tpseudo                       PPIEYQSLTIEQILNRFQSELETDTISFLQEAQRISQYDATLRDTQHSLS
nsp1_phytophthora                   PPAEYMGRTIEDIINAWSEQLERNADTFTTEAVKVSKWDSDLMDSQRKLG
nup62_ustilago                      TPSLLRGKSMDEILNRWSVSLDSSIKEFSRQAAEVAAWDKVLLKGGDEIS
nup62_cryptococcus_neoformans       ---LLRGKALDDIVEGWNKDLEEQVKEFERQAGEVREWDKILVRNGNQIT
nup62_magnaporthe                   ---RLKNKTMDEIMTRWATDLNKYQKEFKDQASKVAAWDRLLVENGEKIQ
nup62_gibberella                    ---RLKNKTMEDIVTRWASDLSKYQKEFKEQATTVSKWDRSLVDNGEKIQ
nup62_neurospora                    ---RLKNKTMDEIITRWATDLSKYQKEFKSQAAKVAEWDRLLVENGEKIQ
nup62_aspergillus                   ---RLKNKTMDEIITRWATDLTKYQKEFREQAEKVAEWDRMIVENGSRVQ
nup62_celegans                      NDTKAFFTALQEVVNSYHSEIAKQERVFHNKMLELNAYDRELITLEPKVL
nup62_monosiga                      ---DITYKELEKLINKWQKDLHEQQKIFYEKAQSIQAQDYKIVKNSERIE
nup62_dictyostelium                 ------SKLLEQLLNEWVSEIENQTKNFYDQAKTIFVWDQRIMDNSQKLG
nsp1_naegleria                      SQTLLGNSTVEEIINKWNTDLSTDIKDFHKAANLVSKWDKDIMENESKLI
nup62_xenopus                       --PAMTYAQLESLINKWSLELEDQERHFLQQATQVNAWDRTLIENGEKIT
nup62_mouse                         --PAMTYAQLESLINKWSLELEDQERHFLQQATQVNAWDRTLIENGEKIT
nup62_rattus                        --PAMTYAQLESLINKWSLELEDQERHFLQQATQVNAWDRTLIENGEKIT
nup62_homo                          --SAMTYAQLESLINKWSLELEDQERHFLQQATQVNAWDRTLIENGEKIT
nup62_gallus                        --PVMTYAQLESLINKWSLELEDQEKHFLHQATQVNAWDRTLIENGEKIT
nup62_tetraodon                     --PVMTYVQLEGLINKWSLELEDQERHFLQQATQVNAWDRMLVENGEKIT
nup62_danio                         --PVMSYAQLEALINKWSSELEDQERHFLQQATQVNAWDRMLVENGEKIT
nup62_ciona                         --PSLRYKDLETRINKWTNELEQQEQLFLTQATQVNAWDKLLIDNGEKIT
nup62_anopheles                     --QQLKFFQLEEFINKWTLELEEQEKLFTNQATQVNAWDNMLLANGEKIV
nup62_drosophila                    --SQLSYHQLEEHINKWTLEFEEQEKVFTEQATQINAWDKLLISNNGKIV
nup62_apis                          --SITSF---EESINKWTLELEEQEKVFVNQAAQVNDWDKLLINNGEKIV
nsp1_populus                        ---EITGKTVEEIIKEWNSELQERTGKFRKQATAIAEWDKRILQNRDVLL
nup62_arabidopsis                   ---EITGKTVEEIIKEWNTELQERTGRFRKQANAIAEWDKRILQNRDVLL
nup62_oryza                         ---EIVGKNVEQIIRDWNNELQDRTAKFRKHATAISEWDRRILQNRTVLI
nup62_physcomitrella                ---EIVGKTVEEIIKEWTHELQERTSKFRKQAEALGEWDRRIIGNRNLLI
nsp1_volvox                         ---SLKGKNIEEIINEWNAELEEQVAAFNKHAASLSAWDRTILHNRSCLL
nsp1_S_kud                          --------------------------------------------------
nup62_scerevisiae                   --VSLDNKTLDDLVTKWTNQLTESASHFEQYTKKINSWDQVLVKGGEQIS
nsp1_S_mik                          --VSLDNKTLDDLVTKWTNQVTESASHFEQYTKKINSWDQVLVKGGEQIS
nsp1_S_cast                         --VSLDNKTLDDLITKWTNDLTKAAVHFDEYSKKINSWDQMLVKGGEQVS
nup62_candidaG                      --VSLDNKTLDDLVTKWTNQLSSASKHFDQYSKRITDWDRILVDGGKQIS
nup62_kluyveromyces                 --VSLDNKTLDDLVSKWTSQLSGTADHFESYAKKINQWDKVLMQGGEQIS
nup62_debaryomyces                  --VSIDNKTMDDLIIKWSKQLSTTSNIFESYTSKVKQWDQHLVKSGDEIS
nup62_pichia                        --VSIDNKTLDELIIKWSKQLAGTSKIFNTYTDKVREWDQQLVVSGDEIL
nup62_candidaA                      --VSIDNKTLDDLIVKWSKQLTTTTKVFDSYTTKVKEWDQKLVESGDDIT
nup62_trichomonas                   --PELKGKTVKQVLEQFEKQLEEQVRQFQNQARQVARWDREIFECLSLMQ
nup62_spombe                        --SSIKHKTLQEILNKWSTDLTTQTEVFNKLCDQVSDWDRTLVDNGALIS
nsp1_entamoeba                      ---NFTSSTTNTTTTNGSGNPFGTNNLLNSSTTGIQTNGNQPTTN--DIQ
nup62_ostreococcus                  ----MSSCVIESAVRRWVDTLKHTEERFAVQSTQISAVDAVLSRQRKIIG
nup62_leishmania                    --QEFDGKSLAAVLRKLDVDISLDQRHFADLARHVVARDRQIMARGRELA
nup62_Trypanosoma                   --LELRGKMLSTILAQFDKAFSKDYRDFSELSQLMMLRDRQIIERGNEIL
nup62_cmerolae                      --SAIEDKNVGEITVFFRDTISRLVEQFHRQAQQVARLDRQVIEQQERLV
nsp1_toxoplasma                     ALETLQHERVEEVLAKWEKRLQRRVRRFNEVAEEVGSVEKAMIEESKKLH
nup62_cryptosporidiumH              --ISHQHERVEDVIKSWESRLAKQVKLFNKASSDVLEVDKAIITYTTKLY
nup62_yarrowia_                     --AEDKPKPAFSFGSKSAESSDKPAFSFGAKPAESASSDKPSFSFGTPAF
nup62_Ecuni                         --VSFIQMTLGEIIQQQARKLEENIKVFKEKAREVFEQDERIIRSLNNYK
                                                                                      

nsp1_phaeodactylum                  KLAQQTQRCLVQQEEVERVLTGIAAYQTELDGTLETIETHVDELFQ----
nup62_tpseudo                       ELTNMVSRLMLHQSEVDTQLQGIGSYQRELGTTLDQLERNVDELFA----
nsp1_phytophthora                   DIAGDVRRIQVAQNELDSNLDTIFAYQMELKSTLEQLEKSVDKMYE----
nup62_ustilago                      ALVSALGAAEEKQAGIERTLDYLESSQSDLTSLVTDYEAQIESLLPG---
nup62_cryptococcus_neoformans       ALRRQVLEAQQTQAAVDEPLNYFEAQQNQLESMLDVYEKEIAKMSND---
nup62_magnaporthe                   KLYLETYEAERASNEIERQLQSVESQQDELASWLDRYEQEVNDMFSR-QV
nup62_gibberella                    KLYLDTFEAERASHEIERQLAAVESQQDELEAWLDRYESEVQDMFAK-QL
nup62_neurospora                    KLYTSTYEAEKASNEIERQLSGVESQQDELTAWLDQYEAQLEELFKKQQL
nup62_aspergillus                   KLYGSTVDAERATQEIERQLASVEGQQDELSSWLDRYEREVDEMMSK-QV
nup62_celegans                      GLYNEMDDLSGSCKKLHFNVASMTSVLNDIEQNVVELENKLSLPEWHTLD
nup62_monosiga                      DLYEEVNRVVKAQSVLEKTLQKAQQDQSEMGTLLDELES--HLPDFGDVT
nup62_dictyostelium                 KLMDVVVKLNSQQNALNQCIDVVRDQQALLERSLNALDSKIKSSP----K
nsp1_naegleria                      GLNDQVNRITAEQSELKGQLDMIDSQQNNLENIIKGLEDYIEKNQSIYDS
nup62_xenopus                       SLHREVEKVKLDQKRLDQELDFILSQQKELEDLLSPLEESVKEQS-----
nup62_mouse                         SLHREVEKVKLDQKRLDQELDFILSQQKELEDLLSPLEESVKEQS-----
nup62_rattus                        SLHREVEKVKLDQKRLDQELDFILSQQKELEDLLSPLEESVKEQS-----
nup62_homo                          SLHREVEKVKLDQKRLDQELDFILSQQKELEDLLSPLEELVKEQS-----
nup62_gallus                        SLHREVEKVKLDQKRLDQELDFILSQQKELEDLLTPLEESVKEQS-----
nup62_tetraodon                     ALHKEMEKVKLDQRRLNQELDFILSQQKELEDLLCPLEESVKEQS-----
nup62_danio                         ALHKDMEKVKLDQRRLDQELDFILSQQKELEDLLSPLEESVKEQS-----
nup62_ciona                         NLNSEFEKVKCDQDRLDQEIDFIRTQQQELEDLLLPLEEKTRQQVSS---
nup62_anopheles                     ALNEAVMKVKAEQNAMEQELEFITAQHTELEECIVPLEQELSRIG-----
nup62_drosophila                    ELNDAVKKVKTDQQVLDQELEFIATQQKELEDSLGPLEKEFVNLP-----
nup62_apis                          ALNEEVERVKIEQQQLEHELDYVVGQQKELQDCLVELEKGLSTLS-----
nsp1_populus                        RLEIEVAKVVETQANLERKLELIETHQQEVDKALQSIEEEAERIYK----
nup62_arabidopsis                   RLEIEVAKVVETQSSLERQLELIETHQQEVDKALQSMEEEAERIYN----
nup62_oryza                         RLEAEVAKVVETQTSLERQLELIETHQKEVDKALQSMEEEAERVFQ----
nup62_physcomitrella                KLESEVATVVESQHSLERQLELIETHQQEVEKSLESMEEEAEKLYR----
nsp1_volvox                         GVEEELGVVAAGQDALDRKLTMLETHHKEVHDALSSIEAEAERMCL----
nsp1_S_kud                          -------MAEHSQNKINQSLQYIERQQDELENFLDNFETKTEALLFDVVS
nup62_scerevisiae                   QLYSDAVMAEHSQNKIDQSLQYIERQQDELENFLDNFETKTEALLSDVVS
nsp1_S_mik                          QLYSDAVMAEHSQNKIDQSLQYIERQQDELENFLDNFETKTEALLSDVVS
nsp1_S_cast                         QLYSDTLATEQTQNRIDQSLQYIERQQDELEIFLDNYERKADTLLSDILS
nup62_candidaG                      QLYTEAVNAEQAQNKIDQSLQYIERQQEELETFLDNYESRTEALLSDILP
nup62_kluyveromyces                 RLYSDTLTAEQSQNRVDQSLSYIERQQSELEYFLDSYEQKAEDLLSEVLS
nup62_debaryomyces                  KLHQDTLEAESLQNKIDQHLLFVENQQDELDQILDNYEAQADILLNNIEL
nup62_pichia                        RLNQDSIEAEALQSKIDQHLLFVESQQNELEKVLDNYEQQADILLNNIEL
nup62_candidaA                      KLNQESLEAETLQSKINQQLLFVENQQDELEKILDNYEQQADILLNNMEL
nup62_trichomonas                   HLESQINTVEGAQKELAQTTKSLLDEQTEFIKTLTDEKEKIQIPES----
nup62_spombe                        KLYTETVEAEQMSNRIDDGLEYVSSSQQELFKLLDSYETQLETFDGR---
nsp1_entamoeba                      SSIQKEAELLFSRAKTLGLDDCIEEWNKDLQSDAKRFQEISEKIKAQ---
nup62_ostreococcus                  SVQTELCGLSATQHRMKFQLELLENHQYEIEAALTSLEGDAHELLSCG--
nup62_leishmania                    EVQSVVKDALTAAKSAEATLAECKQRQTALSEYLQSLEDKIQPYYAQWEQ
nup62_Trypanosoma                   SHSSHLEEAIANADVTRQTLIELKNKQAAIGTMLQRFEDAVQPIFAQVR-
nup62_cmerolae                      QLLQETEHTESLMQHMEKELDFILQQQSELHKALTTIEEQVRGTLSLASA
nsp1_toxoplasma                     ALREEQIKIEKRQTYICDFIDGLERQQRDLLTLLASVEASVLRQIPQDNG
nup62_cryptosporidiumH              SIRADQQEIRMRQENMDNRIDQIAQQQNSLSNTLKIIEESFSKKLEGSSS
nup62_yarrowia_                     GAKTESSSDKPAFGVSSGNLFKGDTKGETKPAAASSTESGEPDDTPKTVT
nup62_Ecuni                         LIRNRIEEEERVIAETEENVEFFER-------WLCNFQEEVPPSAG----
                                                                         .            

nsp1_phaeodactylum                  ----------------------------------------AQGALATVDA
nup62_tpseudo                       ----------------------------------------AQSGISIQDA
nsp1_phytophthora                   ----------------------------------------SQDQMP-VAA
nup62_ustilago                      ----------------------------------------LTSQINLTSA
nup62_cryptococcus_neoformans       STRPL--------------------------------AAKMP-------A
nup62_magnaporthe                   GKD----------------------------------EQLAG-------P
nup62_gibberella                    GPG----------------------------------EQLAG-------P
nup62_neurospora                    GSGGE--------------------------------SKAAGGVGDGLGP
nup62_aspergillus                   GPG----------------------------------ESLQG-------P
nup62_celegans                      YKFPL--------------------------------DSRFAS-----RH
nup62_monosiga                      SDRPV--------------------------------DR-----------
nup62_dictyostelium                 DNET--------------------------------------------TA
nsp1_naegleria                      SKRS--------------------------------------------QS
nup62_xenopus                       ------------------------------------------GTIYLQHA
nup62_mouse                         ------------------------------------------GTIYLQHA
nup62_rattus                        ------------------------------------------GTIYLQHA
nup62_homo                          ------------------------------------------GTIYLQHA
nup62_gallus                        ------------------------------------------GTIYLQHA
nup62_tetraodon                     ------------------------------------------GTIYMQNA
nup62_danio                         ------------------------------------------GTIYMQNA
nup62_ciona                         ----------------------------------------LAGAVHTHHA
nup62_anopheles                     ------------------------------------------------QI
nup62_drosophila                    ------------------------------------------------RV
nup62_apis                          ------------------------------------------------VS
nsp1_populus                        ---------------------------------------DERGSLLDDEA
nup62_arabidopsis                   ---------------------------------------DERKSLLDDEA
nup62_oryza                         ---------------------------------------DERLLLREDEA
nup62_physcomitrella                ---------------------------------------DERPSLLEDEA
nsp1_volvox                         ---------------------------------------AER--VLLDGD
nsp1_S_kud                          TSSG----------------------------------------ATANNN
nup62_scerevisiae                   TSSG----------------------------------------AAANNN
nsp1_S_mik                          TSSG----------------------------------------AAANNN
nsp1_S_cast                         TTAV----------------------------------------NTASNN
nup62_candidaG                      SNSG----------------------------------------VPGNNN
nup62_kluyveromyces                 SSNNN---------------------------------------NTSKTN
nup62_debaryomyces                  NNS----TNDSFNSG--LSNFSN----------GGSNGG-------LSVT
nup62_pichia                        NSSSNSITNHSADAGGSGSGADD----------GGSSAGNNGDSSTLSVT
nup62_candidaA                      NNNEVVNAPSSLIHAVDGSNKDTNSKDASASVSSSNPAASGGSSSSLSIT
nup62_trichomonas                   --------------------------------------------------
nup62_spombe                        ---------------------------------------------ATSAL
nsp1_entamoeba                      -------------------------------------------NESIMKA
nup62_ostreococcus                  ---------------------------------------------ADSSQ
nup62_leishmania                    LQQQVHS-------------------------------------ADPCSV
nup62_Trypanosoma                   --------------------------------------------PTFNSV
nup62_cmerolae                      GEQAWQ---------------------------------AEFAASLAGAV
nsp1_toxoplasma                     DPTG-------------------------------------AAGGDALAQ
nup62_cryptosporidiumH              INSFSNNNNNNNNSNNNNNNNNSNNINNSNTN------NMPRIGTTGGSF
nup62_yarrowia_                     DSDDLS-----------------------------------GQGPGEENE
nup62_Ecuni                         --------------------------------------------------
                                                                                      

nsp1_phaeodactylum                  DLERERAYSTAEAITTRFQTLHRSLQETALTLDDTRTRVLQG--------
nup62_tpseudo                       DIEREKAYERALEVDYKLEQMGNVLENVVSDLNAAQERVWSSSRGEET--
nsp1_phytophthora                   DIEREQTLQLSVDIDDQLNSMTTTLKETVEKLNKAQDDVADD--------
nup62_ustilago                      DVERERAFSLAETLNGQLDDVSKNLSAMIGELNSVNANAAGSSGDREKDE
nup62_cryptococcus_neoformans       DREREKAYTLAEDLNKQLDDLSRNLSQMIEQVNKISTSQSSLDA------
nup62_magnaporthe                   DQERERTYKLAERLTDRLDEMGKDLGKMIKEINEISGTISKGSK------
nup62_gibberella                    DQERERTYKLAEKLTQQLDEKSRDLSKMVKEINDISGTLNKGAK------
nup62_neurospora                    DQERERTYKLAEKLTDRLDEMGKDLAKMIKEINDMTGTLSKGSK------
nup62_aspergillus                   DQERERTYKLAEKLSERLDDMGRDLSSMIEEVNNASSTLSKTNK------
nup62_celegans                      DVQRVQIAQMMLNVDSQMKCADFDLDQITKSLNTMQSTVLKTKT------
nup62_monosiga                      --ERDQMFKSAETIQVQLRGMEEDVKEMVKSLNDASS-------------
nup62_dictyostelium                 DLERERIYSLATKIDDDIIKVENKLLGVVNKIN---QNQVKDDN------
nsp1_naegleria                      DREREETYKTAESINCQLDAMQQTLDEMVMQLN---KTFEQSVD------
nup62_xenopus                       DEEREKTYKLAENIDAQLKRMAQDLKDIIEHLN----MAGGPAD------
nup62_mouse                         DEEREKTYKLAENIDAQLKRMAQDLKDIIEHLN----MAGGPAD------
nup62_rattus                        DEEREKTYKLAENIDAQLKRMAQDLKDIIEHLN----MAGGPAD------
nup62_homo                          DEEREKTYKLAENIDAQLKRMAQDLKDIIEHLN----TSGAPAD------
nup62_gallus                        DEERERTYKLAENIDAQLKRMAQDLKDIIEHLN----TSGRPAD------
nup62_tetraodon                     DEERERTYKLAENVDAQLKRMSQDLKEIIEHLN----TSSGPAD------
nup62_danio                         DEERERTYKLAENVDAQLKRMSQDLKEIIEHLN----TSSGPAD------
nup62_ciona                         DVERERTYNLAENIDAQLKQMVQDLKEVIEHIN----ATSQPAD------
nup62_anopheles                     DLERGQTYSMAETLDSQLKQMYEDLKEVIEHLN----DANKYTD------
nup62_drosophila                    DMERSQTYLMVENLDTQLKQMSEDLKEIIDNLN----EANKGQD------
nup62_apis                          DPEREYTYRLAEDLDTQLKRMSEDLKEIIEHLN----QANRTQD------
nsp1_populus                        ASTRDAMYEQAEFIEREMEQMTEQIKSVIQTVNANQGGELDAID------
nup62_arabidopsis                   ASTRDAMYEQSELVERELEHMTEQIRSIIQSVNANQGGELEAID------
nup62_oryza                         ASARDTIHQPP----------------------PIQGAEFETAD------
nup62_physcomitrella                AATRDMMFEQAEFVERELERMGEQIKETIQNINAAQGGDLDIAE------
nsp1_volvox                         AAERDRLYARAEALSTALVRLGEDLGGVVADVNELSG--AASGD------
nsp1_S_kud                          DQKRQQAYKTAQTLDENLNSLSSNLSSLITEINNVSSTFNKTTNIDTNN-
nup62_scerevisiae                   DQKRQQAYKTAQTLDENLNSLSSNLSSLIVEINNVSNTFNKTTNIDINN-
nsp1_S_mik                          DQKRQQAYKTAQTLDENLNSLSSNLSSLITEINNVSNTFNKTANIDTNN-
nsp1_S_cast                         DQKRQQAYHTAETLDENLSALSSNLSSLINEINDVSNSFNKATSINLGN-
nup62_candidaG                      DQKRLQAYKTAESLDENLNALSANLSSLIDEVNDVSNTFNNVTSINLNN-
nup62_kluyveromyces                 DQKRQQAYHTVEMLDDNLNSLSLNLSSLITEINEVSETFNKATNSSFPN-
nup62_debaryomyces                  DKLREKAYHNAELLDERLDNMGDNLTTLINEINSVSDVFNKNLLNDISN-
nup62_pichia                        DKLREKAYHSAELLDERLDNLGDNLSTLISEINAVSEVFTKNSINEFALP
nup62_candidaA                      DKLRENAYHNAELLDERLDNLGANLGTLINEINSVSDVFNKNLINELAN-
nup62_trichomonas                   ADQRQRLYHLAFELSNNFISMENNLKSIVEQTD-----KSSTES------
nup62_spombe                        NVERERAFGVADDILSRLDRLGEDLGTVINQMN----DFSKPDD------
nsp1_entamoeba                      EKEIEELKKFVQQMSVVKDQMIDVVTQIEKQQIETETHIKEIQN------
nup62_ostreococcus                  LDKNDKLFYFAEGVSVQIKDVCGKIQAIHGTIDDQTSDQEGSNS------
nup62_leishmania                    DQQRAVTYDNVMALLEEVQGVEEKVGRAVRQHNHSRDELLGLSE------
nup62_Trypanosoma                   DEAREETYTAVINLFDEVETLKLRLQQCVRQHNGSVRHLRQSDD------
nup62_cmerolae                      EQEREKYHRIAEQAKQELDQVYQVIGQCIRELNHVQGASSGELGASTSSV
nsp1_toxoplasma                     RVQREWEAESGFHSSSEEELLSRRLRNIDEQLNDVGLALSEATER-----
nup62_cryptosporidiumH              SGSHDKPNQNMRISAARANALSSELQDIESQVETLMSQLNNLHER-----
nup62_yarrowia_                     DNVAEYRTKLYKLDDGKWDVCGVGQLRVLVDKDTKKARILMRAEQS----
nup62_Ecuni                         ----DELLTCIKEFERVCDKYNKTIETLKDEED-----------------
                                                                                      

nsp1_phaeodactylum                  ----------------------DVGQIVKILSQ--HQTSLTELETVGRRV
nup62_tpseudo                       -------------------KDEEVGKIIGVFNA--HHETLAYLESKARAV
nsp1_phytophthora                   --------------------NNPMVQIMKVLNV--HHNSLQWIEGSAGQI
nup62_ustilago                      S----------------LDRDGSIAHIVAILNA--HLGSLKWIDQSAGAL
nup62_cryptococcus_neoformans       -------------------STSSLTNRPGTPSASAADAASQMPDDPVSQL
nup62_magnaporthe                   -------------------PDDPLAQIVRVLNG--HLSQLQWIDTNASAL
nup62_gibberella                    -------------------PEDPLSQIVRVLNG--HLTQLQWIDANASSL
nup62_neurospora                    -------------------PDDPLSQIVRVLNG--HLHQLQWIDQNAADL
nup62_aspergillus                   -------------------ADEPISQIVRILNS--HLSQLQTIDMGTTEL
nup62_celegans                      -------------------ETPLEKTELIMKKQLQKLMDLSTQHDATRDK
nup62_monosiga                      --------------------RGSDETDPLVQISLVLTEHMSSLSEETRQQ
nup62_dictyostelium                 -------------------PKDLNQKVSKILND--HLNTLQWIDKSTNIL
nsp1_naegleria                      -------------------PHSDFTRIVQVMNN--HLACLQWIEQQASGL
nup62_xenopus                       -------------------TSDPLQQICKILNA--HMDSLQWVDQSSALL
nup62_mouse                         -------------------TSDPLQQICKILNA--HMDSLQWVDQSSALL
nup62_rattus                        -------------------TSDPLQQICKILNA--HMDSLQWVDQSSALL
nup62_homo                          -------------------TSDPLQQICKILNA--HMDSLQWIDQNSALL
nup62_gallus                        -------------------TSDPLQQICKILNA--HMDSLQWIDQNSALL
nup62_tetraodon                     -------------------SSDPLQQICKILNT--HMDSLQWIDQNSVLL
nup62_danio                         -------------------TADPLQQICKILNA--HMDSLQWVEQNSVLL
nup62_ciona                         -------------------AADPVNQISKILSA--HMDSLQWLDSNSGAL
nup62_anopheles                     -------------------PNDPLVQIGKILNA--HMNSLQWIESSSTAI
nup62_drosophila                    -------------------TTDPIIQIGKILNA--HMNSLQWIESQSTNI
nup62_apis                          -------------------SSDPIVQIGKILNA--HMNSLQWLDQQTTLL
nsp1_populus                        -------------------GMTPLDMVVRILNN--QLSSLMWIDEKAEEF
nup62_arabidopsis                   -------------------GMSPLDVVVRILNN--QLSSLMWIDEKAEEF
nup62_oryza                         -------------------SMTPFDVAVRILDN--QLRSLMWIDEKANEF
nup62_physcomitrella                -------------------GASPLDLVVRILNN--QLTSLLWIDEKAGEL
nsp1_volvox                         -------------------PSSALGAVVRILNN--QLLALGQVEGRVSSL
nsp1_S_kud                          --------------------EDENIQLIKILNS--HFDALRSLDDNSSSL
nup62_scerevisiae                   --------------------EDENIQLIKILNS--HFDALRSLDDNSTSL
nsp1_S_mik                          --------------------EDENIQLIKILNS--HFDALRSLDDSSSSL
nsp1_S_cast                         --------------------KDENSQLMKLLNS--HLDALKSLDDNSSLL
nup62_candidaG                      --------------------KDESAQLIKLLNV--HLDALKSLDNNALLL
nup62_kluyveromyces                 --------------------KEENAQLIQLLNS--HLDALKSLENNSQQL
nup62_debaryomyces                  ---TNDQNNETKQVK--QSQENPVEEIVKLLNL--HLENLKYIEKSEATL
nup62_pichia                        APANGSQNGSASESKSGNGDENPIEEIVKLLNL--HLDNLKYIEDTEEKL
nup62_candidaA                      --KADARDSTSKKDDIKPDENNPFEEIVRLLNL--HLENLKYIENAEEEL
nup62_trichomonas                   --------------------TTEVGKIEQIANC--HLDAMRWIEHQTSSL
nup62_spombe                        ----------------------SISEIVKVLNA--QLASLGWVENRIFQM
nsp1_entamoeba                      ------------------KHPGSSGTTKNVVQT--VIDTLDSLEGKYKEV
nup62_ostreococcus                  -----------------------LSRCVQTLNT--QLTRLKSLEGKLAQF
nup62_leishmania                    -----------------------IEGAMRLIDG--QLCALQCCSALASAL
nup62_Trypanosoma                   -----------------------LAKFVGLIDC--QLSAMEVCAAQASEL
nup62_cmerolae                      SN-----AAAGVFGYPAAYTDDEQVPLLTILNV--HLDTLELLSTQKNDL
nsp1_toxoplasma                     ------------------FQPGPLGTVAQVLGI--HQAALQASWRQASEL
nup62_cryptosporidiumH              ------------------IYPSPLNEIVKILNM--HQLTLQSIESEAQRL
nup62_yarrowia_                     ------------------GRVLLNCVVRKELTYSTTKSNVNIVDFDADSK
nup62_Ecuni                         -------------------------EVMCLVNEN--YNLITTIEEKLEIL
                                                                                      

nsp1_phaeodactylum                  ERDIAEVQKALQQH---------------------------------
nup62_tpseudo                       EADMMMVSQVLAKSGN-------------------------------
nsp1_phytophthora                   NSDIAQLSRKLQSSSI-------------------------------
nup62_ustilago                      RAKLDGLRRGQL-----------------------------------
nup62_cryptococcus_neoformans       SAILGAHLRALSSIDSSAGKLSTKVGELETKMGSSGSARGWG-LPRR
nup62_magnaporthe                   QAKVAAAQKSGNSTGGH--------GGDDGDATDSFYRSYMG---RR
nup62_gibberella                    QAKVAAAQKSSSNLGSHY-------AGSDNDAAESFYRSYMG---RR
nup62_neurospora                    QAKVAAAQKATSGMGAHQ-------GVNESDAAQSFYRSYRAGGVNR
nup62_aspergillus                   QTKVAAAQKAGQSMSARFGHGLSMSGAGSANAADDFYRSYMG---RR
nup62_celegans                      LNKLKDDHNLKTNNSSKA-----------------------------
nup62_monosiga                      LNQLDSAKQGYKAAIY-------------------------------
nup62_dictyostelium                 QESLKVIESTSLPETSRR-----------------------------
nsp1_naegleria                      DSDIQTSSNTLKRLQ--------------------------------
nup62_xenopus                       QRRVEEASRVCEGRRKEQERSLRIAFD--------------------
nup62_mouse                         QRRVEEASRVCEGRRKEQERSLRIAFD--------------------
nup62_rattus                        QRRVEEASRVCESRRKEQERSLRIAFD--------------------
nup62_homo                          QRKVEEVTKVCEGRRKEQERSFRITFD--------------------
nup62_gallus                        QRKVEEVTKVCESRRKEQERSFRITFD--------------------
nup62_tetraodon                     QRRVEEVSKLCDNQRKEQEKTFRLTFD--------------------
nup62_danio                         QRRVEEVSKLCESRSKEQEKSFRLNFQ--------------------
nup62_ciona                         QQKLNVLVKEVNAHKVEQESRFRLAFD--------------------
nup62_anopheles                     TNRLEEINKMHETLRKDNERSFRLTYYDQ------------------
nup62_drosophila                    SKKLEDIGKIQDSQKRD---IFRAPF---------------------
nup62_apis                          SQKIQQIEQMHKNFRQENERSFSLAYN--------------------
nsp1_populus                        SSRIQKLANQGSAADRQFLGLKF------------------------
nup62_arabidopsis                   SSRIQKIALQGSGGDRELMAPKHWMS---------------------
nup62_oryza                         SSRIQRLPNNSAAAERDSGMPRFWLS---------------------
nup62_physcomitrella                SGRMQSFADQGALLDKGHRGSRLRGA---------------------
nsp1_volvox                         EQEVQALAG-GEATSSAVSINSFRM----------------------
nsp1_S_kud                          EKKISSIKK--------------------------------------
nup62_scerevisiae                   EKQINSIKK--------------------------------------
nsp1_S_mik                          EKKISLIKK--------------------------------------
nsp1_S_cast                         EQKIKSFSK--------------------------------------
nup62_candidaG                      ENKIDSIQK--------------------------------------
nup62_kluyveromyces                 EGKLKTLTKSQK-----------------------------------
nup62_debaryomyces                  KEELSKINRTKKIQF--------------------------------
nup62_pichia                        KTKINKINNIKKTH---------------------------------
nup62_candidaA                      KSKLEKLNKTKKLNH--------------------------------
nup62_trichomonas                   EEKLDALTKKLQTIQ--------------------------------
nup62_spombe                        EEKLDTIKKKNSDVLF-------------------------------
nsp1_entamoeba                      KKQITNHNYAEVKEEKIKSVFKLFNY---------------------
nup62_ostreococcus                  SSLKPAETIL-------------------------------------
nup62_leishmania                    ELELDRLLGKAS-----------------------------------
nup62_Trypanosoma                   EREVDLLLGKSTIA---------------------------------
nup62_cmerolae                      EHRITELEKVLHTITADPRFSLPAARPQAALR---------------
nsp1_toxoplasma                     QQRMDALQRLTSDAKHGE-----------------------------
nup62_cryptosporidiumH              KEKITIAEDCLVRR---------------------------------
nup62_yarrowia_                     PIKYMARIKTAPEAEQLSAKIEEVK----------------------
nup62_Ecuni                         EKY--------------------------------------------
                                                                                   
