# Supplementary material for: Comparative Genomic Evidence for a Complete Nuclear Pore Complex in the Last Eukaryotic Common Ancestor
Source: PLoS One. 2010 Oct 8;5(10):e13241. doi: 10.1371/journal.pone.0013241 (PMC2951903; doi:10.1371/journal.pone.0013241)
Supplement: File S1 — Alignments and phylogenies. (2.39 MB ZIP) [file pone.0013241.s007.zip › Neumann_SI4/Neumann_nup_align/nup75-85new.aln]

CLUSTAL 2.0.12 multiple sequence alignment


nup85_ustil_UM04624.1               --------------------------------------------------
nup85_cryptococcus                  --------------------------------------------------
nup85_arabidopsis                   --------------------------------------------------
nup85_populus                       --------------------------------------------------
nup85_oryza_s                       --------------------------------------------------
nup85_physcomitrella                --------------------------------------------------
nup85_volvox                        --------------------------------------------------
nup85_chlamydomonas                 --------------------------------------------------
nup85_mus                           --------------------------------------------------
nup85_rattus                        --------------------------------------------------
nup85_homo                          --------------------------------------------------
nup85_gallus                        --------------------------------------------------
nup85_xenopus                       --------------------------------------------------
nup85_tetraodon                     --------------------------------------------------
nup85_danio                         --------------------------------------------------
nup85_ciona                         --------------------------------------------------
nup85_anopheles                     --------------------------------------------------
nup85_drosophila                    --------------------------------------------------
nup85_candi_G                       --------------------------------------------------
nup85_Sparad                        --------------------------------------------------
nup85_Scastel                       --------------------------------------------------
nup85_scerevisiae                   --------------------------------------------------
nup85_Smika                         --------------------------------------------------
nup85_S_kudria                      --------------------------------------------------
nup85_Sbayan                        --------------------------------------------------
nup85_kluyveromyces                 --------------------------------------------------
nup85_candi_A                       --------------------------------------------------
nup85_pichia                        --------------------------------------------------
nup85_debaryomyces                  --------------------------------------------------
nup85_magnaporthe                   ----MPGFHDDENLP----PSTPDRHGTSNFFNFSNPSTTPAGPPPSSAA
nup85_neurospora                    -------------------------------MTFSG-----RGTLISSTN
nup85_gibberella                    ---MAARFIVDSSPPGSPAPSTPPRGTGFSFLPEHPTTTPGGPPPPSSVA
nup85_apis                          --------------------------------------------------
nup85_aspergillus                   ----------------MSFPTFNFGGNNGLATPGKSRNIFGNGEPPSPSN
nup85_monosiga                      --------------------------------------------------
nup85_phytophthora                  --------------------------------------------------
nup85_ostreococcus                  --------------------------------------------------
nup85_dictyostelium                 --------MFSLNPQSNGNSNNLFGNVTLGNFSNNSNNLFGGSSTTSTNT
nup85_yarrow                        --------------------------------------------------
nup85_celegans                      --------------------------------------------------
nup85_spombe                        --------------------------------------------------
nup85_naegleria                     MGFLSTFQVRATKETQNDTPTTTTPPILVDMPSKPVNFVFNKPTDEPEKS
                                                                                      

nup85_ustil_UM04624.1               --------------------------------------------------
nup85_cryptococcus                  --------------------------------------------------
nup85_arabidopsis                   --------------------------------------------------
nup85_populus                       --------------------------------------------------
nup85_oryza_s                       --------------------------------------------------
nup85_physcomitrella                --------------------------------------------------
nup85_volvox                        --------------------------------------------------
nup85_chlamydomonas                 --------------------------------------------------
nup85_mus                           --------------------------------------------------
nup85_rattus                        --------------------------------------------------
nup85_homo                          --------------------------------------------------
nup85_gallus                        --------------------------------------------------
nup85_xenopus                       --------------------------------------------------
nup85_tetraodon                     --------------------------------------------------
nup85_danio                         --------------------------------------------------
nup85_ciona                         --------------------------------------------------
nup85_anopheles                     --------------------------------------------------
nup85_drosophila                    --------------------------------------------------
nup85_candi_G                       --------------------------------------------------
nup85_Sparad                        --------------------------------------------------
nup85_Scastel                       --------------------------------------------------
nup85_scerevisiae                   --------------------------------------------------
nup85_Smika                         --------------------------------------------------
nup85_S_kudria                      --------------------------------------------------
nup85_Sbayan                        --------------------------------------------------
nup85_kluyveromyces                 --------------------------------------------------
nup85_candi_A                       --------------------------------------------------
nup85_pichia                        --------------------------------------------------
nup85_debaryomyces                  --------------------------------------------------
nup85_magnaporthe                   SYTPAGAPSASYLGSSIMRGVTGQKPVNPIKFGNRSSGGIPKKNLLTR--
nup85_neurospora                    SFNPSGSPFAS----------TPQKPLFAQQRAQKRSG--------AP--
nup85_gibberella                    STTPAGAPSLSFMGSSFSHGMSNTKPLNLGVSNNTGSGRSLFGR--NS--
nup85_apis                          --------------------------------------------------
nup85_aspergillus                   SFTPQGPPPSTIYGGSQMSARSPANSNPIFNRSELLNDSIFGSSVDSPDF
nup85_monosiga                      --------------------------------------------------
nup85_phytophthora                  --------------------------------------------------
nup85_ostreococcus                  --------------------------------------------------
nup85_dictyostelium                 NNSNNLFGGSSTTNSNNLFGSGGSSTTNNNNFNSNFNNNNIKNENKIKNG
nup85_yarrow                        --------------------------------------------------
nup85_celegans                      --------------------------------------------------
nup85_spombe                        --------------------------------------------------
nup85_naegleria                     EDNLVEKDSSEGSSALEGTSSVKETKGGFSFTTPVTTKPNFGGTSSSGGF
                                                                                      

nup85_ustil_UM04624.1               --------------------------------------------------
nup85_cryptococcus                  --------------MDAERQDQTPVQTLYLKPEAYPRGGKEKWKATGRTI
nup85_arabidopsis                   --------MPGMSSESGG----GELVLFSTKEKTPVLYPLSYGLKSPVHR
nup85_populus                       --------MPDVAADSAASASAGELVPFVPDTEIAVVYPLHHGLKPPISR
nup85_oryza_s                       --------------------------------------------------
nup85_physcomitrella                --------MP--SFNGGDFVPYANSPVSAGGDGAPVVHTVHHSMAS-TPR
nup85_volvox                        ----------------------------MSGGEPTLEVPVSR-----GSR
nup85_chlamydomonas                 ----------------------------MSADGPTTSVPVAP-----GSR
nup85_mus                           ---------------------------MEEL-DCEPAVTWIPGVNSKKKQ
nup85_rattus                        ---------------------------MEEL-DCEPAVTWIPGVNSKKKQ
nup85_homo                          ---------------------------MEEL-DGEPTVTLIPGVNSKKNQ
nup85_gallus                        ---------------------------MEEP-DTEPPLTVVPGADPARTQ
nup85_xenopus                       ---------------------------MEEL-DVDPAETPIPGLGQQNRH
nup85_tetraodon                     ---------------------------MEEV-DVEPVITNLPAS--AGKH
nup85_danio                         ---------------------------MEEL-DVEPSTTLVPAAGVLQKH
nup85_ciona                         -----------------------MFNNDDDLSEQDRLTEMFVDVSHVGCC
nup85_anopheles                     --------------------------------------------------
nup85_drosophila                    --------------------------MSDSGVFAFELGDDLATRCGNTLT
nup85_candi_G                       ---------------MLND-------LVMDVD-LDFAD-GQSPMRTKKAN
nup85_Sparad                        ---------------MAVDD---SDRLLMDVDQLDFLDDGTAQVSDHKID
nup85_Scastel                       ---------------MAVDD---SDRLLMDVDQLDFLDDGTAQVSDHKID
nup85_scerevisiae                   ---------------MTIDD---SNRLLMDVDQFDFLDDGTAQLSNNKTD
nup85_Smika                         ---------------MTVDN---SDHLLMDVDQLDFLDDRTAQTSDYKTD
nup85_S_kudria                      ---------------MAAED---SELLLMDVDQLDFLDDGTVQKNDDMAD
nup85_Sbayan                        ---------------MTVDD---SDHLLMDANQMDFLDDETAQTGDHMAD
nup85_kluyveromyces                 ---------------MANDEFADTQDLLMDVDNLDFLD--EEGISNESDD
nup85_candi_A                       ---------------MPEYTN--FESKFDDIDMLEIPEDDDGENSIDNSI
nup85_pichia                        ---------------MSDN----FERNFDDIEMLEIPDDES---------
nup85_debaryomyces                  ---------------MGDQEPSTLSQKFDDIEMLEIPDDSA---------
nup85_magnaporthe                   -GTRSPLGRSVTSTKERQPSRLSRQVAMDDYEDEDEEDEDEEDEEDYEGE
nup85_neurospora                    -STRGPL----------QPSKLGQAVMYNDDEDEREPNQ-QETKANRSG-
nup85_gibberella                    -TTSNPLARSIRG---RQPSGLSRQFSVTEEEDEDQEQYVEEEMELPPHR
nup85_apis                          -----------------------------MDEIDNPPTVDIPNISKDHLI
nup85_aspergillus                   ASRTKQTAAAKRFTASESLFDVSRGPSFDESTNWGASNGFQPHMSGGLGA
nup85_monosiga                      ---------------------------MATTPVPFKHDALQPAGASPHYR
nup85_phytophthora                  --------------------------------------------------
nup85_ostreococcus                  ------------------------------MSDDALEDALRRAAPRGRAV
nup85_dictyostelium                 KKFYNFRWSPTGEILLYNTLNNFDNHNFDQKNGGSDTIRYEMNTTLSTIK
nup85_yarrow                        -------------------MFSAPPATINGADNYISPDPLTAREFGEAEM
nup85_celegans                      ---------------------------MTDVAREFGIAVSDSSTVFAFLT
nup85_spombe                        ---------------------------MESSDEVDLPVYHLQNAPIENGK
nup85_naegleria                     AFNPGSGSSSSSGFNPGQTSLGTGSVPFSFGALASTKTSETTNTSTEQPK
                                                                                      

nup85_ustil_UM04624.1               ---------------------------------------MP---------
nup85_cryptococcus                  SA----------AAGPVGGELAVWVTKRPSDDPNKPAKLTN---------
nup85_arabidopsis                   LS----------ISWGCGNNLRVTVLRNPELRDDDDGEVG----------
nup85_populus                       VS----------ISWARGNNLRVSLLRNPPSNSDSDGEIG----------
nup85_oryza_s                       --------------------------------------------------
nup85_physcomitrella                VL----------VSWGPGNTLRLSYLPQVVRDGDDDMKISSSREGDAA--
nup85_volvox                        LH----------FSWGLGSELRLLDIQNPNTEQGGN--------------
nup85_chlamydomonas                 LH----------FSWGLGSELRLMDVQDPSTQEGGE--------------
nup85_mus                           MC----------FDWGPG-EMLLCETSFN-----QTGKSEK---------
nup85_rattus                        MC----------FDWGPG-EMLLCETSFN-----KTDKSEK---------
nup85_homo                          MY----------FDWGPG-EMLVCETSFN-----KKEKSEM---------
nup85_gallus                        LC----------FEWGPA-EMLLCETLFG-----RRGGERRGAPGGSAG-
nup85_xenopus                       IG----------FSWGPG-DLLLYETLYQ-----KQGNSET---------
nup85_tetraodon                     LG----------FTWGPG-DILVYETVYK-----ASGIVGS---------
nup85_danio                         LG----------FEWGPG-DLLVYETNYK-----LRGSSSA---------
nup85_ciona                         LM----------AKWRTGCQLMVYPAAIDGVTDTVQGGESN---------
nup85_anopheles                     ---------------------------------------DG---------
nup85_drosophila                    GV----------FVPGSRIALSAYRHVKHSSRDEPTENAGQ---------
nup85_candi_G                       E-----------IIRDPISGSVVIPIDADKFPKESHNS------------
nup85_Sparad                        E-------EEQLYERDPVSGVILVPMTVNDQPIEKNGDKL----------
nup85_Scastel                       E-------EEQLYERDPVSGVILVPMTVNDQPIEKNGDKL----------
nup85_scerevisiae                   E-------EEQLYKRDPVSGAILVPMTVNDQPIEKNGDKM----------
nup85_Smika                         DD------EEQLYERDPVSGAILVPMTKNNQPIERNGERL----------
nup85_S_kudria                      DD------EEQFYERDPVSGAILVPMTINHQPIKKDGEKV----------
nup85_Sbayan                        N-------EEQLYERDPASGAILVPMTFNEQPIEKDGEKL----------
nup85_kluyveromyces                 D-------INLTINVDPVSNAPMV-----NFPIEQPSAK-----------
nup85_candi_A                       SS------ETEGISDSSDSSKSSYDQWSPVAIFKSDKEYI----------
nup85_pichia                        TS------ETEAISDSSSNNS---TKVADRLLYSQEKSYV----------
nup85_debaryomyces                  SS------ETESFSDSSASEP---LKDKP-----SKQDYI----------
nup85_magnaporthe                   DTQQLPTARSFGLEYSDDDEDEEEDDDDEGEHAEGDDTDYVDRHYARMNQ
nup85_neurospora                    ---------TFGLPFDDT-----YDLDDSSILMSG---------------
nup85_gibberella                    G-------SLFRMSTAPEERPREVDAEIERYIAQDIAGHDGEDAEYEDEE
nup85_apis                          AG-----------RWINSSRISIYTTKVTKEKSSKK--------------
nup85_aspergillus                   DDGKSMEEDEDEDEAEQTGKTRGSGLNFLDSHMSSTGPSSIP--------
nup85_monosiga                      G-------------------------------------------------
nup85_phytophthora                  --------------------------------------------------
nup85_ostreococcus                  AH------------FGVGNELLVCNLDDG---------------------
nup85_dictyostelium                 KFYNDLYTNFETMQRIAGLSNQVIPDDRVREISHHSRTYLSVILAAINQM
nup85_yarrow                        ET----------ILDGDDTELPEITLPGAPIPEGQVEEWQK---------
nup85_celegans                      DKKGFS--------------------------------------------
nup85_spombe                        LN--------DWRSKGRTVAFKLHPFLRKGLAYINNKEFDEN--------
nup85_naegleria                     DTFDSSKGFTFGTTTTGNTEPKPFSFGQTKEQEKPKESIGGFN-------
                                                                                      

nup85_ustil_UM04624.1               --------------------------------------------------
nup85_cryptococcus                  --------------------------------------------------
nup85_arabidopsis                   --------------------------------------------------
nup85_populus                       --------------------------------------------------
nup85_oryza_s                       --------------------------------------------------
nup85_physcomitrella                --------------------------------------------------
nup85_volvox                        --------------------------------------------------
nup85_chlamydomonas                 --------------------------------------------------
nup85_mus                           --------------------------------------------------
nup85_rattus                        --------------------------------------------------
nup85_homo                          --------------------------------------------------
nup85_gallus                        ------------------------------------------PAPTGCGV
nup85_xenopus                       --------------------------------------------------
nup85_tetraodon                     --------------------------------------------------
nup85_danio                         --------------------------------------------------
nup85_ciona                         --------------------------------------------------
nup85_anopheles                     --------------------------------------------------
nup85_drosophila                    --------------------------------------------------
nup85_candi_G                       -------------------------------------PLVFKLGNGANEN
nup85_Sparad                        -------------------------------------PLKFILGPLSYQN
nup85_Scastel                       -------------------------------------PLKFILGPLSYQN
nup85_scerevisiae                   -------------------------------------PLKFKLGPLSYQN
nup85_Smika                         -------------------------------------PLKFRLGPISYQN
nup85_S_kudria                      -------------------------------------PLKFRLGPISTQN
nup85_Sbayan                        -------------------------------------PLKFRLGPVSSQN
nup85_kluyveromyces                 -------------------------------------ELRFKYNNVSSRS
nup85_candi_A                       -------------------------------------DLSDWLNTQKSLE
nup85_pichia                        -------------------------------------DLQEWLDSTIPLE
nup85_debaryomyces                  -------------------------------------RLQDWLKSDDVIE
nup85_magnaporthe                   FQGRGNDTAVRDSARDDMWMSMGQNGTPQHAGIGDESDLMELMTPAINDR
nup85_neurospora                    --APGGDLEMRD----------------------DDSDLMMLNTPAATER
nup85_gibberella                    HAFDRGSSEEADMFLN----MRHDDRAYGQPMIGDESDLMVLNTPAATSR
nup85_apis                          --------------------------------------------------
nup85_aspergillus                   ------------------------------------AQRKPIYANPGNAK
nup85_monosiga                      --------------------------------------------------
nup85_phytophthora                  --------------------------------------------------
nup85_ostreococcus                  --------------------------------------------------
nup85_dictyostelium                 SKSQKTGSYIDDEDSCMN----------------CDPLDNDLIKIQTPRV
nup85_yarrow                        --------------------------------------------------
nup85_celegans                      --------------------------------------------------
nup85_spombe                        --------------------------------------------------
nup85_naegleria                     -------------------------------------PGASQVLSFGFNP
                                                                                      

nup85_ustil_UM04624.1               -----SRSTVTATAVVSYDWG-TSSDLKALYIQTYTIFTSLQRIHQEALL
nup85_cryptococcus                  -----ADPTVSDEAIIFASINSLPQPLIQLYTESHLLFTSLQQIVADSGR
nup85_arabidopsis                   ------GKVVNVRLSGEDGEISDP-QWRRIAYGSVSPFALLQSRRNSISS
nup85_populus                       ------GKVVEVNLDSGAADVREPAQWRRIAYGSVTPFALLQSRKNSASI
nup85_oryza_s                       --------------------------------------------------
nup85_physcomitrella                -----NGQVVEVKLGKKDD--QPLAEKRALAYSSAQAFALLQNQKQ--QM
nup85_volvox                        -----AGSATRVCWG------QANSNSRAISFGTAEQYAEVQ--------
nup85_chlamydomonas                 -----GGHATQLSWG------QVSASNRIIAFGTAEQYAEVQ--------
nup85_mus                           ------VPSCPFIYIIRKDVDVYSQILRKLFNESHGIFVGLQKIEEELSG
nup85_rattus                        ------VPSCPFIYIIRKDVDVYSQILRKLFNESHGIFVGLQRLEEELSG
nup85_homo                          ------VPSCPFIYIIRKDVDVYSQILRKLFNESHGIFLGLQRIDEELTG
nup85_gallus                        AGGGDGAPGPSRVFVVRRDQDIYMETLRKLFNESHGIFVGLQRCEEERAA
nup85_xenopus                       ------AARCPFMYLVRSDEDIYSPVLRKLFNESHSIFVGLQKSAEEASG
nup85_tetraodon                     --------GSPIIHEVRKDEDIYSPILRKLFNESHHIFVGLQTVGEELPS
nup85_danio                         --------GSPLVHVVRKDEDICSPILRKLFNESHLIFMGLQKIKEDAPS
nup85_ciona                         -------GGPIYLHDVKWNLDMHTPVSRKLVNESYLVFASMQEQKAMQED
nup85_anopheles                     --------LSVDINLVGADLIFDDATIRPMITEACRVFYGLQRLRYGLAE
nup85_drosophila                    --------VPVLIYMAQESTLFDEPVLRSVLAEANATFATLQQLGS----
nup85_candi_G                       IMHVKS-QKDVNLYPVPLSTSDFSENFINYICNLFDIYQDLGSHRIF---
nup85_Sparad                        MGFITA-KDKYSLYPVKIPRVDTSKEFSTYVSGLFEIYRDLGDDRVF---
nup85_Scastel                       MGFITA-KDKYSLYPVKIPRVDTSKEFSTYVSGLFEIYRDLGDDRVF---
nup85_scerevisiae                   MAFITA-KDKYKLYPVRIPRLDTSKEFSAYVSGLFEIYRDLGDDRVF---
nup85_Smika                         MGFITA-KDKYKLYPVKIPRVDTSREFSAYVTGLFEIYRDLGDDRVF---
nup85_S_kudria                      MGFITA-KDNYKLYPVKIPRVDTSKEFTTYVSGLFEIYRDLGDHRAF---
nup85_Sbayan                        MGFITA-EGKYKLYPVKIPRLDTTKEFTTYVSSLFEIYRDLGDDRVF---
nup85_kluyveromyces                 LAFDNS-TKDNKLYPVRFLHLDESKEFAQYVSKLFELYQGLGEHRKN---
nup85_candi_A                       FKFDVQ-KYRKGIE----KSRPFDEKYILYVNNMFKIIQKLTEDDITRFD
nup85_pichia                        FKFDKK-QYDQTVG----ISDSYSQNYVKYVNSLYKLIEGISKSDITRIE
nup85_debaryomyces                  FQFDSG-QYKDSLT----QND-VSKSYTKYINSLFKIIEGFTNDDITRID
nup85_magnaporthe                   VRREAEGIFR-ASAMRSNGRAARELNFAPVAKSLAEQMGYAELTEPPLLV
nup85_neurospora                    VRKEAAGIFR-ASVAQS-GPRIRDLRFAALAKDVYTHMGTASLLEPGELI
nup85_gibberella                    VRREAESIFRQTSTHLGMSGRPEGFQFASIAKNLYNQYEPAQIVEPADMI
nup85_apis                          --------YDSTVHMLKPEVILFSPQLRKLVNESNGVFLSIKKLKSFSGD
nup85_aspergillus                   RPKLDEKWANQSPLRNAKLSPKKNSTIPAIVRNFAARTRKATVDEPFDFI
nup85_monosiga                      -------PWRKCLAQETHGRSSLSLSLCQTPIIFTALQADLEQLGADGTD
nup85_phytophthora                  ----------------------MPRELRTLVAASFDVFTRTQQTSQLG--
nup85_ostreococcus                  ---------ARAEAPRACAWGRATASGARVAASTSAALLTLRKRETASLE
nup85_dictyostelium                 LEYFKQYPNKTLIFFCGSIDSIYPYLCSKLSMETKSKCILIARESNVPNS
nup85_yarrow                        -SRNMGFVMDPVIARGIAWFDAKPGQDGHATKEDRTLYPTTTRVGDEWSD
nup85_celegans                      -----NKETVLVEKVSQNRQILATPNLRRLVIEMYSVFDKCQKGSSP--D
nup85_spombe                        -TLKSDKFEEVESLVYEFSTPSTLIEPNYLLTAWHELWEELQDTYMTPIL
nup85_naegleria                     GSGSSSSNTGFNPGNTSLGKGAVPFSFGKLATNNDDDSSSSDESSSEPAS
                                                                                      

nup85_ustil_UM04624.1               TDRAGRSATANS-----------------VLPSAETIQYYNRISEHYARA
nup85_cryptococcus                  RRLSSVGFGVNGGAESWDTKGNFGVEGLLGPPDAETVINMRRLADFYV--
nup85_arabidopsis                   LSKMDMSSSLYQ------------------TAWWEYVMEYSRDIKSLLSN
nup85_populus                       LSKLQSSPSPFH------------------LD-WQYVMEYSKDIKELLGN
nup85_oryza_s                       --------------------------------------------------
nup85_physcomitrella                LQSDGGSSRTGT------------------FDWWQAVLEYSQIISATLGP
nup85_volvox                        RSRLSGARD-------------------------------DAHLARVASY
nup85_chlamydomonas                 RSRLAGGGG-------------------------------EAE-------
nup85_mus                           KSR-KAQLVRVS------------------KNYRSVIRACMEEMH-----
nup85_rattus                        KSR-KAQLVRVS------------------KNYRSVIRACMEEMH-----
nup85_homo                          KSR-KSQLVRVS------------------KNYRSVIRACMEEMH-----
nup85_gallus                        RAR-NAQLVQVS------------------KNYRSVIRACMEDMH-----
nup85_xenopus                       KSR-KAQLVQVS------------------RNYRSVLRACMEEMH-----
nup85_tetraodon                     KNK-KTQFVSIS------------------KNYRSVIRACMEELQ-----
nup85_danio                         KNK-KTQFVSIS------------------RNYRSVIRACMEELQ-----
nup85_ciona                         KTINRAQLLKFS------------------RNYRSIIRSCLLELQ-----
nup85_anopheles                     GSNKPIDYVKIS------------------QKYRSILRKSLEKMN----L
nup85_drosophila                    -RATRAEYVNIS------------------RAYRSIVRSCLEKLEQ--AK
nup85_candi_G                       ---SRPTIGVISSD-------YELEHTRVVNMALDSMIIELEILIASYDK
nup85_Sparad                        ---NVPTIGVVNSS-------FAKEHNATVNLAMEAILNELEVFISG-IK
nup85_Scastel                       ---NVPTIGVVNSS-------FAKEHNATVNLAMEAILNELEVFISG-IK
nup85_scerevisiae                   ---NVPTIGVVNSN-------FAKEHNATVNLAMEAILNELEVFIGR-VK
nup85_Smika                         ---NVPTIGVVNSN-------FAKEHNATVNLAMEAILNELEIFINS-IK
nup85_S_kudria                      ---NVPTIGVVNSN-------FAKEHNATVNLAMEAILNELEVFINS-IK
nup85_Sbayan                        ---NVPTIGVVNSN-------FAKEHNATVNLAMEAILNELEVFINS-TK
nup85_kluyveromyces                 ---DVPTIGLIKQT-------SRLEHFSIVNLAFHALVTELEFYIES-IK
nup85_candi_A                       LEEDDSPIGLVMDS--MGSKAKQVRKFKKIDEALREIIDYLQDLVNSIPK
nup85_pichia                        LEKEDAPIGFTEIDDVNSTRIDRDSVYKDIDSAFGSIVESLGVFLAEIAD
nup85_debaryomyces                  LEDDEDPIGLISTSAKFGNSARKAQRMHKIDEAFTKIVENLTQYIHDIES
nup85_magnaporthe                   LETDGLVSQLYTEG------VGSEDDVEKLDAALARTSSHLVSLWSEYVA
nup85_neurospora                    VNTERLITRLYDEG------VGEEEDEEKLDEALAHVAGELTDLWKRAIS
nup85_gibberella                    LDTEQLVCRLYEEG------VGTEEDFEKMDNSLSNITFRLTELWNKCVD
nup85_apis                          IRLELLKHS---------------------KQYRSILRACIEK-------
nup85_aspergillus                   IRTEDEISRMYEETR------QTQYNNEYLQETIGKICADLSTVWYNSSE
nup85_monosiga                      EPARLQALLSYS------------------LQYRAALRSIADNVFQHVET
nup85_phytophthora                  ----AFGVARAS------------------REYREALKTCIFALEDRLDA
nup85_ostreococcus                  RGTYVEDAFASA------------------HEFSRAVADALEEASSS---
nup85_dictyostelium                 KRLDLIRTISNQGE-------------LKILNKDEYSNRYQIANENYGEL
nup85_yarrow                        NYKGFVAEAFATTLG---------------PQAAEDLTQRFADFIESIKH
nup85_celegans                      APLDTPTCCTFS------------------RAYRSVLYNAAVSHS-----
nup85_spombe                        DSEANLLLLTQFYG-------------KISSLFRSKIIQVLEELQSRINE
nup85_naegleria                     VPKPFSLGSTTEKEAAKSN--TGNTLSFGFTQEESTTKPFSFNFGSSTTT
                                                                                      

nup85_ustil_UM04624.1               IQDYLDRIQLDDSVDAAQFQAWRDVQTILRLAEVLYYPKDGRG-------
nup85_cryptococcus                  --DQLGDLKALPDIDAGLRDRFIDAYNIFNIAEILYLPIDGKG-------
nup85_arabidopsis                   TISLPAPLIEDPRSVIKNAEEPTSLKAAWELMELFYADKTC---------
nup85_populus                       PKSNYNPLIEDPKEVLKKGEEPTSLKAAWELMEMFYADKLC---------
nup85_oryza_s                       --------------------------------------------------
nup85_physcomitrella                ASGPPGSATDFSGFPTKASTKPTTVKAIWDLVEIFYVDKNG---------
nup85_volvox                        ARTIREQLMGAREEIQSDGGQSHLEVALWHLMEIFFVDAPRHEG------
nup85_chlamydomonas                 -----------------DGGLSALEAALWQLLELFF--------------
nup85_mus                           QVAIAAKDPASGRQFSSQVSILSAMELIWNLCEILFIEVAPA--------
nup85_rattus                        QVAIAAKDPASGRQFSSQVSILSAMELIWNLCEILFIEVAPA--------
nup85_homo                          QVAIAAKDPANGRQFSSQVSILSAMELIWNLCEILFIEVAPA--------
nup85_gallus                        QAAISARDSALHSQYSIQVSILSAMELIWNLCEILFVEAAPA--------
nup85_xenopus                       TLSESTRETA--QKYISQISILSAMELSWNLCEILFIESAPA--------
nup85_tetraodon                     QIAVSTKSPEVATQYGNQVSILLAIELIWNLCEVLFIDAAPA--------
nup85_danio                         QNAVTAQDGSLASQYGDQVSILLAIELIWNLCEVLFIEAAPA--------
nup85_ciona                         TSSE-DIDADVAIHKESQMQLYSIMDLVWSLCEIIFIENLPG--------
nup85_anopheles                     RVQELPENDPALEAYRNLISLFYSIECTWHLLEFLVIDSNSS--------
nup85_drosophila                    KSPEVQTDEARLQRLCDAIVVFYAAECLWHLFEILYIQSNQ---------
nup85_candi_G                       LEN----------ANIARILELEQCLVILQCLRTFQF----IDS------
nup85_Sparad                        DQN----------GRLNRFYELEESLTILNCLRTMYFTLDGQDV------
nup85_Scastel                       DQN----------GRLNRFYELEESLTILNCLRTMYFTLDGQDV------
nup85_scerevisiae                   DQD----------GRVNRFYELEESLTVLNCLRTMYFILDGQDV------
nup85_Smika                         DQN----------GKLNRFYELEESLTILNCLRTMYFTLDGRDV------
nup85_S_kudria                      DQN----------GRLNRFYELEESLTVLNCWKTMYFTLDGQDI------
nup85_Sbayan                        DLN----------GRLNRFYELEESLTILNCLRTIYFTLDGQDV------
nup85_kluyveromyces                 YTN-----------KLQRIGDLEECLSILNCLKTIYFLTDSPEY------
nup85_candi_A                       EE-----------QESYDSQCLQHVLYILECFEANNFYFDIQQK------
nup85_pichia                        EET----------VDESYLLQLHSLLYILQCLQSNYFVSDVKLK------
nup85_debaryomyces                  IG-----------VDDETTEQFYYLLSILDCLHANYFCSDTRMK------
nup85_magnaporthe                   GLPQNEQEHIAGIGPGPNAASFENAAYLAGLALQVHHTRSLE-S------
nup85_neurospora                    DFPQPDEEHTVEIGPGPNTSPLEKATYLANLALHVHHERYEDNT------
nup85_gibberella                    GLPQPEGEDFASVGPGLNTEPFEKAAYIAQLILRMHHTRFDNDT------
nup85_apis                          --------------------------CVWHLVEILYVDVIPG--------
nup85_aspergillus                   SKASG-----TVIGPGDNAANSTKAGFLGALLLQLHHPPATKSTGFPNTF
nup85_monosiga                      TAG---LAPAVMEEEARLVQEFGHLEEAWHLCEIFFPRSILIQQAG----
nup85_phytophthora                  NKDS----DINTEEEGEFLDLLKVSLAIWHLCELLLLRGGARGADR----
nup85_ostreococcus                  --------------SEGDGDGVALARAVWELLDVYFITRGGGLG------
nup85_dictyostelium                 DDVLTLEIDDTYLAYEREIDNLICMSTMWRVANLFYFSVSSSSN------
nup85_yarrow                        YREEIR-----KDVDIVEAEPLDDAYSIALCIYAVYFHNGAAGQSG----
nup85_celegans                      ------------------SSDFMTDFALWSLYEKLWFGRGDS--------
nup85_spombe                        GEK----------DCQPVLDSLWEVESAWRCAEAIYFPPSSPYT------
nup85_naegleria                     EPTTGSFNFAKPSEPEKPKESVGGFNPGTGQVLSFGFNPGSGSSSSSSTG
                                                                                      

nup85_ustil_UM04624.1               --------------VSVVGEELLHWLNSFDVAPTTEEGQEIAESA-----
nup85_cryptococcus                  --------------EGLVGEELLDWVNEIDVAPDNQLGNEIMSTL-----
nup85_arabidopsis                   --------------LSWLPERLVDWLSEYDILLSSSHPTIYSKLQDFQKE
nup85_populus                       --------------QSWLPERLVDWLADYDCLLSGDQPAVHSKLVEFQGT
nup85_oryza_s                       --------------------------------------------------
nup85_physcomitrella                --------------ASWLPERLVEWLASYDAVLSSN--TLHTKLTKLQQR
nup85_volvox                        ----------NLGEASACGYDFVQWLASHSEVLEVVSERVPL--AKRLQD
nup85_chlamydomonas                 --------------------DFVSWLAVHGDALAALTG------------
nup85_mus                           ---------------GPLLLHLLDWVRLHVCEVDSLSADVLGGDN-----
nup85_rattus                        ---------------GPLLLHLLDWVRLHVCEVDSLSADVLGSDH-----
nup85_homo                          ---------------GPLLLHLLDWVRLHVCEVDSLSADVLGSEN-----
nup85_gallus                        ---------------GPLLLRLLDWVQLHICDVDNMVREVLGQRK-----
nup85_xenopus                       ---------------GPLLILLLEWVRLHVCEVDNIVQDVLRSEK-----
nup85_tetraodon                     ---------------GSVLLHLLDWVRLHKADVDEKAKEVLQSES-----
nup85_danio                         ---------------GSLLLHLLNWVRLHKSDVDTRAREVLQSEN-----
nup85_ciona                         ---------------GVILLRMVEWCKWNFPLVDDLVRSCMSSRDNL---
nup85_anopheles                     ---------------GAIVSSLLEWIRFHFPEPERAATEMLQSGR-----
nup85_drosophila                    ----------------LVVPQLLDWARFHSPHAEDRATDLLLMGE-----
nup85_candi_G                       ----------INDR-ATFFDSLLKWTNRTDGEPKVEYIQSIFGQS-----
nup85_Sparad                        ----------EENR-PKFIESLLNWINRSDGEPDEEYIEQVFSVE-----
nup85_Scastel                       ----------EENR-PKFIESLLNWINRSDGEPDEEYIEQVFSVE-----
nup85_scerevisiae                   ----------EENR-SEFIESLLNWINRSDGEPDEEYIEQVFSVK-----
nup85_Smika                         ----------EENR-PKFIESLLNWINRSDGEPDEESIEQVFSVK-----
nup85_S_kudria                      ----------EEDR-PKFIESLLNWINRSDGEPDEEYIEQVFSVK-----
nup85_Sbayan                        ----------EQNR-SKFIESLLNWINRSDGEPDEEYIEQVFSFN-----
nup85_kluyveromyces                 ----------KQE---DLLESLINWVNRSDGEPSELVIQKIFDET-----
nup85_candi_A                       ----------PEL--------IIKWVNTFDPKPDPELLNDVIVNT-----
nup85_pichia                        ----------PEL--------LAKWVNGFYHKPTNELTEAVMINT-----
nup85_debaryomyces                  ----------PES--------IAKWINRFDYKPDKELVESVMVNS-----
nup85_magnaporthe                   ----------DESQPIPLPEVLFQWLGENHN-LYPDQTKDISTYR-----
nup85_neurospora                    ----------GRTRPTPLPETLFKWLDEYHN-VYSGQTEEILRYK-----
nup85_gibberella                    ----------DEEKTPPLPEIMFDWMQKSHN-LYPDQVRDISRHS-----
nup85_apis                          ---------------DVVLPQLLEWIKFHFPSRELIAVKILAQKTIG---
nup85_aspergillus                   GLAAPRYTFGGRSASAPIPKVLLDWLNVNKPLSDEITALKQVEPD-----
nup85_monosiga                      ---------------GFIIPHLLEWLNLHCTELDRELKSILQHQT-----
nup85_phytophthora                  ----------------TLAYELALWLQEHYCSTLLEKTEAESERLRKQ--
nup85_ostreococcus                  ----------------VGTDAVVDWYRVNASSLALGEASASGRLRELVAR
nup85_dictyostelium                 ---------------SVSPTQLLDCIELERKELLNSIEQQGTQDP-----
nup85_yarrow                        --------FFGSQSTYEVRQPLVEWVNVSEQQPSVELGKEVMSQT-----
nup85_celegans                      ----------------SICADLISWANQSFTFSRGAMESAVEYLHP----
nup85_spombe                        -----------------LSTGILDWVNAYDPQPIADDGLEIMAYR-----
nup85_naegleria                     --------FNPGNTSLGKGAVPFSFGKLATNNDDDSSSSDESSSEPVPTK
                                                                                      

nup85_ustil_UM04624.1               -----VPHDHPSYWDYVLRCVLRGFHTSAASVLKSLDSHP----------
nup85_cryptococcus                  -----HSWDHPSFWPYISRSILRGFHLPAASFLRSLSSHP----------
nup85_arabidopsis                   LVGLQAIEDDPRYWEVMASALSVGWLEIVVKLLHLHGSYQLDQLGHR---
nup85_populus                       LVTLQVIEDDPKYWEVISSALAVGWLEIVVKLLRLHGSYQLDQISRR---
nup85_oryza_s                       --------------------------------------------------
nup85_physcomitrella                LVNLRFPEEEKEYWDGVASALAVGWLDIAVYLLRMHGSYQHDQIDNR---
nup85_volvox                        VVSSPSPDTHPGYWGVLRRLAALGRISEAMELLDCHEVRRAVTGGGQRGG
nup85_chlamydomonas                 ---------QP-------------------------------TLGG----
nup85_mus                           -----PSKHEN-FWDLVTVLVLQGRLDEARQMLAKEADAN----------
nup85_rattus                        -----PSKHES-FWNLVTVLVLQGRLDEARQMLSKEADAS----------
nup85_homo                          -----PSKHDS-FWNLVTILVLQGRLDEARQMLSKEADAS----------
nup85_gallus                        -----SIKNTSSFWNVVDIFVLQGRMDEARHLLSKEAIAN----------
nup85_xenopus                       -----PTEHEK-FWDGVTGYVLQGRMNEARQLLAKEASTS----------
nup85_tetraodon                     -----PAEHCD-YWDVVVSYILQGRLEEARQMLVKQAVLH----------
nup85_danio                         -----PTQHPA-YWDVVTSLVLQGRMDEARQILSKQASLR----------
nup85_ciona                         -----PYQHPE-YWNAVTALVLQGRLTEARDLLKLHPEFQ----------
nup85_anopheles                     -----ELDKQDSYWPVVKGLVLQGQTTIARALLRVHTSSE----------
nup85_drosophila                    -----EASESDDYWSIVKSLIMLGEIDVTRAVLSQNRKAG----------
nup85_candi_G                       ----DSS---QVFFTEPFWK-LVYQLLLRGLTEQAINTLEKSE-------
nup85_Sparad                        ----DSTPDKKVFETQYFWK-LLNQLVLRGLLPQAIGCIERSD-------
nup85_Scastel                       ----DSTPDKKVFETQYFWK-LLNQLVLRGLLPQAIGCIERSD-------
nup85_scerevisiae                   ----DSTAGKKVFETQYFWK-LLNQLVLRGLLSQAIGCIERSD-------
nup85_Smika                         ----NSASGRKVFETQYFWK-LLNQLVLRGLLPQAIGCIERSD-------
nup85_S_kudria                      ----DLKSGKKVFETQYFWK-LLNQLVLRGLLPQAIGCIERSH-------
nup85_Sbayan                        ----DSTSGKKVFEIQYFWK-LINQLVLRGLLPQAIGCIERSD-------
nup85_kluyveromyces                 ----LLTR-RKVYEQSDFWD-LTAQLLLRGLWSQSIQCIQNSQ-------
nup85_candi_A                       ----PQP-----YLHPRFWNTCISQLLTRGLFTQIHEVIEHS--------
nup85_pichia                        ----PTP-----YTHPQFWNTYLSQLVSRGLLSQAVEAITHS--------
nup85_debaryomyces                  ----PKP-----YTHPQFWNTYLSQLITRGLLTQAIAAIEKS--------
nup85_magnaporthe                   ----PSPACHTLFWQTVFMNILQGRVADALNLLRNGGFDQVKK-GSG---
nup85_neurospora                    ----PSPASHALFWQAIFVALLRGKVDDAAKLLRQAGWDKVRK-DNG---
nup85_gibberella                    ----PSPACHSLFWQTVRCSLLRGDVRSASYLLREAGWEHVRRGPRG---
nup85_apis                          -----ADLEYPNYWEVVIGCALHGKLDLVRALLALHSKAD----------
nup85_aspergillus                   ------PTASPSFWEIVIAAVLRGQLSEASQILRSADFNYARSALEDG--
nup85_monosiga                      --------------------------------------------------
nup85_phytophthora                  ----QKPEQDSAFWSTVQSLVLTGNGSSAWSLLASHSSYKSLFSRDS---
nup85_ostreococcus                  LKESARPEEASGYWEMIVTMVAIGWTEAANDLLQMHSAWAEWR-------
nup85_dictyostelium                 --------MDSEYYNQIARLLVCGCIDQVIQQLNILSRAPRSAS------
nup85_yarrow                        -----PPVQHKDFWKYIYQLVCRGMLKQASHCLHNSGAGEVDP-------
nup85_celegans                      -----GKTIPEEYWKGVAVSLLSCNFSDCVELLELHGGGS----------
nup85_spombe                        -----IPYQHPEFWPYVNKTAIRGLFEQTISCLEMSGLTKEWP-------
nup85_naegleria                     APTSFSFGNTSSEPQSFPSFGFNNKSETTAPVINFPMNPQISKTYEDMED
                                                                                      

nup85_ustil_UM04624.1               ------------SAVIRSVAQKAAKLLFTLPRS--THFSME---------
nup85_cryptococcus                  ------------YAPISKLAVLLAQHLTILPRSSETKWRID---------
nup85_arabidopsis                   -------------ETENGLVEAVAVLISKMPRMRPQLEDGKFGEC-----
nup85_populus                       -------------ETENGLVETVAVLISMMPRMRPELKNGKLGEC-----
nup85_oryza_s                       --------------------------------------------------
nup85_physcomitrella                -------------NVENGLVETVAVLISKMPRLRPSLPAGAPGQA-----
nup85_volvox                        GAAAAAALQQPGVRAQVELTDCLFVLLKRLPRLAPSSGCRDP-RA-----
nup85_chlamydomonas                 -------------RLELELLDCLH--------------------------
nup85_mus                           -------------PSCAGMCRVLGDLMRTMPILSPGNTQT----------
nup85_rattus                        -------------PSSAGMCRVLGDLMRTMPILSPGNTQT----------
nup85_homo                          -------------PASAGICRIMGDLMRTMPILSPGNTQT----------
nup85_gallus                        -------------PTSMNMYKILDDLMKKMPVPSLGNTQT----------
nup85_xenopus                       -------------ASARSMCRVLDDLLKKMPMLHTGGTQT----------
nup85_tetraodon                     -------------PAAGNMYKLMDSLLSRMPFYNPGGAQT----------
nup85_danio                         -------------MESSSVFKRMDTLLQTMPIFNPAGAQT----------
nup85_ciona                         -------------VQVYDSYSCMDELLRKMPVFSYHQGQS----------
nup85_anopheles                     -------------THC---FQVAEQLLQSIPIYSVYSGLS----------
nup85_drosophila                    -------------QTS---FKAAEQILKSMPVY--QEGYA----------
nup85_candi_G                       ----LAKYLKENCETTSTIFEDFIQLVKNYP-LESEEHFR----------
nup85_Sparad                        ----LLPYLNDTCAVSFDAVSDSVELLKQYP-KDSSSTFR----------
nup85_Scastel                       ----LLPYLNDTCAVSFDAVSDSVELLKQYP-KDSSSTFR----------
nup85_scerevisiae                   ----LLPYLSDTCAVSFDAVSDSIELLKQYP-KDSSSTFR----------
nup85_Smika                         ----LLPYLNETCAVSFDAIGDSIELLKQYP-RDSSSTFR----------
nup85_S_kudria                      ----ILTYLNDTCAVSFDAIGDSVELLKQYP-RDSSNTFR----------
nup85_Sbayan                        ----LLSYLEETCAVSFDAIGDSVELLKQYP-RDSSSTFR----------
nup85_kluyveromyces                 ----LLEHGNETVGV---FVTDLITIIESYP-LHSENLFR----------
nup85_candi_A                       ----QYQELKEKCPELYAVIGDMDTLLSNYTSYSSKGQFT----------
nup85_pichia                        ----QYEQLEAEVPELYSVISDLVLLLGNYEPLCLKGLFS----------
nup85_debaryomyces                  ----QYEELEENAPELFSVIQDFSMLLKNYTSMSMKHQFH----------
nup85_magnaporthe                   -----FAYTGQALSNVLRAIHETCVILEACPGIDNDWDLWNS--------
nup85_neurospora                    ----ENKYINRALESVQLATAETVAMLENCPGYNEDWDIWNS--------
nup85_gibberella                    ----DYAYIGKSLENVRRFAAAAADVLDQSPAARSEWDIWNS--------
nup85_apis                          ----------------HPAFVMAENALKTMPVYNVYGGYS----------
nup85_aspergillus                   --LPQAGYRGVQLQNIQRCINKALQVLEACPSVHNDNWDAR---------
nup85_monosiga                      -----------------QLIDQNAAYWTTQMVAAWTDR------------
nup85_phytophthora                  --------MSLTGASTKAAFQAVQNLLLTMPGRAGNSDRS----------
nup85_ostreococcus                  -------LRKTSVQPQVELMEAAGALLRTLPKLGGEEGAAN---------
nup85_dictyostelium                 ---------QIKSTSRKSPINLLIDILSSIPLKKKSINGGGG--A-----
nup85_yarrow                        --------------SCQETLEQTIDILSRYPQGPGNVSFY----------
nup85_celegans                      ---------------------ECDAFIEALTFFNPENLVD----------
nup85_spombe                        --------------VLKETVDELIDILRYSPCTHQKRIRS----------
nup85_naegleria                     DEQPITSITSTPKAVRSKKPPNTVSYVKAGSKFDFKKKVDEEDLLDNDPL
                                                                                      

nup85_ustil_UM04624.1               ----HEFVAAHRSWLANVRKLISGLEHQMDEMEVEAGN------------
nup85_cryptococcus                  ----MDFLQAHKQWLAKFKSELATQLGGKGEGKWFEG-------------
nup85_arabidopsis                   SAAKPDFMKTRERWQSQITKLECS--------------------------
nup85_populus                       FKAKPDFMKAWEKWREQITKLDSS--------------------------
nup85_oryza_s                       --------------------------------------------------
nup85_physcomitrella                FDFKPEFSKAWEKWRSQVAKLDGS--------------------------
nup85_volvox                        HSSLADFAAARAVWLREVQDIAGSEGL-----------------------
nup85_chlamydomonas                 ------FGAARAVWRREAGDIAAAEQL-----------------------
nup85_mus                           ---LTELELKWQHWREECERHLQD--------------------------
nup85_rattus                        ---LTELELKWQHWREECERHLQD--------------------------
nup85_homo                          ---LTELELKWQHWHEECERYLQD--------------------------
nup85_gallus                        ---LTEMELKWQHWHEECQRYLQD--------------------------
nup85_xenopus                       ---LTEFELKWQHWREECERHLQN--------------------------
nup85_tetraodon                     ---LTDFHVKWSLWHEEVDHCLQD--------------------------
nup85_danio                         ---LTEFDVKWRHWHEECDRCLQD--------------------------
nup85_ciona                         ---ISEFEIKWQHWQAECVKRLKD--------------------------
nup85_anopheles                     ---VHRYKTQWQCWCDNVRTLVAA--------------------------
nup85_drosophila                    ---LQKFHSQWEFWHVDTERKIQS--------------------------
nup85_candi_G                       --EWKSFALELQQNFEDADTKIPVPLR-----------------------
nup85_Sparad                        --EWKNLVLKLGQAFGSSATDISGELR-----------------------
nup85_Scastel                       --EWKNLVLKLGQAFGSSATDISGELR-----------------------
nup85_scerevisiae                   --EWKNLVLKLSQAFGSSATDISGELR-----------------------
nup85_Smika                         --EWKNLVLKLVQAFGSSATDISGELR-----------------------
nup85_S_kudria                      --EWKNLVLKLGQAFGGSATTISGELR-----------------------
nup85_Sbayan                        --EWKNLVLKLGQAFGSSATNISGELR-----------------------
nup85_kluyveromyces                 --EWKNSVLQLMTNWD--EQEVEPEIK-----------------------
nup85_candi_A                       --AWKLLACEFRDSLSSVRNESITETKH----------------------
nup85_pichia                        --EWKLAACEFRDSLAKVSVE-SENPQH----------------------
nup85_debaryomyces                  --EWKLSCCEFRDLFSKFKAN-ITDSKD----------------------
nup85_magnaporthe                   --DWTLFRVRAKGALDALRRFAEGKEKSLGASDFSDS-------------
nup85_neurospora                    --DWTLWRVRTRGALDHLRRFAEGRDTMLGDSTFSDFSASVTS-----TR
nup85_gibberella                    --NWTLFRIQARGSLNRMTLFAEGKEQ--DVQDLMDDP------------
nup85_apis                          ---INEFTLCWKHWQLDLCSNLNS--------------------------
nup85_aspergillus                   DAEWSLYRKRVHTAISDLEEFAEGEEQPAPAPATGNTFQAINFGLGSNPF
nup85_monosiga                      --------------------------------------------------
nup85_phytophthora                  --LEQDGAAEWKNWNDACQYLLNTDG------------------------
nup85_ostreococcus                  ---LQQYAAYRHEWLRQVKTVLAEGGLFN---------------------
nup85_dictyostelium                 PLYPNEHLIQWNKWHQETQKILSQYIES----------------------
nup85_yarrow                        ---FRQWHNSISTVQSKLLKINDAK-------------------------
nup85_celegans                      ----EALANTVNEWKDIMRENLTSG-------------------------
nup85_spombe                        ---VSDFERRWKLWRSRLANLRHVVKKHR---------------------
nup85_naegleria                     VLEEDKFAMNRPAFQSKPSQVVDLNRTAPIQG------------------
                                                                                      

nup85_ustil_UM04624.1               ---------TEEVEDERLEYEAQFRCLLELMAGVKDRIFEAC----EDWR
nup85_cryptococcus                  ---------------EWVSWEGDFRCVVELMEGKMERVLEEA----GDWR
nup85_arabidopsis                   ---------AFWVQCAHHQTREGLRNMLKIMIGNADCLRAAT----CNWM
nup85_populus                       ---------AFWVLCDHRQTREGLKNLIQIMLGNTEILCTAT----SHWI
nup85_oryza_s                       --------------------------------------------------
nup85_physcomitrella                ---------TYWGECNNITTQKGLKKLLKVLLGSIEDLLLST----THWM
nup85_volvox                        ---------FAAAGAASRRTAEGVRSVLAILLGQPTALRAAT----RDWL
nup85_chlamydomonas                 ---------FAAAAAASKRTAEGVRSVLGVLLGEPAALRAAT----TDWL
nup85_mus                           ---------------NTFAANPRLESLCKIMLGDEAALLEQKE-LLSNWY
nup85_rattus                        ---------------NTFAANPHLESLCKIMLGDEATLLEQKE-LMSNWY
nup85_homo                          ---------------STFATSPHLESLLKIMLGDEAALLEQKE-LLSNWY
nup85_gallus                        ---------------GTFASNSHMESICKILLGDENAILEKKE-LMTTWY
nup85_xenopus                       ---------------GTFSSNVHMEAVCRVLLGDEEVLLEKRD-LMTTWY
nup85_tetraodon                     ---------------GSFSSNKHLEVICRILAGDEETLLEHKD-LLSTWY
nup85_danio                         ---------------HTFASSAELETLCKILLGDEDVILEQKD-LMSTWY
nup85_ciona                         ---------------GDFDTKPELKTICRILTGDNEVLTEVSH-LCGNWY
nup85_anopheles                     ---------------GSFGAEPKLEELLRLVSGDRKAWMEQLR-SSNCWY
nup85_drosophila                    ---------------GLFATEPDLEQLIRLVAGDSEQWDAGIK-ESQDFY
nup85_candi_G                       ---------------------KNLLDAISITAGNRDKILQHS----SFWY
nup85_Sparad                        ---------------------DYIEDFLLVMGGNQRKILQYS----RTWY
nup85_Scastel                       ---------------------DYIEDFLLVMGGNQRKILQYS----RTWY
nup85_scerevisiae                   ---------------------DYIEDFLLVIGGNQRKILQYS----RTWY
nup85_Smika                         ---------------------DYIEDFLLLIGGNQRKILQYS----RTWY
nup85_S_kudria                      ---------------------DYIEDFLLVMGGNQRKILQYS----RTWY
nup85_Sbayan                        ---------------------DYIEDFLLVIGGNQRKILQYS----RTWY
nup85_kluyveromyces                 ---------------------KNLMNIFMILSGSKNKICEFS----QYWY
nup85_candi_A                       -----------------KLIIDQIYDLACIFTGLPKTISSYC----DTWY
nup85_pichia                        -----------------TIMLSQIYDVASIMTGLSKTIAAHC----ETWY
nup85_debaryomyces                  -----------------LIILNQIYDLLCILTGLPKTIAIHC----DKWY
nup85_magnaporthe                   GRGSMAGMARKAESQVPWDIYENINIIFDIILGSQERIVQVS----QDWC
nup85_neurospora                    NRESMAGLARRAESQVPWEIYEKLNIIFDIVLGSKNAILDAA----QDWC
nup85_gibberella                    QPQSLSSMARKASSQIPWDIYENLQTVYGIILGNHEDIMEVA----QDWC
nup85_apis                          ---------------KAFVIDTNLEMIMKLIAGEQDILWQFSQ-YTDAWY
nup85_aspergillus                   QGPSFTESARMAESRVPWTIYQNLRSVYRIILGDPAAIMNYA----ESWV
nup85_monosiga                      -----------------FDAYPQAQELCRILAAEAGSASYLAK-LFPNWL
nup85_phytophthora                  ----------------YIRSNTGFTTLLETMAAKEDVLKNSA----STWY
nup85_ostreococcus                  --------------NCWGPTADGVRNVLLVLSGDERTIVSSVG----NWV
nup85_dictyostelium                 ------------GSSSTNQVDENLLPIVKILLGDQQTIMSTCN----SFL
nup85_yarrow                        -------------------IQKGLTTLLQVLAGDEDAIMGTN----HTWY
nup85_celegans                      ----------------KYGSNENFKYLTKLLLGEERYLVSMASRIFDTWW
nup85_spombe                        --------------DIDSEVLDDFVVLLDILNGNKEVIMLSC----AHWQ
nup85_naegleria                     -----SVPFNNDSFESSTNGVSPFAKYLEKTTDHNDTIFSISNSPLNAKS
                                                                                      

nup85_ustil_UM04624.1               EALGAWGTLVHP--------------TLKRDDVPSTAAIILEQFPIDGTI
nup85_cryptococcus                  EALGAWGILVDV--------------DMRRDHLPEVMSIITEKIPVDKSL
nup85_arabidopsis                   ELFVSHLLYLRP-------------FTKGLDGMHSLAQKCVQSK------
nup85_populus                       ELYISHFLFIRP-------------FTVGFESMYNLAQKCVKMK------
nup85_oryza_s                       -----------------------------------------QLK------
nup85_physcomitrella                ELLVAHLLHVQP-------------FSKVSEGLAGYAVKCVESKGDSGMN
nup85_volvox                        ELAAAEVVHRQAGGVVAA-----NQLKALLAECQAAVAAARREGEGEGGS
nup85_chlamydomonas                 EAAAAEAAR---------------------------------------GS
nup85_mus                           HFLVTRLLYSNP--------------TVKPIDLHFYAQSSLDMFLGGESS
nup85_rattus                        HFLVTRLLYSNP--------------TVKPTDLHLYAQSSLDMFLGGESS
nup85_homo                          HFLVTRLLYSNP--------------TVKPIDLHYYAQSSLDLFLGGESS
nup85_gallus                        HFLVTRLLYSHP--------------TVKSMELRFYAQSSMDMFLGEESN
nup85_xenopus                       HFLVSRLLFKHP--------------TVKPTELHFYAQSSLDMFLAGDSC
nup85_tetraodon                     HFLVTRLLFCHP--------------TVKPTELHYYAQSCMTMFLEARSV
nup85_danio                         HFLVSRLLFTHP--------------TIKPPDLHYYAQSSMNMFLGPRAT
nup85_ciona                         QMLVTYLLYNNP--------------TTKVYDLYYHSQVCIQMCN-SHSE
nup85_anopheles                     EYFPGYLLYTDS--------------SCKYYQLGQYANDWIAQYLADWRA
nup85_drosophila                    EYLPGYLLFTKP--------------TCKPFELKIAAAKWLNR----WCL
nup85_candi_G                       ESLTGFL----------------------LYYIP-SEELIQEYVGLAVSK
nup85_Sparad                        ESFCGFL----------------------LYYIP-SLELSAEYLQISLES
nup85_Scastel                       ESFCGFL----------------------LYYIP-SLELSAEYLQISLES
nup85_scerevisiae                   ESFCGFL----------------------LYYIP-SLELSAEYLQMSLEA
nup85_Smika                         ESFCGFL----------------------LYYIP-SLELSAEYLQISLEA
nup85_S_kudria                      ESFCGFL----------------------LYYIP-SLELSAEYLQVSLES
nup85_Sbayan                        ESFCGFL----------------------LYYIP-SLELSTEYLEISLKS
nup85_kluyveromyces                 ESYCGLM----------------------LYYIP-TLELSQEYGQLATKH
nup85_candi_A                       EVYLALS----------------------LYQVRDSNEVYIDYFKTAVSE
nup85_pichia                        EVYVALA----------------------LYKIRDDNELYKEFYNIAILE
nup85_debaryomyces                  EIYTALS----------------------LYQVRDDDKLFKDYFNVAISE
nup85_magnaporthe                   EATVAMFGWWDEGRDLNSKN---DMRMSQSLSLSRSRMLVPAAPRIANSE
nup85_neurospora                    EATIGLTAWWDDRR---------ADKFGNPLSMARSQALTLAS-QSATTD
nup85_gibberella                    EATIGLFGWWDDGN-----------QRHKALRFSQSQLR--ASSRFAGSE
nup85_apis                          ELLAAKLFYTSP--------------CCKQPELSHHANNISKRWQANRPS
nup85_aspergillus                   EATIGLTVWWDGEDDEEASPPPFLRRGQSPSNDPYLRRLSLAFKHATSTE
nup85_monosiga                      HHVIVYAQYWRP--------------------LCRIGEIEDLLLDLGLHV
nup85_phytophthora                  ELMMARLFLDEP--------------KAIAHRFEFLMANCFCAYNSNEKS
nup85_ostreococcus                  ELMIAQLQHIHP-----------------TLKIQGEHESLARAACRSKGK
nup85_dictyostelium                 QLVVSNILFVEY------------------TTSTTQLRQLFTQCYQTIQA
nup85_yarrow                        DALVTQQQYVDP-----------------------CDSRMKGYYDAAVAN
nup85_celegans                      HFLPFFVLVKNP--------------FAGHVELIELADECRTLFVGEEEE
nup85_spombe                        EYFSALAFLYGP----------------LDCKNPEDISLLYQLATGEDSK
nup85_naegleria                     PPTQSVYQRSILSN-----------NTAMEEDNDSYNPEYLEFTPNSNSS
                                                                                      

nup85_ustil_UM04624.1               PSE--------------------LVQQYLIKGEVRQAVQKAQDVDI----
nup85_cryptococcus                  PDH--------------------VVQSALCSADIIKALMSCYSLDT----
nup85_arabidopsis                   -PV-------------NTSHKLLRLLIGILGENTEVVLAECSKEFGS---
nup85_populus                       -PM-------------SSPHKLLRLIIGIIGENTEVVLAECSRGFGP---
nup85_oryza_s                       -PS-------------ADNSGLTGLLTGILSENREVVLAECTKNFGP---
nup85_physcomitrella                EST-------------SANDPLQELTLAILSDDTEVVVAECTRLFDP---
nup85_volvox                        GGG-------------GDSSGLLNWLAGLLEALTEMDIAGVVSELTTSGL
nup85_chlamydomonas                 EG----------------ASGLLDLLAELLQSLLPVGVLG----------
nup85_mus                           PEP------------------LDNILMAAFEFDIHQVIKECSIALSNW--
nup85_rattus                        PEP------------------LDNILMAAFEFDIHQVIKECSIALSNW--
nup85_homo                          PEP------------------LDNILLAAFEFDIHQVIKECSIALSNW--
nup85_gallus                        PEP------------------LDTILMAAFEFELHQVIKECSVALSNW--
nup85_xenopus                       PEP------------------LDNILLAAFEFDIHQVIKEFSIVSSNW--
nup85_tetraodon                     PEP------------------LDSILLAAFEFDIHQVLKDCSIALNNW--
nup85_danio                         PEP------------------LDIILLSAFEFDLHQVIKDCSIALNNW--
nup85_ciona                         WGA------------------LDNILLAVCAFDIDRVIRECCEHLSNW--
nup85_anopheles                     DGPGGG------ASSERQFKFLDKLVLSVMENNLVNVLQQIQLFPDNR--
nup85_drosophila                    LRP------------EREQCSMNRMVSQLMDHDLRLFIYDAQKLNDTH--
nup85_candi_G                       TPI-----------------DVTNPWETACLKILQNDIFPVLPILESLDN
nup85_Sparad                        NAV-----------------DVTNDWEQSCVDIISGKIHSILPVMESLDS
nup85_Scastel                       NAV-----------------DVTNDWEQSCVDIISGKIHSILPVMESLDS
nup85_scerevisiae                   NVV-----------------DITNDWEQPCVDIISGKIHSILPVMESLDS
nup85_Smika                         NAV-----------------DVTNDWEQSCVDIISGKIHSILPVMESLDS
nup85_S_kudria                      NAV-----------------DVTNDWEQSCVDIIGGKIHSILPVMESLDS
nup85_Sbayan                        NAV-----------------DVTNNWEQSCVDIISGKIHFILPVMESLDS
nup85_kluyveromyces                 NAI-----------------DVCNNWETPCYHIINDKVADVLPILESLDL
nup85_candi_A                       KPPS--------DIFDDENENLDGLTEACFLNILENNFLKVLETLHELDP
nup85_pichia                        IPP---------ASFEVDTSDMSQICEDCFKNILDENFLKVIKTMHDIEP
nup85_debaryomyces                  KPP---------ALIE-DSDVLSIISEQCFVNILEEKFLKMLVSVDTIDS
nup85_magnaporthe                   DYLDRLARSFQGAVSSGLEVNSNSALEVGMACVFEDNPKGLIGILRSWSL
nup85_neurospora                    SYLDRLNNAFHVAVEEDFYLNPHNPVEVGIACIFEDNVKGLIGLLRGWSL
nup85_gibberella                    DYFDRLATAFHMVTGSDLNPNVMNPVEVAVASAFEGNVNAVLGFLRIWSL
nup85_apis                          DNA----------------------IRALMESNLHLVIKEIQYMGDNG--
nup85_aspergillus                   KDEK------------GFRYNSLSGIEVGLAAVFEGDVAGVLELLQTWSL
nup85_monosiga                      DET--------------------DLYLIILQQEPEQTILSLLSHFPTF--
nup85_phytophthora                  MGN------------------FDCIILAILQYDIQSALQDIIALGFS---
nup85_ostreococcus                  LVS----------------EALDSLIMYAIAGDSQGVISVCSRHLDS---
nup85_dictyostelium                 PTT------------------VDKIFLSFATKDLDITLKKIFKHSPA---
nup85_yarrow                        YPVD-----------------TFTVWEAGASHAIKGSLLLAIETLENCDS
nup85_celegans                      EGAK------------------ENDVFWCLISKDDINFQQLIASNP----
nup85_spombe                        FYVN-------------GTIEYEQICVNLCSNEPLNAIKHAYLLDLG---
nup85_naegleria                     LSKEDLWWKILHESAEMFLYMQDAFLEDKLDKNILEKTISQFKSIIYQGI
                                                                                      

nup85_ustil_UM04624.1               ---WLGAHLADLAEKVG--------------------LIEDDEQTESGD-
nup85_cryptococcus                  ---WLSAHLADLLDKLS--------------------LIPDDEEHFEIS-
nup85_arabidopsis                   ---WMVAHAMELLTAG--------------SEEGEVLVHEEQRKLGGIN-
nup85_populus                       ---WMVTHAIELLTAR--------------SDQADFLLHKEHDDIGGIS-
nup85_oryza_s                       ---WMVTHAMELLTAD--------------NDYADMMLHEERPNFGGIS-
nup85_physcomitrella                ---WLMAHLMELLTAK--------------SKYAQSILREERYALGGIS-
nup85_volvox                        GLGWLLAHSLELMAAYPAGGGGGGGGGAARAGGGGGGVLTQRLAVSGCD-
nup85_chlamydomonas                 --------------------------------------------------
nup85_mus                           ---WFVAHLTDLLDHCR------------------LLQSHN--LYFGSN-
nup85_rattus                        ---WFVAHLTDLLDHCR------------------LLQSHN--LYFGSN-
nup85_homo                          ---WFVAHLTDLLDHCK------------------LLQSHN--LYFGSN-
nup85_gallus                        ---WFVAHLTDLLDHCK------------------LLQSHN--LYFGSN-
nup85_xenopus                       ---WFVAHLTDLLDHCQ------------------LFQAHN--LYFGAN-
nup85_tetraodon                     ---WFVAHLTDLLDHCK------------------LLQSHN--LHFGSN-
nup85_danio                         ---WFVAHLTDLLDHCK------------------LLQSHN--LHFGSN-
nup85_ciona                         ---WLPAHLSDLLNASG------------------LVPADAEKNQVEIE-
nup85_anopheles                     ---WFAVHMVDLLYHAG------------------LLEMGAADEPDDSTS
nup85_drosophila                    ---WFSTHLIDLIHHCG------------------QLKS-YFDQNN----
nup85_candi_G                       CTASFSAALCESKGLLIDRYT-----------ILEENSGSDDIEIDDIFS
nup85_Sparad                        CTAAFTAMICEAKGLIENVFEGDK--------SIGEYDNEDNELLEDLFS
nup85_Scastel                       CTAAFTAMICEAKGLIENVFEGDK--------SIGEYDNEDNELLEDLFS
nup85_scerevisiae                   CTAAFTAMICEAKGLIENIFEGEK--------NSDDYSNEDNEMLEDLFS
nup85_Smika                         CTAAFTAMICEAKGLIENMFEGDK--------SIGEYDIEDNEVLEDLFS
nup85_S_kudria                      CTAAFTAMICEAKGLIENVFETNK--------SFGEYGHEDNEMLEDLFS
nup85_Sbayan                        CTAAFTAMICEAKGLIENVLENDE--------SMGEYDYEDNEMLEDLFS
nup85_kluyveromyces                 ATAAFVAVLCEAKGIIKTDFY-------------EIFAHKSGLNSELAFE
nup85_candi_A                       PTTAYLAELMELRFLLRGYYFDV--------------TVTSSASFEDLLN
nup85_pichia                        ATASYVSKLLELRSYLTNYYSV----------------ASNSKDIDALLN
nup85_debaryomyces                  ATAAYVARLLELKGLLNNYYS-----------------AINSKDLQELIN
nup85_magnaporthe                   PVAAAVAEIATLGGWLPAHQPVSV--------FGALDLDINDLEVLGLDP
nup85_neurospora                    PIASAVAEIASLGGWLPQHQPGAF--------F-MEGLDQDDLDVLGVDP
nup85_gibberella                    PLACTVAEVASLGEWLPAPDVPSL--------FPTDSLDMDDLALLGVTQ
nup85_apis                          ---WFAAHLVDLLYICG------------------KLKILDEDQIEVSN-
nup85_aspergillus                   CVAAAVAEISSVGGWLETKSNAKP-----------PGLSDNDLMVLSYNQ
nup85_monosiga                      ---WSPAHLADLLQRSR------------------WFGAAPRRGAHNMT-
nup85_phytophthora                  ---WMAAHLTDLLQRSN------------------VIVADELLPEGDCT-
nup85_ostreococcus                  ---WFMAYSTTLLSRAG----------------GAQADVLRRPTASGAS-
nup85_dictyostelium                 ---WLAVHLSDLLYHHP------------------YVMRKLPNSESQLTN
nup85_yarrow                        VIAALVSNMCYDAGLLN---------------------GYGAANPAALP-
nup85_celegans                      ---WLAVHLVDLIHKST---------------------LDPEFEVMR---
nup85_spombe                        ----LAVHLADLLSKSG-------------------HLRDYITEEYPIT-
nup85_naegleria                     GELKQFGTYFDIFSAVDIFYFNRFCRGGLLQKLVKWYIRSSVCFSRESEL
                                                                                      

nup85_ustil_UM04624.1               ----------------LRQDLLFKYAQSLLDE------------------
nup85_cryptococcus                  ----------------LRDFFLLEYAQVLQDNP-----------------
nup85_arabidopsis                   ----------------MEELHRLVYAQVLSS-------------------
nup85_populus                       ----------------MEELHRLVYAQVLTS-------------------
nup85_oryza_s                       ----------------IEELHRLVYAQVLCS-------------------
nup85_physcomitrella                ----------------LEELNRLSYAQVLCS-------------------
nup85_volvox                        ----------------QMEYFRLAWADSLLPN------------------
nup85_chlamydomonas                 --------------------------------------------------
nup85_mus                           ----------------MREFLLLEYASGLFA-------------------
nup85_rattus                        ----------------MREFLLLEYASGLFA-------------------
nup85_homo                          ----------------MREFLLLEYASGLFA-------------------
nup85_gallus                        ----------------MREFLLLEYASGLFS-------------------
nup85_xenopus                       ----------------MREFLLLDYASGLFS-------------------
nup85_tetraodon                     ----------------LREFLLLEYASGLFT-------------------
nup85_danio                         ----------------LREFLVLEYASGLFT-------------------
nup85_ciona                         ----------------LQEILIVRFAESLMS-------------------
nup85_anopheles                     PSKLSRTGAGVSDGKLVRESLLFDYGCLLMS-------------------
nup85_drosophila                    -----------IDLPALRHSMIYEYGSYLMT-------------------
nup85_candi_G                       Q------------RNGMASFLLNNFALELCSMKMKTLWPVA---------
nup85_Sparad                        Y------------KNGMASYMLNSFAFELCSLGDKELWPVA---------
nup85_Scastel                       Y------------KNGMASYMLNSFAFELCSLGDKELWPVA---------
nup85_scerevisiae                   Y------------RNGMASYMLNSFAFELCSLGDKELWPVA---------
nup85_Smika                         Y------------RNGMASYMLNSFAFELCSLDNKELWPVA---------
nup85_S_kudria                      Y------------KNGMASYMLNSFAFELCSLGNKELWPVA---------
nup85_Sbayan                        Y------------RNGMASYMLNNFAFELCSLGEKELWPVA---------
nup85_kluyveromyces                 N------------EPTIGEFLIRQVALSLCSYDDKTLWPVS---------
nup85_candi_A                       -------------RRIVSEYFLTRHAYDCLNIH--ELVPVG---------
nup85_pichia                        -------------KRTISEYFLTRHAFECLNIH--SLVPVG---------
nup85_debaryomyces                  -------------RKTISEYLLTTHAYQCLNSH--YLVPVG---------
nup85_magnaporthe                   RGP--------DELDGMKDNTLVQYAQALVNLDQLSLISTKSGTTMDGW-
nup85_neurospora                    TAP--------DEIDGIKDSTLIQYAQKLTDDEDIGTIADHLGESRDGW-
nup85_gibberella                    PGP--------DELEGIKDTTLVLYARELAGIEELS-------PERDGW-
nup85_apis                          ---------------QLHESLILEYGNTLMG-------------------
nup85_aspergillus                   NDAP---------AGVSRDDVLSAYATGLSERPSIGNEHEG---------
nup85_monosiga                      ----------------LREHYVISYALELAR-------------------
nup85_phytophthora                  ----------------LRERFLLQYAMEIGAS------------------
nup85_ostreococcus                  ----------------QSELYMLEYCSSLATS------------------
nup85_dictyostelium                 ----------------IREYLLSDFGQSLAS-------------------
nup85_yarrow                        ------------------DYHLTNLALQCIGYDN----------------
nup85_celegans                      ------------------KMHMLDYASVLIS-------------------
nup85_spombe                        ----------------LREHLILEYGQCVLE-------------------
nup85_naegleria                     DQNLYRLLVIGEHSSKVVEAIKQQKSAELKTMPRKLHDLYTAFLEILSKR
                                                                                      

nup85_ustil_UM04624.1               ------QGLWRICIDYLAACGEAGRR--KSSHIILSVPLDGPDTDEESEE
nup85_cryptococcus                  ----NYKAFWRVICDYLGYAGEEGRGRLKEHLKRLDIPLDR-DVKGKSKE
nup85_arabidopsis                   -----HALTWQIAPIYLASCEKQGLGLLELLFYRQPVQE-----------
nup85_populus                       -----HFLTWQIAPVYLTSCMRQGMSLLEVLLYRQPAQH-----------
nup85_oryza_s                       -----HALTWQIAPTYLSSCLNQGLGLLEILLLKQPIQD-----------
nup85_physcomitrella                -----HQLTWQLAPVYLSFCPRQGLGILETLLLKQPVSTS----------
nup85_volvox                        ----CMSGGWQLVLQYLAWCPQHGAAAVEALMEALPVDSRD---------
nup85_chlamydomonas                 -------GGWALALGYLAWCPTHGAAAAEALMEALPVDSRD---------
nup85_mus                           -----HHSLWQLGVDYFDYCPELGRVSLELHIERIPLNT-----------
nup85_rattus                        -----HHSLWQLGVDYFDYCPELGRVSLELHIERIPLNT-----------
nup85_homo                          -----HPSLWQLGVDYFDYCPELGRVSLELHIERIPLNT-----------
nup85_gallus                        -----HHSLWQLGVDYFDHCPEYGRVYLELHIERIPLNT-----------
nup85_xenopus                       -----HHSLWQLGVDYFDYCPNLGREYLKLHMERIPLST-----------
nup85_tetraodon                     -----HHSLWQLAVDYFDHCPEFGRVYLELQIDHVPLDT-----------
nup85_danio                         -----HHSLWQLAVDYLDHCPEFGRVYLELQIERVPLDT-----------
nup85_ciona                         -----LESYWNVVAGYLANCGPLSQQYLALFVQRITLTS-----------
nup85_anopheles                     -----HSSFWQIGMDYLEFSSTEGLGARESLLARVPFQT-----------
nup85_drosophila                    -----SHNMWQLGIDYLDCCKQEGQAAIELLLPRITLRS-----------
nup85_candi_G                       -----IGLISLS----PYNTPSSKKSTIAELIPHYPFET-----------
nup85_Sparad                        -----IGLIALS----VTGTRSAKKMVIAELLPHYPFVT-----------
nup85_Scastel                       -----IGLIALS----VTGTRSAKKMVIAELLPHYPFVT-----------
nup85_scerevisiae                   -----IGLIALS----ATGTRSAKKMVIAELLPHYPFVT-----------
nup85_Smika                         -----IGLIALS----VTGTRSAKKMVIAELLPHYPFVT-----------
nup85_S_kudria                      -----IGLVALS----LTGTRSAKKMVIAELLPHYPFVT-----------
nup85_Sbayan                        -----IGLIALS----LTGTRSAKKMVIAELLPHYPFVT-----------
nup85_kluyveromyces                 -----VGLISLS----SDSGDSSKRAILAELLPHFPYTT-----------
nup85_candi_A                       -----IGLLLNNVVCTSNNAVSANRKVIATFLPNYICNT-----------
nup85_pichia                        -----IGLLLNGDIAISEQSKTHNRNVIKDFLPHFKSLT-----------
nup85_debaryomyces                  -----IGLLSNNDISSSSQSSVNNRNTISEFLPHYECKT-----------
nup85_magnaporthe                   ----ELAIHVLGRMDSSERSEDTIGELVKTLLADVDANA-----------
nup85_neurospora                    ----ELAIHVLGRMDSQERSEEMIGILVRHIVDSLHVDS-----------
nup85_gibberella                    ----EMAIQVLGRMDSPEKSEETVGELLRDLLDMLTENS-----------
nup85_apis                          -----HHSLWQCGASYLIHCPTQGLARLEILLQSLPMGS-----------
nup85_aspergillus                   ----REGWELALEVLSRLDDSQKMQKSVSELLDKLPLDT-----------
nup85_monosiga                      -----EDTLWPLAASYLASCGSVGQATLVEVLESRPQPS-----------
nup85_phytophthora                  ------SGMWQFAVRYYEYCPKYGAIAIRSALAREPLPT-----------
nup85_ostreococcus                  -----AQTRDLAVRILAACCSERGIEMMATTLMRLAVTEDE---------
nup85_dictyostelium                 -----DSSLLSIGCNYLKYVKNGGLEMIDQFISRQPIHF-----------
nup85_yarrow                        ------LINVGIEVLQKLRDVAPARQILSLLLPRLPYDS-----------
nup85_celegans                      -----HSPLWEIGAGYLIACGTEGLLRLETHIEGLHIED-----------
nup85_spombe                        -----SRNLWQTSFAYWKCVADSGYQRIKACIPYVPLSD-----------
nup85_naegleria                     PNVVNYSSISATFEEYLDEMQVWKRLVLKLKKELQGQDDGS---------
                                                                                      

nup85_ustil_UM04624.1               ANNAMEEDADGVNG------APSNKTKRVARAEQVLRACSDHGLELEARV
nup85_cryptococcus                  SPDSTNDEQQGLDASMDIENPTESQGEAIKLLDEVRSACVDFRLDDVWQE
nup85_arabidopsis                   ----------------------------NQMLIKSLEICRLYELSNVSAK
nup85_populus                       ----------------------------NQLLLKNLEICRLYELDHVSSN
nup85_oryza_s                       ----------------------------NRVVLKTLEICRLYELENVSTN
nup85_physcomitrella                ----------------------------DRLALKVLEVCRLYDLGTVATT
nup85_volvox                        ----------------------------VRTLEKALAACRRLGLGGSAAV
nup85_chlamydomonas                 ----------------------------TRGLEKTLAACRRLGLGAAAAV
nup85_mus                           ----------------------------EQKALKVLRICEQRQMTEQVKS
nup85_rattus                        ----------------------------EQKALKVLRICEQRQMTEQVGS
nup85_homo                          ----------------------------EQKALKVLRICEQRQMTEQVRS
nup85_gallus                        ----------------------------EQKALKVLRICEQRQMHEQVRS
nup85_xenopus                       ----------------------------EKKALKALRICEQRQMTEQVRS
nup85_tetraodon                     ----------------------------ERKALKVLRICEQRQMSEQVRS
nup85_danio                         ----------------------------ERKANKVLRICEDRQMSEQVRS
nup85_ciona                         ----------------------------EKKASKVLRLCEKHNLNDEAQS
nup85_anopheles                     ----------------------------DRQADRIIAVARQNNYPEVASE
nup85_drosophila                    ----------------------------ERQATKLINLARQRGLISVERE
nup85_candi_G                       ----------------------------NDDIEWALSVCAKWRLPDIAKE
nup85_Sparad                        ----------------------------NDDIEWMLSICVEWRLPEIAKE
nup85_Scastel                       ----------------------------NDDIEWMLSICVEWRLPEIAKE
nup85_scerevisiae                   ----------------------------NDDIEWMLSICVEWRLPEIAKE
nup85_Smika                         ----------------------------NDDIEWMLSICVEWRLPEIAKE
nup85_S_kudria                      ----------------------------NDDIEWMLSICVEWRLPEIAKE
nup85_Sbayan                        ----------------------------NDDIEWMLSICVEWRLPEIAKE
nup85_kluyveromyces                 ----------------------------NDDIEWLLSVCAKWRLPDVAKT
nup85_candi_A                       ----------------------------NDDLEWALTICANLNLVSTARQ
nup85_pichia                        ----------------------------NDDLEWALTICAQLNLLSTARE
nup85_debaryomyces                  ----------------------------NDDLEWTLTICAKLNLIHTARK
nup85_magnaporthe                   ----------------------------GPVVDKVWRLLNNLGMIEFAEE
nup85_neurospora                    ----------------------------NEVVDKTWSLLNELGMIPYAEE
nup85_gibberella                    ----------------------------GPTVDKIWAILNDLGMINYAEE
nup85_apis                          ----------------------------EARVNKILDIARDNKMNHIVTS
nup85_aspergillus                   ----------------------------AEQMDKVVLLCSELGLNKEGRR
nup85_monosiga                      ----------------------------LSAVRKSMALARKHGLDITAKR
nup85_phytophthora                  ----------------------------DYKADRLLSYCHGKTFLLQTQN
nup85_ostreococcus                  -----------------------GETEDDAPAKAAHALAVEVGLPNTSAR
nup85_dictyostelium                 ----------------------------EKNAIKMLDKWATS--VETKNS
nup85_yarrow                        ----------------------------AREIDWAIKKCKQNGLVEVEAE
nup85_celegans                      ----------------------------DEMAEQLLEICEEHRLEDAKSC
nup85_spombe                        ----------------------------VDAKETALQLCKQLKLRDEAQL
nup85_naegleria                     ------------------------DEFAFLNTCIEILIGNENIITDVSEN
                                                                                      

nup85_ustil_UM04624.1               VCRRMSQKLMEQGE-YGMAIAYCVRASD-------------TVLIRTIGD
nup85_cryptococcus                  ISQVLATRLISAGQ-YGMAATLALMARD-------------GFALSKIAD
nup85_arabidopsis                   LMKISGVHHWKHGR-KGSGIFWLQQARD-------------ENCLSVIAQ
nup85_populus                       IMKIAGVYHWKHGR-KGLGVFWLQQARD-------------EFLLNKIAQ
nup85_oryza_s                       IMKIAGIYHWKHGR-KGTGVYWFQQAND-------------KVRLDRIAQ
nup85_physcomitrella                VNRIVGVHHWKHGR-KGAGIAWLQRAQD-------------DRRLAAVAD
nup85_volvox                        LCRMAGVDALSRGH-LGSGVQWMVRAGD-------------TRRTAAALQ
nup85_chlamydomonas                 LCRVAGVDALGRGM-LGAGAQWMVRASD-------------PRRTAAALA
nup85_mus                           ICKILAMKAVRNNR-LGSALSWSIRAKD-------------AAFATLVSD
nup85_rattus                        ICKILAMKAVRNNR-LGSALSWSIRAKD-------------AAFATLVSD
nup85_homo                          ICKILAMKAVRNNR-LGSALSWSIRAKD-------------AAFATLVSD
nup85_gallus                        ICKIMAMKALRNNR-LGSALSWSIRAKD-------------AAFATLISD
nup85_xenopus                       ICKTMAMQSLCNRR-LGSALSWSIRAKD-------------AAFATLISD
nup85_tetraodon                     ICKIMAMRALRNNR-LGSALSWSIRAKD-------------AAFATLISE
nup85_danio                         ICKIMAKRALRNNR-LGSALSWSIRAKD-------------AALATLISE
nup85_ciona                         ICRQLCRQALREKR-HGDALSWCIKLKD-------------SSLAMYIAD
nup85_anopheles                     VCKVMTKRNLAQKN-YGSALDWAISSRD-------------SAYVRDVAN
nup85_drosophila                    ICKVLSKRSYDNER-YGNALEWAIRSKD-------------VLLVTAVAD
nup85_candi_G                       IYTTLGNQMLDNGN-TVEAIANFSKAG------------QYELVKHYSW-
nup85_Sparad                        IYTTLGNQMLSAHN-IIESIANFSRAG------------RYELVKSYSW-
nup85_Scastel                       IYTTLGNQMLSAHN-IIESIANFSRAG------------RYELVKSYSW-
nup85_scerevisiae                   IYTTLGNQMLSAHN-IIESIANFSRAG------------KYELVKSYSW-
nup85_Smika                         IYTTLGNQMLSAHN-IIESIANFSKAG------------RFELVKSYSW-
nup85_S_kudria                      IYTTLGNQMLSAHN-IIESIANFSKAG------------RFELVKSYSW-
nup85_Sbayan                        IYTTLGNQMLSAHN-IIESIANFSKAG------------KFELVKSYSW-
nup85_kluyveromyces                 IYKILGQDTLYQNN-IVEAMSNFSKAG------------EYEWVKHYSW-
nup85_candi_A                       LYYQAGLKSLEEGY-MYEALNNFVNCYDPTLLSGENHSEGMKKVHYIVWD
nup85_pichia                        LYYISGLKSLNDGY-IFEALNMFVNCYDPTSIEEDGKSDGIKQVHRIVWD
nup85_debaryomyces                  LYQVYGNKSLKDGY-LYESLNMFVNCYDPDSMTNES-NEGMKQVHHIIWD
nup85_magnaporthe                   TAEHFGDALARESH-SYGQAMWYYSLAHRP-------NKVREVMNLLISY
nup85_neurospora                    VVETYAEILARDSH-RYGEAMWYFALAHKP-------HKVREVMNLLISY
nup85_gibberella                    TAETFAEILSKESH-RYGEALWYYALSHRS-------DKVREVLNLLMSY
nup85_apis                          ICKIQGLKSMKQGR-LGNALAWALKAQD-------------NIFITYIAD
nup85_aspergillus                   VSERYGDLTVSNSE-EYGLALVCYARAHNR-------RKVKSVVDLLISY
nup85_monosiga                      IAICEAKRRQNSGQ-LDVAVQYFFEAGD-------------LDAVTRIAD
nup85_phytophthora                  LITLQRAQDCQANRSYASALHWMLRGNH-------------LDDVDALCD
nup85_ostreococcus                  IAKMASERARANGY-VSLAFDWLRVSQN-------------TVGSDELAR
nup85_dictyostelium                 IYKMLSLQDFKRKR-YAASLNWLMLAND-------------NSHITLLSN
nup85_yarrow                        ILQTLAQKAIHNNN-NLMGLCMFAKNGN-------------IAALRYHCW
nup85_celegans                      VTNTMTFRYLKQGH-WSSTLAWALKTGS-------------KKTIDWTVS
nup85_spombe                        VLTHWADELIARNH-YGEALIALDNAAN-------------YSALNRVTW
nup85_naegleria                     WIEILIGLALYKYQHFADINEIIDLAVHAKNLKEDEPSLVLEAIGLIVFG
                                                                                      

nup85_ustil_UM04624.1               RILGEYVT---------------------------------------RGA
nup85_cryptococcus                  KVLESFIT---------------------------------------HGQ
nup85_arabidopsis                   QLFDSVGKSLSD-----------------------------------ESL
nup85_populus                       RLFDSVGKSISG-----------------------------------ESF
nup85_oryza_s                       QLFEHIGKSVTD-----------------------------------DSF
nup85_physcomitrella                ELLESVSLGMSGSQM--------------------------------ETL
nup85_volvox                        LVGVAVEEALLARLG-----------------------IYQAGALALPGG
nup85_chlamydomonas                 LVGGAVEEALIARMVGGGAVAAGGAASGGSAVASLGGASYRAGALQLPGG
nup85_mus                           RFLRDYCE---------------------------------------RGC
nup85_rattus                        RFLRDYCE---------------------------------------RGC
nup85_homo                          RFLRDYCE---------------------------------------RGC
nup85_gallus                        RFLKDYCE---------------------------------------RGY
nup85_xenopus                       RFLKEYCE---------------------------------------RGN
nup85_tetraodon                     KFLQDYCV---------------------------------------RGT
nup85_danio                         RFLQDYSN---------------------------------------KGS
nup85_ciona                         EMLSIYAK---------------------------------------TGV
nup85_anopheles                     IFLEHYCN---------------------------------------HGV
nup85_drosophila                    FILKHYSK---------------------------------------TGC
nup85_candi_G                       LLFENAAFQ---------------------------------------GK
nup85_Sparad                        LLFEASCME---------------------------------------GR
nup85_Scastel                       LLFEASCME---------------------------------------GR
nup85_scerevisiae                   LLFEASCME---------------------------------------GQ
nup85_Smika                         LLFEASCME---------------------------------------GK
nup85_S_kudria                      LLFEASCMQ---------------------------------------GR
nup85_Sbayan                        LLFEASCME---------------------------------------GR
nup85_kluyveromyces                 MIFEASILQ---------------------------------------GG
nup85_candi_A                       LIFANCLVH---------------------------------------NR
nup85_pichia                        MIFQDSLVN---------------------------------------NR
nup85_debaryomyces                  IVFQDSLVN---------------------------------------NR
nup85_magnaporthe                   SLLQSTVFP---------------------------------------PE
nup85_neurospora                    SLIQSTAFP---------------------------------------PN
nup85_gibberella                    SLVQSTVYP---------------------------------------SE
nup85_apis                          QFLKRYVEY---------------------------------------GK
nup85_aspergillus                   SLVQSRAYP---------------------------------------AS
nup85_monosiga                      AMLRTYAAT---------------------------------------GE
nup85_phytophthora                  DILQECNDTN--------------------------------------SL
nup85_ostreococcus                  GLAQVGALG-----------------------------------DAAATL
nup85_dictyostelium                 YLLENQLNSEFLN--------------------------------DLQSL
nup85_yarrow                        KLFKNALVAESP----------------------------------VEGD
nup85_celegans                      RIVGSSSKD----------------------------------------E
nup85_spombe                        ELFDICIAEKK------------------------------------SFS
nup85_naegleria                     DNLEDTLKNIDQGLALSNQNQEFFKYHWFMSHIATFFYHINFLYQRIYTA
                                                                                      

nup85_ustil_UM04624.1               EAFNQIVDSFPSSLITPADGLEFNGDNLDGEQ--DAVLEKHARGFFSKRL
nup85_cryptococcus                  DEYLALVDTLPPTLLAEAPTALLHLQQSTSNP--TEFPSHSAVSVFASRI
nup85_arabidopsis                   KQWEGLVELLG------------------------------SESQISGGL
nup85_populus                       KQWEGLIELLG------------------------------SKSKPAGSL
nup85_oryza_s                       KQWEGLLELLG------------------------------SDIGSAGGL
nup85_physcomitrella                QELEGLVDLLG------------------------------SELHSSQGL
nup85_volvox                        GELEALLEWLP-VVGGEAGGGGGEEAAGGGG---------GGGGGGRGLT
nup85_chlamydomonas                 DELEALLEWLPGGSSGGVAEDAGEGGATGSS---------TAGSGGRGLA
nup85_mus                           FSDLDLIDNLG------------------------------SAMMLSDRL
nup85_rattus                        FSDLDLIDNLG------------------------------PAMMLSDRL
nup85_homo                          FSDLDLIDNLG------------------------------PAMMLSDRL
nup85_gallus                        FSDLDLIDNLG------------------------------PSMLLSDRL
nup85_xenopus                       FTDLDLIDNLG------------------------------SAMLLSDRL
nup85_tetraodon                     FSDLDLIDNLG------------------------------PAMLLSDRL
nup85_danio                         FTDLDVLDNLG------------------------------PAMLLSDRL
nup85_ciona                         FPNIDLIDYLG------------------------------SSVLVSERL
nup85_anopheles                     LLCEKQIAHLG------------------------------SKVFISPRL
nup85_drosophila                    MLCPDTIANVG------------------------------GRMFASPRL
nup85_candi_G                       PMEDEVLSAIVDGDFNTSE---------------LIPDEVLNKVVTNAMR
nup85_Sparad                        KLDDPVLNAIVSKNAAAEDDV-------------IIPKDILDCVVTNAMR
nup85_Scastel                       KLDDPVLNAIVSKNAAAEDDV-------------IIPKDILDCVVTNAMR
nup85_scerevisiae                   KLDDPVLNAIVSKNSPAEDDV-------------IIPQDILDCVVTNSMR
nup85_Smika                         KLDDPVLNAIVKGNTTTDDDV-------------VIPEDILNCVVTNAMR
nup85_S_kudria                      RLDDPVLNAIVGNSATTKDDV-------------MIPEDILNCVVTNAMR
nup85_Sbayan                        KLDDPVLNAIVSNNATTGEDF-------------IIPEDILNCVVTSAMR
nup85_kluyveromyces                 PLDDITINSIVNGDTDSFN----------------IPKDLLNSMVTDVMR
nup85_candi_A                       PIKDELINNIVDKKVDLNFK------------------------IHPVIQ
nup85_pichia                        PVEDDLINNIVTNNVDKSLK------------------------IHPVIR
nup85_debaryomyces                  PIKDELINNIICHKVDTGFE------------------------IHPVIR
nup85_magnaporthe                   SELDEHLRQLVHDRNETLAE-----------------FAKQDLEAAELLG
nup85_neurospora                    EELDDWLHRLLNERNETLEQ-----------------CAKQDLEAAELLG
nup85_gibberella                    KDLDQELKDLLRKRTETLEK-----------------RAKQDLEAAQLLG
nup85_apis                          LDCRDLLEN-----------------------------------------
nup85_aspergillus                   SDLDEQLRTLIREPKTCLS-----------------AIAHADEEAASILQ
nup85_monosiga                      LDPTDLAQRLG------------------------------PAVLQSERL
nup85_phytophthora                  TPLHEAVQFMES----------------------------HPKLARPQKL
nup85_ostreococcus                  ARVDKFMEKHGDQVLVN---------------------ANRDVDVHENAV
nup85_dictyostelium                 LEKNDEIDCNINNNNNNNNNNNSNNRISGNNNNNMIIDENKFEITNNSEL
nup85_yarrow                        KSLADYVKDPAS-----------------------------VSDVPAEVA
nup85_celegans                      LAALRVLSSITN-----------------------------HSVLSLPSL
nup85_spombe                        PDKDELLYELFSS----------------------------PKACTPTLA
nup85_naegleria                     TNANSYLESLHIFKNEAIKLYVIEELLP------YYQKLIDTNPCENLEN
                                                                                      

nup85_ustil_UM04624.1               AFLARFRDFHRLYADGQ------------------WAAAAGLLVELVTTE
nup85_cryptococcus                  TFLSEFRDYLLFLSQDA------------------RDRAAEKVISLLTSG
nup85_arabidopsis                   DFLHKYRDFKRSLKVVH-----------DGKTIDAAHEAVERLVSLMKSP
nup85_populus                       EFLHKYRDFKKLLQQVC-----------DRKTPDAARHAADLLMLLMKNP
nup85_oryza_s                       EFLHRYRDFKRSLQMAQ-----------EGRTGESVRQTVEFLIQLMRNP
nup85_physcomitrella                TFLHRYKDFKTGLQIIKKLR-KQET--DQQKIAEQGRQAADFLLQLLKPQ
nup85_volvox                        SFLGDVLRLSQAMGALAAAR-DSGAPPDDPATLGSLAAGHAAFMSMVRRR
nup85_chlamydomonas                 AFLVDVLRLSRAMGALGAAR-DSNAPPEDARVTEALSAGRAALLSMARRR
nup85_mus                           TFLGKYREFHRLYGEKR------------------FGDAASLLLSLMTSQ
nup85_rattus                        TFLGKYREFHRLYGEKR------------------FGDAASLLLSLMTSQ
nup85_homo                          TFLGKYREFHRMYGEKR------------------FADAASLLLSLMTSR
nup85_gallus                        TFLGKYREFHRLYGEKR------------------FSEAARLLLMLMTAH
nup85_xenopus                       TFLGKYREFHRMYSQEQ------------------FSEAASLLLSLMTAR
nup85_tetraodon                     TFLGKYREFHKLYGEKR------------------FSEAAKLLLSLMTAK
nup85_danio                         TFLGKYREFHRLYGENR------------------FSDAAKLLLSLMMAK
nup85_ciona                         TFLGKYRDFHKLHANKE------------------YKEAGYLLLNLLISK
nup85_anopheles                     VFLRTYYDFRKSYREQA------------------YAKAAELLVRLMDSK
nup85_drosophila                    VFLSKYFEFYEFYRTRD------------------FLSASELLVNLLESK
nup85_candi_G                       QSLSPYAVLSQFFSNVE---------------NERWSKALQQLMSLIEFE
nup85_Sparad                        QTLAPYAVLSQFYELRD---------------REDWGQALRLLLLLIEFP
nup85_Scastel                       QTLAPYAVLSQFYELRD---------------REDWGQALRLLLLLIEFP
nup85_scerevisiae                   QTLAPYAVLSQFYELRD---------------REDWGQALRLLLLLIEFP
nup85_Smika                         QTLAPYAVLSQFYELRD---------------SEDWVQALHLLILLIE--
nup85_S_kudria                      QTLAPYAVLSQFYEASD---------------SGDWDQALHLLLLLIEFP
nup85_Sbayan                        QTLAPYAILSQFYEASD---------------SGRWDQALFLLLLLIEFP
nup85_kluyveromyces                 QTLSPYAVLYEFHKLAE---------------NNETEKAMNHMIQLISFP
nup85_candi_A                       QCLAPYAVLKEFYETLP-Q------------RDIKLSNKLSKLIHLLKFN
nup85_pichia                        QCLSPYAVLHDFFAHLE-S------------DDLSLAKKFSKLIHILKFN
nup85_debaryomyces                  QCLSPYAVLVEFFKSLEQS------------RSTTAMDNLSKLVHLIRFN
nup85_magnaporthe                   KMLSGYATLRRFYEIRDDD---TTA----VPLHRRRAAAADALMAVIAAS
nup85_neurospora                    KMLSGYASLRQYFVIRDDE---AVLP--NATPYARKQQAATALVNVIASS
nup85_gibberella                    RMLSGYATLRKFYELRDAED-LDNIS--STKALKLKKQAASALVAVISSS
nup85_apis                          --------------------------------------------------
nup85_aspergillus                   FYFSGYATLRRFYETRDEAVNLPAGQKPRYKPLARRRAAAQALVAVISSA
nup85_monosiga                      TFIAKYKEALALIAEMH------------------YEQAANILINVLSKS
nup85_phytophthora                  AWLVKYREFQLVLDDLESLR-----QQLKTDELQNNKEKRTALESKVRFV
nup85_ostreococcus                  DFFRARAKFNAAMKILKTS------VALDERARVAAKTAADALIAALAPR
nup85_dictyostelium                 IFLIRYRELISLWKERS------------------FKEYSSSLCLMFKDR
nup85_yarrow                        ECIAPYAVLTEYFNLRR---------------SGQLVKSSEYLLALFEFP
nup85_celegans                      TFLYSYQRFVKMMHCGD------------------VLDCVQHLIPLIMMP
nup85_spombe                        SIISPAATIHQYFFYLQ---------------HKKELNASELLVGLLTMV
nup85_naegleria                     DLWKIAVDYLSYYDDESQKQIQDIITNIILNIHITNENQIDKIYRYVKDT
                                                                                      

nup85_ustil_UM04624.1               ---------------AAPERFLAVLLVDAIPLL--EDGQ--------ATW
nup85_cryptococcus                  ---------------IAPVGFWAVLLVESIALL--EDS---------EIL
nup85_arabidopsis                   ---------------STPQRFWLPLLHDSLKLLNWPER----------SL
nup85_populus                       ---------------STPQRFWLPLLYDSLTLLSWQGR----------PL
nup85_oryza_s                       ---------------STPQRFWLPLLHDSVRLLNCKPC----------PL
nup85_physcomitrella                ---------------VTPQRFWLPLLRDAVELLEWPEM----------PL
nup85_volvox                        ---------------TPPRRLCLPLLFYAIPLLEASAGG--------GRL
nup85_chlamydomonas                 ---------------TPPRRLCLPLLFYCIPLLEATAGG--------GRL
nup85_mus                           ---------------IAPRSFWMTLLTDALPLLEQKQV-----------I
nup85_rattus                        ---------------IAPRSFWMTLLTDALPLLEQKQV-----------I
nup85_homo                          ---------------IAPRSFWMTLLTDALPLLEQKQV-----------I
nup85_gallus                        ---------------IAPCSFWMTLLTDALPLLEQKEV-----------I
nup85_xenopus                       ---------------IAPCSFWLTLLLDALPLLEQKQV-----------I
nup85_tetraodon                     ---------------IAPRSFWMTLLTDALPLLEQKEV-----------I
nup85_danio                         ---------------IAPRSLWMTLLTDALPLLEQEEV-----------I
nup85_ciona                         ---------------IAPLEFWPSLIMDCLLLLSKEDL-----------I
nup85_anopheles                     ---------------IVPSYFWPCLMTDAIPLLEFKEP-----------I
nup85_drosophila                    ---------------ITPDYFWPSLLIDSMPLLESKDP-----------K
nup85_candi_G                       ---------------YLPKKYTVLLIVKYMYPLFLNDD---------QRM
nup85_Sparad                        ---------------YLPKHYLVLLVAKFLYPIFLLDD---------KKP
nup85_Scastel                       ---------------YLPKHYLVLLVAKFLYPIFLLDD---------KKP
nup85_scerevisiae                   ---------------YLPKHYLVLLVAKFLYPIFLLDD---------KKL
nup85_Smika                         --------------------------------------------------
nup85_S_kudria                      ---------------YLPKHYLVLLLAKFLYPIFLLDD---------KKT
nup85_Sbayan                        ---------------FLPKHYLILLLAKFLYPIFLLDD---------KKP
nup85_kluyveromyces                 ---------------YMPEQYCILLLAKFFYPMFLKTT---------ETA
nup85_candi_A                       ---------------YLPKKFVPLLLAQFIP--FLSEP---------NTT
nup85_pichia                        ---------------YLPKKFCPLLLCQYLP--FLNDT---------NSV
nup85_debaryomyces                  ---------------HLPKKFYPLLLCQIIP--FLIDS---------GMK
nup85_magnaporthe                   DDNIRGGLYDPSRDGLVSEDFLLTLLGEATALVDTSAGKGPVIEPGAKTA
nup85_neurospora                    DDNIRGGLLDPTRDGIVSEDFLLALLGEALAFVTNPDNTNVHLGQQALPI
nup85_gibberella                    DDNIRGGLYDDTRDSVVSEDFLLALLGEATVFIN-----------QSPAV
nup85_apis                          --------------------------------------------------
nup85_aspergillus                   ADSIYGGLYDPDRDSAIQVDGLLALLGEALPFVHQSSS-----------I
nup85_monosiga                      --------------TMAPRWLHLHVLLDMLPILEQPDI-----------V
nup85_phytophthora                  SVEAAKRLDWLFSSTEAPKLLRLQVLQQTERLLKESPT-----------V
nup85_ostreococcus                  ---------------STPPELWTAIIIDAIPLFEGAFD---------AAE
nup85_dictyostelium                 ---------------VIPKRFWLRLLIDCVPLLESLKN----------LY
nup85_yarrow                        ---------------LLPTEYLGLLIHQLINYVSPISQ---------QFN
nup85_celegans                      ---------------DVPTQYYYDLFDYLITIIKEDGRAG--------IR
nup85_spombe                        D---------------FPSSRFPKLLELLHEFLNNPLQ-----------S
nup85_naegleria                     P-----------FAKTVCGKLHLKLGLAYIAEHNFAAG--------IYHV
                                                                                      

nup85_ustil_UM04624.1               FDRSQTFELIRIVERITN-AVSMHPDMYEHFLGFLHQLLG----IKSPKQ
nup85_cryptococcus                  FSSNETFELLRVLEEVYANAAFAEEEYLGQLVQYLQRTLN----TPAAEE
nup85_arabidopsis                   LNVTQTNLMLNKLQELSIARLR----------------------------
nup85_populus                       LNVSQTNLLLNKLQELSMASLR----------------------------
nup85_oryza_s                       LNVAETTLLLNKLQELSLAKLR----------------------------
nup85_physcomitrella                LGIHETNLLLSRLQELSLAKVRGDL-------------------------
nup85_volvox                        FSTDDVQLLRQWASDCARGAVATSIG---------------------TAA
nup85_chlamydomonas                 LSSADMQDL-----------------------------------------
nup85_mus                           FSAEQTYELMRCLED-----------------------------------
nup85_rattus                        FSAEQTYELMRCLED-----------------------------------
nup85_homo                          FSAEQTYELMRCLED-----------------------------------
nup85_gallus                        FSAEQTYELMRCLED-----------------------------------
nup85_xenopus                       FSAEQTYELMRCLED-----------------------------------
nup85_tetraodon                     FSADQTHELMFCLEE-----------------------------------
nup85_danio                         FTVDQTYELMSCLEE-----------------------------------
nup85_ciona                         YGVEETTNLLSCLNT-----------------------------------
nup85_anopheles                     IPSKETYTILEHLQLDLVPMLRHRQQKKLNGSGSGGGGRDSKMDTEQTDG
nup85_drosophila                    IFAKETVAILHHIETDLVPII------------------------ERDVS
nup85_candi_G                       IDEETLVSLLAAIEKNWDCDDTDSV----IAYEKLSEEIAD---------
nup85_Sparad                        MDEESVATVIEVIETKWDEADEKSS----NLYETIIEADKS---------
nup85_Scastel                       MDEESVATVIEVIETKWDEADEKSS----NLYETIIEADKS---------
nup85_scerevisiae                   MDEDSVATVIEVIETKWDDADEKSS----NLYETIIEADKS---------
nup85_Smika                         --------------------------------------------------
nup85_S_kudria                      IDENSVTKIIDVIETEWDENDEKSS----NLYETIIQTDKI---------
nup85_Sbayan                        IDEDSAVKIIEVIEAKWDETDEKTL----NLYETIIETEKS---------
nup85_kluyveromyces                 LDESQIFTILKTLEKIK--LNDSCV----ALYSQLRNDDNSTCSN-----
nup85_candi_A                       FQLPDLVIIIELLDNYESDRNEKELKEGADLYLYSINNIESDADENDWRK
nup85_pichia                        FQLPDLIVVIDVIDSFYSQATAEELKEGESLYQYSINHIEDVTEPYDWRV
nup85_debaryomyces                  FQLPDLIVIIELIDTFEFQANDDEYTEGESLYKYSISNIENTTESYDWRN
nup85_magnaporthe                   ITLDHIDTLLKAAEDLAAIKSTSVYTTCDEFFKLTLASMPG-LKGSNPMD
nup85_neurospora                    LNLDQIDIILKAVEDLQAVSDR-VRNTCEEFLQIVLASAPGGLKGTTPAD
nup85_gibberella                    ITLSQIDILLKAIEDIQTVGDR-VYSACDDFFNLVLASAQG-LKGSTPQD
nup85_apis                          --------------------------------------------------
nup85_aspergillus                   LNPSQQFAILSAIEDLETVTPRVYAQCEECFRSTLLEYYSKQAGKASDSY
nup85_monosiga                      FDAEQTQTLMQCLQEVELSHNLREYTRYLLAKQPCHGEEGE---------
nup85_phytophthora                  FGSRHLYSLMAYLQQLDRSFDRQEFYELGSNKYLKERIESLISRNLAEAM
nup85_ostreococcus                  LFSPASCRLLSARARFAADLSRASS-------------------------
nup85_dictyostelium                 FTYQDTLLLQSCLEEIIQSHLFDQY-------------------------
nup85_yarrow                        FSTSQFMTLLSAFDKWDKSQGTPAFEQGEELIKDMVDHSSD---------
nup85_celegans                      FSKEILYELSTFLSTFTLDKHRDLN-------------------------
nup85_spombe                        NSTDFKLSLVNVYDCIAVLQDQ----------------------------
nup85_naegleria                     YKSGNMDELEDVIRDKISTTQNLRYVHYGLEEYSFMIEMPEIQWISSFFK
                                                                                      

nup85_ustil_UM04624.1               QQQQPKTQ------------------------------------------
nup85_cryptococcus                  EGHIIK--------------------------------------------
nup85_arabidopsis                   --------------------------------------------------
nup85_populus                       --------------------------------------------------
nup85_oryza_s                       --------------------------------------------------
nup85_physcomitrella                --------------------------------------------------
nup85_volvox                        GSGGSGGT------------------------------------------
nup85_chlamydomonas                 --------------------------------------------------
nup85_mus                           LASGRPEC------------------------------------------
nup85_rattus                        LASRRPEC------------------------------------------
nup85_homo                          LTSRRPVH------------------------------------------
nup85_gallus                        LTAR----------------------------------------------
nup85_xenopus                       RMAAKLES------------------------------------------
nup85_tetraodon                     LTSSLNTP------------------------------------------
nup85_danio                         LNSGTKDS------------------------------------------
nup85_ciona                         LDQKKK--------------------------------------------
nup85_anopheles                     KEGHDQTA------------------------------------------
nup85_drosophila                    KYGKHHTE------------------------------------------
nup85_candi_G                       --------------------------------------------------
nup85_Sparad                        --------------------------------------------------
nup85_Scastel                       --------------------------------------------------
nup85_scerevisiae                   --------------------------------------------------
nup85_Smika                         --------------------------------------------------
nup85_S_kudria                      --------------------------------------------------
nup85_Sbayan                        --------------------------------------------------
nup85_kluyveromyces                 --------------------------------------------------
nup85_candi_A                       LVGK----------------------------------------------
nup85_pichia                        TLQK----------------------------------------------
nup85_debaryomyces                  ILQK----------------------------------------------
nup85_magnaporthe                   LMRKSTVGGDGSTSSSYVLGGSSLIA---------SQLSRSMSSSSLANK
nup85_neurospora                    LLKKNASG-------SLVLAGSTMVA---------TQLKNSLSGGLVGSG
nup85_gibberella                    LMAKSTGNLGG----SFMMTGSSVLV---------NHLHKSISAG-----
nup85_apis                          --------------------------------------------------
nup85_aspergillus                   VLPPSPRALLKKSVSSLTASSTFSIIGSDMLGARTRSSSGSAEGSGVLVP
nup85_monosiga                      --------------------------------------------------
nup85_phytophthora                  LQEATASG------------------------------------------
nup85_ostreococcus                  --------------------------------------------------
nup85_dictyostelium                 --------------------------------------------------
nup85_yarrow                        --------------------------------------------------
nup85_celegans                      --------------------------------------------------
nup85_spombe                        --------------------------------------------------
nup85_naegleria                     ILDNCEAN------------------------------------------
                                                                                      

nup85_ustil_UM04624.1               --------TGPNKQEVLSSVKASDKLDAVRLSLARNLARVGVMQAGIV--
nup85_cryptococcus                  -----------KNEKKVTVKDAKRRMEEVRLAISRNLARAMVAGFDSPF-
nup85_arabidopsis                   -----------PGFIESELSAQA--VGSVRLALATNLGRAFLEEC-----
nup85_populus                       -----------PGIVATDLPAEA--LDSVRLALATNLGRAILEEQ-----
nup85_oryza_s                       -----------PDFSNIHLPSHA--LNSVRLALASNLARAILEEP-----
nup85_physcomitrella                -----------EGIDPRDLSRQS--LERIRLALACNLGRALLQE------
nup85_volvox                        --------GGPMGALAAMLRVHDRYARDVQLALVRATARSHVLQYSGGGS
nup85_chlamydomonas                 ------------------LTERD----------VPAHSSPHYK-------
nup85_mus                           --------GEPDAQRLQDDDIETTKVEMLRLALARNLARAIIREGSLEGS
nup85_rattus                        --------GEPDAQRLQDDDIETTKVEMLRLALARNLARAIIREGSLEGS
nup85_homo                          --------GESDTEQLQDDDIETTKVEMLRLSLARNLARAIIREGSLEGS
nup85_gallus                        ---------KLDKQKFQDDDVETMKVEMLRLALARNLARVIVKEGTLEGS
nup85_xenopus                       --------TSPDEIQKQDSSIDNTKVEMLRLALARNLARAIVTEGALQE-
nup85_tetraodon                     --------SASEDRTMQDEDVELTKVELLRLALARNLAMAIIKEGTVEA-
nup85_danio                         --------NQME----QEEDLESTKTELLRVALARNLATAIVKEGTIET-
nup85_ciona                         ---------VLEKFSETEKNNHLKRMQHLRVALTNNLAKAIVS-------
nup85_anopheles                     --------LIPKFASNLLNNCTEDLIKMLRLACARNLARAIIIENTASG-
nup85_drosophila                    --------TV--FKDYRVEN-VDEIMNLLRLACARNLARALIIENTLPVV
nup85_candi_G                       -----------------LPKELKSMEKLIRKKLNGKLCLNLMI-------
nup85_Sparad                        -----------------LPSSTAGLLKNLRKKLNFKLCQGFM--------
nup85_Scastel                       -----------------LPSSTAGLLKNLRKKLNFKLCQGFM--------
nup85_scerevisiae                   -----------------LPSSMATLLKNLRKKLNFKLCQAFM--------
nup85_Smika                         --------------------------------------------------
nup85_S_kudria                      -----------------LPDSTAELLKNIRKKLNFKLCQAFM--------
nup85_Sbayan                        -----------------LPDSTLEFLKSVRKKLNFKLCQTFM--------
nup85_kluyveromyces                 -----------------LPESVDSFIQDVRKTLNYKICQSFM--------
nup85_candi_A                       -------------DN--LPKDIDSFTRLLRNLIAAKVGKVFI--------
nup85_pichia                        -------------KNIDIPTNLKELSKTIRNAIVAKIGKVYMET------
nup85_debaryomyces                  -------------SGNTLPKDLKSLIKLLRNEVVAKIGKVYVDHM-----
nup85_magnaporthe                   AAIS--NKGWDWRSGFNANSRADDLLKRLRLGVARDLARLWVEEADSGFM
nup85_neurospora                    AKMNPVKRGWDWRADMPAKTTGDDVMQRLRLGVAKDLAGLWLADADNALW
nup85_gibberella                    AKVN---RGWDWRKGWLATSKGEDVLRNLRLGLAKDLAALWLEDADGVVS
nup85_apis                          --------------------------------------------------
nup85_aspergillus                   RDCEKTPLFKISHKGVTSRNTPESLFLAKPLEFSEKESTPYSASILASRE
nup85_monosiga                      ----KLDEDWDKIPLDQLRTQLATLLEPLRLALARNLARALVVSR-----
nup85_phytophthora                  ------------CGVDPPSRHATAALVAQQPYLIADAAFTPMED------
nup85_ostreococcus                  -----------SADLDAASARAPKRVTKIDLAVAACALAVARLTNRVAFE
nup85_dictyostelium                 -----------------SFNISNQDIQILRSALARNLAKSIIS-------
nup85_yarrow                        -----------QNDWRKTFKIHELVMSELRLARTSVATMSSLKGLGGR--
nup85_celegans                      ---------------DNYMKKVKVLKKMVMLKLTDSIAKGIACS------
nup85_spombe                        ----------------QSTVKDQQLLLSIHERLSSAISWYFLHLKK----
nup85_naegleria                     -----AHLLPSTLSEIPNSELKMELLMSINLTLLQYTELLSVMEHVEYME
                                                                                      

nup85_ustil_UM04624.1               -----------------------------------
nup85_cryptococcus                  -----------------------------------
nup85_arabidopsis                   -----------------------------------
nup85_populus                       -----------------------------------
nup85_oryza_s                       -----------------------------------
nup85_physcomitrella                -----------------------------------
nup85_volvox                        GCGGALGGLGGSGGVGAAAAGGGGGGGAALMLPS-
nup85_chlamydomonas                 -----------------------------------
nup85_mus                           -----------------------------------
nup85_rattus                        -----------------------------------
nup85_homo                          -----------------------------------
nup85_gallus                        -----------------------------------
nup85_xenopus                       -----------------------------------
nup85_tetraodon                     -----------------------------------
nup85_danio                         -----------------------------------
nup85_ciona                         -----------------------------------
nup85_anopheles                     -----------------------------------
nup85_drosophila                    -----------------------------------
nup85_candi_G                       -----------------------------------
nup85_Sparad                        -----------------------------------
nup85_Scastel                       -----------------------------------
nup85_scerevisiae                   -----------------------------------
nup85_Smika                         -----------------------------------
nup85_S_kudria                      -----------------------------------
nup85_Sbayan                        -----------------------------------
nup85_kluyveromyces                 -----------------------------------
nup85_candi_A                       -----------------------------------
nup85_pichia                        -----------------------------------
nup85_debaryomyces                  -----------------------------------
nup85_magnaporthe                   -----------------------------------
nup85_neurospora                    -----------------------------------
nup85_gibberella                    Y----------------------------------
nup85_apis                          -----------------------------------
nup85_aspergillus                   SKVASASADCKKKQTSGDGRLATVTAPSSDSSMSS
nup85_monosiga                      -----------------------------------
nup85_phytophthora                  -----------------------------------
nup85_ostreococcus                  A----------------------------------
nup85_dictyostelium                 -----------------------------------
nup85_yarrow                        -----------------------------------
nup85_celegans                      -----------------------------------
nup85_spombe                        -----------------------------------
nup85_naegleria                     FEFKENISNDTQTKLLTLSELRLLLAQTLQIKILQ
                                                                       
