# Supplementary material for: Comparative Genomic Evidence for a Complete Nuclear Pore Complex in the Last Eukaryotic Common Ancestor
Source: PLoS One. 2010 Oct 8;5(10):e13241. doi: 10.1371/journal.pone.0013241 (PMC2951903; doi:10.1371/journal.pone.0013241)
Supplement: File S1 — Alignments and phylogenies. (2.39 MB ZIP) [file pone.0013241.s007.zip › Neumann_SI4/Neumann_nup_align/nup88new.aln]

CLUSTAL X (1.83) multiple sequence alignment


nup88_neurospora                    --------------------------------------------------
nup88_gibberella                    --------------------------------------------------
nup88_magnaporthe                   --------------------------------------------------
nup88_aspergillus                   --------------------------------------------------
nup88_s_cerevisiae                  --------------------------------------------------
nup88_Spara                         --------------------------------------------------
nup88_S_mika                        --------------------------------------------------
nup88_Sbaya                         --------------------------------------------------
nup88_Scas                          --------------------------------------------------
nup88_S_klu                         --------------------------------------------------
nup88_candida_A                     --------------------------------------------------
nup88_pichia                        --------------------------------------------------
nup88_debaryomyces                  --------------------------------------------------
nup88_rattus                        --------------------------------------------------
nup88_mus                           --------------------------------------------------
nup88_homo                          --------------------------------------------------
nup88_gallus                        --------------------------------------------------
nup88_xenopus                       --------------------------------------------------
nup88_tetraodon                     --------------------------------------------------
nup88_danio                         --------------------------------------------------
nup88_ciona                         --------------------------------------------------
nup88_drosophila                    --------------------------------------------------
nup88_anopheles                     --------------------------------------------------
nup88_arabidopsis                   -----------------------------------------MKFNFNETE
nup88_populus                       --------------------------------------------------
nup88_oryza                         MGPWTSRPDLPSQTPNPAYLFLRRQALDLVGGDDPNHRAADAVLADLIPA
nup88_physcomitrella                ----------------------------------------MSRERGRDEE
nup88_chlamydomonas_jgi|Chlre3      --------------------------------------------------
nup88_volvox                        --------------------------------------------MSRDLE
nup88_apis                          --------------------------------------------------
nup88_candigla                      --------------------------------------------------
nup88_kluyveromyces                 --------------------------------------------------
nup88_ostreococcus                  --------------------------------------------------
nup88_ustilago                      --------------------------------------------------
nup88_cryptococcus                  --------------------------------------------------
nup88_spombe                        --------------------------------------------------
nup88_dictyostelium                 --------------------------------------------------
nup88_cmerolae_gnl|CMER|CMO203      --------------------------------------------------
nup88_phytophthora                  --------------------------------------------------
nup88_yarrow                        -----------------------------MSNSNAGDGEKPQKGAAPTFA
                                                                                      

nup88_neurospora                    -----------------------------------------------MPK
nup88_gibberella                    -----------------------------------------------MPK
nup88_magnaporthe                   -----------------------------------------------MVK
nup88_aspergillus                   -----------------------------------------------MPK
nup88_s_cerevisiae                  --------------------------------------------------
nup88_Spara                         --------------------------------------------------
nup88_S_mika                        --------------------------------------------------
nup88_Sbaya                         --------------------------------------------------
nup88_Scas                          --------------------------------------------------
nup88_S_klu                         --------------------------------------------------
nup88_candida_A                     -------------------------------------------------M
nup88_pichia                        --------------------------------------------------
nup88_debaryomyces                  -------------------------------------------------M
nup88_rattus                        --------------------------------------------------
nup88_mus                           --------------------------------------------------
nup88_homo                          --------------------------------------------------
nup88_gallus                        --------------------------------------------------
nup88_xenopus                       --------------------------------------------------
nup88_tetraodon                     --------------------------------------------------
nup88_danio                         --------------------------------------------------
nup88_ciona                         --------------------------------------------------
nup88_drosophila                    --------------------------------------------------
nup88_anopheles                     --------------------------------------------------
nup88_arabidopsis                   DAPDSRRSP----TPKEPVRWVPLQSHPVFASL-----------------
nup88_populus                       --------------------------------------------------
nup88_oryza                         SPPPLPRCPGHPALPPPPLAFPVPRAHPVLLRLRLRLRLHLVEAQGAAVA
nup88_physcomitrella                DGGEKRSKVFRGRAEGSASRFDKLQSNPIFKKVCLE--------------
nup88_chlamydomonas_jgi|Chlre3      --------------------------------------------------
nup88_volvox                        QVVDLRDVTALDADAAGNIYTLQRQEDGQVGIVVLDG-------------
nup88_apis                          --------------------------------------------------
nup88_candigla                      --------------------------------------------------
nup88_kluyveromyces                 --------------------------------------------------
nup88_ostreococcus                  ----------------------------------------------MSAL
nup88_ustilago                      -----------------------------------MSQSQASWGGYPQSP
nup88_cryptococcus                  --------------------------------------------------
nup88_spombe                        --------------------------------------------------
nup88_dictyostelium                 --------------------------------------------------
nup88_cmerolae_gnl|CMER|CMO203      ----------------------------------------------MERL
nup88_phytophthora                  ------------------------------MRADLDDWALHDNLQLCGSV
nup88_yarrow                        FGQKPQFNFGATTAKSDDMKEDSNSDNTHTKTTDTEAKPAFGSGGFSFAK
                                                                                      

nup88_neurospora                    IRSFSAPWLQEPNPGHKLFEQAEETNR------LPASIASSRNASQGPNR
nup88_gibberella                    VKSYSAAWLSSNAPGHRLFEQSPEAIKSRG---LESNYSSKKKTTPGPRR
nup88_magnaporthe                   ITSYTPAWLNEPALGHSLFAPPELDPR-------RSSYAPKGKPKAGPRR
nup88_aspergillus                   VISYTPPWLSRPFPGAALFSSPAPKDP-------ASSKSTKDTPYLGPSR
nup88_s_cerevisiae                  ------MSQSSRLSALPIFQASLSASQ------------------SPRYI
nup88_Spara                         ------MSQSNSLAASPIFKASLSASQ------------------SPRYI
nup88_S_mika                        ------MSQSKSLASLPIFQASLSASQ------------------SPRYI
nup88_Sbaya                         ------MPQSDSLAALPIFQASLSANQ------------------SPRYI
nup88_Scas                          ------MSNIDSIASHPIFQG-LDCTQD---------A-------APRFL
nup88_S_klu                         ------MSAED----HPIFQN-ISVGKE---------S-------YPKKL
nup88_candida_A                     PPIGSSDQFIHQITQQFVFQRLWTGNAT---------TPELAPASTPYNR
nup88_pichia                        MITSSQSEFVTQVSEQYIFQTFVDNSVG---------D---DGTSIAYNK
nup88_debaryomyces                  AGTDSTGKFISEITQQQIFHTFLESLSV---------DS--KSKLLSQNK
nup88_rattus                        -------------------------------------MAAAAGPVGDGEL
nup88_mus                           -------------------------------------MAAAVGPLGDGEL
nup88_homo                          -------------------------------------MAAAEGPVGDGEL
nup88_gallus                        ---------------------------------------AMAAEWGPAEQ
nup88_xenopus                       --------------------------------------------MATGEH
nup88_tetraodon                     --------------------------------------------------
nup88_danio                         ------------------------------------------MASLAGDR
nup88_ciona                         ---------------------------------------------MLSNR
nup88_drosophila                    ----------------------------------------------MSLT
nup88_anopheles                     --------------------------------------------------
nup88_arabidopsis                   ------PSSQDEPAVSQLFPRN-------------FMAWDG-DSRVYYWD
nup88_populus                       --------------------------------------------------
nup88_oryza                         EEGLRRGSVGGAPLSPRILPRGRRGGLGGG---GGGAAWDASASRLYVWD
nup88_physcomitrella                --------GEDEKTSRPRLGLN--------------LIASDGRGHLFAWN
nup88_chlamydomonas_jgi|Chlre3      ------------------------------------------------ML
nup88_volvox                        ----RHEVLEAQQRQGSLQAPARITSPAAT---NFVRTHPAIDFDVRGLQ
nup88_apis                          --------------------------------------------------
nup88_candigla                      ------MSIPNILKNSEAFTGN----------------------AAQRFL
nup88_kluyveromyces                 ------MLLFNTEDLKAIFQEVS---------------------LNPSDR
nup88_ostreococcus                  FDHVERASKPTDVASSRPVNARFACACEDE---RGSFYVLNHRGEIRSTL
nup88_ustilago                      DPTLSDPQWLQQLAFHPVFTSKLAPDGP-A---SSSASGTSSTPSGAHTR
nup88_cryptococcus                  -MSHTIPLSLATLRSHSIFNPPISTSSPPEDEWELLDRPSADEPMSQKQG
nup88_spombe                        ---MASTIMSQEVSWTDILEKHPALRWIKP----------IPEDWEIFPK
nup88_dictyostelium                 ---MKIREIIPLLSSNPLFSKTPQSSQKPS---SFTSENNELSFTAKNFL
nup88_cmerolae_gnl|CMER|CMO203      LTAISRLKLGTHPQVSSVADHQLKSSAAALSRTLCSTSDGTRLFLLGADG
nup88_phytophthora                  SLPTYANMRTAAHLQTFDMRDGEAALWSDCGRLFLSNVLHQSQVKPPTEK
nup88_yarrow                        PAEPKDGDSDKKDTKPSLFDTPAKPKASLFDTPKDSVHKSSTDKPTFGGF
                                                                                      

nup88_neurospora                    TIAHRGNEVFVARGREIRWGDLADLKDAWEAQQSRTGSASHLNGDSSDSS
nup88_gibberella                    TIARRGTEVFVAVGREIRWGDLAYLKDEWANRRSKSRSSQGVHIKREDST
nup88_magnaporthe                   TIARRGTEVFVANGREIRWGDLVYLKEQHQSRQTRGG-------------
nup88_aspergillus                   TLARRGNEVFTVVDNQIRWSSLTRLKDDWQQR-ARSKSQK----------
nup88_s_cerevisiae                  FSSQNGTRIVFIQDNIIRWYNVLTDSLYHSLNFSRHLVLDDT--------
nup88_Spara                         FSSQSGTRIVFIQDNIIRWCNMLTDSLYHSLNFSRHLVLDDT--------
nup88_S_mika                        FTSQNGTRIVFIQDNIIRWYNVLTDPCYHSLSLSRHLVLDDT--------
nup88_Sbaya                         FSSHNGTRLVVIQDDIIRWCSLLTDPSYHSLNFSRHLVLDDT--------
nup88_Scas                          FTSHHGTRMVVLQGGLLRWCS-VTASSFNSMTIDFFQPESTAP-------
nup88_S_klu                         LTTQDGCRVVVIQGDTIRLCS-SGNSQYQIIECGINTVAGAA--------
nup88_candida_A                     LVCRNNTDLFYATGNIVRCCTISPNHKNYKLFKVENQFYEVA--------
nup88_pichia                        LVCKDNREIYFANRNCIRYSNVDPKNPNFHILSNPYDKFNIV--------
nup88_debaryomyces                  LVCRNNLDLFFANENLVRCCTINPEYTNFRLLDNKYDDFKIR--------
nup88_rattus                        WQSWLPNHVVFLRLREGLKNQSPAEADKPATSTSPSCPPLPPH-------
nup88_mus                           WQSWLPNHVVFLRLREGVRNQSPAEAEKPAASTSPSCPSLPPH-------
nup88_homo                          WQTWLPNHVVFLRLREGLKNQSPTEAEKPASSSLPSSP--PPQ-------
nup88_gallus                        WRAALPQHAAFGRLRD----------SGPAPSAAPRSP------------
nup88_xenopus                       WQKSLSEHALFSRLKERLRDHEELR-EKGERRARKDKQ------------
nup88_tetraodon                     WLESLPNHTIFKQIREKL--------DLDPRQKEENVT------------
nup88_danio                         WREALKNHDIFNNLQERL--------HLEPQGTSKRIA------------
nup88_ciona                         LRSLLSQHKIFQDDETTA--------ELPTEPSHDDRV------------
nup88_drosophila                    DVLELNKTELFAKIRNGLP--------------VVQRT------------
nup88_anopheles                     --------------------------------------------------
nup88_arabidopsis                   SRRYLLHRLSLRLGEPEPS------SVLAAVPSKVMQPDLQVT-------
nup88_populus                       --------MALRWFSPAP--------------------------------
nup88_oryza                         PSARGVHRICVRVRDAEPGKDGDDVAVEAAVPSEMLMPETDLG-------
nup88_physcomitrella                SKEQLLHHVEVQHSDSLKAN-ADNPSLFASKIFKTFKISPEID-------
nup88_chlamydomonas_jgi|Chlre3      SNGSGRYVVLYGNSNE----------------------------------
nup88_volvox                        VAPSGRYLLLHGTSYQDASVVVMAVVDLHGGQPAPSNPHARSG-------
nup88_apis                          --------------------------------------------------
nup88_candigla                      FSSSDGTKIVSIADRGHLRWCHSTSTTYKSLDFDLQFEGKVEG-------
nup88_kluyveromyces                 LVCNNSNTIYLWQDNILRVQSDHETQYRSYNVELPFVP------------
nup88_ostreococcus                  SRDVVRYAVDLDANDGARARVVKHVPAYGKPFDAERVSVSPSG-------
nup88_ustilago                      LMSVRGTDLIAVVDNEVRIASLVDVKASASNQSIVPSCSSSTKLPSSCSY
nup88_cryptococcus                  RMVLRDKDLIVAMGSEVRMMSLNASDGSWKVEDGLVGSYRTLKS------
nup88_spombe                        HLCAFESFLYVAVGQEVRSLDCRLLKHKNEASHKNFYKKLFNP-------
nup88_dictyostelium                 SVNNQSSEIYYYSPIECKLYVIKVESTLDNTICAIRFQELKLKIN-----
nup88_cmerolae_gnl|CMER|CMO203      GLWLTNAEELWRSAQRLGEESRTEFFVSSSGTLGTPVHLTPALR------
nup88_phytophthora                  LLKHVTLDPLLHPHKAAEVEQIKLNTSGSQILLLAKNWIKVLRLPAKSKH
nup88_yarrow                        NLGDQSDKPAFTGFGVKKEDKTEDSKDKPSGFSFGTKKDNDKGNDKKDDE
                                                                                      

nup88_neurospora                    FEVYDEETSRLPQGPGYRVIKTPVASEIRQLVISPNKDQLAVLTSHTVHV
nup88_gibberella                    QSLEDDNLENAAGLRYCKTIKTPVADDIRQLIISPNSSFLAILTTHTIHI
nup88_magnaporthe                   --------------------------------------------------
nup88_aspergillus                   --------PDADAGAPYRVLMVPVYDQIRQIIPSPNGAFLAIVADHTVFI
nup88_s_cerevisiae                  ----------------------------FHVISSTSGDLLCLFNDNEIFV
nup88_Spara                         ----------------------------FHVISSISGDLLCFFSHQEIFV
nup88_S_mika                        ----------------------------FHVISSTSGDLLCFFNDQEIFV
nup88_Sbaya                         ----------------------------FHAISSASGDLLCFYSDQEIFV
nup88_Scas                          ----------------------------QKAILSNSGEFICVYTNHTIEV
nup88_S_klu                         --------------------------------LNNSGTLLCAYNETELQV
nup88_candida_A                     -----------------------------SLLMNKSGTLLAIIGEEQVDV
nup88_pichia                        -----------------------------ALEMNNSGTLLASIGEEDLVI
nup88_debaryomyces                  -----------------------------SLEMNSLGSLMAIIGDTELVV
nup88_rattus                        -------------------------LPTRNLVFGLGGELFLWDAEGSAFL
nup88_mus                           -------------------------LPTRNLVFGLGGELFLWDAEGSAFL
nup88_homo                          -------------------------LLTRNVVFGLGGELFLWDGEDSSFL
nup88_gallus                        --------------------------LIRSLLLGLDGDLLLWDGERGALL
nup88_xenopus                       ---------------------------LRNLLCVLDGDLLVWDSEECAFL
nup88_tetraodon                     ----------------------------RSLIFCLGGDFFVWDKTDRVFY
nup88_danio                         ----------------------------KNLTFCLNGDLFIWDSVESVFY
nup88_ciona                         ----------------------------KQLVYIDGSNLFVWKEARSCIL
nup88_drosophila                    ----------------------------QNLLDCKDDLLFAWHAKDSCLL
nup88_anopheles                     --------------------------------------------------
nup88_arabidopsis                   -------------------------FSVSKISINKSGSAVLLAGSDGICV
nup88_populus                       -------------------------------------------------M
nup88_oryza                         -------------------------YKVTHLSLNTDGSSLLLAGSHNISI
nup88_physcomitrella                -------------------------FTVRYIAFNRTGRSLTVAGDTGLIV
nup88_chlamydomonas_jgi|Chlre3      --------------------------------CRLLAVDSVLFGSRPGLV
nup88_volvox                        -------------------------HAVRVKSCRLLHVDPVLFGSRPGLV
nup88_apis                          -----------------------------------MGIGNTYGPVVRVGV
nup88_candigla                      ------------------------------AVSSTTADYVCIYNRDELHV
nup88_kluyveromyces                 ----------------------------EQMVISPSGGLVAFHANSELYV
nup88_ostreococcus                  ------------------RHACASGERDEGSGARVVAACYVACLSAGVST
nup88_ustilago                      KVLVPGQGIKIG-------------FDIRSLSINPTGKLLACVGDSQITL
nup88_cryptococcus                  ---------------------AHLTFAIHHIVVNPTGRLLAVVGHHQIVV
nup88_spombe                        ----------------------ELDFMIEQICLSKNGRFLAVVGKSKIVI
nup88_dictyostelium                 -------------------------FEVYKIELNEDSRYLCISGHVNCII
nup88_cmerolae_gnl|CMER|CMO203      -------------------------FKPIACALSSSDRFLALYDEEFCAV
nup88_phytophthora                  K----------------------PQSLQRRAENDCIQRFLVRFEDGSEQE
nup88_yarrow                        KPSLFSSSSIDKPATGGFPKLSSGGFGSPSGFGTSSSGIGSSSGVATGSF
                                                                                      

nup88_neurospora                    CMLPDTSHLTSGETAPFKPKFWTVGPTTHVT-------------------
nup88_gibberella                    CVLPDPSHLTSGDTGPLKPKIFTLGPTTHVT-------------------
nup88_magnaporthe                   --------------------------------------------------
nup88_aspergillus                   AVLPDSAHLATADSSPIRVKTYQLGPTTHVI-------------------
nup88_s_cerevisiae                  MEVPWGYSNVEDVSIQDAFQIFHYSIDEEEVG------------------
nup88_Spara                         MEVPWGYSNIEDVSMQEVFQIFYYSIDEIEVG------------------
nup88_S_mika                        MEVPWGYSNVEEISIQDAFQVFHYSVDETELG------------------
nup88_Sbaya                         MEIPWGYLNLGDVSIQDAFQVFHYSVDELELG------------------
nup88_Scas                          IEIPWGYVTPS-PSMVSKFQLFSYNNKDDDG-------------------
nup88_S_klu                         IVLPSPFVSSH----GGILKPHTYNIT-----------------------
nup88_candida_A                     VSLPTNVMKSS----GIYVDGASFKIKN----------------------
nup88_pichia                        LSIPSNLQSGL----GSTVSTKAHKLRN----------------------
nup88_debaryomyces                  VSLPTSLTASN----SSLLQVKSYRIHG----------------------
nup88_rattus                        VVRLRG-PSGGSVEPPLSQYQRLLCINPPLFE------------------
nup88_mus                           VVRLRG-PSGGGVEPPLSQYQRLLCINPPLFE------------------
nup88_homo                          VVRLRG-PSGGGEEPALSQYQRLLCINPPLFE------------------
nup88_gallus                        DIDLRR-LSG--AEPELGRYQTLLCINPPLFC------------------
nup88_xenopus                       TVTLRS-LSG--ESTGSSGEQKLLCTNPPLFE------------------
nup88_tetraodon                     TTNLRQ-LSS-E---ESGSYQKLLCINPPLFE------------------
nup88_danio                         TTNLRQ-LNS-DGEPDTSRYQTLLCINPPLFE------------------
nup88_ciona                         TTNLRSSLDG-----KDGIIQVFYCQNAPLFE------------------
nup88_drosophila                    VRNWRSSLAA----KVNIQFQTLIPSSLVSLE------------------
nup88_anopheles                     --------------------------------------------------
nup88_arabidopsis                   MYLFGRASVIEDN--VICRVVSIGSEIYTSSD------------------
nup88_populus                       VYVL---CISMDA--LLVKITPLFADVLK---------------------
nup88_oryza                         LYVHERVSEDGDK--VICRTVPVASQILPSNN------------------
nup88_physcomitrella                LDLAPHFSAPSLLGRTRCRSSKVGGSRLFNKK------------------
nup88_chlamydomonas_jgi|Chlre3      LCQVSWHAHSEEHLVVLTSDNRLRLYHVTHSL------------------
nup88_volvox                        LYQASWHPHSEEHLVLLTSDNRLRLYRVTHSL------------------
nup88_apis                          TINFDNTKIVTERRKIPARLRCKVRIN-----------------------
nup88_candigla                      LEVPWMYSGEE------NGLKHLCHIYSHKFD------------------
nup88_kluyveromyces                 MEVNEQ-----------SRLRKHFNTSLG---------------------
nup88_ostreococcus                  GFTGDDDSIRQAKELDDGVETRACAAIGVCEE------------------
nup88_ustilago                      MVLPRSGYMKHVDR-EIVCRTVPIAPYYHSAH------------------
nup88_cryptococcus                  LVLPKPTHSGKLEEGQAEVESIPIDDFLFSRS------------------
nup88_spombe                        LGLRSKLSEQNPLAESVSNFGESVNNFSNSEHQENGTNSLKLSEVTICSV
nup88_dictyostelium                 VDLNPQTVNSYFTSQEIFSDQENKTFGYDSLTVR-------------SFT
nup88_cmerolae_gnl|CMER|CMO203      VDLQTVPSSQTWLDQIAPAPVTAPAVLLGSRTS-----------------
nup88_phytophthora                  IALKEDELKDQDRVAEQVKQRVAPGKRVAFVSRE---------------Q
nup88_yarrow                        SFAAEKEKEKGKDDSKPTLSFGAFGSKPEDKKDDKETKPEKAKKDDKPSA
                                                                                      

nup88_neurospora                    ----SKSAVVSALWHPLGVN---GSCLVTVTEDAVVREWELSTIDRW---
nup88_gibberella                    ----SRSPIASALWHPLGVN---GSCIVTTTADAIVRVWELSATDRW---
nup88_magnaporthe                   --------------------------------------------------
nup88_aspergillus                   ----PESPVVSALWHPLGVYSNLGGCLVTVTEDAVVRVWELDRNNHW---
nup88_s_cerevisiae                  ----PKSSIKKVLFHPKSYR---DSCIVVLKEDDTITMFDILN-------
nup88_Spara                         ----PKSLIKKVLFHPKGYR---DSCIVVLKEDDTITMFNILD-------
nup88_S_mika                        ----PKSLIKKVLFHPKSYH---DSCIVVLKENDTIIMFDILN-------
nup88_Sbaya                         ----SNSPIKKVLFHPKSYN---DSCIVVLKNDDTITMFDILN-------
nup88_Scas                          -----YSPIKQVLFHPEAYK---DSCLVVLYDNGTISLMDVT--------
nup88_S_klu                         ----VKSPIKQVQWHPRGKL---DSVPVVLHKDDTIAMYELYN-------
nup88_candida_A                     ----LRGKVRKCVWQTVAAN---DSTLVVLTDNSQIQAYDLTK-------
nup88_pichia                        ----IGGKIRKVVWQTVAAN---DSVVVVLNDRSQIKAYDISV-------
nup88_debaryomyces                  ----IEGQIKKVIWQSIVAN---DCCLVVLNDKSEIKSYDLSL-------
nup88_rattus                        ----IHQVLLSPTQHHVALI---GTKGLMALELPQRWGKDSEF-------
nup88_mus                           ----IHQVLLSPTQHHVALI---GSKGLMALELPQRWGKDSEF-------
nup88_homo                          ----IYQVLLSPTQHHVALI---GIKGLMVLELPKRWGKNSEF-------
nup88_gallus                        ----ITRCS-APLFCHVALI---GTKGLSAVELPKRWGKNSEF-------
nup88_xenopus                       ----VNDVLLSPTQHHVALV---GSKGVMVLEIPKRWGKKSEF-------
nup88_tetraodon                     ----VQRVLLSPSQLHVALI---GQRGVSVLELPQRWGKRSQF-------
nup88_danio                         ----VCLVLVSPSQYHVALI---GQRGATVLELPQRWGKKSEF-------
nup88_ciona                         ----VNKISFNHTNTHVALV---GSRGATVLTLPRRWGKEALY-------
nup88_drosophila                    ----MDRVLASNEGSLVALS---GPRGVVIMELPRRWGPDGYY-------
nup88_anopheles                     --------------------------------------------------
nup88_arabidopsis                   ----SA--ITLLQASWHPDS---DTHLGILSSDAVFRLFDLSS-------
nup88_populus                       --------------------------------------------------
nup88_oryza                         ----DG--IKVLQTSWHPFS---SSHFGVLTSDAVFRLFDLSF-------
nup88_physcomitrella                ----TWNALRILQVEWHPYS---DTHLGVLSTDGVLRLFDLSL-------
nup88_chlamydomonas_jgi|Chlre3      ----AVAEQTLHVVPQAGPL---PQRYGLSTAAAAAGHGASPG-------
nup88_volvox                        ----AVAEQTLHAVLASGPT---PQRYGLGSTAAS---------------
nup88_apis                          --------------------------------------------------
nup88_candigla                      ----ENHSIKQVLFHPKSYL---DSTILVLTNDDSIFMINTDD-------
nup88_kluyveromyces                 --------IKKLLWHPLATY---GLSFVILHDDSTIRIYDLED-------
nup88_ostreococcus                  ----EFEAVPNVRVVRCAWHPSADATLAMLTTDGVFRLINCDN-------
nup88_ustilago                      ----SETAVAKVDWHPWGEN---GTSLLVLTEDGLLREYDVAKDTAEPQQ
nup88_cryptococcus                  ----SNDAITQVQWHPWGEN---GNSLWVLTAGGKLREYDVLQP------
nup88_spombe                        AVINPSSQIVSVRFHPLGKS---GRSLVVLTETSLLLYEAGNG-------
nup88_dictyostelium                 LDKTFYQSQISNIIKQVEWHPLSNIHLVILYSNNTLKIYNIQSGNEE---
nup88_cmerolae_gnl|CMER|CMO203      ----QRAAFTLRSIRQVSWHPWSDGRLAILYDDGMLELYDTLEATLPEQT
nup88_phytophthora                  SAAVVRTVGYFSNVRHAAWHPLSDTHLVVLSDAEEIEVFNTQQDVSK---
nup88_yarrow                        FSFGVKNEDKTAPSLDVKEDKKDDKPAFSFGVKKEDVKKDEKPALSFGTK
                                                                                      

nup88_neurospora                    ------------------------------SFDTPTLEVDLKKLADGTSL
nup88_gibberella                    ------------------------------SFDTPSTSVDLKKLVDATTL
nup88_magnaporthe                   --------------------------------------------------
nup88_aspergillus                   ------------------------------SFDRPTLAVDLRKLIDGTSS
nup88_s_cerevisiae                  ------------------------------------------------SQ
nup88_Spara                         ------------------------------------------------QQ
nup88_S_mika                        ------------------------------------------------QQ
nup88_Sbaya                         ------------------------------------------------QQ
nup88_Scas                          ------------------------------------------------QI
nup88_S_klu                         ------------------------------------------------ED
nup88_candida_A                     ------------------------------------------------SL
nup88_pichia                        ------------------------------------------------SL
nup88_debaryomyces                  ------------------------------------------------SS
nup88_rattus                        -----------------------------------------------EGG
nup88_mus                           -----------------------------------------------EGG
nup88_homo                          -----------------------------------------------EGG
nup88_gallus                        -----------------------------------------------EGG
nup88_xenopus                       -----------------------------------------------EGG
nup88_tetraodon                     -----------------------------------------------EGG
nup88_danio                         -----------------------------------------------EGG
nup88_ciona                         -----------------------------------------------EGG
nup88_drosophila                    -----------------------------------------------KDG
nup88_anopheles                     --------------------------------------------------
nup88_arabidopsis                   -----------------------------------------------DTE
nup88_populus                       --------------------------------------------------
nup88_oryza                         -----------------------------------------------DLE
nup88_physcomitrella                -----------------------------------------------DVE
nup88_chlamydomonas_jgi|Chlre3      -----------------------------------------------PGV
nup88_volvox                        --------------------------------------------------
nup88_apis                          -------------------------------------------------R
nup88_candigla                      ------------------------------------------------NR
nup88_kluyveromyces                 -------------------------------------------------L
nup88_ostreococcus                  -------------------------------------------VAAGGKP
nup88_ustilago                      TASFVPVQARSVIQRSRSRSATPGLASHPDAFSAGHGIRSFGLSAEDDDA
nup88_cryptococcus                  --------------------------------------------HDCVQT
nup88_spombe                        ---------------------------------------------VLMPD
nup88_dictyostelium                 ----------------------------------------IEQTFNLESI
nup88_cmerolae_gnl|CMER|CMO203      LRIRLPLSGSEAPAATG--------------------------VEDTTVA
nup88_phytophthora                  -----------------------------------------------PEQ
nup88_yarrow                        KEGEKQDEKPAFSFGVKNEDKKDGKPALSFGAKTEDKPSAFSFGAKKEDD
                                                                                      

nup88_neurospora                    DQDFGASTS-TNKAFSPDDFDMKVASACFASRNS--------------NG
nup88_gibberella                    DQDFSASTTNTNKAFSPDSFDMEVAAASFSTKGA--------------GG
nup88_magnaporthe                   --DFSASIGAMNQGFSPDSFDMEVAAACFGGRGS--------------GS
nup88_aspergillus                   DQDFAPSGFGKNKGFSSDYVDMEVASARFGGVGSEKE-----------DA
nup88_s_cerevisiae                  EKP--IVLNKPNNSFGLDARVNDITDLEFSKDGL----------------
nup88_Spara                         EKP--IILNKPSNSFGLDARVNDIADLEFSKDGL----------------
nup88_S_mika                        EKP--IILNKPNNSFGLDARLNDITDLVFSKDGL----------------
nup88_Sbaya                         EAP--IILNKRNSSFGLDARVNDITDFAFSKDGL----------------
nup88_Scas                          TKT--ITLNKRVATFGIDTQITDIESICFSKDGW----------------
nup88_S_klu                         FQQPTAVLNTMQNQLGVTSHITDIESMCFSKDGL----------------
nup88_candida_A                     EVPVIDVDLKRYANFANEEAISIAFGSSKNLAG-----------------
nup88_pichia                        DVPVISVDLTSFKQFGNDNALSISFGSSNNLSG-----------------
nup88_debaryomyces                  YEPQLSIDLGKDDAFKGEVARSISFGSSANLSG-----------------
nup88_rattus                        KATVNCSTIPIAERFFTSSTSLTLKHAAWYPS-----------------E
nup88_mus                           KATVNCSTIPIAERFFTSSTSLTLKHAAWYPS-----------------E
nup88_homo                          KSTVNCSTTPVAERFFTSSTSLTLKHAAWYPS-----------------E
nup88_gallus                        KATVNCSTIPIAERFFTSSTSLTLKHAAWYPC-----------------E
nup88_xenopus                       EKTVNCRTMPIAERIFTSSTSLVLKQAIWYPS-----------------E
nup88_tetraodon                     KRDINCKTTPVAERFFTSSPSVVLRQVAWYPS-----------------E
nup88_danio                         RIQINCKTIPVAERFFTSSASVTLRQAVWYPS-----------------E
nup88_ciona                         KPSITCRSFAVAERFFMSNISVQLLQASWYPST----------------S
nup88_drosophila                    KPVITCRTFGLDTQLFLKNPHLEVRQVRWHPH-----------------S
nup88_anopheles                     -------AYNLDEHLFTESATLELLQIRWHPA-----------------S
nup88_arabidopsis                   LPEQEYYLQPGEPGRSRTASSIYPADFSFGGDH----------------L
nup88_populus                       -PEQEYYLQPVEPGRSRNAASICPVDFSFGGDH----------------L
nup88_oryza                         QPEQEFYLQPILPGKCQNASSICPVAFSYGSDH----------------L
nup88_physcomitrella                EAEQEYHLQAELPARPGSHPLARAVGFAFGGEH----------------L
nup88_chlamydomonas_jgi|Chlre3      AGTPASPLGGSAAGGA--LGSSDVVAFAFGPAL----------------G
nup88_volvox                        ---PALPL--SASGES--PASTDIVAFGFGPAV----------------G
nup88_apis                          CVCLCQRSMKGWAHKRVYNETIDIRKARWHPGS-----------------
nup88_candigla                      SDKNMINLNSKNSALGLYDRINDIQKIIFSQDG-----------------
nup88_kluyveromyces                 EPESITVFNRKSRSFGLSDHVESVCDIAFDPTG-----------------
nup88_ostreococcus                  VVERCWKLDLNGSFPEASPLRPDVVDFAFAPANG----------------
nup88_ustilago                      TTAVSFTLCVANTPSPRSTSFDQEADRTWAEEATRSNSP---------AD
nup88_cryptococcus                  FDFIPERTRSVPKFTAVDPLSRYASSFAFGSSMIG---------------
nup88_spombe                        YEIPLKLTHQASNSFDADVDLHIPTAFCFSNVSQG---------------
nup88_dictyostelium                 HTFESLKNLKNNDIRNQTKNTKKFISFCFGSNIN---------------F
nup88_cmerolae_gnl|CMER|CMO203      SVSIQNVSGALEQTAGQRTLVKTEAPAAFAFGPLTEPSE---------YP
nup88_phytophthora                  RHRLDFPTKARATGAFSTCFCFGASIQAQQQHAGQTQAA---------QI
nup88_yarrow                        KKEDKPPLSSGGTKNADEKMTDSKPALSFGANAPTSSSAPTFNLGAKKDD
                                                                                      

nup88_neurospora                    WAPMTLWVAMA-EGDVYALCPLLP--RRWSPPPTLIPSLSVSVAQKIETL
nup88_gibberella                    WNPMTLWIAMR-EGDVYALCPLLP--QKWAPPPTLIPSLSVSIVTTVASI
nup88_magnaporthe                   WSSMTLWVAMR-GGDVYALCPLLP--QKWAPPPTLIPSLSVSVVAKVAAI
nup88_aspergillus                   WAAMTLWIAMK-PGDLYALCPLLP--SKWRAPSAAIPSLSAAIVPKLSAL
nup88_s_cerevisiae                  --TLYCLNTTE-GGDIFAFYPFLP--SVLLLNEKDLNLILNKSLVMYESL
nup88_Spara                         --TLYCLNTTE-GGDIFAFYPFLP--SVLLLNEKDLSWILNKSLVMYESL
nup88_S_mika                        --TLYCLNTTE-GGDIFAFYPFLP--SALLLNENDLSWILNKSLVMYESL
nup88_Sbaya                         --TLYCLNTTE-GGDIFAFYPFLP--SVLSLSEKDLGWILNKSLVMYESL
nup88_Scas                          --TLYALSISD-GGDIYAFYPCLP--QQLEVKREKITSLLHESVLLYESL
nup88_S_klu                         --ALYLLNSSE-GGDVYALYPFLP--SVLVIPEQHLEMCFYKSCINYENL
nup88_candida_A                     --GLTLYVST--LSNIYAIYPFSAKFGNLATTKEAIDIALEDTKAAMELI
nup88_pichia                        --ALTLYVSTE-KSHIYAVYPFLHRSARIATTATAVSDALADTSALISEI
nup88_debaryomyces                  --SLTLYVATS-SSNIFAIYPFIHKLGKIATTESNVRDLLDESTSLITAV
nup88_rattus                        MLDPHIVLLTS-DNVIRIYSLR-EPQTPTKVIVLSEAEEESLILNKGR--
nup88_mus                           MLDPHIVLLTS-DNVIRIYSLR-EPQTPTKVIVLSEAEEESLILNKGR--
nup88_homo                          ILDPHVVLLTS-DNVIRIYSLR-EPQTPTNVIILSEAEEESLVLNKGR--
nup88_gallus                        TLEPHVVLLTS-DNTIRIYSLK-VPQAPIKVIALSDAEEETLIINRGR--
nup88_xenopus                       TQEPHLILLTS-DSILRLYNLQ-DPLTPVKVTSLSSAVKETTLPHNGQ--
nup88_tetraodon                     AGDPHLVLLTS-DNTIRFYSLT-SPQTPSKVLPLTQGEDDSAGHPQAR--
nup88_danio                         TEEPHLVLLTS-DNTIRFYNLK-EPQSPAKVLSVSQLDDDSSVHTRSR--
nup88_ciona                         SQHPHLCILTS-DNILRIYNATTDPQTPVQTHKLNQTTDLNNTPMSASRM
nup88_drosophila                    VSDSTLLVLLN-NNTIR-----VYNHSKLRHVWQVGPPVLRSGANN----
nup88_anopheles                     PTDSHLLALLS-DNSISGVGGGSKHGSSASFVGSPGTAVASPGVTSKL--
nup88_arabidopsis                   WDRFTVFILFT-DGSIYILCPVVPFGSVYKWESVMEIYND-ANMYGVK--
nup88_populus                       WDRFSVFLLFS-DGSVYILCPIVPFGSVHKWESVLEIYSD-AETFGLK--
nup88_oryza                         WDRFSVFILFS-DGSIFVLCPIVPFGSDYNKKHIQEIYED-VNSFGLK--
nup88_physcomitrella                WDRFTVFILFS-NGSIYVLCPVVPFGSMFNGAAIDELVKD-AMHFTLP--
nup88_chlamydomonas_jgi|Chlre3      WGLFSILLLGN-DGLVYSLGPVAPFGMRCSGALLQRLAADEAAAEEWL--
nup88_volvox                        WGLFSYLLLAA-DGLVYSLGPVAPFGMRCASVLLERLGQEETAAVEWL--
nup88_apis                          TNDSHLLILTS-ENTFRLYECELGNKPRLIRSWKVG--------------
nup88_candigla                      -LSLLILSAEE-GCDIFTIYPCLP--RRWDISLHEVDTLFAKSLLLYNNM
nup88_kluyveromyces                 -LTLYLLSSFN-YCDIYAIHPCLPKNFSLRSNDTSNVTSRTKNGSLADYM
nup88_ostreococcus                  WGAFTVYFLAK-TGDLHAMCPVVPRGAKYPRVTLKHLAAENAAAAAWL--
nup88_ustilago                      WSPLTMFGLMK-NGDVWALCPFIPKSATVPAAYIHNLAKLASYRANTIES
nup88_cryptococcus                  FSPLMVYCLLA-SGDIHVLGPILPLRTEMPAQYLRQLKTFADIRLATVQN
nup88_spombe                        WGVFTIYILTR-GGDVFSVCPVMPANAMIPQDVLKQIRLILTKKEDDADA
nup88_dictyostelium                 WTRFTIFLLSD-SGEIFNLCPVIPNNCLVETSFYRDFQNHILYEKNQIEN
nup88_cmerolae_gnl|CMER|CMO203      WELVTLYLLRESDGALFILCPFAPTGLRLPAVWVEAVHGQLETGALADTA
nup88_phytophthora                  WDAFTCYVLRS-DGAVYALCPLVPYDCCADKTFLQILRTEVDAQIAVCKQ
nup88_yarrow                        TKTATPFSLGAQKDETKPTGPSFSLPPKKEDDKPATASFSFGAKKEDDKP
                                                                                      

nup88_neurospora                    E-----------------------------------TDPE--------AT
nup88_gibberella                    E-----------------------------------DDPE--------VS
nup88_magnaporthe                   E-----------------------------------DDPT--------IS
nup88_aspergillus                   E-----------------------------------EDPL--------DH
nup88_s_cerevisiae                  D-----------------------------------STTD----------
nup88_Spara                         D-----------------------------------STTD----------
nup88_S_mika                        D-----------------------------------PTTD----------
nup88_Sbaya                         N-----------------------------------ATTD----------
nup88_Scas                          K-----------------------------------LDTD----------
nup88_S_klu                         S-----------------------------------SDDS----------
nup88_candida_A                     Q-----------------------------------EKYP-VNLLDT-AT
nup88_pichia                        E-----------------------------------ARFPSLNMADT-LD
nup88_debaryomyces                  Q-----------------------------------ERFPSKDLVQSSHQ
nup88_rattus                        -----------------------------------AYTASLGETAVAFDF
nup88_mus                           -----------------------------------AYTASLGETAVAFDF
nup88_homo                          -----------------------------------AYTASLGETAVAFDF
nup88_gallus                        -----------------------------------AYTASLGETAVAFDF
nup88_xenopus                       -----------------------------------SFKASLSETAVACDF
nup88_tetraodon                     -----------------------------------SYAASLGEIAVAFDF
nup88_danio                         -----------------------------------SYAASLGETAVAFDF
nup88_ciona                         SLQ-----------------------------SMFSITSRLGETIVSFDF
nup88_drosophila                    ------------------------------------SLCDFGELAVDFDI
nup88_anopheles                     -----------------------------------AYLNSLGDTAVDFDI
nup88_arabidopsis                   -------------------------------------SSN--SLAVSNSS
nup88_populus                       -------------------------------------SAN--PVAVNNSN
nup88_oryza                         -------------------------------------SSN--QNVVTNSR
nup88_physcomitrella                -------------------------------------SSTRDSTVVRNAS
nup88_chlamydomonas_jgi|Chlre3      -------------------------------------AAVFGIEAVENPG
nup88_volvox                        -------------------------------------EAVFGPEAVQNTS
nup88_apis                          --------------------------------------------------
nup88_candigla                      N---------------------------------------------VNTT
nup88_kluyveromyces                 LH----------------------------------KSLSLYNSLDKQLK
nup88_ostreococcus                  ------------------------------------------------DE
nup88_ustilago                      QQTSHVDT--------------QLRYVNSLLKQASKDSANHVGERSRSVT
nup88_cryptococcus                  QARDVFG----------------------------AGTSGLGKAVLQAEW
nup88_spombe                        EN----------------------------------HRRNVHWITKLLGE
nup88_dictyostelium                 NSGSGSSNGDDSDEFIKQQQQQKKYYDFQFKWLMAASINTIPFEIENVSW
nup88_cmerolae_gnl|CMER|CMO203      TSS-------------------------------AADATTWAELQMRLRR
nup88_phytophthora                  KMEEAG------------------------------SGSILQSRLLELKS
nup88_yarrow                        AAPLFSIGTQTDNKSGGFTFGSKADPKPVVSFSSKPEDKTATPSFNLNAK
                                                                                      

nup88_neurospora                    REEKLLAKQQLEWMADLDNQEP----------------------------
nup88_gibberella                    EQDKLLAQQQLEWMGELDAQEP----------------------------
nup88_magnaporthe                   GSEKQLAQQQLEWMSDLDSQEP----------------------------
nup88_aspergillus                   EDQLAACRQQWEWLAEIDNQEPL---------------------------
nup88_s_cerevisiae                  VIVKRNVIKQLQFVSKLH--------------------------------
nup88_Spara                         VTVKRNIIKQLQFVSKIH--------------------------------
nup88_S_mika                        VTVKRNIIKQLQFVSKLH--------------------------------
nup88_Sbaya                         YKVKRNITKQLQFVSKLH--------------------------------
nup88_Scas                          RDVKRNVIRQVQFVNKLNGLLT----------------------------
nup88_S_klu                         PTVKRNVIKQLQFVSRLHKQYK----------------------------
nup88_candida_A                     STLNKAAIRQFEYYSHFKSQLSGA--------------------------
nup88_pichia                        SKLMTAAVKQFGFYSHLQKQAS----------------------------
nup88_debaryomyces                  SVLNHASMKQYAYISSLYKQFETS--------------------------
nup88_rattus                        G--PLVTVSKNMFEQKDRE-------------------------------
nup88_mus                           G--PLVTVSKNIFEQKDRD-------------------------------
nup88_homo                          G--PLAAVPKTLFGQNGKDE------------------------------
nup88_gallus                        G--PLVPVPVSVLGQRGSEE------------------------------
nup88_xenopus                       G--PLAALPKG-FGQHSKED------------------------------
nup88_tetraodon                     G--PLSSSTRK-TSGRSR-E------------------------------
nup88_danio                         G--PLADSPHL-SSLRMKAE------------------------------
nup88_ciona                         ASVMLHTPPHRTHLRKKPEP------------------------------
nup88_drosophila                    APAAKPRVTEPETAGNNETTLDKSNK------------------------
nup88_anopheles                     APPRNK--KAPPTAGAGGT-------------------------------
nup88_arabidopsis                   LAIEWLEATFPDLTEQGTRGE-----------------------------
nup88_populus                       RAISWLEATFPELAHESKEG------------------------------
nup88_oryza                         LAIAWLEATFPDLSRQPADN------------------------------
nup88_physcomitrella                LALAWLESVFTGLAAWSESIGKEA--------------------------
nup88_chlamydomonas_jgi|Chlre3      ARSRWPVLPHVVEDVSPALVG-----------------------------
nup88_volvox                        SKNRWQVLPHVVEGVSPAVVG-----------------------------
nup88_apis                          -RVPFGSPSKIPDFTSLGDT------------------------------
nup88_candigla                      PQEKRNIVKQLNFMEKIRGQ------------------------------
nup88_kluyveromyces                 LISGSDPDVESDYLTLKHDLLK----------------------------
nup88_ostreococcus                  TFPELDDTRVPMLAAHVSKD------------------------------
nup88_ustilago                      PAPERMTQSRSTSAMNLDELTDSPRA------------------------
nup88_cryptococcus                  VDHLVKQVRQTEEMQSKKQVEEGGGT------------------------
nup88_spombe                        AALANDLSTSFVISEGSSE-------------------------------
nup88_dictyostelium                 LKLSSPSNSSTTFNPLLQGPISRISD------------------------
nup88_cmerolae_gnl|CMER|CMO203      EWLALCTSRQARMDLESHRADS----------------------------
nup88_phytophthora                  QKYWLREGWALESTQTRRASPRFG--------------------------
nup88_yarrow                        PDAGKTAAPSFNLDAKTETKPFSLGSGTGNNTTSSLFGAKSSSDAPKPSP
                                                                                      

nup88_neurospora                    --------------------------------------------------
nup88_gibberella                    --------------------------------------------------
nup88_magnaporthe                   --------------------------------------------------
nup88_aspergillus                   --------------------------------------------------
nup88_s_cerevisiae                  --------------------------------------------------
nup88_Spara                         --------------------------------------------------
nup88_S_mika                        --------------------------------------------------
nup88_Sbaya                         --------------------------------------------------
nup88_Scas                          --------------------------------------------------
nup88_S_klu                         --------------------------------------------------
nup88_candida_A                     --------------------------------------------------
nup88_pichia                        --------------------------------------------------
nup88_debaryomyces                  --------------------------------------------------
nup88_rattus                        --------------------------------------------------
nup88_mus                           --------------------------------------------------
nup88_homo                          --------------------------------------------------
nup88_gallus                        --------------------------------------------------
nup88_xenopus                       --------------------------------------------------
nup88_tetraodon                     --------------------------------------------------
nup88_danio                         --------------------------------------------------
nup88_ciona                         --------------------------------------------------
nup88_drosophila                    --------------------------------------------------
nup88_anopheles                     --------------------------------------------------
nup88_arabidopsis                   --------------------------------------------------
nup88_populus                       --------------------------------------------------
nup88_oryza                         --------------------------------------------------
nup88_physcomitrella                --------------------------------------------------
nup88_chlamydomonas_jgi|Chlre3      --------------------------------------------------
nup88_volvox                        --------------------------------------------------
nup88_apis                          --------------------------------------------------
nup88_candigla                      --------------------------------------------------
nup88_kluyveromyces                 --------------------------------------------------
nup88_ostreococcus                  --------------------------------------------------
nup88_ustilago                      --------------------------------------------------
nup88_cryptococcus                  --------------------------------------------------
nup88_spombe                        --------------------------------------------------
nup88_dictyostelium                 --------------------------------------------------
nup88_cmerolae_gnl|CMER|CMO203      --------------------------------------------------
nup88_phytophthora                  --------------------------------------------------
nup88_yarrow                        GGFGSGLGATSSAAPPLKTGGFGFGAPFSPAPASKTGGFGSSGLGAPKSS
                                                                                      

nup88_neurospora                    --------------------------------------------------
nup88_gibberella                    --------------------------------------------------
nup88_magnaporthe                   --------------------------------------------------
nup88_aspergillus                   --------------------------------------------------
nup88_s_cerevisiae                  --------------------------------------------------
nup88_Spara                         --------------------------------------------------
nup88_S_mika                        --------------------------------------------------
nup88_Sbaya                         --------------------------------------------------
nup88_Scas                          --------------------------------------------------
nup88_S_klu                         --------------------------------------------------
nup88_candida_A                     --------------------------------------------------
nup88_pichia                        --------------------------------------------------
nup88_debaryomyces                  --------------------------------------------------
nup88_rattus                        --------------------------------------------------
nup88_mus                           --------------------------------------------------
nup88_homo                          --------------------------------------------------
nup88_gallus                        --------------------------------------------------
nup88_xenopus                       --------------------------------------------------
nup88_tetraodon                     --------------------------------------------------
nup88_danio                         --------------------------------------------------
nup88_ciona                         --------------------------------------------------
nup88_drosophila                    --------------------------------------------------
nup88_anopheles                     --------------------------------------------------
nup88_arabidopsis                   --------------------------------------------------
nup88_populus                       --------------------------------------------------
nup88_oryza                         --------------------------------------------------
nup88_physcomitrella                --------------------------------------------------
nup88_chlamydomonas_jgi|Chlre3      --------------------------------------------------
nup88_volvox                        --------------------------------------------------
nup88_apis                          --------------------------------------------------
nup88_candigla                      --------------------------------------------------
nup88_kluyveromyces                 --------------------------------------------------
nup88_ostreococcus                  --------------------------------------------------
nup88_ustilago                      --------------------------------------------------
nup88_cryptococcus                  --------------------------------------------------
nup88_spombe                        --------------------------------------------------
nup88_dictyostelium                 --------------------------------------------------
nup88_cmerolae_gnl|CMER|CMO203      --------------------------------------------------
nup88_phytophthora                  --------------------------------------------------
nup88_yarrow                        DRAGSAPPGFSTASNAPQKSSLSTPNASFTTPGQRTALKRNLLFTAINDT
                                                                                      

nup88_neurospora                    ---------KLLDGPYG-EVTEVYSRPSRPGSIPRLQGPFELAVAPQDEQ
nup88_gibberella                    ---------AIVDGPIGDPITEVYTRPSRPGAIPRLQGPFELRSDPDTGD
nup88_magnaporthe                   ---------RIIEASVTEPASEIYTRPAKPGAIPKLQGPFDLDLEVLGDD
nup88_aspergillus                   ---------QIIPGSATEPESEILMRPSNLSAIPKLQGPFRVDIG---DD
nup88_s_cerevisiae                  -----------EN-WNSRFG---KVDIQKEYRLAKVQGPFTINPFP--GE
nup88_Spara                         -----------EN-WDSKLG---KVDIQKEYRFVKMQGPFTINPFP--TE
nup88_S_mika                        -----------EN-WDSKLN---KVDIDSEYRLVKVQGPFTINPFP--NE
nup88_Sbaya                         -----------KN-WDSKLA---KVKIDDEYRLVKMQGPFTINPFP--NE
nup88_Scas                          -----------ENEKNSNED---FIEIEQEYRLIRGQGPFTIDPYP--ER
nup88_S_klu                         -----------SETVDKARNGDLVFNIQESYRNAKIQGPFTINPFA--EK
nup88_candida_A                     ---LPIIKEVRDTHTNNPYELFVVSQTLSDWTGYSLQGPLISSNAG-IKD
nup88_pichia                        ---TFTFKEVRGVGTTSLYELVVFDNSLPVDYEPVLQGPLDSGTAP-VSD
nup88_debaryomyces                  ---FAPRREYRQLLSTNPLELSVLSQELPENFLPIVQGPVTITKDKTLKD
nup88_rattus                        --------------AVAYPLYILYENGETFLTYVSLLHSPGNIGKLLGPL
nup88_mus                           --------------VVAYPLYILYENGETFLTYVSLLHSPGNIGKLLGPL
nup88_homo                          --------------VVAYPLYILYENGETFLTYISLLHSPGNIGKLLGPL
nup88_gallus                        --------------VLAFPLYILYENGETFLTYINLLQSAGNLGKLLGPL
nup88_xenopus                       --------------FVAYPLYILYETGETYLIYIDLQKRNVNVGKLLGPL
nup88_tetraodon                     --------------HLVYPLYVLYENGETYLSYTSQENCVTAS-KPLGPL
nup88_danio                         --------------LVVYPLYILYGNGETFLNYISLSHSVGSLGKPMGPL
nup88_ciona                         --------------VSLQPIYLLQGNGDVLLLLTSLTDNKFSHGMLQGPL
nup88_drosophila                    --TLVAAKSLPKQERIEWPMVVLRENGNIYILMTGVDS---ENTRLQGPV
nup88_anopheles                     --------------KVEWPIVILRGDGNVYVLCAGIDT---NRPKLQGPI
nup88_arabidopsis                   ----------NILVVKAQPYALLDASLALQGPLYKASSGDGDEDFAVREA
nup88_populus                       ----------GLSTLKAHPYAVFDASLCLQGPLRKVHHGGEDEDPAVSVA
nup88_oryza                         ----------SALMSRAHPYASLDDSLTLQGPLCRVCE--ENNEPESKSN
nup88_physcomitrella                --------LLSSFMLKAHAHVPLDASVLLQGPLP-------------ITG
nup88_chlamydomonas_jgi|Chlre3      --------PLNPRLRQELPHLT----------------------------
nup88_volvox                        --------PLNASTRHELPRMARAVSLAVSHMLTAGAAGASAPSSVGTAV
nup88_apis                          --------------AVDFDFATPTLCKPEMFIGKDINKVCHENPVVSESL
nup88_candigla                      --------------KTAFRNDKKPLILEDAYLNAQPQGPFSMTPYP--NE
nup88_kluyveromyces                 --------------QIQFFDNYKKNDGIDTFTSKAIRNSVPQGPFIIKKF
nup88_ostreococcus                  ---------------EGRPVALQGPLPRSVSSTQGASEGEDALALAVSPA
nup88_ustilago                      --SAQLEQAAQGIEQVQNGPVRLHPPSWSYRQDISQGGSAKKAPRPQGPF
nup88_cryptococcus                  --TQNMPMRASILGKSTKIHSSPVENRSSSLGLPRNGFVRVHPPHLTESG
nup88_spombe                        --------------LFDSSDYVSVRRPDDFSFIPSMQGPFLLQPAVADDE
nup88_dictyostelium                 --SLPPSSNRVPLKILSIQPLVSNIDQNSNSSIINKINNNNNNDDDDNNN
nup88_cmerolae_gnl|CMER|CMO203      ------------EKAPPVYRLLRPPRTFNMQWTPLLQGPVHIEHDAATAA
nup88_phytophthora                  -------GRAPVGCDNTNAGVFCYLSPHVSGISPDTWPIAVQGPVDVTPQ
nup88_yarrow                        LYYSYITGAQTREKIVSVGFAISNILLNPSGTLLAVVGEKNVSVVRINDS
                                                                                      

nup88_neurospora                    DDEVELKDIFVIGAKRNTADLMMGEDFELYADDDDKDSLSVSVICL----
nup88_gibberella                    ELDTSVTDMLVIGKKTETEDLMMGEEEDLDMDDGDQEGLSLAVICL----
nup88_magnaporthe                   DLDLELTDIFVIGEKGDTGDLMMEEDEDELAAD-DSEGLSLSVICL----
nup88_aspergillus                   ADDLDLCDMLVIAAKADTDALMMGEEDELTLDS-GGDKLSATVICL----
nup88_s_cerevisiae                  LYDYTATN----------------------IATILIDNGQNEIVCV----
nup88_Spara                         LYDFTATN----------------------IATIPIDHGENELVCV----
nup88_S_mika                        LYDYTAKN----------------------IATISIDNQQNEIFCI----
nup88_Sbaya                         LYDFTASK----------------------ITTIPIDNQQNEIVCV----
nup88_Scas                          LYSATALE----------------------ISTLPINS-NNELMCM----
nup88_S_klu                         LYSATATQ----------------------ITTMPIDE-FNELILV----
nup88_candida_A                     LASIGDNDLVSI------------------LASI----DANATVTY----
nup88_pichia                        IFHISSNNDLSI------------------IASLSSSPDKNVLIRY----
nup88_debaryomyces                  LTCIGSNDNISI------------------LVSISISAGNETFLSY----
nup88_rattus                        PMHPAAEDNYG-----------------YDACAILCLPCVPNILVI----
nup88_mus                           PMHPAAEDNYG-----------------YDACAILCLPCVPNILVI----
nup88_homo                          PMHPAAEDNYG-----------------YDACAVLCLPCVPNILVI----
nup88_gallus                        PMHPAAEDNYG-----------------YDACAVLCLPCIPNILVI----
nup88_xenopus                       LMYPGAEDNYG-----------------YDACAVLCLPCVPNIIVI----
nup88_tetraodon                     PMYPAAEDNYG-----------------YDACAILCLPTVPSILVI----
nup88_danio                         PMYPAAEDNYG-----------------YDACAVLCLPCVPNILVI----
nup88_ciona                         IMLPPAEDNYG-----------------VDSCSILVMESSPTTIVI----
nup88_drosophila                    TITPQAHDNYG-----------------LESCALMIIPSLPPTIVI----
nup88_anopheles                     SIQPQVDDNYG-----------------LDSCSLIVIPTLPPTVII----
nup88_arabidopsis                   ECKGRAVSLLYN---------------LVSKDSILVTAWSAGQLQV----
nup88_populus                       ECEGRAISFLYD---------------LASKDSILVTAWSGGQMQI----
nup88_oryza                         SCEGKAVGFVYS---------------SVGKDSILVTAWGSGQLQI----
nup88_physcomitrella                SVAKQAENIAYT---------------VVGSDSILAVSGRDSCIHL----
nup88_chlamydomonas_jgi|Chlre3      ---------------------------------------ARAYMTA----
nup88_volvox                        VGSAEGQLLAYA---------------VVGPWAPAWCESAPQYMSV----
nup88_apis                          SIYPPVDDNYG-----------------IDSCSIMCLQTTPPIVII----
nup88_candigla                      LYDFMATD-----------------------INIIQITQNISLLAI----
nup88_kluyveromyces                 PTALNAKEVTG--------------------LTIIPVGERLGLLNL----
nup88_ostreococcus                  FFDLGVGG--------------------------TVATLHANAAHV----
nup88_ustilago                      LLKPAPVELCDQRESMACDLVWTWLTDESSSAESSAAVTGLGALSI----
nup88_cryptococcus                  GPAPGAHRTLLR----------------QGPVVFSPGPQDVGNVDE----
nup88_spombe                        LIEDYCDIYSFG----------------MNPIDVLAIGGSEGRLDL----
nup88_dictyostelium                 NNNNNNNNNNNNNNNDNDNDDDEKKKHNLSLSSTNKLIPFVIIVLM----
nup88_cmerolae_gnl|CMER|CMO203      SHWAPACGIQVLP---------------SPLGPLLLRTWWHGVLDV----
nup88_phytophthora                  SVVEGKNHVSGG----------------SSATSLLVVPHASRNLAE----
nup88_yarrow                        DIAKSSVQDVSKHISASCVRYVLWNPVADPDATLEILTGDNQVISLGVSL
                                                                                      

nup88_neurospora                    -----------------LSTSGQVKVCLDIDG------------------
nup88_gibberella                    -----------------LSTSGQVRVYLDLEG------------------
nup88_magnaporthe                   -----------------VSTSGQLRICLDLDG------------------
nup88_aspergillus                   -----------------SSLSGRVYICLEIVG------------------
nup88_s_cerevisiae                  -----------------SFDDGSLILLFKD--------------------
nup88_Spara                         -----------------SFDDGSLVLLFKD--------------------
nup88_S_mika                        -----------------SFDDGSLILLLKD--------------------
nup88_Sbaya                         -----------------SFDDGSLIILFQD--------------------
nup88_Scas                          -----------------IFDDGSIALLFKD--------------------
nup88_S_klu                         -----------------YFDNGTILQCFQD--------------------
nup88_candida_A                     -----------------YAQLAPMLMKYNIM----------SIASEGAPS
nup88_pichia                        -----------------HAQLRPLLMHWN--------------DGDDTPN
nup88_debaryomyces                  -----------------HSQLKPLIMKWSDVNDQTLKKEEVTPNNNRQSQ
nup88_rattus                        -----------------ATESGMLYHCVVLEGEED---------------
nup88_mus                           -----------------ATESGMLYHCVVLEGEEE---------------
nup88_homo                          -----------------ATESGMLYHCVVLEGEEE---------------
nup88_gallus                        -----------------ATESGVLYHCVVLDAEED---------------
nup88_xenopus                       -----------------ATESGLLYHCVVLEGEED---------------
nup88_tetraodon                     -----------------ATESGTLYHCVVLESEDE---------------
nup88_danio                         -----------------ATESGMLYHCVVLEAEEE---------------
nup88_ciona                         -----------------ATTAGKLHHCVALWGTDTND-------------
nup88_drosophila                    -----------------AESNGKLHHALLMEA------------------
nup88_anopheles                     -----------------AESTGKTHHALFLEESCP---------------
nup88_arabidopsis                   -----------------DALVDEIQPVWISGNSSRLR-------------
nup88_populus                       -----------------DALADEIQPVWMVGSPPRLR-------------
nup88_oryza                         -----------------DALADEIQPQWSIGIPTRLN-------------
nup88_physcomitrella                -----------------YGVDDEMQPMWNTANPPRLT-------------
nup88_chlamydomonas_jgi|Chlre3      -----------------SGTAGSAPSAVRYRCTLRS--------------
nup88_volvox                        -----------------TGTASAAPSAVRYKCTLNVT-------------
nup88_apis                          -----------------ATCTGKIYHAILLKDELIDD-------------
nup88_candigla                      -----------------AFSNGTVLLFLSD--------------------
nup88_kluyveromyces                 -----------------QFIDGTNVVLFSD--------------------
nup88_ostreococcus                  -----------------HILPSEVKPSWCDGPHRN---------------
nup88_ustilago                      -----------------VGHDGRVDVALLFESVEAAWDAPSSKYRPAARR
nup88_cryptococcus                  -----------------DLDEEQMATDLLIVQVDAN--------------
nup88_spombe                        -----------------LLLVSEVSGRWSKLNDHG---------------
nup88_dictyostelium                 -----------------ESCESLVNICCQDTIPMWSN-------------
nup88_cmerolae_gnl|CMER|CMO203      -----------------LVTMEKVEPVWAPSSECSEQLPAEEDVAPSLLL
nup88_phytophthora                  -----------------KRPGSASPFLLRTFTSG----------------
nup88_yarrow                        ESNIEKSVFELAEEDDRIDTIGEVISFSFGHSSAAMGLLTLYLLNEDGDI
                                                                                      

nup88_neurospora                    ---------------------VEAQWLPPRNAS-----------------
nup88_gibberella                    ---------------------VQAQWLPPKNKNK----------------
nup88_magnaporthe                   ---------------------VQAQWLPP-LKSK----------------
nup88_aspergillus                   ---------------------VEGQWLPKARKN-----------------
nup88_s_cerevisiae                  ---------------------LEMSMSWDVDNY-----------------
nup88_Spara                         ---------------------LEMTMSWDVDNY-----------------
nup88_S_mika                        ---------------------LEMSMSWDVGNY-----------------
nup88_Sbaya                         ---------------------LEMSMSWDVDNY-----------------
nup88_Scas                          ---------------------LPLTMSWDVDNY-----------------
nup88_S_klu                         ---------------------LDLSMCWEEIDS-----------------
nup88_candida_A                     ESSQTVCKPK-YVKPKRGFGFIDNSE--EEEKA----LVKSKQSQE----
nup88_pichia                        LPSKPVVKPRGYAKPRRGFGFVDLSESPEESEE----ARNEKLAQDR---
nup88_debaryomyces                  VNEKEKNHEKGYIRPKRGFGYIDEVELSNEEEEKIPHINSNEFESKN---
nup88_rattus                        -------------------DDQTLEKSWDPRADL-IPSLY----------
nup88_mus                           -------------------DDQTLEKSWDPRADF-IPSLY----------
nup88_homo                          -------------------DDHTSEKSWDSRIDL-IPSLY----------
nup88_gallus                        -------------------EEQS-EKSWDPRSDL-VPSLY----------
nup88_xenopus                       -------------------DEQTSNKSWNASCDL-IPSLY----------
nup88_tetraodon                     -------------------DERESVE------------------------
nup88_danio                         -------------------EDGGAVERWSRGSET-APSLY----------
nup88_ciona                         -----------ELSPDSDAESISSYRSTRSNTDLNPPTLY----------
nup88_drosophila                    -------------------EATEHSFNEVDDSVLIEPAEY----------
nup88_anopheles                     ------------------LERSLTSEQLADSNLTLHPCEW----------
nup88_arabidopsis                   -----------MNSHNKIQGVAMICESNISELPVATSNLP----------
nup88_populus                       -----------VNSQDHIIGLAMLCESISGELPVVKLDQP----------
nup88_oryza                         -----------VDSHGQIKSVAMICDSNSEDSWAMRSYRPSSTGSNV---
nup88_physcomitrella                -----------VDDDGHILSVGMLAQVAQQDRLSTSASLR----------
nup88_chlamydomonas_jgi|Chlre3      ---------------GAGAGGLAAG------------LG-----------
nup88_volvox                        -----------SRGDGAGTGTAAAVTTPGMVLLDVVDLGPVQPHRVAGKG
nup88_apis                          ------------------DNDRKSWSQYDSTYNLYTP-------------
nup88_candigla                      ---------------------LEPIMSWDISRFP----------------
nup88_kluyveromyces                 ---------------------SEIVMSWSLRSN-----------------
nup88_ostreococcus                  --------------------VRGYTFVMSDASPS----------------
nup88_ustilago                      QSKSRKTNRYGLSDTEDEADELQALTLEDRDTLPCLLVYETIDLG-----
nup88_cryptococcus                  --------------------EMDAGGSKGTEGQTVIAIAWSG--------
nup88_spombe                        ---------------------LASMKLIVSQVHS----------------
nup88_dictyostelium                 --------DNGILYLEENNSNSNSKKQQQQQQQQQQPKYIDLILYEILDL
nup88_cmerolae_gnl|CMER|CMO203      YERIFTGAPCAHSIVGESPTGLSTSCAANDEHLPLPWVSP----------
nup88_phytophthora                  -------------HVEMILLDVPIRPLWRSDRHP----------------
nup88_yarrow                        FCLSPWMPSSALLTETEIKSILDQAVYLEQTTKVSSGLPPPGVTTAKMFK
                                                                                      

nup88_neurospora                    --------------------------------------------TRAFPD
nup88_gibberella                    -------------------------------------------LGRLLAE
nup88_magnaporthe                   -------------------------------------------VSRFGST
nup88_aspergillus                   --------------------------------------------AFRVPE
nup88_s_cerevisiae                  ------------------------------------------------VY
nup88_Spara                         ------------------------------------------------VY
nup88_S_mika                        ------------------------------------------------VY
nup88_Sbaya                         ------------------------------------------------VY
nup88_Scas                          ------------------------------------------------VH
nup88_S_klu                         ------------------------------------------------SS
nup88_candida_A                     -----------------------------------------------SFW
nup88_pichia                        ------------------------------------------RIKENEFW
nup88_debaryomyces                  ------------------------------------------REIEILFW
nup88_rattus                        ----------------------------------------------VFEC
nup88_mus                           ----------------------------------------------VFEC
nup88_homo                          ----------------------------------------------VFEC
nup88_gallus                        ----------------------------------------------VFEC
nup88_xenopus                       ----------------------------------------------VFEC
nup88_tetraodon                     --------------------------------------------------
nup88_danio                         ----------------------------------------------VFEC
nup88_ciona                         ----------------------------------------------VYES
nup88_drosophila                    ----------------------------------------------VVHV
nup88_anopheles                     ----------------------------------------------YLHV
nup88_arabidopsis                   -------------------------------------------LDHTVWL
nup88_populus                       -------------------------------------------HDNTVWL
nup88_oryza                         -----------------------------------------KSNTDAVWM
nup88_physcomitrella                -------------------------------------------NANTPWT
nup88_chlamydomonas_jgi|Chlre3      -----------------------------------------------LAF
nup88_volvox                        DGAAAPGDVEDEEEEDADDDEYSVSASAVAAARRAMSIHIQAGVTGSAAV
nup88_apis                          -----------------------------------------------EEA
nup88_candigla                      -------------------------------------------------G
nup88_kluyveromyces                 ------------------------------------------------TT
nup88_ostreococcus                  ----------------------------------------------APDL
nup88_ustilago                      -----------------------------------------------MLD
nup88_cryptococcus                  -------------------------------------------GRVDIGL
nup88_spombe                        ----------------------------------------------LYLS
nup88_dictyostelium                 N-------------------------------------VKKSIKPSFSNI
nup88_cmerolae_gnl|CMER|CMO203      -------------------------------------------AQTVPRL
nup88_phytophthora                  ------------------------------------------------AA
nup88_yarrow                        G---NLVWCYDLWRQIPLANKDVRHGNVVALKVTKPKAPFGNGKLKFQGP
                                                                                      

nup88_neurospora                    QDVPSLLVFHTFDTLKPAEITPDSWPVFSEDVTTRYAFYVTHAAG-----
nup88_gibberella                    ADPPSLLSFQAIDTMSPVEVNEDSWPVFSFDVTSRYSFFVTHHAA-----
nup88_magnaporthe                   MDPPSLLTFQTMDVMRPMEVTSDAWPMFSEDVTSRYSFYITHPAG-----
nup88_aspergillus                   SESSDLLLVEVINTTKEEHRTLPTWPMFTPDAHSRYSFFVTTSHG-----
nup88_s_cerevisiae                  NNSLVLIERVKLQR---------EIKSLITLPEQLGKLYVISDNI-----
nup88_Spara                         NDSLVLIERIKIQR---------EIKFLKALPEQLGKLYIFSENF-----
nup88_S_mika                        NDSLVLIERVKMQK---------EIESLITLPEQMGKLYVFSKNF-----
nup88_Sbaya                         NNSLILIERIKLQQK--------EMKSLTALPDQLGKLYVTLESS-----
nup88_Scas                          NNSFSLVELMQLKDT--------DVKRIVSYPDTYGQFFIFGDSS-----
nup88_S_klu                         NNSLVVLESLDILSG--------QIICLTPH-----KFAVLGPK------
nup88_candida_A                     KEELTSLDLLQRDKLPVDENDDATGFPTFFGEIDSNRFSVCVNSN-----
nup88_pichia                        KNETTVLSTLSRDELPTIS---EKVFARVF-NAESSKFAVISPQN-----
nup88_debaryomyces                  KDEFTELSTLAIDQIPVSAS---QDIALSTLNSEGSKISIKIGNS-----
nup88_rattus                        VELELALKLASA-EDDPFASDFSCPIKLHRDPKCPSRYHCSHEAG-----
nup88_mus                           VELELALKLASG-EDDPFASDFSCPIKLHRDPKCPSRYHCSHEAG-----
nup88_homo                          VELELALKLASG-EDDPFDSDFSCPVKLHRDPKCPSRYHCTHEAG-----
nup88_gallus                        VELELALKLASGDEEEPLESDFSCPIKLHRDPKCPTRYHCTHEAG-----
nup88_xenopus                       VELELALKLATE-EEESLELDFSCSIKLYRDPICPSRYHCTHVAG-----
nup88_tetraodon                     ------------------------------------KYHCTHEAG-----
nup88_danio                         VELELTLKLPAGEEEEITESDFTCPIRLHRDPLCQHRYHCTHEAG-----
nup88_ciona                         VELELDLLDEDVPEN--------HHIILHKDTILMTRYHCSTSVG-----
nup88_drosophila                    LETVELELGISAPATGKEGG--NCPIYLKRDLINDVRYFAYHNAG-----
nup88_anopheles                     LETVELELGLPSVEETKEAKSYSCPLHLKRDPLNEARYFAYHNAG-----
nup88_arabidopsis                   GHPPPLLRLAMVDLALPKMREGGSLVTLFADSLLPERIYSLHDGG-----
nup88_populus                       GHPPPLLRLAIVDLALPRKTESGSYISMFVDPVMPERIYSVHDGG-----
nup88_oryza                         GHSPPLLRLAIVDLALAKTS-NDSSLSLFLDPLVPERFYCAHGGG-----
nup88_physcomitrella                GQPPPLVGLADVELSLPALVLSSAPISLFVDPVVPERLYCHHATG-----
nup88_chlamydomonas_jgi|Chlre3      AAAAGEAAPAAVTPRMVLLDVVELPMD--------EGAAAPPTQ------
nup88_volvox                        VAGPGATATVWVCQRLAGCWRVTLPWSGMLAQWLADAAGAPPSRGGDALP
nup88_apis                          LYVYECVEIELGLFFADEDEKYNCPIHIRADKGNRSRYFCSHNAG-----
nup88_candigla                      SNSLALLEQIKLEIT--------DNAKFLSIPGTYGKFVVTDNVKS----
nup88_kluyveromyces                 FNNLSVITMFNAKG------------QCQLLNSSEPKLVFTGDSS-----
nup88_ostreococcus                  PKLLTVDTVRLSATPGEQSLAKVKFASVTWDPALRERVFVCVNG------
nup88_ustilago                      TALDNGVSSHSAASDLLRGKMSCNKPCFVRDPLYGDTIYVYHVFG-----
nup88_cryptococcus                  ELDAPEARWISSRDPTPPAPVIHITDSILLSFPNNDPFIISSNAP-----
nup88_spombe                        NNNPYMVLQPDIQSPYSLIAYHANGLHVVDIESWARDLNLNFENS-----
nup88_dictyostelium                 DKNLKNKSTIAIASTNQTKDYLSYSLPTMKYDQWSDSLYFYHNQG-----
nup88_cmerolae_gnl|CMER|CMO203      QRSVLLIRSHQGVSALYLTWLDMISHVLSPRSWPSSSLFHSEPDSNDEFM
nup88_phytophthora                  ANGTRKLPALLLECLNLGIDDSGGKAVLERDTADPRLVYCLHSTG-----
nup88_yarrow                        FVVSPYPKEMYTETAKQLVALKSRGIALFAELFESGRVNILMYAG-----
                                                                                      

nup88_neurospora                    --------ITYVSLAPWVSLLESELQSDSEAGADFRFDLMAKGQRAEVDR
nup88_gibberella                    --------ITHISLTSWIFRLESELNSDSDAGADFRIGLLVNSQ-SIRDR
nup88_magnaporthe                   --------ITLVSLAPWVFCLESELQGDSVSGADFRIDLLVKGQSSTRDR
nup88_aspergillus                   --------VVFISLSSWIQRLEDELQSEDTSGSGFRLQVLCQGNASVLES
nup88_s_cerevisiae                  --------IQQVNFMSWASTLSKCINESDLNPLAGLKFESKLEDIATIER
nup88_Spara                         --------LQQVNSTNWTSTLSKCINESDLNPLAGLKFESKLEDIATIEG
nup88_S_mika                        --------VYQVNSTSWTSTISKCINESDLNPLGDLKFESKIENIATVEG
nup88_Sbaya                         --------VHQLDCTSWTSVLSKCIDESDLNALADVKFVSKFEDIATIHQ
nup88_Scas                          --------LFLVHTHIWSDLLAKAIDNSNLNELLEMNFTSKLDFFETTNG
nup88_S_klu                         --------SFVVDSSEWTKALSECINFSNLEVLSQINIKSTITPVN--GA
nup88_candida_A                     --------KLVLVDCSWVKTFVDDLKE-DKIDSVSISTNYGIASTEKEPI
nup88_pichia                        --------IIFVDPRAWVDSILTGLQL-DEETFAEASKTYISASSRTEKV
nup88_debaryomyces                  --------IIYFDCGKWCEELVLDVSNGHIPQNLDVSSKYTLVVDGVQEI
nup88_rattus                        --VHSVGLTWIHKLHKFLGSDEEDKDSLQELTAEQKCFVEHILCTKPLPC
nup88_mus                           --VHSVGLTWIHKLHKFLGSDEEDKDSLQELTAEQKCFVEHILCTKPLPC
nup88_homo                          --VHSVGLTWIHKLHKFLGSDEEDKDSLQELSTEQKCFVEHILCTKPLPC
nup88_gallus                        --VHSVGLTWISKLQKFLGSDEEDKDGLQELGAEQKCFVEHILCTKPLPC
nup88_xenopus                       --VHSVGLSWFNRLEKFLSSGEEDKDSLQELAAEQKCLVEHILCTMPLRC
nup88_tetraodon                     --VHSVGLVWVNRLQTFLQSMEENKDSLQELAAEKQCIVEHIVCTRPLPT
nup88_danio                         --VHSVGLTWFKKLHKFLESDEEDKDSLQELAAEQRCIVEHILCTRPLAN
nup88_ciona                         --VHSIALPWLKKMDGFIRADEDDMNNLAGLSHDDPCIVEHVLCTKPTPS
nup88_drosophila                    --LHAVTVSFIAELQRYLESE-SDE--DRLELAVSAS-AEYILCTKFDSS
nup88_anopheles                     --LHAVTLDFTRPLHEFVQQEGTDELVEKYPLFNSHSRAEYVVCTKALQN
nup88_arabidopsis                   ------------IDSTVLHSLPFTSQASGKDEALKTPSVHTVLSTCQEE-
nup88_populus                       ------------IDSIVLHFLPFTSQSGGKDEMVRTPSVHPVLSTCQVEN
nup88_oryza                         ------------LDMVTLHFLPFSYP----EMASTPPSVHPILTTGNNE-
nup88_physcomitrella                ------------MDAIILQWLPFSDDSLNKRFTDPRPSLVPLLDTCPSSS
nup88_chlamydomonas_jgi|Chlre3      ------------KAVVAVGVAGTPSSSGRFG--LADVDSEDEEEDEDGE-
nup88_volvox                        AELPAPVVTCVYDATAASQVSATPAARSTAAGSMAVVGSSLLLNPLLGGG
nup88_apis                          --IHMISLPMVSQLLEYINSPKENED-ARLPSLSNQSSSQYLICRRTKHT
nup88_candigla                      --------NFFVNTCDWSTILAQIIDDSDIKLLANLKVKSNIENLQQLAT
nup88_kluyveromyces                 ---------TTIMEMPWLEPLAQCIRLHDFSIIDDVKFENKIRTVSGTFL
nup88_ostreococcus                  --------IVHSIVLTWLPVLETAAEDAVDENHADYGALPMPQVAALCDF
nup88_ustilago                      --------AQCLGFATWVPKLLQALNLPSQDQLDNTAGDETSVVQSESRE
nup88_cryptococcus                  ----------VLARDPLYNDVFYVSHAFGVDAINVRAVVDGLDGDGNEGE
nup88_spombe                        -----------EFLNNEEENDEDELSNVLVSIPSRTSVLERLDTNPLNES
nup88_dictyostelium                 --VQIAKFPWLYQIYLEINNIVAFENNNNNNNNNNNNNKNNINNSSTTNN
nup88_cmerolae_gnl|CMER|CMO203      ESEQLEQLLEQLPCSTLVQSLASEAAPLGLAELRLPSTVTLVNGPAANLL
nup88_phytophthora                  ---------VHVINVGWVFALASGKQFTAVPKSSVRHVFSVSPSSVGPSP
nup88_yarrow                        ---GPVVCSWDSPDHIWVDEEEEEEDGSNALGLREMVLLETIDLKSAAVL
                                                                                      

nup88_neurospora                    IYTPQHAQN------VLAA-----------------------ATAFKSSD
nup88_gibberella                    IYSQPTADIAV----PLAA-----------------------CNALRDPD
nup88_magnaporthe                   IYTHK----GG----PLSA-----------------------CVAINDPD
nup88_aspergillus                   IIQVDDAGTSSSQPFHLPA-----------------------SLVYYDYD
nup88_s_cerevisiae                  IPNLAYINWND------------------------------------QSN
nup88_Spara                         IPNLAYINWDD------------------------------------QSN
nup88_S_mika                        MPNLAHIYWNN------------------------------------TSN
nup88_Sbaya                         LSNFAYINWND------------------------------------KSS
nup88_Scas                          ITKCSPCKWRG------------------------------------RDV
nup88_S_klu                         FTQAGLWESNG------------------------------------EKQ
nup88_candida_A                     TAFAYIKDDVT------------------------------------STG
nup88_pichia                        LGTIVVADELT------------------------------------QTG
nup88_debaryomyces                  SSFALIKDTMN------------------------------------ETG
nup88_rattus                        RQPAPIRGFWI-----------------------------------VPD-
nup88_mus                           RQPAPIRGFWI-----------------------------------VPD-
nup88_homo                          RQPAPIRGFWI-----------------------------------VPD-
nup88_gallus                        RQPAPVRGFWI-----------------------------------VSD-
nup88_xenopus                       RLPSPIQGFWI-----------------------------------ISDL
nup88_tetraodon                     SQSSPIRGFLI-----------------------------------LSDL
nup88_danio                         SLPAPVRGFWI-----------------------------------VSDL
nup88_ciona                         TSPCPIVGITI-----------------------------------ATDP
nup88_drosophila                    ETVNAVFGLAL-----------------------------------LQI-
nup88_anopheles                     ANTNAVLGFTL-----------------------------------LQS-
nup88_arabidopsis                   SAVSPLLGFVP-----------------------------------LSDS
nup88_populus                       STPSPLCGFIA-----------------------------------LSDS
nup88_oryza                         ANSPFLSGFVT-----------------------------------IADA
nup88_physcomitrella                VVPSPLLGAAA-----------------------------------ILDP
nup88_chlamydomonas_jgi|Chlre3      ----LRSGTLH-----------------------------------YYQP
nup88_volvox                        LLVLTAEGVLN-----------------------------------YFQP
nup88_apis                          QANES-------------------------------------------TP
nup88_candigla                      TFKSIIYWKNE--------------------------------NISCNYI
nup88_kluyveromyces                 GVLSTLSGDIL---------------------------------------
nup88_ostreococcus                  DAPLVGLQPLG-------------------------------------DP
nup88_ustilago                      QALAKMLHYGYNTEVVWIVNTVAPESGTGL------DMNPVTAVSILSDV
nup88_cryptococcus                  LPVPQVSRLVE------------------------------------SNS
nup88_spombe                        TDAVVGCAQLY------------------------------------YPS
nup88_dictyostelium                 NNNKNKNKNDEIDENIEFETTSLMSVINNG------SGNGDQCIPIIGIQ
nup88_cmerolae_gnl|CMER|CMO203      LAMDADGEHLR----------------------------------AAALH
nup88_phytophthora                  ASSSAISNVVG------------------------------------ARI
nup88_yarrow                        SQCLHDGLVHVLASDSVTQVDTRNWYRKLAGAYVEQDMQVLSQLQNTKLR
                                                                                      

nup88_neurospora                    LGHFVLSATHNDPVIMFFDTPESELMSDRQETPVSTEHGETPEPLTVWEP
nup88_gibberella                    VGYFLLSATPYEPIALTFDMPEADLAPIRQESPT-YEREASMLPLEFCEP
nup88_magnaporthe                   LGHFVLSGTPQAAVALTLDTPEDEFGPAVRAPSPTFAHEEDIKPLVICEP
nup88_aspergillus                   LGYLLLTSHASNPYAAILEKP-TFFPTFSLESDVQPTDSPTIPP-----H
nup88_s_cerevisiae                  LALMSNKTLTFQNISSDMKPQS----TAAETSISTEKSDTVGDGFKMSFT
nup88_Spara                         LALMSNKKLTFQIITNDQKVQS----ALVETDTCIEKSDMVRDIYKVSFT
nup88_S_mika                        LALASNKELTFQTVSVDQKMQS----TETETDIGTEESGLAKCRYELRFT
nup88_Sbaya                         LALISKEKLTIQNISNHKKEQSLNAPAELDTNVNSDKSDTGKRGYEISFT
nup88_Scas                          ILFITKEDVYMHPVEMRKSGILG-----NNKPVLVNNEELKHQEYKTSFK
nup88_S_klu                         LIFMSDK--SVKSITLPEPNKT-------KDAVSKTVQPVTEVKYEPVFS
nup88_candida_A                     EYLTVCRSKLVNDMEVIQIVDKVVSDQD-EATSTLLLTEEP-YKELPLTY
nup88_pichia                        DVLVVFRNGSQDNLEVIELKPALAE----EGKLTKEKQEDK-AVEVGFVQ
nup88_debaryomyces                  DFLIILKTQKDNNLEVKQISENTTPNPDPEIIEIDTIIEKV-NHESILIK
nup88_rattus                        ILGPTMIC-----ITSTYECLIRPLLSTVHPASPPLLCTREDAGVAESPL
nup88_mus                           ILGPTMIC-----ITSTYECLIRPLLSTVHPASPPLLCTQEDAEVAESPL
nup88_homo                          ILGPTMIC-----ITSTYECLIWPLLSTVHPASPPLLCTREDVEVAESPL
nup88_gallus                        VLGPTMIC-----ITNNYECITRPLLTAVHPASPSLLCTKEDKDDATSPL
nup88_xenopus                       FLGTSMIC-----ITCDFECIARPLLTTIRPPSPPLLCSQIDKSSTEILP
nup88_tetraodon                     SLGATMIC-----VTSTYECMLLPLLSSIRPPSPPLLCSHPGPSSGSSPL
nup88_danio                         SLGATMIC-----ITSTYECLLLPLLSSIRPASPPLLCSHPGAGSDSSPL
nup88_ciona                         VFGPTLLC-----LMADNHCTTVPLLNTFVPSPPPLMSEGGDTTVTPTPV
nup88_drosophila                    --PAGIVL-----LLGSGQVISLKLVIDAQLL----VTPNENKPV-DSEV
nup88_anopheles                     --PSGLVL-----FLASGQVVSLDLITDHSLIRKWPLSGSTKKAG-NSES
nup88_arabidopsis                   FGYSWIVA-----VLSSGECIVAEMKT-WDLLLPIHVSTDKTVSSSAIEK
nup88_populus                       FGYSWIAV-----ITSNQECVVLEMRT-LNLLLPVHVDMEK-KSETVEEW
nup88_oryza                         YGHVQLVS-----ITCPGECFVVEMKG-WKEPTPLQLDIDSKSIKDVESF
nup88_physcomitrella                LGETWLVA-----ITSRGDCAVVDVKPQRLQATPLYLEGTKQSDDEAPEV
nup88_chlamydomonas_jgi|Chlre3      AGAAELVSHQAAAAAAASTPGGAS--AAAAATGGAGLS--PLASPEQRKA
nup88_volvox                        AGAASLLIEQQQHLAAAASPHDVQQQQQVAMTTSTPLPRTAGASPEQRKA
nup88_apis                          ILGFGLLQ------EPCVLIALLHTGDIVVRCVIDLYYFPKIEPPEPVID
nup88_candigla                      ISDKKIEELDMLDGISSTTKHKLIDQSNSQVESKLDLPELKNGLYEVKFA
nup88_kluyveromyces                 --------------YNGNSFKVIESNDKSTTQKPINRTDEVKYTYKPSLP
nup88_ostreococcus                  LAEGVVVTIR----SDGTHRMLIPPPASAMAESGGDLATSAVAVQPQTLE
nup88_ustilago                      YLSYAFLGLTADLQLVGVELSLRVDLDALDLAATREASLTVGATDTIDGQ
nup88_cryptococcus                  VPNTPIVGMFGFCNITFGYGIVVLASTGQVAYMELDIRFGDRLALLPSSA
nup88_spombe                        LGKILISLTRNWQTTVFDDSDLATMGVNKESLSNEMDYSKSLGTSSLEQV
nup88_dictyostelium                 VFSNIKIGTYFLILPNTFKIIIFDMDGLINQQPNLHEQKQQQQQNDDNDD
nup88_cmerolae_gnl|CMER|CMO203      WWRLPSVGASLRFPRSSMTTRELEYTDLVHACSPAVKAGAAAASTTTTTT
nup88_phytophthora                  VKNVNFGHLLLLRLASGSFEVVNVSAASSELLKGKRLPDTLASMASSKSR
nup88_yarrow                        SSRVRISLAPDYGVSTFTERLILVSDQVYECDLSVSENGDLSLSATELEK
                                                                                      

nup88_neurospora                    RPLFHPSEVLSRP---STLPPWVDALRTSR-KRPLMQQEVRLSVATLEIF
nup88_gibberella                    RPVFNPSHAFDEG---SALPTLLERLRTSR-HKTIVNQEVRLSPLTLQIF
nup88_magnaporthe                   RPTFQPPDTLGEQ---NELSDFVKLARSSKYQAALTQQEIRLSPAILTLL
nup88_aspergillus                   RPPYQVPSILYSD---SPLEFFVDKHVPHR-YRSSLKEPVLLSPATLDLV
nup88_s_cerevisiae                  QPINEILILNDNF---QKACISPCERIIPSA-DRQIPLKNEASENQLEIF
nup88_Spara                         QPVNEILILNENF---QKICISPCEQIISSA-DRQIPLKNEASENQLEIF
nup88_S_mika                        QPLSEILTLNENF---QRACISPCEQIIPST-DRQIPLKNEASENQLEIF
nup88_Sbaya                         QPINEILSLNESF---QKVCLSPCERIIPPA-DRQLPLKNEANENQLEIF
nup88_Scas                          QPVEELMALNKLF---QQQCSMGVSKLIAPE-ERQVLLNNENNEVQLELL
nup88_S_klu                         QPIGEILLLNKKF---QSECSRATQTVIPPH-LMDLPLQNDSNEDQLALL
nup88_candida_A                     IPSKPFSELEEEL---ESLGKINIGADVKG----NED-LNSLTVDSLSSL
nup88_pichia                        GPLSCKEPIEELI---RSATLLPVESALKL----LPSGTPKTEMDILEAL
nup88_debaryomyces                  EPFDELLSELDIL---KRVNPETLGKSLYMNKELAGVPIYGTNTEILKNL
nup88_rattus                        RILAEAPDSFEKH---IKRILQRSAANPALLKSSEKDLAPPPEECLQLIS
nup88_mus                           RILAETPDSFEKH---IKRILQRSAANPAFLKSSEKDLAPPPEECLQLIS
nup88_homo                          RVLAETPDSFEKH---IRSILQRSVANPAFLKASEKDIAPPPEECLQLLS
nup88_gallus                        RVLAESQHSFEKH---IQSILRRTSANPLLLKSADKEAAPPPEECLQLLS
nup88_xenopus                       HVLADVKGPFEIH---IRGILRRNSANPLLLNSSSKDSSPPPEECLQLLS
nup88_tetraodon                     RGFADN--TFEQH---IRNILARSSTNPVLLKAADRETAPPPTECLQLLS
nup88_danio                         RGLAED--SFEQH---IRNILARSSTNPLMLRSGDKDSSPPPSECLQLLS
nup88_ciona                         K---RSELSFIDH---IKAMLKRDVSQP-IIRSGSHHQPMSERECLQVVT
nup88_drosophila                    SQK-ESGPPFVDT---IKSLLQRSVNQPIL-ADKLSS--PSAQESFELLN
nup88_anopheles                     PIKNMLKDSFQKR---IQSILRSGLTQPILKLDQTTE--PTPQEAFELLT
nup88_arabidopsis                   KEQENSCIISKEL---LAGPKIR--IAPHALPNQ-RSTPANSVEGRSILL
nup88_populus                       TNRNPPDIISKEL---LIGPKVV--LVPQGSPNL-RSVAADSIEGRSTLH
nup88_oryza                         TTG----MISKEL---IAGPDPP--IVP-SSSSL-RSLTPDSIEGKSTLH
nup88_physcomitrella                GVFQ---TMSRDL---LLGPKDI--PIPQIASSG-TPLTVDSIEGRAFLH
nup88_chlamydomonas_jgi|Chlre3      AVEAHIRAVYSSL---IAPPADR--KLPKPPPGAPTPLTVAIPEGLRHLT
nup88_volvox                        QVEAHIKSVYGNL---IVPPPDR--KLPGPPSGAPKPLTVASTEGLRHLT
nup88_apis                          KKEKVNKEEFDVY---IKKLLKHETSQPLIKVGS-----KSPRESLQLLY
nup88_candigla                      RPLTEIQHYEQIY---YKN-LQNQNFTKIPLEIRSAPLKNSSNENQLESL
nup88_kluyveromyces                 TSGKELDMLLTKY---KTEANGFISGIPDS--LAPLPLKNNSNERQLEVV
nup88_ostreococcus                  AGSRSELRALSEG---IRKDKMKGVDEIMKECGVTPEMKTGDPGSNEALA
nup88_ustilago                      KPYVSLLGDGPAFQP-PRMFALSAGVQGLPQHPRRAALSGTSTKSELEIT
nup88_cryptococcus                  RAASGFRTELKDTQS-LLDNAFEVDSLVSSVKTGTKASRRQIPDYNMPLT
nup88_spombe                        DDLDEKLTYTPLY---VSLLEKTPFTDPSIPSLVERTIVPAELQNEITVS
nup88_dictyostelium                 DDDDDDNDEDEIN---LKSPIQPFIDNPPSFIGRIILPNSFTQKEFLQTL
nup88_cmerolae_gnl|CMER|CMO203      VATKIRSASGLTPLE-QKLTQVFGSLVPWHTSGVSHAAATGDAQELWEQT
nup88_phytophthora                  APASDNLSGGGIRPFGALVEDKLEALSARGTRVTGNTLMHEVDDAVLAFV
nup88_yarrow                        ASSIPELNVNVAADHVKRAGLISAVSPEIIHKINSVKIRPDLPENLSFSM
                                                                                      

nup88_neurospora                    TESHRLVSSEVFELN-------NAVAELFRKCEALTYELKEQITKVYEVN
nup88_gibberella                    TDAHKVLADETYRLG-------VAAAEVFRKCELLQGELKQQVMKANEVK
nup88_magnaporthe                   TNAHQHVDAQTERIN-------QAVSELFRRLQQLPAELHEQVLKMNMLK
nup88_aspergillus                   AAAHRILSAHTNALE-------RAASDLFRRCERLQGELRDQLGQIADVA
nup88_s_cerevisiae                  TDISKEFLQRIVKAQ-------TLGVSIHNRIHEQQFELTRQLQSTCKII
nup88_Spara                         TDVSEEFLQKIVKAQ-------TLGVSIYNRIHEQQFELTRQLQSTCKII
nup88_S_mika                        TDVSKEFLQKIAKAQ-------SLGVSIYNRIHEQQFELTRQLQSTCKII
nup88_Sbaya                         TDISKEFLRKIIKAQ-------SLGVSIYNRIHEQQFELTRQLQSTSKII
nup88_Scas                          SDVSKEVISKIGQGQ-------NLALNLHHRLLEQQYELTRQLKIVHTIM
nup88_S_klu                         TDISKEVFSKIIQGQ-------TLGLLIHNRLFEQRYELTRQLERSSEIL
nup88_candida_A                     NSLSVRTIQVASSYT-------IFGIKLQSRILANLDSLKEQLHILEKV-
nup88_pichia                        NKLSSATIEQVARCT-------SFAIQLNIRMGSEVEVMKAQIQSLNKIL
nup88_debaryomyces                  NHLSTETIQQISKFT-------SFAIHLNLRVTTQIDELKFQINNLQRIQ
nup88_rattus                        RATQVFREQYILKQD-------LAKEEIQRRVKLLCDQKRKQLEDLNYCR
nup88_mus                           RATQVFREQYILKQD-------LAKEEIQRRVKLLCDQKRKQLEDLNYCR
nup88_homo                          RATQVFREQYILKQD-------LAKEEIQRRVKLLCDQKKKQLEDLSYCR
nup88_gallus                        RATQVFREEYILKQD-------LAKEEIQQRVKLLWGQKKKQLEDLNYCR
nup88_xenopus                       RATQVFREEYLLKQD-------LAKEEIQRRVKLLIAQKEKQLEDVRYCR
nup88_tetraodon                     RATQVFREEYILKQD-------MAHEEMERRVKLLTGQKHKQAEELRLCK
nup88_danio                         RATQVFREEYILKLG-------LAHEEMQRRVKLLSGQKNKQLEDLALCR
nup88_ciona                         RATQVLRDEYMLKQK-------LARNAINKRVKLLVDLKEHQIDELQQLE
nup88_drosophila                    QAIEVLREQYLKRHD-------LVRAAFTRHINQIQLKKEQQLQEIQDLE
nup88_anopheles                     QATRMLRENYFVRHD-------KARQEIEKREHVLKLLKQQQLNDIEELQ
nup88_arabidopsis                   DYVKLFHENYIEYAH-------KVHFELQHHAPNLKRIIDDQHQRLAEAN
nup88_populus                       QYLNLFHENYVEYAH-------KVYFELEHHGPRLKRIIDDQHARLGEAQ
nup88_oryza                         HYIKVFHEYYVEYGH-------KVFIELKEHGDYLKTEIEDKQKRLQAVK
nup88_physcomitrella                DQCKLLHEKYIQYAH-------RVHVELTSFGTRLHQNVEDQHKRLQQAQ
nup88_chlamydomonas_jgi|Chlre3      DCIAALRATHIPFLT-------GASLDLTARADALRAEAAKHAAAVADLT
nup88_volvox                        DCIAALRGKHMAFLH-------GAAVDLQSRADALRVEAGKHAAAVVELA
nup88_apis                          HATDIFRKEHFVKHD-------TVREEIGKKVRALKVMKIQLLKDLETLI
nup88_candigla                      TKISESYMKMISMAQ-------TLGYIYRKRMIDSIEEFSRQIETTYQIN
nup88_kluyveromyces                 SELYKETMKRVKLGQ-------MILFRMFNKSNEEVAELHRQLRKTNEIE
nup88_ostreococcus                  KCARALKEIYVDYAR-------DVHDEVRTTALRLTAEIKRQKEEVTSLL
nup88_ustilago                      PDLLRALGKTVETYR-------HEIRDVVSAGNAVQARLDLQVREMTRQL
nup88_cryptococcus                  VINSDHLSALQDVSS-------HVHAQAQRIRTASQAVENRLDLQVEELQ
nup88_spombe                        SASLRFLGKVVARYR-------ETLNLLDHGCSELHHRLKLQREEYERQQ
nup88_dictyostelium                 VNTKKKLYNLYIYSN-------QLEIELNSRVKGLELISKDQLKLIDKLK
nup88_cmerolae_gnl|CMER|CMO203      RTLVLLWQMIQTIIQPLR---LFYAQTLSSTIEQLPLRLETNARQYSYLQ
nup88_phytophthora                  LERVKILYEDVEYVDG-------MDQLMRDRLQLHATIIKTQADKVVAVQ
nup88_yarrow                        SEKLREHPDMVQVFTQIANHFSRENLKMEEVTILMERRLTMQKSELRRQL
                                                                                      

nup88_neurospora                    QRIETISGEGESRSTKEQNISEEMLVRNRIDVMKVRQENLARRVDNLRKR
nup88_gibberella                    GRIDTING----------------LHRN----------------------
nup88_magnaporthe                   GKIDKIAGEDDVDSETGERIPDDVRLRRRLEEVSERQKALAERMDKLKRQ
nup88_aspergillus                   DRIKGVSSEIGEDGQRKEGSRSTAALNARLKAAKDRQSELVWRYEAIRNK
nup88_s_cerevisiae                  SKDDDLRRKFEAQNKKWD------AQLSRQSELMERFSKLSKKLSQIAES
nup88_Spara                         SKDVDLRKKFEVQNKKWD------AQASRQSELMKRFSRLTKKLSQIAES
nup88_S_mika                        SKDVDLRKKFEAQNKKWD------AQIIRQSKLMERFSKLTENLSEISKS
nup88_Sbaya                         AKDEILQKKLEAQTEKWN------SQSSRQAELMTRFGKLTENLSKVAES
nup88_Scas                          SKQSDLRRKSEEQSRRWD------DQTSRSSQLIKRLQDLDAKILEINNS
nup88_S_klu                         HKAKCLQERYPDQNSRWE------HVSKKQENIDSRFEKLQSRLNEISSS
nup88_candida_A                     -KNEYDGD-QKDHTEKLE------KLTEKQAKLDERIIKLQQKIFDGLNK
nup88_pichia                        EKNIDNSG-LVKNSERIA------ETLRKQKALDNRIENLKSKLMESIQK
nup88_debaryomyces                  KLGLDDGI-LDSKNEKAN------DLIARQNKINDRIQKLQDKIFDANQK
nup88_rattus                        EERKSLREMAERLADKYE------EAKEKQEDIMNRMKKVLHSFHT----
nup88_mus                           EERKSLREMAERLADKYE------EAKEKQEDIMNRMKKVLHSFHA----
nup88_homo                          EERKSLREMAERLADKYE------EAKEKQEDIMNRMKKLLHSFHS----
nup88_gallus                        EEKKSLREMAERLADKYE------EAKEKQEDIMNRMKKVLRSFHS----
nup88_xenopus                       EERKSLTETAEHLAEKFE------EAKERQEDLINRLKRILRSFHT----
nup88_tetraodon                     EEKLVLRKTAEMLADKYE------DAKYRQETILDRVKKVLGSLQN----
nup88_danio                         EDRKSLTEAAERLADKYE------DAKYRQEAIMNRVKRVLGSLRS----
nup88_ciona                         EQKEMLTDNAEMLANKYE------DCKERQEELVGRLEDVVRRIKD----
nup88_drosophila                    QERELISERAHKLAERFE------EISYNQELLVRKCNALMQRANA----
nup88_anopheles                     AEKQKIRATAERLAETYE------DLCD-------KQNSLFKR-------
nup88_arabidopsis                   EKISKVEKNQSFLEKRID------KAIERHDSLEQCLQRLRSLPGT----
nup88_populus                       EKLSKVRRKQSGLEDRIN------NAMHQHNLLEQRLHCLKNLPGA----
nup88_oryza                         QSLLSIEAKDQDINNRIN------RAFKVYDLLEKRIEGFKILPAA----
nup88_physcomitrella                DTVKQAQRDTVALAGRIE------KALDKTWQLEQRIKTCSNMPGL----
nup88_chlamydomonas_jgi|Chlre3      DLAAAAEARQASLEARVA------RLKSLHENLVERAGVLASLHWS----
nup88_volvox                        EMAAGLEGRQESLEARLS------RVKLLHDNLVERAGMLASLHWS----
nup88_apis                          ETKKELHQTAERLAERYE------DIKDEQEKLAQKAKEVLRLVNY----
nup88_candigla                      KFWDNFEQIREVQNTKID------KVKEKQQKLMERLSSLYDKVEGQKEM
nup88_kluyveromyces                 MLRNKLNGNLGDLQERYS------RYEEKSKTLEKRLDKLKETFSSIENN
nup88_ostreococcus                  KSANDAIERHNALVERIE------DSAATHESIRERLRDLAEQEKT----
nup88_ustilago                      DKLNSIRLRCQDLGSKGMLGERVAKIAATQLQLVARIDRALQRLMDS---
nup88_cryptococcus                  RHARLMAECRQEVASLQK-----SETLGRIESLIRRQEGIQKRVEKMLGD
nup88_spombe                        NHIYKLSDRISNFREKAWSTEHLEHLTSDMSMCEKRIDQVLQRVMD----
nup88_dictyostelium                 IYIENLKSNQQALNAKLK------YVWDKKEIDSEEIKELYKVEME----
nup88_cmerolae_gnl|CMER|CMO203      HRLEMLQSRARDLDHRIR-----ILATGMNENLQKRAAGLSELLLH----
nup88_phytophthora                  QHADDVCASMKKLQEKMK------RALAVQQNLSKRAAAVLQAVKE----
nup88_yarrow                        VDLEAVKSRFEKLYKHYG----DTDMLESLKKLIARQKDHEKRFDKLLTD
                                                                                      

nup88_neurospora                    LGQVSTRELSDKEKAWAEEVRTLAGSILGDEEEEEDTTSASI--------
nup88_gibberella                    ---------DEADDAMSMEA-SIAAPDYADLAAGKATPSP----------
nup88_magnaporthe                   TSRAHSRELSDKEKAWIEEVKALEASVLGSWSDVVATSGEELQQQQQRTG
nup88_aspergillus                   VLKSGGRPLSEKESSWIAEVEALSQSFDKERKEE----------------
nup88_s_cerevisiae                  NK-FKEKKISHGEMKWFKEIRNQILQFNSF--------------------
nup88_Spara                         NK-FKEKKMSHGEMEWFKEIRNQILQFNCF--------------------
nup88_S_mika                        NK-FKEKNISNAEMEWFKEIRNQILQFNCY--------------------
nup88_Sbaya                         DK-FKEQNISHGEMEWFKEIRNQILQFNGF--------------------
nup88_Scas                          PK-LKEYPINDKELEWFKEIRNQVLKFNSF--------------------
nup88_S_klu                         GK-LKDLAISQREMEWFKEIKSQVSLFNKF--------------------
nup88_candida_A                     FKQDKTLPISEAERNWFKEINSINALVNSS--------------------
nup88_pichia                        WRANKSLPISVSEKNWFKEINSVNIEINKD--------------------
nup88_debaryomyces                  LRYSKSLPLSDAEKLWFKEINSVNAQVSQD--------------------
nup88_rattus                        ----QLPVLSDSERDMKKELQLIPDQ-LRHL-------------------
nup88_mus                           ----QLPVLSDSERDMKKELQLIPDQ-LRHL-------------------
nup88_homo                          ----ELPVLSDSERDMKKELQLIPDQ-LRHL-------------------
nup88_gallus                        ----QLPVISDSERDMKKELQTIHDQ-LQHL-------------------
nup88_xenopus                       ----QLPVLSESERDMKKELQATTEQ-LQHL-------------------
nup88_tetraodon                     ----QLPVLSHSEKDMKKELQAVGSQ-LKHL-------------------
nup88_danio                         ----QLPVLSDSEKDMRKELQTINDQ-LRHL-------------------
nup88_ciona                         ----RDPVLSKAEHEMSKELKLMKDK-LWQV-------------------
nup88_drosophila                    ----SLPNSVIAEREFSQEVIRLNKV-TQSL-------------------
nup88_anopheles                     --------------------------------------------------
nup88_arabidopsis                   ----HKKPLTRAELDFKSELDQYAGVEVDAL-------------------
nup88_populus                       ----HKKPLSKAEREFKSELDHFTGVGLDAL-------------------
nup88_oryza                         ----NKKPLSQAEQEFKAQLDRFADVELDAL-------------------
nup88_physcomitrella                ----RHKPLTEAELNFKSELGLCN--------------------------
nup88_chlamydomonas_jgi|Chlre3      ----LPRALSHAERDMRDQLSALESR-ATSL-------------------
nup88_volvox                        ----LPRALSHAEIAASEEMRGAEER-VGSL-------------------
nup88_apis                          ----KEPSMTPIERAEAEELRKMEMK------------------------
nup88_candigla                      GS-MNNSNISAAESEWFAEIKRSVIEFNSYVR------------------
nup88_kluyveromyces                 EK-LRTSSISEAELVWFKSIKNQVLKFNNY--------------------
nup88_ostreococcus                  ----IPHPLSKAEKLLRSQMEAYEADLPLLK-------------------
nup88_ustilago                      ----HEPSLSMYEKKWFQELERIADEVGISRTDARAFKVDTKSNRK----
nup88_cryptococcus                  MALEYKPHVGDGERKWFKELQEMEMKLNGDS-------------------
nup88_spombe                        ---LRVPDLSDKEKQFIKEIGNYKEKVTGER-------------------
nup88_dictyostelium                 -----GKPLSNQEKELAKTLKQINSQVNIYS-------------------
nup88_cmerolae_gnl|CMER|CMO203      ----RKPMITPLERQCFRQLERYRERLCEFQ-------------------
nup88_phytophthora                  ----NQPHLSRAEREFKSELELLAVEIRRMK-------------------
nup88_yarrow                        LNRSQSLPLSDAERKWHVELNRLKNKLPEFEK------------------
                                                                                      

nup88_neurospora                    STAGKSLKRFEEVQTLRDALFEQAQQL------------QSTDSVDG---
nup88_gibberella                    AQAKQLWKRLEDIKHLQADLAAEVEAMN-----------KATGDTDG---
nup88_magnaporthe                   AKIRQYRQRFEEVTRLKEELVRQAQALGQHQQQGQNQQRKGSPAGDGGRT
nup88_aspergillus                   -SAQHIAKRLDAVKDIASELITEAKSVAAR--------IFTTTEPST---
nup88_s_cerevisiae                  --VHSQKSLQQDLSYLKSELTRIE--------------------------
nup88_Spara                         --VHSQKSLQQDLSYLKSELTRIE--------------------------
nup88_S_mika                        --VHSQKSLQQDLSYLKRELTRIE--------------------------
nup88_Sbaya                         --VHSQKSIQQDLSYLKRELIRIE--------------------------
nup88_Scas                          --VHNQRDAQEELNHLKKDLARIS--------------------------
nup88_S_klu                         --VMQQQDVKEQLEFVQSELKTAG--------------------------
nup88_candida_A                     --TDNEVGLTKKIENLSLQVHSIIEDSG---------------------K
nup88_pichia                        --SEERKSLISTVVGLQSQVRSLVEDIR---------------------N
nup88_debaryomyces                  --TDNAKCLNSVVENMTSQVSKIVNSIKEGE------------------K
nup88_rattus                        --GNAIKQVTMKKDYQQRKMEKVLSPQKP---------------------
nup88_mus                           --GNAIKQVTMKKDYQQRKMEKVLSPQKP---------------------
nup88_homo                          --GNAIKQVTMKKDYQQQKMEKVLSLPKP---------------------
nup88_gallus                        --SNAIRQVKMKKEYQQKKMEKGISPRKP---------------------
nup88_xenopus                       --GNCINQVKRKMSYQEKQMEKGKSPRKS---------------------
nup88_tetraodon                     --DNCIKQVKMKMEYQKTQVDKEAPASRA---------------------
nup88_danio                         --DNGIKQVNMKKDYQKKQMNAGASPAHS---------------------
nup88_ciona                         --DNRIKQLKIKQEYQEDKLSS--SGKRR---------------------
nup88_drosophila                    --AAGLETAKKTFNKQRYHIAQSQEDLKKN--------------------
nup88_anopheles                     --------------------------------------------------
nup88_arabidopsis                   --QSSIETLRARVKKSTQKSHKGTV-------------------------
nup88_populus                       --RTSIDTLRARLRRFTQSSKGD---------------------------
nup88_oryza                         --CSSITALSARMKRFAHPAIGSAAG------------------------
nup88_physcomitrella                --------------------------------------------------
nup88_chlamydomonas_jgi|Chlre3      --DKQWGALASRARRLCDERRSASGPGGALRAGTG--------------V
nup88_volvox                        --RAQWDAISARARRLCEQRRSS----GAAVAG----------------V
nup88_apis                          -----IEVMKIRLLDLKKKSEQIG--------------------------
nup88_candigla                      ----KASTNHQELEFIKEQQAQIAN-------------------------
nup88_kluyveromyces                 --VHLTNKLREELEFLDTQLRS----------------------------
nup88_ostreococcus                  ---QRIDELNERASVATERDDDDIGYVGS---------------------
nup88_ustilago                      SLSAKAELLSHQLSLLRPQMAALHAQDGPQQHG----------LLGGEQL
nup88_cryptococcus                  --GEAKEALTDKVQSLRNQLASLLPVVS----------------------
nup88_spombe                        ----GIEKRVETLKTLLQRTKPRD--------------------------
nup88_dictyostelium                 ---ERLNQVEKDLQENNNNNNNNNNNNSSNINN-----------------
nup88_cmerolae_gnl|CMER|CMO203      ---QRLTQLQRQAAAARQSGSRALPELDIR--------------------
nup88_phytophthora                  ---PRLAELTVQGQRAVRSLESAALSATSSR-------------------
nup88_yarrow                        -QTKQAQTQAKQIASFTRDANTSSNSVDAIQG------------------
                                                                                      

nup88_neurospora                    -TASP-MPVMKIPSEIRKQKVAQVMSLLDRETALVEAVKSRLERLSIE--
nup88_gibberella                    -PATP-SAEIRIPHEVRRAKMQQVQGLLSRETALVEAVTARLERLQSGL-
nup88_magnaporthe                   EPGSPSTPNMKIPAEVRKAKIGQVMQLLERETALVEAVKSRLEKLSVSA-
nup88_aspergillus                   -PTSPTSAQPRVPQRLQRAKIADAMKMVERESAVIESITARLARLNTLV-
nup88_s_cerevisiae                  ------AETIKV-DKKSQNEWDELRKMLEIDSKIIKECNEELLQVSQEFT
nup88_Spara                         ------AETIKA-DKKSQDEWDELRKMLETDSKIIKECNEELLHVSQQLT
nup88_S_mika                        ------TETIQV-DKKSQSEWNELRKMLEIDSKIIKECNEELQHAFQQLT
nup88_Sbaya                         ------SETINA-DKKSQNEWDELRKMLEVDSKIIKECNEELVHVSQQLT
nup88_Scas                          ------KETSQLRDEKSDKEWDELRDILKHDAQIIQECNKELLSTTEAL-
nup88_S_klu                         ------ERRVSK---EDVFDWAELQELLSVDSEIIKECNEGLVEAAKELD
nup88_candida_A                     EK---KPKLTAVEQLELEKRLSKLKNWLQREDKSIEILKDKLTNSLKLIG
nup88_pichia                        QKLTDESASTKVKNMELRQQLSKVKYWLEQEEPIIASSRYQLVESLKKLA
nup88_debaryomyces                  QTEETQKFENKLKNLQEHHNILKLKQWLQEENDLIVLVKEKLDESFEQLK
nup88_rattus                        -TITLSAYQRKCIQSILKEEGEHIREMVKQINDIRNHVNF----------
nup88_mus                           -TITLSAYQRKCIQSILKEEGEHIREMVKQINDIRNHVTF----------
nup88_homo                          -TIILSAYQRKCIQSILKEEGEHIREMVKQINDIRNHVNF----------
nup88_gallus                        -SITLSAYQSKCIQTVLKEEGERIREMVKQINDIRGHVNF----------
nup88_xenopus                       -SLTLSDYQKKNIKTVLKEHGEHIQEMVKQINNIRNHVNF----------
nup88_tetraodon                     -TLLLNAQQKTVIQDVLREQGRQIGDAMKQIKDIKNNFNF----------
nup88_danio                         -SLTLNAHQRKCLQGVLKEQGEHTAGMMKQIKDIKNHFSF----------
nup88_ciona                         -SGSSTSVQKEKLKQILLEDGEKIHELIKKLNNMNSLAGL----------
nup88_drosophila                    -AYELPEKQHRTITEILTQLTGEIDRQITDVKRINKIVGI----------
nup88_anopheles                     --------------------------------------------------
nup88_arabidopsis                   -VAASQKKQYSKKNLIQDTQMSQLQSTLAKLSLMNSDNSKKVKIVESALK
nup88_populus                       --VANQQMKIGGRNYALDAQILQLKSSIAKLSLLNSENTKKVKLVESVLK
nup88_oryza                         TGMSTWQTPKVGRSHVSDSQMSLLKSSLEKLSLLNEENNVKLTLREPELK
nup88_physcomitrella                -------------------YFIKLTLLVIFVVFLN---------------
nup88_chlamydomonas_jgi|Chlre3      KMATVPESQLEKVHEAVVAQYRGLTAARAALTALEQHAAAAVADRTAEQL
nup88_volvox                        RMASIPESQLNKVQDTVMAQYSGLAAARAALTTLERLAGAAAMDRTAEQL
nup88_apis                          -----HTENNEKYPYVMSQFQVNLSNMQKNIQK-----------------
nup88_candigla                      --------QKPDISSENGKEWNDLQQLLRTDLKIISEFEKKCDTAVNGIN
nup88_kluyveromyces                 --------TTKGDDFFSELEFSSLQQMLLNDKKVINSCMNELSASIEDLA
nup88_ostreococcus                  ----RRVVGQSTPTDECGEDERKVRKALTAQGDSIKENVAKAKLIRELLL
nup88_ustilago                      KKVEKLLSNQAAMLAEAKQKVSQLNKQIAQIKPTRDAAPFALANQDPLDA
nup88_cryptococcus                  ---KAHQKESAAASTLAPKQIKPLKAALGARSEELKRLLNKVEALDIRLD
nup88_spombe                        ----AQTTLVASSSDMRLAAIEQLQKLLAQQSLSIKELKTKTVSFQRLLQ
nup88_dictyostelium                 NNNNNGLISVTSYETIPIEHQTEIKKVLNLHGQKIEEDVTKLEKLLKNIQ
nup88_cmerolae_gnl|CMER|CMO203      ---EDWSLLRKTQQREIRQAIEENTRRLERLCQVSQETRASIERLVHMHD
nup88_phytophthora                  -RRWSPICVSGGSSVLSNEKKKMCFDVLRAETQLIDDTKVLLEDLSLNLQ
nup88_yarrow                        ----ITRAELSRTSFMLEEEDRVAEQTKKKLEQLLHKSQTLLAVLKAKEE
                                                                                      

nup88_neurospora                    --------------------------------------------------
nup88_gibberella                    --------------------------------------------------
nup88_magnaporthe                   --------------------------------------------------
nup88_aspergillus                   --------------------------------------------------
nup88_s_cerevisiae                  TKTQ----------------------------------------------
nup88_Spara                         TKTQ----------------------------------------------
nup88_S_mika                        TKTQ----------------------------------------------
nup88_Sbaya                         TKTQ----------------------------------------------
nup88_Scas                          --------------------------------------------------
nup88_S_klu                         EKI-----------------------------------------------
nup88_candida_A                     DK------------------------------------------------
nup88_pichia                        I-------------------------------------------------
nup88_debaryomyces                  I-------------------------------------------------
nup88_rattus                        --------------------------------------------------
nup88_mus                           --------------------------------------------------
nup88_homo                          --------------------------------------------------
nup88_gallus                        --------------------------------------------------
nup88_xenopus                       --------------------------------------------------
nup88_tetraodon                     --------------------------------------------------
nup88_danio                         --------------------------------------------------
nup88_ciona                         --------------------------------------------------
nup88_drosophila                    --------------------------------------------------
nup88_anopheles                     --------------------------------------------------
nup88_arabidopsis                   SQESSFM-------------------------------------------
nup88_populus                       NQESSR--------------------------------------------
nup88_oryza                         NQEQ----------------------------------------------
nup88_physcomitrella                --------------------------------------------------
nup88_chlamydomonas_jgi|Chlre3      EKGLGLGGSNSAKMAGLGVAA-----------------------------
nup88_volvox                        DKGLGRMG--LADWS-LAPAV-----------------------------
nup88_apis                          --------------------------------------------------
nup88_candigla                      QLKI----------------------------------------------
nup88_kluyveromyces                 V-------------------------------------------------
nup88_ostreococcus                  DD------------------------------------------------
nup88_ustilago                      DSSVSFSNTTAKFGGGQGGLPTSSTAASFADLSRSSPFRGTHSRTGSSFF
nup88_cryptococcus                  TAPVE---------------------------------------------
nup88_spombe                        TS------------------------------------------------
nup88_dictyostelium                 I-------------------------------------------------
nup88_cmerolae_gnl|CMER|CMO203      MRFSSLTGTCKDDTRIL---------------------------------
nup88_phytophthora                  QLKE----------------------------------------------
nup88_yarrow                        K-------------------------------------------------
                                                                                      

nup88_neurospora                    -
nup88_gibberella                    -
nup88_magnaporthe                   -
nup88_aspergillus                   -
nup88_s_cerevisiae                  -
nup88_Spara                         -
nup88_S_mika                        -
nup88_Sbaya                         -
nup88_Scas                          -
nup88_S_klu                         -
nup88_candida_A                     -
nup88_pichia                        -
nup88_debaryomyces                  -
nup88_rattus                        -
nup88_mus                           -
nup88_homo                          -
nup88_gallus                        -
nup88_xenopus                       -
nup88_tetraodon                     -
nup88_danio                         -
nup88_ciona                         -
nup88_drosophila                    -
nup88_anopheles                     -
nup88_arabidopsis                   -
nup88_populus                       -
nup88_oryza                         -
nup88_physcomitrella                -
nup88_chlamydomonas_jgi|Chlre3      -
nup88_volvox                        -
nup88_apis                          -
nup88_candigla                      -
nup88_kluyveromyces                 -
nup88_ostreococcus                  -
nup88_ustilago                      A
nup88_cryptococcus                  -
nup88_spombe                        -
nup88_dictyostelium                 -
nup88_cmerolae_gnl|CMER|CMO203      -
nup88_phytophthora                  -
nup88_yarrow                        -
                                     
