# Supplementary material for: Comparative Genomic Evidence for a Complete Nuclear Pore Complex in the Last Eukaryotic Common Ancestor
Source: PLoS One. 2010 Oct 8;5(10):e13241. doi: 10.1371/journal.pone.0013241 (PMC2951903; doi:10.1371/journal.pone.0013241)
Supplement: File S1 — Alignments and phylogenies. (2.39 MB ZIP) [file pone.0013241.s007.zip › Neumann_SI4/Neumann_nup_align/nup93new.aln]

CLUSTAL X (1.83) multiple sequence alignment


nup93_yarrowia                      --------------------------------------------------
nup93_candidaA                      --------------------------------------------------
nup93_pichia                        --------------------------------------------------
nup93_debaryomyces                  --------------------------------------------------
nic96_S_kluy                        --------------------------------------------------
nup93_kluyveromyces                 --------------------------------------------------
nic96_S_castel                      --------------------------------------------------
nup93_scerevisiae                   --------------------------------------------------
nic96_S_para                        --------------------------------------------------
nic96_S_mik                         --------------------------------------------------
nic96_S_kudr                        ------------------------------------------------MY
nup93_candidaG                      --------------------------------------------------
nup93_spombe                        --------------------------------------------------
nup93_neurospora                    MSLFGNLGGATTSAPATNTLFGGTAGNTTA---TSLFGTPTTNTAQTGTT
nup93_gibberella                    MSLFG-----QSANTGGSSLFGGNTGGTTG---GGLFGQSTTQNQQSGTT
nup93_magnaporthe                   MSLFG-APAASTSAPAAPSLFGAPAAGASAPAPSSLFG--STQQQQPASS
nup93_aspergillus                   ------------MSFTTSSIFG--TGGLGG--------------------
nup93_ustil                         --------------------------------------------------
nup93_cryptococcus                  --------------------------------------------------
nup93_rattus                        --------------------------------------------------
nup93_mus                           --------------------------------------------------
nup93_homo                          --------------------------------------------------
nup93_gallus                        --------------------------------------------------
nup93_xenopus                       --------------------------------------------------
nup93_danio                         --------------------------------------------------
nup93_tetraodon                     --------------------------------------------------
nup93_ciona                         --------------------------------------------------
nup93_anopheles                     --------------------------------------------------
nup93_drosophila                    --------------------------------------------------
nup93_apis                          --------------------------------------------------
nup93_volvox                        --------------------------------------------------
nic96_chlamydomonas                 --------------------------------------------------
nup93_arabidopsis                   --------------------------------------------------
nup93_populus                       --------------------------------------------------
nic96_oryza                         --------------------------------------------------
nup93_physcomitrella                --------------------------------------------------
nup93_trypanosoma                   --------------------------------------------------
nup93_leishmania                    --------------------------------------------------
nup93_Phytophthora                  --------------------------------------------------
nup93_monosiga                      --------------------------------------------------
nup93_thalassiosira                 --------------------------------------------------
nup93_phaeodactylum                 --------------------------------------------------
nup93_celegans                      --------------------------------------------------
nup93_naegleria                     --------------------------------------------------
nic96_cmerolae                      --------------------------------------------------
nup93_dicty                         --------------------------------------------------
nup93_trichomonas                   --------------------------------------------------
nup93_ecuniculi                     --------------------------------------------------
nup93_tetrahymena                   --------------------------------------------------
                                                                                      

nup93_yarrowia                      ----------------------------------------------MAET
nup93_candidaA                      --------MFGNKPATSGTGFSFGQTNQTAANGTNQTSQQQQQQPAVTIG
nup93_pichia                        ------MSLFGQPTRTSANSGPFGG---TFGSGTGASATQNQSTLGSSSG
nup93_debaryomyces                  ------MSFFGQCNGLSGSSGSSGT------GGTNLATGGVNESLQMGNR
nic96_S_kluy                        ----------------------------------------------MANS
nup93_kluyveromyces                 --------------------------------------------MNINSQ
nic96_S_castel                      ----------------------------------------------MDN-
nup93_scerevisiae                   ----------------------------------------------MLET
nic96_S_para                        ----------------------------------------------MLET
nic96_S_mik                         ----------------------------------------------MLET
nic96_S_kudr                        RVTINNPKFFNFLEFILNNSNALIDSLKWSTQETLVKKTPLKKQVNMLEM
nup93_candidaG                      --------------------------------------------------
nup93_spombe                        --------------------------------------------------
nup93_neurospora                    ATAPATGGLFGANPATTQATPS------LFGGTATATAPATGGLFGSTPA
nup93_gibberella                    G-----GGLFGQPAQNQQQQQSGTTGGGLFGGLGANKPATGGGLFGQPQQ
nup93_magnaporthe                   G-------LFGAQPDQKR------------------PAPGGGSLFGTTNS
nup93_aspergillus                   ---------FGASAQPSQ-------------------PPQPSSIFSPSNP
nup93_ustil                         ----------------------------------------------MNDY
nup93_cryptococcus                  -----------------------------------MSTNSPYRPHNHGPA
nup93_rattus                        --------------------------------------------------
nup93_mus                           --------------------------------------------------
nup93_homo                          --------------------------------------------------
nup93_gallus                        --------------------------------------------------
nup93_xenopus                       --------------------------------------------------
nup93_danio                         --------------------------------------------------
nup93_tetraodon                     --------------------------------------------------
nup93_ciona                         --------------------------------------------------
nup93_anopheles                     --------------------------------------------------
nup93_drosophila                    --------------------------------------------------
nup93_apis                          --------------------------------------------------
nup93_volvox                        --------------------------------------------------
nic96_chlamydomonas                 --------------------------------------------------
nup93_arabidopsis                   --------------------------------------------------
nup93_populus                       --------------------------------------------------
nic96_oryza                         --------------------------------------------------
nup93_physcomitrella                --------------------------------------------------
nup93_trypanosoma                   ----------------------------------MMSIPNLTDAPGGILI
nup93_leishmania                    ----------------------------------MFSSTSNIAPRRLGSA
nup93_Phytophthora                  --------------------------------------------------
nup93_monosiga                      --------------------------------------------------
nup93_thalassiosira                 --------------------------------------------------
nup93_phaeodactylum                 --------------------------------------------------
nup93_celegans                      --------------------------------------------------
nup93_naegleria                     --------------------------------------------------
nic96_cmerolae                      --------------------------------------------------
nup93_dicty                         --------------------------------------------------
nup93_trichomonas                   --------------------------------------------------
nup93_ecuniculi                     --------------------------------------------------
nup93_tetrahymena                   --------------------------------------------------
                                                                                      

nup93_yarrowia                      LTP-----------------------------------------------
nup93_candidaA                      STTQSVI-IPPNGPTTGTTTNFSLPVSVN---------------------
nup93_pichia                        ASSGKLSGFGTVSDKSGTSMGGTLPTAVN---------------------
nup93_debaryomyces                  SDAGAIP---SSGNVSGTIP------SSN---------------------
nic96_S_kluy                        VEQGTLK--------TLNSQDTSLKG------------------------
nup93_kluyveromyces                 ISSDTML--------SAFQNDAKTSGSTS---------------------
nic96_S_castel                      -SQGTVV--------TPSSKG-----------------------------
nup93_scerevisiae                   LRGNKLH--------SGTSKG-----------------------------
nic96_S_para                        LRGNKLH--------SGTSKG-----------------------------
nic96_S_mik                         LRGNQVH--------SGTSKG-----------------------------
nic96_S_kudr                        LRGNQVH--------SATQKG-----------------------------
nup93_candidaG                      MNNGTFP--------QNPARQS----------------------------
nup93_spombe                        --------------------------------------------------
nup93_neurospora                    ATTGTATAQAGTTGGLFGNTGTATDAKPS----LFGTGTTTTTTQPATGG
nup93_gibberella                    QQQQTGTTTG---GGLFGQSTTQQPSTATGTTGLFGQQAQTQQSGTTGGG
nup93_magnaporthe                   GAAQPAASQN---SQLIGLDGKPSSSPFA---------TAIPQTKPTSS-
nup93_aspergillus                   TS-------------IFGN-------------------PSTTQAPSVNSI
nup93_ustil                         PMDA----------------------------------------------
nup93_cryptococcus                  ARPP----------------------------------------------
nup93_rattus                        --------------------------------------------------
nup93_mus                           --------------------------------------------------
nup93_homo                          --------------------------------------------------
nup93_gallus                        --------------------------------------------------
nup93_xenopus                       --------------------------------------------------
nup93_danio                         --------------------------------------------------
nup93_tetraodon                     --------------------------------------------------
nup93_ciona                         --------------------------------------------------
nup93_anopheles                     --------------------------------------------------
nup93_drosophila                    --------------------------------------------------
nup93_apis                          --------------------------------------------------
nup93_volvox                        --------------------------------------------------
nic96_chlamydomonas                 --------------------------------------------------
nup93_arabidopsis                   --------------------------------------------------
nup93_populus                       --------------------------------------------------
nic96_oryza                         --------------------------------------------------
nup93_physcomitrella                --------------------------------------------------
nup93_trypanosoma                   AHSHNQSTSAVPSGGSVDPN------------------------------
nup93_leishmania                    GPGGDDASALRVMPSAGDPA------------------------------
nup93_Phytophthora                  --------------------------------------------------
nup93_monosiga                      --------------------------------------------------
nup93_thalassiosira                 --------------------------------------------------
nup93_phaeodactylum                 --------------------------------------------------
nup93_celegans                      --------------------------------------------------
nup93_naegleria                     --------------------------------------------------
nic96_cmerolae                      --------------------------------------------------
nup93_dicty                         --------------------------------------------------
nup93_trichomonas                   --------------------------------------------------
nup93_ecuniculi                     --------------------------------------------------
nup93_tetrahymena                   --------------------------------------------------
                                                                                      

nup93_yarrowia                      --------------------------------------------------
nup93_candidaA                      --------------------------------------------------
nup93_pichia                        --------------------------------------------------
nup93_debaryomyces                  --------------------------------------------------
nic96_S_kluy                        --------------------------------------------------
nup93_kluyveromyces                 --------------------------------------------------
nic96_S_castel                      --------------------------------------------------
nup93_scerevisiae                   --------------------------------------------------
nic96_S_para                        --------------------------------------------------
nic96_S_mik                         --------------------------------------------------
nic96_S_kudr                        --------------------------------------------------
nup93_candidaG                      --------------------------------------------------
nup93_spombe                        --------------------------------------------------
nup93_neurospora                    LFGNLGTTTANQQPAAGTTGGLFGGLGNTSTTAAKPSLFGAPATSTQQPA
nup93_gibberella                    LFGNQQPQQQQQQKPS-----LFGSSLAQPAAAAKPSLFGQPQQQQQQQP
nup93_magnaporthe                   LFNN------------------------TATNAAGASMFDSSIAR-----
nup93_aspergillus                   LGGQ-----------------------PQTQQPAQSSILGLGQPAPG---
nup93_ustil                         --------------------------------------------------
nup93_cryptococcus                  --------------------------------------------------
nup93_rattus                        --------------------------------------------------
nup93_mus                           --------------------------------------------------
nup93_homo                          --------------------------------------------------
nup93_gallus                        --------------------------------------------------
nup93_xenopus                       --------------------------------------------------
nup93_danio                         --------------------------------------------------
nup93_tetraodon                     --------------------------------------------------
nup93_ciona                         --------------------------------------------------
nup93_anopheles                     --------------------------------------------------
nup93_drosophila                    --------------------------------------------------
nup93_apis                          --------------------------------------------------
nup93_volvox                        --------------------------------------------------
nic96_chlamydomonas                 --------------------------------------------------
nup93_arabidopsis                   --------------------------------------------------
nup93_populus                       --------------------------------------------------
nic96_oryza                         --------------------------------------------------
nup93_physcomitrella                --------------------------------------------------
nup93_trypanosoma                   --------------------------------------------------
nup93_leishmania                    --------------------------------------------------
nup93_Phytophthora                  --------------------------------------------------
nup93_monosiga                      --------------------------------------------------
nup93_thalassiosira                 --------------------------------------------------
nup93_phaeodactylum                 --------------------------------------------------
nup93_celegans                      --------------------------------------------------
nup93_naegleria                     --------------------------------------------------
nic96_cmerolae                      --------------------------------------------------
nup93_dicty                         --------------------------------------------------
nup93_trichomonas                   --------------------------------------------------
nup93_ecuniculi                     --------------------------------------------------
nup93_tetrahymena                   --------------------------------------------------
                                                                                      

nup93_yarrowia                      ----------------------------------SVALFNELIASSKNLP
nup93_candidaA                      -------------------------------TSNSSKLLKELLESANNLP
nup93_pichia                        -------------------------------SSNSSKLLKDLLESAHNLP
nup93_debaryomyces                  -------------------------------AHTSSRLLQDLLESANNLP
nic96_S_kluy                        ----------------------------------SAKVFNDLIETSKNLP
nup93_kluyveromyces                 -------------------------------KS-SSKLFNELLETSKNLP
nic96_S_castel                      ----------------------------------TMKVFSDLIEASKNLP
nup93_scerevisiae                   ----------------------------------ANKKLNELLESSDNLP
nic96_S_para                        ----------------------------------ANKKLNELLESCDNLP
nic96_S_mik                         ----------------------------------VNKKLNDLLESCDNLP
nic96_S_kudr                        ----------------------------------ANKKLNELLESCDNLP
nup93_candidaG                      ----------------------------------HNNAISKLVDDARGLP
nup93_spombe                        --------------------------------------------------
nup93_neurospora                    TMGVPGTASASLFGATNN-------QAPANNSAPVNQTSGAFFDSLLARN
nup93_gibberella                    QQNAPSMLGGSTFGASTLGGSLFASQAPNGQTQAQSQPAGAYFDSLFAKS
nup93_magnaporthe                   --------------------------PAGAQSVNGSQAGGALFDSLLAKA
nup93_aspergillus                   --------------------------TAQPANISSQAAQPAFFNSLLERG
nup93_ustil                         ----------------------------------APQSLSELLQQSRKLT
nup93_cryptococcus                  ----------------------------------AASALSSLLAQANSLN
nup93_rattus                        ---------------------------------MDTEGFGELLQQAEQLA
nup93_mus                           ---------------------------------MDTEGFGELLQQAEQLA
nup93_homo                          ---------------------------------MDTEGFGELLQQAEQLA
nup93_gallus                        ---------------------------------MDSEGFGELLQQAEQLA
nup93_xenopus                       ---------------------------------MDGEGFGELLQQAEQLA
nup93_danio                         ---------------------------------MDTEGFGELLQQAEQLA
nup93_tetraodon                     ---------------------------------MDAEGFGELLQQAEQLA
nup93_ciona                         ---------------------------------MSGVAFDDILQQAEQLN
nup93_anopheles                     ------------------------------------MDFNALLQQAQKLT
nup93_drosophila                    ------------------------------------MDLNTLLQRAQNLN
nup93_apis                          ----------------MSDPGFTDMLTSDSSRVSGDTGFSELLRSAERLS
nup93_volvox                        --------------------------------MAAAADWNTLLQQSADLV
nic96_chlamydomonas                 ---------------------------------MATADWNSLLQQSNDLV
nup93_arabidopsis                   --------------------MA---------NDQEMSGWTDLLHSSTKLL
nup93_populus                       --------------------MG---------SEQDMSNWTDLLHSSTKLV
nic96_oryza                         --------------------MAGVGGSSSGGGDVEMGGWSELLHSSTKLL
nup93_physcomitrella                --------------------MAG--------RDTDMRSWADLLHNSSQLL
nup93_trypanosoma                   --------------------------------NDVRGNITRLTARARQLL
nup93_leishmania                    --------------------------------DEVRVSLASLTARAQRLV
nup93_Phytophthora                  -------------------------------MASNDVDFRALYQSSLKLT
nup93_monosiga                      ----------------------------------MAASLADLVQRARETN
nup93_thalassiosira                 --------------------------------------------------
nup93_phaeodactylum                 ---------------------------------MATMEWNDLSSQTLPSL
nup93_celegans                      -----------------------------------MLQFTEILGRVDHQG
nup93_naegleria                     -----------------------------MPSTVASIASAGGKSSTNNNN
nic96_cmerolae                      ----------------------------MMEAEESYTEWKRLLERAVALE
nup93_dicty                         -------------------------------MNVKEMDFNDLSNKSNQII
nup93_trichomonas                   ---------------------------------MSPYSNKKFMDPYSETT
nup93_ecuniculi                     --------------------------------------------------
nup93_tetrahymena                   ---------------------MSFTVARDDNRDKRGQNQTEVMEQRLKKL
                                                                                      

nup93_yarrowia                      HA-----------------ASHLGSIQLD-------------LSEIGKRA
nup93_candidaA                      KTN---------------DNIQLGSIHLT-------------LNELERKS
nup93_pichia                        KS----------------DNHQLGSVHLT-------------LRELQRKS
nup93_debaryomyces                  KP----------------NNSDLGSIHLT-------------LNGLKKKS
nic96_S_kluy                        ST-----------------SSELGSILLS-------------VNEIKKRA
nup93_kluyveromyces                 ST-----------------SSDLGAILLS-------------VNEMKKRA
nic96_S_castel                      TT-----------------SSQLGSIQLS-------------VSEIKRRA
nup93_scerevisiae                   SA-----------------SSELGSIQVS-------------INELRRRV
nic96_S_para                        SA-----------------SSELGSIQVS-------------INELRRRV
nic96_S_mik                         SA-----------------SSELGSIQVS-------------INELRRRV
nic96_S_kudr                        SA-----------------SSELGSIQVS-------------ISELRRRV
nup93_candidaG                      SS-----------------TSELGSIQLS-------------INEIRRRA
nup93_spombe                        --------------------------------------------------
nup93_neurospora                    KKL----------AEGETALGDLPSLQLG-------------LGDLRQRL
nup93_gibberella                    QK-----------ADGKANMEDLPSLELG-------------LGDLRHRL
nup93_magnaporthe                   KKN----------GDGGDGVEYLPSIQLG-------------LSDLQQRL
nup93_aspergillus                   KKRPLS------TVTENGNFEELPNLQLG-------------LDDIRRKA
nup93_ustil                         NHLG---------------RSDLPQIQLG-------------LDQIENQS
nup93_cryptococcus                  EVDY---------------DSELPQIRFG-------------IDDIERMS
nup93_rattus                        AETE------------GISE--LPHVER-------------NLQEIQQAG
nup93_mus                           AETE------------GISE--LPHVER-------------NLQEIQQAG
nup93_homo                          AETE------------GISE--LPHVER-------------NLQEIQQAG
nup93_gallus                        AETE------------GISE--LPHVER-------------NLQEIQQAG
nup93_xenopus                       AETE------------GVTE--LPHVER-------------NLQEIQQAG
nup93_danio                         AETE------------AVSE--LPHVER-------------NLQEIQQAG
nup93_tetraodon                     AETE------------AVSE--LPHVER-------------NLQEIQQAG
nup93_ciona                         TGLD------------GGAE--LPRVQR-------------NIQQLLDAG
nup93_anopheles                     HETQ------------VSDD--LPRVER-------------TLPQVLQAT
nup93_drosophila                    NDAK------------AECE--LPAVER-------------TLQQVLRAT
nup93_apis                          AAIE------------GNEE--LPQVER-------------NLRQILEAS
nup93_volvox                        GQDF------------SNVPRVER-----------------SLPQLQQYA
nic96_chlamydomonas                 GQEY------------NNVPRVER-----------------TLPQLQQYA
nup93_arabidopsis                   EQAA------------PSSQ--FPPLQVLLLTTTLFDFEPPNLDQLEALS
nup93_populus                       EQAA------------PSAQ--FPPLQR-------------NLDQLEALS
nic96_oryza                         EQAA------------PTPH--FPPLQR-------------NLDQLEVLS
nup93_physcomitrella                HSYT------------PSAP--LPPIQR-------------SLEQLETLS
nup93_trypanosoma                   VSDI----------DTRVVRNGLSTYEMSR-----------KTATDARLW
nup93_leishmania                    SERD----------AEQLLRNGFGLFEASR-----------KAAEEARHQ
nup93_Phytophthora                  TSLG---------------ELGIPRLEKR-------------LEQLDDAS
nup93_monosiga                      TGLQ------------NSQNLALGGLRLER-----------SVQQTRVEA
nup93_thalassiosira                 --------------------------------------------------
nup93_phaeodactylum                 SGTSG-------------SAWGYPSSSSN--------------GNVANAS
nup93_celegans                      FAQL------------------LAN----------------PIFQTNRVG
nup93_naegleria                     NFKMDL------MDLLDRSQQLLPVVDNFIQK---------DLESIHEQS
nic96_cmerolae                      AQLFSERTQGGFAGESFAAGVPASHEKLDPFLKPRFPPAYRNLNQLESES
nup93_dicty                         NRISS-----------FSSPIGLSSFNIER-----------NLQEIGDTS
nup93_trichomonas                   LDDLLTR--------SQNLERRTPFLVHQS------------LELISTET
nup93_ecuniculi                     --------------------------------------------------
nup93_tetrahymena                   YQDIS----------ILQSRTGIKKQQVS-------------QKNLDQLM
                                                                                      

nup93_yarrowia                      NSLRDKHS-------------EGNDTKAHYLLAGSGINAEDIYLQLSSLT
nup93_candidaA                      QQLRKQSE------------KDTNFTKAHYLLAGSGISADDIEDELNAIH
nup93_pichia                        EKLRKLEDS---------GKKDVNFTKAHYLLASSGISAEEIELELNNIN
nup93_debaryomyces                  NQLRKRNDN-----------EGQNFTKAHYLLASSGVSAEEIENELNSIE
nic96_S_kluy                        RELRSKKK------------TEGDHTRAHYLLAGSGLAIQDVESSLKNLE
nup93_kluyveromyces                 QEMRKTIP------------HDSNHTKAHYLLAGSGLEFHEIESSLKNLK
nic96_S_castel                      IELRKNKD------------IDTNLTKAHYLLAGSGLAIEDVDTSIKDLR
nup93_scerevisiae                   FQLRSKNK------------ASKDYTKAHYLLANSGLSFEDVDAFIKDLQ
nic96_S_para                        FQLKSKNK------------VSNDYTKAHYLLANSGLTFEDVDSFIKDLQ
nic96_S_mik                         FQLRSKSK------------VNNDYTKAHYLLANSGLTFEDIDSFIKDLQ
nic96_S_kudr                        YQLRSKNK------------VSNDYTKAHYLLANSGLTFEDVDSFIKDLQ
nup93_candidaG                      NDLRKNKD------------YSGDHSKAHYLLAASGLPLQEMDSSLKDLK
nup93_spombe                        --------------------------------------------------
nup93_neurospora                    KRVGPP------------TQGRPIDGKAHYFLAASGVDPGAAIRDLGAFG
nup93_gibberella                    RKLQSK------------PSDKPLGGKAHYLLAASGVDPGIAAKDLGLLD
nup93_magnaporthe                   RKLGPQGRA---------ADRPPLDGRAHYLLAASGVDPGAAVKDLGDFA
nup93_aspergillus                   RGLGTG-SL---------RDAHIPSSKAHYLLAASGVSPGHALRDLKALE
nup93_ustil                         RKLVSKNLRS--------GSAQPGDARAHYFLANGGIDAAQLADTIHAAN
nup93_cryptococcus                  EAVAGRGKRA--------KSEK---GEAFNLLSNLGVNTSQLTHSISQLP
nup93_rattus                        ERLRSRTLTR--------TSQETADVKASVLLGSRGLDISHISQRLESLS
nup93_mus                           ERLRSRTLTR--------TSQETADVKASVLLGSRGLDISHISQRLESLS
nup93_homo                          ERLRSRTLTR--------TSQETADVKASVLLGSRGLDISHISQRLESLS
nup93_gallus                        ERLRSRTLTR--------TSQETADVKASVLLGSKGLDISHLSQRLESLS
nup93_xenopus                       ERLRSKTMTR--------TSQESANVKASVLLGSRGLDISHISQRLESLS
nup93_danio                         ERLRSRTLTR--------TSQDTADVKASILLGSRGLDIFHISQRLESLS
nup93_tetraodon                     ERLRSRTLTR--------TSQDAADVKASILLGSRGLDIFHISQRLESLS
nup93_ciona                         QRLRSKTSTA--------QDSAQPQINAALLLSSKGQDVPKISDRLKTLT
nup93_anopheles                     QELHSR-VTQ--------TGAQDMQ--AHILLGSNGIDLPKISQKLETLS
nup93_drosophila                    TELHSR-VTQ--------TGCKEIQ--AHILLGSKGVDLPKLNQKLEALS
nup93_apis                          NELWSR-VTQ--------TGTQDNQRQAYLLFGSHGVDLPQISQKLSSLS
nup93_volvox                        DALRSRTNRY--------RG-PEEQAAATRLLAQQGFDASRLTSEVVGLE
nic96_chlamydomonas                 DALRSRTNRF--------RG-PAEHAAATRLLAQQGLDATRLTTEVVALE
nup93_arabidopsis                   RKLKAKTLRN--------EA-PSQSIAATRLLAREGINADQLSRDLKSFE
nup93_populus                       KKLKAKTIRT--------EA-PSQSIAATRLLAREGINAEQLARDLKSFE
nic96_oryza                         TKLKAKTVRA--------EA-PVQSLSATRLLAREGINAEQLARDLKSFE
nup93_physcomitrella                RQLKARTSRY--------EA-PNEAIAATRLLAREGISADQLTRDLKSFE
nup93_trypanosoma                   A-----QVAG--------QATSSQASVELFMAS-LGFNLQEQLRLLHQLH
nup93_leishmania                    ANKCQSTSEG--------YAPATHASVELFMTQHLGFDAQAQQRLLRQLQ
nup93_Phytophthora                  RALNAQVPSTSG---SRKRPAAAGADKANFLLASKGIDAEKLSKELKQFE
nup93_monosiga                      KLLAQRTARG----------TGDAKTQAQIPLARHGIDVEDFERNIKSLN
nup93_thalassiosira                 --------------------------------------------------
nup93_phaeodactylum                 DRVSRPAG----------------NATGSLFSSPKKPRWNDDHDDTMDFV
nup93_celegans                      QENSQQFTVR----------NGVEQELCGILGGSEGDWTRQTHSVQKQMM
nup93_naegleria                     KKLIQKTARG------------DVQSKGDYLLAAHGFDVEKYRRTVSRLD
nic96_cmerolae                      QRLLKQTGATEAGAESSFAGTSTEHARAHALLAQRGFDPDRIELQAKQVD
nup93_dicty                         KQLNDLTSSKTP----FSNPLEPNVFQDSKINRKYGLDPKVLAKNLSNIN
nup93_trichomonas                   RATMSSIEDT-----------EQAKTRGKLLLAQEKADISRTHEILKGIN
nup93_ecuniculi                     -------------------MNEEFLAAPLVMKPTRIYNYTQLIACLKAKQ
nup93_tetrahymena                   SLLNKKIQQYS--------FPDTIIGQNHYKLVQKGMDAPSLERKLQEQR
                                                                                      

nup93_yarrowia                      LNPGIEYYDKN-----------------------VAGIDSYLQNKKQDSI
nup93_candidaA                      IPK----TGGRIPSHRAIVG--------------AENIENYLSAKKDENI
nup93_pichia                        LPASTTTSGSSVISVNSGAGGVSV-----GASSSYSNIENYLNAKKDENI
nup93_debaryomyces                  VPVKPLESQTVSNAVN-------------------NNIDSYLNDKKDENI
nic96_S_kluy                        SRQLL-EQNVPNRHAD-------------------GDLDTYLRTKKDENI
nup93_kluyveromyces                 SSELLTEQRVAQGYND-------------------GDLDTYLHIKKDENI
nic96_S_castel                      NKPVL-EQNVANSSTG-------------------NEIDTYLRAKKGENI
nup93_scerevisiae                   TNQFL-EPNPPKIIES-------------------EELEFYIRTKKEENI
nic96_S_para                        TNQFL-EPSPPKVIES-------------------EELDFYLKTKKEENI
nic96_S_mik                         TNQFL-EPNPPKIIES-------------------EELDFYLRTKKEENI
nic96_S_kudr                        TNQFL-EQNTPKITEG-------------------EELEFYLKTKKEENI
nup93_candidaG                      PKQVV-EQFIPKSHG--------------------SELDLYLQNQKNESI
nup93_spombe                        --------------------------------------------------
nup93_neurospora                    LG--ARAERPQTGYGARDEV----------------DVETYLSNLQQKTT
nup93_gibberella                    VQP-GRTERATHGY-APSEL----------------DVETYLSNLQTKTT
nup93_magnaporthe                   ARAGGRVPETRPLAPSPGEL----------------DVETYLSNLQAKTT
nup93_aspergillus                   PQT---SISLPSKELESFDP----------------DNQKYLRTIQQRGR
nup93_ustil                         IASTFEPLQP----------------------IYDTDVESYLTHEHQQVI
nup93_cryptococcus                  SEPAAPRPRRRRAAQIQAQTADQVPELGRGFVAAEGDIGTWGRNWHEMVI
nup93_rattus                        -AATTFEPLEPVKDTD---------------------IQGFLKNEKDNAL
nup93_mus                           -AATTFEPLEPVKDTD---------------------IQGFLKNEKDNAL
nup93_homo                          -AATTFEPLEPVKDTD---------------------IQGFLKNEKDNAL
nup93_gallus                        -AATTFEPLEPVKDTD---------------------IQGFLKNEKDNAL
nup93_xenopus                       -AATTFEPLEPVKDTD---------------------IQGFLKNEKDNAL
nup93_danio                         -AATTFEPLEPVKDTD---------------------IQGFLKNERDNAL
nup93_tetraodon                     -AATTFEPLEPVKDTD---------------------IQGFLKNERDNAL
nup93_ciona                         SASETFEPLDVVGDTD---------------------IEGFLRNERENAI
nup93_anopheles                     -SRKTFEPLDPIATTD---------------------VQNFLRNEKENAI
nup93_drosophila                    -ARKTFEPLDVKADTD---------------------VRTFLKNERENAI
nup93_apis                          -ARRTFEPLDPIADTD---------------------IVSYLKNEKENAI
nup93_volvox                        -IVPTIEDVFHAETSS---------------------VEEYLQQVEEATL
nic96_chlamydomonas                 -IVPTIEDVFHADTGN---------------------VEEYLQQVEEATL
nup93_arabidopsis                   -LKTTFEDVFPAETTS---------------------VEEYLQQVHEMAM
nup93_populus                       -LKTTFEDVFPAEATS---------------------VEEYLQQVHEMAM
nic96_oryza                         -LKTTFEDVFPSEATT---------------------VEEYLQQLHEMAI
nup93_physcomitrella                -LKTSFEDVFPVEATS---------------------VEEYLQQVHEMAM
nup93_trypanosoma                   TNQLPIVGRNQLDSLDAPWDTQAS------DELGTA-LEVFVANRRHEIM
nup93_leishmania                    RRHAQLG--VDLGPIDTLPGAEAS------GFTGIADVDAVVAELKNDIL
nup93_Phytophthora                  IAPEFEPETPLGETD----------------------LEGYLAHHHEMIV
nup93_monosiga                      LKPTLQPFSGTPAN-----------------------VEDFLKSERQNAI
nup93_thalassiosira                 --------------------------------------------------
nup93_phaeodactylum                 EGERRHSPIES--------------------------LEDCLARHQQEMF
nup93_celegans                      FGERGIELPSRQPKS--------------------HTAEDTLTDEGVVDV
nup93_naegleria                     LKQAFEPLEPIGETD----------------------IEGYLKHEHDMIL
nic96_cmerolae                      LVEDVEYLEPFAETD----------------------LDTWLRLQHEWAV
nup93_dicty                         TSSFTDVQSVPTDIDG------------------------YLKVQFENII
nup93_trichomonas                   HKNIVPRTVTSINDKT--------------------------EQTMQNNI
nup93_ecuniculi                     QKLSKYKASIQPTPLR----------------------NVLKPKQCRFEV
nup93_tetrahymena                   FLAEKELSSKSNQEKSLFWMDIVFS---------KEGIDTYLENNQNYLM
                                                                                      

nup93_yarrowia                      LAAIADSV---------RLSASDFDQFLNQNVSLDWAKRKEQICQHFGLI
nup93_candidaA                      LNTIEQSL---------SLASKDFDNYIDANISIDWKVRRDELRKAVGLK
nup93_pichia                        LNTIEQLL---------NLASKDFDNFISSNISIDWKVRRDELRKSIGLK
nup93_debaryomyces                  LAAIEQSL---------VSASKDFNQFINENVSIDWKVRRDELRKSFGIG
nic96_S_kluy                        LSSIEQSL---------SLAAKDFDNFVNQNFNLDWKQRKDEVRESFGIM
nup93_kluyveromyces                 LSSIEQSL---------SLAAKDFDNFINQNFNLDWKQRKDEVRESFGIL
nic96_S_castel                      LSSIEQLL---------SNAAKDFDVFVNQNLNLDWAQRKEEVMENFGII
nup93_scerevisiae                   LMSIEQLL---------NGATKDFDNFINHNLNLDWAQHKNEVMKNFGIL
nic96_S_para                        LMSIEQLL---------NGATKDFDNFINHNLNLDWTQHKGEVMKNFGIL
nic96_S_mik                         LMSIEQLL---------NGATKDFDNFINHNLSLDWSQHKNEVMKNFGIL
nic96_S_kudr                        LMSIEQLL---------TGATKDFDNFINQNLNLDWSQHKDEVMKNFGIL
nup93_candidaG                      LSSIETLL---------TVASSDFNKFVNSNINIQWENYADSVKKRFGIS
nup93_spombe                        --------------------------------------------------
nup93_neurospora                    LSMISDGL---------ERSVRDFDSFLEENVTMEWEAQRKRIYQHFGIQ
nup93_gibberella                    LSMIADGI---------DRSVRDFDNFLEDNVTMEWEAQRKRIYQHFGIT
nup93_magnaporthe                   LSMIADGL---------ERSVRDFDSFLEENVNMEWEAQRRRIYDHFGIK
nup93_aspergillus                   QAMVAESL---------ARAQRDFDLFMEEKVDLDWEEQRHKIFKHFGLS
nup93_ustil                         ISAIEQGR---------RETLQDFHRNLDRTMHRDWERQKRKILEELGQH
nup93_cryptococcus                  LSGIEMQR---------QRTVNSFQKQFQQRILQNWQLEKARVLQDELGV
nup93_rattus                        LSAIEESR---------KRTFGMAEEYHRESMLVEWEQVKQRILHTLLAS
nup93_mus                           LSAIEESR---------KRTFGMAEEYHRESMLVEWEQVKQRILHTLLAS
nup93_homo                          LSAIEESR---------KRTFGMAEEYHRESMLVEWEQVKQRILHTLLAS
nup93_gallus                        LSAIEESR---------KRTFAMAEEYHRESMLVEWEQVKQRILHTLLAS
nup93_xenopus                       LSAIEESR---------KRTFVMAEEYHRESMLVEWEQVKQRVLHTLLAS
nup93_danio                         LSAIEESR---------RRTFLLAEEYHRDSMLVQWEQVKQRVLHTLLGA
nup93_tetraodon                     LSAIEESR---------RRTFLLAEEYHRESMLVQWEQVKQRVLHTLLGA
nup93_ciona                         LAVVEEQK---------QRTFLDVEKRHWQTRLSEWDTEKQQLLNKLIG-
nup93_anopheles                     LAVIEEVH---------KNSYLSAETQKWDHMMNDWKQEKVKLMNALIGP
nup93_drosophila                    LSVIEDTK---------KNISDSANKQRWASMNKVWNEEKTRLLDALIAP
nup93_apis                          LSIIEQVH---------KDTFELTRIQQMEHMLGEWKQMRFEIMNAMTAP
nup93_volvox                        LAAIQEAQ---------EESNASFEAYMDQCMTRDWAANKRRLFGLIAPS
nic96_chlamydomonas                 LAAIQEAQ---------QESVASFESYMESCMARDWAANKRQLFGLIAPN
nup93_arabidopsis                   VSAIQEAQ---------KDNVRSFNNYMLKVLEEDCIKEKRDFLHSLSKT
nup93_populus                       VSAIQEAQ---------KDNVRSFNDYMMKVLEEDWQKERRDFLQSLSRI
nic96_oryza                         VSSIQEAQ---------KDNLRSFNNYMMQVLEDDWQKEKRDFLQSLSRL
nup93_physcomitrella                VSAIQEAQ---------RDNLRSFDSYMLKVLEDDWMKEKREFLNNLSRL
nup93_trypanosoma                   QRSVDEMH---------QRVGEMMQERSEAIIRSSWEKYSVEIADVFETA
nup93_leishmania                    LDVQHAVH---------RRQTSIVRDQVDTLFKAAWHPFYVRVADDYETL
nup93_Phytophthora                  LTAIEDVN---------RRTVEATHDRMNRAMIDDFEDARQRLLEDLGGA
nup93_monosiga                      MAVMTTSL---------NKAEEDFRARHQRHMEHHWEEQQNSIRDVLQIG
nup93_thalassiosira                 --------------------------------------------------
nup93_phaeodactylum                 TKLLQETH---------EETRRVTNERIQAQLNAAWDREQEVWIQELVGQ
nup93_celegans                      PEAVMDDI---------DEE-ELDEDISRVKVETDRAFFNHMLLSRPAAV
nup93_naegleria                     LSSVEESK---------RHTSSCFYKNFNDHLEDDWKSAKESLMKTLNLH
nic96_cmerolae                      LELCELAR---------HRTDSAAEALWEDHAAASWEQRRKQLLSLLGSS
nup93_dicty                         LNTICDIQ---------KKTSKEFQSHYEQTSIHDWNRDKKYLEEILGQK
nup93_trichomonas                   VSSITEIQ---------TKTSEICEEFIFKNITNRWNSDTKSHHFAYSQI
nup93_ecuniculi                     EDTVNGFL---------HEKLRSRQREHEKSVGRVFSQSVKRHIKELKRE
nup93_tetrahymena                   FNSVDTMRSRNSKGETFATRLLAKKSQLRGILGDTYRGNVAALASAPGFK
                                                                                      

nup93_yarrowia                      QKDDDKNNLN----------------------------------------
nup93_candidaA                      TNTKFNEET-----------------------------------------
nup93_pichia                        SSGENSQEA-----------------------------------------
nup93_debaryomyces                  SPQKNTSHK-----------------------------------------
nic96_S_kluy                        LKKRNNFES-----------------------------------------
nup93_kluyveromyces                 VKKRQDSSNY----------------------------------------
nic96_S_castel                      TKGKNSNDHI----------------------------------------
nup93_scerevisiae                   IQDKKTVDH-----------------------------------------
nic96_S_para                        IQDKKTIDH-----------------------------------------
nic96_S_mik                         IHDKKTLDH-----------------------------------------
nic96_S_kudr                        IQDKKTLDH-----------------------------------------
nup93_candidaG                      VNRDDLEEN-----------------------------------------
nup93_spombe                        --------------------------------------------------
nup93_neurospora                    PRNE--------------AERASG--------------------------
nup93_gibberella                    PREESS-------TTGRESQSAFGRSRRKSQALA------AKSGRASVLG
nup93_magnaporthe                   PREDAAGPKRSSVSTGRDDVGGFGRSKRSRNATGGAEAPGRATQRNSTFG
nup93_aspergillus                   QKDEPAEN----------AGPSFGRSTRPSNQFG--PAATHGVSRRSVFG
nup93_ustil                         QPTNASTSTR----------------------------------------
nup93_cryptococcus                  TDDELAGIVD----------------------------------------
nup93_rattus                        GEDALDFTQE----------------------------------------
nup93_mus                           GEDALDFTQE----------------------------------------
nup93_homo                          GEDALDFTQE----------------------------------------
nup93_gallus                        GEDALDFTQE----------------------------------------
nup93_xenopus                       GEDALDFTQE----------------------------------------
nup93_danio                         GEDALDFSQE----------------------------------------
nup93_tetraodon                     GEDALDLTQD----------------------------------------
nup93_ciona                         ADGSLNFSRE----------------------------------------
nup93_anopheles                     SQSWIDIRKG----------------------------------------
nup93_drosophila                    SQNFIDLQRL----------------------------------------
nup93_apis                          SGELVDLRGT----------------------------------------
nup93_volvox                        GMGTIGGGPQ----------------------------------------
nic96_chlamydomonas                 NLD-----------------------------------------------
nup93_arabidopsis                   SMLPKTKMIN----------------------------------------
nup93_populus                       SSLPKTNLAD----------------------------------------
nic96_oryza                         STLPKRNTNL----------------------------------------
nup93_physcomitrella                PQAPSNDTP-----------------------------------------
nup93_trypanosoma                   SLKAGSGGGR----------------------------------------
nup93_leishmania                    SMGANELAAG----------------------------------------
nup93_Phytophthora                  KQLGISNYPRILDSDEATG----------------------SIFSSAARD
nup93_monosiga                      SMLDQEPVVK----------------------------------------
nup93_thalassiosira                 --------------------------------------------------
nup93_phaeodactylum                 RSLGGSSEQN----------------------------------------
nup93_celegans                      PMNPAQAMER----------------------------------------
nup93_naegleria                     KAYQSQQFRPSLG------------------------------------L
nic96_cmerolae                      TDALNLRDILSYTGG---------------SVDARNLRSRTQSRARSASP
nup93_dicty                         HIKVLPSVGG----------------------------------------
nup93_trichomonas                   RDEKTGFYIP----------------------------------------
nup93_ecuniculi                     NDLFVVGSSK----------------------------------------
nup93_tetrahymena                   YDQFHRFEQE----------------------------------------
                                                                                      

nup93_yarrowia                      -------NNTTTNTNNKLTKTVLGGTWGAASLGKLILGTPEIGTATPRQR
nup93_candidaA                      ------LKN---SIIW-KSNSAASNILTPLNTSS----SSIRQISREKFE
nup93_pichia                        ------LKK---SITWNKSVPGAYNILTPLKTANGSNVSTLKQLPREKFE
nup93_debaryomyces                  ------VSKPTKSVTWNKSIPGNYNVLTPLSTNKS--TSFLKNLTREKFE
nic96_S_kluy                        -------DAKLAPLEPSLPT-WGKD-GRGILDGESRLNVNENYVVREKFE
nup93_kluyveromyces                 ------DTTNLAPLDPNGPIFWGKPPGSGILDGDLNSNVNGNHILREKFE
nic96_S_castel                      ------GDTSLS--ASEIPK-WGTSLTSVLNSGESKLNVNENYAIREKFE
nup93_scerevisiae                   -------KKSISSLDPKLPS-WGNKGNNILNSNESRLNVNENNILREKFE
nic96_S_para                        -------KKSVSSLDPKLPS-WGNKGNNILNSNESRLNVNENNILREKFE
nic96_S_mik                         -------KKSISSLDPKLPS-WGSKGNNILNSNESRLNVNENNILREKFE
nic96_S_kudr                        -------RQSISTLDPKLPS-WGNKGNNILNSNESRLNVNENNILREKFE
nup93_candidaG                      --------KDVANLSNESLM-WGKTEGSMLDSGNSKLDVNTNYLIREKFE
nup93_spombe                        --------------------------------------------------
nup93_neurospora                    ---LQRSIIGSPSRIGSHAPEFSDVEKDAGTS-VSTFGSVEDRFLREKQE
nup93_gibberella                    RSTLQKSVIGTPSRIGAHQTDFSDVDRSSESGGLDGRVSSDDRVLRERQG
nup93_magnaporthe                   KSGMLRSVIGSPSRIGSHGAQFVDVEMVGHNGLGTGIPSINERFLDDKQR
nup93_aspergillus                   RSGFEKSVIGTPG-TGKSSHQLFDDPMERTDG--PNTQSLDLRFLREKMG
nup93_ustil                         ---------DADIDVSRSSFGASTSSHTLPTSTSSMLGGHATSQMHGKMA
nup93_cryptococcus                  ---------AARLAAS--------------TSGNSTLGRSALGASTRRFP
nup93_rattus                        -----------SEPSYVS-----------------DVSPPGRSSLDSIEM
nup93_mus                           -----------SEPSYIG-----------------DVNPPGRSSLDSIEM
nup93_homo                          -----------SEPSYIS-----------------DVGPPGRSSLDNIEM
nup93_gallus                        -----------SEPSYVS-----------------ESGPPGRSSLDSVEM
nup93_xenopus                       -----------SETSYIS-----------------ESGAPGRSSLDNVEM
nup93_danio                         -----------VEPSFVS-----------------EVGVPGRSALDSVEV
nup93_tetraodon                     -----------LEPSFVS-----------------AVTTPGRSSLDSVEV
nup93_ciona                         -----------VSEHMSTS----------VYKTSGNVSVNPRSTMDQWEL
nup93_anopheles                     -----------PEQTILN-----------------ETTFGGRSSLNSQEM
nup93_drosophila                    -----------PEPTIVN-----------------PLCQP-RSCLDPLEL
nup93_apis                          -----------PQRTKLT-----------------GSMIK---GLSSVEV
nup93_volvox                        -----------PLIGRSGTGDGGQVFASPALRLSPKETAYVDMVKKMAVA
nic96_chlamydomonas                 --------------------------------------------------
nup93_arabidopsis                   -----------SSRGSHAG---SLVPLSPQVSS-KPGTELVSMTNKPIHE
nup93_populus                       -----------TSTGVTRSRQIASLASSPHVSSGSSGMENLPLANKSFVE
nic96_oryza                         -----------MASGISRPALMPSSASSPQSSSGLPSKEVMPIPNKTIIE
nup93_physcomitrella                -----------------------------------RGQENVSAQQN-VVS
nup93_trypanosoma                   ----------------GGNSRNSISNGQLMHASTLGGAVNGVAAAGTALQ
nup93_leishmania                    ----------------KAG-----ASGRLRSMGTAAPSAN--ALGGVGSD
nup93_Phytophthora                  KRQALEPASGLGLSGASFAGQPRFQATGFGTPSLHMSQLQMENAMTEEMK
nup93_monosiga                      --------------------------------PRDLNAPMDYSSMDSRMH
nup93_thalassiosira                 --------------------------------------------------
nup93_phaeodactylum                 ---------RLALQSPQYSTSQSLVAVDTTRGNAVGASPFNHAFTSLHAT
nup93_celegans                      ---------------------------------DNLPFGGGKFVNKNISD
nup93_naegleria                     NDSVRKPSKYSSFIVSSGNSTPFSSPINQNTTLMAPTPKRGKTTMDERMI
nic96_cmerolae                      SGAETSQRTPVQLDRRAREHPERQESSEPHSGFERECAALVLALVRQAPD
nup93_dicty                         ----------ASASNQSSSSSSLFQQSVRGGLSSSIMGQSVRPTYGQQSQ
nup93_trichomonas                   ----------------------------------------------YRIH
nup93_ecuniculi                     --------------------------------------------ISGKVK
nup93_tetrahymena                   ----SSQNIDDYIKAMSQFQQGNYTKYCDYLAKKSIDYKEVWQLLEKMVP
                                                                                      

nup93_yarrowia                      QFAKAISALNNARSKG--QAFPVSAALSTAADNLSDAKSQQLNDAWDILS
nup93_candidaA                      NQAKIIYSLNEARLQN--KSFPLCLNFNEVNKLQNDIKAKQIAEIWKILI
nup93_pichia                        NHAKIIYQLNEARLEN--RNLPLSLNFSELNKLQNDLKSRQIADVWKNLI
nup93_debaryomyces                  NNAQIVYQLNEARLNN--SFFPIALSFEELNKSYSDLKSRQISEAWKILI
nic96_S_kluy                        RYARIVNRFNNARQAN--REFPITKEFIEVFQNSTDSKYRQLLESWKILY
nup93_kluyveromyces                 KYAKIIYRFNNSRQSHN-DDFQLTKEFIAIFQNTTDSKYRQLLDGWEIID
nic96_S_castel                      TYAKIIHQFNNDRQNG--HHFSLNKEFISIIQSLNDSKNRQILESWKILE
nup93_scerevisiae                   NYARIVFQFNNSRQAN--GNFDIANEFISILSSANGTRNAQLLESWKILE
nic96_S_para                        NYARIVFQFNNSRQAN--GNFDIANEFISILSSANGSRNAQLLESWKILE
nic96_S_mik                         NYARVVFQFNNSRQAN--GNFDIANEFVSILSSANGSRNAQLLESWKILE
nic96_S_kudr                        NYARVVFQLNNSRQAN--GIFDIANEFISILSSANGSRNVQLLEGWRIIE
nup93_candidaG                      HYARIIFWYNNCRITK--NSCKLTEEFIELLKGRNDFRTKYILEAWEFLN
nup93_spombe                        --------------------------------------------------
nup93_neurospora                    KLSEQVRYVNDARQHR--EPVYICRDFADLE-------------------
nup93_gibberella                    RLSEKIRNLNTARLLK--RPYPILSELAAVEQKSHEPHAPHVVEAYLAVM
nup93_magnaporthe                   QFIEKIHSLNDSRLMN--LSYPIMHEFADVTKRSGDVHAPKIYEAYNAMI
nup93_aspergillus                   YYADKVQSLNSARLQA--RSFPIFHEFSEVEKHAGGDVPHQLYDAYRALI
nup93_ustil                         RYQMVVSRLNSSRLEGY-SLALAHAFIDAISGLGEDAKNKELHESWKALA
nup93_cryptococcus                  MGQSTLGKSTTAESREG-GLVMHTKMVRYERVIGELNQKRLRKEPYEFCQ
nup93_rattus                        AYARQIYIYNEKIVSGH-LQPNLVDLCASVAE-LDDKSISDMW-AMVKQM
nup93_mus                           AYARQIYIYNEKIVSGH-LQPNLVDLCASVAE-LDDKSISDMW-AMVKQM
nup93_homo                          AYARQIYIYNEKIVNGH-LQPNLVDLCASVAE-LDDKSISDMW-TMVKQM
nup93_gallus                        AYARQIYIYNEKIVNRH-LQPNLVDLCAAVAE-LDDKNISEMW-AMVKQM
nup93_xenopus                       AYARQMYMYNEKVVSGH-LQPSLVDLCTEAAERLDDKNVSDLW-VMVKQM
nup93_danio                         AYSRQIYVFNEKIVNGH-LQPNLGDLCASVAESLDDKNVSEMW-LMVKQM
nup93_tetraodon                     AYGRQIYIFNEKIVNGH-IQPNLGDLCASVAESLDDKNVSDMW-LMVKQM
nup93_ciona                         NYARQVHIYNDRILDGG-IHLNLADLCQAAAEKMKDVNVTALW-KMVKCV
nup93_anopheles                     AYAREVHEYNKLVCEGA-MRPSLIQRFAQVAESFNDSRVNDVW-EVMKYM
nup93_drosophila                    VYAQELRHYNELLLKSS-HRPNLVQKFAHLSQSFGDCRLTDMW-TLLACV
nup93_apis                          AYVKELQKYNDCVLKG--LKQNLFEAFRMAAESFNDTKIVDLWKMVIECV
nup93_volvox                        AGSHGGGQTGLEIVKGF-KEACEKHEDKPGGQDFPMSSIWGLLVSVLGEA
nic96_chlamydomonas                 ------------------------NEDKAPGQDTHISSVWALLADVLAEA
nup93_arabidopsis                   KKAYVYAEVVKKLNSAR-ERGLPFKLATLFNGAYESLEIDLTRGKSVNMQ
nup93_populus                       KKASAYAEAVKNLNRAR-EHGSQFKPATAFKGAYESLGAEVSGGKSVNMQ
nic96_oryza                         NKSSVYAAVVRDLNDAR-GRSLPFGPATAFRAAYESLSVGAIGTKSVTMH
nup93_physcomitrella                KKAAAYANVVMRLNEAR-ERSLPFKVATTMKSAYESTAWETTTSKSVTLT
nup93_trypanosoma                   SHAGVVALLNGRDTAST-KALAKVSAFAHIVHTQPPQKWSSHFTNHVVDD
nup93_leishmania                    ASSSLVDILNSGSSLAM-ELSRRVAAFAAIVEEYAPAQWITHFTAYVTET
nup93_Phytophthora                  QYYSVIKELNSSRVPNTRSQFELARHFQRICSSNVSISVTGSKWEAVLKC
nup93_monosiga                      RYAQVVMDAARAQAQEA--SYPFVQRMKECSSEVEVASRDDIKDAWSIIS
nup93_thalassiosira                 --------------------------------------------------
nup93_phaeodactylum                 TQDTAPPDSRLVQLHLEVVRLLGKESSPPQAAAKLERSIEATTPALSGYV
nup93_celegans                      RRELIFGDKLHKFLKNQGKKSLVDLMKEAIDESGTDGALGDVWNDVTSVL
nup93_naegleria                     AYSTVVYNINKTMKADQTTRIIDQFSEAAKYIEESVARKREVTECWRLLS
nic96_cmerolae                      SRSQLSESAHITQWSGLDISTFLSGQVATSVVGAADLSTDLVALRFARAA
nup93_dicty                         FGGSSTISIGGNISRVGGGSGGGIYSQRQTGQNEDRTKLSDKMKKYASII
nup93_trichomonas                   RNSDYSRFINKSFLPEEFASKIVKSAYTHYNLLEPDYLNIPLIDTFELIS
nup93_ecuniculi                     ILEEVFDKEPEDKEGGR------ASEMAAKSKYFDDAFLFDMYMFLSRQQ
nup93_tetrahymena                   TDGSNIFKISKRLQRLRKSGQQNQNQLQCLQNNFNLQNAYHNGIQYLQQI
                                                                                      

nup93_yarrowia                      YISGESVEAPAKEGIYRKMYA-----------------------------
nup93_candidaA                      SLTGEKTAKTSQEQKFFN--------------------------------
nup93_pichia                        DLTNEKFTKTSQEQKFYN--------------------------------
nup93_debaryomyces                  ELTNEKTNKINQEQKFFETYQ-----------------------------
nic96_S_kluy                        NLQG-SSDVVAS--------------------------------------
nup93_kluyveromyces                 NATNQSPNIVEF--------------------------------------
nic96_S_castel                      ILKG-QKDVVAT--------------------------------------
nup93_scerevisiae                   SMKSKDINIVEV--------------------------------------
nic96_S_para                        SMKGKDINIVEV--------------------------------------
nic96_S_mik                         SMKSKDINIVEV--------------------------------------
nic96_S_kudr                        SMKNKDIDIVEV--------------------------------------
nup93_candidaG                      EFDT-TLGTAKS--------------------------------------
nup93_spombe                        --------------------------------------------------
nup93_neurospora                    -----------------SRERAFAKKYLD---------------------
nup93_gibberella                    EIVGEDPDAETTLNHATAKEREFADMYLN---------------------
nup93_magnaporthe                   EVIGEDPDADPNVPGSTTRQRQFAQSYIH---------------------
nup93_aspergillus                   NIVGESADIRDVSDPGAIKERQFMEEYLD---------------------
nup93_ustil                         SMVREQNVRNGEFGARPVKEREYAPVYVDL--------------------
nup93_cryptococcus                  ALSESTKNDS------PVNERQYSAAYLGD--------------------
nup93_rattus                        TDVVLTPAT-DALKS-----------------------------------
nup93_mus                           TDVVLTPAT-DALKS-----------------------------------
nup93_homo                          TDVLLTPAT-DALKN-----------------------------------
nup93_gallus                        TSVRLVSAS-DVLNV-----------------------------------
nup93_xenopus                       TDVPLIPAS-DTLKS-----------------------------------
nup93_danio                         TDVLLVPAK-DTLKS-----------------------------------
nup93_tetraodon                     TDVLLVPAK-DALKS-----------------------------------
nup93_ciona                         TDVQASIGS-SLISR-----------------------------------
nup93_anopheles                     TNVTPIPRSQDPMKV-----------------------------------
nup93_drosophila                    TQISEPLRS-DPIKS-----------------------------------
nup93_apis                          NNIQPVPRE-DQIKS-----------------------------------
nup93_volvox                        RRRNVTPSAAG---------------------------------------
nic96_chlamydomonas                 KQRGLAPSAPAGGAAGGG--------------------------------
nup93_arabidopsis                   KLWQLIQGMTGEES------------------------------------
nup93_populus                       KIWHLVQTLVGENT------------------------------------
nic96_oryza                         KVWHLIQALVGEGS------------------------------------
nup93_physcomitrella                KIWHLMQSILSEDI------------------------------------
nup93_trypanosoma                   TPNSVEEVAVLWTT------------------------------------
nup93_leishmania                    SLDGANDLTVLWAS------------------------------------
nup93_Phytophthora                  WQLVNDLLAGGDATKPNAPKLAEREYQTVR--------------------
nup93_monosiga                      GLLQDEKGNLPEDAG-----------------------------------
nup93_thalassiosira                 --------------------------------------------------
nup93_phaeodactylum                 TALQLVQQLIPKTTS-----------------------------------
nup93_celegans                      NRKTSASRDDLTTTAN----------------------------------
nup93_naegleria                     FMINENNVHGEISQK-----------------------------------
nic96_cmerolae                      RKWSQVRTAASWPHVSYSEACYEILCAMLGEGDLTATLTRPDSFARKQPL
nup93_dicty                         EEYDIHMADQSKSYGFPLVHRLMDACLSTDINIGGGINTNTATTIVTHVW
nup93_trichomonas                   FLQESHSQLEQG--------------------------------------
nup93_ecuniculi                     PSEG----------------------------------------------
nup93_tetrahymena                   YRKNAKQKKQNFQRIYDVYN------------------------------
                                                                                      

nup93_yarrowia                      ----------APPGSPDGLKVRKQISHGSKMYLEHQFYA-CVEAEIAKSP
nup93_candidaA                      ---------------TTKADLNAIIVTNSITYLQQEFFN-YIDELYLKDG
nup93_pichia                        ---------------LSPLKLSRAVINNSKNQLESEFFK-YMEELYLKDS
nup93_debaryomyces                  ----------TA-DHTNSMKFRKQVIQRSKNYLEQQFYN-YMDEIYTKDD
nic96_S_kluy                        ----------------------------SKKFLETQFME-YVDVLYKKN-
nup93_kluyveromyces                 ----------------------------SKKYLENQFLS-YVDNLYSKN-
nic96_S_castel                      ----------------------------AKSYLQNQFLE-YVDILSRKT-
nup93_scerevisiae                   ----------------------------GKQYLEQQFLQ-YTDNLYKKN-
nic96_S_para                        ----------------------------GKQYLEQQFLQ-YADNLYKKN-
nic96_S_mik                         ----------------------------GKQYLEQQFLQ-YADNLYKKN-
nic96_S_kudr                        ----------------------------GKQYLEQQFLQ-YADNLYKKN-
nup93_candidaG                      ----------------------------SRKILEKQFLN-YVDELYQNR-
nup93_spombe                        --------------------------------------------------
nup93_neurospora                    ----------PSTSSKNAVDMRKQILDGANRFLEKQFFD-EVNALIAKYP
nup93_gibberella                    ----------DNPNSSKSVEMRKRILTGANSFLEKQFLR-EVESLIAKHP
nup93_magnaporthe                   ----------AQSRSPEASELRKRIINGANRYLEKQAFQ-EAEATIAKSP
nup93_aspergillus                   ----------EAPKSQQAINLRKRVVEGSRKFLENSFYT-EIEGAIAKNP
nup93_ustil                         ----------KAWHGVDGINLRKELVEGSKAFLEQEFIE-HMEQVIAANP
nup93_cryptococcus                  ----------QKAH--QAALLRGRLVTGGLKYLERDFER-HVDETIARNP
nup93_rattus                        ---------------RSSVEVRMDFVKQALGYLEQSYKN-YTLVTVFGNL
nup93_mus                           ---------------RSSVEVRMDFVKQALGYLEQSYKN-YTLVTVFGNL
nup93_homo                          ---------------RSSVEVRMEFVRQALAYLEQSYKN-YTLVTVFGNL
nup93_gallus                        ---------------RTNLEVRMEFVRQALRYLEQSYKN-YTFLTVFGNL
nup93_xenopus                       ---------------RCSGQMQMAFVRQALNYLEQSYKN-YTLISVFANL
nup93_danio                         ---------------RVSVDMQMAFVRQALQFLENSYKN-YTLVTVFGNL
nup93_tetraodon                     ---------------RTSVEMQMAFVRQALSCLENSYKN-YTMVTVFGNL
nup93_ciona                         ---------------RTSKPMLHNLVNQALTYLEKAYLD-YMQTCVYARP
nup93_anopheles                     ---------------RCS---QHLFINQAKRYLENRYKI-FMQTVISEHL
nup93_drosophila                    ---------------RQQ---RPEFVTYAKSYLERRYRV-FMCSQVGGSY
nup93_apis                          ---------------RSTPIVEQEIVLHARKYLENRYEK-FMNSVIRENS
nup93_volvox                        ------------------HRYVEALVAGARKHLEDGHQR-HMRTTITRYK
nic96_chlamydomonas                 -------------VAGGSGRYVEALAAGARKHLERGFKS-HVRSTISRYK
nup93_arabidopsis                   -------------AVQHGVSKRMALVIGARRHLECGHGK-HIMDTIKSHP
nup93_populus                       -------------TMKQSISRKMSLVIGARRHLEWGHEK-YIMDTIQNHP
nic96_oryza                         -------------THRN-ISRKMSLVIGARRHLEWGHEK-YILETINSHP
nup93_physcomitrella                -------------DMPSNVSKKACMVAGSRRHLEAGHEK-YILDTIHNHP
nup93_trypanosoma                   ------------------------VGHILQPIIERGSAA-TSITYVSSSR
nup93_leishmania                    ------------------------IVQIIEPMQRRGSEA-DILSYVASSR
nup93_Phytophthora                  ----------QGSDGAQRKLLQHRLAFGARVFLENQFRV-FVQETVQKNS
nup93_monosiga                      -----------HYEKRWSGDRLGHLIANSRRVLESRYTE-RMKRALNQGQ
nup93_thalassiosira                 --------------------------------------------------
nup93_phaeodactylum                 ---------------------QHAPIQHAVATLVHLCHQ-FRTIIVHRVR
nup93_celegans                      ------------------------LVEDACKYLQAVFTE-HMQTVVERNL
nup93_naegleria                     -----------------------DLLRGAKEYMETSYVQ-YIKDLLGIEG
nic96_cmerolae                      THEYGPFRAPAEGMLRPSRGHRLRFVCGALDWLQRQFHQRKLRLSIEREP
nup93_dicty                         NLLLTLTSEIDTTNYIQQLKEQQQQQQQQTPQLKEQQQKQQQLTELQKHT
nup93_trichomonas                   ----------------------------VIKFLETQKKR-VITQEVNRFL
nup93_ecuniculi                     -------------------------FEQEIKFLGDEYFR--YVERFLKEN
nup93_tetrahymena                   ---------------VDQIRGFDDDNIPIWQEIYQLFRAGDYDGIFNRCQ
                                                                                      

nup93_yarrowia                      QDALLGGVPSVYNKIKAYLNVRYFR-------------------------
nup93_candidaA                      DKPQSFAPPTNINKVSYFVHQIVLK-------------------------
nup93_pichia                        KKEPEYLPPTNLNKISYFINRVILK-------------------------
nup93_debaryomyces                  KKKQ-FSTSINIDKVSYFIDRIIMK-------------------------
nic96_S_kluy                        ---LNEGLPTNINKIKSFIEYKLKNS------------------------
nup93_kluyveromyces                 ---PSEGLPTNVNKIRAFIDLKLKTG------------------------
nic96_S_castel                      ---MNEGLPTNSNKIRSFIDSKLKNS------------------------
nup93_scerevisiae                   ---MNEGLATNVNKIKSFIDTKLKKA------------------------
nic96_S_para                        ---MNEGLATNVNKIKSFIDTKLKKA------------------------
nic96_S_mik                         ---MNEGLATNTNKIKSFIDTKLKKA------------------------
nic96_S_kudr                        ---MNEGLATNINKIKSFIDTKLKKA------------------------
nup93_candidaG                      ---INEGFPTNINKIKSFIESKLRFT------------------------
nup93_spombe                        --------------------------------------------------
nup93_neurospora                    QDANLGGKPDVVSKIKAYIRLRIARK------------------------
nup93_gibberella                    HEAKLGGLPDIVSKVKAYIRLRSARK------------------------
nup93_magnaporthe                   QEANLGGRPDVISKIRAYIRVLAAKK------------------------
nup93_aspergillus                   REAQLGGIPTVINKVRAYIRLRESRR------------------------
nup93_ustil                         VLAQRGGAPTVRSTVSAFLRVQHLSSQNQ---------------------
nup93_cryptococcus                  KEAALGGVPGIRNKVRAFVDVTLRTK------------------------
nup93_rattus                        HQAQLGGVPGTYQLVRSFLNIKLPAPSP----------------------
nup93_mus                           HQAQLGGVPGTYQLVRSFLNIKLPAPSP----------------------
nup93_homo                          HQAQLGGVPGTYQLVRSFLNIKLPAPLP----------------------
nup93_gallus                        HQAQLGGVPGTYQLVRSYLNIKLPAPVP----------------------
nup93_xenopus                       QQAQLGGVPGTYNLVRSFLNIRLPTPIP----------------------
nup93_danio                         HQAQLGGVPGTYQLVCSFLNIKLPTPLP----------------------
nup93_tetraodon                     HQAQLGGVPGTYQLVRSFLNIKLPGPLP----------------------
nup93_ciona                         HIAQLGGAPGTINLVKSFLRVQPANTVQ----------------------
nup93_anopheles                     REARRGGIPSVLNLVGSFVGLKLATHGLN--------------------S
nup93_drosophila                    ANN-------SYQLVVAYVNHRFRAQQT----------------------
nup93_apis                          TQAQRGGTPGIVPLVKSFVTVKVQ--------------------------
nup93_volvox                        LVAERGPDPDSLRDVQAYVQVKFRDRG-----------------------
nic96_chlamydomonas                 LAAERGADPDYLREVQAYVQLGP---------------------------
nup93_arabidopsis                   TQAALGGSVGNLQRIRAFLRIRLRDYG-----------------------
nup93_populus                       AQAALGGAVGNLQRVRAFLRIRLRDYG-----------------------
nic96_oryza                         ALAALGGSVGNLQKIRAFLRVRLRDHG-----------------------
nup93_physcomitrella                AQAALGGSTGNLQRVRAFLRVRLQDQGS----------------------
nup93_trypanosoma                   RVMERKALAAVFSIMLKVESDRLSDMEN----------------------
nup93_leishmania                    RVMERKSLSRLLERVLRMDPMRFEEVEN----------------------
nup93_Phytophthora                  --LAIGGIPDLVSTIRAFVKHLHSSR------------------------
nup93_monosiga                      YQGSVLSKDGVDDYVRIVLGSEANGSNE----------------------
nup93_thalassiosira                 --------------------------------------------------
nup93_phaeodactylum                 KAALAGQHAITTSYRTDLATQASAFT------------------------
nup93_celegans                      EVAERGGIPGTRGLVNAFLKVGTEESFQ----------------------
nup93_naegleria                     ------EVPDKLKLIEQFVAETTKNILP----------------------
nic96_cmerolae                      EMAALGGKTGTLAEVRAYLRVMEAGT------------------------
nup93_dicty                         KYHTKPTMAQLLKRSISFLETQFSQVIESRLPKHSNVSLPLNIIVAYIKS
nup93_trichomonas                   PVANRGGEFDFLPTVVSYINMHHSHLGE----------------------
nup93_ecuniculi                     ADKIKTPLRGDEEKISAFTRLRYNREEYG---------------------
nup93_tetrahymena                   YFSNVSEIQEFQKDLDIWLKSGQRKNNQ----------------------
                                                                                      

nup93_yarrowia                      --GGQWTKENMEILNGVPVWAVLYYMVRSGHLQEALDFTLEIESSLEKI-
nup93_candidaA                      --NDPDLINKTLLVNGTPIWVLIFYLIRAGLYLEADELVQRNREQFNKF-
nup93_pichia                        --NDSDLLSKTLCVNGTPIWALIFYLLRSGLYETALELVTKNQDLFNKF-
nup93_debaryomyces                  --NNTGFVDQTLNVNGVPIWALIFYLLRSGLYNDALELASQNKDLFNKF-
nic96_S_kluy                        --NNTWKFGNLTIVNGVPVWALIFYLLRAGLFQEALEVAINNKLSFKKV-
nup93_kluyveromyces                 --ENTWKFNNLTIVNGIPVWALIFYLLRAGLPQDALEVVVNNKLSFKKV-
nic96_S_castel                      --DNTWKIANLTIVNGNPIWAMIFYLLRAGLEQEALEVVENNKSGFKKI-
nup93_scerevisiae                   --DKSWKISNLTVINGVPIWALIFYLLRAGLIKEALQVLVENKANIKKV-
nic96_S_para                        --DKSWKISNLTVINGVPIWALIFYLLRAGLIKEALQVLVENKANIKKV-
nic96_S_mik                         --DKSWKISNLTVINGVPIWALVFYLLRAGLIKEALQVLVENKANIKKV-
nic96_S_kudr                        --DKSWKISNLTIINGVPIWALIFYLLRAGLIKEALEVLVDNKANIKKV-
nup93_candidaG                      --NGSWKIPNLSIVNGKPIWAVIFYLLRAGLIDDALEVAISNASSFNKI-
nup93_spombe                        --------------------------------------------------
nup93_neurospora                    --TLVPDNTDLQSVNGEYIWAVVFYLLRAGFVNEAATYVNDMQHHFRSI-
nup93_gibberella                    --DLVPDNTELQQVQGEYVWAIVFYLLRSGHVSEAAKYVNDNTNQFRGI-
nup93_magnaporthe                   --NLVTENADLQQVQGEYVWAIVFYLLRTGHVNEAAMYVNENQNHFRSI-
nup93_aspergillus                   --DLAPDGTELQMVGDDYCWILIFYLLRCGFITEAAEYVARDP-GFRSL-
nup93_ustil                         --WRSDLAKELDASTNVPIWAELYFLLRIGRTKEALECASENENRIRST-
nup93_cryptococcus                  ---EAREAYKPESVNGTLLWAQTYYLVRCGYIDDALNLVAENQQHISRD-
nup93_rattus                        ---GLQDGEVEGHP----VWALIYYCMRCGDLLAASQVVSRAQHQ-----
nup93_mus                           ---GLQDGEVEGHP----VWALIYYCMRCGDLLAASQVVSRAQHQ-----
nup93_homo                          ---GLQDGEVEGHP----VWALIYYCMRCGDLLAASQVVNRAQHQ-----
nup93_gallus                        ---GLQDGEVEGHP----VWALIYYCMRCGDLTAAMHVVKRAQHQ-----
nup93_xenopus                       ---GLQDGEIEGYP----VWALIYYCMRCGDLMAAQQVVNRAQHQ-----
nup93_danio                         ---GRQDGEVEGHP----VWALIYFCLRCGDLSAAMQVVNKAQHQ-----
nup93_tetraodon                     ---GMQDGEIEGHP----VWAVIYYCLRCGDLNAAMQVVNRVQHQ-----
nup93_ciona                         ---GYEDGDVDGAP----LWAVIFYCMRSGDLDAAVEVVKHNENI-----
nup93_anopheles                     SFIGLQDGQVDGKP----LWPMVYYCLRCGDIASALKCMQMAGQG-----
nup93_drosophila                    --IGLVD-TVREIP----LWPLVYYGLRCGAVKVAVEFLREAGSS-----
nup93_apis                          ---NLKDLMVENIP----LWPLVYYSMRVGDYKAALHFLSQCKTD-----
nup93_volvox                        ------PLDFATPNGMDTSWIQLFYCLRSGYDRAAARIAERCGDLLLLTA
nic96_chlamydomonas                 --------TFVQN--------ALVCALLAG--------------------
nup93_arabidopsis                   -SLDFDSVDARRQPPVDTTWQQ-----------EAREIAQSSRSSQ-QQF
nup93_populus                       -VLDFDAGDTHRQPPVDTTWQQIYFCLRTGYYEEARTVALSSRAS--LQF
nic96_oryza                         -VLDFDATDLRRQPPVDTTWQQIYFCLRTGYYDEARQVAQSSRAA--FNF
nup93_physcomitrella                -VLDFDASDLQRQPPLDTTWHQIYYCLRSGYYDEALLVAQQSRLS--RTF
nup93_trypanosoma                   MHATRFIGVVERYTSSSNPWAHIFTSMRCGRYDAAAAIAAAAGFGLVEKT
nup93_leishmania                    MSASHLMDVIARSCGVTNHWMHTFVAMRVGRYDVAQLAMDAIGIQSVRDA
nup93_Phytophthora                  ----YAANGSGGSTDVDNIWAVIYYCLRCGGDQEAANLVAKLSSSGDDST
nup93_monosiga                      -----------------QDWARLYYCLRTGNLDLAFEFANYFDAK-----
nup93_thalassiosira                 --------------------------------------------------
nup93_phaeodactylum                 --------QISLTMDDSSPWPILYYCLRCGDAVAALEVLDSAGLASETTN
nup93_celegans                      --------PEDDSIDGMPTWQVTYHCVRAGDMKSASETLNRLKSFPQCAT
nup93_naegleria                     -------EHLGESINGNYIWPVLFYCLRCGFIEEALRFTNDHIAYFSQVI
nic96_cmerolae                      -----MAVSRPTGWLTEDPFAEIYYCLRCGDIGAAVEAAKDWLSPEGKHY
nup93_dicty                         LNQSPLTDSSDEIYEGCSIWCIIYYLLRSGYTLEAYQFALEKCGSRYFDI
nup93_trichomonas                   ---------------SGLPWAIIYYLLRCGDISRAAEYSTDNSREFSIY-
nup93_ecuniculi                     ----------LEVYEGRYMFAELYTLFRCGLIDSVKGLLEK---------
nup93_tetrahymena                   --------LSQKIRPNWDAFRYQIYLIMIKDPSCVDDVFIEDLDDCLWMN
                                                                                      

nup93_yarrowia                      ----ERSFPVYLQAYVKSKDHVLS-RDMHDRILTEFN-------------
nup93_candidaA                      ----DKNFPVYVKSYVENTNHVLP-SDLNERLHKEFNQ------------
nup93_pichia                        ----DMNFPIYLNKYVSSEDHVLP-SGLNEKLHSEFNQ------------
nup93_debaryomyces                  ----DKNFPVYIKKFVENDCINLP-MELNERLNAEFNQ------------
nic96_S_kluy                        ----EQSFLTYFKAYVLSKDRRLP-QEFVTRLHTEYN-------------
nup93_kluyveromyces                 ----EQSFLTYFKAYVTSPDHRLP-QEFVSRLHTEYN-------------
nic96_S_castel                      ----EQSFLSYFKAYVSAPDRQLS-MEFSSRLHTEYN-------------
nup93_scerevisiae                   ----EQSFLTYFKAYASSKDHGLP-VEYSTKLHTEYN-------------
nic96_S_para                        ----EQSFLTYFKAYASSKDHGLP-VEYSTKLHTEYN-------------
nic96_S_mik                         ----EQSFLTYFKAYSSSKDHGLP-VEFSTKLHTEYN-------------
nic96_S_kudr                        ----EQSFLTYFKAYASSKDHGLP-VEYSTKLHTEYN-------------
nup93_candidaG                      ----ENSFVKYFKAYASSPDNELP-PDLSSDLHTEYN-------------
nup93_spombe                        --------------------------------------------------
nup93_neurospora                    ----DRTFPGYINSYASSEDRRLK-RQMQDRCTSEYN-------------
nup93_gibberella                    ----DRTFATYLNNYAASEDRRLTNRKLLDRCTNEYI-------------
nup93_magnaporthe                   ----DRTFSSYINSYATSEDRRLK-RPMQERCNNEYT-------------
nup93_aspergillus                   ----DHKFVTYMTTYAQ--NKRLP-RDMQQRINGEYQ-------------
nup93_ustil                         ----DPSFLAYLKAWLDSPDRRLP-RLLKDRFVAEYN-------------
nup93_cryptococcus                  ----DWSFPGCFKSAMQSPERRLS-KTQRDQLYNDFN-------------
nup93_rattus                        ----LGEFKTWFQEYMNS--KDRRLSPATENKLRLHY-------------
nup93_mus                           ----LGEFKTWFQEYMNS--KDRRLSPATENKLRLHY-------------
nup93_homo                          ----LGEFKTWFQEYMNS--KDRRLSPATENKLRLHY-------------
nup93_gallus                        ----LGEFKTWFQEYMNS--KDRRLSTATENKLRLHY-------------
nup93_xenopus                       ----LGDFKNCFQEYIHN--KDRRLSPTTENKLRLHY-------------
nup93_danio                         ----LGDFKIWFQEYMNS--PDRRLSPATENKLRLHY-------------
nup93_tetraodon                     ----LGDFKTWFQEYMNSPTPDRRLSPNSENKLRLHY-------------
nup93_ciona                         ----IPEFSVWMQEYVRE---GKKLSSSSENKMKIQY-------------
nup93_anopheles                     ----HEDLIAVLEEKCHNP--EQKTNPRLELQIRMQY-------------
nup93_drosophila                    ----HDEFAQLVADRNAG-----ETNSKIENQLRLQY-------------
nup93_apis                          ----FSEFRIALEEASCDP--SRRLSSSAESNLKLQY-------------
nup93_volvox                        ----GGRAGGGVGVGGSMRPLVEEWTANGCRLSERSA-------------
nic96_chlamydomonas                 --------------------------------DARSM-------------
nup93_arabidopsis                   ----APLLTEWITTGGTVAAQTAATASEECEKLLRMG-------------
nup93_populus                       ----APMLMEWINSGGMVPVDIAAAASEECEKMLRMG-------------
nic96_oryza                         ----APLLVEWITTNGAVSPETALTASEECDKMLRMG-------------
nup93_physcomitrella                ----APQLSEWISKGGSVSPNTAAAILEECERMARSG-------------
nup93_trypanosoma                   ----LSSYASGNVMEQYTPSCPLELRALYSEDCTRSD-------------
nup93_leishmania                    ----MAKMAATPPAERNAMPPASDLQPVYAEAKTKED-------------
nup93_Phytophthora                  ----IDGDVLCALKYRAHQKSLYADRSANPLNAFSKQF------------
nup93_monosiga                      -----DILIESLDAYKSNKRSRVRGSVEQYYRQASLHN------------
nup93_thalassiosira                 --------------------------------------------------
nup93_phaeodactylum                 ----LFRRVLSTLASMQENSDNASCFWQSGGLPRVALA------------
nup93_celegans                      ----LVAALNHVAKHGKLDSELKKKLKVEWRHNLAHT-------------
nup93_naegleria                     ----ISALENKKEAQTSSSSSLEQQLHELYRKIPPNR-------------
nic96_cmerolae                      SGDDLPRFLTYLESFEQSARRRWQAIRRANGGPGPSEAGSTSQAFELRGL
nup93_dicty                         LSPIFKEKQQQQQQQQQQQQQQQQQQQQKSSLPTTTNN------------
nup93_trichomonas                   ----VVNFLRSMNNGISFEDNDRVENYLSSELSNIDAN------------
nup93_ecuniculi                     ----FHVFFEHISHRFKASFGGWLVTKTKPAVPVKIGG------------
nup93_tetrahymena                   ----LKCSEVYVPPNQQDPINPMNIEDDIEDQYEVLNG------------
                                                                                      

nup93_yarrowia                      -----------------------------------QHIRFLDAHS-----
nup93_candidaA                      ---------------------------------QFQFIINDVD--NNVNY
nup93_pichia                        ---------------------------------QFQFIINDVDSSNNINF
nup93_debaryomyces                  ---------------------------------QFAFINDDLKG----NF
nic96_S_kluy                        -----------------------------------QHIKNSLDG------
nup93_kluyveromyces                 -----------------------------------QHIKNTLDS------
nic96_S_castel                      -----------------------------------QHIKSSLNG------
nup93_scerevisiae                   -----------------------------------QHIKSSLDG------
nic96_S_para                        -----------------------------------QHIKSSLDG------
nic96_S_mik                         -----------------------------------QHIKSSLDG------
nic96_S_kudr                        -----------------------------------QHIKSSLDG------
nup93_candidaG                      -----------------------------------QYIKTSIDG------
nup93_spombe                        --------------------------------------------------
nup93_neurospora                    -----------------------------------QRIRNAPEGT----I
nup93_gibberella                    -----------------------------------QRSRNAPENS----I
nup93_magnaporthe                   -----------------------------------QRVRNAPEGS----I
nup93_aspergillus                   -----------------------------------QRSRNAPDNT----I
nup93_ustil                         ----------------------------------------SRFRTLPEVH
nup93_cryptococcus                  ----------------------------------------AHIRNN-PLI
nup93_rattus                        ------------------------------------------RRALRNNT
nup93_mus                           ------------------------------------------RRALRNNT
nup93_homo                          ------------------------------------------RRALRNNT
nup93_gallus                        ------------------------------------------RRALRNNT
nup93_xenopus                       ------------------------------------------RRAVRAST
nup93_danio                         ------------------------------------------RRVLRNSA
nup93_tetraodon                     ------------------------------------------RRVLRNSA
nup93_ciona                         ------------------------------------------KRSVRTSP
nup93_anopheles                     ------------------------------------------KRQIRNAT
nup93_drosophila                    ------------------------------------------ANKIRNST
nup93_apis                          ------------------------------------------RKHVRSVT
nup93_volvox                        ------------------------------------------VALARE-A
nic96_chlamydomonas                 ------------------------------------------DALG----
nup93_arabidopsis                   ------------------------------------------DRFGQTTY
nup93_populus                       ------------------------------------------DRVGRAAY
nic96_oryza                         ------------------------------------------DRPGRPGY
nup93_physcomitrella                ------------------------------------------DRAGRGGY
nup93_trypanosoma                   --------------------------------------------------
nup93_leishmania                    --------------------------------------------------
nup93_Phytophthora                  ---------------------------------PAEFERLVDRYHRLVSS
nup93_monosiga                      --------------------------------------------------
nup93_thalassiosira                 --------------------------------------------------
nup93_phaeodactylum                 ---------------------------------D----RQALAGQFDRAL
nup93_celegans                      -------------------------------------------------K
nup93_naegleria                     --------------------------------------------------
nic96_cmerolae                      RGSVKATMLSQMIHDYGLFVHKSQLRSGYRDWSVAWNANAQEEQHRLVER
nup93_dicty                         ---------------------------TSINKDQRDRMTREFNTAKTESK
nup93_trichomonas                   -------------------------------------PFKIVSLSVMLHR
nup93_ecuniculi                     ------------------------------------------------CD
nup93_tetrahymena                   -------------------------------------NNLSTNVLNQSVQ
                                                                                      

nup93_yarrowia                      DPFKFALYKIIGRCDLS---------RKVFP-EVLETAEDWLWAHLVVSR
nup93_candidaA                      DPYKYSVYKTIGKCDLS---------NKSLPRSVNLSIEDWTWFHLSIIN
nup93_pichia                        DPYKYSVYKIVGKCDLS---------KKSLPQEINLSIEDWLWFHLSIIN
nup93_debaryomyces                  DPFKYSVYKLIGKCDLS---------KKKLPDEINLSIEDWLWFHLSIIN
nic96_S_kluy                        DPFRLAVYKIIGRCDLT---------RKNIS-SITLSIEDWLWVHFMLIK
nup93_kluyveromyces                 DPFRLAVYKIIGRCDLT---------RKNIS-SITLSVEDWLWIHLMLIK
nic96_S_castel                      DPYRLAVYKIIGRCDLT---------RKNIS-SVTLSVEDWLWIHLMLIK
nup93_scerevisiae                   DPYRLAVYKLIGRCDLS---------RKNIP-AVTLSIEDWLWMHLMLIK
nic96_S_para                        DPYRLAVYKLIGRCDLS---------RKNIP-AVTLSIEDWLWMHLMLIK
nic96_S_mik                         DPYRLAVYKLIGRCDLS---------RKNIP-AVTLSVEDWLWMHLMLIK
nic96_S_kudr                        DPYRLAVYKLIGRCDLS---------RKNIP-AVTLSVEDWLWMHLMLIK
nup93_candidaG                      DPFRLAVYKIIGRCDLT---------NKTIP-AVTLSVEDWLWLNLTLVK
nup93_spombe                        DPYKYAVYKIIGRCDLS---------KTSCP-SICSVTEDYIWFQLILSR
nup93_neurospora                    DPFRMACYKIIGRCDVS---------NRSLD-NLNTDVNDWIWLQFNLAR
nup93_gibberella                    DPFRMACYKVIGRIELG---------NRNLD-GLNTDINDWIWLQFNLAR
nup93_magnaporthe                   DPYRMACYKIVGRCELS---------NRSLE-GLRFGIDDWIWLQFNLAR
nup93_aspergillus                   DPYRMACYKIIGRCDLG---------RRRLD-GINQSVEDWMWLQFSLAR
nup93_ustil                         DPYKLGLYKLIGRIDVL---------KKFPT-LLTSSIQNWLWLQLSMVR
nup93_cryptococcus                  DQFKAALYKLVGRFELN---------RKTAK-VATT-TEDWMWLQLNLVR
nup93_rattus                        DPYKRAVYCIIGRCD-----------ITDNQSEVADKTEDYLWLKLNQVC
nup93_mus                           DPYKRAVYCIIGRCD-----------ITDNQSEVADKTEDYLWLKLNQVC
nup93_homo                          DPYKRAVYCIIGRCD-----------VTDNQSEVADKTEDYLWLKLNQVC
nup93_gallus                        DPYKRAVYCIIGRCD-----------ITDNQSEVADKTEDYLWLKLNQVC
nup93_xenopus                       DPYKRAVYCIIGRCD-----------VSDNHSEVADKTEDYLWLKLSQVC
nup93_danio                         DPYKRAVYCLIGKCD-----------IGDNHGEVADKTEDYLWLKLNQVC
nup93_tetraodon                     DPYKRAVYCLIGKCD-----------ISDNHGEIADKTEDYLWLKLNQVC
nup93_ciona                         DPYKTAVYCIVGRCD-----------INDVHGEVAQKAEDYLWLKLSQVV
nup93_anopheles                     DPYKRAVYCIVGCCD-----------IQEPHADIAKTTDDFLWIQLSLIR
nup93_drosophila                    DAYKKAVYCILLGCD-----------VNEVHGEVAKTIDDFLWMRLAMIQ
nup93_apis                          DPYKKAAYCALVPCE-----------PDDLHPDVICTADDYLWLKLCQVR
nup93_volvox                        ERLLRDKNGLRQSPRAPYQ------ALAAGLPAILSTIEDFMWARLALAG
nic96_chlamydomonas                 --------GVLQ---------------ALQLPPILSTIEDFMWAKLAVVA
nup93_arabidopsis                   DKKKLLLYTIISGSRRQID------RIMRDFSTLFNTIEDFLWFKLSCVR
nup93_populus                       DKKKLLLYAVVSGCRWQID------HLLRDLPTLFNTIEDFLWFKLSAVR
nic96_oryza                         DRKKLLLYAMICGCRRQID------RLLKDLPTLFNTIEDFLWFKLSALR
nup93_physcomitrella                DKKKMLLYTIVCGNRQQAD------HLLRDMPSLFSTIEDFLWFRLALIG
nup93_trypanosoma                   -PYRHTVLFLLLAGKTGESNEVVQSTVASLSSKVARSLEDTLWIRLFCLH
nup93_leishmania                    -PYRQAVLMVLLAGRTGESPAAVLRTILSLAQRVTDSLEDALWLRLSCIR
nup93_Phytophthora                  SIDAVSVVNPFERCVVNLLCFG---NVNANEQRITTTVEDYLWQRLCFIQ
nup93_monosiga                      AKYERAVWNILGVCERE----------RDAHREVAVNVEDFIWIKLSLLP
nup93_thalassiosira                 --------------------------------------------------
nup93_phaeodactylum                 NDFAKGVYALLSGLNNLP---------TSETIIGFMNIEDYLTGLLWKAL
nup93_celegans                      DKYKRALYAALLGGLDS--------------AALADTLENWIWFKLYPLH
nup93_naegleria                     -LFQHAVYLVLGRCDVK-----------KTIPQIFSKTEDFMWLKLSIIR
nic96_cmerolae                      DIFKRVCYVLIGRFNSAAPEG--MELLDMDYDVLFASIEDYLWMRLWTCR
nup93_dicty                         DVFKISVFNLLSCNDPN-----------STKQQVITSIQDYIWWRLNFIR
nup93_trichomonas                   NPGHRDIIREFKNNDSE-----------SNSSEVIRSLEDWVWLRLHMKD
nup93_ecuniculi                     DLFKAFLLGLMDESSRR------------TDERIIGSIEDFLWMHLISIS
nup93_tetrahymena                   EDEKDNFYDTVLKASLD-----------ISQDEILPGEDVYSWIDWNQLQ
                                                                                      

nup93_yarrowia                      ETVDG----------------------------PLQDRYTLLDVQRTVLN
nup93_candidaA                      ANQPG-S-----------------------ESNLIFENYTLSDLQNKIIQ
nup93_pichia                        EHQLN-N-----------------------ESNLIFENYSLVNLQNRIIS
nup93_debaryomyces                  EFSFDLN-----------------------SSSLIFENYSLENLQKKVIQ
nic96_S_kluy                        DDFSS--------------------------DDPVYERYSLKDFQNTIIS
nup93_kluyveromyces                 DDMDM--------------------------DDPVYERYTLSDFQHTVVS
nic96_S_castel                      DNVMG--------------------------DEPAYERYRLEDFQNTIIS
nup93_scerevisiae                   EKDAE--------------------------NDPVYERYSLEDFQNIIIS
nic96_S_para                        ENDAE--------------------------NDPVYERYCLEDFQNIIIS
nic96_S_mik                         EKDTD--------------------------NDPVYERYCLEDFQNIIIS
nic96_S_kudr                        ENDTD--------------------------NDPVYERYCLEDFQNIVIS
nup93_candidaG                      ENCSN--------------------------TDPIYEKYSLNDLQATVTT
nup93_spombe                        EFTEK--------------------------SVSAHEFFSLEDVQHILLS
nup93_neurospora                    ESAKE--------------------------LEIAGESYGLPELRASIKE
nup93_gibberella                    EGDKT--------------------------IEMAGESYGLAELQSSIRE
nup93_magnaporthe                   EGDRT--------------------------TELANETYGLADLQANIQE
nup93_aspergillus                   EDDRA--------------------------EEVAGEVFGLEDIQTDITE
nup93_ustil                         ETYDEDAD----------------------AQDSVRDRFTLADLGNKVEK
nup93_cryptococcus                  ENRDGDAP----------------------QEQ-----YDLADLGRLLEK
nup93_rattus                        FDDDG--------------------------TSSPQDRLTLSQFQKQLLE
nup93_mus                           FDDDG--------------------------TSSPQDRLTLSQFQKQLLE
nup93_homo                          FDDDG--------------------------TSSPQDRLTLSQFQKQLLE
nup93_gallus                        FDDDG--------------------------ASSSQDRLTLSQFQKQLLE
nup93_xenopus                       FEDEA--------------------------NSSPQDRLTLPQFQKQLFE
nup93_danio                         FDEDG--------------------------SSSPQDRMTLAQLQKQLLE
nup93_tetraodon                     FDDDG--------------------------STSPQDRMTLPQLQKQLLE
nup93_ciona                         VDE----------------------------SSAHPDVLTLSRFQKLLVE
nup93_anopheles                     TDGDD--------------------------SAEH---LTCSGLQSMILE
nup93_drosophila                    PGDAD----------------------------------NYGKLQSMILE
nup93_apis                          -DHSD--------------------------AENK---LTLDYLQTTISE
nup93_volvox                        GGAGG--------------------PGAAGTPAAGVASYTLTEVQADINR
nic96_chlamydomonas                 GSSGGGAAGG--------GAAAGAAAAASGGVVAGVQPYSLADLQADINR
nup93_arabidopsis                   DVAGG--------------------SSS-MIVNDGLVPYSLDDLQAYLNK
nup93_populus                       DYPAG--------------------TST-LVLNESLVPYSLEDLQAYLNK
nic96_oryza                         EYTSA--------------------SSS-NVSNEGLVPYTLEDLQSYLNK
nup93_physcomitrella                TSSES--------------------SSQGRPSADGSTSYTLEELQGYLTK
nup93_trypanosoma                   TVDAN---------------------------NSEK-IQSLSDMQRLLLD
nup93_leishmania                    GVDKS---------------------------AQVTPVQSLRTLQRAVLD
nup93_Phytophthora                  RVAAT----------------------------SSAPDSTITKLSQSMQK
nup93_monosiga                      VEEKD-------------------------------VAPAMHQLQRLLSE
nup93_thalassiosira                 --------------------------------------------------
nup93_phaeodactylum                 MQENA--------------------------------DEELISVANLIQE
nup93_celegans                      VDPQLT-------------------------------DVLFKEVQKAVSV
nup93_naegleria                     DDSNY----------------------------------TLQDLQKIVTS
nic96_cmerolae                      LSVDECDGELGFISSERSGIDEETLADERLPPEMSTLELPLDAVQEEMRQ
nup93_dicty                         ERITIEP-------------------------TNDSAISLLESLQNDIKN
nup93_trichomonas                   SSIND--------------------------------------LKSELED
nup93_ecuniculi                     GRESAG----------------------------------------AILK
nup93_tetrahymena                   DLRKMLYESFK-------------------ESPDVFNPSRVLMIQLLTLD
                                                                                      

nup93_yarrowia                      FGSKHFNPSG--------KSPGLYFQMLLLCGLFEAAVSYALT-------
nup93_candidaA                      LGPKNFMSSP--------NNP-LYLKTLILTGLYEMAVQYSYEY------
nup93_pichia                        LGPKNFNTSS--------NNP-LYLKTLMLVGLYELAVQYTYDF------
nup93_debaryomyces                  LGPKKFNSSS--------NNP-LYLKTLIMVGLYELAVEYAFDS------
nic96_S_kluy                        YGSSRFNN--------------YYLQVLLLGGLYELAVQYAFS-------
nup93_kluyveromyces                 YGEYMFKN--------------YYLQALLLSGQYELAVQYSYK-------
nic96_S_castel                      YGPSRFGD--------------YYLQVLILSGLYELAVEYAYS-------
nup93_scerevisiae                   YGPSRFSN--------------YYLQTLLLSGLYGLAIDYTYT-------
nic96_S_para                        YGPSRFSN--------------YYLQTLLLSGIYGLAIDYTYT-------
nic96_S_mik                         YGPSRFSN--------------YYLQTLLLSGLYGLAIDYTYT-------
nic96_S_kudr                        YGPSRFSN--------------YYLQTLLLSGLYGLAIDYTYT-------
nup93_candidaG                      FGEKRFPN--------------NYFQVLLYSGLFERALEEAYK-------
nup93_spombe                        YGSDYFTNNG--------SNPVMYFFLLMLCGLYERAINFLYP-------
nup93_neurospora                    IGLKHFPKSP---AEDTNGSFGMFFFMQILAGMFEEAIAYLYP-------
nup93_gibberella                    IGLKHFPKAN---SEDSNGSFGMFFYLQILSGMFEDAIAYLYP-------
nup93_magnaporthe                   IGNKHFAAKSGAAGDDVNGSFSMFFFLQILAGMYEAAVAYLYS-------
nup93_aspergillus                   IGQRVFGKGQ-----EGPGGYGTFFLLQILGGMFEQAVSYLGS-------
nup93_ustil                         FGEAYFDPKG--------NRPLFYFRLLLLCGQFEKAVGFLFSRS-----
nup93_cryptococcus                  YGSDKFDAGG--------TKPLAWFNLLLFTAQFEKAVAYLYSKP-----
nup93_rattus                        DYGESHFTVN--------QQPFLYFQVLFLTAQFEAAIAFLFRMER----
nup93_mus                           DYGESHFTVN--------QQPFLYFQVLFLTAQFEAAIAFLFRMER----
nup93_homo                          DYGESHFTVN--------QQPFLYFQVLFLTAQFEAAVAFLFRMER----
nup93_gallus                        DYGESHFAVN--------QQPFLYFQVLFLTAQFEAAIAFLFRTER----
nup93_xenopus                       DYGESHFAVN--------QQPYLYFQVLFLTAQFEAAIAFLFRLER----
nup93_danio                         DYGESHFSAS--------HQPFLYFQVLFLTAQFEAAIAFLFRVER----
nup93_tetraodon                     DYGESHFLAS--------QQPFLYFQVLFLTAQFEAALAFLFRVER----
nup93_ciona                         DYGESHFNAM--------SNPLLYFQILFLTCQFEKAIEFLSRFEN----
nup93_anopheles                     QYGEKHYNAN--------EQPHLYFQLLALTGQYEAGIEFLSRFE-----
nup93_drosophila                    QYGEKYFNAR--------QQPYLYFETLALTGQFEAAIEFLARQD-----
nup93_apis                          IYGESYYHAH--------EQPFVYFSMLFLTGQFEAAIEFLARGAGA---
nup93_volvox                        WPPQYYSKQN--------REPLAFVMVLLLSLQWAAAVRFLWRDDTT---
nic96_chlamydomonas                 WPPQYYSKQS--------REPLLYVTVLVLSLQLGAALRFLWRDDTA---
nup93_arabidopsis                   FEPSYYTKNG--------KDPLVYPYVLLLSIQLLPAIMHMSNEAGD---
nup93_populus                       FEPSYYTKNG--------KDPLVYPYVLLLSVQMLPAILYLSREAAD---
nic96_oryza                         FEPSYYTKNG--------KDPLVYPYVLLLSIQLLPAILYLSKEVGE---
nup93_physcomitrella                FQPSHYTKNG--------KDPLVYPYVLLLSLQFHAAVVYMMKEDN----
nup93_trypanosoma                   DMQDLVALTR--------GNVVRLASLMFHALLPSSGVRLLTENDS----
nup93_leishmania                    DMQDLVSITQ--------GNACRLASFLIHALLPSTGLRLLLENNI----
nup93_Phytophthora                  FGPTHFEGGVQ--PGGGNFSAFLYFEILLITQEFEKAVKYLASKG-----
nup93_monosiga                      TYGESHFQAD--------REPWKYLRILLLSLQFEKAVHFLSLR------
nup93_thalassiosira                 --------------------------------------------------
nup93_phaeodactylum                 FGPAHFGDNE--------SGGWSYAMPLMVTQQYSQALSHLANTGSS---
nup93_celegans                      DYGEQYFMSNG------PSEFQYFFTALWLSGQFERAIYLLHECG-----
nup93_naegleria                     HGPKHFCPKK---------NSLLYFKLLLCTLQFERAIQYLCSRQSE---
nic96_cmerolae                      FGSAHFDPHG--------NRPHFYAMILLLTCQFEAALTYLVYNGVVRAS
nup93_dicty                         SIEKNRNNYET----------LEIFQLLLVSLQFEDAIVSLYQFCPD---
nup93_trichomonas                   NETESTVIQN----------PFLSGQKLIMSGEFEKACQWFLSQED----
nup93_ecuniculi                     MFRNYQNAKG-------------LFLAYVMLKDYDGAMSLMFKG------
nup93_tetrahymena                   FIGFVQTLLQLEKSAISQHEFTHFLILILKTGLVRASVECSVKFAES---
                                                                                      

nup93_yarrowia                      ------FCPVDAVHYAIALAYYGLLRVSKPEDTEDS----DGSYLS---V
nup93_candidaA                      ------VNESDAVHLAIGLAYYGLLKCSNFN---------KDNILT---V
nup93_pichia                        ------INECDAVHLAIGLNYYGLLKVASYNN--------KDDLLI---V
nup93_debaryomyces                  ------INECDAVHLAIGLCYYGLLKVSSFNN--------KDELIF---I
nic96_S_kluy                        ------INEIDAVHLAIALAHYKLLRVSSYRGN-------TEDDLI---T
nup93_kluyveromyces                 ------INEIDAVHLAIGLAANGMLHVSSYK----------KDELI---S
nic96_S_castel                      ------LNEIDAVHLAIGLANQGLLSVTSKM----------TDTLI---T
nup93_scerevisiae                   ------FSEMDAVHLAIGLASLKLFKIDSSTR-----------------L
nic96_S_para                        ------FSEMDAVHLAIGLASLKLFKVDSSTR-----------------L
nic96_S_mik                         ------FSEIDAVHLAIGLASLKLFKIDNSTR-----------------L
nic96_S_kudr                        ------FSEMDAVHLAIGLASLKLFNIDSSTR-----------------L
nup93_candidaG                      ------VNELDAIHLAIGFADKHLLHIKANKHA-------DFHGLR---T
nup93_spombe                        ------YFPTDAVHFAITCAYYGLLRTAPSSSVVSNEPGKIQSMLV---E
nup93_neurospora                    ------FSYVDAVHFAIALTYYGLLRPADAFTT-------GNELLS---Y
nup93_gibberella                    ------FSYVDAVHFGLALEFYGLLRPSDAMSP-------SNDLRS---Y
nup93_magnaporthe                   ------FSRTDAVHFAIALEYYGLLRPADAMSV-------ANELKS---F
nup93_aspergillus                   ------YAPVSAVHFAIALAYYGLLRVSDFYTS-------GEEILS---F
nup93_ustil                         ------AHQVDAIHFAVALAYYGLLRVPSQAAS--SQVEYLLVESD---G
nup93_cryptococcus                  ------QMKTDAVHFAIALSYYGLLRVPTKGD----EAELLAVTDS---G
nup93_rattus                        -------LRCHAVHVALVLFELKLLLKSSGQSAQLLSHEPGDPP------
nup93_mus                           -------LRCHAVHVALVLFELKLLLKSSGQSAQLLSHEPGDPP------
nup93_homo                          -------LRCHAVHVALVLFELKLLLKSSGQRAQLLSHEPGDPP------
nup93_gallus                        -------LRCHAVHVALVLFELKLLLKSSGQSAQLLSHEVGDPP------
nup93_xenopus                       -------TRCHAVHVALALFELKLLLKSTGQSAQLLSQEPGEPQ------
nup93_danio                         -------LRSHAVHVALVLYELKLLLKSSGQSAQLLSQEAGDPP------
nup93_tetraodon                     -------LRSHAVHVALVLYELRLLLTSSGQSAQLLSQEPGDPP------
nup93_ciona                         -------LRSHATHVALALHSHELLLTADSLHAKMITTEAADESPL----
nup93_anopheles                     ------KYRVHAVHIGLALNELHMIGGPRNLQEPLLSVDFEDPH------
nup93_drosophila                    ------ENRAHAVHMAIALFELGLLGSARSVSQPLLSIDIKDPQ------
nup93_apis                          ------RHLPHAVHLAAAMHEQNLLGVSQSVLAPLLSVDPADKP------
nup93_volvox                        -----KPYRLDAVHMGLALQAEGALAVLNGVGE--------CGAADGAAA
nic96_chlamydomonas                 -----KPYRLDA--------------------------------------
nup93_arabidopsis                   -----EGYNIDAVHVAISLVDHSILSEGSGTGRKLSVMDANAEASSMIRQ
nup93_populus                       -----EGYDIDAVHISIALADHGVLTEGGGAGQKLGVMDAYAEVSSIIRQ
nic96_oryza                         -----EGYHVDAVHISIALSDHGVLPDGVGSGQKMGIMDACAEAASIIRQ
nup93_physcomitrella                --------HVDSIHIAITAADYGCFSEGNNGVKKLGSMDAASEVASIIRH
nup93_trypanosoma                   -------TYVDGVHLAMCFHNSKMLQ---CSDAEVP--------------
nup93_leishmania                    -------THVDGFHMALCFSAQNLLQGRLHSALEAP--------------
nup93_Phytophthora                  -------YLLEAVHFAITLKHFGLLECTSFSMG-----------------
nup93_monosiga                      -------DTTLALHFALPLYWLGVLAITPSMQFASLRAEEEQGASS----
nup93_thalassiosira                 --------------------------------------------------
nup93_phaeodactylum                 ------MGLLQASHLGLILSTCGVYDLEMPSRSTN--------------A
nup93_celegans                      -------QRVDSVHVAVLAHKLGYLRMSKKSTDEMLVVD----------Q
nup93_naegleria                     ------GYHVEAVHFAFTLYFYDLLNVSEDTSAP--------------LL
nic96_cmerolae                      ASALTQDPLVDAVHLGLILNYYGALTEYVQQDS-----------------
nup93_dicty                         ----------DSLHLAIALDYYKLLRTSNSGIN--------NKHVDEINK
nup93_trichomonas                   -------NIDENIHIALALHLSGFVPSKSISQS-----------------
nup93_ecuniculi                     -------------DFQIIPSYFIMKALCPRCTN-----------------
nup93_tetrahymena                   ------GNSSYGESKDILVRRCKEFEESAEKKIILYAKDRFDNYPD----
                                                                                      

nup93_yarrowia                      DKKDQQVLHFARLIGHYTRDFRRSDAVDAVDYLVLLCFY-----------
nup93_candidaA                      NN-NEYEINYGRLVGAYTTTFKISDPKVACEYLIMIALAN----------
nup93_pichia                        RS-NDYEINFSRLLGSYTRSFKISDPKVACQYLILIAMSK----------
nup93_debaryomyces                  NSSNEYEINFSRLLGSYTRFFKISDPMVACQYLILIAMSK----------
nic96_S_kluy                        LNNGQREINFAKILGNYTKSFKYSDPRIAVEYLILIALV-----------
nup93_kluyveromyces                 VNDGQTRINFVKVLGNYTKSFKYSDPRIAVEYLILIALV-----------
nic96_S_castel                      VENNKRMICIAKVLGNYTKSFKYSDPRIAAEYLVLIALS-----------
nup93_scerevisiae                   TKKPKRDIRFANILANYTKSFRYSDPRVAVEYLVLITLN-----------
nic96_S_para                        ATKTKRDIRFANVLANYTKSFRYSDPRVAVEYLVLITLN-----------
nic96_S_mik                         AKKTKRDIRFANILANYTKSFRYSDPRVAVEYLVLITLN-----------
nic96_S_kudr                        AKKTKRDIRFANILANYTKSFRYSDPRVAVEYLVLITLN-----------
nup93_candidaG                      TDNDQDYIDFAKLLGNYTKSFKYSDPRIASEYLFLIAIC-----------
nup93_spombe                        TKSGKPSLEFDRLLIDYTQTCQELSPVMSACYLIPMCKID----------
nup93_neurospora                    STRGLPQINFGRMLGYYTRDFRAANAASAVDYLVLICLNADDAA------
nup93_gibberella                    STKNLPQINFGRMIGYYTRDFRAADVVSAVDYLTLICLNQDFEG------
nup93_magnaporthe                   NTKGVMQINFAPLVGLYTQDFRAADVAAAVDYIVLICLNMDDPN------
nup93_aspergillus                   TVKQYPQINFGYLLTQYTKEFRTAYVEAAIDYFCLLCLNADLPG------
nup93_ustil                         QGGSIASVDFAKLVQRYVRMFSQASRRDALQYLYLICLHADVG-------
nup93_cryptococcus                  D---VSFLNFARIIKQYIAPFFKLEPQTALQYAYLVMLNSDAP-------
nup93_rattus                        ---CMRRLNFVRLLMLYTRKFESTDPREALQYFYFLRDEK----------
nup93_mus                           ---CMRRLNFVRLLMLYTRKFESTDPREALQYFYFLRDEK----------
nup93_homo                          ---CLRRLNFVRLLMLYTRKFESTDPREALQYFYFLRDEK----------
nup93_gallus                        ---GMRRLNFVRLLMLYTRKFESTDPREALQYFYFLRNEK----------
nup93_xenopus                       ---GVRRLNFIRLLMLYTRKFEPTDPREALQYFYFLRNEK----------
nup93_danio                         ---MVRRLNFIRLLMLYTRKFESTDPREALQYFYFLRNEK----------
nup93_tetraodon                     ---MIRRLNFIRLLMLYTRKFESTDPREALQYFYFLRNEK----------
nup93_ciona                         --TVVERLNLSRLVMLYTRKFEITDPREALNYFHFLRN-I----------
nup93_anopheles                     ---PMRRLNIARLIMLYVKKFEITDPPEALHYFYFLRNLK----------
nup93_drosophila                    ---PLRRLNLTRLIRQYVQRFERTDTSEALHYYYTLRCLK----------
nup93_apis                          ---PAKRLNFARLILLYVKRFDSTDPEECLHYLFLLRSMR----------
nup93_volvox                        AGPGSAAADVATMAVQYSRKFVTAGDSGTALYYRWLAAMA----------
nic96_chlamydomonas                 --------------------------------------------------
nup93_arabidopsis                   YGSMYLHHGDLQMTLEYYAQAAIAVGGGQQAWSGRSNVDQ----------
nup93_populus                       YGSAYLHHGNLSMALEYYAQAAATVGGGETSWTGRGNIDQ----------
nic96_oryza                         YGSIYLRNGNLDLALEYYAQSAAAMGGGEVSWIGRGNADQ----------
nup93_physcomitrella                YALAYVRQGNMPLALEYYAQAAATVGGGAVAWSGHGNSDQ----------
nup93_trypanosoma                   LDLSRAIQQYCSIALLDADRRRMNASQVGPAIFWYFFRTG----------
nup93_leishmania                    IDIARHMSRYCSVVLLGVDRRLPATVFAGTAIFAYFHKSG----------
nup93_Phytophthora                  -EEDETTVDLVRLVRQYIHGFQRANAAEAADYVACISDLT----------
nup93_monosiga                      ----THQINLGLILQRYVHAFYCTDVEPALHYLYLMRDLQWRTNEDEGRL
nup93_thalassiosira                 --------------------------------------------------
nup93_phaeodactylum                 DQRHSLDDVAAALMTAYGDTLVMDPATGALGALEYLARIP----------
nup93_celegans                      NDSTKCHLNLARLIVAYTKSFELVDVPRSLDYWFLLKGIT----------
nup93_naegleria                     TEKDGCQLNFHFLIKDYIRIFAHTDPCIAASYFYIFYKRD----------
nic96_cmerolae                      ---DLVLYDYAAILWRYLQREQREVSLAKADPTAAAAYLMT---------
nup93_dicty                         FNKSTTNTNTMTYQQNQQQQQQQQQQQQQEQQKEIYDQTS----------
nup93_trichomonas                   ---------------LITYATEVEDLSKAVGYLSFLQDFD----------
nup93_ecuniculi                     ------KKVFVDFVFLAASRFTSTQRKVELISSLKPTIEG----------
nup93_tetrahymena                   -TCFSYIESLPIKVEDQLKKYANIYVGSKQNFIHLFKPNLN---------
                                                                                      

nup93_yarrowia                      ----RDQEDACHEALRELVLETR-----QFSVLLGDIRA-DGARSPGCIE
nup93_candidaA                      GGESKSALLVCHEALRELILISR-----EFGVLLGELNQTNGTKIPGILE
nup93_pichia                        GGNSKEEIAKCHEALRELILISR-----EFVMLLGDINQQNGTKIPGVLE
nup93_debaryomyces                  GGDSKEEISKCHEALRELILISR-----EFNMLLGELNQNNGNKIPGILE
nic96_S_kluy                        --DSKEQIELSHEALRELVLETK-----EFTILLGKINR-DGTRIPGIIE
nup93_kluyveromyces                 --NEKEQIEWAYEALRELILETK-----EFTILLGKINS-EGIRIPGVVE
nic96_S_castel                      --NDPAQIEICHEALRELVLETK-----EFSLLLGKINR-DGARIPGVIE
nup93_scerevisiae                   --EGPTDVELCHEALRELVLETK-----EFTVLLGKIGR-DGARIPGVIE
nic96_S_para                        --EGPSDIELCHEALRELVLETK-----EFTVLLGKIGR-DGARIPGVIE
nic96_S_mik                         --EGPSDIELCHEALRELVLETK-----EFTVLLGKVGR-DGARIPGVIE
nic96_S_kudr                        --EGPSDIELCHEALRELVLETK-----EFTVLLGKIGR-DGARIPGVIE
nup93_candidaG                      --EDPEVIDLCHEALRQLILETN-----EFTKLLGEVNK-DGTRVPGVIE
nup93_spombe                        -----KYISMCHKSLCSLVLSTR-----DYVNLLGDIRG-DGERTPSFLE
nup93_neurospora                    -GNGQAQAQLCHEALRELVLETR-----EFSKLIGDIKP-DGHRIPGVIE
nup93_gibberella                    -EAGQRHGSLCHEALRELVLETR-----EFSKLIGDIRP-DGRRIRGIIE
nup93_magnaporthe                   NEADRQQAALCHEGLRALVLETR-----EFSKLIGDIRP-DGQRIRGMIE
nup93_aspergillus                   -ALGKSQASVCHEALREYILETR-----DFAKLLGDIRS-DGFRIKGLIE
nup93_ustil                         EPVGSEQVRRCHDLIRALVLEAHPT---EFQELLGDVRT-NGAKTPGLIE
nup93_cryptococcus                  APSGPKQRQLCLELVRDIVLSSR-----SWSRLLGSVRS-DGSKETGVIE
nup93_rattus                        ---DSQGENMFLRCVSELVIESR-----EFDMILGKLENDGSR-------
nup93_mus                           ---DSQGENMFLRCVSELVIESR-----EFDMILGKLENDGSR-------
nup93_homo                          ---DSQGENMFLRCVSELVIESR-----EFDMILGKLENDGSR-------
nup93_gallus                        ---DSQGENMFLRCVSELVIESR-----EFDMILGKLENDGSR-------
nup93_xenopus                       ---DNQGESMFLRCVSELVIESR-----EFDMLLGKLEKDGSR-------
nup93_danio                         ---DSQGENMFMRCVSELVIESR-----EFDMLLGRLEKDGSR-------
nup93_tetraodon                     ---DSQGENMFLRCVSELVIESR-----EFDMLLGRLEKDGSRKVGSCFI
nup93_ciona                         ---QTDGQSLFIHCTSELVRETG-----EFEMLLGRLNADGSR-------
nup93_anopheles                     ---DSEGRNLFLVSVADLAIEC-----RDFDLLFGRMQRDGMR-------
nup93_drosophila                    ---DSKGRNMFMACVCDLVVDSGVFDTTIFDLIFGKRQSSDQNDV-----
nup93_apis                          ---DPYDRNMFAVSTAEMVVDAS---PTVRAQLVGKIEKDRWIP------
nup93_volvox                        ---RGGSLAVKGAMLRELLVGGR-----DFGTLLGGGGAGARG-------
nic96_chlamydomonas                 -----------GALLR----------------------------------
nup93_arabidopsis                   ---QRQRNLMLKQLLTEILSQED-----GIHFLLGARGSGEEG-------
nup93_populus                       ---QRQRSLMLKQLLTELLLRDG-----GIYFLLGPRGAGEEG-------
nic96_oryza                         ---QRQRNLMLKQLLTEILLRDG-----GIQLLLGPSGMGEEG-------
nup93_physcomitrella                ---QRQHHLLLKQLMSELLLRDG-----GIPLLLGGRGSGAEG-------
nup93_trypanosoma                   -LIDTFVDYCSNELVCAKLFGQR----AGGGSNDGALFQHGG--------
nup93_leishmania                    -LTEAFVECCLKDVICARLLGSR----NAVGGQDALLLRAGAG-------
nup93_Phytophthora                  ---------AKKELLAELLLDTR-----KFDMLAGFTNNTDGSRTRG---
nup93_monosiga                      SGDSTPENRLFHRLVKDMALKTR-----RWNDLFGVLHWDDNKIHGG---
nup93_thalassiosira                 --------------IQRLLLETR-----QFEALAGTVRGDGSR-------
nup93_phaeodactylum                 ------SKVRARKEVAALIAKTG-----EIEQLVGQIDREGIRVGG----
nup93_celegans                      ---TPTGSDVFEMAVSRSVYLTG-----QTDEILGKLTPDGRR-------
nup93_naegleria                     ------EKKKYFKSIKELIIEGK-----DVSVLLGHVDIDGKLKN-----
nic96_cmerolae                      ----IRDAEQRFACLCKLVTTTR-----EFSLLLGAMIPGTLRRRPGVIE
nup93_dicty                         --KSIHLVEMIKQYTKIFSFEENREAFFYYLLIADNDIKIQEISELVVSS
nup93_trichomonas                   ---------DKVKSLSIFIVEDE----RGLEILSQGTESHDNS-------
nup93_ecuniculi                     ----------YYEVVPEMVIKMG------MYDVLGIESG-----------
nup93_tetrahymena                   -----FSQQLDSNSMTSNNSQSQ-----NRGKVFDQICKINNRLKKITYT
                                                                                      

nup93_yarrowia                      -----------------------------------------RRSKLIGLD
nup93_candidaA                      -----------------------------------------RQRKLIKLE
nup93_pichia                        -----------------------------------------RQRSLIKLE
nup93_debaryomyces                  -----------------------------------------KQRSLINLS
nic96_S_kluy                        -----------------------------------------ERQSLLYLN
nup93_kluyveromyces                 -----------------------------------------ERRPLLQLE
nic96_S_castel                      -----------------------------------------ERQPLLHLQ
nup93_scerevisiae                   -----------------------------------------ERQPLLHVR
nic96_S_para                        -----------------------------------------ERQPLLHVR
nic96_S_mik                         -----------------------------------------ERQPLLHVR
nic96_S_kudr                        -----------------------------------------ERQPLLYVR
nup93_candidaG                      -----------------------------------------ARRQLIKLD
nup93_spombe                        -----------------------------------------NHRSLIGLS
nup93_neurospora                    -----------------------------------------QRGSLIALG
nup93_gibberella                    -----------------------------------------ERGPLIGLD
nup93_magnaporthe                   -----------------------------------------ERGKLVALD
nup93_aspergillus                   -----------------------------------------QRISLIKLV
nup93_ustil                         -----------------------------------------RNLPLIKIK
nup93_cryptococcus                  -----------------------------------------RDLKLLKLE
nup93_rattus                        -----------------------------------------KPGVIDKFT
nup93_mus                           -----------------------------------------KPGVIDKFT
nup93_homo                          -----------------------------------------KPGVIDKFT
nup93_gallus                        -----------------------------------------KPGVIDKFN
nup93_xenopus                       -----------------------------------------KPGAIDKFT
nup93_danio                         -----------------------------------------KPGVIDKFA
nup93_tetraodon                     CCCFIHLILLLFLCFMSIQHHPCADTCTCPLLCFSLSSPPLQPGVIDKFA
nup93_ciona                         -----------------------------------------KPGAVDKYC
nup93_anopheles                     -----------------------------------------SRGLIDQFE
nup93_drosophila                    -----------------------------------------NSGLFRQFE
nup93_apis                          -------------------------------------------GILDRFQ
nup93_volvox                        --------------------------------------------ALHALV
nic96_chlamydomonas                 --------------------------------------------------
nup93_arabidopsis                   --------------------------------------------ELGRFL
nup93_populus                       --------------------------------------------ELARFL
nic96_oryza                         --------------------------------------------ELKKYM
nup93_physcomitrella                --------------------------------------------SLRRFI
nup93_trypanosoma                   ----------------------------------------VPPNELLDAM
nup93_leishmania                    ----------------------------------------ALSEELLKAL
nup93_Phytophthora                  ------------------------------------------LYDHLLKD
nup93_monosiga                      -------------------------------------------QLLQLFK
nup93_thalassiosira                 ------------------------------------------SNAALDEY
nup93_phaeodactylum                 -----------------------------------------TLDMHFTAT
nup93_celegans                      --------------------------------------------EKGLID
nup93_naegleria                     --------------------------------------------GFLHYF
nic96_cmerolae                      R-------------------------------------LERTAYTTRQLA
nup93_dicty                         PNG----------------------------------FKFAHELSLFSEF
nup93_trichomonas                   ---------------------------------------------IISEW
nup93_ecuniculi                     --------------------------------------------------
nup93_tetrahymena                   T--------------------------------------KAQLRTGQNVQ
                                                                                      

nup93_yarrowia                      K-DDFLTQITAQAALRAEDDGRFADAILLYQLSEQYDTVVSIMNRTLGDA
nup93_candidaA                      SLDQFYQQIIEVAANKCQEEGRIFDALLLYQLCCDYDTVVSLINKLLAEI
nup93_pichia                        DLKEFYLQIIELSAIKCEDEGRIFDALLLYQLCQEFDTVVSLINKLLAEI
nup93_debaryomyces                  NLEQFQKQIIETSAIRCEEEGRIFDALLLYQLCQDFDTVVSLINKLLGET
nic96_S_kluy                        DEKEFLHKITEQAARRADEDGRIYDSLLLYQLSEEYDIVIFIVNKLLGEL
nup93_kluyveromyces                 DQKDFLYKITEQAARRADEERRIHDSLLLYQLSEEYDIVMSIINKLLGEL
nic96_S_castel                      NEKEFLRIITEQAARKADEDGRTRDSLLLYQLSEEYDVVLTIINGLLGDI
nup93_scerevisiae                   DEKEFLHTITEQAARRADEDGRIYDSILLYQLAEEYDIVITLVNSLLSDT
nic96_S_para                        DEKEFLHTITEQAARRADEDGRIYDSILLYQLAEEYDIVITLVNGLLSDT
nic96_S_mik                         DEREFLHTITEQAARRADEDGRTYDSILLYQLAEEYDIVIILVNSLLSDT
nic96_S_kudr                        DEKEFLHTITEQAARRADEDSRIYDSILLYQLAEEYDIVITLVNGLLSDT
nup93_candidaG                      DIKEYLHTISEQTARQANNNGRIYDSLLLYQLAEEYNIVIAIVNGLLSGI
nup93_spombe                        SVKEYLSKITLTAAKQADDQGLLSDAILLYHLAEDYDAAVTVINRRLGSA
nup93_neurospora                    HEQEFVTQITHQAATYADDNGRTTDAVLLYHLAGDYDTVIAIVSRALSEA
nup93_gibberella                    AEDDFVNTVTLQAASFADENGRTTDSVLLYHLAGEYDTVVAIVSRALSEA
nup93_magnaporthe                   DEADFLRTISLEAARAAEDSGRTTDAVLLNHLAGDYDAVIVLVSRTLSES
nup93_aspergillus                   DQEEFLKTITVQAAVVAEDKGLITDSVLLYHLAEDYDRVIDIINRTLSDS
nup93_ustil                         NEREFLSTIVQVAATQCDMAHRTESAILLYNLAGQHDTVVAVLNKELGAR
nup93_cryptococcus                  DEQDYLRQVVLAAADQSSLDSSLTDSIELYHLAGSYDKVVETVNRALGHS
nup93_rattus                        S---DTKPIINKVASVAENKGLFEEAAKLYDLAKNADKVLELMNKLLSPV
nup93_mus                           S---DTKPIINKVASVAENKGLFEEAAKLYDLAKNADKVLELMNKLLSPV
nup93_homo                          S---DTKPIINKVASVAENKGLFEEAAKLYDLAKNADKVLELMNKLLSPV
nup93_gallus                        S---DTKPIINKVASAAENKGLFEEAAKLYDLAKNPDKVLELMNKLLSPV
nup93_xenopus                       R---DTKTIINKVASVAENKGLFEEAAKLYDLAKNPDKVLELTNKLLSPV
nup93_danio                         G---DTRAIITKVASEAENKGLFEEAVKLYELAKNADKVLELMNKLLSPV
nup93_tetraodon                     G---DTRAIISKVALEAENKGLFEEAVRLYELAKNPDKVLELMNRLLSPV
nup93_ciona                         AG--DTKLLIAKVASDTEAKGLNEDAVYLYDLCGKHDQTLALLNRLLSPV
nup93_anopheles                     TVHIDARTVCEMVAEKFVKKGMFEDAIKMFDLASQQEQALRYTSILLSQV
nup93_drosophila                    CPEFDTRTMAAQVGDELAALGNFEMSARLYEMAGKYNLAVKHICILMAQV
nup93_apis                          ---INVEDVVNISADTLYRKGLLEDAVIMYDLAGNHEKVLSLMCTLLAQV
nup93_volvox                        PDTEERRRLFEGVAYECQMSAQPEEAVELYLAADRPVSALALINGQMSAA
nic96_chlamydomonas                 --------------------------------------------------
nup93_arabidopsis                   PDIKLRQQFLIEAAHQFQEAGLYDKSIELQKRVGAFSSALETINKCLSEA
nup93_populus                       IDFQARQQFLLEAARKCQEAGLDEKSIEIQKRVGAFAMALDTINKSLSEA
nic96_oryza                         MDWRSRQQFLLEAAHQCHEAGLYDKSVEIHKRVGAFAMALQTINKCLSDA
nup93_physcomitrella                PDPQSQRNLLMEAARQCQESGFHDKAVELLKRIGEFATALEIVNQCLSDT
nup93_trypanosoma                   VRIAEDAIARGKTELAVHVLTVLDHAATLVSDDARSGYALSRAVQKICPA
nup93_leishmania                    MQVAEAASARSEVAKATHVLLAVAFLASQLCRPELQQRALRRAVQMMSPA
nup93_Phytophthora                  EPEDEVKELILSAARKAEARGRPHDAFALLKSAGDIEGVILLLNSQLSST
nup93_monosiga                      GREQELRTFIRDIALAVEKQGALSDAINLFDMANELKRALELMVTCLSQA
nup93_thalassiosira                 FSKKEVSSLLAETAGDAIRAGKAADAAELLVLAGKYDALFSLMNRELASY
nup93_phaeodactylum                 DISFLLDESAGILTRDRSNRQNVGSAAMCYLLAGRYANVLELLNQLISPA
nup93_celegans                      EYLDDPSEVICRVASDTEITGEWDQAVGLYLLASKPTNAAILLSSEISET
nup93_naegleria                     LDSFDFLELAESCAQLYNEAGRYRDSVDIYSMALLYNFSLMPDLSVDTPN
nic96_cmerolae                      GTAAEWARVAYACAESCEITGDVIHAAMLFELAGDLNRVMSILIRALCST
nup93_dicty                         INKQQWRTIIEQSALELENKNEYQSAIEFWIMIEEYPRVLEIYNSRISVL
nup93_trichomonas                   LTPPEIYSVLNLAGEEAEMRDEHCKAYKIFKMISRWDKVISNANIELRQC
nup93_ecuniculi                     AFLYLDKKINQRVVEILKGKNEKKKLIKLYYLIDDEALVVNLINEAITEA
nup93_tetrahymena                   SENLLTLLAKIVAQTYIQTQNKVEVALEILDNVGAFEDIGRILKEQFRLC
                                                                                      

nup93_yarrowia                      LSMMDFGD---------SNVEP--------------AQSLSLLSTATNPA
nup93_candidaA                      LATTDLNK---------PIIKSGNYEVISTGYIT-KEVDDTIDNN---II
nup93_pichia                        LSSTELDK---------PIIQYGNYEVQAGGVVESKRADDTIDNN---VI
nup93_debaryomyces                  LSTTELDK---------PLINYGNYENINGEIQS----ENTIDNN---II
nic96_S_kluy                        LSNTDLDQ---------PLLNI----------------DDNNETN---PV
nup93_kluyveromyces                 LSSTDLNQ---------SLFRL----------------NDNSETN---YV
nic96_S_castel                      LSDSDLTQ---------PLLTA----------------DDNYETN---PI
nup93_scerevisiae                   LSASDLDQ---------PLVGP----------------DDNSETN---PV
nic96_S_para                        LSASDLDQ---------PLVGP----------------DDNSETN---PI
nic96_S_mik                         LSASDLDQ---------PLFGR----------------DDNSETN---PV
nic96_S_kudr                        LSASDLDQ---------PLIGP----------------DDNSETN---PV
nup93_candidaG                      LSNTNFKK---------GMLDL----------------YSDLSKNNKDPV
nup93_spombe                        LLRFLDQF---------VFPDK--------------------------LI
nup93_neurospora                    VSLEIGED----PLRLVPIKPR-----ADGDVANAQQGTSLSLAAIDDPV
nup93_gibberella                    VSLEIGED----PMRLMPVKPR-----AGG--QEADAGSSLSLAAIDDPV
nup93_magnaporthe                   ISMDGGLDGDNEPLRLAPVKPR-----VEGVEAQEQAGTSLSLAAIDDPV
nup93_aspergillus                   VATPLGSP----TLRLQPLWPRTNLSQESGQETPIEPGTSLSLTVVEDPV
nup93_ustil                         LTEPSSAA---------EWKTTG-----------LSSGAS--FSAASNLV
nup93_cryptococcus                  LSQTAGTA---------PLPSDA-----------AQVGLTGAFGGAPDLY
nup93_rattus                        VPQISA-----------------------------------PQSNKERLK
nup93_mus                           VPQISA-----------------------------------PQSNKERLK
nup93_homo                          VPQISA-----------------------------------PQSNKERLK
nup93_gallus                        VPQIST-----------------------------------PQSNKERLK
nup93_xenopus                       VSQISA-----------------------------------PQSNRERLK
nup93_danio                         IAQVSE-----------------------------------PQSNKERLK
nup93_tetraodon                     IAQVSA-----------------------------------PQSNKERLK
nup93_ciona                         ISSSDN-----------------------------------SHPDRARLK
nup93_anopheles                     VHHANK-----------------------------------EGSLRERVQ
nup93_drosophila                    VHLPTL-----------------------------------GGSLRERLG
nup93_apis                          VNQRAS-----------------------------------PGSFRSRLQ
nup93_volvox                        IAAAVDEAVAQ--------------------PSTPAGASTPSMERLERIA
nic96_chlamydomonas                 --------------------------------------SAPAADRLERIA
nup93_arabidopsis                   ICSLVR-------------------------------GRPDGESRTEGLV
nup93_populus                       ICALSR-------------------------------GRLDGESRTAGLI
nic96_oryza                         ICAMAR-------------------------------SMLDGESRAAALI
nup93_physcomitrella                IAAMAS-------------------------------GRGDGDTKSSGLI
nup93_trypanosoma                   LAQAFHN---------------------------------EPTSESANLF
nup93_leishmania                    LAQVLHLP--------------------------------SRSSVVSDVL
nup93_Phytophthora                  LSATRPER----------------------------------EEWFREAK
nup93_monosiga                      GSIHSAAEFQD---------------------LQLLAEQMQQHRRFAGEE
nup93_thalassiosira                 LVVSTEEE----------------------------------FKKRHQFH
nup93_phaeodactylum                 RGLDDN-----------------------------------LLFWIQQTK
nup93_celegans                      LRTENKEK-----------------------------------------I
nup93_naegleria                     RLKKYIHS-------------------ILAIMIDELSQVLTGGENREEVK
nic96_cmerolae                      YLDHRFYQN-------------------------RLPQPVDMERQQLELA
nup93_dicty                         LTSISSER--------------------------------------DQLY
nup93_trichomonas                   VEGFVDDIS---------------------------------------LD
nup93_ecuniculi                     ILSDTDID------------------------------------------
nup93_tetrahymena                   TSLSQNHALKS---------------------------KLKDHSDNQKIL
                                                                                      

nup93_yarrowia                      QLAATMRELYTNNPQMY-----------------SHVSQRNRDTCEILLQ
nup93_candidaA                      LLAQHIMKVFNNNSHIL-----------------GKLSSKVKHTSELLLP
nup93_pichia                        LFARHIIKIFDTNSFIL-----------------EQIDPQRKESCDLLLH
nup93_debaryomyces                  LLSQHIMKLFYNNSFIL-----------------DRISPSKKETCDLLLP
nic96_S_kluy                        LIAKKLLNVYVNNLEIS-----------------KKIQQKNNETCILLLK
nup93_kluyveromyces                 LMAKKLIEVYINNIEIS-----------------KKVQARNKETCIVLLK
nic96_S_castel                      LLAQKLILMYSDNSEIS-----------------KQINVTNKETCSLLLQ
nup93_scerevisiae                   LLARRMASIYFDNAGIS-----------------RQIHVKNKEICMLLLN
nic96_S_para                        LLARRMASIYFDNAGIS-----------------RQIHVKNKEICMLLLN
nic96_S_mik                         LLARRMASIYFDNSGIS-----------------RQIHTKNKEICMSLLN
nic96_S_kudr                        LLARRMASIYFDNVGIS-----------------KQIHVKNKQICMLLLN
nup93_candidaG                      ALAKNLVNIYLSNPEIS-----------------KQVVTKNKETCVLLLK
nup93_spombe                        SLTKSMMDVYNRNPSLY-----------------AKVDYKNRETTNLLLL
nup93_neurospora                    ELAHTMMSMYERDAMFL-----------------NHVRDQNRIACNILLK
nup93_gibberella                    ELAKTMMSMYERDAMFY-----------------RRIQDQNKVACRVLLE
nup93_magnaporthe                   ELARTMLTMYERDIMFR-----------------RKIREPNRAACAVLLQ
nup93_aspergillus                   VLAKNMIGLYNQNALYY-----------------QRIRRSNRDACGVLLR
nup93_ustil                         TLATAILETYEKQFG---------------------YSGKNRDTCRRLLE
nup93_cryptococcus                  SLAQKVHAVYERDFGKR-----------------TRVSSLHWETLETLLQ
nup93_rattus                        NMALSIAERYRAQGISA--------------------NKFVDSTFYLLLD
nup93_mus                           NMALSIAERYRAQGISA--------------------NKFVDSTFYLLLD
nup93_homo                          NMALSIAERYRAQGISA--------------------NKFVDSTFYLLLD
nup93_gallus                        NMAHSIAERYKAQGISA--------------------KKSIDSTFYLLLD
nup93_xenopus                       NMALAIAERYKSQGVSA--------------------EKSINSTFYLLLD
nup93_danio                         NMAVAIAERYRANGVAG--------------------EKSVDNTFYLLLD
nup93_tetraodon                     NTAVAIAERYRCQGISA--------------------EKSMDSTFYLLLD
nup93_ciona                         SMALAIAERYRNQSVET--------------------SRNVRSTFHLLLD
nup93_anopheles                     RMAHEFTERYTGAEKNC--------------------DSQTWSTFNLLKE
nup93_drosophila                    QDAQRFNQLLASDSIDV--------------------EPKMKSSFVLLQD
nup93_apis                          VTATEISGRYQNIEIQA--------------------PSELVSAFYTLRH
nup93_volvox                        RSGRAAVERLSGSRAAAAAAPSPTASAAAAAIIADPTARRELEAFQQLGV
nic96_chlamydomonas                 RSGRAAAERLTG-------------------------------AFWQLGV
nup93_arabidopsis                   LSGNDILNSYKYHPDVREVLTG-SVILLYYSAQERHLVMEQETILRELEA
nup93_populus                       NSGNEILVTFKYYPD--------------FSFQERDLVLEQETVLRQLEA
nic96_oryza                         HSGNEIMETARYSEA---------------SVQDKDLISEQQTVLRQLEA
nup93_physcomitrella                HAGNEILEGFKVVGG--------------SSLPNSEQVAAQQTAFRQLES
nup93_trypanosoma                   VHAAVLRERLAQT--------------------KCVIPSAQTDTFHLLCR
nup93_leishmania                    SQAAQLQQAVNAVPHHL---------------NEEAINAQDYQTFALLCR
nup93_Phytophthora                  EFAEKWMRFPWVQTIAN------------------RHARTAAIAFQTLLN
nup93_monosiga                      KLMEKINLLLRVQTLLR------------------TAREGDVIGCEKAIQ
nup93_thalassiosira                 AIHLSPGKTYVQSNLDE------------------EGKMALGNTFQLLMN
nup93_phaeodactylum                 SFHDNYLDKPTHVGEVLE----------------EQGKQGLIQTSRILLE
nup93_celegans                      ADLVHVAEQFKKVQRGC--------------------QASEYATLSLLVD
nup93_naegleria                     QLASKVFKNFTDNKILQIIE---------------QSNKKNFETFKMLLS
nic96_cmerolae                      KQAQSIYEKYEHEGVLSRREED-----GGHRSSDQQTSARLSRSLAVALK
nup93_dicty                         QFGKQLFNDYQGRLKTT------------------STARTSYLAFEQLLK
nup93_trichomonas                   ETNLLFLEIIQKDDKTD---------------------LTDFESFKTMYY
nup93_ecuniculi                     ----------------------------------------------EYLE
nup93_tetrahymena                   ETLEKYTEKYFGLGKKFK------------------KVYREEKKQYIDCH
                                                                                      

nup93_yarrowia                      IVSARESYSRGHWAHCIAV-------------------------------
nup93_candidaA                      IIGIRDLFIKKDWRQVIND-------------------------------
nup93_pichia                        IIDIRGLFIKKDFQQVLIE-------------------------------
nup93_debaryomyces                  IIHIRDLFMNKNWNDVIIE-------------------------------
nic96_S_kluy                        LVDVRRTFLAHQWQSTLQQ-------------------------------
nup93_kluyveromyces                 LADIRASFLARQWQNTLQQ-------------------------------
nic96_S_castel                      MVEIRKIYSANQWHNVLTQ-------------------------------
nup93_scerevisiae                   ISSIRELYFNKQWQETLSQ-------------------------------
nic96_S_para                        ISAIKELYFNKQWQETLSQ-------------------------------
nic96_S_mik                         ISSIRELYLNKQWKETLSQ-------------------------------
nic96_S_kudr                        TSRIRELYFNKQWQETLSQ-------------------------------
nup93_candidaG                      IAEIKNTYQSKQWEYTLSQ-------------------------------
nup93_spombe                        TVEAFNAYTNKDYEQALSS-------------------------------
nup93_neurospora                    MSEIKEMIQRNEWAQAIDV-------------------------------
nup93_gibberella                    MSSIKGLVEAGQWAQCLDR-------------------------------
nup93_magnaporthe                   MSEIKGLIQAQQWPDALDK-------------------------------
nup93_aspergillus                   MMEAKAEVEAGKWTAALDT-------------------------------
nup93_ustil                         LKKAVGLHSDGQNLQALQT-------------------------------
nup93_cryptococcus                  LKLALAQFAADRPDLALET-------------------------------
nup93_rattus                        LITFFDEYHSGHIDRAFDI-------------------------------
nup93_mus                           LITFFDEYHSGHIDRAFDI-------------------------------
nup93_homo                          LITFFDEYHSGHIDRAFDI-------------------------------
nup93_gallus                        LITFFDEYHAGHIDRAFDI-------------------------------
nup93_xenopus                       LITFFDEYHAGHIDLSFDV-------------------------------
nup93_danio                         LMTFFDEYHAGHIDRAYDV-------------------------------
nup93_tetraodon                     LMTFFDEYHAGHVDRAYDVSAAAGGGKSPKKGRARHSSPSLPLSLSLSPC
nup93_ciona                         LLVFFDLYHANRVEQALDV-------------------------------
nup93_anopheles                     LAAFFDYYHGKNHQSAMDI-------------------------------
nup93_drosophila                    LLIFFNFYHDGKFNAALDL-------------------------------
nup93_apis                          LMVFFDQFYNEQYQSALRT-------------------------------
nup93_volvox                        IRDMLLAAKRGRHDQALQR-------------------------------
nic96_chlamydomonas                 IRDLLVAARRGRHDQALQR-------------------------------
nup93_arabidopsis                   ILSIHKLARLNKHLDAIRE-------------------------------
nup93_populus                       ILSVLKLARLGHFLDALRE-------------------------------
nic96_oryza                         ILHIYRLARAGQTLDALRE-------------------------------
nup93_physcomitrella                LLTFYRFTRSGRYSDALME-------------------------------
nup93_trypanosoma                   MGEVHANAVRGNAEMAVRC-------------------------------
nup93_leishmania                    MADVYAFNVSGNFSDAVDA-------------------------------
nup93_Phytophthora                  ISIFLEIFEKQQYEDAIGF-------------------------------
nup93_monosiga                      HSRIHLQLHAHLSRSRLYQ-------------------------------
nup93_thalassiosira                 LVVFFDRCREHQWQVSAAWVL-----------------------------
nup93_phaeodactylum                 LNNFFHKIQEKRFNEAMTI-------------------------------
nup93_celegans                      LAVLFDHCRNEEAEIAYGIS------------------------------
nup93_naegleria                     LTKVFDSFLNRNYDRTLAD-------------------------------
nic96_cmerolae                      LARFIALVYDEAQDDSDPDSSAVSRKS----------------VEERYEA
nup93_dicty                         LCDFFDLYNKEKYQEAIQK-------------------------------
nup93_trichomonas                   LAISSIELRHCHYSEACSA-------------------------------
nup93_ecuniculi                     IIEYYERMECTKQIRTMSA-------------------------------
nup93_tetrahymena                   IIHFYKLFYKIKVSYQNQE-------------------------------
                                                                                      

nup93_yarrowia                      ----IDNINVIPIHVTA---DVGTIRRRAQDFVS---LHESTARNVPSLL
nup93_candidaA                      ----INQLGLIPVGVND---DLIKIRTMSESIQNN-DLDDNLIKIIPSLL
nup93_pichia                        ----IKKLALIPFGQDD---DLIIIRKASELIQNN-HLDDNLIKVIPSLL
nup93_debaryomyces                  ----INKLGLLPVNKSN---GLIEIRKMAEFVHN--TLDDTLIKVIPSLL
nic96_S_kluy                        ----IEELDLIPFVDE------ASSRKKAQEFSN---LNENIIKNIPNLL
nup93_kluyveromyces                 ----IEDLDLIPFTDE------SSTRKRAQEFTH---LDENILKNIPNLL
nic96_S_castel                      ----IEGLDILPFSNE------LSARKKAEQFTL---LDENIVKTVPNLL
nup93_scerevisiae                   ----MELLDLLPFSDE------LSARKKAQDFSN---LDDNIVKNIPNLL
nic96_S_para                        ----MELLDLLPFTDE------LSARKKAQDFSS---LDDNVVKNIPNLL
nic96_S_mik                         ----MELLDLLPFTDE------LSARKKAQDFSS---LDDNIVKNVPNLL
nic96_S_kudr                        ----MDLLDLLPFTDE------LSARKKAQDFSS---LDDNIVKNVPNLL
nup93_candidaG                      ----IEELDMLPFTGG------SSIRRKAQEFTT---LSGYIMNCIPNVL
nup93_spombe                        ----LQQLEILPLDPLDSDCETFVVRKLAKEFRF---LNENLLQNVPGIV
nup93_neurospora                    ----IRSLEILPTDDCMGDP--AKIRSYASKFSS---LPQPVAINVPNLL
nup93_gibberella                    ----IRSLEILPLD-AVGDG--STIRAYASKFSG---LSQPVSINVPNLL
nup93_magnaporthe                   ----IRSIDILPLD-AKGDP--SAIRSYAALFAG---LSQAVASNVPNLV
nup93_aspergillus                   ----INELGILPLR-ANGSV--PYIRSAAQAFSS---LSSLISGNIGHVI
nup93_ustil                         ----IEALRILPLDAESRK-DVVAITRKAEEFKE--VDEN-IARNFSEIV
nup93_cryptococcus                  ----FKATNLLPLDNDPS-----SITRYAQKFRD--MLDQPVVSNLDDVI
nup93_rattus                        ----IDRLKLVPLNQES-------MEERVAAFRN---FSDEIRHNLSEVL
nup93_mus                           ----IDRLKLVPLNQES-------VEERVAAFRN---FSDEIRHNLSEVL
nup93_homo                          ----IERLKLVPLNQES-------VEERVAAFRN---FSDEIRHNLSEVL
nup93_gallus                        ----IERLKLVPLSQDC-------VEERVAAFRN---FSDEIRHNLSEVL
nup93_xenopus                       ----IERLKLVPLSQDS-------VEERVAAFRN---FSDEIRHNLSEIL
nup93_danio                         ----IERLKLVPLSQDS-------VEERVAAFRN---FSDEVRHNLSEVL
nup93_tetraodon                     VFQVMERLKLLPLSQDS-------VEERVAAFRN---FSDEVRHNLSEVL
nup93_ciona                         ----VNELQMLPSTMEQ-------VQSKVSMFKT---YTDEIRQSISDIL
nup93_anopheles                     ----LERIKLVPLRMSD-------LDVAVNNFKR---LSGEVCKVIPDLL
nup93_drosophila                    ----LRQTQLVPNTLDD-------VDVVLGNVKQ---LSGEVIKVLPDVI
nup93_apis                          ----IAESKLLPLHIKE-------VDERVNALRR---VPAEVTGTLADVL
nup93_volvox                        ----LSELPFIPTERSR-------LDLCVRMSTQ---LHPAIAERLQDVI
nic96_chlamydomonas                 ----LSELPFIPTERSR-------LDLCVRMSTQ---LHPAIAERLQDII
nup93_arabidopsis                   ----VAKLPFLHLDPRQ-------PDTTSDEFQK---ASSYFQTCVPDLL
nup93_populus                       ----LAKLPFLPLDPRV-------PDITVDVLQN---LSPRVQDCVPDLL
nic96_oryza                         ----TIKLPFLHLDPQA-------PNVTVDVFRN---LSPHVQACVPDLL
nup93_physcomitrella                ----LAKLNFLPLGTRT-------PESSAEALRY---TSLHVQACVPDLL
nup93_trypanosoma                   ----FCNLPFVP----ASPAD---VERCAELFDT---APDTVATAAPPII
nup93_leishmania                    ----FLQLPFVPPPNTAVTGG---VDAYVEAYCN---APGSVQLGASAAL
nup93_Phytophthora                  ----VDELEVVPTQNSS------NLSLCVDRFLS---FDESVRQNFHILL
nup93_monosiga                      ---ELDRLNVIPCRLES-------VRACVDNCKA---LPDEVRRFLSDLL
nup93_thalassiosira                 ----MDNLELLPKNENG-----SDMTIKVEAFSA---LDVCVKQVFHYVV
nup93_phaeodactylum                 ----VSKLGLVPDSQAD-------VNTKGSDFHR---LDRLVQQCYPEVL
nup93_celegans                      -----THLRLIPTEPDQ-------VTVIVNEFHM---VPQKVREVLPDMC
nup93_naegleria                     ----LQQLQIVPFKKQE-----------LESISLR-QLDKKIQKKLPDIL
nic96_cmerolae                      ALELQKQLGLLPFSRSQ-------LTAKVEALRPGAVYEDALVERLPVVV
nup93_dicty                         ----IENLEILPISESE-------IDSKVQDYRF---LSPHITRNFSSII
nup93_trichomonas                   ----IDKSGLFPSTLEQ-------VDSFNESIRN---RPEIVRRVFPTAL
nup93_ecuniculi                     ----LKRFYLFKRDPQP-------STLAATPLLD----PDFDLGNFRYVI
nup93_tetrahymena                   ---YNISSVLLEMQEAEYISSNKKKSAASEFFAN---FQPDEKQSYFDFL
                                             ..                                       

nup93_yarrowia                      LMTMTCCAELAQNIQESEFN---------------------DATRCDRLA
nup93_candidaA                      IMVMTSISHINYNILTKKYQS--------------------YGNEKQELI
nup93_pichia                        IMIMASISQANYAILTKRYQA--------------------LGNEREELA
nup93_debaryomyces                  IMVMTSVSQLNYSILTKRYQT--------------------SSNEREELS
nic96_S_kluy                        IMTMTCISNIISQLNQSEYQ---------------------SVVKVQQIS
nup93_kluyveromyces                 IITMLCISNIIKQLNESDYQ---------------------SLTKKQQID
nic96_S_castel                      IITLMCISKIVHSLVQNRYLF--------------------SETKDQQIS
nup93_scerevisiae                   IITLSCISNMIHILNESKYQ---------------------SSTKGQQID
nic96_S_para                        IITLSCISNMVHTLNDSKYQ---------------------TSTKGQQID
nic96_S_mik                         IITLNCISNIVHTLNDSKYQ---------------------TSTKGQQID
nic96_S_kudr                        IITLNCISNMVRILNDSKYQ---------------------TSTKGQQID
nup93_candidaG                      LMTMTSTSELINSLRASSFS---------------------SISKKQQIA
nup93_spombe                        LIAMNSLKELYAKQKSSSFGN--------------------DAISVDKLR
nup93_neurospora                    MWTIICCTRQRERLLTGQFVGN-------------------TGTAREMLA
nup93_gibberella                    MWTIICCVRQREQLTSGQFSGN-------------------EGTRRMMVD
nup93_magnaporthe                   MWTTECCTRQRERLASGQFTGN-------------------EATARMLYN
nup93_aspergillus                   IWSITCIGRERERLNTGPYEN---------------------EMRQGLAE
nup93_ustil                         LMTMTILYKLHQELKESIHR---------------------SG--TSAMD
nup93_cryptococcus                  VTTMKCLHLLSQQLKQSPYG---------------------DQGRAAQLS
nup93_rattus                        LATMNILFTQFKRLKGTS----------------PSSATRPQRVIEDRDS
nup93_mus                           LATMNILFTQFKRLKGTS----------------PSSATRPQRVIEDRDS
nup93_homo                          LATMNILFTQFKRLKGTS----------------PSSSSRPQRVIEDRDS
nup93_gallus                        LATMNILFTQYKRMKGTS----------------PATPARPQRVIKDRDS
nup93_xenopus                       LATMNILFTQYKRLKGSG----------------PTTLGRPQRVQEDKDS
nup93_danio                         LATMNILFTQYKRLKGAA----------------AGTPGRPQRTLEDRDM
nup93_tetraodon                     LATMNILFTQHKRLKGAP----------------AGTPGRSQRSAEDKDA
nup93_ciona                         LATMTLLTKRCKLQQNLN----------------KSVTTKSG---DSVCT
nup93_anopheles                     LATMDIAYTKYKTMKGKDVAKFDDLG----KKNVSSQVSFKSILPQHQLS
nup93_drosophila                    VAAMEIAQKQYKQLKAG----------------------SGSSLEQTQMQ
nup93_apis                          LATMTILYRQYQKLRSME--------------------PGDEEARKQQLL
nup93_volvox                        ATAADSIAARRQ-----------------------------AVGRDAVGM
nic96_chlamydomonas                 STAADSIAARRQ-----------------------------QVGREAAAG
nup93_arabidopsis                   KVALTCLDN----------------------------------VADTDGS
nup93_populus                       KVALTCLDN----------------------------------VTDSDGS
nic96_oryza                         KVALNCMDN----------------------------------VRDTDGT
nup93_physcomitrella                REALTCLDQ----------------------------------VNDADGT
nup93_trypanosoma                   IHALRQLLRLVKEQRALHDG------------------------ASDELL
nup93_leishmania                    RIAISAAGKLLQYYARSSTGG--------------------GADVDEKRL
nup93_Phytophthora                  LGYMECLVRDADRVKTQVSG----------------------EIRRAGIA
nup93_monosiga                      VNAMKCWHFQFHQQKQSQFS-----------------------KSQEKMD
nup93_thalassiosira                 IASMESLCHLYRTQRHGESSAS----------------VYQHNTLDQALN
nup93_phaeodactylum                 LGVMESLRFEHRQIQLDQQGGS-------------------SAVSRQRLL
nup93_celegans                      LHLMKCLVDHCIRQSTTQANRG---------------ANSATTSMFSSSN
nup93_naegleria                     FVAMCTLCHLHSS------------------------------SRSHSQN
nic96_cmerolae                      LTLMRVVHVLYENTKTALRTGIPHKSPAEQARPSERTVLAWRSSMEQRLA
nup93_dicty                         QAYVDIIVKQYHLLNNFDEFTN---------------RSALFAGRKQTIQ
nup93_trichomonas                   ENAMHAYSENFRSKSITGSS-----------------------SDSDNMK
nup93_ecuniculi                     EKIFKSACDVVEKAGD----------------------------------
nup93_tetrahymena                   YLVYLCTKKFMDQHKNPGLYN-----------------QAHKLQKPEDFE
                                                                                      

nup93_yarrowia                      ELKARSRNCMIYAGMIQYRMP--REVYSQLTALDTNLNSVNM---
nup93_candidaA                      HWKKIAKNCMIYAGMVQYKMP--RETYSLLINLESSL--------
nup93_pichia                        SLKKQAKNCMIYAGMVQYKMP--RETYSLLVNLESLL--------
nup93_debaryomyces                  NLKTIAKNCMIYAGMVQYKMP--RETYSLLISLESSL--------
nic96_S_kluy                        ALKKVAKNCMIYAGMIQYKMP--RETYSILINFEVSL--------
nup93_kluyveromyces                 SLKRVAKNCMIYAGMIQYKMP--RETYSILINIEVGL--------
nic96_S_castel                      FLKNISRNCMAYAGIIQYKMP--RETYSTLINLDVAL--------
nup93_scerevisiae                   SLKNVARQCMIYAGMIQYRMP--RETYSTLINIDVSL--------
nic96_S_para                        SLKNVARQCMIYAGMIQYRMP--RETYSTLINIDVSL--------
nic96_S_mik                         SLKNVARQCMIYAGMIQYRMP--RETYSTLINIDVSL--------
nic96_S_kudr                        SLKNIARQCMIYAGMIQYRMP--RETYSTLINIDVSL--------
nup93_candidaG                      ALKSVGKNCMIYAGMIQYKMP--REVYSQLIELDLSLETM-----
nup93_spombe                        LYRQKARRIVMYSFLIEYRMP--SQILEQLNRCEIEMT-------
nup93_neurospora                    RLKQITVDLTTYTSQLRYRLP--PHLVEALARASAD---------
nup93_gibberella                    QLKQMTLDLTTYTSQLRYRFP--PHLHEALARASAE---------
nup93_magnaporthe                   ELRQITVDLTTYTSQLRYRFP--PAILEALAKAAAD---------
nup93_aspergillus                   ELLVMAKDLMIFSGMVKYKLP--PRVYETLARAGADIGAF-----
nup93_ustil                         EYRAQARALMMWAGMLRFRMS--SETYSQLTRLDVFIH-------
nup93_cryptococcus                  VYKHQAQCLIQFASTLRLRLG--PDVYRQLSSMSAFF--------
nup93_rattus                        QLRSQARALITFAGMIPYRTS--GDTNARLVQMEVLMN-------
nup93_mus                           QLRSQARALITFAGMIPYRTS--GDTNARLVQMEVLMN-------
nup93_homo                          QLRSQARTLITFAGMIPYRTS--GDTNARLVQMEVLMN-------
nup93_gallus                        QLRSQARALITFAGMIPYRTS--GDTNARLVQMEVLMN-------
nup93_xenopus                       VLRSQARALITFAGMIPYRMS--GDTNARLVQMEVLMN-------
nup93_danio                         LLRIQARALITFAGMIPYRMA--GDTNARLVQMEVLMN-------
nup93_tetraodon                     QLRSQARALITFAGMIPYNMA--GDTNARLVQMELLMN-------
nup93_ciona                         NARRYARSLITFAGMLPYHLP--GDATARLVQLEVQMT-------
nup93_anopheles                     YLREQAKALTNMAAMVPYRMP--GDTNSRLIQTEILMH-------
nup93_drosophila                    QLRQRAKALSNMAATMPYRLP--NDTNKRLIELELDMH-------
nup93_apis                          DLREQARALTSFAGILPYRMP--NETNSKLVQMEILMC-------
nup93_volvox                        LAAELAVITQYANSLAGARLP--Q---------------------
nic96_chlamydomonas                 LAGELAVITAYANSMAGARLP--QAVYRKLAEAQVFMS-------
nup93_arabidopsis                   IRGMRSKIAGFLASNTQRNWP--RDLYEKIARSF-----------
nup93_populus                       LRAMKAKITQFIANNMSRNWP--RDLYEKVARSL-----------
nic96_oryza                         LRAVKSKIANLVASNMSRNWP--QDLYQKVAQCI-----------
nup93_physcomitrella                VRRLKSKIANFIANSLPRNLP--QELYDRVAQIL-----------
nup93_trypanosoma                   LQRNQAQQIIAWVRRWKRHMN--RSLLDELIVLERLFVQ------
nup93_leishmania                    RLLHRMQTVLEWARQCCALTS--VAYPAVAEEFERVYMC------
nup93_Phytophthora                  ALREKAELLVTFAGMIKFRLP--SGTNERLNRMEAMIY-------
nup93_monosiga                      QCQKAARALSEYSGQVSQVMP--SSLAASLIGMENSML-------
nup93_thalassiosira                 ELQTRARLLVTFSRLINLPSSGDSDTYVKIAQLEKNM--------
nup93_phaeodactylum                 EIQGKARFIVTLAGLVGLVND----KVQDLSRLEALMI-------
nup93_celegans                      RYVKQIKAIVLYSATVPYKFP--THVTSRLLQLQASLGI------
nup93_naegleria                     EIKDMASNVMSFAGLNEELVS--SDVTTQLLQFVNRMK-------
nic96_cmerolae                      ELKEIASTLVTFSGMIPFMTA---AETSELVRLEMTLT-------
nup93_dicty                         DLQSRTQCIALFAGKIDFPMS--GNILPRLMNLFISMSN------
nup93_trichomonas                   ILKKKSSALFELATVSNLNIS--RETMRRILDYTIIFQ-------
nup93_ecuniculi                     --NEMARTLFKLCGVLGLGDEMSSYANRHLVLLI-----------
nup93_tetrahymena                   KAKPIFSSIIKYCNDFVEKNIRSVDSQFEKTLLEAKHNAQVTDQV
                                                                                 
