# Supplementary material for: Comparative Genomic Evidence for a Complete Nuclear Pore Complex in the Last Eukaryotic Common Ancestor
Source: PLoS One. 2010 Oct 8;5(10):e13241. doi: 10.1371/journal.pone.0013241 (PMC2951903; doi:10.1371/journal.pone.0013241)
Supplement: File S1 — Alignments and phylogenies. (2.39 MB ZIP) [file pone.0013241.s007.zip › Neumann_SI4/Neumann_nup_align/nup98new.aln]

CLUSTAL X (1.83) multiple sequence alignment


nup98_ecuni                --------------------------------------------------
nup98_dictyostelium        --------------------------------------------------
nup98_toxoplasma           --------------------------------------------------
nup98_theileria            --------------------------------------------------
nup98_Trypanosoma          --------------------------------------------------
nup98_leishmania           --------------------------------------------------
nup98_ehisto               --------------------------------------------------
nup98_ustilago             --------------------------------------------------
nup98_cryptococcus         --------------------------------------------------
nup98_debaryomyces         --------------------------------------------------
nup98_pichia               --------------------------------------------------
nup98_candida_a            --------------------------------------------------
nup98_yarrowia             --------------------------------------------------
nup98_spombe               --------------------------------------------------
nup116_Spar                --------------------------------------------------
nup116_Smik                --------------------------------------------------
nup116_Sbay                --------------------------------------------------
nup116_Skud                --------------------------------------------------
nup98_kluyveromyces        --------------------------------------------------
nup98_scerevisiae2         --------------------------------------------------
nup100_Spar                --------------------------------------------------
nup100_Smik                --------------------------------------------------
nup100_Skud                --------------------------------------------------
nup100_Sbay                --------------------------------------------------
nup116_Scas                --------------------------------------------------
nup98_candidaG             --------------------------------------------------
nup98_gibberella           --------------------------------------------------
nup98_neurospora           --------------------------------------------------
nup98_magnaporthe          --------------------------------------------------
nup98_aspergillus          --------------------------------------------------
nup98_chominis             --------------------------------------------------
nup98_c_parvum             --------------------------------------------------
nup98_volvox               --------------------------------------------------
nup98_chlamydomonas        --------------------------------------------------
nup98_thalassiosira        --------------------------------------------------
nup98_phaeodactylum        --------------------------------------------------
nup98_ostreococcus         --------------------------------------------------
nup98_cm                   --------------------------------------------------
nup98_rat                  --------------------------------------------------
nup98_scerevisiae          --------------------------------------------------
nup98_mus                  --------------------------------------------------
nup98_homo                 --------------------------------------------------
nup98_gallus               --------------------------------------------------
nup98_xenopus              --------------------------------------------------
nup98_tetraodo             --------------------------------------------------
nup98_danio                --------------------------------------------------
nup98_monosiga             MMRGCWVVWVVLVGVGQVIGAALKQLPAASDQACADACLQDAACISFSRD
nup98_giardia_g            --------------------------------------------------
nup98_arabidopsis          --------------------------------------------------
nup98_populus              --------------------------------------------------
nup98_rice                 --------------------------------------------------
Nup98_rice                 --------------------------------------------------
nup98_phytophthora         --------------------------------------------------
nup98_populus2             --------------------------------------------------
nup98_physcomitrella2      --------------------------------------------------
nup98_anopheles            --------------------------------------------------
nup98_drosophila           --------------------------------------------------
nup98_naegleria            --------------------------------------------------
nup98_celegans             --------------------------------------------------
nup98_tetrahymena          --------------------------------------------------
nup98_ciona                --------------------------------------------------
nup98_trichomonas          --------------------------------------------------
nup98_plasmodium           --------------------------------------------------
                                                                             

nup98_ecuni                --------------------------------------------------
nup98_dictyostelium        --------------------------------------------------
nup98_toxoplasma           --------------------------------------------------
nup98_theileria            --------------------------------------------------
nup98_Trypanosoma          --------------------------------------------------
nup98_leishmania           --------------------------------------------------
nup98_ehisto               --------------------------------------------------
nup98_ustilago             --------------------------------------------------
nup98_cryptococcus         --------------------------------------------------
nup98_debaryomyces         --------------------------------------------------
nup98_pichia               --------------------------------------------------
nup98_candida_a            --------------------------------------------------
nup98_yarrowia             --------------------------------------------------
nup98_spombe               --------------------------------------------------
nup116_Spar                --------------------------------------------------
nup116_Smik                --------------------------------------------------
nup116_Sbay                --------------------------------------------------
nup116_Skud                --------------------------------------------------
nup98_kluyveromyces        --------------------------------------------------
nup98_scerevisiae2         --------------------------------------------------
nup100_Spar                --------------------------------------------------
nup100_Smik                --------------------------------------------------
nup100_Skud                --------------------------------------------------
nup100_Sbay                --------------------------------------------------
nup116_Scas                --------------------------------------------------
nup98_candidaG             --------------------------------------------------
nup98_gibberella           --------------------------------------------------
nup98_neurospora           --------------------------------------------------
nup98_magnaporthe          --------------------------------------------------
nup98_aspergillus          --------------------------------------------------
nup98_chominis             --------------------------------------------------
nup98_c_parvum             --------------------------------------------------
nup98_volvox               --------------------------------------------------
nup98_chlamydomonas        --------------------------------------------------
nup98_thalassiosira        --------------------------------------------------
nup98_phaeodactylum        --------------------------------------------------
nup98_ostreococcus         --------------------------------------------------
nup98_cm                   --------------------------------------------------
nup98_rat                  --------------------------------------------------
nup98_scerevisiae          --------------------------------------------------
nup98_mus                  --------------------------------------------------
nup98_homo                 --------------------------------------------------
nup98_gallus               --------------------------------------------------
nup98_xenopus              --------------------------------------------------
nup98_tetraodo             --------------------------------------------------
nup98_danio                --------------------------------------------------
nup98_monosiga             SANITCTLNQWSVDYAIADATGARYYHRLQPRNDARAYQAVPFQVEVPTS
nup98_giardia_g            --------------------------------------------------
nup98_arabidopsis          --------------------------------------------------
nup98_populus              --------------------------------------------------
nup98_rice                 --------------------------------------------------
Nup98_rice                 --------------------------------------------------
nup98_phytophthora         --------------------------------------------------
nup98_populus2             --------------------------------------------------
nup98_physcomitrella2      --------------------------------------------------
nup98_anopheles            --------------------------------------------------
nup98_drosophila           --------------------------------------------------
nup98_naegleria            --------------------------------------------------
nup98_celegans             --------------------------------------------------
nup98_tetrahymena          --------------------------------------------------
nup98_ciona                --------------------------------------------------
nup98_trichomonas          --------------------------------------------------
nup98_plasmodium           --------------------------------------------------
                                                                             

nup98_ecuni                --------------------------------------------------
nup98_dictyostelium        --------------------------------------------------
nup98_toxoplasma           --------------------------------------------------
nup98_theileria            --------------------------------------------------
nup98_Trypanosoma          --------------------------------------------------
nup98_leishmania           --------------------------------------------------
nup98_ehisto               --------------------------------------------------
nup98_ustilago             --------------------------------------------------
nup98_cryptococcus         --------------------------------------------------
nup98_debaryomyces         --------------------------------------------------
nup98_pichia               --------------------------------------------------
nup98_candida_a            --------------------------------------------------
nup98_yarrowia             --------------------------------------------------
nup98_spombe               --------------------------------------------------
nup116_Spar                --------------------------------------------------
nup116_Smik                --------------------------------------------------
nup116_Sbay                --------------------------------------------------
nup116_Skud                --------------------------------------------------
nup98_kluyveromyces        --------------------------------------------------
nup98_scerevisiae2         --------------------------------------------------
nup100_Spar                --------------------------------------------------
nup100_Smik                --------------------------------------------------
nup100_Skud                --------------------------------------------------
nup100_Sbay                --------------------------------------------------
nup116_Scas                --------------------------------------------------
nup98_candidaG             --------------------------------------------------
nup98_gibberella           --------------------------------------------------
nup98_neurospora           --------------------------------------------------
nup98_magnaporthe          --------------------------------------------------
nup98_aspergillus          --------------------------------------------------
nup98_chominis             --------------------------------------------------
nup98_c_parvum             --------------------------------------------------
nup98_volvox               --------------------------------------------------
nup98_chlamydomonas        --------------------------------------------------
nup98_thalassiosira        --------------------------------------------------
nup98_phaeodactylum        --------------------------------------------------
nup98_ostreococcus         --------------------------------------------------
nup98_cm                   --------------------------------------------------
nup98_rat                  --------------------------------------------------
nup98_scerevisiae          --------------------------------------------------
nup98_mus                  --------------------------------------------------
nup98_homo                 --------------------------------------------------
nup98_gallus               --------------------------------------------------
nup98_xenopus              --------------------------------------------------
nup98_tetraodo             --------------------------------------------------
nup98_danio                --------------------------------------------------
nup98_monosiga             NVTLTPGSVLRRAFDANIIYLLGHPTDDLLYFFRLRNGNPNPPGQCWGWD
nup98_giardia_g            --------------------------------------------------
nup98_arabidopsis          --------------------------------------------------
nup98_populus              --------------------------------------------------
nup98_rice                 --------------------------------------------------
Nup98_rice                 --------------------------------------------------
nup98_phytophthora         --------------------------------------------------
nup98_populus2             --------------------------------------------------
nup98_physcomitrella2      --------------------------------------------------
nup98_anopheles            ------------------MFGAKPGGFGQPTTNTGFGTFGTNTAAASPFG
nup98_drosophila           --------------------------------------------------
nup98_naegleria            ----------------MFNFGGGTNTGGGFGAQPNTGGGGFGSTGTTGGT
nup98_celegans             --------------------------------------------------
nup98_tetrahymena          --------------------------------------------------
nup98_ciona                --------------------------------------------------
nup98_trichomonas          --------------------------------------------------
nup98_plasmodium           --------------------------------------------------
                                                                             

nup98_ecuni                --------------------------------------------------
nup98_dictyostelium        --------------------------------------------------
nup98_toxoplasma           --------------------------------------------------
nup98_theileria            --------------------------------------------------
nup98_Trypanosoma          --------------------------------------------------
nup98_leishmania           --------------------------------------------------
nup98_ehisto               --------------------------------------------------
nup98_ustilago             --------------------------------------------------
nup98_cryptococcus         --------------------------------------------------
nup98_debaryomyces         --------------------------------------------------
nup98_pichia               --------------------------------------------------
nup98_candida_a            --------------------------------------------------
nup98_yarrowia             --------------------------------------------------
nup98_spombe               --------------------------------------------------
nup116_Spar                --------------------------------------------------
nup116_Smik                --------------------------------------------------
nup116_Sbay                --------------------------------------------------
nup116_Skud                --------------------------------------------------
nup98_kluyveromyces        --------------------------------------------------
nup98_scerevisiae2         --------------------------------------------------
nup100_Spar                --------------------------------------------------
nup100_Smik                --------------------------------------------------
nup100_Skud                --------------------------------------------------
nup100_Sbay                --------------------------------------------------
nup116_Scas                --------------------------------------------------
nup98_candidaG             --------------------------------------------------
nup98_gibberella           --------------------------------------------------
nup98_neurospora           --------------------------------------------------
nup98_magnaporthe          --------------------------------------------------
nup98_aspergillus          --------------------------------------------------
nup98_chominis             --------------------------------------------------
nup98_c_parvum             --------------------------------------------------
nup98_volvox               --------------------------------------------------
nup98_chlamydomonas        --------------------------------------------------
nup98_thalassiosira        --------------------------------------------------
nup98_phaeodactylum        --------------------------------------------------
nup98_ostreococcus         --------------------------------------------------
nup98_cm                   --------------------------------------------------
nup98_rat                  --------------------------------------------------
nup98_scerevisiae          --------------------------------------------------
nup98_mus                  --------------------------------------------------
nup98_homo                 --------------------------------------------------
nup98_gallus               --------------------------------------------------
nup98_xenopus              --------------------------------------------------
nup98_tetraodo             --------------------------------------------------
nup98_danio                --------------------------------------------------
nup98_monosiga             ANLRGSLAGEFLMGSGGISRWPMANATLRARMDEVVAGILQEQEADGYAM
nup98_giardia_g            --------------------------------------------------
nup98_arabidopsis          --------------------------------------------------
nup98_populus              --------------------------------------------------
nup98_rice                 --------------------------------------------------
Nup98_rice                 --------------------------------------------------
nup98_phytophthora         --------------------------------------------------
nup98_populus2             --------------------------------------------------
nup98_physcomitrella2      --------------------------------------------------
nup98_anopheles            QTTAFSKPATGAFGATPAFGQQPTTSLFGQTQQTGGLFGASTSTAPAFGA
nup98_drosophila           --------------------------------------------------
nup98_naegleria            GFSFGTGGNTGGGFGAQPNTGGGGFGSTGTTQNTGFSFGSQPSTNTGGFG
nup98_celegans             --------------------------------------------------
nup98_tetrahymena          --------------------------------------------------
nup98_ciona                --------------------------------------------------
nup98_trichomonas          --------------------------------------------------
nup98_plasmodium           --------------------------------------------------
                                                                             

nup98_ecuni                --------------------------------------------------
nup98_dictyostelium        --------------------------------------------------
nup98_toxoplasma           --------------------------------------------------
nup98_theileria            --------------------------------------------------
nup98_Trypanosoma          --------------------------------------------------
nup98_leishmania           --------------------------------------------------
nup98_ehisto               --------------------------------------------------
nup98_ustilago             --------------------------------------------------
nup98_cryptococcus         --------------------------------------------------
nup98_debaryomyces         --------------------------------------------------
nup98_pichia               --------------------------------------------------
nup98_candida_a            --------------------------------------------------
nup98_yarrowia             --------------------------------------------------
nup98_spombe               --------------------------------------------------
nup116_Spar                --------------------------------------------------
nup116_Smik                --------------------------------------------------
nup116_Sbay                --------------------------------------------------
nup116_Skud                --------------------------------------------------
nup98_kluyveromyces        --------------------------------------------------
nup98_scerevisiae2         --------------------------------------------------
nup100_Spar                --------------------------------------------------
nup100_Smik                --------------------------------------------------
nup100_Skud                --------------------------------------------------
nup100_Sbay                --------------------------------------------------
nup116_Scas                --------------------------------------------------
nup98_candidaG             --------------------------------------------------
nup98_gibberella           --------------------------------------------------
nup98_neurospora           --------------------------------------------------
nup98_magnaporthe          --------------------------------------------------
nup98_aspergillus          --------------------------------------------------
nup98_chominis             --------------------------------------------------
nup98_c_parvum             --------------------------------------------------
nup98_volvox               --------------------------------------------------
nup98_chlamydomonas        --------------------------------------------------
nup98_thalassiosira        --------------------------------------------------
nup98_phaeodactylum        --------------------------------------------------
nup98_ostreococcus         --------------------------------------------------
nup98_cm                   --------------------------------------------------
nup98_rat                  --------------------------------------------------
nup98_scerevisiae          --------------------------------------------------
nup98_mus                  --------------------------------------------------
nup98_homo                 --------------------------------------------------
nup98_gallus               --------------------------------------------------
nup98_xenopus              --------------------------------------------------
nup98_tetraodo             --------------------------------------------------
nup98_danio                --------------------------------------------------
nup98_monosiga             GFARNETWTHENPDYVTSWVTHGLLEAAIAGNEQALPLIRRHLNWFNNCT
nup98_giardia_g            --------------------------------------------------
nup98_arabidopsis          --------------------------------------------------
nup98_populus              --------------------------------------------------
nup98_rice                 --------------------------------------------------
Nup98_rice                 --------------------------------------------------
nup98_phytophthora         --------------------------------------------------
nup98_populus2             --------------------------------------------------
nup98_physcomitrella2      --------------------------------------------------
nup98_anopheles            ATTQPGFGAFGQAQPQTTSLFGTQNNTAANTSLFGNNNNTTFGAAKPAGF
nup98_drosophila           --------------------------------------------------
nup98_naegleria            GMNNNTTGAFGQNKP-----FGTTGATNTGFGFGNTQTQPQQPQQQGNTF
nup98_celegans             --------------------------------------------------
nup98_tetrahymena          --------------------------------------------------
nup98_ciona                --------------------------------------------------
nup98_trichomonas          --------------------------------------------------
nup98_plasmodium           --------------------------------------------------
                                                                             

nup98_ecuni                --------------------------------------------------
nup98_dictyostelium        --------------------------------------------------
nup98_toxoplasma           --------------------------------------------------
nup98_theileria            --------------------------------------------------
nup98_Trypanosoma          --------------------------------------------------
nup98_leishmania           --------------------------------------------------
nup98_ehisto               --------------------------------------------------
nup98_ustilago             --------------------------------------------------
nup98_cryptococcus         --------------------------------------------------
nup98_debaryomyces         --------------------------------------------------
nup98_pichia               --------------------------------------------------
nup98_candida_a            --------------------------------------------------
nup98_yarrowia             --------------------------------------------------
nup98_spombe               --------------------------------------------------
nup116_Spar                --------------------------------------------------
nup116_Smik                --------------------------------------------------
nup116_Sbay                --------------------------------------------------
nup116_Skud                --------------------------------------------------
nup98_kluyveromyces        --------------------------------------------------
nup98_scerevisiae2         --------------------------------------------------
nup100_Spar                --------------------------------------------------
nup100_Smik                --------------------------------------------------
nup100_Skud                --------------------------------------------------
nup100_Sbay                --------------------------------------------------
nup116_Scas                --------------------------------------------------
nup98_candidaG             --------------------------------------------------
nup98_gibberella           --------------------------------------------------
nup98_neurospora           --------------------------------------------------
nup98_magnaporthe          --------------------------------------------------
nup98_aspergillus          --------------------------------------------------
nup98_chominis             --------------------------------------------------
nup98_c_parvum             --------------------------------------------------
nup98_volvox               --------------------------------------------------
nup98_chlamydomonas        --------------------------------------------------
nup98_thalassiosira        --------------------------------------------------
nup98_phaeodactylum        --------------------------------------------------
nup98_ostreococcus         --------------------------------------------------
nup98_cm                   --------------------------------------------------
nup98_rat                  --------------------------------------------------
nup98_scerevisiae          --------------------------------------------------
nup98_mus                  --------------------------------------------------
nup98_homo                 --------------------------------------------------
nup98_gallus               --------------------------------------------------
nup98_xenopus              --------------------------------------------------
nup98_tetraodo             --------------------------------------------------
nup98_danio                --------------------------------------------------
nup98_monosiga             WLPLYLPPDDRTSSSLTNPNTQGHGIYLIYQGIIHNTRMSLTELGTQQDI
nup98_giardia_g            --------------------------------------------------
nup98_arabidopsis          --------------------------------------------------
nup98_populus              --------------------------------------------------
nup98_rice                 --------------------------------------------------
Nup98_rice                 --------------------------------------------------
nup98_phytophthora         --------------------------------------------------
nup98_populus2             --------------------------------------------------
nup98_physcomitrella2      --------------------------------------------------
nup98_anopheles            GGFGQPATQTTSLFGQSTTNNTATTGFFGQNTQTAGGLFGAAKPAFGAAT
nup98_drosophila           --------------------------------------------------
nup98_naegleria            GASGNPFGGTTATNTGFGAPSTNTFGSTGTTTTTGG-----TGFSFGSQP
nup98_celegans             --------------------------------------------------
nup98_tetrahymena          --------------------------------------------------
nup98_ciona                --------------------------------------------------
nup98_trichomonas          --------------------------------------------------
nup98_plasmodium           --------------------------------------------------
                                                                             

nup98_ecuni                --------------------------------------------------
nup98_dictyostelium        --------------------------------------------------
nup98_toxoplasma           --------------------------------------------------
nup98_theileria            --------------------------------------------------
nup98_Trypanosoma          --------------------------------------------------
nup98_leishmania           --------------------------------------------------
nup98_ehisto               --------------------------------------------------
nup98_ustilago             --------------------------------------------------
nup98_cryptococcus         --------------------------------------------------
nup98_debaryomyces         --------------------------------------------------
nup98_pichia               --------------------------------------------------
nup98_candida_a            --------------------------------------------------
nup98_yarrowia             --------------------------------------------------
nup98_spombe               --------------------------------------------------
nup116_Spar                --------------------------------------------------
nup116_Smik                --------------------------------------------------
nup116_Sbay                --------------------------------------------------
nup116_Skud                --------------------------------------------------
nup98_kluyveromyces        --------------------------------------------------
nup98_scerevisiae2         --------------------------------------------------
nup100_Spar                --------------------------------------------------
nup100_Smik                --------------------------------------------------
nup100_Skud                --------------------------------------------------
nup100_Sbay                --------------------------------------------------
nup116_Scas                --------------------------------------------------
nup98_candidaG             --------------------------------------------------
nup98_gibberella           --------------------------------------------------
nup98_neurospora           --------------------------------------------------
nup98_magnaporthe          --------------------------------------------------
nup98_aspergillus          --------------------------------------------------
nup98_chominis             --------------------------------------------------
nup98_c_parvum             --------------------------------------------------
nup98_volvox               --------------------------------------------------
nup98_chlamydomonas        --------------------------------------------------
nup98_thalassiosira        --------------------------------------------------
nup98_phaeodactylum        --------------------------------------------------
nup98_ostreococcus         --------------------------------------------------
nup98_cm                   --------------------------------------------------
nup98_rat                  --------------------------------------------------
nup98_scerevisiae          --------------------------------------------------
nup98_mus                  --------------------------------------------------
nup98_homo                 --------------------------------------------------
nup98_gallus               --------------------------------------------------
nup98_xenopus              --------------------------------------------------
nup98_tetraodo             --------------------------------------------------
nup98_danio                --------------------------------------------------
nup98_monosiga             EVVSKLMQEDWWLRELAARNQTAVWRRNWFPHNYELTGIEAYMDMYIMTG
nup98_giardia_g            --------------------------------------------------
nup98_arabidopsis          --------------------------------------------------
nup98_populus              --------------------------------------------------
nup98_rice                 --------------------------------------------------
Nup98_rice                 --------------------------------------------------
nup98_phytophthora         --------------------------------------------------
nup98_populus2             --------------------------------------------------
nup98_physcomitrella2      --------------------------------------------------
nup98_anopheles            VPGVVGGNGTAVAKYQQTHGTDTLVKNGQTTTVNTKQHCITFMKDYENKS
nup98_drosophila           --------------------------------------------------
nup98_naegleria            STGTTGAFGASNPFGGTTGTTTGTFGSTQPTTGTGFSFGSQPTQNTTGGG
nup98_celegans             --------------------------------------------------
nup98_tetrahymena          --------------------------------------------------
nup98_ciona                --------------------------------------------------
nup98_trichomonas          --------------------------------------------------
nup98_plasmodium           --------------------------------------------------
                                                                             

nup98_ecuni                --------------------------------------------------
nup98_dictyostelium        --------------------------------------------------
nup98_toxoplasma           --------------------------------------------------
nup98_theileria            --------------------------------------------------
nup98_Trypanosoma          --------------------------------------------------
nup98_leishmania           --------------------------------------------------
nup98_ehisto               --------------------------------------------------
nup98_ustilago             --------------------------------------------------
nup98_cryptococcus         --------------------------------------------------
nup98_debaryomyces         --------------------------------------------------
nup98_pichia               --------------------------------------------------
nup98_candida_a            --------------------------------------------------
nup98_yarrowia             --------------------------------------------------
nup98_spombe               --------------------------------------------------
nup116_Spar                --------------------------------------------------
nup116_Smik                --------------------------------------------------
nup116_Sbay                --------------------------------------------------
nup116_Skud                --------------------------------------------------
nup98_kluyveromyces        --------------------------------------------------
nup98_scerevisiae2         --------------------------------------------------
nup100_Spar                --------------------------------------------------
nup100_Smik                --------------------------------------------------
nup100_Skud                --------------------------------------------------
nup100_Sbay                --------------------------------------------------
nup116_Scas                --------------------------------------------------
nup98_candidaG             --------------------------------------------------
nup98_gibberella           --------------------------------------------------
nup98_neurospora           --------------------------------------------------
nup98_magnaporthe          --------------------------------------------------
nup98_aspergillus          --------------------------------------------------
nup98_chominis             --------------------------------------------------
nup98_c_parvum             --------------------------------------------------
nup98_volvox               --------------------------------------------------
nup98_chlamydomonas        --------------------------------------------------
nup98_thalassiosira        --------------------------------------------------
nup98_phaeodactylum        --------------------------------------------------
nup98_ostreococcus         --------------------------------------------------
nup98_cm                   --------------------------------------------------
nup98_rat                  --------------------------------------------------
nup98_scerevisiae          --------------------------------------------------
nup98_mus                  --------------------------------------------------
nup98_homo                 --------------------------------------------------
nup98_gallus               --------------------------------------------------
nup98_xenopus              --------------------------------------------------
nup98_tetraodo             --------------------------------------------------
nup98_danio                --------------------------------------------------
nup98_monosiga             NSTYLDAVQGAWDLFWHHWIHLGGSIAINEPWAVSYPPGSYYLDFTDQHH
nup98_giardia_g            --------------------------------------------------
nup98_arabidopsis          --------------------------------------------------
nup98_populus              --------------------------------------------------
nup98_rice                 --------------------------------------------------
Nup98_rice                 --------------------------------------------------
nup98_phytophthora         --------------------------------------------------
nup98_populus2             --------------------------------------------------
nup98_physcomitrella2      --------------------------------------------------
nup98_anopheles            VEELRFEDYAANRKGPQAGAPGAGGLFGAGTQSTGLFGGTGATQTTGLFG
nup98_drosophila           --------------------------------------------------
nup98_naegleria            LFGAQPTQNTGMGFGATNTTGMGMGNTGGPITPQSFPSFKPTEENNTTTN
nup98_celegans             --------------------------------------------------
nup98_tetrahymena          --------------------------------------------------
nup98_ciona                --------------------------------------------------
nup98_trichomonas          --------------------------------------------------
nup98_plasmodium           --------------------------------------------------
                                                                             

nup98_ecuni                --------------------------------------------------
nup98_dictyostelium        --------------------------------------------------
nup98_toxoplasma           --------------------------------------------------
nup98_theileria            --------------------------------------------------
nup98_Trypanosoma          --------------------------------------------------
nup98_leishmania           --------------------------------------------------
nup98_ehisto               --------------------------------------------------
nup98_ustilago             --------------------------------------------------
nup98_cryptococcus         --------------------------------------------------
nup98_debaryomyces         --------------------------------------------------
nup98_pichia               --------------------------------------------------
nup98_candida_a            --------------------------------------------------
nup98_yarrowia             --------------------------------------------------
nup98_spombe               --------------------------------------------------
nup116_Spar                --------------------------------------------------
nup116_Smik                --------------------------------------------------
nup116_Sbay                --------------------------------------------------
nup116_Skud                --------------------------------------------------
nup98_kluyveromyces        --------------------------------------------------
nup98_scerevisiae2         --------------------------------------------------
nup100_Spar                --------------------------------------------------
nup100_Smik                --------------------------------------------------
nup100_Skud                --------------------------------------------------
nup100_Sbay                --------------------------------------------------
nup116_Scas                --------------------------------------------------
nup98_candidaG             --------------------------------------------------
nup98_gibberella           --------------------------------------------------
nup98_neurospora           --------------------------------------------------
nup98_magnaporthe          --------------------------------------------------
nup98_aspergillus          --------------------------------------------------
nup98_chominis             --------------------------------------------------
nup98_c_parvum             --------------------------------------------------
nup98_volvox               --------------------------------------------------
nup98_chlamydomonas        --------------------------------------------------
nup98_thalassiosira        --------------------------------------------------
nup98_phaeodactylum        --------------------------------------------------
nup98_ostreococcus         --------------------------------------------------
nup98_cm                   --------------------------------------------------
nup98_rat                  --------------------------------------------------
nup98_scerevisiae          --------------------------------------------------
nup98_mus                  --------------------------------------------------
nup98_homo                 --------------------------------------------------
nup98_gallus               --------------------------------------------------
nup98_xenopus              --------------------------------------------------
nup98_tetraodo             --------------------------------------------------
nup98_danio                --------------------------------------------------
nup98_monosiga             EGMTLRYGEAPACQGPSVDLEHQKQWFSAYVRDVTGHPTGELCGSMFWLK
nup98_giardia_g            --------------------------------------------------
nup98_arabidopsis          --------------------------------------------------
nup98_populus              --------------------------------------------------
nup98_rice                 --------------------------------------------------
Nup98_rice                 --------------------------------------------------
nup98_phytophthora         --------------------------------------------------
nup98_populus2             --------------------------------------------------
nup98_physcomitrella2      --------------------------------------------------
nup98_anopheles            QNQAQPAAGGLFGTSTNTFGATTTPAFGTTAGSTFGKPFGSTPAATSASG
nup98_drosophila           --------------------------------------------------
nup98_naegleria            SKMIYYSITKMDPYKDKSFEEWRWYFTLASQGKLTQNPFSTPTTGTTTGG
nup98_celegans             --------------------------------------------------
nup98_tetrahymena          --------------------------------------------------
nup98_ciona                --------------------------------------------------
nup98_trichomonas          --------------------------------------------------
nup98_plasmodium           --------------------------------------------------
                                                                             

nup98_ecuni                --------------------------------------------------
nup98_dictyostelium        --------------------------------------------------
nup98_toxoplasma           --------------------------------------------------
nup98_theileria            --------------------------------------------------
nup98_Trypanosoma          --------------------------------------------------
nup98_leishmania           --------------------------------------------------
nup98_ehisto               --------------------------------------------------
nup98_ustilago             --------------------------------------------------
nup98_cryptococcus         --------------------------------------------------
nup98_debaryomyces         --------------------------------------------------
nup98_pichia               --------------------------------------------------
nup98_candida_a            --------------------------------------------------
nup98_yarrowia             --------------------------------------------------
nup98_spombe               --------------------------------------------------
nup116_Spar                --------------------------------------------------
nup116_Smik                --------------------------------------------------
nup116_Sbay                --------------------------------------------------
nup116_Skud                --------------------------------------------------
nup98_kluyveromyces        --------------------------------------------------
nup98_scerevisiae2         --------------------------------------------------
nup100_Spar                --------------------------------------------------
nup100_Smik                --------------------------------------------------
nup100_Skud                --------------------------------------------------
nup100_Sbay                --------------------------------------------------
nup116_Scas                --------------------------------------------------
nup98_candidaG             --------------------------------------------------
nup98_gibberella           --------------------------------------------------
nup98_neurospora           --------------------------------------------------
nup98_magnaporthe          --------------------------------------------------
nup98_aspergillus          --------------------------------------------------
nup98_chominis             --------------------------------------------------
nup98_c_parvum             --------------------------------------------------
nup98_volvox               --------------------------------------------------
nup98_chlamydomonas        --------------------------------------------------
nup98_thalassiosira        --------------------------------------------------
nup98_phaeodactylum        --------------------------------------------------
nup98_ostreococcus         --------------------------------------------------
nup98_cm                   --------------------------------------------------
nup98_rat                  --------------------------------------------------
nup98_scerevisiae          --------------------------------------------------
nup98_mus                  --------------------------------------------------
nup98_homo                 --------------------------------------------------
nup98_gallus               --------------------------------------------------
nup98_xenopus              --------------------------------------------------
nup98_tetraodo             --------------------------------------------------
nup98_danio                --------------------------------------------------
nup98_monosiga             LNQRFHRLDPLNETFVTEMEREIFNVGVANQEPNGLGIRYFALLHKNKQV
nup98_giardia_g            --------------------------------------------------
nup98_arabidopsis          --------------------------------------------------
nup98_populus              --------------------------------------------------
nup98_rice                 --------------------------------------------------
Nup98_rice                 --------------------------------------------------
nup98_phytophthora         --------------------------------------------------
nup98_populus2             --------------------------------------------------
nup98_physcomitrella2      --------------------------------------------------
nup98_anopheles            FGFAQSTTSTLGGGLGANKPAFGATGTTGGLFGQTAVPATNTFGQTPFGG
nup98_drosophila           --------------------------------------------------
nup98_naegleria            FGQTTQPSTGFSFGNTGTTTTTTNTGFGTTGTMGGASNTGFGFGTQPTTQ
nup98_celegans             --------------------------------------------------
nup98_tetrahymena          --------------------------------------------------
nup98_ciona                --------------------------------------------------
nup98_trichomonas          --------------------------------------------------
nup98_plasmodium           --------------------------------------------------
                                                                             

nup98_ecuni                --------------------------------------------------
nup98_dictyostelium        --------------------------------------------------
nup98_toxoplasma           --------------------------------------------------
nup98_theileria            --------------------------------------------------
nup98_Trypanosoma          --------------------------------------------------
nup98_leishmania           --------------------------------------------------
nup98_ehisto               --------------------------------------------------
nup98_ustilago             --------------------------------------------------
nup98_cryptococcus         --------------------------------------------------
nup98_debaryomyces         --------------------------------------------------
nup98_pichia               --------------------------------------------------
nup98_candida_a            --------------------------------------------------
nup98_yarrowia             --------------------------------------------------
nup98_spombe               --------------------------------------------------
nup116_Spar                --------------------------------------------------
nup116_Smik                --------------------------------------------------
nup116_Sbay                --------------------------------------------------
nup116_Skud                --------------------------------------------------
nup98_kluyveromyces        --------------------------------------------------
nup98_scerevisiae2         --------------------------------------------------
nup100_Spar                --------------------------------------------------
nup100_Smik                --------------------------------------------------
nup100_Skud                --------------------------------------------------
nup100_Sbay                --------------------------------------------------
nup116_Scas                --------------------------------------------------
nup98_candidaG             --------------------------------------------------
nup98_gibberella           --------------------------------------------------
nup98_neurospora           --------------------------------------------------
nup98_magnaporthe          --------------------------------------------------
nup98_aspergillus          --------------------------------------------------
nup98_chominis             --------------------------------------------------
nup98_c_parvum             --------------------------------------------------
nup98_volvox               --------------------------------------------------
nup98_chlamydomonas        --------------------------------------------------
nup98_thalassiosira        --------------------------------------------------
nup98_phaeodactylum        --------------------------------------------------
nup98_ostreococcus         --------------------------------------------------
nup98_cm                   --------------------------------------------------
nup98_rat                  --------------------------------------------------
nup98_scerevisiae          --------------------------------------------------
nup98_mus                  --------------------------------------------------
nup98_homo                 --------------------------------------------------
nup98_gallus               --------------------------------------------------
nup98_xenopus              --------------------------------------------------
nup98_tetraodo             --------------------------------------------------
nup98_danio                --------------------------------------------------
nup98_monosiga             PTTTGTCCEGQGTRMLGSLPEYVFSYNGTAVFVNLYTAASAHLPQTAGDV
nup98_giardia_g            --------------------------------------------------
nup98_arabidopsis          --------------------------------------------------
nup98_populus              --------------------------------------------------
nup98_rice                 --------------------------------------------------
Nup98_rice                 --------------------------------------------------
nup98_phytophthora         --------------------------------------------------
nup98_populus2             --------------------------------------------------
nup98_physcomitrella2      --------------------------------------------------
nup98_anopheles            FGTQNTTAQQGGLFSGAGAGTAAPAAGAFGTLGAQSTPSSFSFGTNTQTS
nup98_drosophila           --------------------------------------------------
nup98_naegleria            TGFGTTTNTGFGNTTTGGFGSTTSAFGNK----PATTSTGFSFGSQPTTG
nup98_celegans             --------------------------------------------------
nup98_tetrahymena          --------------------------------------------------
nup98_ciona                --------------------------------------------------
nup98_trichomonas          --------------------------------------------------
nup98_plasmodium           --------------------------------------------------
                                                                             

nup98_ecuni                --------------------------------------------------
nup98_dictyostelium        --------------------------------------------------
nup98_toxoplasma           --------------------------------------------------
nup98_theileria            --------------------------------------------------
nup98_Trypanosoma          --------------------------------------------------
nup98_leishmania           --------------------------------------------------
nup98_ehisto               --------------------------------------------------
nup98_ustilago             --------------------------------------------------
nup98_cryptococcus         --------------------------------------------------
nup98_debaryomyces         --------------------------------------------------
nup98_pichia               --------------------------------------------------
nup98_candida_a            --------------------------------------------------
nup98_yarrowia             --------------------------------------------------
nup98_spombe               --------------------------------------------------
nup116_Spar                --------------------------------------------------
nup116_Smik                --------------------------------------------------
nup116_Sbay                --------------------------------------------------
nup116_Skud                --------------------------------------------------
nup98_kluyveromyces        --------------------------------------------------
nup98_scerevisiae2         --------------------------------------------------
nup100_Spar                --------------------------------------------------
nup100_Smik                --------------------------------------------------
nup100_Skud                --------------------------------------------------
nup100_Sbay                --------------------------------------------------
nup116_Scas                --------------------------------------------------
nup98_candidaG             --------------------------------------------------
nup98_gibberella           --------------------------------------------------
nup98_neurospora           --------------------------------------------------
nup98_magnaporthe          --------------------------------------------------
nup98_aspergillus          --------------------------------------------------
nup98_chominis             --------------------------------------------------
nup98_c_parvum             --------------------------------------------------
nup98_volvox               --------------------------------------------------
nup98_chlamydomonas        --------------------------------------------------
nup98_thalassiosira        --------------------------------------------------
nup98_phaeodactylum        --------------------------------------------------
nup98_ostreococcus         --------------------------------------------------
nup98_cm                   --------------------------------------------------
nup98_rat                  --------------------------------------------------
nup98_scerevisiae          --------------------------------------------------
nup98_mus                  --------------------------------------------------
nup98_homo                 --------------------------------------------------
nup98_gallus               --------------------------------------------------
nup98_xenopus              --------------------------------------------------
nup98_tetraodo             --------------------------------------------------
nup98_danio                --------------------------------------------------
nup98_monosiga             DIVIDTVFPYDSAANITIAAAGSGQLDVFVRIPSWQSGTVDVRVDGAVAA
nup98_giardia_g            --------------------------------------------------
nup98_arabidopsis          --------------------------------------------------
nup98_populus              --------------------------------------------------
nup98_rice                 --------------------------------------------------
Nup98_rice                 --------------------------------------------------
nup98_phytophthora         --------------------------------------------------
nup98_populus2             --------------------------------------------------
nup98_physcomitrella2      --------------------------------------------------
nup98_anopheles            AAGSTLFGAKPANTFGTLGGTTFGQSATSSAATFGLGTNTNAAAGNSFFG
nup98_drosophila           --------------------------------------------------
nup98_naegleria            TTGGLGFGSQPTTGTANTG-FAFGSSNTGTANTTTGFGASQPSSGFNFGG
nup98_celegans             --------------------------------------------------
nup98_tetrahymena          --------------------------------------------------
nup98_ciona                --------------------------------------------------
nup98_trichomonas          --------------------------------------------------
nup98_plasmodium           --------------------------------------------------
                                                                             

nup98_ecuni                --------------------------------------------------
nup98_dictyostelium        --------------------------------------------------
nup98_toxoplasma           --------------------------------------------------
nup98_theileria            --------------------------------------------------
nup98_Trypanosoma          --------------------------------------------------
nup98_leishmania           --------------------------------------------------
nup98_ehisto               --------------------------------------------------
nup98_ustilago             --------------------------------------------------
nup98_cryptococcus         --------------------------------------------------
nup98_debaryomyces         --------------------------------------------------
nup98_pichia               --------------------------------------------------
nup98_candida_a            --------------------------------------------------
nup98_yarrowia             --------------------------------------------------
nup98_spombe               --------------------------------------------------
nup116_Spar                --------------------------------------------------
nup116_Smik                --------------------------------------------------
nup116_Sbay                --------------------------------------------------
nup116_Skud                --------------------------------------------------
nup98_kluyveromyces        --------------------------------------------------
nup98_scerevisiae2         --------------------------------------------------
nup100_Spar                --------------------------------------------------
nup100_Smik                --------------------------------------------------
nup100_Skud                --------------------------------------------------
nup100_Sbay                --------------------------------------------------
nup116_Scas                --------------------------------------------------
nup98_candidaG             --------------------------------------------------
nup98_gibberella           --------------------------------------------------
nup98_neurospora           --------------------------------------------------
nup98_magnaporthe          --------------------------------------------------
nup98_aspergillus          --------------------------------------------------
nup98_chominis             --------------------------------------------------
nup98_c_parvum             --------------------------------------------------
nup98_volvox               --------------------------------------------------
nup98_chlamydomonas        --------------------------------------------------
nup98_thalassiosira        --------------------------------------------------
nup98_phaeodactylum        --------------------------------------------------
nup98_ostreococcus         --------------------------------------------------
nup98_cm                   --------------------------------------------------
nup98_rat                  --------------------------------------------------
nup98_scerevisiae          --------------------------------------------------
nup98_mus                  --------------------------------------------------
nup98_homo                 --------------------------------------------------
nup98_gallus               --------------------------------------------------
nup98_xenopus              --------------------------------------------------
nup98_tetraodo             --------------------------------------------------
nup98_danio                --------------------------------------------------
nup98_monosiga             HGTPGTFVHLSVTRGTTSHVVELNLQAALTSHLYTGLTQVNGTRRYGVLH
nup98_giardia_g            --------------------------------------------------
nup98_arabidopsis          --------------------------------------------------
nup98_populus              --------------------------------------------------
nup98_rice                 --------------------------------------------------
Nup98_rice                 --------------------------------------------------
nup98_phytophthora         --------------------------------------------------
nup98_populus2             --------------------------------------------------
nup98_physcomitrella2      --------------------------------------------------
nup98_anopheles            NTFNKPAATTFGLGTNTAAGLTFGTGTSSLFGNTAAKPGGLGTGTSLFGN
nup98_drosophila           --------------------------------------------------
nup98_naegleria            GSTTLAPIGGTTNTGTTGSGFNFGGSTQPTTG-----ATNTGSGFNFGGS
nup98_celegans             --------------------------------------------------
nup98_tetrahymena          --------------------------------------------------
nup98_ciona                --------------------------------------------------
nup98_trichomonas          --------------------------------------------------
nup98_plasmodium           --------------------------------------------------
                                                                             

nup98_ecuni                --------------------------------------------------
nup98_dictyostelium        --------------------------------------------------
nup98_toxoplasma           --------------------------------------------------
nup98_theileria            --------------------------------------------------
nup98_Trypanosoma          --------------------------------------------------
nup98_leishmania           --------------------------------------------------
nup98_ehisto               --------------------------------------------------
nup98_ustilago             --------------------------------------------------
nup98_cryptococcus         --------------------------------------------------
nup98_debaryomyces         --------------------------------------------------
nup98_pichia               --------------------------------------------------
nup98_candida_a            --------------------------------------------------
nup98_yarrowia             --------------------------------------------------
nup98_spombe               --------------------------------------------------
nup116_Spar                --------------------------------------------------
nup116_Smik                --------------------------------------------------
nup116_Sbay                --------------------------------------------------
nup116_Skud                --------------------------------------------------
nup98_kluyveromyces        --------------------------------------------------
nup98_scerevisiae2         --------------------------------------------------
nup100_Spar                --------------------------------------------------
nup100_Smik                --------------------------------------------------
nup100_Skud                --------------------------------------------------
nup100_Sbay                --------------------------------------------------
nup116_Scas                --------------------------------------------------
nup98_candidaG             --------------------------------------------------
nup98_gibberella           --------------------------------------------------
nup98_neurospora           --------------------------------------------------
nup98_magnaporthe          --------------------------------------------------
nup98_aspergillus          --------------------------------------------------
nup98_chominis             --------------------------------------------------
nup98_c_parvum             --------------------------------------------------
nup98_volvox               --------------------------------------------------
nup98_chlamydomonas        --------------------------------------------------
nup98_thalassiosira        --------------------------------------------------
nup98_phaeodactylum        --------------------------------------------------
nup98_ostreococcus         --------------------------------------------------
nup98_cm                   --------------------------------------------------
nup98_rat                  --------------------------------------------------
nup98_scerevisiae          --------------------------------------------------
nup98_mus                  --------------------------------------------------
nup98_homo                 --------------------------------------------------
nup98_gallus               --------------------------------------------------
nup98_xenopus              --------------------------------------------------
nup98_tetraodo             --------------------------------------------------
nup98_danio                --------------------------------------------------
nup98_monosiga             GPILMAATGPVNVTTGVVDVALPAGAQVSDPASFLTRDVCPADGTTNGGF
nup98_giardia_g            --------------------------------------------------
nup98_arabidopsis          --------------------------------------------------
nup98_populus              --------------------------------------------------
nup98_rice                 --------------------------------------------------
Nup98_rice                 --------------------------------------------------
nup98_phytophthora         --------------------------------------------------
nup98_populus2             --------------------------------------------------
nup98_physcomitrella2      --------------------------------------------------
nup98_anopheles            TSTLGTGGAFGTMNMGTSFGAGTGTGGLGMSTLGGLGSMAQGAAGQQAVP
nup98_drosophila           --------------------------------------------------
nup98_naegleria            TQPAQTSSGFNFGTGTSGFGATTGTTTTAPSTGFNFGGGGLGATGPGTTT
nup98_celegans             --------------------------------------------------
nup98_tetrahymena          --------------------------------------------------
nup98_ciona                --------------------------------------------------
nup98_trichomonas          --------------------------------------------------
nup98_plasmodium           --------------------------------------------------
                                                                             

nup98_ecuni                --------------------------------------------------
nup98_dictyostelium        --------------------------------------------------
nup98_toxoplasma           --------------------------------------------------
nup98_theileria            --------------------------------------------------
nup98_Trypanosoma          --------------------------------------------------
nup98_leishmania           --------------------------------------------------
nup98_ehisto               --------------------------------------------------
nup98_ustilago             --------------------------------------------------
nup98_cryptococcus         --------------------------------------------------
nup98_debaryomyces         --------------------------------------------------
nup98_pichia               --------------------------------------------------
nup98_candida_a            --------------------------------------------------
nup98_yarrowia             --------------------------------------------------
nup98_spombe               --------------------------------------------------
nup116_Spar                --------------------------------------------------
nup116_Smik                --------------------------------------------------
nup116_Sbay                --------------------------------------------------
nup116_Skud                --------------------------------------------------
nup98_kluyveromyces        --------------------------------------------------
nup98_scerevisiae2         --------------------------------------------------
nup100_Spar                --------------------------------------------------
nup100_Smik                --------------------------------------------------
nup100_Skud                --------------------------------------------------
nup100_Sbay                --------------------------------------------------
nup116_Scas                --------------------------------------------------
nup98_candidaG             --------------------------------------------------
nup98_gibberella           --------------------------------------------------
nup98_neurospora           --------------------------------------------------
nup98_magnaporthe          --------------------------------------------------
nup98_aspergillus          --------------------------------------------------
nup98_chominis             --------------------------------------------------
nup98_c_parvum             --------------------------------------------------
nup98_volvox               --------------------------------------------------
nup98_chlamydomonas        --------------------------------------------------
nup98_thalassiosira        --------------------------------------------------
nup98_phaeodactylum        --------------------------------------------------
nup98_ostreococcus         --------------------------------------------------
nup98_cm                   --------------------------------------------------
nup98_rat                  --------------------------------------------------
nup98_scerevisiae          --------------------------------------------------
nup98_mus                  --------------------------------------------------
nup98_homo                 --------------------------------------------------
nup98_gallus               --------------------------------------------------
nup98_xenopus              --------------------------------------------------
nup98_tetraodo             --------------------------------------------------
nup98_danio                --------------------------------------------------
nup98_monosiga             VFENGTLFLECAHGGTIENVSFASFGNPTGTCGNYVVDPACHAPESVQVV
nup98_giardia_g            --------------------------------------------------
nup98_arabidopsis          --------------------------------------------------
nup98_populus              --------------------------------------------------
nup98_rice                 --------------------------------------------------
Nup98_rice                 --------------------------------------------------
nup98_phytophthora         --------------------------------------------------
nup98_populus2             --------------------------------------------------
nup98_physcomitrella2      --------------------------------------------------
nup98_anopheles            IHQQILAMATSPYGDNPIFKGIKPLAGPSEDSLKPTNPSAQKAILEGSNY
nup98_drosophila           ----------------------------NLEKVRQHN--IQTGMDQGS--
nup98_naegleria            GSGFNFGTTGG---------NTTGSSGFNFGGTTTQPLGGTSGFNFGGPT
nup98_celegans             --------------------------------------------------
nup98_tetrahymena          --------------------------------------------------
nup98_ciona                --------------------------------------------------
nup98_trichomonas          --------------------------------------------------
nup98_plasmodium           ----------------------------------MHLQENNNVNKLFPDD
                                                                             

nup98_ecuni                --------------------------------------------------
nup98_dictyostelium        -------------------------------------MFGGQFGSFGAKP
nup98_toxoplasma           --------------------------------------------------
nup98_theileria            --------------------------------------------------
nup98_Trypanosoma          --------------------------------------------------
nup98_leishmania           --------------------------------------------------
nup98_ehisto               --------------------------------------------------
nup98_ustilago             ---------MFGSSGFGGFGQQNNQQQQQQQQQQQQQPAGGLFGQTQQPT
nup98_cryptococcus         --MPDNAVVMSAVQSSSGASSSHYSSGVTQTTATFFLLFNPFLPYLLPDI
nup98_debaryomyces         --------------------------------------------------
nup98_pichia               --------------------------------------------------
nup98_candida_a            -----------MRRAKCKEREKSREEKKNHNIRILHFNTNQLSLHSQSQL
nup98_yarrowia             --------------------------------------------------
nup98_spombe               ---------------MFGQNNSSGFGGGTGAFGQNNQQTGGLFGSNSNTP
nup116_Spar                --------------------------------------------------
nup116_Smik                --------------------------------------------------
nup116_Sbay                --------------------------------------------------
nup116_Skud                --------------------------------------------------
nup98_kluyveromyces        --------------------------------------------------
nup98_scerevisiae2         --------------------------------------------------
nup100_Spar                --------------------------------------------------
nup100_Smik                --------------------------------------------------
nup100_Skud                --------------------------------------------------
nup100_Sbay                --------------------------------------------------
nup116_Scas                --------------------------------------------------
nup98_candidaG             --------------------------------------------------
nup98_gibberella           --------------MSFGGGFGGFGQTNNNNAQPSGFG---GFGATNNTT
nup98_neurospora           --------------MSFFGG-GGFGQNTN---TGSGFGS-SGFGTNTGTT
nup98_magnaporthe          --------------MSFGSGGFGFGQSNTTQ-QPSAFGG-GAFGSSN--T
nup98_aspergillus          --------------MSFGGGFSGFGSNNQ---QSSGFGTGSGFGTSS---
nup98_chominis             ---------------------------------------------MLGGG
nup98_c_parvum             ---------------------------------------------MLGGG
nup98_volvox               --------------------------------------------------
nup98_chlamydomonas        --------------------------------------------------
nup98_thalassiosira        --------------------------------------------------
nup98_phaeodactylum        --------------------------------------------------
nup98_ostreococcus         --------------------------------------------------
nup98_cm                   --------------------------------------------------
nup98_rat                  --------------------------------------------------
nup98_scerevisiae          --------------------------------------------------
nup98_mus                  --------------------------------------------------
nup98_homo                 --------------------------------------------------
nup98_gallus               --------------------------------------------------
nup98_xenopus              --------------------------------------------------
nup98_tetraodo             --------------------------------------------------
nup98_danio                --------------------------------------------------
nup98_monosiga             TALCRGQSSCAIAASDALFGDPCVGMPKRLAVTVTGCAPAAPNSLDYVLT
nup98_giardia_g            --------------------------------------------------
nup98_arabidopsis          -----------------------------------MFGSSNNNPFGQSSI
nup98_populus              -----------------------------------MFGASN--PFGQSSN
nup98_rice                 --------------------------------------------------
Nup98_rice                 --------------------------------------------------
nup98_phytophthora         ----------------MSFGGFGNTSAPASGGFGGFGSSGTSGGFGGSAA
nup98_populus2             --------------------------------------------------
nup98_physcomitrella2      --------------------------------------------------
nup98_anopheles            QLKISSRSGSTDRVKVKPLGAAQLKKSIFEGLEEYDSTLEDSFTLKPNAK
nup98_drosophila           ---------------------------------PHNSTLNELVPRKP---
nup98_naegleria            GVGLGMTTGFGAQPTNTGYGVAPMALQDLNNLLADPFGTNPLFQLQKEAL
nup98_celegans             -------------------------------------------------M
nup98_tetrahymena          --------------------------------------------------
nup98_ciona                --------------------------------------------------
nup98_trichomonas          --------------------------------------------------
nup98_plasmodium           DEKNPFRIRNKKYNNMISLIDTQNYINTTQFKNVFIHNLNMHSNKKSKDK
                                                                             

nup98_ecuni                --------------------------------------------------
nup98_dictyostelium        AATASPFGAPSAAPTTSLFGSTAPSSGFGGFGSTAQTTQPTTGGFGGFGG
nup98_toxoplasma           --MFSSNTSSSLTGGGSLFGSSGGGGGL--FGGAGTQQQQGGSLFGGTGG
nup98_theileria            -----------------MFGNTNTSGSF--WNTNNQQNTNLSNTFSSLTN
nup98_Trypanosoma          -------------------MSAGFGGGFG---------QPAATGFGQQPT
nup98_leishmania           -------------------MNA-FGGGFN---------QNKPGGFGQQAQ
nup98_ehisto               --------------------MLSFNKPLS---------QQSNGFMG----
nup98_ustilago             TPAQTGFGASTGFGSTGGFGAAQPAAQTGGGLFGQQPSQAQNPSFGGFGA
nup98_cryptococcus         SPAEEEAATRKSWYSQQHLATMFGSTSAWGQNNQNQQQQQGGGLFGGGGG
nup98_debaryomyces         ---MFG------------------------------ASNATSSPFGASNN
nup98_pichia               ---LFG------------------------------SSNTAGSPFGGSG-
nup98_candida_a            NIEMFGGGASSGFGGFGSSTTTNNSPFGGGAGAGAATTNTGASPFGSTNT
nup98_yarrowia             ---MFG---------------------------------SSNTTFGGGS-
nup98_spombe               GNTLFG------------------------------SQNTSTTGFGQNTT
nup116_Spar                ------------------------------------MFGVSRGAFPSATT
nup116_Smik                ------------------------------------MFGVSRGAFPSATT
nup116_Sbay                ------------------------------------MFGVSRGAFPSATT
nup116_Skud                ------------------------------------MFGVSRGAFPNTTK
nup98_kluyveromyces        ------------------------------------MFGASRPAFGQTST
nup98_scerevisiae2         ------------------------------------MFGNNRPMFGGSNL
nup100_Spar                ------------------------------------MFGNNRPMFGGSNL
nup100_Smik                ------------------------------------MFGNNRPMFGGSNL
nup100_Skud                ------------------------------------MFGNNKPMFGGSNL
nup100_Sbay                ------------------------------------MFGNNRPMFGGSNL
nup116_Scas                ------------------------------------MFGSTRPMFGG---
nup98_candidaG             -------------------------------------MNSNTNAFGANSN
nup98_gibberella           TPGFGATNTG-GGFGQSNTTSGGLFGGGNNNTTAGSFGS-TTGGFGATNT
nup98_neurospora           GTGFGAATTGFGAPAQTGTTGGGLFGSGTTGTTGGGFGTNTAGGFG---T
nup98_magnaporthe          GSAFGQNNNTTFGANNTN-TGGGLFGGG--AASTGGFGS-TGSAFGSNNT
nup98_aspergillus          GGGFGSTSSPFGGSNTTS--GGGLFGNAS-----SSFGSGGGFGTNTQNS
nup98_chominis             GFGSNQNQQSSGGLFGTSSSFGVGIGQQGVSQSINTVQPASTGLFNSSTS
nup98_c_parvum             GFGSNQNQQSSGGLFGTSNSFGVGIGQQGVSQNINTVQPASTGLFNSSTS
nup98_volvox               --------------------------------------------------
nup98_chlamydomonas        --------------------------------------------------
nup98_thalassiosira        -----------------------------------MFG-APSTPFGAPAP
nup98_phaeodactylum        -----------------------------------MFGQQPNTPFGGGGF
nup98_ostreococcus         --------------------------MAFGGFGGFGAAQQPPSPFGAAQQ
nup98_cm                   --------------------------MFGRNASTQPSNNQLAGAFGANPP
nup98_rat                  -----------------------------------MFNKSFGTPFGG---
nup98_scerevisiae          -----------------------------------MFNKSFGTPFGG---
nup98_mus                  -----------------------------------MFNKSFGTPFGGS--
nup98_homo                 -----------------------------------MFNKSFGTPFGGG--
nup98_gallus               -----------------------------------MFNKSFGTPFGG---
nup98_xenopus              -----------------------------------MFNKTFGSPFGTG--
nup98_tetraodo             -----------------------------------MFNNSFGTPFGGG--
nup98_danio                -----------------------------------MFNKSFGAPFGGG--
nup98_monosiga             ENPAHVVWLLSLCLCLCLCLCLSVSVSLSLSLSLSVSERGLATMFGQAGK
nup98_giardia_g            --------------------------------------------------
nup98_arabidopsis          SSPFGTQTHSLFG------------------QTNNNASNNPFATKPFGT-
nup98_populus              S-PFGT-TQPAFG------------------QTSN-ASNNPFAPKPFGSP
nup98_rice                 --------------------------------------------------
Nup98_rice                 --------------------------------------------------
nup98_phytophthora         ASPFGGGATTGGF------------------ASGTSAFGAGVVKPAFGGF
nup98_populus2             --------------------------------------------------
nup98_physcomitrella2      --------------------------------------------------
nup98_anopheles            RLIIKPRTSKSMIIIPESGGGGGREGGQYNLSGASNTSIESFRNQIPTHP
nup98_drosophila           --------------------------------------LDTYR------P
nup98_naegleria            EQSYAQEEESS------------------VISKSIQKTSTQVRPRTFKKS
nup98_celegans             FGQNKSFGSSSFGSSSGSGLFGQNNQNKGLFGQNANQQTTSSSLFGNAQK
nup98_tetrahymena          ---------------------MFGNTGGGGLFGNTQTQQTGGGLFGQPQQ
nup98_ciona                --------------------------------------------------
nup98_trichomonas          ------------------------------------MSSEGDPSKPTTPN
nup98_plasmodium           HKIVKHYKTLHLLDMLYEIVKTKGNSSLDLLNLKCLSLEILCSSFVKNSS
                                                                             

nup98_ecuni                --------------------------------------------------
nup98_dictyostelium        FGG---------ATTTQQPAASPFGGGGTGGSGLFGSSAQTTTQQP----
nup98_toxoplasma           FM----------SQPQQQTQGRLFGNAGTTGMSLFGQQQTTQPQS-----
nup98_theileria            TD----------QKPNYSFGSFGLNNTSTTQSANLQNSSFMNSGT-----
nup98_Trypanosoma          GG------------FGQAPQGGAFGQVAPAATGFGQPSQSAVTGG-----
nup98_leishmania           ------------------PAQAAFGQQAQAG-GFGQQP-PQQVGG-----
nup98_ehisto               -----------------------FGQNNQQS-GFGNNT--QQINS-----
nup98_ustilago             SNNNA-------------STTGAFGARPAGATGFGG--------------
nup98_cryptococcus         GTFGQ-------------QNTGGFGQ-SGTATGFGQP-------------
nup98_debaryomyces         NAN----------------STSAFGAPSAMG-------------------
nup98_pichia               -------------------ATSTFGTGTGTN-------------------
nup98_candida_a            NTTGGGIFGSNANSSTGFGSSNAFGASSNTNTTPAFGGNTGGGLFGSTAN
nup98_yarrowia             ----------------------SFGNNNNSSG------------------
nup98_spombe               QPLFG-----------SNTNGGLFGNRNNTTTTGGTG-------------
nup116_Spar                QP--------------FGSTGSSFGAQQQQQQ--PVANNS----------
nup116_Smik                QP--------------FGSTGSSFGTQQQQQ---PVANSS----------
nup116_Sbay                QP--------------FGSAASSFGAQQQQQQQQPAATTS----------
nup116_Skud                QP--------------FGSAPSSFGTQQQQQQ--PVAGAS----------
nup98_kluyveromyces        SP--------------FGQQTQSTTNAFGQQH--SGTTNN----------
nup98_scerevisiae2         S---------------FGSNTSSFGGQQSQQPNSLFGN------------
nup100_Spar                S---------------FGSNTSSFSGQQSQQPNSLFGN------------
nup100_Smik                S---------------FGSNTSSFGGQQSQQPNSLFGN------------
nup100_Skud                S---------------FGSNTSSFGGQQPQQAGAIFGN------------
nup100_Sbay                S---------------FGSNTSSFGAQQPQQPSSVFGASNSS--------
nup116_Scas                -----------------ANTSQPFGGGSTG--SSTFGA------------
nup98_candidaG             AF--------------GTSTQTGFGNNTSNAFNTGANTGLN---------
nup98_gibberella           AGGFGA--------------KPAFGSTTGTTGGGLFGSAA----------
nup98_neurospora           GGGFGA--------------KPAFGSTPATTGGGLFGSST----------
nup98_magnaporthe          TSAFGAN----------NANKTAFGST-GTTGGGLFGASS----------
nup98_aspergillus          GSAFGTQ----------NRPTTGFGST--TSGGGLFGSNN----------
nup98_chominis             LFG-------------GNASPGLFGSTGSSNSGFGNTGQS----------
nup98_c_parvum             LFG-------------GNASPGLFGSTGSSNSGFGNTGQS----------
nup98_volvox               --------------------------------------------------
nup98_chlamydomonas        --M---------------QTPGAFGATAQSAPAFGA--------------
nup98_thalassiosira        SGF---------------GQAPAFGA-APAAPSAFG--------------
nup98_phaeodactylum        GQQ---------------NPTSGFGAPAPATGGLFG--------------
nup98_ostreococcus         PHS---------------GAFGATGARPATTGAFGGGFGGQGAASG----
nup98_cm                   TQT---------------PTQSLFSTQSQPGTQTALSQAGG---------
nup98_rat                  --------------------TGGFGTTSTFGQNTGFGTTSGGAFG-----
nup98_scerevisiae          --------------------TGGFGTTSTFGQNTGFGTTSGGAFG-----
nup98_mus                  --------------------TGGFGTTSTFGQNTGFGTTSGGAFG-----
nup98_homo                 --------------------TGGFGTTSTFGQNTGFGTTSGGAFG-----
nup98_gallus               --------------------NTGFGTTSTFGQNAGFGTTGGGAFG-----
nup98_xenopus              --------------------NGAFGATSTFGQTTGFGTTPAAAFG-----
nup98_tetraodo             --------------------SSGFGTSSTFGQQS----------------
nup98_danio                --------------------TGGFGTSSTFGQPNSGFGATPGGFG-----
nup98_monosiga             LLCLPAA--------ARNVHARCLGAMRSSGGKTGFGGGGFGGGA-----
nup98_giardia_g            --------------------------------------------------
nup98_arabidopsis          STPFGAQ-----------TGSSMFGGTSTGVFGA----------------
nup98_populus              TTPFGAQ-----------TGSSIFGGTSTGMFGT----------------
nup98_rice                 ---MTCD-----------TTIRKFAGSSL---------------------
Nup98_rice                 ---SHTG-----------KQSSPTGGHPD---------------------
nup98_phytophthora         GAPAPATGGGFGSQQTTTTGFGGFGTSAAPSTGF----------------
nup98_populus2             --------------------------------------------------
nup98_physcomitrella2      --------------------------------------------------
nup98_anopheles            SDSVAAGKNQPQGSTDSSRRVSWLQSNVLDKVRQQQQQQQQGGNPRLSES
nup98_drosophila           SSTVRLS-------------VSTIPENPFE--------------------
nup98_naegleria            SNSTLVDRMSLIASDTEPVTLDLLDSNSFTSKEN----------------
nup98_celegans             PAG------------------SLFGNTTNNTSNLFGSPQTQSNQS-----
nup98_tetrahymena          TQFGQTG----------ATGGGLFGGATNTFGGGGGGGLFG---------
nup98_ciona                --------------------------------------------------
nup98_trichomonas          S-------------------GDQLPNQNTAEVDADGN-------------
nup98_plasmodium           SALSVLCIITNIFPDLFLDVVKQFKDQNDQLKKKLDFLDKEASIE-----
                                                                             

nup98_ecuni                --------------------------------------------------
nup98_dictyostelium        -------------GASPFGGGFGTTTTTTTQQPGASPFGG------TGGG
nup98_toxoplasma           ------------------GGLFGSSTTTNSGLFGSAPQQQ------TG-G
nup98_theileria            ------------------NSLFGSNQPS---LFGQSSTMG------GS-T
nup98_Trypanosoma          ---------------------FGQTNTGGFGQPAA--TGF------GQPA
nup98_leishmania           ---------------------FGQQ-TGGFGQPAQPQSGF------GQAG
nup98_ehisto               ---------------------FGTF--SGFGSSQTQNNGF------GQQS
nup98_ustilago             ---------------FGAPANNTSTSSFTFGSTPNQQQQQ--QPAAGGFG
nup98_cryptococcus         ------------TQNTGGVFGGGATTNTGFGGFGASNQQQ--QPQQ----
nup98_debaryomyces         --------------------------TSAFGASNAAG------AGAGAGG
nup98_pichia               --------------------------STSFGASNAA-----------AGG
nup98_candida_a            GTGSSP------FGQQQQQQQQPQQTTSAFGSSNNSGSVF--GSSATGGG
nup98_yarrowia             --------------------------GGLFGNTNNAS---------SGGG
nup98_spombe               ------------FGMSSGTGMFGQSNTPAFGGTNNATN-------PSGGG
nup116_Spar                --------------TFGLGQQTNATQAPAFGSFGN----------QTSNS
nup116_Smik                --------------TFALGQQANTTQAPAFGNFGN----------QTSKS
nup116_Sbay                --------------TFALGQQANTSQAPAFGNFGN----------QTSNS
nup116_Skud                --------------AFGLAQQANPSQAPAFGNFGN----------QTSNS
nup98_kluyveromyces        --------------LFGS-SSANNAQS-GFGGFGTGGANT--NPTQTINS
nup98_scerevisiae2         --------------SNNNNNSTSNNAQSGFGGFTSAAG-------SNSNS
nup100_Spar                --------------SNNNNNSTSNNAQSGFGGFTSTAS-------SNNNS
nup100_Smik                --------------NNNSNNTTSNNAQSGFGGFNSNTS-------NNNNS
nup100_Skud                --------------NNNNNNATNNNAQSGFGGFSSTAR-------STSNS
nup100_Sbay                -------------SNNSNNNVPNNNAQSGFGGFSSTAG-------SNNSS
nup116_Scas                ----------------NNNQQQQSNASSGFGGFGATN--------NNANS
nup98_candidaG             ---------------AGGGLFGSQNTQGNTGNAFNQGN-------TAQNS
nup98_gibberella           ----------------TNTTATTGTGFGGFGNTANNTATTSAFGGNTGGG
nup98_neurospora           ----------------TATTGTGGFGSTGFG--SNTATTGTGFG--SGGG
nup98_magnaporthe          ----------------NTTAAPSAFG--GFGSSTTAAPATSAFG--GGTS
nup98_aspergillus          ----------------AGASTGGGFG--GFGSTSTSGFGSSNTG----TS
nup98_chominis             -------------------SVFGQSSNGLFGQSMSTFGGNQ-QISSTQPT
nup98_c_parvum             -------------------SVFGQSSNGLFGQSMSTFGGNQ-QISSTQPT
nup98_volvox               --------------------------------------------------
nup98_chlamydomonas        ----------------------GLGTAPSFGTTLNPT-----------PG
nup98_thalassiosira        ----------------------QPSG---FGAAPQPASTFG----QATS-
nup98_phaeodactylum        ----------------------SPAGAPAFGQAPAPA--FG----QAPAP
nup98_ostreococcus         --------------GFGSAIGGAGSGAPGAARAVADACKFW----NRGSC
nup98_cm                   --------------------WPAAQPGPNTGSASMSPFGGN----ANTSS
nup98_rat                  ----------------TSAFGSSSNTGGLFGNSQTKP-----------GG
nup98_scerevisiae          ----------------TSAFGSSSNTGGLFGNSQTKP-----------GG
nup98_mus                  ----------------TSAFGSSNNTGGLFGNSQTKP-----------GG
nup98_homo                 ----------------TSAFGSSNNTGGLFGNSQTKP-----------GG
nup98_gallus               ----------------TSAFGANNNTGGLFGNTQAKP-----------GG
nup98_xenopus              ----------------SAGFGTNTTTGGLFGNTQTKP-----------GS
nup98_tetraodo             -------------------------------------------------G
nup98_danio                ----------------SSAFGTTNNTGGLFGNTQNKP-----------GG
nup98_monosiga             ----------------TGGFGAPAGTAGGFGAGGASQGFGG------GAG
nup98_giardia_g            --------------------------------------------------
nup98_arabidopsis          ------------------PQTSS-----PFGASPQAFG-SSTQAFGASST
nup98_populus              ------------------PQTSSFSATNAFGSSTPAFGASSTPAFGASST
nup98_rice                 ----------------------------------------------FGQK
Nup98_rice                 ----------------------------------------------DQSG
nup98_phytophthora         ------------------GAAANPATTSGFGTTSTFGGGATTGGFGSSGT
nup98_populus2             --------------------MASPSLLPVAGSSNEIPSIRSNLSFGTSCE
nup98_physcomitrella2      --------------------------------------------------
nup98_anopheles            VLDNTIKEFAVSSSTMRAERASSMTKGAGKDSASSTSPVLGNQTVNDSFS
nup98_drosophila           ------------------DQSSTIARRETFTSQQANESVLSNRSNEAEDS
nup98_naegleria            ----------------VKELTISSAVFDKRSSQQLNQPRSTGTTIERDDS
nup98_celegans             ----------------SLFGAQSNANRSLFGASTTTTQ--------NSSS
nup98_tetrahymena          -----------------GNNNQQTNPTAGGGIFGQGTTGLGGAPAQTGGG
nup98_ciona                --------------------------------------------------
nup98_trichomonas          ----------------------PKSPEVPFKAEVTELKPGTLQPQNQKAS
nup98_plasmodium           --------------NPKYKKIEQLTNNLSVPKINLKVIIIFMKCVNFLIY
                                                                             

nup98_ecuni                --------------------------------------------------
nup98_dictyostelium        LFGSSAQTTTQQQGASPFGGFGGATTTQPSLLSGATGGF---GGFGGSTT
nup98_toxoplasma           LFGSSGLSQPQQ---TPSGGGLFGSTNTSTLGSSITG-----GGLFGQQP
nup98_theileria            LFGNTGQSNTFF---GSNMN--NTSQQLGSSNSNVFG-----SSLFGSDN
nup98_Trypanosoma          QGAVTGGFGQTN-----TGGFG-QPAATG----------------FGQPA
nup98_leishmania           MSQAAGGFGQAQQ--QPVAGFGQQPQVSG----------------FGQQA
nup98_ehisto               LFKSTS----QQQ--NGFTGFGQQTQNTG----------------LGFGN
nup98_ustilago             SSTFGSTNPATGGLFGVQQQQQPAAGGFGAT---------------TGAF
nup98_cryptococcus         SNAFGAARPAFGASGSTFGQNTTGGGLFGSS---------------NTAN
nup98_debaryomyces         LFGS-ANKSTFGGG-FGTPTNNNTS-PFGAS--------------TTSGF
nup98_pichia               IFGG-ANKSGFGAS-TGAFGSGGTS-PFGAT--------------SGTGF
nup98_candida_a            LFGSKPATSTFGG--FGSTTANASS-PFGAS--------------TTNAF
nup98_yarrowia             MFGAKPATSTFGGGGFGASNTNTSTNAFGAA--------------SSSPF
nup98_spombe               LFGSNTANNNANTGTSFSFGSNAGSTGFGSQGTGGGLFGSSTTPATTNAF
nup116_Spar                PFGMSGST-------------AVNGTPFGQS--------------QLGTN
nup116_Smik                PFGMSGST-------------AANGTPFGQA--------------QLGSN
nup116_Sbay                PFGMSGST-------------AASTAPFGQA--------------QLGSN
nup116_Skud                PFGMSGTA-------------AASSTPFGQG--------------QLGAN
nup98_kluyveromyces        PFGMSQQQ-------------NTTTSPFGGA--------------AAGAA
nup98_scerevisiae2         LFGNNN---------------TQNNGAFGQS--------------MGATQ
nup100_Spar                LFGNNNS--------------AQNNGTFGQS--------------VGTAQ
nup100_Smik                LFGNNT---------------AQNNGGFGQT--------------MGSAQ
nup100_Skud                LFGNNNS--------------AQNNGAFGQS--------------MGTTQ
nup100_Sbay                LFGNNNS--------------TQSNGAFGQS--------------MGTAQ
nup116_Scas                MFGNNNQNR-----------PTSTGGLFGGG--------------QQQQQ
nup98_candidaG             PFGAAGGS--------------NNTPGFGIN--------------SNQPQ
nup98_gibberella           MFGGN-TANKTG--FGAAAT--TGGSLFGGGGTTT--------TNPSTGF
nup98_neurospora           LFGANKPATTTG--FGAPAT--TGG--FGATNTTG--------GSLFGGG
nup98_magnaporthe          LFGASKPATTTGG-FGSGTTGATGGSLFGGGSTTG--------GAFGSTT
nup98_aspergillus          LFGSKPAGGGFG---------STTGTGTGTGFGTG--------TGFGSSS
nup98_chominis             MFGSSS--------------------------------------------
nup98_c_parvum             MFGSSSSSTIGSSSGFFNSSSANNSGGFGSFQNSFGTSG-----GFGSQS
nup98_volvox               --------------------------------------------------
nup98_chlamydomonas        GFGATS------------------TPAFGAP-------------------
nup98_thalassiosira        GFGQQP------------------AASTGFG-------------------
nup98_phaeodactylum        AFGAPS------------------APAFGQA-------------------
nup98_ostreococcus         KFGARCNNKHCC----------SKCGSTAHR-------------------
nup98_cm                   TFGSSPFGSASF----------SGGLRPGVT-------------------
nup98_rat                  LFGTSSLSQPATS--------TSTGFGFGTSTG-------TSNSLFGTAN
nup98_scerevisiae          LFGTSSLSQPATS--------TSTGFGFGTSTG-------TSNSLFGTAN
nup98_mus                  LFGTSSFSQPATS--------TSTGFGFGTSTG-------TSNSLFGTAS
nup98_homo                 LFGTSSFSQPATS--------TSTGFGFGTSTG-------TANTLFGTAS
nup98_gallus               LFSSNAFNQPATSS-------TSTGFGFGTSTG-------TSSSLFGTTS
nup98_xenopus              LFGANTFNQPATSS-------ASSGFGFGASTG-------TTNSLFGSTN
nup98_tetraodo             LFGSSTFSQPATSS-------TSTGFGFGAASG-------TSTSLFGNSG
nup98_danio                LFGSSTFSQPVTSS-------TSSGFGFGATSG-------TSNSLFGSTN
nup98_monosiga             AFGAGGAGAGGFGA-------GATGGAFGAKPGGFG----GAGGGFGAQS
nup98_giardia_g            --------------------------------------------------
nup98_arabidopsis          PSFGSSNS------------PFGGTSTFGQKSFG--LSTPQSSPFGSTTQ
nup98_populus              PAFGASSSS-----------AFGGSSVFGQKPFGGFGSTAQASPFGSTNQ
nup98_rice                 PSFGGFGS-----------------------------SPSQSNAFGGTFQ
Nup98_rice                 RSKVCNSA-----------------------------AGLPSSGPGENQK
nup98_phytophthora         SAFGSSTPFGAKPAASSSPFGSTSAFSSGAGTTNAFGGGSTTGGFGTPTP
nup98_populus2             LDFEVETLNSEGQYKKRRTSLKSEPRCEDFRMVEALLPTLRSVDYYMEPC
nup98_physcomitrella2      ---------------------------EHGADIEALMPKLRHSDYFTDPK
nup98_anopheles            LTNRSFLNETSVGGGIGTELSTSVAAVVEDAEPHPTGIVLRRVGYYTIPS
nup98_drosophila           AANRSRLAIEAA------------AAEAADDESHPTGIVLRRVGYYTIPS
nup98_naegleria            QKTISSNAIRPKPQKGKGISLDIEQAPKETTVKPSYLPKLTKEGYYTKPS
nup98_celegans             LFGGNTAGNAGTSSIFGSSNNTSGGGLFGATGSAMTGTTVKFDPPIASDT
nup98_tetrahymena          LFGAPQNNQQGGG-------LFGGGTTTGGGMFGN----------QANTQ
nup98_ciona                --------------------------------------------------
nup98_trichomonas          PLGGKSASPFG----------ASTAKPFGSS-------------------
nup98_plasmodium           IIGIKRKFNMSLTKIWHFFNNIEKIKEIDAKMKSKKPMNSNSSTKTQNCA
                                                                             

nup98_ecuni                --------------------------------------------------
nup98_dictyostelium        SG-----------------TQLGGGGGATSGAFGGSS-SPFGGSGGATTS
nup98_toxoplasma           Q-------------------QTGGLFGSSTGTGTGAAATGTGALGQQQSG
nup98_theileria            K-------------------QTGSFYQTNTGQNQ----TGFGQITGNET-
nup98_Trypanosoma          QS-----------------AVTGGFGQTNTGGFG----------------
nup98_leishmania           TQ-----------------QAAG-FGQQ-AGGFGP---------------
nup98_ehisto               T-----------------------IGNSLTSGFGQ---------------
nup98_ustilago             G--------------------QPGAGAVPAQITQGTATVPYDPVREDLTP
nup98_cryptococcus         T--------------------GFGSNTSNTSGGGLFGAKPATSTFGSGAT
nup98_debaryomyces         GV-------------------GAGAGNVDPNVNNGTGGKPFTPYTEKDST
nup98_pichia               G--------------------GVG-GTVDSNTNNGTAVKPFAAVSEKDNT
nup98_candida_a            G----------------------GGASVDPNVNNGTAAKQFTPFTEKDSA
nup98_yarrowia             G----------------------SSSTPSPGQCPGTTLTPFQPFTDKDTA
nup98_spombe               G--------------------TSGFVSSNANAVNGTANPPYAVTSEKDPQ
nup116_Spar                N----NASGSIFGGMGNNTSLAAGSASVAPNSTAGTSIKPFTTFEEKDPT
nup116_Smik                N----NASGSIFGGMGNNTSLSAGSTSVAPNSTAGTSIKPFTTFEEKDPT
nup116_Sbay                S----NAPGSMFAGMGNNASLSAGSASAVPNSNAGTSVKPFTTYEEKDPT
nup116_Skud                N----NASGSIFGGMGNNTSLSASSASAVPNSTAGTGIKPFTTFEEKDPT
nup98_kluyveromyces        AGNSLSNPPSLFGGS-QSSGTATGVLSSGPPS--GTGIKPFQPYTEKDVS
nup98_scerevisiae2         N-------------------------------------SPFGSLNSSN--
nup100_Spar                N-------------------------------------SPFGSLNSSN--
nup100_Smik                N-------------------------------------SPFGSLNSSN--
nup100_Skud                N-------------------------------------SPFGSLNSSN--
nup100_Sbay                N-------------------------------------SPFGSLNSSN--
nup116_Scas                NN------------------------------------YPFGATNNAG--
nup98_candidaG             N-------------------------------VFGAQSSPFGNSKPVGST
nup98_gibberella           G--------------SGFGTANNNTIGGAAGDPPGTAITPFQAHTEKEPS
nup98_neurospora           GT------------TSAFGSANNPGIGTNVPDPPGTAIVPFAPFQEKE-A
nup98_magnaporthe          G--------------SAFGASNNPGIGTNIGDPPGTNTVAFQPTVEKELN
nup98_aspergillus          G--------------SGFGGAG-TAFQQGVPPSEGTGSTPFSPFTEKDTA
nup98_chominis             --------------------------------------------------
nup98_c_parvum             SQ-------SNPSSFFGQQNNSGLFGSMPIQTFGNTSASPFGGTMGTNSN
nup98_volvox               --------------------------------------------------
nup98_chlamydomonas        ----------------------------QSAAAFGGFG----------AS
nup98_thalassiosira        ----------------------------AAPSAFGQAPSAFG------QP
nup98_phaeodactylum        ----------------------------PAP-AFGSPAPAFGGGGFGQTP
nup98_ostreococcus         ----------------------------AVSCSMTPGVSGYRATRVMDKE
nup98_cm                   ----------------------------GAPGAAAGGGALSGSGSAWQAG
nup98_rat                  TGT--------------------SLFSSQNNAFAQNKPTGFGNFGTSTSS
nup98_scerevisiae          TGT--------------------SLFSSQNNAFAQNKPTGFGNFGTSTSS
nup98_mus                  TGT--------------------SLFSSQNNAFAQNKPTGFGNFGTSTSS
nup98_homo                 TGT--------------------SLFSSQNNAFAQNKPTGFGNFGTSTSS
nup98_gallus               TGG--------------------GLFSSQSNAFAQSKPAGFGNFGTSTSS
nup98_xenopus              TGS--------------------SLFSTPSNAFAQTKPASFGNFGTSTST
nup98_tetraodo             TGTT------------G------GLFSQQNNAFSANKPTSFGSFGTSTGT
nup98_danio                TGG-------------G------GLFSQQNNAFGANKPAAFGNFGTSTSS
nup98_monosiga             TAGG------------FGAQGMQGGFGAQAGGFGQGAAAGGGMFGANKPT
nup98_giardia_g            --------------------------------------------------
nup98_arabidopsis          QSQ-------------------PAFGNSTFGS-----STPFGASTTPAFG
nup98_populus              QSQ-------------------PAFGNSLFG------STPFGAPTQSAFG
nup98_rice                 QTQ-------------------PAFG-----------SSTFGASSTPAFG
Nup98_rice                 GNS-------------------SAGH-----------KTPKSPLAAPRCE
nup98_phytophthora         ASS-------------------GMFGGTTGGFGASAAKSPFGATSTATTG
nup98_populus2             LMD-------------------LAAGEVVDPG----YCSRVLDFTVGRFG
nup98_physcomitrella2      VQE-------------------LAALERADIG----YCRRVKDFVVGRKG
nup98_anopheles            LDE-------------------IAQLMDDEG------RCVVPNFTIGRKG
nup98_drosophila           LDD-------------------LRSYLAEDG------SCVVPNFTVGREG
nup98_naegleria            FEQ-------------------MKQMSQHDL-------QNCNGFTVGRKG
nup98_celegans             MMRN------------------GTTQNISTKHMCISAMNKYIDKSMDELR
nup98_tetrahymena          TGG-------------------GGLFGGPSQPTTQPPAFSLNNPTTGGGG
nup98_ciona                -------------------------------------MKWEQKLEQTTNK
nup98_trichomonas          -----------------------------AFGPKPAGSNPFGKQAGSNPF
nup98_plasmodium           FFDIFYN--------------FDDFFDEIDNEQNSEDAENCQNRNNNGQE
                                                                             

nup98_ecuni                --------------------------------------------------
nup98_dictyostelium        SPFGGGGGSFGATTQKQYGTPIPYQQTTIEGNTFVSISA-----------
nup98_toxoplasma           SLFGSSG--FGTNTGGFGTSTLGTAGQQTSGGLFGSQPQ-----------
nup98_theileria            -----------ADPKNFDGSTIVNVAYETNN---IPDEY-----------
nup98_Trypanosoma          -------------QPAQGGFGQTAAAAN--AFGQAGPS------------
nup98_leishmania           ------------QSQQQGGFGQAAAAPQTGAFGQQPPQQ-----------
nup98_ehisto               ------------NTTQQNSFG-----------------------------
nup98_ustilago             SEPIKDRKNWDVQQAITVMPAYGHHSIEELRLMDYQQG------------
nup98_cryptococcus         SNLFGAKPSTGFGASSNTQEVLKGPAELQTYRTDVPP-------------
nup98_debaryomyces         G-------T-NVFQNVSSMPEYKNFSFDELRLKDYEQN------------
nup98_pichia               G-------TLNVFQNICAMPEYKNFSFEELRLKDYEQN------------
nup98_candida_a            N-------MTNVFQNICCMPEYKNFSFEELRLKDYEQG------------
nup98_yarrowia             NGKM----MTNIYETITMMPQYRTWSQEELRLADYQQG------------
nup98_spombe               TN------GTSVFQSITCMPAYRSYSFEELRLQDYNQG------------
nup116_Spar                TGVTN------VFQSITCMPEYRNFSFEELRFQDYQ------------AG
nup116_Smik                TGVTN------VFQSITCMPEYRNFSFEELRFQDYQ------------AG
nup116_Sbay                TGVTN------VYQSITCMPEYRNFSFEELRFQDYQ------------AG
nup116_Skud                TGVAN------VFESITCMPEYRNFSFEELRFQDYQ------------AG
nup98_kluyveromyces        TGYPS------VFQSITCMPEYSLYSFEELRFQDYQ------------QN
nup98_scerevisiae2         ASNGN------TFGGSSSMGSFGGNTNNAF--------------------
nup100_Spar                TSNGN------TFGGSNSVGSFGGNTNNAFS-------------------
nup100_Smik                TNNGN------TFGGPNSISSFGGNTNNAFN-------------------
nup100_Skud                TSNVN------SFGGSNSMGSFGGNTNNAFNGSNNNINNN--------SN
nup100_Sbay                TGNAN------AFGGSNSMSSFGGN-NNAFNNSNNN--------------
nup116_Scas                TNTFG------MNNNANTNTGALGNTNANNN-------------------
nup98_candidaG             GLFGS------QPANTNNAFGNANSTNNAFG-------------------
nup98_gibberella           STAT------NSYQNVLFQDPYQKWSAEELRLTDYVQGRR--------HG
nup98_neurospora           NGSQ------VSFQNICFMDAYKKWSPEELRLVDYQQGRR--------FG
nup98_magnaporthe          NSAQQ-----NSFQNILFQDAYKKWSADELRLVDYNQGRR--------YG
nup98_aspergillus          SNVM------NHYQSISFMQPYNKYSFEELRLGDYNQGRR--------YG
nup98_chominis             --------------------------------------------------
nup98_c_parvum             IFGAKKG-----TNGITFQPVVDRDSDARIMSIVYQKDID--------QK
nup98_volvox               --------------------------------------------------
nup98_chlamydomonas        RSTTSNLFGAPAAAPSPFG---APAGAPAAGGFG----------------
nup98_thalassiosira        AASTG--FGSPSPAPAFG---MKPAQGLFGSAPS----------------
nup98_phaeodactylum        AAPTGGLFGQPSPAPAFGGGFGQPAPAPAPTYGG----------------
nup98_ostreococcus         LLTPGTSYAMVHSISAMPENLGKSAEEIRAAAYA----------------
nup98_cm                   TSGSQPLALGAAPSQGTGQVAFRPVPSSETTAHGTKQVLF--------DS
nup98_rat                  GGLFGTTNTTSNPFGNTSGSLFGPSSFTAAP-------------------
nup98_scerevisiae          GGLFGTTNTTSNPFGNTSGSLFGPSSFTAAP-------------------
nup98_mus                  GGLFGTTNTTSNPFGSTSGSLFGPSSFTAAP-------------------
nup98_homo                 GGLFGTTNTTSNPFGSTSGSLFGPSSFTAAP-------------------
nup98_gallus               GGLFGTTNTTSNPFGNPSGSLFGPTSFTATP-------------------
nup98_xenopus              GGLFGNTN-TANPFSGTSASLFGASTFSSAP-------------------
nup98_tetraodo             GGLFGSANTTSNPFGGTT-SLFGNSGFSATQQ------------------
nup98_danio                GGLFGTTNTASNPFGGTSGSLFGSSSFTAAP-------------------
nup98_monosiga             GG-FGGGATSTFGGGATAGGGFGAGRFGAGGMGQ----------------
nup98_giardia_g            --------------------------------------------------
nup98_arabidopsis          ASSTPAFGVSNTSGFGATN-TPGFGATNTTGFGG----------------
nup98_populus              ATSTPAFGATNTPPFGSTNTTQAFGAT-----------------------
nup98_rice                 ATTTPAFGT-----------------------------------------
Nup98_rice                 AIAESVLPR-----------------------------------------
nup98_phytophthora         GFSSQATGTSAFGGFGSHPAAAVAGGQAQVQVGTGQPTYQPTREMEPSGT
nup98_populus2             YGRVKFLGKTDVRR-LNLDQIV-KFNRHEVIVYED-------------EN
nup98_physcomitrella2      YGEIKFLGETDVRR-LDLENIV-QFNKCEVLVYMD-------------ET
nup98_anopheles            YGNVYFNEPIDVAG-LNLDEIV-HFRHKEVIIYPD-------------DE
nup98_drosophila           YGNVFFGKEMDVAG-LNLDEIV-HFRNKEIIIYPD-------------DE
nup98_naegleria            YGEVEFLGVTDLTKNLDLDKIIYEIETHHVEVYSSNVY---------TER
nup98_celegans             VEDYMANRKAPAAGTTTTGNNLFGGSNTTTNQTGGGLFGN---------N
nup98_tetrahymena          LFGQPANTMGGNNGGLFGGQTNSFGANNNMLGNNNRPQGAG---------
nup98_ciona                MGARFKDYRVDSGSWVFQVNHFSKYGLPESDAES----------------
nup98_trichomonas          GGSTSTGFGGKQLGSNPFAKAPGASSNPFAAKTS----------------
nup98_plasmodium           FNILNMGKSNNIGNKICIESDQEKNGKNIENNLQQGMN------------
                                                                             

nup98_ecuni                --------------------------------------------------
nup98_dictyostelium        ---MPQYNDRSFEELRFEDITHRKDIVYKTGGGSGGGNSLFGSTPTTQP-
nup98_toxoplasma           ---GGGLFGSNTSSFGAAGTSGTSAFGTSTFGGGAATGSVLGAGSLQQQQ
nup98_theileria            ---RWEYYRKNDPSLGGLGAGFANTTGTGLFGGTTGLGSATGTG------
nup98_Trypanosoma          ----GGFGQTN---TGGFGQ--QSNSGFGQAGRG--ATAGFGQP------
nup98_leishmania           ---MSGFGQQSQQQVGGFGL--QPATAMGGFGQQPQQAGGFGQQ------
nup98_ehisto               -----GFGQNNQQ-SNGFGS--FGKTGFNAFGNNNTQNTTFGGF------
nup98_ustilago             -RSKGNTGPGATAAPSTGFGFGATNTSTGAFGQPQQQSTGFGATPSTG--
nup98_cryptococcus         -PPPPSTGTANPIYYPTWQADPSTNTALGKEGPPHLFHSITAMLPYRG--
nup98_debaryomyces         -RKFGNANAPGATAPAGGFGASTTGG------FGFGAPNNNASSAFGS--
nup98_pichia               -RRYGSQNAAGAAG-------STTGG------FSFGASTNAPSSTSAF--
nup98_candida_a            -RRFPPAGATANAGFGGAAGTNATGGG-----FGFSGAATGAS-PFGS--
nup98_yarrowia             -KQYGTAGATATNTFGAANTASPFGSSSNTNNSPFGNSSTSGGNTFGG--
nup98_spombe               -RRFGNASSTNTTSAFGSTPAFGASTT------PFG--QNLSGTTNNA--
nup116_Spar                RKFGTGQNG-ASTTFSNP--QDSTNAGFGMMGNNNPTTSATTGG-LFG--
nup116_Smik                RKFGTGQNG-AGTTFSNP--QGTTNAGFGMMGNNNSNTSATTGG-LFG--
nup116_Sbay                RKFGTGQNA-SSTTFNNP--QATTNTGFGMMGNNNAST-ATTGG-LFG--
nup116_Skud                RKFFTGQNG-ASTTFSNP--QGTTNTGFGMMGNNNASTSASTGG-LFG--
nup98_kluyveromyces        RKFSTTAGGPTASAIASPFGQQQTNGTNNTFGLGNKNTISAGGATPFG--
nup98_scerevisiae2         -----NNNSNSTN---SPFGFNKPNTGGTLFGSQNNNSAGTSSLFGGQ--
nup100_Spar                ---NNNNNSNGTN---SSFGLNKPNTGGTLFGSQNNNSAGASSLFGGQ--
nup100_Smik                ---NNNNNNNNTNSTSSPFGLNKPSTGGSLFGSQNNNSGSNSSLFGGQ--
nup100_Skud                NNNNNNNNNSNNNSTNPPFGLNKPNTGGSLFHSQNNNSAGNSSLFGGQ--
nup100_Sbay                ---NNNVNSNSNNSTNSPFGLNKPTTGGSLFGSQNNNNASNSSLFGGQ--
nup116_Scas                ---------------ASPFGMNKPSTG--LFG-QNTASATN---------
nup98_candidaG             ---STNNMQNNSPFGTNSFGNNTSNTNTGLFGQQNTSGGGLFGN------
nup98_gibberella           NATG-GGAFGVSSGFG--GGFGANTNTTTTSGFGANTTANTGGGLFGSNT
nup98_neurospora           GQGG-TGAFGTSTFGS--TGFGANTG--TTGGFGSGTTTTGGGGLFGS--
nup98_magnaporthe          NGTG-TGAFGVNSSFGSGGGFGTNNN---TGGTGFGTTTT-GGGLFGNN-
nup98_aspergillus          NGSGQAGAFGTSAFGG-GSGFGTQQQ-----STGFGSTSTPFGAAATS--
nup98_chominis             --------------------------------------------------
nup98_c_parvum             KSVEELRWEDYQEKRGPANSLSSINTNFTTSTNSFGNSSFSNAGGFASNS
nup98_volvox               --------------------------------------------------
nup98_chlamydomonas        ----------GFGAAAPG--APTTGTRNVPYSKTKDPDAPAGQVT-----
nup98_thalassiosira        ----------AFGQPALGG-QQQTGTAAVPYQETS---KNDGSS------
nup98_phaeodactylum        ----------MFGQPAPTP-APGLFGAPAPQTNTSPFGGNPGGS------
nup98_ostreococcus         ----------SADQPATSAGGFGAPAATSPFGGTTGGGSAFGGASGGA--
nup98_cm                   IVFMSGFESKSFEELRFEDYQLGNRGQSGPGGSSAPSGTGGGSLFGNL--
nup98_rat                  --TGTTIKFNPPTGTDTMVKAGVSTNIS----TKHQCITAMKEYESKS--
nup98_scerevisiae          --TGTTIKFNPPTGTDTMVKAGVSTNIS----TKHQCITAMKEYESKS--
nup98_mus                  --TGTTIKFNPPTGTDTMVKAGVSTNIS----TKHQCITAMKEYESKS--
nup98_homo                 --TGTTIKFNPPTGTDTMVKAGVSTNIS----TKHQCITAMKEYESKS--
nup98_gallus               --TGTTIKFNPPTGTDSMVKSGVSTTIN----TKHQCITAMKEYESKS--
nup98_xenopus              --TGTTIKFNPQSGTDTMAKGGVTTNIS----TKHQCITAMKEYESKS--
nup98_tetraodo             --PGTTVKFNPPTGSDTMVKAGVTTSIN----TKHQCITAMKEYENKS--
nup98_danio                --PGTTIKFNPPTGSDTMVKGGVTTSIN----TKHQCITAMKEYENKS--
nup98_monosiga             --QVGGMGQQAASGTRAIPFKPRSSDSNKNGPLRYQCISAMQQYEHKS--
nup98_giardia_g            --------------------------------------------------
nup98_arabidopsis          SSTPGFG-ASSTPAFGSTNT-PAFGA-SSTPLFGS-SSSPAFGASPAP--
nup98_populus              STTPAFGSTSTTPAFGSTSTAPAFGAPSSAPAFGTPSTTPAFGSTATP--
nup98_rice                 ----------TTPAFGSTSP-------------------SLFGATSAP--
Nup98_rice                 ----------LYSADYYTVP-------------------SIVELAVGE--
nup98_phytophthora         GGTANYISISRMQAFAHKSTEELRYEDYLKRTNPAAAQAAATQNAPAPGA
nup98_populus2             AKPMVGQGLNKPAEVSLTLKLKLLDFNKGR--------INDVVEKLRE--
nup98_physcomitrella2      KKPPVGQGLNKAAEVTL-LNVKCIDKKTGQHY-VEGVEVEKFQKRLRK--
nup98_anopheles            SKPPVGSGLNRKAQITLDQVWPHDKTLHEPIKDPQRLALLDYEGKLRR--
nup98_drosophila           NKPPIGQGLNRDAQVTLDQVWPLDKTKHEAIKDPQRLLEMDWEGKLRR--
nup98_naegleria            TKPPVGTELNKPTIIKLFNVHPKNND------------YKQFERKLRK--
nup98_celegans             TQQKTGLFGSTSTASPFGANNNATTTGSGLFGSNANTSAASNSLFGSKPA
nup98_tetrahymena          -IFGGATTTAPTGNTGMFGGIGANNGGGGLFGMNNTNTNPTGGFGATN--
nup98_ciona                -----DDDVTKHKVIKSGDVIKNGDVIKNGDVIKNGDVIKGGEVIKGG--
nup98_trichomonas          ----SPFGAKLSGEKKDEKAEQAPAEEKKDAAPTTQTSPFKSGGSPGK--
nup98_plasmodium           --NNNTIGNNIKEINSNDFEDNENNDIYEKCLKKKLMISDDDKNVCKH--
                                                                             

nup98_ecuni                --------------------------------------------------
nup98_dictyostelium        -------------SSPFG----------------------AQTTTQTTGG
nup98_toxoplasma           PFQPHKTEEGLLMSICFGNLAEVSQDEERWRFYQQRGGGAMGASNTPGTG
nup98_theileria            ---------------LFG---------------------------STNTG
nup98_Trypanosoma          ------------------------------------------------GT
nup98_leishmania           ------------------------------------------------TG
nup98_ehisto               ------------------------------------------------GQ
nup98_ustilago             --------------------------------------------TTGGLF
nup98_cryptococcus         --------------------------------------------CSWEEL
nup98_debaryomyces         --------------------------------------------GATGAS
nup98_pichia               --------------------------------------------GSGGQT
nup98_candida_a            --------------------------------------------GTAGAA
nup98_yarrowia             --------------------------------------------GFGQNK
nup98_spombe               --------------------------------------------TPFGTS
nup116_Spar                --------------------------------------------QKPATG
nup116_Smik                --------------------------------------------QKPAAG
nup116_Sbay                --------------------------------------------QKPATG
nup116_Skud                --------------------------------------------QKPTTG
nup98_kluyveromyces        --------------------------------------------QQPANS
nup98_scerevisiae2         --------------------------------------------STSTTG
nup100_Spar                --------------------------------------------SATTTG
nup100_Smik                --------------------------------------------NSSTTG
nup100_Skud                --------------------------------------------NTNATG
nup100_Sbay                --------------------------------------------NTSTTG
nup116_Scas                --------------------------------------------NNTGSN
nup98_candidaG             --------------------------------------------NQNQTN
nup98_gibberella           AN-----------------------------------------NTTTPST
nup98_neurospora           -------------------------------------------GTTGTTG
nup98_magnaporthe          -------------------------------------------NTQTTTS
nup98_aspergillus          -----------------------------------------------APS
nup98_chominis             --------------------------------------------------
nup98_c_parvum             QG------------------------------------------PSISNS
nup98_volvox               --------------------------------------------------
nup98_chlamydomonas        -----------------------------------------FLMSISALS
nup98_thalassiosira        ------------------------------------------SIILQAIT
nup98_phaeodactylum        ------------------------------------------AFGAPAPS
nup98_ostreococcus         -----------------------------------------FGASATPAS
nup98_cm                   -----------------------------------------GSSSTTNTG
nup98_rat                  -------------------------------------------LEELRLE
nup98_scerevisiae          -------------------------------------------LEELRLE
nup98_mus                  -------------------------------------------LEELRLE
nup98_homo                 -------------------------------------------LEELRLE
nup98_gallus               -------------------------------------------LEELRLE
nup98_xenopus              -------------------------------------------LEELRLE
nup98_tetraodo             -------------------------------------------LEELRLE
nup98_danio                -------------------------------------------LEELRLG
nup98_monosiga             -------------------------------------------LEELRLE
nup98_giardia_g            --------------------------------------------------
nup98_arabidopsis          -------------------------------AFGSSGNAFGNN-TFSSGG
nup98_populus              -------------------------------GFGSTGTTFTSSPLFGTGG
nup98_rice                 -------------------------------AFGSSG--FGSS----GTP
Nup98_rice                 -------------------------------RDEPGY--CSHV----KGF
nup98_phytophthora         TTGGTG-------------------------AFGGFGAQPATSSAFGSTG
nup98_populus2             -------------------------------SMERQGAEFISFDPVIGEW
nup98_physcomitrella2      -------------------------------KTEEQGAEFLGYDGAKGEW
nup98_anopheles            -------------------------------VCDKHDTRFLEYRPDTGSW
nup98_drosophila           -------------------------------VCDKNDTRFIEYRPETGSW
nup98_naegleria            -------------------------------ANEKSGSRFIDY--ETGQW
nup98_celegans             TN-------------------------------------SLFGNNNTGGS
nup98_tetrahymena          -------------------------------------------PTAGGGG
nup98_ciona                --------------------------------------------EVIKNG
nup98_trichomonas          ----------------------------------------------FGGS
nup98_plasmodium           ----------------------------------------LIVLTNYIVQ
                                                                             

nup98_ecuni                --------------------MGALKMDQNNMNKFFN--------------
nup98_dictyostelium        LFGGQTTTSPF-GG----QTSATPGSSLFGSTQPTQQQTSGGLFGSV---
nup98_toxoplasma           LFGQQTTQQPS-GGLFGNSTGTTTSGGLFGSTP--ASTTGTGLLGST---
nup98_theileria            LFGSTTGLG---------STTSTTGTGLFGSTTGLGSTTGTGLFGSN---
nup98_Trypanosoma          GFG-----------------QPAT--GGFGQATSASPFGQAAAG------
nup98_leishmania           GFG-----------------QQSQQQGGFGQTP---PQQQSGFG------
nup98_ehisto               INN-----------------QQSNGFGGFGSFG------QTNQQ------
nup98_ustilago             GQPQQQQQPGG---LFGQQNNQQQSGGLFGAKPATTGFGASTSTGGL---
nup98_cryptococcus         RALDYQQ---------GRKEATPQQQNAFGASSAG-GFGQPASTG-----
nup98_debaryomyces         PF-----------------GATNNTATNTTANTGFGA-QTNNSL------
nup98_pichia               GF-----------------GAQPNTGSAFGSSGAFGAGQPSSSP------
nup98_candida_a            NP-----------------SGS-AFGSAFGST--FGNKPAGTSP------
nup98_yarrowia             PA-----------------TGGLFGSSNTNTGGGFGTSSTSGGFG-----
nup98_spombe               NA-----------------TNTTPGSGLFGGGSAFGSNTTNTGFG-----
nup116_Spar                MFGTG-------------SGG-FGSGATN-STGLFG---SSTN-------
nup116_Smik                MFGGG-------------SGGGFGPGASN-TTGLFG---SSTN-------
nup116_Sbay                MYGAG-------------SGGAYAPAAAN-TTGMFG---SSTS-------
nup116_Skud                MFGTS-------------SGGGFGSGAPN-ATGLFG---SSTN-------
nup98_kluyveromyces        PFGQQQPVNA----FSQPNNTPFGQPQQQQQTGMFG---QQQNNSPFGQN
nup98_scerevisiae2         TFGNT--------------GSSFGTGLNGNGSNIFG---AGNN-------
nup100_Spar                TFGNT--------------GSSFRTGLNSNGSNVFG---AGNN-------
nup100_Smik                TFGNT--------------GSSFGTGLNSNGSNMFG---AGNNP------
nup100_Skud                TFGNS--------------GTGFGTGLNNNATSMFG---AGNN-------
nup100_Sbay                TFGNT--------------GTSFGSGLN-NSSSMFG---AGNN-------
nup116_Scas                MFGQQ--------------SNAFGTQQNANPTNTFGQSKLGNTFG-----
nup98_candidaG             AFGGP-------------QNNNANNFTQNKPANAFGQPNTMNNAFG----
nup98_gibberella           GFGSTGFGAAA-NNNTATGGGLFGNTANKPAGGLFGGNTAQTNTTGGGLF
nup98_neurospora           GFGSSTTANTG-GFGSQTTGGLFGQQNKPATGGLFG-SSTTTPATGTGLF
nup98_magnaporthe          AFGSQ-PAATG-GFGSG-GGGLFGAQQNKPAGGLFGSSTTQPAAQTGGLF
nup98_aspergillus          AFGST--QTTG-GFGSGTSNPLFG--ASKPATSLFGGGASSGTTQPS---
nup98_chominis             --------------------------------------------------
nup98_c_parvum             IFGQPQSSFISSTTPQNSLFGSSGSSSGLGQTSILGQGLQNSQSNIG---
nup98_volvox               --------------------------------------------------
nup98_chlamydomonas        NYNPP-------------SAAK--SHEELRWEDYEAGVKNQSAGP-----
nup98_thalassiosira        AMPQY-------------EQKS--FEELRLEDYLAGNKGTQGQAP-----
nup98_phaeodactylum        GFGAP-------------TSSP--FGSTGTTGAFGANTTSSFGAP-----
nup98_ostreococcus         PFGAP-------------SGGA--FGASTSTPGGFGASAAPSAFG-----
nup98_cm                   LFGAA-------------KPSTGLTAPSGLFRSDAGTSGAASPFG-----
nup98_rat                  DYQAN-------------RKGPQNQVGAGTTTGLFGSSP-----------
nup98_scerevisiae          DYQAN-------------RKGPQNQVGAGTTTGLFGSSP-----------
nup98_mus                  DYQAN-------------RKGPQNQVGGGTTAGLFGSSP-----------
nup98_homo                 DYQAN-------------RKGPQNQVGAGTTTGLFGSSP-----------
nup98_gallus               DYMAN-------------RKGPSNPVGAGATTGLFGTST-----------
nup98_xenopus              DYQAN-------------RKGPQNPVGAPAGTGLFGTSA-----------
nup98_tetraodo             DYQAG-------------RKGPTN-PMAAGTGSLFGSAT-----------
nup98_danio                DYQAG-------------RKGPSNLPMAAGTGGLFGAAAP----------
nup98_monosiga             DYAAA-------------GKAPAMAGAAAGGFGAPASTAGGFGAGAG---
nup98_giardia_g            --------------------------------------------------
nup98_arabidopsis          AFGSSS-------------TPTFGASNTSAFGASSSPSFNFGSSPAF---
nup98_populus              AFGTSTTSGFG----ASTTTPAFGAPTTSAFGATSSPSFTFSSSPGF---
nup98_rice                 AFGASS-------------TPGFGASSSASFGTSTS-AFSFGSSPSF---
Nup98_rice                 TVGRHG-------------YGSVKFDGETDWRRLDI-GSIVEFNERE---
nup98_phytophthora         GFGSSQPSAFG-------ATSTAGGFGSSSFGSTSTSATTGGFGGFG---
nup98_populus2             KFLVCH-------------FSRFGLSGDDEEDITMDDAAEVQDPAEM---
nup98_physcomitrella2      RFRVKH-------------FSRYGLDFESDEEDGAEGPGEGAIVVAV---
nup98_anopheles            VFKVEH-------------FSKYGLSDSDDEETPPVDPKKVKIMPMA---
nup98_drosophila           VFRVKH-------------FSKYGLGDSDEEDELPTDPKKAKIATLE---
nup98_naegleria            TFKVEH-------------FTKYGIFDDEEEEEIIEDEEEKQEPFQV---
nup98_celegans             TFGQTTG-----------SSLFGNQQQQGASTSLFGQPQQQQPAGGS---
nup98_tetrahymena          LFGGGATTTG---------GGGLFGGGNTQGGGLLGTANTTAGGLLG---
nup98_ciona                DVIKN--------------GDIIKGGEVIKGGDVIRAGDDIKSYDVIN--
nup98_trichomonas          PFGSP---------------SKSPFGGASATTSPFGGPKQASPFG-----
nup98_plasmodium           NIFYNLINNFILKKIRDQKYEAEDFLDENIKLEIFTNKQENSMFKRRYN-
                                                                             

nup98_ecuni                --------------------SSFFAQTPQKD-------------------
nup98_dictyostelium        ------------QPTQQQAGGGLFGSMPSTGGSSLFG-------------
nup98_toxoplasma           ------------PQTNQQQSGGLFGTS-TTGGFGGGL-------------
nup98_theileria            ------------TGINTNTGTGLFGST-TTG-------------------
nup98_Trypanosoma          -----------------RGVGGGFGTA-----------------------
nup98_leishmania           -----------------QAAAGGFGAG-----------------------
nup98_ehisto               -----------------QNGFGSFGQT-----------------------
nup98_ustilago             FGQQ----QNQPQTASLFGQPQQQQQPSSSFSFGSQP-------------
nup98_cryptococcus         FGQQ----PATTGFGAKPAGAGLFGSSSPATGFGSTT-------------
nup98_debaryomyces         -------------FGS-SNTGSAFGAANNNTAFGGQ--------------
nup98_pichia               -------------FAAQSNTTSTFGQQQQSSPFGG---------------
nup98_candida_a            -------------FGAASTTGAFGGTNQNQSPFGS---------------
nup98_yarrowia             -------------SNTTSNTGGFGGFGQNNNATSN---------------
nup98_spombe               -------------SGTNNASGGLFGQNNNTTSTPSTG-------------
nup116_Spar                -LSG----NSAFGANKPATSGGLFGNTTNPTNNTN---STGLFGQQNSST
nup116_Smik                -LSG----NSAFGANKPAAPGGLFGNTTNSTNNTN---STGLFGQQNSNT
nup116_Sbay                -LAG----NSSFGANKPATSGGLFGSTANPTNNNN---STGLFGQQNANA
nup116_Skud                -LAG----NSAFGANKAATSGGLFGNTTNPTNNAN---STALFGQQNSNT
nup98_kluyveromyces        TASS----SSPFGLNKPATSGGLFGQNTTNNNSAFGQANNSLFGQQNQQQ
nup98_scerevisiae2         --------------SQSNTTGSLFGNQQSSAFG-----------------
nup100_Spar                --------------TQNNTTGGLFGNQQSSAFG-----------------
nup100_Smik                -----------TNNSTNNTAGGMFGNQQSSAFG-----------------
nup100_Skud                --------------SQNNAAGGMFSNQQSSTFG-----------------
nup100_Sbay                --------------QQSNTTGGMFGSQQPSAFG-----------------
nup116_Scas                -----------SQQQAGGATGGLFGQPNTTTGGGL---------------
nup98_candidaG             NNST----GGLFGSTGTSSTGGLFGQNASNSFGNN---------------
nup98_gibberella           GGGGNTGTTGGFG-ATNTTGTGFGQTNTNTAGGG----------------
nup98_neurospora           GSGG---TTGGFGSGTGTTTTGFGQN-TGTTGGG----------------
nup98_magnaporthe          GASN----TSAFGSNNNTTTSGAFGSSTTTTGGG----------------
nup98_aspergillus          ----------LFGTTTNNTSTGFGSSTGGGFGSGGS--------------
nup98_chominis             --------------------------------------------------
nup98_c_parvum             -------------NTQFVSNNGLFGASNNTNSFPLQS-------------
nup98_volvox               --------------------------------------------------
nup98_chlamydomonas        ---------------APAAAG-AFG-APAPGTTTG---------------
nup98_thalassiosira        ---------------VSTGFG-GFGAAPQPAPAPT---------------
nup98_phaeodactylum        ---------------APAAGG-LFG-QPAPAPAFG---------------
nup98_ostreococcus         ---------------APSGGG-AFGSSPTGG-------------------
nup98_cm                   ---------------ASAISGTTFGQQQNTSAGST---------------
nup98_rat                  --------------ATSS-ATGLFSSSTTNSAFSYGQN------------
nup98_scerevisiae          --------------ATSS-ATGLFSSSTTNSAFSYGQN------------
nup98_mus                  --------------ATSS-ATGLFSSSTTNSAFSYGQN------------
nup98_homo                 --------------ATSS-ATGLFSSSTTNSGFAYGQN------------
nup98_gallus               --------------ATSSTATGLFGSSTTNTGFSYGQN------------
nup98_xenopus              --------------ATSSAPTGIFGSTAANS-FSFAGN------------
nup98_tetraodo             --------------ATSSASTALFGSSASNTGFSFGQN------------
nup98_danio                --------------ATPSTGTGLFGSSAPNTGFNFGQN------------
nup98_monosiga             ----------AGGFGAKPMGGGMFGQTATTSAFGGGAAG-----------
nup98_giardia_g            --------------------------------------------------
nup98_arabidopsis          --------------GQSTSAFGSSSFGSTQSSLG----------------
nup98_populus              --------------GQSASAFGSSPFGSTTSTFP----------------
nup98_rice                 --------------GQTASTFGSTPFGTSTSPFG----------------
Nup98_rice                 --------------IIVYRDVSNTPPVGQELNKP----------------
nup98_phytophthora         --------------SQPATPATNGGLFGSTAAAH----------------
nup98_populus2             --------------KGGEIVDMDEETPEEVEAN-----------------
nup98_physcomitrella2      --------------GMEDEVGDDLIDASYFTAP-----------------
nup98_anopheles            --------------GQQRKDQLQNKTQQPTGAQNGQETEDDRRQQQQQIK
nup98_drosophila           --------------AQQRANAEKMTLNSLRQAQKISEDAARNLDPKALVA
nup98_naegleria            --------------VKKINLDEISDTSEDEIVD-----------------
nup98_celegans             ----------LFGNSNTTTGSGLFGQNTQQQQASGFN-------------
nup98_tetrahymena          -----------GGFNMNNNTGGILGQTNNQFGLGSFG-------------
nup98_ciona                -------------NDIINIEAGDVAMETNKDELLP---------------
nup98_trichomonas          ----------------GSATGSPFGAKKPGSNEEK---------------
nup98_plasmodium           -----------YYINKSKNIESQIITMQNDVNINTSN-------------
                                                                             

nup98_ecuni                -------------------------------------------NKQGQFS
nup98_dictyostelium        ---------------------------------------STQPTQQQTGG
nup98_toxoplasma           ---------------------------------------FGSSATTQPSG
nup98_theileria            ------------------------------------------LGSTTGLG
nup98_Trypanosoma          ------------------------------------------AGTVGGFG
nup98_leishmania           ------------------------------------------RGGVG-FG
nup98_ehisto               ------------------------------------------NQQQNGFG
nup98_ustilago             ---------------------------------------QQPAANTGFTF
nup98_cryptococcus         ---------------------------------------SN--TSTGFGA
nup98_debaryomyces         -------------------------------------------NNSAFGG
nup98_pichia               ---------------------------------------------AAAGG
nup98_candida_a            ---------------------------------------------NTAGT
nup98_yarrowia             --------------------------------------------TGAFGA
nup98_spombe               ---------------------------------------LFGGSTFNQQK
nup116_Spar                NGG------LFGQQQNSFGASNISNGGAFGQVNRGAFPQQQTQQS-TGGI
nup116_Smik                NAN------LFGQQPNSFGANNMTGGGAFGQVNRGAFSQQQPQQS-TGGI
nup116_Sbay                NANA----SPFGQQ-NSFGANNMSNGGAFGQVSRGAFPPQQAQQS-TGGL
nup116_Skud                NAN------PFGQQQNSFGANNINSGGAFGQVSHGAFPQQQAQQG-TSGL
nup98_kluyveromyces        NPG-----NAFGQNTGSNTFGSTFGQTNTNNQPGGLFGQNNTTAANTGGL
nup98_scerevisiae2         ------------------------------------------TNNQQGSL
nup100_Spar                ------------------------------------------ANNQQGSL
nup100_Smik                ------------------------------------------TSNQQGGL
nup100_Skud                ------------------------------------------ANSQQGGL
nup100_Sbay                ------------------------------------------TNNQQGGM
nup116_Scas                -----------------------------------------FGQQQNNNT
nup98_candidaG             ------------------------------------------NSTTTGGV
nup98_gibberella           --------------------------------LFG----NTQNKPAGTGF
nup98_neurospora           --------------------------------LFG----QQAAKPAGFGF
nup98_magnaporthe          --------------------------------LFGGGANANASKPSGFGF
nup98_aspergillus          --------------------------------LFGNNTNNQQQNKSIFGA
nup98_chominis             --------------------------------------------------
nup98_c_parvum             -------------------------------------------STSGSNS
nup98_volvox               --------------------------------------------------
nup98_chlamydomonas        -----------------------------------------------FGG
nup98_thalassiosira        -----------------------------------------------G-L
nup98_phaeodactylum        -----------------------------------------------GGT
nup98_ostreococcus         --------------------------------------------------
nup98_cm                   -----------------------------------------------GGA
nup98_rat                  -------------------------------------------KTAFG--
nup98_scerevisiae          -------------------------------------------KTAFG--
nup98_mus                  -------------------------------------------KTAFG--
nup98_homo                 -------------------------------------------KTAFG--
nup98_gallus               -------------------------------------------KTAFG--
nup98_xenopus              -------------------------------------------KTTFG--
nup98_tetraodo             -------------------------------------------KSTFGPS
nup98_danio                -------------------------------------------KTTFG--
nup98_monosiga             ----------------------------------------GFGAKPMGGG
nup98_giardia_g            --------------------------------------------------
nup98_arabidopsis          -----------------------------------------------STP
nup98_populus              -----------------------------------------------AQT
nup98_rice                 -----------------------------------------------AQT
Nup98_rice                 -----------------------------------------------AEV
nup98_phytophthora         -----------------------------------------------PAT
nup98_populus2             ---------------------------------------------EPVLY
nup98_physcomitrella2      ---------------------------------------------QAALP
nup98_anopheles            DRSVNNNTFRHVAAFENGAEEEEFNPSTYGDENMNFSSQYHRDNPTSPTA
nup98_drosophila           GVASGFRPMDDTAEFLLMDKTQFFQAGGNSDFSM-FDPPRQRPTITSPTA
nup98_naegleria            ----------------------------------------------EEEV
nup98_celegans             ----------------------------------------FGGNNTQTTN
nup98_tetrahymena          -------------------------------------------TNNNAAA
nup98_ciona                ------------------------------------------------SS
nup98_trichomonas          -------------------------------------------KEESKPS
nup98_plasmodium           -----------------------------------IYQIEQMLRQNNITF
                                                                             

nup98_ecuni                GAQQPSIFGQSQAGFGSAQNPFLQGSGGMKSNTFSGVTPFGGTS------
nup98_dictyostelium        AQPTQSLFGGQTQTTTSPFGSQTSTPFGQPQQTNTGSGLFGAQQTQQTNT
nup98_toxoplasma           QQQTGGLFGNTGGSTTTPGGGLFGSS--TLGNT-TGTGLFGSTTTPQQTQ
nup98_theileria            STTGSGLFGSNTGTTSTTGTGLFGSTNTGLGST-TGAGLFGSTTQTGTTG
nup98_Trypanosoma          QPAATGGFGQ---TATTGGFGQPAQGAAAGGFGQPATGGFGQATSASPFG
nup98_leishmania           ---AAGGFNQS--TAQGGGFGASQPAVNAFGRPQQAQGGFGTQTTAG--A
nup98_ehisto               ------GFGS---LGNTTGFGQIGNTQTSG------FGGFGQNNTQQ---
nup98_ustilago             GANNNNNNNQQQNKPSFGFGASTTQ-PGQTGFGFGANSNQQQSQTATGFG
nup98_cryptococcus         SNTNTGGGLFGQSQPQQGSSLFGQT-NTNTGGGLFGQTQPQQSTGGGLFG
nup98_debaryomyces         QGNSAFGGSNAFGGN-TNTSAFGSG-G-STGFGANKPNPFGASNTGTSGF
nup98_pichia               SGFGTSNAASVFG---SSNTAFGAN-KPATGFGATG-SSFGNAGTGGGLF
nup98_candida_a            FG---SGASNTFGG--GANSTFG---KPATGFGSSG-GAFG-GNTNTGGA
nup98_yarrowia             AKPSPFGGTSSFGSGNTGGGMFGST-NNTSNTTSGFGGGFGQNNANTNTT
nup98_spombe               PAFSGFGSTTNTTNTGTGTGLFGSNNATNTGTGQTTGGLFGGAATGTGTG
nup116_Spar                FGQSNANANGGTFGQQP---GSG-GLFGAKP---ASAGLFTQPG--GTKT
nup116_Smik                FGQANANANGGAFGQQQ---NTG-GLFGAKP---ASGGLFGQTS--GTNA
nup116_Sbay                FGQSNTNTNGGAFGQQQ---NAGNSLFGAKP---PSGGLFGQSG--NTNT
nup116_Skud                FGQSDTNTNGGAFSQQQ---NGGNGIFGAKP---ASGGLFGQSG--GTNT
nup98_kluyveromyces        FGQ-QSNANN-AFGQNN---NTSGGLFGSKPGGTTGGGLFGQQAQNGPSP
nup98_scerevisiae2         FGQQSQNTNNAFGNQNQ----LGGSSFGSKP--VGSGSLFGQSN----NT
nup100_Spar                FGQQSQNTNNAFGNQNQ----LGGSSFGSKP--VGSGSLFGQNN----NN
nup100_Smik                FGQQSQNTNNAFGTQSQ----LGGSTFGSKP--VGSGSLFGQGS----NT
nup100_Skud                FGQQSQNTNNAFGNQSQ----LGRSSFGSKP--VGSGSLFGQSS----NT
nup100_Sbay                FGQQPQNTNNAFGNQNQ----IGGSSFGSKP--VGSGSLFGQSN----NT
nup116_Scas                FGQQ-QQTNSPFGQPNTNPLSSGNSMFGQNTN-ANNNSMFGQNN----NN
nup98_candidaG             FGQ-NSNPTNQFGSQNT-------GLFGSQNN-QQQSGLFGQNQ---QNQ
nup98_gibberella           SFGNTNTNT-TTSGFGAAAGTTNSAFGTNNATQSTGGGLFGGQNNTQAAG
nup98_neurospora           GTTGATTGTGTSTGTGFGSGTTG-GFGTT-GTQGTGGGLFGNTAQQNTGA
nup98_magnaporthe          GAQQPAAST---TGTSFGG--TG-AFGGG---ASTGTSLFGNNNNQQTQQ
nup98_aspergillus          STGTTGTGT-GFGGFGTQTTSTSTPFGGT----AATSSPFGGQ-QQQTGT
nup98_chominis             --------------------------------------------------
nup98_c_parvum             GLFSTPSLFSSNSNNGIINNSNNSNNLGTSISSLNGGNLFGQPSNLGSLD
nup98_volvox               --------------------------------------------------
nup98_chlamydomonas        FGATATQPAAGGF-GAPAANPFGAPASSAPAFGASSAPAFGATSTPSLFG
nup98_thalassiosira        FGAPAAAP----------TSLFGSSTPAP------VGNLFGSSS------
nup98_phaeodactylum        FGSPAPAPGAFGA-PPASGGLFGQPAPAPA-----AGGLFGSPSPSAPGA
nup98_ostreococcus         FGAPAAAPSPFG--GAATPSAFGAPASSAP-----SGGLFGSTTGGFGAS
nup98_cm                   FGSAPSAGGFGNANATGSGTGFGIPGQNAG----QSGGLFGGGVG--SSA
nup98_rat                  ----TSTTGFGT----NPGGLFGQQNQ-----QTTSLFSKPFGQATTTPN
nup98_scerevisiae          ----TSTTGFGT----NPGGLFGQQNQ-----QTTSLFSKPFGQATTTPN
nup98_mus                  ----TSTTGFGT----NPGGLFGQQNQ-----QTTSLFSKPFGQATTTPN
nup98_homo                 ----TSTTGFGT----NPGGLFGQQNQ-----QTTSLFSKPFGQATTTQN
nup98_gallus               ----TTTTGFGTG---TTGGLFGQQT------QTTSLFNKPFGQATTTQN
nup98_xenopus              ----AAGTGAFAA---NTGGLFGQPTNP----PAASLFNKPFGNAATTQS
nup98_tetraodo             TAATAATGGFGT----TTGGLFNQNQQQ----PNSSLF-KPFGHTTTTPS
nup98_danio                ----ASTGAFGT----TTGSLFAQPQQQ----------------------
nup98_monosiga             FGAGAGAAGAGAGGFNRPGAGFGQQGTSAFGGTQTSVCLWRAFLSAPTLL
nup98_giardia_g            --------------------------------------------------
nup98_arabidopsis          SPFGAQGAQASTSTFG-GQSTIGGQQGG------SRVIPYAPTTDTASGT
nup98_populus              SPFGAQSTTSPFGNNGFAQSGFGAQRPG------SRASPYAETAEAEGGA
nup98_rice                 SPFGSQTAAPTF-----GQTSFGNQAGG------TRIQPYTQTPDADSAT
Nup98_rice                 TLLNVKCVEQKN-----GLQFTEGPAVD------RYKEILVQWTKDHGAE
nup98_phytophthora         GAFGAPATSSAFGAAPGATPAFGAPATGGGFG--STTGGFGSSFSAAPAA
nup98_populus2             HSLPAHLGLDPVRMNEMRTWMFPDDEEE-------VVEDLIGLR--QKFP
nup98_physcomitrella2      HSLPAHLHLDPVKMQQMRALFFAEGGFQ-------FMDWRFSFKTPQKVG
nup98_anopheles            AIAMEMG-TDPHKIQLMKASFFADDDFDGRSSNVPLTGQLLKLDATPSAG
nup98_drosophila           VLAQEMVGNEAHKMQLMKSSFFVEDNAP-EDEPMETTGRLLRHRKFFNVE
nup98_naegleria            MDNDEEEGEDVMQIESHRTFLPRQLNLD--------------PRRMYIMQ
nup98_celegans             NAFGQPAGTGGSLFGNTATNTTGGSLFGSKPATSTGFNFGGSQPTTTNAF
nup98_tetrahymena          APFQPKASANGVLTKPNEKNLCYAISNGTDFCIFELALTQRKLVKAGQLK
nup98_ciona                HRVAQAMGVNARRVQSMKASFFVDEEAPSPPLVVSMLKPPTNKKKLDPKP
nup98_trichomonas          EPVEKKEENKEEKKPEAKPSPFGAGAKLVFS--ASTSKPFGAGTSPFSTA
nup98_plasmodium           EPYINSQKMFDKAFSSNLGGNLSASIPTNSLNPFPTNFGIGTSTSQLGTS
                                                                             

nup98_ecuni                --------------------------------------SFGSGAASSS--
nup98_dictyostelium        GGG-------------------LFGAQPT--QQTSGGGLFGTQPTSGTGL
nup98_toxoplasma           SGGLFGQQQQ------TAGSGGLFGSSSLTGATNTGGGLFGSSTTPSTGL
nup98_theileria            TG--------------------LFGSSNTGLGSTTGTGLFGSTTGLGT--
nup98_Trypanosoma          QAA----------------------------AGRGVGGGFGTAA------
nup98_leishmania           QLG----------------------------GGQGTGG-FGAAP------
nup98_ehisto               --------------------------------SNGFGG------------
nup98_ustilago             AGTTGTT------------GGFSFGQKPATGGLFG-ATTSQPGQTAGATS
nup98_cryptococcus         SSNTSTTNP---------FGGAQTTQQPQATSTFGGFGQSKPAFGSTGTT
nup98_debaryomyces         GASNAGGG---------------FGANNTNNSPFG--GNNTSAFG-----
nup98_pichia               GSNNAN------------------SNTNANASPFGGTGNTAGGFGQT---
nup98_candida_a            GG----------------------GLFGSSGNAFG--GQSSSGFGAAN--
nup98_yarrowia             GGFGGG-----------------FGQNNTTNNSGG--GLFGNNNTTNN--
nup98_spombe               FGSSTGG----------------FGSNTNNQPNSGTMGTGLFGFGANNNT
nup116_Spar                FGMGTNST--------GATSGGLFGQ---SNQQQSGGGLFGQQQNSNTG-
nup116_Smik                FGMNNNTS--------GVTSTGLFGQ---NNQQQSGAGLLGQQQSSTAG-
nup116_Sbay                YGVNNNTN--------SAVSGSLFGQ---NNQQQGGGGLFGQQQTSNTG-
nup116_Skud                FGINNNAN--------DTTSAGLFGQ---NNQQQNGGGLFGQQQNSNTG-
nup98_kluyveromyces        FGQQNAANSTPFGQVNNTQAGGLFGQ---NNTN-TGGGLFGQQQPSNTNS
nup98_scerevisiae2         LGNTT------------NNRNGLFGQMNSSNQGSSNSGLFGQNSMNSS--
nup100_Spar                LGNTN------------NNSNGLFGQTNASNQGNPSGGLFGQNSMNSS--
nup100_Smik                LGNTN------------NNSNGLFGQSNAGNQTNPSGGLFGQNSTNGN--
nup100_Skud                LGSTN------------NNSNGLFPQTNVSNQTSSNGGLFGQNPINNN--
nup100_Sbay                LGSTN------------NASNGLFGQTNANNQTNTNGGLFGQNTMTNN--
nup116_Scas                NNTANTTS------MFGNNNNSMFGSQNKAPGTGIGGGLFGQQAQNNNNT
nup98_candidaG             QNQQN--------------STGLFGSN--NTSNAMTGGLFGQKQQSNTN-
nup98_gibberella           TGGGLFGQ-----------NNNQAQ-QTTGSGLFGGQNNQAQQQSGG-LF
nup98_neurospora           TGGGLFG------------NQQQTQ-QQPASTGFGGFGTQQQPATGGGLF
nup98_magnaporthe          QGGGLFG------------NSAQTN-TGSAFGGGGAFGGQNQQQGTSSLF
nup98_aspergillus          GGFGGFGQ-----------NTNQTQNQTQNKGLFGGFGSNTQQSSTG---
nup98_chominis             --------------------------------------------------
nup98_c_parvum             SSLKTSGS--------------LFGGSSTTSNSASLTLFNSNSNTQPQIS
nup98_volvox               --------------------------------------------------
nup98_chlamydomonas        STPAAATPA---------------NPFGAPAATASAFGGFGAAPASQPS-
nup98_thalassiosira        ----ATPAP---------------STG---------FGGFGAAPQPAPT-
nup98_phaeodactylum        EGTRAVPYQ---------------ATNRQDGTATITLRSITAMPQYENK-
nup98_ostreococcus         PASSAFGAP---------------STTSAFGASAPTPGAFGATPSASP--
nup98_cm                   TTSFGSNQA---------------GSGTGAGNAPFGSGLFGSNANARPS-
nup98_rat                  TGFSFGN------------------TSTLGQPSTNTMGLFGVTQASQPG-
nup98_scerevisiae          TGFSFGN------------------TSTLGQPSTNTMGLFGVTQASQPG-
nup98_mus                  TGFSFGN------------------TSTLGQPSTNTMGLFGVTQASQPG-
nup98_homo                 TGFSFGN------------------TSTIGQPSTNTMGLFGVTQASQPG-
nup98_gallus               TGFPFGN------------------TSTLGQPNTSTMGLFGATQPSQPG-
nup98_xenopus              TGFSFGN------------------TSTLGQAQTSTMGLFGANQATQAG-
nup98_tetraodo             AGFSFG-------------------TNSMGQANAGNMGLFGNTAASQPS-
nup98_danio                --------------------------------------------------
nup98_monosiga             FAFSLSL------------------SLSLSLSSCWLLIAVAYLTQAFGG-
nup98_giardia_g            --------------------------------------------------
nup98_arabidopsis          ESKS--ERLQSI--------------SAMPAHKGKNMEELRWEDYQR---
nup98_populus              QAG----KLLSI--------------SAMTAYKDKSHEELRWEDYQL---
nup98_rice                 SGAQPTAKLDSI--------------SAMEAYKAKSHEELRWEDYQR---
Nup98_rice                 FVSFDAAKGEWK--------------FRVKNFNM----------------
nup98_phytophthora         QPQTGGFGGFGT--------------TAPAAASGFGASAFGKPAASTGF-
nup98_populus2             YNKESIGSPLQN--------------STQRMSHRASSPVMRKTPLAL---
nup98_physcomitrella2      VGEDVDGRPAWP--------------QRSSPWKGTPAKQMRVSPLTS---
nup98_anopheles            --GFGPGSLLKT--------------STAKSIHAGSSLSLASSKQTA---
nup98_drosophila           PLVWKDGASESS--------------SQYDFEHPSPALPISSSVSEAS--
nup98_naegleria            ANLMTDDEAADD--------------NNIDFEAIRQTKKPRFKEISE---
nup98_celegans             GSTNNTGGGLFG-----NNAAKPGGLFGSTTTGTTGGGLFGSQPQATSG-
nup98_tetrahymena          PGAQQAGG--------------MFGQPAQGGNGLFGGGGAATTTPFGGAQ
nup98_ciona                IDPPTTNP-----------------SPSQTKPTLVDTPRARRRANIP---
nup98_trichomonas          KTSPFG---------------------ASAGANPFGAKKLGSNEEKKEE-
nup98_plasmodium           PIALGNSTSMSLFKQDNKGTNFSSMFNSSNTQTNILSGTSGNTLNNTSSL
                                                                             

nup98_ecuni                -------------------GGFGQPFSGQQQPS-----------------
nup98_dictyostelium        FG---------TSPTAGGTGLFGTTQPTSQGTG------LFGTTQPTTQG
nup98_toxoplasma           FGSTTQQCQPGATTTQTGGGLFGSTTTSATTT-------GQATTGTGLFG
nup98_theileria            -----------TTGTNTGTGLFGSTTQTGLGS-------TTGTSGTGLFG
nup98_Trypanosoma          ----------------GTVGGFG-QPAAPGGFG------QTATAG-----
nup98_leishmania           ------------------QGGFGSQQPAPGGFG------QQAATG-----
nup98_ehisto               ------------------FGSFGQTNQQSNGFG------GFGNTT-----
nup98_ustilago             TFGGF----------GANNSAATQ-SKPTFGFGAGGGGGFGATSAAGTG-
nup98_cryptococcus         GFG--------------TGSTGTS-TFGQTGTGTTGFGGFGQTQPQQQQQ
nup98_debaryomyces         -----------------SNTSPAV-NNTTNPFGANN-----ANANSSPFG
nup98_pichia               -----------------SNSPFGQ-SNTGNAFGQ-------SNTGSSPFG
nup98_candida_a            -----------------NSSPFGQ-AQSNNAFGG-------ANNNS-PFG
nup98_yarrowia             -----------------TSGGFGQ-TSTSTGFGFGQ-----NKPATTSFG
nup98_spombe               ANNNT----------APTSTFGGN-NSSNFSFGANNNA--ATKPSGFGFG
nup116_Spar                -------------------GLFGQ-NNQNQNQP---------GLFGQQNS
nup116_Smik                -------------------GLFGQ-NNQNQNQS---------GLFGQQNS
nup116_Sbay                -------------------GLFGQ-NNQTQNQA---------GMFGQQSS
nup116_Skud                -------------------GLFGQ-TNQNQNRT---------GLFGQQNS
nup98_kluyveromyces        ------------------TGLFGQ-QSNAASTG---------GPFGQQNS
nup98_scerevisiae2         -----------------TQGVFGQ-NNNQMQIN----GNNNNSLFGKAN-
nup100_Spar                -----------------TQGIFGQ-NNNQMQMN----GNNNNNVFGKTNT
nup100_Smik                -----------------AQGIFGQ-NNNQMQMN----GNNNNSLYGKANT
nup100_Skud                -----------------TQGMFGQ-SNNQMQMN----GNNSNSLFGKGKA
nup100_Sbay                -----------------TQGMFGQ-SNNQMQMNSNNPANNTNSLFGKANT
nup116_Scas                NNNN------------TSTGLFGQ-QNNTSSFG----QQQNNSLFGNKPA
nup98_candidaG             ----------------TSTGLFGQ-QNKPATGG----------LFGQSNS
nup98_gibberella           GNKPA----------ASSGGLFGGGATAQTNTGGSLFGNTQQQTNTGGFG
nup98_neurospora           GNTQA----------KPAGGLFGSGTTTAPATGGGLFG---TGGTTGGFG
nup98_magnaporthe          GQN------------KPAGGLFGSSTTTTNTGGGGLFGNSNTNSTTGAFG
nup98_aspergillus          ------------------GSLFGGGATNTGTSLFGQNNQQNQQQTGSSLF
nup98_chominis             --------------------------------------------------
nup98_c_parvum             LSNSSLS----------MKPLFGSNQTLSGSNLG----AGSGSTSGANLS
nup98_volvox               --------------------------------------------------
nup98_chlamydomonas        --------------------LFGAN------------TATTNAFGATAGA
nup98_thalassiosira        --------------------STGLF-------GGELTTAVVYTS-APTSL
nup98_phaeodactylum        --------------------SFDELRMEDFSQGNRGSTVTPSTSNAFSGG
nup98_ostreococcus         ---------------------FGAAPSTPGAFGAPASTPAFGASGAFGAA
nup98_cm                   --------------------PFAGAPGSTTGAFSSFGASAGSNTNQPAVS
nup98_rat                  -------------------GLFGTATNTSTGTAFGTGTGLFGQPNTG--F
nup98_scerevisiae          -------------------GLFGTATNTSTGTAFGTGTGLFGQPNTG--F
nup98_mus                  -------------------GLFGTATNTSTGTAFGTGTGLFGQPNTG--F
nup98_homo                 -------------------GLFGTATNTSTGTAFGTGTGLFGQTNTG--F
nup98_gallus               -------------------GLFGTAATTNAGTAFGTGTGLFGQANTG--F
nup98_xenopus              -------------------GLFGATTNTNAAGAFGAGSSLFGQPNPA--P
nup98_tetraodo             -------------------GLFGAAQ-TSTATGFGASTGLFSHSNTA--F
nup98_danio                --------------------------------------------------
nup98_monosiga             -------------------GAAGGFGAKPGGFGQQGAVGGFGQQGAAGGF
nup98_giardia_g            --------------------------------------------------
nup98_arabidopsis          -------------------GDKGGQRSTGQSPEGAGFGVTNSQPSIFSTS
nup98_populus              -------------------GDKGGPLPAGQSPGGGGFNVSASQPNPFAPP
nup98_rice                 -------------------GDKGGPNPSGTPAATPSFPSPLNNQFPQNPS
Nup98_rice                 --------------------------------------------------
nup98_phytophthora         -------------------GGFGASPAPAAAPATGGFGFGASQPQAGATT
nup98_populus2             ------------------------LEYKPGSFDSSSPGTILLAQQHKGLT
nup98_physcomitrella2      ------------------------WKRSPAYSALEEGMSPLLALTMSGER
nup98_anopheles            -----------------------VSKQQKQVTADGGVLQPTLPPIARPLG
nup98_drosophila           -------------------LMCDAHYEETSSMATGSIVAAVKETKFEMPV
nup98_naegleria            ---------------------------SEPTLAFIKKDAPIQQPTIK---
nup98_celegans             -------------------GLFGSNAQTTQPLNTGFGNVAQPQVVVQQQV
nup98_tetrahymena          -----------------NGNLFGGQNTQAQGGGLFGAPVNNAATGAGGGL
nup98_ciona                --------------------PITSLCRKPRCMGSTNIETTKNLDVCHPRS
nup98_trichomonas          -------------------AKPSEPVEKKEENKEEKKPSPFANPFGKNVG
nup98_plasmodium           STSNFN----------NSTNFLNPSQTNTTSHSIMDSQRTMFASTSRLLS
                                                                             

nup98_ecuni                TSLARFGSGG----------------------------------------
nup98_dictyostelium        TGLFGTSPTSGTGLFGSTPTSGTGLFG-----------------------
nup98_toxoplasma           GLSSGTGATQGGGLFGSGGTATTGATGGGLF---------------GNAQ
nup98_theileria            GTTTGT---TGSGLFGSTNTFGSTTTG---------------------LG
nup98_Trypanosoma          ----GFGQPARGAAAGGFGQPATGGFG-----------------------
nup98_leishmania           ----GFGQSAAPGGFGTAQQTGAGGFG-----------------------
nup98_ehisto               ----GFGQTGN---------TQTSGFG-----------------------
nup98_ustilago             TTTAPTATGGLFGGASTTQPSTGGLFGSTN----------------TASG
nup98_cryptococcus         QQQQPTTGGGLFGGATNTQQQAPGTGLFGQ----------------TAQQ
nup98_debaryomyces         ATQNSNTSGGLFGGANN--TNNNAFGANNN----------------TAPG
nup98_pichia               -TQN-NAGGGLFGGARNNLSNSNAFGASN-----------------TNAG
nup98_candida_a            QSNTQQQSGGLFGSGTG-----NAFGSNT-----------------GGST
nup98_yarrowia             QTNN--TGGGLFGNTNTN----TNTNTGGG----------------MFGQ
nup98_spombe               STTTTPASGGFSFGQNANNAPKPAFGSTAT----------------TAPK
nup116_Spar                SNTFGQPPQQ--GGLFGSKS-TGGLFGQ----QQGAS-------NFGSGN
nup116_Smik                SSTFGQSQQQ--GGLFGSKP-TGGLFGQ----QQGAS-------TFGSGN
nup116_Sbay                SNSFGQPQQQQ-GGLFGSKP-AGGLFGQ----QQGAS-------TFGPNN
nup116_Skud                SNTFNQPQQQ--GGLFGSKP-IGGLLGQ----QQGAS-------TFGSGN
nup98_kluyveromyces        -NSMNQ---QG-GGLFGAKPTTGGLFGSNNQSQQGSTG------LFGAQN
nup98_scerevisiae2         --------------------------------------------------
nup100_Spar                VTSFGQQPNNNSGSLFGNKPSSGGLFGQQ----------------GTSTN
nup100_Smik                TASFGQQPNNNSGSLFGNKPSGGSLFSQQ----------------GSTIN
nup100_Skud                TTGFGQQPSNNATSLFGSKPSNGGLFGQQ----------------GPTTN
nup100_Sbay                TTSFGQQPSNNAGSLFGSKPS-GGLFGQQ----------------KTTTN
nup116_Scas                GGLFGQN-NQQATSGFGANTS-GGMFGQNNMTQGNNSG----GLFGQTNN
nup98_candidaG             TGLFGNSNLGN-----NTQSTTGGLFGTSN--------------TANNAF
nup98_gibberella           AAANNTASGGLFG-NKPAAPSG-GLFGGGATAQTNTGGTGMFGGLGSNNQ
nup98_neurospora           QPSTTQASGGLFG-AKPAATTGTGLFGTTPAQPAATG--GLFGGLGTQQT
nup98_magnaporthe          AANNTQTGGGLFGGAKPAAATG-GLFGNSATNQQGATGGGLFGNAGASQT
nup98_aspergillus          GGSNQQSGTGLFGGAQNQQQQKPSLFGGSTN-----TGSSLFGGN-----
nup98_chominis             --------------------------------------------------
nup98_c_parvum             TSLFGSTLPSSSGLFSNSPNSLFSSTQPQNT----------------LNN
nup98_volvox               --------------------------------------------------
nup98_chlamydomonas        -----FGAATPFG-GAASQPASS---------------------------
nup98_thalassiosira        -----FGSTTPAPSGNLFGSAAT---------------------------
nup98_phaeodactylum        -----FGAPAPAPSGGLFGAPAP---------------------------
nup98_ostreococcus         PTPSAFGAPSSTPAFGAAPASSP---------------------------
nup98_cm                   ---AALGTSGAFPTSGTVGAPAS---------------------------
nup98_rat                  GAVGSTLFGNNKLTTFGTSTTSAPSFGTTSGG------------------
nup98_scerevisiae          GAVGSTLFGNNKLTTFGTSTTSAPSFGTTSGG------------------
nup98_mus                  GAVGSTLFGNNKLTTFGTSTTSAPSFGTTSGG------------------
nup98_homo                 GAVGSTLFGNNKLTTFGSSTTSAPSFGTTSGG------------------
nup98_gallus               GVGGSTLFGS-KPAGFGTTTTST-SFGTTTGGG-----------------
nup98_xenopus              FGGGSTLFGN-KPAGFGTTTTTAPAFGTTTGG------------------
nup98_tetraodo             GNMGTQNLFGNKTAGFGTTTTSAPSFGTGTGL------------------
nup98_danio                --------------------------------------------------
nup98_monosiga             GQPAASGFGQQGAAGGFGSTATTSAFGAKPGG------------------
nup98_giardia_g            --------------------------------------------------
nup98_arabidopsis          PAFS----QTPVNPTNPFSQTTPTSNTNFSPS-----------------F
nup98_populus              TGLG----QTSAN---IFSSTT----TNLFAP-----------------K
nup98_rice                 NAFQ----TSNAFQTTSVSNPFA---AKPSTG-----------------F
Nup98_rice                 --------------------------------------------------
nup98_phytophthora         SLFGGASTPAPASTGFSFGATAPKPAATGAFG-----------------F
nup98_populus2             S----KMMKGVGFTLN-LEHETPISGSHS---------------------
nup98_physcomitrella2      ERSGMKRSRGSGFLLDPTEKSGAMAFGRS---------------------
nup98_anopheles            PQAKPLALKPKVEQLHPINIVIPLAKSMLRRF-----------------L
nup98_drosophila           TKAFKFVCKPKVAPIKLRATTVPLPRSIAYEM-----------------R
nup98_naegleria            ---------PRKYIDSTPSNIVGDAEAES---------------------
nup98_celegans             APIPVIGVTADVLQMQANMKSLQSQLTYAPYGDSSLLKYNNSETNAKDSP
nup98_tetrahymena          FGAKPAATTTGGGLFGQMPAQTGGFLGN----------------------
nup98_ciona                CRVGWSHDLTFVHTGVKRSSFDKGFVVN----------------------
nup98_trichomonas          VAHNPFMKIKTEQPTEQKKEEVP---------------------------
nup98_plasmodium           PSQETLGLNSSSNNNTIRDASNSSLFNAPISS---------------NNN
                                                                             

nup98_ecuni                --TPSTGSNIFGGTSN---------------------ALGTGQTQFGGTG
nup98_dictyostelium        -STPTSGTGLFGS-------------AQPPQNQQSQTSLFGNTGTGATNT
nup98_toxoplasma           QQSNLSGGGLFGSSGGLKLGTTTT-PGTTPGATGTTGGLFGNTTTTGASG
nup98_theileria            STSGTTGTGLFGS-------TNTG-LGSTTGTTGTG--LFGSTTSTAGTT
nup98_Trypanosoma          ---QATSASPFGQ------------AAAGRGVGGGFGTAAGTVGGFGQPA
nup98_leishmania           ---AGRGTTGFGG------------PQA---TAGGFGAGRGATG-FGQ-A
nup98_ehisto               ---GFGSTTGFGQ------------TNN---QQGGFGSFGQTSN-----T
nup98_ustilago             GAAGTTGGFSFGANNNQNQSGQTG---STAGFGGGLFGAKPAGQTGTQSA
nup98_cryptococcus         QQPAATG---FGAAKPGGLFGSTT---TPASTNTGFGGFGQTSNTSQPAG
nup98_debaryomyces         FGGSS--GGLFG-NTQNNAQAGG-----SFGANKPATGGLFGGQNNTNNA
nup98_pichia               FGASSTGGGLFG-GAQNTAST--------FGANKPATGGLFGGAGQSNTQ
nup98_candida_a            FGSNNTGFGAGG-NAFGQQGNTG------FGANKPVTTG-FG-----SST
nup98_yarrowia             ANNNTSGGGLFGQNNNTNNSGGG-----LFGQTNNTNTTNNAFGANNNTS
nup98_spombe               PAGTGLFGGLGAGANTNTATNATGTGGSLFGNANTAGSNMFG-SANSSTP
nup116_Spar                --TQGNS--LFGQNNQQQQST---------------GGLFGQQNNQSQSQ
nup116_Smik                --TQGNS--LFGQSNQPQQST---------------GGLFGQSNNQSQPQ
nup116_Sbay                --TQGNS--LFGQSNPQQQTT---------------GGLFGQQNNQPQPQ
nup116_Skud                --AQGNS--LFGQNNQQQQAP---------------GGLFGQQNNQPQPQ
nup98_kluyveromyces        KTVMGGSSALFGQNNQQQQS----------------GGLFGQSN-QP-SA
nup98_scerevisiae2         TFSNSASGGLFGQNNQQQ-----------------GSGLFGQNSQTSGSS
nup100_Spar                TFSNSASGGLFGQNNQQQ-----------------GSGLFGQNPQTSGSG
nup100_Smik                TFSNSSSGGLFGQNNQPQ-----------------GSGLFGQNSQTSNSG
nup100_Skud                TFSNSASGGLFGQNDTQQ-----------------GSGLFGQNFQTSGGG
nup100_Sbay                AFPNSTPAGQFGQNNQQQ-----------------GSGLFGQGSQTNGSG
nup116_Scas                QQQNTTTGGLFGQNANQQNQVGGA----------GAGGLFGNKNPVTSGG
nup98_candidaG             GSSSTPTTGLFGQNNNQNNS----------------SGLNQNVLQNNNTQ
nup98_gibberella           -AQQNTGTGLFGSANNQQQKPG-MFGSSTN--NTGGGGLFGG--QNNQSA
nup98_neurospora           -QQPATGGGLFGTANNQAKPAGSLFGSAP----AAGGGLFGS--APAQQN
nup98_magnaporthe          QQQPAAGGSLFGGSLGQNQQKPSLFGNSQ----GTGGGMFGNNNQQQQQQ
nup98_aspergillus          --TQQTGTGLFGGAQNQQQQKPSLFGGST----TTGGSLFGG-NAGTQNT
nup98_chominis             --------------------------------------------------
nup98_c_parvum             NNANASSSSLFGQSTSLSQSFGFS----SVNPPNQSWSSLTSGVSNSAIG
nup98_volvox               --------------------------------------------------
nup98_chlamydomonas        FNFATSSPSTFGAASAPAS--------------------GGLFGAPASAA
nup98_thalassiosira        PGERSPSTG-FGGFGAAPQ----------------PGKSQPIFQLLP--C
nup98_phaeodactylum        APFGAPAPAPFGAPAPAPFGA--------------PAPAGGLFGSPS--P
nup98_ostreococcus         FGAAPAAASPFGAAPSTPAFG--------------AAPTPGAFGAAPS-S
nup98_cm                   GGLGFGGSRPLGTGTSFGTLN--------------ATQNTSSLSNTMPSF
nup98_rat                  -LFGNKPTLTLGTNTNTSNF--------------GFGTNNSGSSIFGSKP
nup98_scerevisiae          -LFGNKPTLTLGTNTNTSNF--------------GFGTNNSGSSIFGSKP
nup98_mus                  -LFGNKPTLTLGTNTNTSNF--------------GFGTNNSGSSIFGSKP
nup98_homo                 -LFG-------------------------------FGTNTSGNSIFGSKP
nup98_gallus               -LFG-------------------------------FGANNAGNSLFGNKP
nup98_xenopus              -LFGNKATLTLGTNTNTSNF--------------GFGANAAGTSLFGNKP
nup98_tetraodo             --FGNKPALTLGAGTNTSTF--------------GFGANTAGGSLFGNKP
nup98_danio                --------------------------------------------------
nup98_monosiga             --FGATATTGFGAAGAGGAFGAKP---------GGFGQPAATAGGFGQAG
nup98_giardia_g            --------------------------------------------------
nup98_arabidopsis          SQPT-TPSFGQPTTPSFRS---------------------TVSNTTSVFG
nup98_populus              TQTS-TPSFN---TTSFGP---------------------STS--SNLFQ
nup98_rice                 GSTS-TTLFN----SPFNN---------------------TSAASSSPFA
Nup98_rice                 --------------------------------------------------
nup98_phytophthora         GSTGGTSAFGSNPAGAFGASAA--------------PSAFGATPVQPATG
nup98_populus2             -CNVVDAGLFMGRSFRVGWGPN--------------GVLVHSGAPVGGNN
nup98_physcomitrella2      -DHIADAALFLGCSFRVGWGPN--------------GVFYHSSTPVGPGG
nup98_anopheles            NN-KSNLAFFHGRKFKVGWSYG--------------TAMVQLNTRDNCAD
nup98_drosophila           DNWIADLGFYKGRSFKLSFGPQ--------------NSLVLPSTYNNMQN
nup98_naegleria            --DKRDSLFSLSRSFRVGFLPN--------------GQFIVPTIVFNPKS
nup98_celegans             MSAQQRQLRLLAAKKGSLLSPSQESSFIVPPISKVMSDLSPALSRTSEVT
nup98_tetrahymena          TATQPAGGGLFGGATTTQAPGG------------GGGGGLFGGNTTAATT
nup98_ciona                --------------------------------------IQTINHDYDITK
nup98_trichomonas          AKAAAPPMSAFTSKAPDAS-----------------KFATPGTTSKAAAP
nup98_plasmodium           IFKPQTGLNMFSTNSGTNTSSIFSTPQSNTTGLFGGSSLGNNNSNINDSR
                                                                             

nup98_ecuni                GTMNFGAQPQSS--------------------------------------
nup98_dictyostelium        GTGLFGSAQPSSNPG-----------------------------------
nup98_toxoplasma           GTSLFGSSLGTSGGGLFGS-------------------------------
nup98_theileria            GTGLFGSSN-----------------------------------------
nup98_Trypanosoma          ATGGFG-QTAT---------------------------------------
nup98_leishmania           AQGGFGAQQPA---------------------------------------
nup98_ehisto               QTSGFG--------------------------------------------
nup98_ustilago             TGGLFGSTGTQTGQQGSTG-----------------------FGAG----
nup98_cryptococcus         TG-LFGSTNTNTNTTGGGL-----------------------FGQTQPQQ
nup98_debaryomyces         GGGLFGGQSNTNN-------------------------------------
nup98_pichia               AGGLFGQNNQQQN-------------------------------------
nup98_candida_a            SGGLFGQQSQQQQPG-----------------------------------
nup98_yarrowia             GGGLFGQKPATTG-------------------------------------
nup98_spombe               GTGLFGSTQTNNATSN----------------------------------
nup116_Spar                PGGLFGHSN--------------------------------------QSN
nup116_Smik                TGGLFGQSN--------------------------------------QTN
nup116_Sbay                SGGLFGQSNQV------------------------------------QNN
nup116_Skud                TGGLFGQSN--------------------------------------QTN
nup98_kluyveromyces        TGGLFGNQN--------------------------------------QQT
nup98_scerevisiae2         G--LFGQNNQKQ----------------------------------PNTF
nup100_Spar                G--LFGQGNQQQQQQQ----------------------------QQPNTF
nup100_Smik                G--LFGQSNQQQQ---------------------------------PNTF
nup100_Skud                GGAPFGQGQQQ-----------------------------------PNTF
nup100_Sbay                G--LFGQNNQQQQ-------------------------------QPPNAF
nup116_Scas                G--LFGQQQQN------------------------------------NAL
nup98_candidaG             GQNSFGQATNTG-----------------------------------IGF
nup98_gibberella           GNSLFGGSTNQQQQQQNGA---SILGNSQSAN---------APQGLTANL
nup98_neurospora           -TGLFGQTNTQQQAGGLGT---SLLGGAQNQQ---------APQAFSAGI
nup98_magnaporthe          GGGLFGGS---QQQSTLGN---SLFGNSQNQA---------QPQALTTSL
nup98_aspergillus          GSSLFGNTQNQQQQQSGGLGTSSLFGGSQQQQPQPMQQSQPAPGSLQASL
nup98_chominis             --------------------------------------------------
nup98_c_parvum             QTNLPGNSQLNNSSIQLQN-------------------------------
nup98_volvox               --------------------------------------------------
nup98_chlamydomonas        SPSPFGATGAFG--------------------------------------
nup98_thalassiosira        ERLQFIAQLS----------------------------------------
nup98_phaeodactylum        APAPFGAQSSSL--------------------------------------
nup98_ostreococcus         GGGLFGAAPSTG--------------------------------------
nup98_cm                   GGGLGGNAPGSF--------------------------------------
nup98_rat                  AAGTLGTGLGTGF-------------------------------------
nup98_scerevisiae          AAGTLGTGLGTGF-------------------------------------
nup98_mus                  AAGTLGTGLGTGF-------------------------------------
nup98_homo                 APGTLGTGLGAGF-------------------------------------
nup98_gallus               ATGTLGTGLGTGF-------------------------------------
nup98_xenopus              ATGTIGPSLGTSF-------------------------------------
nup98_tetraodo             ATGGLGTGLGTNF-------------------------------------
nup98_danio                --------------------------------------------------
nup98_monosiga             GFGQQAGGFGQTA-------------------------------------
nup98_giardia_g            --------------------------------------------------
nup98_arabidopsis          SSSSLTTNTSQPLG------------------------------------
nup98_populus              SST--TPAFSAGSS------------------------------------
nup98_rice                 STT--SIPLFTQTS------------------------------------
Nup98_rice                 --------------------------------------------------
nup98_phytophthora         TTSLFGSTAGATGS------------------------------------
nup98_populus2             SQRFLSSIIHVEKV------------------------------------
nup98_physcomitrella2      TKNGLSSCIQVERV------------------------------------
nup98_anopheles            LVRHFESLVSSTPS------------------------------------
nup98_drosophila           LKEFTG---PSLPV------------------------------------
nup98_naegleria            K-------VSNISV------------------------------------
nup98_celegans             KDLNYTSKEAPPSLG-----------------------------------
nup98_tetrahymena          GGGLFGGNTQTGGATG----------------------------------
nup98_ciona                DVPLLECSLKHSS-------------------------------------
nup98_trichomonas          PMGSFTSKAPDAS-------------------------------------
nup98_plasmodium           SSSIFGSNMQTNKNNP----------------------------------
                                                                             

nup98_ecuni                ----------VFASGAQNGLQP----------------------------
nup98_dictyostelium        --------GGLFGSAQPSTTTGG--LFGSNQPTAQ---------------
nup98_toxoplasma           SAAKPGETGGLFGSSGTSGTSGS--LFGNTTGTAG---------------
nup98_theileria            --------TGLNTTTGTG-------LFGGTTTGLG---------------
nup98_Trypanosoma          --------TGGFGQPAQG---------ANTFGQGT---------------
nup98_leishmania           --------ASGFGQVQQQ---------AAGFGAQQ---------------
nup98_ehisto               ----------SFGQTNQQ---------SNGFG------------------
nup98_ustilago             ----TSTGGGLFGSTANKPAT-----GGFSFGAGGGSSLFGSN---NQQN
nup98_cryptococcus         TTQQPATGGGLFGSTNAAPAT-----GGGLFGAKPATTTAPSTGLFGQTQ
nup98_debaryomyces         ------TSGGLFGQNTNTNNN-----SGGLFGSK----------------
nup98_pichia               ------TSGGLFGQNNQQQQQQ---ASGGLFGAK----------------
nup98_candida_a            ------ATGGLFGQNQQQQQN----AGGGLFGAK----------------
nup98_yarrowia             -----------FGATNTGTTT-----GGGLFGNTN---------------
nup98_spombe               ------TGTGLFGSNNANTTN----TGGSLFNKP----------------
nup116_Spar                NQP--------FGQNGLQQPQQ----NTNLFGTK----------------
nup116_Smik                NQP--------FGQNGLQQPQQ----NTNLFGAK----------------
nup116_Sbay                NQP--------FGQNGLQQSQQ----GSSLFGAK----------------
nup116_Skud                IQP--------FGQNGLQQPQQ----NTSLFGAK----------------
nup98_kluyveromyces        QQPNTGGL---FGQQNNSMANN----TGGLFGAK----------------
nup98_scerevisiae2         TQSNTGIG--LFGQNNNQQQQ-----STGLFGAK----------------
nup100_Spar                TQSGTGTG--TFGQNNNQQQQ-----STGLFGAK----------------
nup100_Smik                NQTNTGTG--IVGQNNNQQQ------STGLFGNK----------------
nup100_Skud                NQTGTGSG--RFGQNNNQPQQ-----STGLFGTK----------------
nup100_Sbay                GQNGAGPGPGLFGQNNQQQQQ-----PAGLFGAK----------------
nup116_Scas                NPTGTSQG--LFGQNNQQQQSSN--VGGGLFGNK----------------
nup98_candidaG             GNN---------TATGFNQNQQT--STSGLFGNK----------------
nup98_gibberella           NDVSAFGSPGLFAGLGGNEVQNPGPLATPLSGGSK---------PRRSSI
nup98_neurospora           NDINAYGAATLFSNLPDNQIQNPGPLATPLNGTSK---------AKSRSI
nup98_magnaporthe          ADMSAFGTSSLFAGVGANDVQNPGPLATPLSSAKKQ--------PARASI
nup98_aspergillus          LEGNPYGNQSIFSGLPAPNTASPGPLATPLSSANK---------QKQRAP
nup98_chominis             --------------------------------------------------
nup98_c_parvum             -----ILGGGQSGKPSNQNSSIV--LGNGLSSNKLIN-------------
nup98_volvox               --------------------------------------------------
nup98_chlamydomonas        -----------AVGSPFGGASSASALGTSTFGAFG---------------
nup98_thalassiosira        -----------CSMHEAPASTAPAAAPTSLFGNTP---------------
nup98_phaeodactylum        -----------FGSNPAPAPFGAPAPSSGLFGSNP---------------
nup98_ostreococcus         -----------GGLFGASAPSTPGAFG----ASTP---------------
nup98_cm                   -----------FGGSGSGSTQSAGLVGGGAPGTAG---------------
nup98_rat                  --------GTALGAGQASLFGNNQPKIGGPLGT-----------------
nup98_scerevisiae          --------GTALGAGQASLFGNNQPKIGGPLGT-----------------
nup98_mus                  --------GTALGAGQASLFGNNQPKIGGPLGT-----------------
nup98_homo                 --------GTALGAGQASLFGNNQPKIGGPLGT-----------------
nup98_gallus               --------GTALGAGQTSLFGNTQPKLGGTLGT-----------------
nup98_xenopus              --------GTALNPGQTSLFGGNQPKLTGTLGT-----------------
nup98_tetraodo             --------GAVGGTGQTSLFGNNQNKLGATLGTI----------------
nup98_danio                --------------------------------------------------
nup98_monosiga             --------TTAGGFGQQGAAAGGFGQKPGGFGQA----------------
nup98_giardia_g            --------------------------------------------------
nup98_arabidopsis          --------SSIFG--STPAHGSTPGFSIGGFNNSQ---------------
nup98_populus              --------PSLFGSTSTPSFSSTPSLFSSTVGQGT---------------
nup98_rice                 --------SSLFAN-STPGFASSSPFGAS----LS---------------
Nup98_rice                 --------------------------------------------------
nup98_phytophthora         --------TGGFGFGSTPSATPGATTSLFGAAKPA---------------
nup98_populus2             --------ALDKVVRDENNKSRKELVDFSFDSPLN---------------
nup98_physcomitrella2      --------ALDRTVRDDGGVVKDELVEMQFVSPLS---------------
nup98_anopheles            --------RLTLIGIDANDFSPAALQLLRLKSTAD---------------
nup98_drosophila           --------SMVFAPRSATDLSPSVMQLVEFN-------------------
nup98_naegleria            --------SEFFVKEDKQVPQNQDEEYLKLKYESK---------------
nup98_celegans             -----------RGLRNSTFNPNHSVANQSVHESSALN-------------
nup98_tetrahymena          ---------GLFGGQQPNNQGGLFLNTGNANNANTG--------------
nup98_ciona                -----------WNVGDFQIPRYSPQNGNLIIDEFK---------------
nup98_trichomonas          ----------KFATPGASLAKAAAPPLSAFTSKAP---------------
nup98_plasmodium           -------TISSFGSMQTSSTSNTGTNSLGLSGGFG---------------
                                                                             

nup98_ecuni                ----------------------FTMGGSTASQP-----------------
nup98_dictyostelium        -------------------PTTSLFGNTTGSVGGL--------------G
nup98_toxoplasma           -------------------TGTGLLGAAPASSG-----------------
nup98_theileria            -------------------STTGSTGTGLFGSS-----------------
nup98_Trypanosoma          -------------------PSAGGFGQAGRGVTG---------------G
nup98_leishmania           -------------------ATAGGFGQPAQGGFGN--------------G
nup98_ehisto               -----------------------GFGSLGN--------------------
nup98_ustilago             NQQQGAGGLGTGFGQTQSNTSGGLFGQSNQNSSGATG-------GGLFGG
nup98_cryptococcus         PTQQPAQTGGGLFGNTASTTGGGLFGSTTNNSLGQLGQQNQQSGGGLFGA
nup98_debaryomyces         ----------------PAAPSGGLFGGNQNT-------------------
nup98_pichia               ----------------PAGNTGGLFGSSQTSN------------------
nup98_candida_a            ----------------PAG--GSVFGQSNTN-------------------
nup98_yarrowia             -------------NNTNTNTGGGLFGNNNNTN------------------
nup98_spombe               -----------------STTTGGLFGNTTAQQP-----------------
nup116_Spar                ---------------PTGFGNTGLFSNSATNQN-----------------
nup116_Smik                ---------------PGGLGNTGLFSNSATNPN-----------------
nup116_Sbay                ---------------PTGLGTTGLFSNNTANQN-----------------
nup116_Skud                ---------------PAGAG---LFSNNATNQN-----------------
nup98_kluyveromyces        ---------------PTGTTG-GLFGQSSQQQNT--S-------------
nup98_scerevisiae2         ---------------PAG-TTGSLFGGNSSTQP-----------------
nup100_Spar                ---------------PTG-TTGSLFGGNSSAQP-----------------
nup100_Smik                ---------------SAG-TAGSLFGGNSSAQP-----------------
nup100_Skud                ---------------PVG-PTGSIFGDNPSTQS-----------------
nup100_Sbay                ---------------PAG-TTGSLFGGNSSSQP-----------------
nup116_Scas                ---------------NTGTTTGGLFGAAPTSQQ-----------------
nup98_candidaG             ---------------TPASGGGGLFGTQNTTNGTNTL-------------
nup98_gibberella           LPMYKLAPASASRYATPQ-KRGFGFSYSAYGTPSG------------SPA
nup98_neurospora           LPMYKLSPANASRMVTPQ-KRGFGFNYSTYSSP-----------------
nup98_magnaporthe          LPIYRLS-----KPQTP--KRGFGFSYSTYGSP--------------STP
nup98_aspergillus          LPIYKITPNAANRLITPPKPRGYGFSYSTYGSP-----------------
nup98_chominis             --------------------------------------------------
nup98_c_parvum             ------------SVLPKPIVQNSKYSDSNERGKSLWLWKP---------L
nup98_volvox               --------------------------------------------------
nup98_chlamydomonas        --------------------ATAAKPASP---------------------
nup98_thalassiosira        --------------------ATG-FGG-----------------------
nup98_phaeodactylum        --------------------APAPFGAPAPSGG-----------------
nup98_ostreococcus         --------------------APGGFGAPKPAGG-----------------
nup98_cm                   --------------------SFGAGGSGIGGGG-----------------
nup98_rat                  ----------------------GAFGAP---------------------G
nup98_scerevisiae          ----------------------GAFGAP---------------------G
nup98_mus                  ----------------------GAFGAP---------------------G
nup98_homo                 ----------------------GAFGAP---------------------G
nup98_gallus               ----------------------GAFGAP---------------------G
nup98_xenopus              ----------------------GAFGGT---------------------G
nup98_tetraodo             ----------------------GTFGAT---------------------G
nup98_danio                --------------------------------------------------
nup98_monosiga             ----------------------GGFGQAGAAGGFGQAGGFGQ--AGAAGG
nup98_giardia_g            --------------------------------------------------
nup98_arabidopsis          ----------------SSPLFGSNPSFAQN--------------------
nup98_populus              ----------------ASP-FGS--SMFNN--------------------
nup98_rice                 ----------------NPSSFSTGLSLVNT--------------------
Nup98_rice                 --------------------------------------------------
nup98_phytophthora         ----------------STGLFGSTTGSTTPGGLFG---------------
nup98_populus2             ----------------LHKAINRETKEVEIGSFK----------------
nup98_physcomitrella2      ----------------LHMSMSRVVDNASDSAARC---------------
nup98_anopheles            ----------------PVTLDDESFARTIEGHLRV---------------
nup98_drosophila           -----------------MVKGNEGFRESIIPHLEV---------------
nup98_naegleria            ----------------VHLEIEHVERDPTDVHIS----------------
nup98_celegans             ------------------RTIDSTLDASINGTG-----------------
nup98_tetrahymena          ---------------------GGLFGGATTTPATG---------------
nup98_ciona                --------------------------------------------------
nup98_trichomonas          --------------------------------------------------
nup98_plasmodium           --------------------LGSRPGMNTSNNLLLN--------------
                                                                             

nup98_ecuni                -------SIWGQGSTS----------------------------------
nup98_dictyostelium        ATPNITSGLFGSNPAQTGGLFG----------------------------
nup98_toxoplasma           -TGTSGGGLFGSSTTGSGTGLFGGSGIFGSA-------------------
nup98_theileria            -ATTQPGGLFGSTTSGLGS-------------------------------
nup98_Trypanosoma          FGQTGVTGGFG---------------------------------------
nup98_leishmania           ASQTITGGGFGGAQQ-----------------------------------
nup98_ehisto               --------------------------------------------------
nup98_ustilago             NSSAGGSSLFGNAGTSNTAGGLFG--------NSTQNSTGGNLFGGLG--
nup98_cryptococcus         KPATGGG-LFGGASATGTGTGLFGQQPQQQQQQQPQTGTTGGLFGNLGQS
nup98_debaryomyces         --AAPSGGLFGNTAQNNNA-------------------------------
nup98_pichia               --TATGGGLFG---GNTNQ-------------------------------
nup98_candida_a            ---ASGGGLFG--GQQNTP-------------------------------
nup98_yarrowia             --TNTGGGFGGFGQNNNTAN------------------------------
nup98_spombe               --STTTSGLFGASNTNNQAQ------------------------------
nup116_Spar                ------GGISGNNQQQ---QPGGLF-------------------------
nup116_Smik                ------NGITGNNLQQ---QSGGLF-------------------------
nup116_Sbay                ------GGLAGNTFQQ---SSGGLF-------------------------
nup116_Skud                ------SGLTGNNLQQ---PSGGLF-------------------------
nup98_kluyveromyces        ------SGLFGQNNNQNNTATGGLFG------------------------
nup98_scerevisiae2         ------NSLFGTTNVP----------------------------------
nup100_Spar                ------SSLFGTTNVP----------------------------------
nup100_Smik                ------SSIFGTSNAP----------------------------------
nup100_Skud                ------SSLFGTTNAP----------------------------------
nup100_Sbay                ------GSLFGATSAT----------------------------------
nup116_Scas                ------QQQPGFGATP----------------------------------
nup98_candidaG             ------SGGFGNTQANQASGSLFGSK------------------------
nup98_gibberella           SSISSTPGNLGHSLLGSSRSGNLS--------------------------
nup98_neurospora           ---VSTPGGLGQSLLAGSVNRGLG--------------------------
nup98_magnaporthe          SSANSTPGGFGQSLLAGSLGRSLN--------------------------
nup98_aspergillus          -SSGGGTPNLGGSLLGTSMRGSFNGSLGRS--------------------
nup98_chominis             --------------------------------------------------
nup98_c_parvum             PQFISRSNRYQLDNLSHVSHERITNSSELALP------------------
nup98_volvox               --------------------------------------------------
nup98_chlamydomonas        ---------FGAPAATTTPFGTTAP-------------------------
nup98_thalassiosira        ---------FGASPAAAPSFGQQP--------------------------
nup98_phaeodactylum        --------LFGSSPAPAP-FGAPA--------------------------
nup98_ostreococcus         --------LFGAAPSTPATGGLFGA-------------------------
nup98_cm                   --------GTGGQPGQAPSAQSSLP-------------------------
nup98_rat                  FNTSTAILGFGAPQAPVA--------------------------------
nup98_scerevisiae          FNTSTAILGFGAPQAPVA--------------------------------
nup98_mus                  FNTSTAILGFGAPQAPVA--------------------------------
nup98_homo                 FNTTTATLGFGAPQAPVA--------------------------------
nup98_gallus               FNTSTATLGFGAPQPAVA--------------------------------
nup98_xenopus              FNSTSTGLGFGAPQPAMAT-------------------------------
nup98_tetraodo             FNTGSSSLGFGTTQQPVA--------------------------------
nup98_danio                --------------------------------------------------
nup98_monosiga             FGQTSAAGGFGQQQAAGGFGQAGAGGFGQTQAAGG---------------
nup98_giardia_g            --------------------------------------------------
nup98_arabidopsis          --------------------------------------------------
nup98_populus              --------------------------------------------------
nup98_rice                 --------------------------------------------------
Nup98_rice                 --------------------------------------------------
nup98_phytophthora         --------------------------------------------------
nup98_populus2             --------------------------------------------------
nup98_physcomitrella2      --------------------------------------------------
nup98_anopheles            --------------------------------------------------
nup98_drosophila           --------------------------------------------------
nup98_naegleria            --------------------------------------------------
nup98_celegans             -------NRLGIRGSTRK--------------------------------
nup98_tetrahymena          ------GGLFGGSTNTQP--------------------------------
nup98_ciona                --------------------------------------------------
nup98_trichomonas          --------------------------------------------------
nup98_plasmodium           --------NMDSKNSQLG--------------------------------
                                                                             

nup98_ecuni                -----------------------YSPFG----------------------
nup98_dictyostelium        ----------------STQPTTQTSLFGNTGSTGGLGAQ--NGGGLFGN-
nup98_toxoplasma           -------------QTIQQQNSAAGGLFGSTSAGGGVGGGSTLGSGQAN--
nup98_theileria            -----------------TTGTTGTGLFGSTTGLGTMSG--TTGTGLFG--
nup98_Trypanosoma          -------------------QTATTGGFGQPAQGAATGGFGQAGRG-----
nup98_leishmania           -----------------QQPQGSAGGFG--AQPSAAGGFGQATGGFGAQ-
nup98_ehisto               -----------------------------------TTGFGQIGNT-----
nup98_ustilago             ---------------GGQNQQASGGLFG------QSQQNQQQPGFSQNQQ
nup98_cryptococcus         QPASTGLFGSTTTQPAQQSTFGGGGLFS------GLGQSAMQQPQQQQQQ
nup98_debaryomyces         --------------------STGGGLFG------GNKPA-----------
nup98_pichia               --------------------SGAGGLFG------AKT-------------
nup98_candida_a            --------------------TTGGGLFG------SKP-------------
nup98_yarrowia             ------------------TGTTGGGLFG------QNK-------------
nup98_spombe               ------------------TSNFGTGLFG------GSQAGQQQQP------
nup116_Spar                -------------QNKQQP--APGGLFG------SKPANS----------
nup116_Smik                -------------QNKQQP--ASGSLFG------PKPGNS----------
nup116_Sbay                -------------QNKQQP--ASGGLFG------AKPAGS----------
nup116_Skud                -------------QNKQQP--TSGGLFG------SKPTNP----------
nup98_kluyveromyces        -------------QNNQQQGQSSGSLFG------AKPSGTNALG------
nup98_scerevisiae2         -------------TSN-TQSQQGNSLFG-----ATKLTN-----------
nup100_Spar                -------------TSN-SQSQQGNNLFG-----ATRPTN-----------
nup100_Smik                -------------IPN-TQSQQGGNIFG-----ATKPAT-----------
nup100_Skud                -------------TSN-TQSQQGSNLFG-----ATKPIT-----------
nup100_Sbay                -------------ASN-SQAQQGNSLFG-----GAKPAAN----------
nup116_Scas                -------------SIGGLSSTTGGGLFGQNNTNAANTTST----------
nup98_candidaG             -------------PPGSANTSGTTGLFG-----ASQQSGQTS--------
nup98_gibberella           ---------------KSLSSNNLRRSFN---TEDSILAPGAFSNGAQPRW
nup98_neurospora           ---------------KPVSTTNLRRTFN---AEDSILTPGAFSANNNNRL
nup98_magnaporthe          ---------------KSISTSSLRRSFN---AEDSILAPGAFSASTGPRN
nup98_aspergillus          ------------TFSKSFSTSSLRKSFDP--DSDSILSPGALGSGSSR--
nup98_chominis             --------------------------------------------------
nup98_c_parvum             -------------AVATESARHNTALLTSVRRIEKTMDPQTPAAFLN---
nup98_volvox               --------------------------------------------------
nup98_chlamydomonas        --------------------ATGGGLFGGSTPFNFNTAPA----------
nup98_thalassiosira        ----------------------GKTLWS--PT-SLFGNPA----------
nup98_phaeodactylum        ----------------------GGGLFGSNPTPAPFGAPA----------
nup98_ostreococcus         --------------------STGATTPGFAGSTPGFGAAP----------
nup98_cm                   --------------------RFSLGGFGAAQANQPSGQSTGAGAAQSGT-
nup98_rat                  -------------LTDPNASAAQQAVLQQHLNSLTYSPFGDSPLFRNPMS
nup98_scerevisiae          -------------LTDPNASAAQQAVLQQHLNSLTYSPFGDSPLFRNPMS
nup98_mus                  -------------LTDPNASAAQQAVLQQHLNSLTYSPFGDSPLFRNPMS
nup98_homo                 -------------LTDPNASAAQQAVLQQHINSLTYSPFGDSPLFRNPMS
nup98_gallus               -------------LTDPNASAAQQAVLQQHLNNLTYSPFGDSPLFRNPMS
nup98_xenopus              -------------LTDPNASAAQQMFLQQQYNALRYSPFPDSPLFRNPIS
nup98_tetraodo             -------------LTDPNAAAAQQAVLQQQLSLLTYSPYGDSPLFRNQLS
nup98_danio                ----------------------QQ--------------------------
nup98_monosiga             -------------FGQPQASGFGNTGFGMAKPGGFGGAQTTAGFGSNPMA
nup98_giardia_g            --------------------------------------------------
nup98_arabidopsis          ---------------TTPAFSQTSPLFGQNTTPALGQS------------
nup98_populus              ---------------TQPSLSFPS------TTPSLGQA------------
nup98_rice                 ---------------QSAGLFSSSPAF---AQQPFTQA------------
Nup98_rice                 --------------------------------------------------
nup98_phytophthora         ---------------NTMGTGGSSLFGGANTAPSAGTTGFGFGGGGGFGS
nup98_populus2             ---------------LKLQKVVSNRLMLSEICRSYIDIVERQLEVPWLSS
nup98_physcomitrella2      ---------------LRLRTLVCSRTDLPGVCGEYEDLVQKQHEVVGVGE
nup98_anopheles            ---------------RLRHDERRHRDAMESDCPHLVAAGKYQALDDHLQE
nup98_drosophila           ---------------QLN--DCLSVNVEGSECPCIHPDSGTKLVSKHFSE
nup98_naegleria            ---------------LKNNSYTALMEGHVQKCEKIINSVDHYHFSDATKQ
nup98_celegans             ----------------SNLKQLDLSVLGDSSRNGSIGRDSRVADPDALPR
nup98_tetrahymena          ------------------GLATGGGLFGNNQGASQPAAQGGLFGG-----
nup98_ciona                --------------------------------------------------
nup98_trichomonas          --------------------------------------------------
nup98_plasmodium           ---------------GTLGASTSTSLFGANRSNSTLTNNTIFSSTTNTNS
                                                                             

nup98_ecuni                --------------GTQSTFSNDRNSTLNKTFPG----------------
nup98_dictyostelium        -------------LSQPTATAGQGLSGGLFGNLSQ-----PTATAGQGLS
nup98_toxoplasma           ---------------QTSLFGAIGSLSGCGAQGAP-----ASAAAADAYG
nup98_theileria            ---------------SSTGFGST--TTGLGSLGS-------------QYG
nup98_Trypanosoma          ---------------AADGFGRPAQGAAAGGFGQ----------------
nup98_leishmania           -------------QPAVSGFGQAAQGGAFGQQSQ----------------
nup98_ehisto               ---------------QTSGFG------GFGQNNT----------------
nup98_ustilago             QQPTVQASLDSNPYGTDSLFASNPINGTAGGSTA-------NGASLPFNV
nup98_cryptococcus         LQPSLTASIDQNPYGNNPLFAYSGQKLEIGSQSK-------KPALPPLTA
nup98_debaryomyces         -------------GTTGGLFGSQNN--ASNTSN-----------------
nup98_pichia               -------------NTSGGLFGASQP--ASSGNA-----------------
nup98_candida_a            -------------AASGGLFGGQQSGQAQQGGG-----------------
nup98_yarrowia             -------------PATGGLFGQNTTTPASTGTTG----------------
nup98_spombe               ----LQASIDQNPYGNNPLFSSTTSQVAPTSIQE-------PIASPLTSK
nup116_Spar                --------------VGGGLFGNSQVANQNNP-AS-------TTGGLFGN-
nup116_Smik                --------------VAGGLFGNNQAANQNNT-TS-------TTGGLFGN-
nup116_Sbay                --------------VGGGLFGNNQSANQNNT-AP-------TG-SLFGN-
nup116_Skud                --------------VGGGLFGNNQAANQNNT-AS-------TAGGLFGN-
nup98_kluyveromyces        -------------ATNGGLFGGN--TQQQN---T-------ATGGLFGA-
nup98_scerevisiae2         -----------------MPFGGNPTANQSG-----------SGNSLFGT-
nup100_Spar                -----------------MPFGGNPTTNQPG-----------SGSSLFGA-
nup100_Smik                -----------------MPFGGNPIANQAG-----------GGNNLFGA-
nup100_Skud                -----------------MPFGANPTINQPG-----------GENNIFGA-
nup100_Sbay                -----------------MSFGTNPSVNQPG-----------RENGLFGA-
nup116_Scas                -----------------GLFGANNTTANNN-----------QANTVGGT-
nup98_candidaG             --------------QPGGLFGSKPTVGGLGAPQT-------TGTSLFGQ-
nup98_gibberella           YGSTGSKKLIINRDIRSDLFSTPQ-KDKAIDNG----TGSRKLSKRVSFD
nup98_neurospora           LGCS-HKKLIINKDMRSDLFQSPAAKGKLLQDGN--STSARKLTKRVSFD
nup98_magnaporthe          HGSMGRTKLVINRDIRSDLFTTPS-KDRHPPEL----VNTRKV-KRVSFD
nup98_aspergillus          YSSSNLKRLTIDRSLRNDLFTRSASSPTANINGDDAGQSASKVRKKVSFE
nup98_chominis             --------------------------------------------------
nup98_c_parvum             -----------LLERQQQFFDAVQSPEQNGNSPTN-----SKTRSLVFTT
nup98_volvox               --------------------------------------------------
nup98_chlamydomonas        --------------ATPSLFGASTAAGG----------------------
nup98_thalassiosira        --------------PGKNEYAITVVAKD----------------------
nup98_phaeodactylum        --------------PSGGLFGATPAPFG----------------------
nup98_ostreococcus         --------------STGGLFGASAPATGGGGLFGA---------------
nup98_cm                   --------------STGGLFGTGSTTVTAGGAPAF---------------
nup98_rat                  DPKKKEERLKPTNPAAQKALTTPTHYKLTPRPATR---------------
nup98_scerevisiae          DPKKKEERLKPTNPAAQKALTTPTHYKLTPRPATR---------------
nup98_mus                  DPKKKEERLKPTNPAAQKALTTPTHYKLTPRPATR---------------
nup98_homo                 DPKKKEERLKPTNPAAQKALTTPTHYKLTPRPATR---------------
nup98_gallus               DPKKKEERLKPTNPAAQKALTTPTHYKLTPRPATR---------------
nup98_xenopus              DPKKKEELLKPTNPAAQKAVLTPTHYKLTPRPAAR---------------
nup98_tetraodo             DSKKKEERLKPTNPTAQKALTTPTHYKLTPRPATR---------------
nup98_danio                --------------------------------------------------
nup98_monosiga             NAAGAMTMPAMGANMMAATMPGLPELPIKPSVPIP---------------
nup98_giardia_g            --------------------------------------------------
nup98_arabidopsis          --SSVFGQNTNPALVQSNTFSTPSTGF-GNTFSSSSSL------------
nup98_populus              --TAFSQPSPFGPSTTSSLFSSPST---GGLFSSTPSL------------
nup98_rice                 --SSGFGLS-TPAFSTGSLFSTPTPGMTGGLFGSMSSP------------
Nup98_rice                 --------------------------------------------------
nup98_phytophthora         AIAGGFGNTSTPAAQTGGFRTAGSLFGQSLQPAQTAAS------------
nup98_populus2             SARLVLMHQVMIWELIKVLFSERENSGQSKSVGADNEED-----------
nup98_physcomitrella2      ADLVVLRHQRMVWQLINVLFSETASPAEAEDVDENGEDA-----------
nup98_anopheles            ARALVEVSTDEYSELCAEVWALLAALWGAREELEGVDE------------
nup98_drosophila           S--LKQRNAGLKEDYSVSVWSLLFALWGDHDELVDLEK------------
nup98_naegleria            LIVNREKFELSVWKLANLLFGDVDMLDG----------------------
nup98_celegans             ISENDRRSDIVTSTPSVDPVQAVMQRHQDRNRDPP---------------
nup98_tetrahymena          -----------AAPQQNSLFGGATAGGQTGG-------------------
nup98_ciona                -------------ELVDDWWRSSLEDNQPSATAH----------------
nup98_trichomonas          ---------------DASKFATPGKPKKETNTSG----------------
nup98_plasmodium           LLNPISQNNSTSNIFNKNPLGTSNTISNNSNLFSS---------------
                                                                             

nup98_ecuni                ----------------------------LAGSSTGTKDHPYIQRKIREDN
nup98_dictyostelium        SGGLFGNTLLGQPSTQGLSSALPTLGLGLMGGQPQQTQQLPQGSLMLQQT
nup98_toxoplasma           LASLLGGHVEVKLTLSARPSESSAQESAQIFPPRMQLLDPCGGTALGDTG
nup98_theileria            TSNLFG-----------------ATGTSQFNNQMQQNNPKLGCLYLWDLN
nup98_Trypanosoma          ------------------------PATGGFGQATSASPFGQAAAGRG---
nup98_leishmania           ------------------------PAAGGFGAGRGTTGFNVGGGFGGSQQ
nup98_ehisto               ------------------------QQSNGFGG------------------
nup98_ustilago             APKNKPPLTTPFRSSPRGANKINRLRGSTPGASGLGSSSFVREGTPGSFR
nup98_cryptococcus         SSYRLTPSTN--------KSKINKLRGFASPLN--VSQSPGRSGSP--LS
nup98_debaryomyces         ----------------------------SFGNNQSNN-TSGGLFGNKPPG
nup98_pichia               ----------------------------AFGQGAANTQQSGGLFGNKPAG
nup98_candida_a            ----------------------------LFGQQNQQNTSGGGLFGNKPTG
nup98_yarrowia             -------------------------GGFSFGQNNNNASSNTGATGGGLFG
nup98_spombe               PTPKKAASLPQFWLSPRSHNTARLASISSFAKSAVMNSTSASGKPKSLHL
nup116_Spar                ------------------KPATGSLFGGTNGTAPNASSGGIFGSNNASNT
nup116_Smik                ------------------KPTTGSLFGGANGTASNTTSGGLFGSNNVSST
nup116_Sbay                ------------------KPATGSLFGGSNNAAPSTASGGLFGQNNASST
nup116_Skud                ------------------KPATGSLFGNTNTAAPNMTSGGLFGSNNASST
nup98_kluyveromyces        ------------------KPAD-----------SASTSGGLFGTKPTGGL
nup98_scerevisiae2         ------------------KPASTTGSLFGNNTASTTVPSTNGLFGNNANN
nup100_Spar                ------------------KPASTTGSLFGNNTASTAVPSTNGLFNNNANN
nup100_Smik                ------------------KPASTNGSLFGNNTSSTAVPSTSGLFGNTAIN
nup100_Skud                ------------------KTASTTGSLFGNNTASTATPSAGGLFGNNTNS
nup100_Sbay                ------------------KPASTTGSLFGNNTASTAAPSTGGPFGNSTNN
nup116_Scas                ------------------GLFNNN----NNNANATTAGNTSFTLGGNNNT
nup98_candidaG             ------------------NNAQSTPGGLFGNKQPTVTGVGSANTTTPTAN
nup98_gibberella           --TTNVDMDDSTPVRGALPAASDVDS-----PANDETPRQSRATNASPGS
nup98_neurospora           --TSNVEATQNGAASQQEFHDLDDDSDLGFLKPSSANGRTNGAVNGSKAS
nup98_magnaporthe          P-STATAAIEQGESTSREETPSGSAEDLGYIRPATRMANGVNGSSHSSTA
nup98_aspergillus          STADNASGGEIVPVESQSSEPTPEELGFLRSIRKNGTPNGVNGVKPASEN
nup98_chominis             --------------------------------------------------
nup98_c_parvum             SHTTKFVPLDETFEDAIDDSSSATFSPRASKIENKSSSDSSKPLINLDSI
nup98_volvox               --------------------------------------------------
nup98_chlamydomonas        -----------------------------------------TMSFTSNLF
nup98_thalassiosira        -----------------------------------------YSAP-----
nup98_phaeodactylum        -----------------------------------------APAGGSLFG
nup98_ostreococcus         ---------------------------APSAAATPAFGGFGASAATPAFG
nup98_cm                   ---------------------------QSGNASTPRSEQTGIFGAANQTS
nup98_rat                  -------------VRPKALQTTGTAKSHLFDGLDDDEPSLANGAFMPKKS
nup98_scerevisiae          -------------VRPKALQTTGTAKSHLFDGLDDDEPSLANGAFMPKKS
nup98_mus                  -------------VRPKALQTTGTAKSHLFDGLDDDEPSLANGAFMPKKS
nup98_homo                 -------------VRPKALQTTGTAKSHLFDGLDDDEPSLANGAFMPKKS
nup98_gallus               -------------VRPKALQSAGSAKSQLFDGLDDDEPSLSNGAFMPKKS
nup98_xenopus              -------------VRPKALQNSGAAKSQLFDALDDDEPVLSSGVFMPKKS
nup98_tetraodo             -------------VRPKALSSSGATKSQLFDVLDDDEPSLTNGAFKPRKS
nup98_danio                --------------------------------------------------
nup98_monosiga             -------------VGPEGIGSSPYGDRKLFRLSNKERQSKSPGDAPSSAT
nup98_giardia_g            -----------------------------MNIAQDATSFLEKLYLSMNKG
nup98_arabidopsis          -------------------------TTS-ISPFGQITP-AVTPFQSAQPT
nup98_populus              -------------------------ITPNLGGFNQMTPSQPAPFQMSQPA
nup98_rice                 -------------------------FSS--TAFQQSAP-TPSMFSFQPQT
Nup98_rice                 --------------------------------------------------
nup98_phytophthora         -------------------------QPQNLVAAPDVNPYGAGSFGAGLVE
nup98_populus2             -----------MMQDLKESSLEVDQEALPLIRRAEFSCWLQESVCHRVQD
nup98_physcomitrella2      -----------DVE--KSSMQAADVSAEVLMRRAGFSCWLQESVGHLVQR
nup98_anopheles            -----------------------ASHLSTMFRRDLFSEWIEDVVTIRSQQ
nup98_drosophila           -----------------------NSHYMVMCRRNLLSEWLENTLLGKDLL
nup98_naegleria            -----------------------NNYATDIARKRNLSAWIREQIPIDEII
nup98_celegans             ----------------SLNLDTTCDEHTGLEPVSTASSATSVVSTPSEEN
nup98_tetrahymena          ----------------------------LFGGATGATQQQGGGLFGQTAS
nup98_ciona                --------------------------LYHLVFGLCDALWGNADSPLHDSY
nup98_trichomonas          --------------------------APPLSSFTSKAPDANKFGTPAPLA
nup98_plasmodium           -------------------------PTASTSLFGANTTSQISSFGNTTSN
                                                                             

nup98_ecuni                GGEVTLMHINGNE-------------------------------------
nup98_dictyostelium        QQPLQQQPLQQQQQPLQQSTIQLNNQIN----------------------
nup98_toxoplasma           LLGSVGSSVWRSGAPARLCRGRRFRPLGPM--------------------
nup98_theileria            SPSPGLSSFWSSNVSLPPEAIEYLNKVN----------------------
nup98_Trypanosoma          ----VGGGFGTAAG------------------------------------
nup98_leishmania           QPQTAAGGFGAPKG------------------------------------
nup98_ehisto               -----FGSFGQTNQ------------------------------------
nup98_ustilago             EGTPGAHARFGTPGRAGSPALFKGLSDEYSQPLSSQAFVSRPSAKRLVLD
nup98_cryptococcus         VSSPGRSSMFNSP---AAPDRYKGLSDT---ALTPNAFVPRPNIKKLSVT
nup98_debaryomyces         TANTGGG-LFGSNNNT----------------------------------
nup98_pichia               --ATGGG-LFGGSNTVN---------------------------------
nup98_candida_a            PTTTNGGGLFGNKPAT----------------------------------
nup98_yarrowia             QNKPATGGLFGNNSSTT---------------------------------
nup98_spombe               FDSLNDDVLLSADAFTPRQNIKKLVITH----------------------
nup116_Spar                ATTTNSTGLFGNKPVS----------------------------------
nup116_Smik                AATTTSTGLFGNKSVS----------------------------------
nup116_Sbay                AATSNSTGLFGNKPAG----------------------------------
nup116_Skud                AATTNSTGLFGNKPAG----------------------------------
nup98_kluyveromyces        SSTTGG-GLFGGKPAG----------------------------------
nup98_scerevisiae2         STSTTNTGLFGAKPDS----------------------------------
nup100_Spar                PSSNTNTGLFGAKPNS----------------------------------
nup100_Smik                TSSNTNTGLFGSKPES----------------------------------
nup100_Skud                SGNTTNTGLFGTKTES----------------------------------
nup100_Sbay                PSNTGNTSLFGAKTES----------------------------------
nup116_Scas                AGSTGAGGLFGNRLNSGSMFNAP---------------------------
nup98_candidaG             TLGTGSTSLFGNKSST----------------------------------
nup98_gibberella           -KTPEMEEVKGNELAIVHEEDVIVTP-EASSISSP----------DNTPG
nup98_neurospora           DASPEMEQVKGNELAIVPEESSIASPSSVDAKPVK----------QVDAG
nup98_magnaporthe          DAGPEMEQVKGNELAIVHEEE---SPQRTSASNGV----------DSATS
nup98_aspergillus          SANAEMESVSDKRLLTSVPEDNGRVSSASPGENASR--LSFSPSGDPQPG
nup98_chominis             --------------------------------------------------
nup98_c_parvum             SRISQDVQISKSDDCRTSIGRVVNESNNAARTPYLN--------------
nup98_volvox               --------------------------------------------------
nup98_chlamydomonas        GGNTLG--------QTAAP-------------------------------
nup98_thalassiosira        -SSATIGGLFGN-AATPAP-------------------------------
nup98_phaeodactylum        SNTAPAPGGFGFGSPAPAP-------------------------------
nup98_ostreococcus         ASSAASGGLFGASAPTSAP-------------------------------
nup98_cm                   AKPTGDLFRFGVSSSGSNL-------------------------------
nup98_rat                  IKKLVLKNLNNSN-LFSPVNHDSEDLA-----------------------
nup98_scerevisiae          IKKLVLKNLNNSN-LFSPVNHDSEDLA-----------------------
nup98_mus                  IKKLVLKNLNNSN-LFSPVNHDSEDLA-----------------------
nup98_homo                 IKKLVLKNLNNSN-LFSPVNRDSENLA-----------------------
nup98_gallus               IKKLVLKNLSGSS-LFSPVNRENDDLA-----------------------
nup98_xenopus              IKKLDLKYLKNSSSLFAQESKDVNEVV-----------------------
nup98_tetraodo             IKKLDLKNLKSNQ-YSSPANKDRDDLA-----------------------
nup98_danio                --------------------------------------------------
nup98_monosiga             AKPVRSAGRTLPPPLFGSRRTIPVRAVN----------------------
nup98_giardia_g            SQFSSLSTFKGNSGPG----------------------------------
nup98_arabidopsis          QPLGAFGFNNFGQTQIANTTDI----------------------------
nup98_populus              Q----------------NAAGM----------------------------
nup98_rice                 QT--------------APTGGF----------------------------
Nup98_rice                 --------------------------------------------------
nup98_phytophthora         QNVKAALDLQSIKTGLSASSRL----------------------------
nup98_populus2             EVSSLNESSYLEHIFLLLTGRQ----------------------------
nup98_physcomitrella2      DLEHLEGNKYLKEIFILLTGRQ----------------------------
nup98_anopheles            SSKKGEKRDYLDQLLELIQTHK----------------------------
nup98_drosophila           S-KKVSTHSYLEHMLDLLSCHR----------------------------
nup98_naegleria            NRANPKP---LEKIYLLLSSGR----------------------------
nup98_celegans             STDNAAAGVKLSKPDYFSLPTINEMKSMVK--------------------
nup98_tetrahymena          NPTQGGGLFGAANPGLGGAAAG----------------------------
nup98_ciona                ILTSRRKQLLKSWLN-----------------------------------
nup98_trichomonas          KKEETGHAGLPVRVQS----------------------------------
nup98_plasmodium           MTQTTTSSLFNNSFGSQQN-------------------------------
                                                                             

nup98_ecuni                --------------------------------------------------
nup98_dictyostelium        ----------SASPYFPISSPAPFATFVKDLTSTSKVVSPPSYT------
nup98_toxoplasma           ---EGGLSGSYLSSGASNASFALPEVYIQKAFGTSRTASPLEDE------
nup98_theileria            -----SLNKEPVQPQNPNVSNSLYTNDHKDRFGIRKVLNDLGIS------
nup98_Trypanosoma          ------------------TVGGFGQPAAPGGFGQTATTGGFGQP------
nup98_leishmania           ------------------AAGGFGQAAG-GGFGQG--VGGFG--------
nup98_ehisto               ------------------QSNGFGGFGNTTGFGQTNSLTGLG--------
nup98_ustilago             DAGENSFSVSRIGRSGSVPHFDSGSSPAVGSLGASAFRSGTVQPTSASRV
nup98_cryptococcus         PN---------IGSS------IGGNDQLESVLGKSALKASTSS-------
nup98_debaryomyces         ------------------------TGSSGGLFGGSNNNTG----------
nup98_pichia               ----------------------AAAGASGGLFGGSS--------------
nup98_candida_a            ---------------------------GGGLFGGQQQQTQQQQ-------
nup98_yarrowia             ----------------------TTNTTGGGLFGNNNAASN----------
nup98_spombe               -------------------KISKDDILQNGVKNGNDAKSDSKV-------
nup116_Spar                ---------------------AGAPTVGGGLFGNNNN--LNNPT------
nup116_Smik                ---------------------AGAPTTGGGLFGNNNTSSLNNGI------
nup116_Sbay                ---------------------VGASTLGGGLFGNNNNSSMNNGI------
nup116_Skud                ---------------------VNAPTSGGGLFGSNNNLSSNNGI------
nup98_kluyveromyces        ---------------------TAP-------FGATNTN-NASSI------
nup98_scerevisiae2         ---------------------QSKPALGGGLFGNSNSNSSTIGQ------
nup100_Spar                ---------------------QSKAALGGGLFGNLSSNSSTIGQ------
nup100_Smik                ---------------------QPKPALGGGLFNNSNSNSSTIGQ------
nup100_Skud                ---------------------QSRPALGGSLFGNSNPNASVIGQ------
nup100_Sbay                ---------------------QTKPGLGGGLFGNLNSNPLSVGQ------
nup116_Scas                ---------------------STNTAPKGGLFNNGTATTSTLGQ------
nup98_candidaG             -------------------------GSTGSTFGNSLGNNTSATT------
nup98_gibberella           QYWISPPMEDLEKLNRMQRQKVDQFTVGRDNVGYVSFKVPVDISN-----
nup98_neurospora           SYWMSPKLEEIQAMNRVQRQSVVDFTVGRENVGSVRFKVPVDLSN-----
nup98_magnaporthe          DYWMSPSKEDIQNMNRVQRQKVTDFTVGRHGIGNVRFRVPVDLSN-----
nup98_aspergillus          EYWMKPTRAELSKLSRDQLKRFTGLTVGRERCGSVTFDDPVDLTT-----
nup98_chominis             --------------------------------------------------
nup98_c_parvum             ----------QHRNSVNSISAVSNERQARSSIGLTTPRPITRRPDQLIDS
nup98_volvox               --------------------------------------------------
nup98_chlamydomonas        ---------------------------TGGLFGGAAAAA-----------
nup98_thalassiosira        ---------------------------SSGLFGQPAAAP-----------
nup98_phaeodactylum        ---------------------------GGSLFGAPAPAPGGFGYG-----
nup98_ostreococcus         ---------------------------SGGLFGAAPTSSPGGG-------
nup98_cm                   ---------------------------GGTQPGGGASTSGGMFGL-----
nup98_rat                  -----------------SPSEYPENGERFSFLSKPVDENHQQDGD-----
nup98_scerevisiae          -----------------SPSEYPENGERFSFLSKPVDENHQQDGD-----
nup98_mus                  -----------------SPSEYPENGERFSFLSKPVDENNQQDGE-----
nup98_homo                 -----------------SPSEYPENGERFSFLSKPVDENHQQDGD-----
nup98_gallus               -----------------SPSEYPENGDRF-FLSVPPEENHRQDGER----
nup98_xenopus              -----------------PPT--PETQDRS-------VENHHADEK-----
nup98_tetraodo             -----------------SPATYPQNGHGYYITLLSHLEEDEELREVPGPS
nup98_danio                --------------------------------------------------
nup98_monosiga             ----------------HDPIINLDDDDDQQTLSVSELTPRRDIKRLVLKP
nup98_giardia_g            -------------------------VGFGSGFGLGNTQ------------
nup98_arabidopsis          ---------------------AGAM-------GTFSQGNFKQQ-------
nup98_populus              ---------------------SGFA-------GVSN--NLGQL-------
nup98_rice                 ---------------------PGIS-------NTMNQAPFGQP-------
Nup98_rice                 --------------------------------------------------
nup98_phytophthora         ---------------------TAFANDVGLPRGPLEPPLVTRR-------
nup98_populus2             ---------------------LDAAVEMAASRGDVRLACLLSQ-------
nup98_physcomitrella2      ---------------------LEDAVERALEHGDVRLSTLLCQ-------
nup98_anopheles            ---------------------VLEACELAFTNNDINLAMLLAQ-------
nup98_drosophila           ---------------------VNEACELAFSYDDANLALVLSQ-------
nup98_naegleria            ---------------------IAEAARVALDNKDVRLSSIISQ-------
nup98_celegans             --------------------NGRVVLEDGLTIGRSSYGSVYWPG------
nup98_tetrahymena          -----------------------TQVAQPGLNGFQSLIQLLEQTQ-----
nup98_ciona                -----------------------DSVESDVLIGHRVPTND----------
nup98_trichomonas          ------------------------QFIKPEVQEKKEEPAKAAAP------
nup98_plasmodium           -----------------------NITSSNNLLGLSSNNLALTGQG-----
                                                                             

nup98_ecuni                --------------------------------------------------
nup98_dictyostelium        --------------------------------------------------
nup98_toxoplasma           --------------------------------------------------
nup98_theileria            --------------------------------------------------
nup98_Trypanosoma          --------------------------------------------------
nup98_leishmania           --------------------------------------------------
nup98_ehisto               --------------------------------------------------
nup98_ustilago             TFSPALEQRAESVRPGGGDLSFASSLPSRRGNFLGGASSSSIMEDTPLKI
nup98_cryptococcus         -----LKGSTSTLQTPGTPLVFHPPVN-----------------------
nup98_debaryomyces         --------------------------------------------------
nup98_pichia               --------------------------------------------------
nup98_candida_a            --------------------------------------------------
nup98_yarrowia             --------------------------------------------------
nup98_spombe               --------------------------------------------------
nup116_Spar                --------------------------------------------------
nup116_Smik                --------------------------------------------------
nup116_Sbay                --------------------------------------------------
nup116_Skud                --------------------------------------------------
nup98_kluyveromyces        --------------------------------------------------
nup98_scerevisiae2         --------------------------------------------------
nup100_Spar                --------------------------------------------------
nup100_Smik                --------------------------------------------------
nup100_Skud                --------------------------------------------------
nup100_Sbay                --------------------------------------------------
nup116_Scas                --------------------------------------------------
nup98_candidaG             --------------------------------------------------
nup98_gibberella           --------------------------------------------------
nup98_neurospora           --------------------------------------------------
nup98_magnaporthe          --------------------------------------------------
nup98_aspergillus          --------------------------------------------------
nup98_chominis             --------------------------------------------------
nup98_c_parvum             --------------------------------------------------
nup98_volvox               --------------------------------------------------
nup98_chlamydomonas        --------------------------------------------------
nup98_thalassiosira        --------------------------------------------------
nup98_phaeodactylum        --------------------------------------------------
nup98_ostreococcus         --------------------------------------------------
nup98_cm                   --------------------------------------------------
nup98_rat                  --------------------------------------------------
nup98_scerevisiae          --------------------------------------------------
nup98_mus                  --------------------------------------------------
nup98_homo                 --------------------------------------------------
nup98_gallus               --------------------------------------------------
nup98_xenopus              --------------------------------------------------
nup98_tetraodo             --------------------------------------------------
nup98_danio                --------------------------------------------------
nup98_monosiga             --------------------------------------------------
nup98_giardia_g            --------------------------------------------------
nup98_arabidopsis          --------------------------------------------------
nup98_populus              --------------------------------------------------
nup98_rice                 --------------------------------------------------
Nup98_rice                 --------------------------------------------------
nup98_phytophthora         --------------------------------------------------
nup98_populus2             --------------------------------------------------
nup98_physcomitrella2      --------------------------------------------------
nup98_anopheles            --------------------------------------------------
nup98_drosophila           --------------------------------------------------
nup98_naegleria            --------------------------------------------------
nup98_celegans             --------------------------------------------------
nup98_tetrahymena          --------------------------------------------------
nup98_ciona                --------------------------------------------------
nup98_trichomonas          --------------------------------------------------
nup98_plasmodium           --------------------------------------------------
                                                                             

nup98_ecuni                --------------------------------------------------
nup98_dictyostelium        --------------------------------------------------
nup98_toxoplasma           --------------------------------------------------
nup98_theileria            --------------------------------------------------
nup98_Trypanosoma          --------------------------------------------------
nup98_leishmania           --------------------------------------------------
nup98_ehisto               --------------------------------------------------
nup98_ustilago             VSAAAAKAGAPRQGRDLESSFAAPTSMNAAATNGSAPSSGKVGEYYTEPS
nup98_cryptococcus         --------GTPSRPEIAESSVTRSTSAIASPRVAGSERAPKKGDYWCRPK
nup98_debaryomyces         ------------------------TNASGG--------------------
nup98_pichia               ------------------------TNQGGG--------------------
nup98_candida_a            --------------------QPQPSQLGGG--------------------
nup98_yarrowia             ----------------------TSATTGGG--------------------
nup98_spombe               --------------------QEKAPQNEADGSLKKDEHVVLSDDYWMKPS
nup116_Spar                --------------------------------------------------
nup116_Smik                --------------------------------------------------
nup116_Sbay                --------------------------------------------------
nup116_Skud                --------------------------------------------------
nup98_kluyveromyces        --------------------------------------------------
nup98_scerevisiae2         --------------------------------------------------
nup100_Spar                --------------------------------------------------
nup100_Smik                --------------------------------------------------
nup100_Skud                --------------------------------------------------
nup100_Sbay                --------------------------------------------------
nup116_Scas                --------------------------------------------------
nup98_candidaG             --------------------------------------------------
nup98_gibberella           --------------------------------------------------
nup98_neurospora           --------------------------------------------------
nup98_magnaporthe          --------------------------------------------------
nup98_aspergillus          --------------------------------------------------
nup98_chominis             --------------------------------------------------
nup98_c_parvum             --------------------------------------------------
nup98_volvox               --------------------------------------------------
nup98_chlamydomonas        --------------------------------------------------
nup98_thalassiosira        --------------------------------------------------
nup98_phaeodactylum        --------------------------------------------------
nup98_ostreococcus         --------------------------------------------------
nup98_cm                   --------------------------------------------------
nup98_rat                  --------------------------------------------------
nup98_scerevisiae          --------------------------------------------------
nup98_mus                  --------------------------------------------------
nup98_homo                 --------------------------------------------------
nup98_gallus               --------------------------------------------------
nup98_xenopus              --------------------------------------------------
nup98_tetraodo             --------------------------------------------------
nup98_danio                --------------------------------------------------
nup98_monosiga             --------------------------------------------------
nup98_giardia_g            --------------------------------------------------
nup98_arabidopsis          --------------------------------------------------
nup98_populus              --------------------------------------------------
nup98_rice                 --------------------------------------------------
Nup98_rice                 --------------------------------------------------
nup98_phytophthora         --------------------------------------------------
nup98_populus2             --------------------------------------------------
nup98_physcomitrella2      --------------------------------------------------
nup98_anopheles            --------------------------------------------------
nup98_drosophila           --------------------------------------------------
nup98_naegleria            --------------------------------------------------
nup98_celegans             --------------------------------------------------
nup98_tetrahymena          --------------------------------------------------
nup98_ciona                --------------------------------------------------
nup98_trichomonas          --------------------------------------------------
nup98_plasmodium           --------------------------------------------------
                                                                             

nup98_ecuni                --------------------------------------------------
nup98_dictyostelium        --------------------------------------------------
nup98_toxoplasma           --------------------------------------------------
nup98_theileria            --------------------------------------------------
nup98_Trypanosoma          --------------------------------------------------
nup98_leishmania           --------------------------------------------------
nup98_ehisto               --------------------------------------------------
nup98_ustilago             LSALRTANYNELAAVHNFIVGRKGVGQIEFLEPVDLTSIEDLNDIVGGIV
nup98_cryptococcus         LEKLEQMSKEDLSQLSGFTAGRRGFGEVSFLEPVDLT-LAPLEDILGSII
nup98_debaryomyces         --------------------------------------------------
nup98_pichia               --------------------------------------------------
nup98_candida_a            --------------------------------------------------
nup98_yarrowia             --------------------------------------------------
nup98_spombe               IEELSKYPKEKLCSVHQFSVGRTGYGQVAFLKPVDLSGFEKLEDIPGKVV
nup116_Spar                --------------------------------------------------
nup116_Smik                --------------------------------------------------
nup116_Sbay                --------------------------------------------------
nup116_Skud                --------------------------------------------------
nup98_kluyveromyces        --------------------------------------------------
nup98_scerevisiae2         --------------------------------------------------
nup100_Spar                --------------------------------------------------
nup100_Smik                --------------------------------------------------
nup100_Skud                --------------------------------------------------
nup100_Sbay                --------------------------------------------------
nup116_Scas                --------------------------------------------------
nup98_candidaG             --------------------------------------------------
nup98_gibberella           --------------------------------------------------
nup98_neurospora           --------------------------------------------------
nup98_magnaporthe          --------------------------------------------------
nup98_aspergillus          --------------------------------------------------
nup98_chominis             --------------------------------------------------
nup98_c_parvum             --------------------------------------------------
nup98_volvox               --------------------------------------------------
nup98_chlamydomonas        --------------------------------------------------
nup98_thalassiosira        --------------------------------------------------
nup98_phaeodactylum        --------------------------------------------------
nup98_ostreococcus         --------------------------------------------------
nup98_cm                   --------------------------------------------------
nup98_rat                  --------------------------------------------------
nup98_scerevisiae          --------------------------------------------------
nup98_mus                  --------------------------------------------------
nup98_homo                 --------------------------------------------------
nup98_gallus               --------------------------------------------------
nup98_xenopus              --------------------------------------------------
nup98_tetraodo             --------------------------------------------------
nup98_danio                --------------------------------------------------
nup98_monosiga             --------------------------------------------------
nup98_giardia_g            --------------------------------------------------
nup98_arabidopsis          --------------------------------------------------
nup98_populus              --------------------------------------------------
nup98_rice                 --------------------------------------------------
Nup98_rice                 --------------------------------------------------
nup98_phytophthora         --------------------------------------------------
nup98_populus2             --------------------------------------------------
nup98_physcomitrella2      --------------------------------------------------
nup98_anopheles            --------------------------------------------------
nup98_drosophila           --------------------------------------------------
nup98_naegleria            --------------------------------------------------
nup98_celegans             --------------------------------------------------
nup98_tetrahymena          --------------------------------------------------
nup98_ciona                --------------------------------------------------
nup98_trichomonas          --------------------------------------------------
nup98_plasmodium           --------------------------------------------------
                                                                             

nup98_ecuni                --------------------------------------------------
nup98_dictyostelium        --------------------------------------------------
nup98_toxoplasma           --------------------------------------------------
nup98_theileria            --------------------------------------------------
nup98_Trypanosoma          --------------------------------------------------
nup98_leishmania           --------------------------------------------------
nup98_ehisto               --------------------------------------------------
nup98_ustilago             QIRLKEVVVYPEEDDYDPRNPKDGAKRNFLPGAKAKQGTGLNVPARVSLE
nup98_cryptococcus         VVDQSELSVYP--DDYS---------------QKPERGQGLNVPARIMLE
nup98_debaryomyces         -----------------------------LFGSNN---------------
nup98_pichia               -----------------------------LFGSSN---------------
nup98_candida_a            -----------------------------LFGAKPGT-------------
nup98_yarrowia             -----------------------------LFGAKP---------------
nup98_spombe               VFERKICAVYP------------------VEGSSPPLGEGLNVPAIITLE
nup116_Spar                --------------------------------------------------
nup116_Smik                --------------------------------------------------
nup116_Sbay                --------------------------------------------------
nup116_Skud                --------------------------------------------------
nup98_kluyveromyces        --------------------------------------------------
nup98_scerevisiae2         --------------------------------------------------
nup100_Spar                --------------------------------------------------
nup100_Smik                --------------------------------------------------
nup100_Skud                --------------------------------------------------
nup100_Sbay                --------------------------------------------------
nup116_Scas                --------------------------------------------------
nup98_candidaG             --------------------------------------------------
nup98_gibberella           -------IDLADICGTLIVLEPRSATVYPVSAKKPPVGKGLNVPAKIALE
nup98_neurospora           -------IDVENLYDNIVLLVPRSCTVYPNAATKPPVGKGLNVPALISLE
nup98_magnaporthe          -------INLDEIFVELVQFSPRSCTVYPNPAKKPAMGKGLNVPAEITLE
nup98_aspergillus          -------IDLDNILGGLVDIGVRKITVYPDESIKPARGKGLNVPSTLRIE
nup98_chominis             --------------------------------------------------
nup98_c_parvum             --------------------------------------------------
nup98_volvox               --------------------------------------------------
nup98_chlamydomonas        --------------------------------------------------
nup98_thalassiosira        --------------------------------------------------
nup98_phaeodactylum        --------------------------------------------------
nup98_ostreococcus         --------------------------------------------------
nup98_cm                   --------------------------------------------------
nup98_rat                  --------------------------------------------------
nup98_scerevisiae          --------------------------------------------------
nup98_mus                  --------------------------------------------------
nup98_homo                 --------------------------------------------------
nup98_gallus               --------------------------------------------------
nup98_xenopus              --------------------------------------------------
nup98_tetraodo             --------------------------------------------------
nup98_danio                --------------------------------------------------
nup98_monosiga             --------------------------------------------------
nup98_giardia_g            --------------------------------------------------
nup98_arabidopsis          --------------------------------------------------
nup98_populus              --------------------------------------------------
nup98_rice                 --------------------------------------------------
Nup98_rice                 --------------------------------------------------
nup98_phytophthora         --------------------------------------------------
nup98_populus2             --------------------------------------------------
nup98_physcomitrella2      --------------------------------------------------
nup98_anopheles            --------------------------------------------------
nup98_drosophila           --------------------------------------------------
nup98_naegleria            --------------------------------------------------
nup98_celegans             --------------------------------------------------
nup98_tetrahymena          --------------------------------------------------
nup98_ciona                --------------------------------------------------
nup98_trichomonas          --------------------------------------------------
nup98_plasmodium           --------------------------------------------------
                                                                             

nup98_ecuni                --------------------------------------------------
nup98_dictyostelium        ---------------------------------------QRSLSHHGYIP
nup98_toxoplasma           ---------------------------------------SKGGQANALRL
nup98_theileria            ---------------------------------------IPRYYMNALNT
nup98_Trypanosoma          ---------------------------------------GRGAAAGGFGQ
nup98_leishmania           ---------------------------------------AQQPKAGGFGQ
nup98_ehisto               -------------------------------------------TFGKLGL
nup98_ustilago             ACWPADRATREPIKDAEHPRVKQMINKLKNKPETEFVDFEPESGTWTFKV
nup98_cryptococcus         NVFTTDKATKDWVRDPEDPRFQKFVRRVKAIPDTEFISYT-DDGTWTFRV
nup98_debaryomyces         -----------------------------------------NTGTSTLGS
nup98_pichia               -----------------------------------------NAGG--LGT
nup98_candida_a            ---------------------------------------TASSGGGLFGG
nup98_yarrowia             ----------------------------------------ATTGGGLFGS
nup98_spombe               KTWPLSRETREPIKDPQNPRYIQHVKRLHRI--KDTEFIDFNDGKWIFKV
nup116_Spar                -----------------------------------------GSTG-LFSN
nup116_Smik                -----------------------------------------GSTG-LFNN
nup116_Sbay                -----------------------------------------GSTG-LFGN
nup116_Skud                -----------------------------------------ASTG-LIGN
nup98_kluyveromyces        -----------------------------------------GGGS-LFSA
nup98_scerevisiae2         -----------------------------------------NKP--VFGG
nup100_Spar                -----------------------------------------SKP--AFGG
nup100_Smik                -----------------------------------------NKP--AFGG
nup100_Skud                -----------------------------------------NKP--AFGS
nup100_Sbay                -----------------------------------------NKP--AFGN
nup116_Scas                -----------------------------------------SSTGGLFGN
nup98_candidaG             -----------------------------------------SSTGGLFGS
nup98_gibberella           QSWPRGGRDKRVASDP--KRFNKHVERLKRIENTTFESYDKDTGVWVFSV
nup98_neurospora           HSYPRGG--LRVGG----RRLEKHIERLKTITDTIFESYDIPTGVWSFSV
nup98_magnaporthe          NSWPRGR--EKPGS----RGHQKHIERLKRIPDTEFVDYNAETGVWVFRV
nup98_aspergillus          NSWPRGRDKKGPSPVTSGPLFEKHIDRLMKVHNTEFVNYETETGTWVFRV
nup98_chominis             --------------------------------------------------
nup98_c_parvum             ------IPSDLVKSYIRKQKEFVIESLTPILTKHDYFCIPSIELLKTFSE
nup98_volvox               --------------------------------------------------
nup98_chlamydomonas        ----------------------------------------------PAAQ
nup98_thalassiosira        ----------------------------------------------SFGS
nup98_phaeodactylum        -------------------------------------------APAPFGA
nup98_ostreococcus         ----------------------------------------------LFGA
nup98_cm                   -------------------------------------------GGSAFRP
nup98_rat                  ----------------------------------------DDSLVSRFYT
nup98_scerevisiae          ----------------------------------------DDSLVSRFYT
nup98_mus                  ----------------------------------------DDSLVSRFYT
nup98_homo                 ----------------------------------------EDSLVSHFYT
nup98_gallus               ------------------------------------EEDEDHHEVTRFYT
nup98_xenopus              --------------------------------------------------
nup98_tetraodo             ------------------------------------SQVDDDPEVTQFYV
nup98_danio                --------------------------------------------------
nup98_monosiga             ------------------------------------AAGSVKDVPNRLLS
nup98_giardia_g            --------------------------------------------------
nup98_arabidopsis          --------------------------------------------------
nup98_populus              --------------------------------------------------
nup98_rice                 --------------------------------------------------
Nup98_rice                 --------------------------------------------------
nup98_phytophthora         --------------------------------------------------
nup98_populus2             --------------------------------------------------
nup98_physcomitrella2      --------------------------------------------------
nup98_anopheles            --------------------------------------------------
nup98_drosophila           --------------------------------------------------
nup98_naegleria            --------------------------------------------------
nup98_celegans             -----------------------------------------KLELKDLVL
nup98_tetrahymena          --------------------------------------------------
nup98_ciona                --------------------------------------------------
nup98_trichomonas          --------------------------------------------------
nup98_plasmodium           ----------------------------------------MNQQSSLFSN
                                                                             

nup98_ecuni                --------------------------------------------NYTQKS
nup98_dictyostelium        KS--------------------------------TTKLVPRRGPNNVDLG
nup98_toxoplasma           LPDGKAFSA-------------------------APWASTTLERSAVEAL
nup98_theileria            PN---------------------------------TYNTDTTNNYNEDKR
nup98_Trypanosoma          PATG------------------------------------GLGLAG-GSG
nup98_leishmania           AAPAT-----------------------------------GFGQAASASG
nup98_ehisto               NQTN----------------------------------------------
nup98_ustilago             KHFSRYG----------------------------LDDSDEDEEGADAGA
nup98_cryptococcus         EHFTTYG----------------------------IADSDEDESIENGDL
nup98_debaryomyces         NN-----------------------------------------STGSGGL
nup98_pichia               N------------------------------------------TQQSGGL
nup98_candida_a            QQQT---------------------------------------SNVGGGL
nup98_yarrowia             NNTTNT-------------------------------------SNTGGGL
nup98_spombe               QHFSRYGLLDDEE----------------------EENDMSSTSNEAGNL
nup116_Spar                NN--------------------------------------PSQSTNSGGL
nup116_Smik                NN--------------------------------------NSQPTNGGGL
nup116_Sbay                NN--------------------------------------SSQPTNGGGL
nup116_Skud                NN--------------------------------------FSQSTSGGSL
nup98_kluyveromyces        NK--------------------------------------PAN-TGSTGL
nup98_scerevisiae2         -------------------------------------------TTQNTGL
nup100_Spar                -------------------------------------------TNQSTGL
nup100_Smik                -------------------------------------------TNQNTGL
nup100_Skud                -------------------------------------------TNQNTGL
nup100_Sbay                -------------------------------------------TNQTTGL
nup116_Scas                KPAGTP----------------------------------GTTTSGTGGL
nup98_candidaG             KS----------------------------------------QNNNSSIA
nup98_gibberella           EHFTTYGLDDDD--SDDEDMAEGEAVP----------TQEMAFDNSINSV
nup98_neurospora           EHFTTYGLVDDDEDSEDEEITEVEPTPRP-------STEAVVVKNEFTSP
nup98_magnaporthe          EHFTTYGLDDDDE-DDDTEMNQSEAQSG---------FQVRPRQGQASEQ
nup98_aspergillus          AHYTTYGLDYDDEEEEGESHNQSTLPADRDLTVGSEQMSTYSIDDSFASS
nup98_chominis             --------------------------------------------------
nup98_c_parvum             ERLAVVEDFKIVREGVG---------------EIVWPGVTDLRGINLDSV
nup98_volvox               --------------------------------------------------
nup98_chlamydomonas        AQ------------------------------------------PPTVAQ
nup98_thalassiosira        QP------------------------------------------ATNLAT
nup98_phaeodactylum        PT------------------------------------------PGLFGA
nup98_ostreococcus         SA------------------------------------------PATGGA
nup98_cm                   LA------------------------------------------SPNANM
nup98_rat                  NPIAKPIPQTPES--------------------AGNKNNSSSNVEDTFIA
nup98_scerevisiae          NPIAKPIPQTPES--------------------AGNKNNSSSNVEDTFIA
nup98_mus                  NPIAKPIPQTPES--------------------VGNKNNSSSNVEDTIVA
nup98_homo                 NPIAKPIPQTPES--------------------AGNKHSNSNSVDDTIVA
nup98_gallus               NPIAKPIPQSPEN--------------------TVHKHQNS--VDDTIVA
nup98_xenopus              ------------------------------------KKK-----------
nup98_tetraodo             NPIAKPIP----------------------------QGRTQTSLQDTISE
nup98_danio                --------------------------------------------------
nup98_monosiga             DDFVSSARSEAPA--------------------QRAAGSKNLNVTAMDAQ
nup98_giardia_g            --------------------------------------------QKPQSG
nup98_arabidopsis          -------------------------------------------PALGNSA
nup98_populus              -------------------------------------------STPQSAV
nup98_rice                 -------------------------------------------TPSQSNM
Nup98_rice                 --------------------------------------------------
nup98_phytophthora         -------------------------------------------QTVTNRH
nup98_populus2             -------------------------------------------AGGLN--
nup98_physcomitrella2      -------------------------------------------AGGPVGM
nup98_anopheles            -------------------------------------------ISGGPVV
nup98_drosophila           -------------------------------------------LSSGAVF
nup98_naegleria            -------------------------------------------SFSNPFM
nup98_celegans             DEIVVFR-------------------------------HREVTVYPNEEK
nup98_tetrahymena          --------------------------------------------NQNNDK
nup98_ciona                --------------------------------------------DGSLVD
nup98_trichomonas          -------------------------------------------SGPGKEL
nup98_plasmodium           NS-----------------------------------------TGFSNNL
                                                                             

nup98_ecuni                VEELRSEDYMLGRKP-----------------------------------
nup98_dictyostelium        FSVIQNQNGLFPIDKF----------------------------------
nup98_toxoplasma           LMQRRRKPGRLTPDQV----------------------------------
nup98_theileria            VNEHKRVNG--DRDVE----------------------------------
nup98_Trypanosoma          FGAAAGA-GGFGQQ------------------------------------
nup98_leishmania           FGAQPPATGGFGQAPA----------------------------------
nup98_ehisto               --NQGNLFGGFGNN------------------------------------
nup98_ustilago             GAKQAAAAAAKGSSGTSANRPASKRLAPMTMDQDGLSDDGSSDADDYDDD
nup98_cryptococcus         GRRREGVARKFSRS--------------------------PSETSAEDDD
nup98_debaryomyces         FGSKPATGNNAPSTG------------------------GLFGGNN----
nup98_pichia               FGAKPG---NTGTGG------------------------GLFGGGS----
nup98_candida_a            FG------GGAASTG------------------------GLFGAKTNANA
nup98_yarrowia             FGNNNAN--TSNTGG------------------------GLFGNNNANN-
nup98_spombe               KKYDQPNLKVSGKND------------------------SFVTHHTPGAF
nup116_Spar                F---QNNTNTNISGG-----------------------------------
nup116_Smik                F---QNNTNTNISGG-----------------------------------
nup116_Sbay                F---QNSTGTNIPGG-----------------------------------
nup116_Skud                F---QNNTSGNLPGA-----------------------------------
nup98_kluyveromyces        FGS-QNNTSGNANTG-----------------------------------
nup98_scerevisiae2         FGATGTNSSAVGSTG-----------------------------------
nup100_Spar                FGATGTNSSTAGSTA-----------------------------------
nup100_Smik                FGATSANSSTAASTG-----------------------------------
nup100_Skud                FGSTNANPSTAISTG-----------------------------------
nup100_Sbay                FPATNTNTSTTAPTG-----------------------------------
nup116_Scas                FGAKNTTTTGLGNAG-----------------------------------
nup98_candidaG             FGTQTPSTLAPSTAP-----------------------------------
nup98_gibberella           DSLTATNSFDFQSHRG--------------------LPGGFDEQPQVLET
nup98_neurospora           -EVDPDDTFEYRHSTGRR-----------------AIPGAFDQRAMYDDE
nup98_magnaporthe          ASMDTADSYAINRPQR-------------------HVPGAFDPAAEAEAM
nup98_aspergillus          VGGVDDDTFDFKKRKM--------------------VPGAFGAQAMETVE
nup98_chominis             --------------------------------------------------
nup98_c_parvum             VSIEPLCVSVYGDGDSSIPIG--------------EGLNKKAIITLKNCK
nup98_volvox               --------------------------------------------------
nup98_chlamydomonas        PAYGAFSSLPAVP-------------------------------------
nup98_thalassiosira        QQQAALQYATLLS-------------------------------------
nup98_phaeodactylum        PAQAPPPAALPQN-------------------------------------
nup98_ostreococcus         FGGGLFGAAKPASGGLF---------------------------------
nup98_cm                   GPMQPATSTGMPSGLGFGLGG-----------------------------
nup98_rat                  LNMRAALRNGLEGSSEE---------------------------------
nup98_scerevisiae          LNMRAALRNGLEGSSEE---------------------------------
nup98_mus                  LNMRAALRNGLEGSSEE---------------------------------
nup98_homo                 LNMRAALRNGLEGSSEE---------------------------------
nup98_gallus               LNPRAALRNGLEGSSED---------------------------------
nup98_xenopus              --------------------------------------------------
nup98_tetraodo             LNMHKSAKNGLELSSEDI--------------------------------
nup98_danio                --------------------------------------------------
nup98_monosiga             YSDSGAEQSVLDLPPKHLDFS-----------------------------
nup98_giardia_g            FSFGQSNTNTFGGGLG----------------------------------
nup98_arabidopsis          VMQPTPVTNPFG--------------------------------------
nup98_populus              AIQPVPVTNPFG--------------------------------------
nup98_rice                 VMQPALVTNPFG--------------------------------------
Nup98_rice                 --------------------------------------------------
nup98_phytophthora         AIPVSFIRGSFKGSKSR---------------------------------
nup98_populus2             HADIARQLDLWRSNGLD---------------------------------
nup98_physcomitrella2      RGDVAAQLEVWGAEGLD---------------------------------
nup98_anopheles            RQLLQHQLTCWQDSEAD---------------------------------
nup98_drosophila           RLLMEEQLFAWQQSKSD---------------------------------
nup98_naegleria            QKDIQKQINLWKQA------------------------------------
nup98_celegans             KPDEGQELNRPAEVTLER--------------------------------
nup98_tetrahymena          FALDDDTEQNWVYGKLR---------------------------------
nup98_ciona                VYQLRGSGWSWCVELMR---------------------------------
nup98_trichomonas          KEVPPPPDSSFVPQK-----------------------------------
nup98_plasmodium           MGNKGNSSYLFGNETN----------------------------------
                                                                             

nup98_ecuni                --------------MTSGSMTEPKSIS------------------GFGLP
nup98_dictyostelium        ----------ITKHSKSLNINTTNETE-----------------DTLRSL
nup98_toxoplasma           ----------SPWSSTALQFMRSNPFY-----------------REQL-A
nup98_theileria            ----------SGSNSLHRHFEKIRSLQ-----------------EDRR-T
nup98_Trypanosoma          --------------STASPWGGGATPA-----------------APVDVS
nup98_leishmania           ----------AAALASAPAAGSGVNVG-----------------RPTDLA
nup98_ehisto               ---------------TSFGNTNIPNFG-----------------SSTNNV
nup98_ustilago             DAPPPLRTLDDGDMDSDDGANQAAAAAVAAAKRRQQRQWTPSSSVAGRER
nup98_cryptococcus         DMFLPTKSIRDVEAEHDSGFEEDQLSEKSYMEDG-----LTEADESGEMD
nup98_debaryomyces         ---TNAG-LGGGLFGSNNNQAQGQP-------------------GQQQQQ
nup98_pichia               ---SGTNTLGSSTLGTNVLQNNAQ------------------------QS
nup98_candida_a            T--SNSTSTGGLFGGATTVQQQPQ------------------------QA
nup98_yarrowia             ---NANTSTGGGLFGNNNAMNNNNMNN----------------MGARNNQ
nup98_spombe               PNDSKNKELNRHFLKVDDSAPLDDTFM----------------SKKVKLD
nup116_Spar                ----------GLFSQSSQPMIQSQNGL-------------------QQQQ
nup116_Smik                ----------GLFPQS-QSMAQSQNVL-------------------QQQQ
nup116_Sbay                ----------GLFSQSSQPTTQPQNML-------------------QQQQ
nup116_Skud                ----------GLFSQSCQPMSQSQNML-------------------QQQQ
nup98_kluyveromyces        ----------GLFSSS--SLQQNQQMQ-------------------NQQQ
nup98_scerevisiae2         ----------KLFGQNNNTLNVGTQNV----------PPVNNTTQNALLG
nup100_Spar                ----------GLLGQNNNTLNIGTHSV----------PPVNNTSQNSLMG
nup100_Smik                ----------GLFGQNNNKLNVGPQNV----------PFVNNTSQNSLLG
nup100_Skud                ----------GNFGQNNSTFNTGAQNA----------PPVNNFSQNSFAG
nup100_Sbay                ----------GLFGANNSTFNKSAQNG----------PPANGFSQNSIMG
nup116_Scas                ----------ATTTGNSTGLFDSKPAQGGF-------QLNNNNTNNNQSQ
nup98_candidaG             ----------ALTSLNHSAQAPNTVKT-------------------TSLG
nup98_gibberella           QMSGQQSFLGVSSADSAPNDVRLSLEDEYAD--DMGDEYDVSEDEDMARS
nup98_neurospora           ELLDADQQQGMHSSHPKGADAPLPSREWPDD--ESMVDGQDAYDPDAEKS
nup98_magnaporthe          DEVVPDHRLSVRPPSPTTTSDSAS-DDLAADHVQDHVDLEMTVEDDLESP
nup98_aspergillus          -----EREIGSENDDEDESFLEEGSTGSTEQDGEDVTESQQSGESELELD
nup98_chominis             --------------------------------------------------
nup98_c_parvum             PKRAIPSKDPQEIDEFNSNRVKQIKSYTEQMGARFISLDTITWEWKFEVT
nup98_volvox               --------------------------------------------------
nup98_chlamydomonas        -------------DAKVGITTRGARNG-----------------SISNGA
nup98_thalassiosira        -------------NHTIGPSADALLAQ-----------------QLAAVE
nup98_phaeodactylum        -------------AAIIPPVVNEVMEQ-----------------QLRAIE
nup98_ostreococcus         -----------GAAPTTGAAPGGGLFG-----------------ASAPTS
nup98_cm                   ---GSGSGAMPAFGAATNASPQGIPFQ-----------------TQPASN
nup98_rat                  ---------TSFHDESLQDDRDEI--ENSAFQIHPAGIVLTKVGYYTIPS
nup98_scerevisiae          ---------TSFHDESLQDDRDEI--ENSAFQIHPAGIVLTKVGYYTIPS
nup98_mus                  ---------TSFHDESLQDDREEI--ENNAYHIHPAGIVLTKVGYYTIPS
nup98_homo                 ---------TSFHDESLQDDREEI--ENNSYHMHPAGIILTKVGYYTIPS
nup98_gallus               ---------ASFHDDSLQDEREEE--TETVHHVHPAGIVLTRAGYYTIPS
nup98_xenopus              --------------------------------------------------
nup98_tetraodo             --------SASLGEESLLEDRDEEPQQEPKHAPHPAGIILNRIGYYTIPS
nup98_danio                --------------------------------------------------
nup98_monosiga             -----DKAATPSPVAPSKADKDGERVKKFTLRKGYKMVLQSAHESAPRPY
nup98_giardia_g            ----------QPFGQQAFGQGVSQP---------------------QQTF
nup98_arabidopsis          -------------TLPALPQISIAQGG---------------NSPSIQYG
nup98_populus              -------------TLPAMPQMSIGRAG---------------TTPSVQYG
nup98_rice                 -------------TLPAMPQMSIGNGG---------------SAPSVQYG
Nup98_rice                 --------------------------------------------------
nup98_phytophthora         ---------FSTFTSPALPSALSRSGLESNGDSSTKEDEFKFTSSLFRNS
nup98_populus2             ---------FNFIEKERVRLYELLSG----------------------NI
nup98_physcomitrella2      ---------ESLIETDRMSIFQLLAG----------------------EL
nup98_anopheles            ---------K-FIDPRRLEAFMAIAGI-----------------RMMSSS
nup98_drosophila           ---------K-YIDLERLKMYMLAAGA-----------------PMMQSS
nup98_naegleria            ---------KANIEKDLIKIYELLAG----------------------NV
nup98_celegans             --------IWYTDKKTKKEVRDVVKLAEVGWREHLERQTIRMGASFKDYR
nup98_tetrahymena          ----------DGYQGGSLGYFQGGDSYS-----------------QSGNK
nup98_ciona                -----------VLLERGNPHLAMLVGQ------------------SNASV
nup98_trichomonas          -----------PIANANKSPISSAPHP-----------------VAANPS
nup98_plasmodium           ---------QNVMNNNASLFSTGNIYSHLGNEHNLQNILNREGINNINKL
                                                                             

nup98_ecuni                LGAAMPSSAVNKPQGNSVFGTAATSGTSFQPFISAGSSKTQQEPANSSFG
nup98_dictyostelium        NTKSSSLFNNNNNNNNNNNNRNVNTNVNDYQNNGLPSSSLYNSNINQLSN
nup98_toxoplasma           EVQASKDTMENKDRDTLPPTSQSAPAAAGVKETTLASEEVSAPASVSCPA
nup98_theileria            EADLLKFYTKGGKLKILKDTNQLKQHPNSNHKTGNNTNNISNNMTNNVRN
nup98_Trypanosoma          LLNLPEFADKPYGNVLLFAP-EKPPKKPISVGHTPSPAAPFNPISVPRYQ
nup98_leishmania           FMSLPDYNATPYGNVLLFDSYERPQAAKQTAKTIEDNLKPVVPPARRAMH
nup98_ehisto               FASTNGIGSLSTG-NINGNSFQPPQQQGLTQQQTS---AIIADMAQKQLN
nup98_ustilago             DGSATPSRAMTPVGNAAEARRVQVMQASFFGQDDSKSASAAVVPDKPMGA
nup98_cryptococcus         FPEASWDLPIKSQLGAEGMKNLRGMQDSFFG-----SSASMTRP----GK
nup98_debaryomyces         QQPLANISKQNPYGDNP-------LFQSITGS---------QQLNNGGVP
nup98_pichia               QQPLVNINSQNPYGNNPI-----VMFQSITGS---------QQTNAAG-P
nup98_candida_a            QQALASINSQNPYGNNP-------LFQSITGTSSQQQQQQQQQQQTNNLP
nup98_yarrowia             TPSLTASIDQNPYSNNP-------LFSGQTPPALTSSGSN-GTAKDPLTT
nup98_spombe               FSSDSNVSERGDYDDNAKKVDEVISIEKVDGYSKENNVPLSEDDLSNSSE
nup116_Spar                Q--KLQLQNSNPYGTNELFSKAT-VVNTVSSPIQPSATKIKADERKKASL
nup116_Smik                QQQRLQLQNSNPYGTNELFSKAT-VVNTASIPVQPSATKIKADERKKASL
nup116_Sbay                QQ-RFQQQNSNPYGTNELFSKAT-VANTVSGPVQPNATKIKADERKKASL
nup116_Skud                QQ-RLQLQSSNPYGTNELFSKAT-IVNTISSPVQPNATKIKADERKKASL
nup98_kluyveromyces        AA----QANSNPYGTDELFSRVISIPNSITQPTKPSATMVSADLKKKNSL
nup98_scerevisiae2         TTAVPSLQQAPVTN-EQLFSKIS-IPNSITNPVKATTSKVNADMKRNSSL
nup100_Spar                TTAVSSLQQSAVTN-EQLFSKIS-IPNSITNPVKATASKVNADMKRNNSL
nup100_Smik                STGESSSQQTTATS-EQLFSKIS-IPNSITNPVKATASKLNADTKRNNSL
nup100_Skud                TTGSPSLELSIAANNDHLFSKIS-IPNSITNPVKATSSKLNADMKRNNSL
nup100_Sbay                GAGHPSLQESATANDEHLFSKVI-IPNSITNPVKATASKLNADMKRNNSL
nup116_Scas                QVGTTPNVLQNQQVDNKLFTKID-LPDSITKPSVPTANKIKADVKMNGTL
nup98_candidaG             TGSSINTTNPTLPLANSTNSEQK-LPNSLTQPVKIPPSTMKAASKKDSSL
nup98_gibberella           SLEQHLAAELDDNSSEGVPEAVKATPGGILRARMRAVKDSAGPMQLEVAD
nup98_neurospora           SQLDH--EEQYDLALAQIADNTNNVPAGVLRARMRAAKRSTAPTKIEVAG
nup98_magnaporthe          EAAMAQVTLHDSTYPPADAVSVMEAPAGIMRARMRAIRESTAPARYEVTG
nup98_aspergillus          EGEEMDMAGTFPNLDRTVEHDDDEDMDPEFNQPSLKPWNTPSKARLDLSG
nup98_chominis             --------------------------------------------------
nup98_c_parvum             HFSKYGFLSEDNSLSHFKEPCSALATKETNFNVSDQENHFLRSSKQEQYK
nup98_volvox               --------------------------------------------------
nup98_chlamydomonas        SKASPLLSLRATPVRYGASVRARSEQPLNLGG---AAAAAGGGGLVGVLG
nup98_thalassiosira        KQKKDMELMRAWRGNYEAGSKVVATSNYEQESGDNWTSAAPSSALISNYR
nup98_phaeodactylum        NKQAELQKSEAWKG--SATKDPVTTPTSLSEADGLFASRYSASPYVT---
nup98_ostreococcus         APSGGLFGAAPTAGGGLFGASAPAAGGSIFGAGGLGASQPAMGALVPFGA
nup98_cm                   ASSASPYGPLPTLSGAAGNISTDAERWQGTRVTSEPVLDTTHASLLAPLA
nup98_rat                  MDDLAKITNEKGECIVSDFTIGRKGYGSIYFEGDVNLTNLNLDDIVHIRR
nup98_scerevisiae          MDDLAKITNEKGECIVSDFTIGRKGYGSIYFEGDVNLTNLNLDDIVHIRR
nup98_mus                  MDDLAKITNEKGECIVSDFTIGRKGYGSIYFEGDVNLTNLNLDDIVHIRR
nup98_homo                 MDDLAKITNEKGECIVSDFTIGRKGYGSIYFEGDVNLTNLNLDDIVHIRR
nup98_gallus               MEELARFTNDRNECIVTDFTIGRKGYGSIFFEGEVNLTNLNLDDIVHIRR
nup98_xenopus              --------------------------------------------------
nup98_tetraodo             MEDLADMVDENGECVVENFSVGRKGYGSIFFPGEVNLTGLNLDEIVYFRR
nup98_danio                --------------------------------------------------
nup98_monosiga             TPEELAAVPAADLRRVTHLKISNEFGAVEFDAVIDLSEGMDFAEIVSIQR
nup98_giardia_g            GGFNTAASAQHPPQGANTQQLVSLIGDMIKRQVADTPEPQAAQPSVASVA
nup98_arabidopsis          ISSMPVVDKPAPVRVS-PLLTSRHLLQRRVRLPTRKYRPSDDGPKVPFFS
nup98_populus              ISSMPVIEKPSPVRVS-SLLTSRHLSQRRIRLPARKYYPKHDGPKVPFFS
nup98_rice                 ISSLPVADKPLTNRTSLSMVVPRHLSQRRIKVLPRKYNPISDG-KVPFFA
Nup98_rice                 --------------------------------------------------
nup98_phytophthora         ATKKLVIDKSEQQSAQGNGSSSRLSVVPIIDTDHGDAHEIGSGRSRLLKP
nup98_populus2             HGALHDLK-IDWKRFLGLLMWYQMPPHTPLPIIFQTYQLLFVNGKAPYPL
nup98_physcomitrella2      YGALGGAN-VDWKRFMGLVMWYQLSPDTDLPCVIETFEELLEKHHAPNPE
nup98_anopheles            HGPINMFEHVDWVKALALHLWYVCPPTASITDALVGYEEAFGSTEFFTHP
nup98_drosophila           HGAINLLENKNWLTALALQLWYFTAPTSSITDALNAYNDAFQAEECYAEP
nup98_naegleria            CDTS-----LTWLQCLGLHLWYKSSPDTTISEVFSSYTNYFETFRATKPF
nup98_celegans             AETGSWVFRVEHFSKYGLADDDDEPMEVAPPQGQKAAPLQTLDMNTSVRD
nup98_tetrahymena          FIQLEQQSLYGYQKKKQAYNQFKNLAHRDEKEKKDEMKKLLSSFSSSFVG
nup98_ciona                SSRVAVAKQLIEWEDSKVDCHLSDVIIKLYSMLAAKPVWLSSRGKVNCCE
nup98_trichomonas          PNTASKPITFGSGAAKPNSGAFGSKAGTTAFGAPKPTSTFSAAGWGKAAV
nup98_plasmodium           KEYYEDLKIKTNVLNAEIYKNKMELKKNEYNLQKEKRIQLIKEAKLRYMK
                                                                             

nup98_ecuni                STTPQQPFAPSAVSSNIASQPFGSSIQGPSG-------------------
nup98_dictyostelium        NNNNNNNIYNNNNNNNINNNNNNNNISTQFNLRNNQSSSDNLNND-----
nup98_toxoplasma           VPGVLPASAAVPDEKRGWTANVEVSPSAKKLAGLGISPIETFSLATPAGS
nup98_theileria            NVNSVNN-----------IDGLEVGMLGGYLGRNGKTRLDPIYLS-----
nup98_Trypanosoma          QRIPVGIPAPTVSANVKLQPTPFSTSALSSVELRELLNASKVNLG-----
nup98_leishmania           TWMVTQMRVPDENTLMKQVPASLASSALSPVALKEML-VPAVQLG-----
nup98_ehisto               EKQKKEDKEKKEKTKVKHPEVHKKIVVMMYQSLIRDLNMTNEENK-----
nup98_ustilago             SLSHKRTLNLRPSVASLDKPADPQPLTAKDRKIESHPPEPRKATVQEVQQ
nup98_cryptococcus         ELAMSKKREAEKGYESFFREAEGENVKLDERAIKRTSFGETQISLPKLRQ
nup98_debaryomyces         SATPVNASAGSKKPVTLA-TAHRIAPLFKPS-------------------
nup98_pichia               SITPVKTVN--KKPVTLG-NPHRVAPIFRVS-------------------
nup98_candida_a            QFSLVKSAAPIKKAVTLGSTSQKVTPLFKVS-------------------
nup98_yarrowia             SLTSKSGAKSGNNGVSSASYLSSSRPLFQPRKKTSAIASEHVAHQRN---
nup98_spombe               SSNESVYSLVEESDASLAADNMDIEDISEESDREELSSMRFGAQDFHGLV
nup116_Spar                TSAYKMVPKTLFTAKLKVNNSIMDRVQIKAD-PK-LSISIDKKNNQ----
nup116_Smik                SSAYKMVPKTLFTTKLKSKSTAMDKVQIKAD-PN-LSISVDRKNNQ----
nup116_Sbay                SSAYRMVPKTLFTTKLNSNNVVMDKAKTKND-PK-LYISLDKKNNQ----
nup116_Skud                TSAYRMVPKTLFTARLKANNIVMDKVKITAD-PR-LSISIDKKNNQ----
nup98_kluyveromyces        SAAYKLLPKPLFDSKKSEPNSRKVKIHLKLSKPKEEDTSSTALTRK----
nup98_scerevisiae2         TSAYRLAPKPLFAPSSNGDAKFQKWGKTLERSDRGSSTSNSITDP-----
nup100_Spar                TSAYRLAPKPLFAPSSGNDTKFQKWGKTTEGGGGESSAINSFTGS-----
nup100_Smik                TSAYRLVPKPLFVHSSGSATKFQKWGKTTEGNVGGNSTSNSFVDP-----
nup100_Skud                TSAYRLAPKPLFVPSSVNNAKFKRWGKTTEGNAWESRSGNSSAEP-----
nup100_Sbay                TSAYRLAPKPLFAASSGNSTMFQKWGKITERGSGENRTGDTYTEP-----
nup116_Scas                SSAYRSSPKPLFAAKSAKNDSLLKFNGKSSTQSTSSSLSSANSSSSNVSL
nup98_candidaG             TSAYRLAPRALFMSSDDKTTSTLRSHSASKDSKNSTEITHLPLENIT---
nup98_gibberella           GDDWMEMLRKTV-SPVKRDRQLLREMNESPSRKTGVLIDLDKSGADTMRK
nup98_neurospora           GDDWTQILQASVRAPRTVDRNLLREQNES-----GEAWEAKESGSPAPRE
nup98_magnaporthe          GDDWMDILKKSVNSGRPRDRAALQISQEMAVNKQPEQPIREKSGS----R
nup98_aspergillus          --DWAEQLQRTI-SPRKQNRDALREIQAN-------AFSERPLNDDTPTK
nup98_chominis             --------------------------------------------------
nup98_c_parvum             GHFFVMKSQYNFSLYSEIKSIVEKDNSLKKSAYNGICFRSGMYIGSNSFV
nup98_volvox               --------------------------------------------------
nup98_chlamydomonas        ASARVGVGVMGGMAGASSDLLTPQAPGSAGAAA------AAAAGGS----
nup98_thalassiosira        AAPRSAAKIR-----PRGY--SPATKPSAVASM------GRKNGGS----
nup98_phaeodactylum        TTPRSAVKIR-----PRGFPRSEPSKSTALSLS------AVGRDNS----
nup98_ostreococcus         QPAVASTPYGSPLQPPQLALATTDQAQAKRSLLGKMQSPAAGAAAT----
nup98_cm                   SIPNAPVTSYRVRPRSQVRAFSYGASIGGVPLHELFDRPRAVARGR----
nup98_rat                  KEVIVYVDDN-QKPPVGEGLNRKAEVTLDGVWPTDKTSRCLIKSPDRLAD
nup98_scerevisiae          KEVIVYVDDN-QKPPVGEGLNRKAEVTLDGVWPTDKTSRCLIKSPDRLAD
nup98_mus                  KEVIVYVDDN-QKPPVGEGLNRKAEVTLDGVWPTDKTSRCLIKSPDRLAD
nup98_homo                 KEVVVYLDDN-QKPPVGEGLNRKAEVTLDGVWPTDKTSRCLIKSPDRLAD
nup98_gallus               KEVIVYPDDE-RKPPIGEGLNRRAEVTLDGVWPTDKTSRGLIKSPERLAE
nup98_xenopus              --------------------------------------------------
nup98_tetraodo             KEVIVYPDDK-NKPPQGEGLNRRAEVTLDGVWPNDKTTCTQIRSPERLTE
nup98_danio                --------------------------------------------------
nup98_monosiga             KEISVYPPEYPEKPAQGEGLNRPATVELHGVFPSG----IQDFSSAPEAE
nup98_giardia_g            TEASALETSLSKILTNTSSASASVRLSAATR-------------------
nup98_arabidopsis          DEEENSSTPKADAFFIPRENPRALFIRPVERVKS------EHPKDS----
nup98_populus              DEEETPSTPKADALFIPRENPRALVIRPMDQWPSRASAEKASPVNA----
nup98_rice                 DDEESPATPKADAFFIPRENPRNLIIRPIDQWPS-------RGTVD----
Nup98_rice                 --------------------------------------------------
nup98_phytophthora         GDDGKYSVSFCNQMNKKAFSLRLYPNQTVKETRTEVKLLLRESSTS----
nup98_populus2             PIYIDEGPVDADVHFSEKHFDLSYYLMLLHANGEGEFSALKTMLSA----
nup98_physcomitrella2      PKYVEERVSVYDTQLEARGYDTAYYLMLLHAKKAKGEVGMRKMLSA----
nup98_anopheles            PLPPYRARYAQKGPNNGPIHDLRFHLLKLYSKRS---YPLEPLLNP----
nup98_drosophila           PKPSYRDAPTDT---KKPVYDLRYHLLQLHSKRM---HSLEETLNP----
nup98_naegleria            LSSSRHS--------SETHYDLRYHILGMYCKKE---IPISSSLEP----
nup98_celegans             VNNQVQRKKIHLTPDAAQQRETVLEIVPAPVPLGDVVTIVRRRNVPG---
nup98_tetrahymena          IGSEQKKQVNLSSQSQALPTRLQQRKLSGSSEISHVSEKLKQIEKS----
nup98_ciona                GLDWKRSLLVHLNFISDPLSPLDDAVELYKTSWKGSSEHSVYSVAP----
nup98_trichomonas          DLKSAETKPAENKPVVAAKQAENKPAETKPAEKGGFRPSNGFTLGG----
nup98_plasmodium           SKSDINFKEKEMYILIVLVFMYFKLILKGPLPSTKNNKKLNTVMNER---
                                                                             

nup98_ecuni                --------------------------------------------------
nup98_dictyostelium        ----------------------KSLSSSSSNKSQQQQQKEQKEEQ-----
nup98_toxoplasma           PGTSPNGS--------------RTGPAEECTRWHGAPPASGSVAA-----
nup98_theileria            ----------------------KVDEAEKFVDTESDMKSQLTEKE-----
nup98_Trypanosoma          -------------------------VSDDVQKIDSPK-VSRVVAA-----
nup98_leishmania           -------------------------GAAAGEPAGAQKRVSHDSPR-----
nup98_ehisto               -------------------------NTKEEDNKSNTNESTQPVEM-----
nup98_ustilago             PAKKLRKLDV--------------AKSDAVAADGETLDAGMSLGRSFRVG
nup98_cryptococcus         P-RKYARVTE--------------EESVAKGAEGLRVDAGLASGRSFRCS
nup98_debaryomyces         -----------------------------------ALPKKSPSP------
nup98_pichia               -----------------------------------ALPKKKS--------
nup98_candida_a            -----------------------------------SLPTKTS--------
nup98_yarrowia             --------------------------YPEDRFERISLPEVASAG------
nup98_spombe               VTDNWRDQLN--------------LSVQRSALIKAAFPESQSNANLKNSR
nup116_Spar                --------------------------VAISSQREETLDESILKAS-----
nup116_Smik                --------------------------ITISSQQEETLDESILKAS-----
nup116_Sbay                --------------------------ATISNQQEENLDESILKAS-----
nup116_Skud                --------------------------ITISNHQEETLDESILKTS-----
nup98_kluyveromyces        --------------------------PMDSSIFTASTDEAILTTG-----
nup98_scerevisiae2         -------------------------------------ESSYLNSN-----
nup100_Spar                -------------------------------------GSNFLNSN-----
nup100_Smik                -------------------------------------ESNHYISN-----
nup100_Skud                -------------------------------------ESILLASK-----
nup100_Sbay                -------------------------------------DSNHSSSS-----
nup116_Scas                I------------------------SFTNTNEAMKLLKSEKSTTP-----
nup98_candidaG             -------------------------------------NTSRSLGD-----
nup98_gibberella           SSIWRKSTAKQDRLDNLAASTIGMDKGRGFATSIDLMNSLFEKPKP---A
nup98_neurospora           PVVH---------------------EGQGFATSIDLMKSLFEQARG---P
nup98_magnaporthe          RVVS---------------------DGRGFATSIDLMNSLFGKDKIS-RA
nup98_aspergillus          PAAT--------------------AQRKGFNTSIDLMNSLFQQPRKQGQP
nup98_chominis             --------------------------------------------------
nup98_c_parvum             VVPHRSFRKDIQG--------VSDYNTSITLLRINNLTGSVTKDSIN---
nup98_volvox               --------------------------------------------------
nup98_chlamydomonas        ----------------------------GLLPLRQNPHRLFIAAPP----
nup98_thalassiosira        ----------------------------PILSPN---RFTRLLLTN----
nup98_phaeodactylum        ----------------------------GLLSPESHLRSSVMSLHI----
nup98_ostreococcus         ----------------------------AFPVRSLTPRSPWLTSRG----
nup98_cm                   ----------------------------PNQTPGDSWSSVWTPGRL----
nup98_rat                  INYEGRLEAVSRKQGAQFKEYRPETGSWVFKVSHFSKYGLQDSDEE----
nup98_scerevisiae          INYEGRLEAVSRKQGAQFKEYRPETGSWVFKVSHFSKYGLQDSDEE----
nup98_mus                  INYEGRLEAVSRKQGAQFKEYRPETGSWVFKVSHFSKYGLQDSDEE----
nup98_homo                 INYEGRLEAVSRKQGAQFKEYRPETGSWVFKVSHFSKYGLQDSDEE----
nup98_gallus               MNYEGRLESVSRKQGARFKEYRPETGSWVFKVAHFSKYGLQDSDEE----
nup98_xenopus              --------------------------------------------------
nup98_tetraodo             MNYEGRLEKASRRQGARFLEYRPETGSWVFEVAHFSKYGLLDSDEE----
nup98_danio                --------------------------------------------------
nup98_monosiga             AKYRLKVETNTKRAGAHFVSYKN--GTWKFKVDHFSRYGMDDDEDE----
nup98_giardia_g            --------------------------------------------------
nup98_arabidopsis          -----------------------------PTPLQENGKRS----------
nup98_populus              -----------------------------SAPVHENGKNSESDFAN----
nup98_rice                 -----------------------------RQPIPKN--------------
Nup98_rice                 --------------------------------------------------
nup98_phytophthora         -----------------------------TASTIVDIELVLKGRIV----
nup98_populus2             -----------------------------FSSTHDPLDYHMIWHQR----
nup98_physcomitrella2      -----------------------------SASTFDRLDHRLAWHQQ----
nup98_anopheles            -----------------------------ASHTADVTDYRLSWLLL----
nup98_drosophila           -----------------------------ITHTADAMDFRLSWLLL----
nup98_naegleria            -----------------------------STYIDDILDCQLTWHLY----
nup98_celegans             ----------------------LGGGGVDIGREENNISTMANEFEDD---
nup98_tetrahymena          ------------------------------DLCIDFIKSRTSN-------
nup98_ciona                --------------------------------------------------
nup98_trichomonas          ------------------------------DIKPEDLKRASG--------
nup98_plasmodium           -----------------------FDYLCDFRPTMYLFEQILGESNRFMN-
                                                                             

nup98_ecuni                ------------------------------------------LPSGNPFV
nup98_dictyostelium        --------------------------------------PPKPIKEKEFIN
nup98_toxoplasma           --------------------------------------GLESVAACLPAP
nup98_theileria            --------------------------------------SAESESADDVTP
nup98_Trypanosoma          --------------------------------------GEKPPSHDAAVF
nup98_leishmania           --------------------------------------RPSPATADAPIV
nup98_ehisto               --------------------------------------RKS----SIPIF
nup98_ustilago             WGPDGTLVHNG--------RIVGGGNFGSVSSSAAARMETDAAASANTST
nup98_cryptococcus         WGPNGELVHIG--------KICS---------------PTESVRADTDAV
nup98_debaryomyces         ---------------------------------------VSASNVP----
nup98_pichia               ----------------------------------------TSSNEK----
nup98_candida_a            ---------------------------------------TELVKED----
nup98_yarrowia             ---------------------------------------NTSVSSVGNTS
nup98_spombe               GIYYNEHDLVTDIFGNQNLDTDRPWQSLDKPGAFIPSKFHFTANGSCIYV
nup116_Spar                ---------------------------------------ELLFNPDKRSF
nup116_Smik                ---------------------------------------QLLFNPDKRSF
nup116_Sbay                ---------------------------------------NLLFNPDKRSF
nup116_Skud                ---------------------------------------RLLFNPDKKSF
nup98_kluyveromyces        ---------------------------------------ELLFNPDKKSF
nup98_scerevisiae2         ---------------------------------------DLLFDPDRRYL
nup100_Spar                ---------------------------------------DLLFDPDRRYL
nup100_Smik                ---------------------------------------DLLFYPERKYL
nup100_Skud                ---------------------------------------ELLFYPDRKYL
nup100_Sbay                ---------------------------------------DLLFYPDKRYL
nup116_Scas                ---------------------------------------SLLFNPDRKSF
nup98_candidaG             ---------------------------------------QLLFNPDKKSF
nup98_gibberella           SQNMLASMSGKGFPKWPYQRQDKT-----MSLDGYEKAFHDAGRPTWGPD
nup98_neurospora           AQ--PAPPTG-GFLKWPYQKLDK----------GDDEAAAPAPRATWGPN
nup98_magnaporthe          DDTAAFVQPAKSFIKWPYQRQHQDGAAGAMDLDTRQRQLRNSFKPRWGPD
nup98_aspergillus          PLRQQKPQQKAGGFEWPYNKQPKTFAGESNEMSKDDLDFHHSFKPRWGPV
nup98_chominis             --------------------------------------------------
nup98_c_parvum             ----------------------------------NLGYSRRLISAWFRLY
nup98_volvox               --------------------------------------------------
nup98_chlamydomonas        ---------------------------------------PSTEAAGGSSF
nup98_thalassiosira        ---------------------------------------GISNGNGDSSH
nup98_phaeodactylum        ---------------------------------------KPESMNRKSSF
nup98_ostreococcus         ---------------------------------------GLSREPKPRGG
nup98_cm                   ---------------------------------------RQTENGKPERS
nup98_rat                  ---------------------------------------EEEHPPKTTSK
nup98_scerevisiae          ---------------------------------------EEEHPPKTTSK
nup98_mus                  ---------------------------------------EEEHPPKTTSK
nup98_homo                 ---------------------------------------EEEHPSKTSTK
nup98_gallus               ---------------------------------------EEEHPLKAEAK
nup98_xenopus              --------------------------------------------------
nup98_tetraodo             ---------------------------------------EE-VPLKTDPK
nup98_danio                --------------------------------------------------
nup98_monosiga             ---------------------------------------EDAAAQSGEPA
nup98_giardia_g            ----------------------------------------RPGIPQESLR
nup98_arabidopsis          -----------------------------------------NGVTNG-AN
nup98_populus              ---------------------------------------LSNGYTAGDKN
nup98_rice                 ------------------------------------------------LV
Nup98_rice                 --------------------------------------------------
nup98_phytophthora         ---------------------------------------HDTCTIEGLHL
nup98_populus2             ---------------------------------------AVLEAVGIFTS
nup98_physcomitrella2      ---------------------------------------GILHAIRMLEG
nup98_anopheles            ---------------------------------------QVLETLGYHHC
nup98_drosophila           ---------------------------------------QTLRALGYRHC
nup98_naegleria            ---------------------------------------NVLRRVTSCDT
nup98_celegans             ---------------------------------------ESLTLEEGQQP
nup98_tetrahymena          ---------------------------------------RIRIPVKPRYT
nup98_ciona                --------------------------------------IPHYMDGRNDGV
nup98_trichomonas          ----------------------------------------ANWGKFEPPS
nup98_plasmodium           ------------------------------------TFFNIIFLDNILHE
                                                                             

nup98_ecuni                QNVQQPQAAFGSVGMAPQAPASNNLSFTNAQPFEMPMQQPFGSTMAS---
nup98_dictyostelium        PN-APKLTRDGYQCVPSIKELSKKTDKELSSVQGFTISR-DGCGSIY---
nup98_toxoplasma           EDLRPVLTRPDYETVPSIEVLTGMTEQRLSRVQDFSITR-RGYGSIR---
nup98_theileria            SHRPPKLTKEGYSTRPTMQSLQKMTDTQLASVMDFQVIK-DGYGDIL---
nup98_Trypanosoma          ---APVCSKEEYILDPPLATLQGLAVRQLQEVYGFSVYRRDGKCSVH---
nup98_leishmania           NAAVPRCTNPEYTLEPSLAQLATYTPEELRRVSRFTISRLDGSCEVR---
nup98_ehisto               S-KAPVMNKSGYFMVPSISELRELEEDKLNNIKSLTIGKSNIGKIEW---
nup98_ustilago             LVLEKVKLFRDAETTAEEAIKAEKLLGVQLEHTNIELDDDGIPTAHTNFA
nup98_cryptococcus         VYIEKVEVLS--EETEVETSKSQRLLSLHLETSLIEQVQG-VPTATINPG
nup98_debaryomyces         -MSSSENKENIFTQGTDKAIISSDIFAPKASFKELVLDKSKS--------
nup98_pichia               -ALVTKKPDGVFTASTDAAIISSDIFAPKDNFKKLVLDKSQ---------
nup98_candida_a            -TVKNKKTDDLFSAATDQAIISSDIFRPKESFKSLVLDKSK---------
nup98_yarrowia             MSTASKPRHSLFSPKTDEFLLGSDAFVPRREIRKLVIDRSGDEAELRRLT
nup98_spombe               LKSSDVKIRSIYDFIPTKDPNGTKLLEYQLDQTEVYLDLSGTHAASPRSS
nup116_Spar                KNLINNKKLLTTSEEKSNGSLNHDITDKSKSDEQETILGKPKMDEK----
nup116_Smik                KNLINNKKLLAASKEKNNGSLNNDNTTRSKIDEKGNTPENLKIDEK----
nup116_Sbay                KNLINNKKLLTATEEKKNGLSNSSTSKKSKSSEQGTIPAMVQVVEK----
nup116_Skud                KNLINNKKLLTAPEENNRAL-NSDTSSRSRINEQGVIPANLNMDKK----
nup98_kluyveromyces        KNLIINRQKMEE-DDTSSGELKFIIFNTDDGPQK-------KMEQK----
nup98_scerevisiae2         KHLVIKNN-KNLNVINHNDDEASKVKLVTFTTESASKDDQASSSIA----
nup100_Spar                KHLVIKNN-KNLNVVSSDDEEASKVKLVTFTTESASKDDQLASSPA----
nup100_Smik                KHLVIKNN-KNMNVINTNSDEASKVKLVKFTTESAFKDNQSTSNSA----
nup100_Skud                KHLVIKKN-KSLNVVNSNDLEPNKVKLVTFTTEPLSEDNRSSSSLV----
nup100_Sbay                KHLVIKNN-KSSSVVNSNDAETNKVKLVTFTTETVSENKQDASSPA----
nup116_Scas                KHLVLNKK-KSPPKVQESSGKED-VKKISFTTPKAAGSSESSGDNQ----
nup98_candidaG             RSLIIKNK--KVPEKIANSEYKRITFEAKNKNQGVDESELESPRND----
nup98_gibberella           EMLVVPRPLGSDGGRRSLTQHADILSFQRSTVQTEKQELRLATFATEHSK
nup98_neurospora           ELLIT-----------TANDEASLIPVEGGASASETK------TALNKLQ
nup98_magnaporthe          NKLLMARTPGFKQPTGNLLQISTGISTQAREVWSLKLSHNSPKLGAEPHH
nup98_aspergillus          DLLICAKTG-----MGNHQYGDQHWSEKFSVISEGRDIAILGSRRTAEPH
nup98_chominis             --------------------------------------------------
nup98_c_parvum             FEIIGNKTSNNCSGVSIESIIKLIFLLWSITKNEVEIYSHLSGFKFNSLN
nup98_volvox               --------------------------------------------------
nup98_chlamydomonas        LSPARPASSHRGGGATPPDGYHDPHLHG-------------HGHGHD---
nup98_thalassiosira        LQSPDATSATAPKPVDS------------------------VSPQG----
nup98_phaeodactylum        RLQINKPSASSPVPTPSDPKPQQPSFLSPTFAETLTSPPPDVSPTTG---
nup98_ostreococcus         ASLPSPGGAAQAIGTPTSAARPGSAVSVATPSSGGWLFKPRENPRAL---
nup98_cm                   IRQLIRDAAAQGQTEPTLTLADITTQEAVLASPSANLLDRDASPERT---
nup98_rat                  KLKTAPLPPAGQATTFQMTLNGKPAPPTSGR--EGQRM------------
nup98_scerevisiae          KLKTAPLPPAGQATTFQMTLNGKPAPPTSGR--EGQRM------------
nup98_mus                  KLKTAPLPPAGQATTFQMTLNGKPAPPPQSQSPEVEQLGRVVELDSDMVD
nup98_homo                 KLKTAPLPPASQTTPLQMALNGKPAPPPQSQSPEVEQLGRVVELDSDMVD
nup98_gallus               KLKTTPVPPPGHQPPQQMALNGKPTPPAQSP--EVEQLGRVVELDSDMAD
nup98_xenopus              --------------------------------------------------
nup98_tetraodo             KLKTMSVPSSGLQQKFSPSQQQVAPQAQSTVVTDLFRLG---ELDSDMAD
nup98_danio                --------------------------------------------------
nup98_monosiga             ARQTSVPLISGLARQRSAPEAHGSPLVKPNVNSSIIRMDDDEDEDFSASG
nup98_giardia_g            LLDDQAHNRFGLSGTSSFGAAAARAAAVGLLPRGSRESSESAQHQFAP--
nup98_arabidopsis          HETKDNGAIREAPP-VKVNQKQNGTHENHGGDK-----------------
nup98_populus              KNLAENGVIKEQAPHVKVNQKPNGVHEDHSAQK-----------------
nup98_rice                 DTDKHKGPLAISPT--RSTSIENGIQRDDRASN-----------------
Nup98_rice                 --------------------------------------------------
nup98_phytophthora         KEVDSIDVVVIEDRTEDKNREDQRVSISSMPKKPEAQDIDETVPPKRFMT
nup98_populus2             KDLQ--VLDMGLVSQLLCIGQCHWAIYVVLHMP-----------------
nup98_physcomitrella2      EQLH--DVHMNFASQLLSVGLCHWAVYVVLHMP-----------------
nup98_anopheles            SEFSRSQIHVAFASQLESHGLWQWAVYVLLHLS-----------------
nup98_drosophila           SPLTEARLSVDFASQLENEGLWQWGIFVLLHIK-----------------
nup98_naegleria            TGSMSHIITCNYALQLEQSGYPQYALFILCHCDLMPNISDDINRELNYQD
nup98_celegans             EKKPKLELLNDLEYESSRFIRNMQELKVMPKPKEPAHRFNGGARETKMIG
nup98_tetrahymena          FGDVKQKILNELINDNEINVRNFRLQARLKGPNKAPKPLRDTDPVFQ---
nup98_ciona                RDVLYHLLLLYCKRWVVRYFFLSFVIIVLSHNMEKTLCP-----------
nup98_trichomonas          ATKTTNAAPAEKPALATKPLLGSGLPLGNKPAGTLAGGLKGFGSKGK---
nup98_plasmodium           ENKNLEKIISKYKNDSDYITIYNKKKTLFRTNIEEEDDENKISDQFKDFK
                                                                             

nup98_ecuni                --------------------------------------------------
nup98_dictyostelium        --------------------------------------------------
nup98_toxoplasma           --------------------------------------------------
nup98_theileria            --------------------------------------------------
nup98_Trypanosoma          --------------------------------------------------
nup98_leishmania           --------------------------------------------------
nup98_ehisto               --------------------------------------------------
nup98_ustilago             TRFRHFA-------------------------------------------
nup98_cryptococcus         IRFHDFA-------------------------------------------
nup98_debaryomyces         --------------------------------------------------
nup98_pichia               --------------------------------------------------
nup98_candida_a            --------------------------------------------------
nup98_yarrowia             QGEDPEL-------------------------------------------
nup98_spombe               MTVKPLS-------------------------------------------
nup116_Spar                --------------------------------------------------
nup116_Smik                --------------------------------------------------
nup116_Sbay                --------------------------------------------------
nup116_Skud                --------------------------------------------------
nup98_kluyveromyces        --------------------------------------------------
nup98_scerevisiae2         --------------------------------------------------
nup100_Spar                --------------------------------------------------
nup100_Smik                --------------------------------------------------
nup100_Skud                --------------------------------------------------
nup100_Sbay                --------------------------------------------------
nup116_Scas                --------------------------------------------------
nup98_candidaG             --------------------------------------------------
nup98_gibberella           RYLGNQDKLTDIRIVDDVPFAVLN--AAHLEDVFHHQDMNDPASMQEKHV
nup98_neurospora           QYIETTN------AHHDVPLNEL-----------KDLTENDP-------V
nup98_magnaporthe          RSWIATR-----LGPGNVPEVVQPERVPLFKDIVNDLSSTASATSYEVLV
nup98_aspergillus          EMVEIQRKQSQITHIDGQPSAQLAQASFEPFTKSSHSVHSDK----ERVV
nup98_chominis             --------------------------------------------------
nup98_c_parvum             FERLKYFEQTFG--------------------------------------
nup98_volvox               --------------------------------------------------
nup98_chlamydomonas        --------------------------------------------------
nup98_thalassiosira        --------------------------------------------------
nup98_phaeodactylum        --------------------------------------------------
nup98_ostreococcus         --------------------------------------------------
nup98_cm                   --------------------------------------------------
nup98_rat                  --------------------------------------------------
nup98_scerevisiae          --------------------------------------------------
nup98_mus                  ITQEPVPDSVLEES------------------------------------
nup98_homo                 ITQEPVLDTMLEES------------------------------------
nup98_gallus               VTQEPPQEPAVEDS------------------------------------
nup98_xenopus              --------------------------------------------------
nup98_tetraodo             ITQSLPAESMLGGEDDCELPLGDTDVSF----------------------
nup98_danio                --------------------------------------------------
nup98_monosiga             ANDQAEDMAVVLEESGDLKDRDLEANS-----------------------
nup98_giardia_g            --------------------------------------------------
nup98_arabidopsis          --------------------------------------------------
nup98_populus              --------------------------------------------------
nup98_rice                 --------------------------------------------------
Nup98_rice                 --------------------------------------------------
nup98_phytophthora         YDE-----------------------------------------------
nup98_populus2             --------------------------------------------------
nup98_physcomitrella2      --------------------------------------------------
nup98_anopheles            --------------------------------------------------
nup98_drosophila           --------------------------------------------------
nup98_naegleria            KSNSLVS-------------------------------------------
nup98_celegans             --------------------------------------------------
nup98_tetrahymena          --------------------------------------------------
nup98_ciona                --------------------------------------------------
nup98_trichomonas          --------------------------------------------------
nup98_plasmodium           N-------------------------------------------------
                                                                             

nup98_ecuni                ----------------------------LGACGQMNPQQTKIDPSDPFLL
nup98_dictyostelium        ---------------------------FPGSTNLVALDLDDIVDIEPR-E
nup98_toxoplasma           ---------------------------WPGYTDLRGINLDEAVKIEKL-E
nup98_theileria            ---------------------------WPGYTDLRGLDLDKIVDIGYR-K
nup98_Trypanosoma          ---------------------------FLEPVNLVRCDIAEIVELRPSGE
nup98_leishmania           ---------------------------FLEPVNLVRVDVAAVVHLGSDGH
nup98_ehisto               ---------------------------KDVDVRNINFDINVIINEK---N
nup98_ustilago             ---------SSFEHKDRSFEASLWRLGVALFDEIKLHIPEGAPTATADRI
nup98_cryptococcus         ---------SRFDPGDRSHEANVFRLGVALFDEIDVQLPEGSSEELIERI
nup98_debaryomyces         ------------------------------PSSNNSLLSAGQTQYTPSKQ
nup98_pichia               -------------------------------ESNTKLLPSTESQNGPTKQ
nup98_candida_a            --------------------------------ASNALLTESSS--GPTKQ
nup98_yarrowia             ---------EDPH----------QHQNVHDTPSKAPLKSSLSTPNSQQRK
nup98_spombe               ---------LCSSG----YESIVWDLTSILFDPKNYSLPSELSSEAREVL
nup116_Spar                ---------------------------EATNGGETTILPSKNDEENSNTI
nup116_Smik                ---------------------------ETENGGKINTLHSKSNEEEGLIE
nup116_Sbay                ---------------------------ETTGSGNSSTLPSKIIEQ-NNTK
nup116_Skud                ---------------------------EGTNGGSVLILPTKANEEVNTTK
nup98_kluyveromyces        ---------------------------ENND------IFSKIQETPVSKH
nup98_scerevisiae2         ---------------------------ASKLTEKAHSPQTDLKDDHDEST
nup100_Spar                ---------------------------ASNITEKAYSSQVDVKDNCVKSI
nup100_Smik                ---------------------------APTLADKTHSPQASQRESHDEST
nup100_Skud                ---------------------------PSALADEIDSCENVQQEDCDKNS
nup100_Sbay                ---------------------------SPNSADKIESSHAIQMEVINKSA
nup116_Scas                ---------------------------LSNGATISVEQQPKGVDDHFETD
nup98_candidaG             ---------------------------TPSPYVNTSGRISTPSKAMAAME
nup98_gibberella           WELASILFDPLDQSTQ-----------SEHLLRRTKLSHFWSHLVDSASS
nup98_neurospora           WDLAFLLAN-----------------------DEAELPAFWKKLVAADTD
nup98_magnaporthe          WELASILFDPIEGS-------------NVQLLRRRKLSEFWQRLVQDKTS
nup98_aspergillus          WQLANILFNDDIEDDFSASVPPQLRQKYLHRIKKDRLIRLWEGIVRERNA
nup98_chominis             --------------------------------------------------
nup98_c_parvum             ----------------------LVGGIMELIIKNLNNPSEKRFESNLREL
nup98_volvox               --------------------------------------------------
nup98_chlamydomonas        ------------------------------DDRYAETPAGARTGGSGHNG
nup98_thalassiosira        ------------------------------------------KP------
nup98_phaeodactylum        ------------------------------ASLVHESPQPFTTPNASATP
nup98_ostreococcus         ------------------------------FIRPEGVSASPAPSVALAVS
nup98_cm                   ------------------------------RATNVDAPGTVTPSFAADMS
nup98_rat                  --------------------------------------------------
nup98_scerevisiae          --------------------------------------------------
nup98_mus                  -------------------------VPEDQEPVSASTHIASSLGINPHVL
nup98_homo                 -------------------------MPEDQEPVSASTHIASSLGINPHVL
nup98_gallus               -------------------------MAEEPEAVPASAHIASTLGINPHVL
nup98_xenopus              --------------------------------------------------
nup98_tetraodo             -------------------GKLGGVVSSEHDCVTASSHIASSLGINPHTL
nup98_danio                --------------------------------------------------
nup98_monosiga             ----------------------SQHWEWAGEEKSAGQRLALATGLAPEAL
nup98_giardia_g            -------------------------------FANPTVIRIGKDEVPACNI
nup98_arabidopsis          -------------------------------NGSHSSPS-----------
nup98_populus              -------------------------------EESYMTLSGHRAGEAAIVY
nup98_rice                 -------------------------------EPDTVTRHG----------
Nup98_rice                 --------------------------------------------------
nup98_phytophthora         -----------------------------YLASASRVEDDGFKDTEANGT
nup98_populus2             -----------------------------QCDDYPYLHATVIREILFQYC
nup98_physcomitrella2      -----------------------------KSEQHPGLHEKVVKEILNQYC
nup98_anopheles            -----------------------------DKARRELSIQQLLYR--HIQL
nup98_drosophila           -----------------------------QQTQRERAVQQMLQRNVSVSA
nup98_naegleria            ---------------------------KFKRERLIDVRNRALREILFRNY
nup98_celegans             -------------------------YGKSKLIDLAVVKGRNSRIGWSETG
nup98_tetrahymena          ---------------------------NKNLPFENIDYIELVERSGNISS
nup98_ciona                ----------------------------------SSIVADKLDYRTSWLV
nup98_trichomonas          -------------------------------PDLRSLNMKGGVEPKKEEE
nup98_plasmodium           ----------------------------IKNNLFTTLTPETYYKKKMEYI
                                                                             

nup98_ecuni                KDIKFEKTEKEHLPLSKVLPRPIFKEESKPR-------------------
nup98_dictyostelium        VSVYKDEETKPEIGYGLNRDAVVTLENCWPKN------------------
nup98_toxoplasma           VTVYG--NEAPPCGVGLNKRAVITLKNCKPRSVKYLDTLTI---------
nup98_theileria            LSVYKDSDDVSPVGTGLNKTALITLYNCTPK-------------------
nup98_Trypanosoma          VKLYPCVQNPPSIGQGLNVKARVTVN------------------------
nup98_leishmania           VALYPDGDAPP-LSSGLNVRAEVRVR------------------------
nup98_ehisto               IEVYPDGTLKPAEGEKLNKPATITYF------------------------
nup98_ustilago             RSMRRKAAVSDWLRHTVAGAVETEARSHIAASRRAALLFSLLSGNQVERA
nup98_cryptococcus         SSIRRKLALSRWLEDAVAPLVDSDLITRSED--QPGKIFSLLSGHQVEHA
nup98_debaryomyces         VSFVLNKD------EGSEYDAD-------KNDES----------------
nup98_pichia               VTFQLEKSSTSAATEAIENGQDKTKSKHKKKEVE----------------
nup98_candida_a            VTFVLDKSESKELSASTPEPLD-------KDEKS----------------
nup98_yarrowia             KSVSFSAAGDNSVLNGLNDPDSLEMAPVSQSGTPSFFPKS----------
nup98_spombe               YQKLVRESLSEWITKTLEHETTTLAKEAETSEERIYILLTGN---LIGQA
nup116_Spar                NRPRDMGEENKENVVTLQKRAYSEDDKKTVVVD-----------------
nup116_Smik                DHSIKVSEENKENITDWQKQAHLENDKKTISAE-----------------
nup116_Sbay                SQLRSVDEENKENIVDLKTKSYLEDDKKAIDVG-----------------
nup116_Skud                SQLRIVNEENKENIADLEKKESPEGGKNTIDVG-----------------
nup98_kluyveromyces        PDLS--PERETSIIIDTDKKR-----KVFHKSK-----------------
nup98_scerevisiae2         PDPQSKSPNG---STSIPMIENEKISSKVPG-------------------
nup100_Spar                SDFQSEATNG---PTSIPMVENEKIGNKVPG-------------------
nup100_Smik                SHLQSKPSND---SAAIPMVENEKIDTKIPG-------------------
nup100_Skud                SDIQSAPSSG---LTPTHIAENEKIDNRIPG-------------------
nup100_Sbay                PDVQLTLSNG---PVSTPTTESEKNDIKVPG-------------------
nup116_Scas                LTTKPKLDNNESFSTPVSMKATSIIEPLQSENTTAFMDKK----------
nup98_candidaG             FNTTSVNKSS-------AIDSNNTKKEQLSDVN-----------------
nup98_gibberella           TTIGLARSSDEKAVACLAGHRIVDACKHLLDGKN----------------
nup98_neurospora           RLLKEASTPEEKAIILLAGNRISDACDQLIGGKD----------------
nup98_magnaporthe          VATAEASRSDEKAFLSLAGHQVADACKHLIDAKN----------------
nup98_aspergillus          HAVSKAGSAEECAVYLLCSHRIEEACTVLISSQN----------------
nup98_chominis             --------------------------------------------------
nup98_c_parvum             ISWWMKIVINDIPVIRFGDDKQNSQCLHEERISLLLNNIVNG--------
nup98_volvox               --------------------------------------------------
nup98_chlamydomonas        YTNGYATGG--AGAGGASGPAFHDAPPS----------------------
nup98_thalassiosira        -SPAHDFYN--QVVGSPDGTNVVASPVH----------------------
nup98_phaeodactylum        KSPAYELYQ--QVIGSGEASSKPQSQVK----------------------
nup98_ostreococcus         PTRADQSPERRQVHFAEDKENTPGKGAP----------------------
nup98_cm                   PIVPLRSSQGTEKRSGKESAATPGSEQTPGAHFEYHAQGPVS--------
nup98_rat                  --------------------------------------------------
nup98_scerevisiae          --------------------------------------------------
nup98_mus                  QIMKASLLVDEEDVD-AMDQRFGHIPSKGETVQEICSPRLPISASHSSKS
nup98_homo                 QIMKASLLTDEEDVDMALDQRFSRLPSKADTSQEICSPRLPISASHSSKT
nup98_gallus               QIMKASLLADEDDLDLILDHHSGKQPPKMDTSQEICSPRLPISKSQGQKK
nup98_xenopus              --------------------------------------------------
nup98_tetraodo             QIMKASLFADDEEDKEMFQDHGTMKVSGDVSSPRLIFP--------GSQS
nup98_danio                --------------------------------------------------
nup98_monosiga             TSMKHQLFAEPDYQDTTKSQPAATRLRFVAPPHRAPEDEDGLQFSSPFAA
nup98_giardia_g            PSYREEDESASEANPGIHYPLAS---------------------------
nup98_arabidopsis          --GADIESLMPKLHHSEYFTEPRIQELAAKERVE----------------
nup98_populus              EHGADIEALMPKLRRSDYFTEPRIQELAAKERAK----------------
nup98_rice                 -NGTSVERLVPKLVHADYYTEPSLEELAAKERAE----------------
Nup98_rice                 --------------------------------------------------
nup98_phytophthora         SCASPVSTSCPTLKNKDYFTIPSYERLQTMN-------------------
nup98_populus2             ETWCSDESQQRFIEN-LDIPLSWLHEAMAVYFSY----------------
nup98_physcomitrella2      ETWSSSETQQQFLEEDLGVPTEWLHEALALYWRY----------------
nup98_anopheles            RQEYLSR--ESFIVEELGVPEKWIFWAKAVRAGA----------------
nup98_drosophila           KVALYAE--ERFIVEELGIPMSWVDYAKAVKAGA----------------
nup98_naegleria            PILMSNESGMKFISQ-LQISPNWIYEAAALYARY----------------
nup98_celegans             SLVWSSQPIHNEILFGTIDRASDVNEDTLISMLDVN--------------
nup98_tetrahymena          LNATLNNNNNSFVLNNIPNDEIDDRNSLQNNSRP----------------
nup98_ciona                WRLLSAVGYHMSAAERLHVSYATQLEACG---------------------
nup98_trichomonas          EQKKEEPKKAEEKQKKEEPKKVPSKQSVEPK-------------------
nup98_plasmodium           ICSYSKESYNNILFHKIKSLGLSILKILFERDVLFIHMYN---------Q
                                                                             

nup98_ecuni                -------------------------KISLSFRPPKPPAKEKIYTIPPIEN
nup98_dictyostelium        KNGEVVKEDGTILDKYENALKKVSAKSDCGFVSYSRSNGTWVFTVKHFSK
nup98_toxoplasma           QRPEDEAYVQDKQCQYVTKVRRYTERMGAKFVDLNLATGEWTFEVEHFST
nup98_theileria            ---DYDERSISKQITQIEKLKEYTESNGCKFISANFKNGIWMFETPYFVN
nup98_Trypanosoma          ----------GVIGTTSNDLLIRCQKEGNRFESYDVNTGTWVYVMNVGDD
nup98_leishmania           ----------DPTGKATEGIARYCAETRAHFVGH--RQGCCVYRLNDSSS
nup98_ehisto               ----------GGLNEMGDKELDSFVKKHYPYVTS----------------
nup98_ustilago             VNAALDAGDLRLATLIAQAGGDEEVRAEISEQLLIWRKEGVDAHITRDHR
nup98_cryptococcus         VESALEAGNMRLATLLSQAGGEESFKDELLKQLEDWQAYKVNPLIAVGYR
nup98_debaryomyces         ----------NPKALETIPASNGEATR-IEFDDDGYWTS---PSISELKK
nup98_pichia               ----------SEKIVPPITSSTPEHTLTDEVDDNGYWTS---PPLSQLKS
nup98_candida_a            ----------KLELQGEQQKQQQGQDQDSDVDSEGYWMS---PSLQELKK
nup98_yarrowia             -TASPIHKAVSVESSATASPTATQTSDEEIVDDQGYWFS---PRLMALKT
nup98_spombe               CEEAVQSQNNRLSTLIPLVNSDVDIQQEVKQQLEEWRKHGDLPFINKFTR
nup116_Spar                -----------------------VAEKDASFINEDYYIS---PSIDTLSS
nup116_Smik                -----------------------IAEQDASFINENYYIS---PSMDVLSS
nup116_Sbay                -----------------------VTEKDASFINEDYYIS---PSMDTLSS
nup116_Skud                -----------------------VTERDASFINEDYYIS---PSMDTLSS
nup98_kluyveromyces        -----------------------LVEDDISFTENGYYIS---PSFETLES
nup98_scerevisiae2         -----------------------LLSNDVTFFKNNYYIS---PSIETLGN
nup100_Spar                -----------------------LLSNDVTFFKNNYYIS---PSMETLGN
nup100_Smik                -----------------------LLSDDFTFFQNSYYIS---PSMETLGN
nup100_Skud                -----------------------LLSNDVSFFQNNYYIS---PSMETLGN
nup100_Sbay                -----------------------LLSNDVTFFQNNYYIS---PSMETLGN
nup116_Scas                -----------------------PLKNDISFLDNGYYIS---PSLETLES
nup98_candidaG             ---------------------------DISFTDHGYYII---PSLDTLNG
nup98_gibberella           ---------FRLATLVPLIGTSDAVKKDMREQLKAWHESKMLSEFSEPIR
nup98_neurospora           ---------FRLATLLSTIGSQ---SKDLKTQLDDWREANVLSEMSEPIR
nup98_magnaporthe          ---------FKLATLTSMVGTSDKAREDMAEQVQVWHDGDVLSEIESPLR
nup98_aspergillus          ---------FHLATLVSQIGRDQTTQRDMAQQIKEWREHNVWSEMSEPIR
nup98_chominis             --------------------------------------------------
nup98_c_parvum             -------NLLDLVRNGPSLSYLTIPRTASLFLSIGNNKTSILQMMENMQW
nup98_volvox               ------------------------------------------PNVDELR-
nup98_chlamydomonas        ---------------------EAHLPRLGRLVSEGYTFS---PNVDELR-
nup98_thalassiosira        ---------------------TVS-HSVPKLTKTGYNVY---PPISEL--
nup98_phaeodactylum        ---------------------KPTRTSVPTLTRKGYIIS---PTLEEL--
nup98_ostreococcus         ---------------------VSHNIIMPKLTSEGYSMN---PTLEQMER
nup98_cm                   ------------SGASTSDQGDRLPAWVPRLTKPGYYTK---PPLAELQ-
nup98_rat                  --------------------------------------------------
nup98_scerevisiae          --------------------------------------------------
nup98_mus                  RSIVGGLLQSKFASGTFLSPSASVQECRTPRTSSRMNIPSTSPWSVPLPL
nup98_homo                 RSLVGGLLQSKFTSGAFLSPSVSVQECRTPRAASLMNIPSTSSWSVPPPL
nup98_gallus               CSVAG-LLQSKFADAIFQPPSTALYDLQEPRASRSS--PSPACWSASTPL
nup98_xenopus              --------------------------------------------------
nup98_tetraodo             RPHVGGLLQTRFTSGLLSQLSDAPHPPSLAAPPAATGPLVQWPSKLTVQP
nup98_danio                --------------------------------------------------
nup98_monosiga             RSHAAVTEESRSEPDVLAALPPLKKAARFDEDAEQVVLLPAPAPLERLKM
nup98_giardia_g            -------------------------AHKPVLTRTDYHTVPSISELQAMS-
nup98_arabidopsis          -------------------QGYCKRVKDFVVGRHGYGSIKFLGETDVCRL
nup98_populus              -------------------PGFCRHVKDFVVGRHGYGSIKFSGETDVRRL
nup98_rice                 -------------------PGYCSRVRDFAVGRHDYGSIKFIGETDVRGL
Nup98_rice                 --------------------------------------------------
nup98_phytophthora         -------------------DHELSQVEKFTVGCRGLGAVEWVGKTDVRDL
nup98_populus2             -------------------HGDLSKALEHYLECANWQKAHSIFVTSVAHK
nup98_physcomitrella2      -------------------CRNDRKELEHLIKSCQWRNAHSLFVATVAAS
nup98_anopheles            -------------------EFDYKQQAHYLLLAKQWALAHDIILQHLAPE
nup98_drosophila           -------------------SGKHHLQAKYLLKAKHFATAHDVIFQHIAPD
nup98_naegleria            -------------------TCSYHLLFENLCLYHNYIEAHNVFLEYILSD
nup98_celegans             -----------IDHAETSRKGPSSQSSEATVSALTSTFATYTDTYSQMFR
nup98_tetrahymena          -------------------IDQKPLLKARSQRINLPFRFSSMPSVDEMEK
nup98_ciona                -----------------------LWEHDWLVDGKLSDIQNILKRLDTHEQ
nup98_trichomonas          ------------------------KEGERVHRHRHHRDQPVPPPFPQQMP
nup98_plasmodium           WKNEKILYEKINKFHLNFNSINNNETSMNNMMNLNVNDSISESILNNNNN
                                                                             

nup98_ecuni                ---------------------------------------------IKHMR
nup98_dictyostelium        Y------------------------------------------SAPDFDE
nup98_toxoplasma           YRFLDEDDENDEELETQLRQKALLPSTSAHQPTLESPVKVLPAHADSFPA
nup98_theileria            -------------------------------------------TSGNLPE
nup98_Trypanosoma          GQNEYDDADRE----------------------------VDIVETDTQVQ
nup98_leishmania           AAG------------------------------------ASRAALGQDAS
nup98_ehisto               -----------------------------------------------YTR
nup98_ustilago             R-------------------------------------------VYELLS
nup98_cryptococcus         K-------------------------------------------LYALLA
nup98_debaryomyces         K-------------------------------------------SLSELR
nup98_pichia               K-------------------------------------------SLSELR
nup98_candida_a            K-------------------------------------------SLLELK
nup98_yarrowia             M-------------------------------------------TTEQLK
nup98_spombe               L-------------------------------------------IFELLS
nup116_Spar                Y-------------------------------------------SLLKLR
nup116_Smik                Y-------------------------------------------SLLQLR
nup116_Sbay                Y-------------------------------------------SLLQLR
nup116_Skud                Y-------------------------------------------SLLQLR
nup98_kluyveromyces        L-------------------------------------------TLMDAR
nup98_scerevisiae2         K-------------------------------------------SLIELR
nup100_Spar                K-------------------------------------------SLIELR
nup100_Smik                K-------------------------------------------SLIELR
nup100_Skud                K-------------------------------------------SLIELR
nup100_Sbay                K-------------------------------------------SLIELR
nup116_Scas                T-------------------------------------------SLLDLR
nup98_candidaG             M-------------------------------------------PLVELR
nup98_gibberella           T-------------------------------------------IYELLS
nup98_neurospora           A-------------------------------------------LYELLS
nup98_magnaporthe          A-------------------------------------------IYGLLA
nup98_aspergillus          A-------------------------------------------LYELLA
nup98_chominis             --------------------------------------------------
nup98_c_parvum             WSKIG------------------------------------LVSDLTSYS
nup98_volvox               LL---------------------------------------HSQNPENLA
nup98_chlamydomonas        LL---------------------------------------HSQNPANLA
nup98_thalassiosira        -----------------------------------------ETMSEADLA
nup98_phaeodactylum        -----------------------------------------EKTEDADLA
nup98_ostreococcus         MF---------------------------------------ERSGDDALA
nup98_cm                   ------------------------------------------SLDEAALS
nup98_rat                  --------------------------------------------------
nup98_scerevisiae          --------------------------------------------------
nup98_mus                  ATVFTVPSPAPEVQLKTVGIRRQPGLVPLEKSITYGKGKL---LMDMALF
nup98_homo                 TSVFTMPSPAPEVPLKTVGTRRQLGLVPREKSVTYGKGKL---LMDMALF
nup98_gallus               ASAFAVPPSVPEVQMRTVGVRRQQGLVPLENSITYQKGKL---LMDMALF
nup98_xenopus              --------------------------------------------------
nup98_tetraodo             PSSFMLPSRAPEPPVKTVGMRRLGGPIPIKESIAQGKGSL---LMDAGLF
nup98_danio                --------------------------------------------------
nup98_monosiga             GADRLKQPEALLETLDQDKRLPKDSAVMLGRSSCSSWTHLNRIIVPSHQA
nup98_giardia_g            ---------------------------------------------IDELQ
nup98_arabidopsis          D------------------------------------------LEMVVQF
nup98_populus              D------------------------------------------LESLVQF
nup98_rice                 D------------------------------------------LESIVEF
Nup98_rice                 --------------------------------------------------
nup98_phytophthora         D------------------------------------------LDELVYF
nup98_populus2             L------------------------------------------FLSADHS
nup98_physcomitrella2      L------------------------------------------LLNSEYA
nup98_anopheles            F------------------------------------------VMHNKVP
nup98_drosophila           A------------------------------------------IINGKMK
nup98_naegleria            L------------------------------------------LLCNKYE
nup98_celegans             QYIDIAQ-----------------------------------SGGYDGHV
nup98_tetrahymena          -------------------------------------------FTEQQLS
nup98_ciona                T-------------------------------------------QIVDWS
nup98_trichomonas          --------------------------------------------QMPYMY
nup98_plasmodium           NIITSN-------------------------------------FNDINSR
                                                                             

nup98_ecuni                EVHNLIIGFEDKG-------------------------------------
nup98_dictyostelium        DDQQMQQQTQQKQQ------------------------QTQPSKVTFQQP
nup98_toxoplasma           SPENRTRDFGEAPERITHLFPERPANGYSSERSSFLGVQKQVLKAGFAEA
nup98_theileria            NPKFMAFDHDRR--------------------------------------
nup98_Trypanosoma          DGEQFPVANDIADG------------------------------------
nup98_leishmania           DTAPLSIIHDEDE-------------------------------------
nup98_ehisto               DDSTKEVTIEVDHF------------------------------------
nup98_ustilago             GNVLVSKGTDSRTTKDPI--------------------------------
nup98_cryptococcus         GITDISAGDPSRGS------------------------------------
nup98_debaryomyces         SVDNFIVGRKHYG-------------------------------------
nup98_pichia               SIKGFKIGRKHYG-------------------------------------
nup98_candida_a            SIPKFKIGRKHYG-------------------------------------
nup98_yarrowia             AVPNFVVGRKGFG-------------------------------------
nup98_spombe               GNTDIAEGCGTKGDE-----------------------------------
nup116_Spar                KVPHLIVGHRSYG-------------------------------------
nup116_Smik                KVSHLVVGHKNYG-------------------------------------
nup116_Sbay                KVPHLVVGHKNYG-------------------------------------
nup116_Skud                KVPHLVVGHKNYG-------------------------------------
nup98_kluyveromyces        KVENLVIGHDDYG-------------------------------------
nup98_scerevisiae2         KINNLVIGHRNYG-------------------------------------
nup100_Spar                KVNNLIIGQRHYG-------------------------------------
nup100_Smik                KINNLIIGHRDYG-------------------------------------
nup100_Skud                KISNLVIGHRDYG-------------------------------------
nup100_Sbay                KINNLIIGHRDYG-------------------------------------
nup116_Scas                HVKNLVVGRKDVG-------------------------------------
nup98_candidaG             SVNGLVVGHKDYG-------------------------------------
nup98_gibberella           GNACVCEGMKGVPVEDR---------------------------------
nup98_neurospora           GNACVCAGVKDAPIESR---------------------------------
nup98_magnaporthe          GDVAVCEGKTGAGSENR---------------------------------
nup98_aspergillus          GNALRSEGKSGGALEDR---------------------------------
nup98_chominis             --------------------------------------------------
nup98_c_parvum             NRIYKTISNIDASADG----------------------------------
nup98_volvox               AVSNFTVLRTGVG-------------------------------------
nup98_chlamydomonas        AVSNFTVSRAGVG-------------------------------------
nup98_thalassiosira        AVADFKVERPGYG-------------------------------------
nup98_phaeodactylum        AVSDFSVKRPGFG-------------------------------------
nup98_ostreococcus         AVDNFSVSNEAFG-------------------------------------
nup98_cm                   HVSNFVLGRRHIA-------------------------------------
nup98_rat                  --------------------------------------------------
nup98_scerevisiae          --------------------------------------------------
nup98_mus                  MGRSFRVGWGPNWTLANS--------------------------------
nup98_homo                 MGRSFRVGWGPNWTLANS--------------------------------
nup98_gallus               MGRAFRVGWGPNWTLVNC--------------------------------
nup98_xenopus              --------------------------------------------------
nup98_tetraodo             AGRSFRVGWGPGWTLAHC--------------------------------
nup98_danio                --------------------------------------------------
nup98_monosiga             EPLNLAAISDARAPPLGQ--------------------------------
nup98_giardia_g            AIKDFRVISEANG-------------------------------------
nup98_arabidopsis          KNREVNVYMDESKK------------------------------------
nup98_populus              NNREVIVYMDDSKK------------------------------------
nup98_rice                 NNREVIVYKDDSKK------------------------------------
Nup98_rice                 --------------------------------------------------
nup98_phytophthora         EKKEVIVYRDDEKK------------------------------------
nup98_populus2             EIWRLAIAMEDHKS------------------------------------
nup98_physcomitrella2      EIWQFASQLEGHLT------------------------------------
nup98_anopheles            QLKAMLDSIEDTK-------------------------------------
nup98_drosophila           YLHSLLIQFEDTEGSSI---------------------------------
nup98_naegleria            ELSKYVQKLYNHQD------------------------------------
nup98_celegans             SVWKLLLALFPAER------------------------------------
nup98_tetrahymena          QVENFVLENEYAR-------------------------------------
nup98_ciona                NEGKIFLDYVTMQY------------------------------------
nup98_trichomonas          PPMQMPYPQLPFN-------------------------------------
nup98_plasmodium           GGEQIKEGLEAGASTGGD--------------------------------
                                                                             

nup98_ecuni                ----------------------------RIEYLDTVSAS-EVTMANIQSK
nup98_dictyostelium        S------------TKLTKPKFTANLDNFDSDSETSSGDENQDEMVPQKKT
nup98_toxoplasma           DRETPAYLGGGVAENLVNPEFLKNVSLAESVNRHCQQRWRPLYVSGEAPS
nup98_theileria            --------------------------------------------------
nup98_Trypanosoma          -----------GVRAISQLDTCAQLKRSDPPSPPFLQQQQQVPVLHQNEA
nup98_leishmania           --------------------HSHDLDRSSDDS----EEEDTDDIRSADQP
nup98_ehisto               --------------------------------------------------
nup98_ustilago             ------------------DQVSDLPICEGLDWKRAFGLFLWYESAYEAPL
nup98_cryptococcus         ------------------DGCPDVLIAEGLDWKRAFGLHLWYGIPFENTI
nup98_debaryomyces         ----------------------------QIKFLEPVDLSSFVNLDDITGN
nup98_pichia               ----------------------------QVEFLDPVDLSSIVNLDDIAGN
nup98_candida_a            ----------------------------ELEFLEPVDLTSIVNLDDIAGN
nup98_yarrowia             ----------------------------KIQFLEPVDLT-AVDLDEIPNN
nup98_spombe               ------------------DYVQSIPITKNMTWLRAFGLKLWYNTDISIGE
nup116_Spar                ----------------------------KIEFLEPVDLA-EIPLTLLGGI
nup116_Smik                ----------------------------KIEFLESVDLA-EIPLTSLGGI
nup116_Sbay                ----------------------------KIEFLEPVDLT-EVPLTSLGGI
nup116_Skud                ----------------------------KIEFLEPVDLA-EVPLTSLGGV
nup98_kluyveromyces        ----------------------------KIEFLKPVDLS-LIPLPSLCGK
nup98_scerevisiae2         ----------------------------KVEFLEPVDLL-NTPLDTLCGD
nup100_Spar                ----------------------------KVEFLEPVDLS-NIPLDTLCGD
nup100_Smik                ----------------------------KVEFLEPVDLS-NTPLDTLCGD
nup100_Skud                ----------------------------KVEFLEPVDLS-NTPLDTLCDD
nup100_Sbay                ----------------------------KVEFLEPVDLS-NTPLDTLCDD
nup116_Scas                ----------------------------KVEFLKPVDLS-NVALNSICEG
nup98_candidaG             ----------------------------KVEFLEPVDLV-NVPLNSICDK
nup98_gibberella           ------------------LDSFVISKKFGLDWKQSFGLRLWYSIGQDD--
nup98_neurospora           ------------------ASSFTIAERFNLSWMQSFGLRLFYNSKTADGE
nup98_magnaporthe          ------------------LDTLILSNQFGLDWQQSFGLRLWYGISTGD--
nup98_aspergillus          ------------------ASTFTFSERFELDWFQAFGLRLWYGITDDE--
nup98_chominis             --------------------------------------------------
nup98_c_parvum             ---------------------------FLYEWQNNVFLSANYSTNSKLGE
nup98_volvox               ----------------------------QVRWVVPVDVR-----GLALYD
nup98_chlamydomonas        ----------------------------QVRWVVPVDVR-----GLALAD
nup98_thalassiosira        ----------------------------SVAWDGSVDVR-----GVDLDS
nup98_phaeodactylum        ----------------------------MVEWEGDVDVR-----GADLDR
nup98_ostreococcus         ----------------------------RVKWLEPVDVR-----GLDLDK
nup98_cm                   ----------------------------EIRFLEPVDLR-----YANLDQ
nup98_rat                  --------------------------------------------------
nup98_scerevisiae          --------------------------------------------------
nup98_mus                  --------------------------GEQLHGSHELENHQVADSMEYGFL
nup98_homo                 --------------------------GEQLNGSHELENHQIADSMEFGFL
nup98_gallus               --------------------------GDQLSGSSGMEDLQ-CETAEYGFL
nup98_xenopus              --------------------------------------------------
nup98_tetraodo             --------------------------GDRLSSASS-KLLEHQEMPTLIFP
nup98_danio                --------------------------------------------------
nup98_monosiga             --------------------------GTAIGQRRGIPIYRYAWSASPDSF
nup98_giardia_g            ----------------------------EILWPGETDLT-----DVDIDR
nup98_arabidopsis          -------------------------PPVGQGLNKPAVVTLLNIKCMDKKT
nup98_populus              -------------------------PPVGQGLNKPAEVTLLNIKCFDKKT
nup98_rice                 -------------------------PPVGEGLNKAAVVTLLNIKCMNKKT
Nup98_rice                 --------------------------------------------------
nup98_phytophthora         -------------------------HPLGKGLNKPAIVELLGIFPPQRKS
nup98_populus2             -------------------------EIANWDLGAGIYISFYSIKNSFQDD
nup98_physcomitrella2      -------------------------EVEDWDLGAGIYIEFLTLKSSFKDT
nup98_anopheles            -------------------------QIPSWSTKGQILVDFIELNAQFEVM
nup98_drosophila           -------------------------RVPNWANQGQIFLDFIDISAKFKQI
nup98_naegleria            -------------------------LIPNWSKGGDILYRYICVRKQFEDL
nup98_celegans             --------------------------QEGWSFERGEQISEWLKNEAIKNA
nup98_tetrahymena          -----------------------------IVFQEPVNLYNLDLSQLIFEE
nup98_ciona                ----------------------------KVKRLQEIDASQWELSTIFEDA
nup98_trichomonas          ----------------------------MMGMPQAQPQQLPQGMPQIQMP
nup98_plasmodium           --------------------------GKEINFTESLCTPICVHNFLFKNI
                                                                             

nup98_ecuni                IYFSKESVVVNDPVGVGL--------------------------N-----
nup98_dictyostelium        PFIKRVSNRESGLFDTP-------------------------------SV
nup98_toxoplasma           RGLKRVSYNSGKTVEAVH--------------------------DLKEKA
nup98_theileria            --------------------------------------------------
nup98_Trypanosoma          VSALSFSRYAPFDDQSLI--------------------------LPQRTQ
nup98_leishmania           QAATGSGGALAIADAEVR--------------------------TYTVPP
nup98_ehisto               --------------------------------------------------
nup98_ustilago             EHSFERYEAQVAPSASTN--------------------------AGIAPP
nup98_cryptococcus         RDVVDSYTFSLSSSHPP------------------------------AKP
nup98_debaryomyces         LIIFGSKSCIVYPDDN----------------------------------
nup98_pichia               VIIFGSKSCLAYPDEN----------------------------------
nup98_candida_a            LVTFSNKTCVVYPDDN----------------------------------
nup98_yarrowia             VITFTKQTCIVYNDDQE---------------------------------
nup98_spombe               AMQLYVESLQKFPEIMQ---------------------------------
nup116_Spar                IITFEPKTCIIYASSP---------------------------------N
nup116_Smik                IITFEPKTCIIYANSP---------------------------------N
nup116_Sbay                IITFEPKACIIYANSS---------------------------------T
nup116_Skud                IITFEPKTCIMYANSS---------------------------------N
nup98_kluyveromyces        LVIFENRCCTVSYIG----------------------------------D
nup98_scerevisiae2         LVTFGPKSCSIYENCS---------------------------------I
nup100_Spar                LVAFGPKSCSIYENCS---------------------------------I
nup100_Smik                VVVFGLKSCSIYENSS---------------------------------I
nup100_Skud                IVIFGQKSCSIYENCS---------------------------------I
nup100_Sbay                IVVFGQKSCSIYENCS---------------------------------M
nup116_Scas                IIAFEPESFVAFGNYS---------------------------------N
nup98_candidaG             LIHFEPKTCILYPNSP---------------------------------I
nup98_gibberella           -DLAAAVTGFKNDIDQ-E--------------------------REYLPL
nup98_neurospora           LDVSKAIYAFQDDIEQ-D--------------------------KE----
nup98_magnaporthe          -DISKAIEKADEDMGK-G--------------------------LIPEPK
nup98_aspergillus          -PLEVAVSAFAQDLKSGE--------------------------EPAFPL
nup98_chominis             --------------------------------------------------
nup98_c_parvum             RLLKMKNASLIDNTQKLG--------------------------KLIDSD
nup98_volvox               IVSISYGEVLCYPE------------------------------AST---
nup98_chlamydomonas        IVAISYGEVACYPD------------------------------PAT---
nup98_thalassiosira        VVVIETKNVSVYDD------------------------------AELNGD
nup98_phaeodactylum        IITIDQADVSVYHA------------------------------DEAEGS
nup98_ostreococcus         IVSFEQACLCLYPE------------------------------DQG-IE
nup98_cm                   IVQIEPRTIILYPTRDTDAMPPKGTRTTAQQQQQQQQQQQQPSRSDRWSG
nup98_rat                  --------------------------------------------------
nup98_scerevisiae          --------------------------------------------------
nup98_mus                  PNPVAVKSLSESPFKVHLEKLG--------LRQRKLDEDLQLYQTPLELK
nup98_homo                 PNPVAVKPLTESPFKVHLEKLS--------LRQRKPDEDMKLYQTPLELK
nup98_gallus               PTPVAPKLLPESPFKVHVEKLN--------LEQRKMNRDKQLYLIPLEIK
nup98_xenopus              --------------------------------------------------
nup98_tetraodo             PKAARSRPLLETPYKVVLEQLSGLQSSAVKTKDEEEEENQAVLQHPLEIC
nup98_danio                --------------------------------------------------
nup98_monosiga             PVRSAVDAHETAVLRDLSIAPLEILRADAELVPAIMTGYNENLAHQAHMG
nup98_giardia_g            IVDIGHKSATVYPNTLP------------------------------YKD
nup98_arabidopsis          GTQVMEGERLDKYKEM----------------------------------
nup98_populus              GRQFTEGPKIEKYKEM----------------------------------
nup98_rice                 GDQYTEGPRVDKYKEM----------------------------------
Nup98_rice                 --------------------------------------------------
nup98_phytophthora         -------TSPDKYKER----------------------------------
nup98_populus2             TSTMSELDSIESKNSA----------------------------------
nup98_physcomitrella2      SNVVEGLESLEERSSA----------------------------------
nup98_anopheles            QEAMD-EAVVEQRLEG----------------------------------
nup98_drosophila           RSVTN-IADINARWEN----------------------------------
nup98_naegleria            EAHVEGNSTIFTESSN----------------------------------
nup98_celegans             PEERGVSRDSPSTAVWNQICVG---------------DVEKAFHLAIDTN
nup98_tetrahymena          SRISLEQVPE----------------------------------------
nup98_ciona                LQDVTTLSREISKFNP----------------------------------
nup98_trichomonas          ISPFNQPIMVMMQPIY----------------------------------
nup98_plasmodium           NINSSTTYLILLLKNFFRTSEIN---------KIIIYFILQIIIRDTKTT
                                                                             

nup98_ecuni                -----------------------------------------------RRA
nup98_dictyostelium        VPMSEKIETTPSKIARVSEPTSQSSRMSNN--ALKFSTFNPQQQQLQSSR
nup98_toxoplasma           LPGGERWEATGVSGGRMVWEPQVNGVEASHRGVQRFQDEKTEDKGVQDTE
nup98_theileria            --------------------------------------------------
nup98_Trypanosoma          RVSVLRQAVHRPAADTTSGISDFELPYTLPSPKKTPLCERKGPLVVKEPY
nup98_leishmania           PPATRRPVVER--RLTLASAADFDLPYALPDMSVESKCEPFS-VKLGTSR
nup98_ehisto               --------------------------------------------------
nup98_ustilago             LPWYRESSSVGATRLRQLLQKAGGYDRDALFELLKLYVD----PTYGLEP
nup98_cryptococcus         LPPYLEKSSD-NIRSWNLPTEP----TDVLYNLLQLYSD----DAISLDQ
nup98_debaryomyces         KPQEGEGLN--------------------------------------LPA
nup98_pichia               RPKKGEGLN--------------------------------------LPA
nup98_candida_a            KPKPGEGLN--------------------------------------LPA
nup98_yarrowia             RPPMGEGLM--------------------------------------VPC
nup98_spombe               KPIATSAVQGIEVYDIIYLLLKAYAMGTSLEELTIPESA----KCSPLNY
nup116_Spar                RPKRGEGIN--------------------------------------VRA
nup116_Smik                KPKRGEGIN--------------------------------------VRA
nup116_Sbay                RPKRGEGIN--------------------------------------VRA
nup116_Skud                RPKRGEGIN--------------------------------------VRA
nup98_kluyveromyces        KPEKGQGLN--------------------------------------LPA
nup98_scerevisiae2         KPEKGEGIN--------------------------------------VRC
nup100_Spar                KPRNGEGIN--------------------------------------VRC
nup100_Smik                KPKTGEGIN--------------------------------------VRC
nup100_Skud                KPKKGEGIN--------------------------------------VRC
nup100_Sbay                KPKKGEGIN--------------------------------------VRC
nup116_Scas                PPQIGEGLN--------------------------------------VSA
nup98_candidaG             KPKKGEGMN--------------------------------------VPA
nup98_gibberella           PWYIDQGVKPLWDDVDAESRQDLLWGLLQMYASDASDLE----------A
nup98_neurospora           --------------PEPESP---LWTLLKTFATREFN-------------
nup98_magnaporthe          PWYLDEAARE--DKENSENTQDLMWGLLKLYAG-RVKLE----------D
nup98_aspergillus          PPHQDKDRGVWHTSTDNMGHESPLWVLLKAYAVTLGAAKGTGVPTLTLPA
nup98_chominis             --------------------------------------------------
nup98_c_parvum             DPINISPSEVGKKQVFEQIQFQIIKFFFGDENS--------------RQV
nup98_volvox               KPPQGQGLN--------------------------------------RPA
nup98_chlamydomonas        KPPQGQGLN--------------------------------------KPA
nup98_thalassiosira        KPRQGSKLN--------------------------------------RPA
nup98_phaeodactylum        KPKVGSKLN--------------------------------------RPA
nup98_ostreococcus         PPEEGEGLK--------------------------------------KRA
nup98_cm                   LPPPGQGLN--------------------------------------RRA
nup98_rat                  --------------------------------------------------
nup98_scerevisiae          --------------------------------------------------
nup98_mus                  LKHSTVHVD--ELCPLIVPNPGVSVIHDYADWVKDSPGDFLELP-IVKHW
nup98_homo                 LKHSTVHVD--ELCPLIVPNLGVAVIHDYADWVKEASGDLPEAQ-IVKHW
nup98_gallus               LKHSTVHMD--EQCPLLAPNPGVAAIHDYADWVRTASEDPAVMETVVKHW
nup98_xenopus              --------------------------------------------------
nup98_tetraodo             LKHSTIDTTDASTCPSVQLQPGVAALHEYADWITELNEKQSDRELLLGQW
nup98_danio                --------------------------------------------------
nup98_monosiga             ASLSGQQSADPATTRRSHALHACQRLSAHAQQLVATAAPG-TTKAAAQYD
nup98_giardia_g            RHRRGEKLN--------------------------------------KEA
nup98_arabidopsis          LKRKAGEQG----------------------------------AQFVSYD
nup98_populus              LKRKAEDQG----------------------------------AEFVSYD
nup98_rice                 LVKKAEEQG----------------------------------AEFISFD
Nup98_rice                 --------------------------------------------------
nup98_phytophthora         VKQRTQDIG----------------------------------ATFLDYS
nup98_populus2             CRDFLDHLK---------------------------------DSLDVLRD
nup98_physcomitrella2      CGAFFERLK---------------------------------ESQAMWKS
nup98_anopheles            LKPKLSELC---------------------------------SVLRMFPC
nup98_drosophila           LKPQLSELC---------------------------------SRISLLPC
nup98_naegleria            IKSTYDALCR------------------------LDIQITELLDLVKHLT
nup98_celegans             QPQLASILQSSIVCPEATIHCFKAQIENWKKCDILHLIPKSTLKCYILMA
nup98_tetrahymena          ------------------------------------------------SD
nup98_ciona                --------------------------------------------------
nup98_trichomonas          --------------------------------------------------
nup98_plasmodium           INILKRDAESFNYLKYALKNIFIYNLNQQKFNNSYIISNREIKMQNILNN
                                                                             

nup98_ecuni                RVYVEGVFPYSRSLGDYIRGEQKQFPLKG---------------------
nup98_dictyostelium        FKSTGLSILSNPVKNLIQSDVNNEQSMFSNTTTTSTTRIQPLPSQQHLVQ
nup98_toxoplasma           RRDGGAAASLRLEDGTGGSVRAVPPGRPCEDTRSSSASFPHLQQRRHCPY
nup98_theileria            --------------------------------------------------
nup98_Trypanosoma          AKAHGPVYVVKREDSKMYEMNASVVS------RGAMASLSRSFRCGWCTG
nup98_leishmania           RTTEPRVYYVRAQESIIQRTYVNHPPRLQPSERTIRGMLARSVRAGWSTA
nup98_ehisto               --------------------------------------------------
nup98_ustilago             ALNACAFGASNMDARLPWHLYNLLSRVLQRRDFGDRIELGLVDDGD----
nup98_cryptococcus         VLRSRDTSPSPFDVRLAWHLYVLLSRVLRRRDFEDRDES-----------
nup98_debaryomyces         KITLEGCYPINKADKLP-----ILDPKSE---------------------
nup98_pichia               RITLEGCYPLNKADKMP-----ILDPKSE---------------------
nup98_candida_a            RITLEGCYPINKADKLP-----ILDPKSE---------------------
nup98_yarrowia             KITLYNCRPIAKDTKKP-----ITDPKHP---------------------
nup98_spombe               RVVWQLAIYLSKARSLCDFSDRVVDINMA---------------------
nup116_Spar                RITCFNCYPVDKSTRKP-----IKDPNHQ---------------------
nup116_Smik                RITCFNCYPVDKSTRKP-----IKDPNHQ---------------------
nup116_Sbay                KITCFNCYPVDKSTRKP-----IKDPKHQ---------------------
nup116_Skud                RITCFNCFPVDKSTRKP-----IKDPKHQ---------------------
nup98_kluyveromyces        KITLVGCYPKDKSSGKP-----IKDPTHP---------------------
nup98_scerevisiae2         RVTLYSCFPIDKETRKP-----IKNITHP---------------------
nup100_Spar                RVTLYSCFPIDKETRKP-----IKNITHP---------------------
nup100_Smik                KVTLYSCFPIDKETRKP-----IKNITHP---------------------
nup100_Skud                RVTLYSCFPIDKETRKP-----IKNMIHP---------------------
nup100_Sbay                RVTLYSCFPIDKETRKP-----IKNLQHP---------------------
nup116_Scas                RVTLYHCYATDKATRKP-----IKDFNHP---------------------
nup98_candidaG             KITCFDCFPINKSTREP-----ILDANST---------------------
nup98_gibberella           VLRPENSQLSPLDMRLTWQLGLALSSSG----------------------
nup98_neurospora           --WAESD-------RLGWLLTRSIYFTH----------------------
nup98_magnaporthe          VLRPESCSPSHTDYSLCWQLGQLLSVSG----------------------
nup98_aspergillus          ALLPESVTGDKLSNRLSFQLCQVLSAVLG---------------------
nup98_chominis             --------------------------------------------------
nup98_c_parvum             ELFRLNNFGSIKFSSFNWLIARALTFYHN---------------------
nup98_volvox               EITLYGVYRKDKETGAPIKEGPRGQAYEK---------------------
nup98_chlamydomonas        ELTLYGVYRKDKETGALIKDGPRAQAYEK---------------------
nup98_thalassiosira        VITMFGIYPK-GGAESSVEA---KEKLKK---------------------
nup98_phaeodactylum        IITFYNIFPKNGGANASKEE---KEKHAK---------------------
nup98_ostreococcus         EVTLYGILPKKSGTAA-------KEKYRE---------------------
nup98_cm                   LLRFEQVFRMDKRTGKPTNDPQAIERFRQ---------------------
nup98_rat                  --------------------------------------------------
nup98_scerevisiae          --------------------------------------------------
nup98_mus                  SLTWTLCEALWG--HLKELDGQLDEPSE-------------------YIQ
nup98_homo                 SLTWTLCEALWG--HLKELDSQLNEPRE-------------------YIQ
nup98_gallus               CLTWTLCEAIWG--NLKELEASLEEPSE-------------------YVL
nup98_xenopus              --------------------------------------------------
nup98_tetraodo             YEVWTLCKALWGCLGLAEQEPDISLPGE-------------------YKQ
nup98_danio                --------------------------------------------------
nup98_monosiga             HQVWTLIEALWCPPDLVGTSPSVEELETGLSQLIMHAHGHVDPTRSLYAA
nup98_giardia_g            IITLYNIFPVNRGERVYDLPSVQK--------------------------
nup98_arabidopsis          PVNGEWTFKVEHFSSYKLGDEYDV--------------------------
nup98_populus              PVKGEWKFKVNHFSKYMLEEEEEDRDAQA---------------------
nup98_rice                 AVNGEWKFRVKHFSSYGFGEAEIVSC------------------------
Nup98_rice                 --------------------------------------------------
nup98_phytophthora         IEKGIWRFRVEHFSRYGFDDDDDDNVDMD---------------------
nup98_populus2             QLPMDARVAYSKMAEEISELLLSDPDIRE---------------------
nup98_physcomitrella2      KSSIEARAAYSKMADEISLLLLEETKAQA---------------------
nup98_anopheles            P-TPKHRLLQSEIAQRLAYLIRTHYADDP---------------------
nup98_drosophila           P-TSKHRLCQSEISQSLSCLVHGMCIVCP---------------------
nup98_naegleria            LYTLEHRVAVSDTTVKITNMMVKVKSLLT---------------------
nup98_celegans             GLSHYQWTHEGQSHSINCMEGLSWVQALG---------------------
nup98_tetrahymena          RLNKKCIIEFKKFGLKQLNSGKSKEEVKT---------------------
nup98_ciona                -RNSMHCLAQSEMAKQTMNFHRLITATMQ---------------------
nup98_trichomonas          -IPYPQMPPMGPMGMPPQDSSDVEYLNVP---------------------
nup98_plasmodium           FIDIPLLYYLKKKNNIKTKDSVISTRKDRE--------------------
                                                                             

nup98_ecuni                --------------------------------------------------
nup98_dictyostelium        PIPTTISLNKNYFSKVR---------------------------------
nup98_toxoplasma           PVRCAPVISRDGLMALPLLSLPVSLEGITTASLPGSLVQLAHLSPLLREE
nup98_theileria            --------------------------------------------------
nup98_Trypanosoma          --------------------------------------------------
nup98_leishmania           --------------------------------------------------
nup98_ehisto               --------------------------------------------------
nup98_ustilago             --------------------------------------------------
nup98_cryptococcus         --------------------------------------------------
nup98_debaryomyces         --------------------------------------------------
nup98_pichia               --------------------------------------------------
nup98_candida_a            --------------------------------------------------
nup98_yarrowia             --------------------------------------------------
nup98_spombe               --------------------------------------------------
nup116_Spar                --------------------------------------------------
nup116_Smik                --------------------------------------------------
nup116_Sbay                --------------------------------------------------
nup116_Skud                --------------------------------------------------
nup98_kluyveromyces        --------------------------------------------------
nup98_scerevisiae2         --------------------------------------------------
nup100_Spar                --------------------------------------------------
nup100_Smik                --------------------------------------------------
nup100_Skud                --------------------------------------------------
nup100_Sbay                --------------------------------------------------
nup116_Scas                --------------------------------------------------
nup98_candidaG             --------------------------------------------------
nup98_gibberella           --------------------------------------------------
nup98_neurospora           --------------------------------------------------
nup98_magnaporthe          --------------------------------------------------
nup98_aspergillus          --------------------------------------------------
nup98_chominis             --------------------------------------------------
nup98_c_parvum             --------------------------------------------------
nup98_volvox               --------------------------------------------------
nup98_chlamydomonas        --------------------------------------------------
nup98_thalassiosira        --------------------------------------------------
nup98_phaeodactylum        --------------------------------------------------
nup98_ostreococcus         --------------------------------------------------
nup98_cm                   --------------------------------------------------
nup98_rat                  --------------------------------------------------
nup98_scerevisiae          --------------------------------------------------
nup98_mus                  TLERRRAFSRWLSHTAAPQIE-----------------------------
nup98_homo                 ILERRRAFSRWLSCTATPQIE-----------------------------
nup98_gallus               ALERRRAFSRWLSETAAARID-----------------------------
nup98_xenopus              --------------------------------------------------
nup98_tetraodo             QLERRQTVSSWLSQGATYRVD-----------------------------
nup98_danio                --------------------------------------------------
nup98_monosiga             AMARRRAFSKWLSATVAPLVARL---------------------------
nup98_giardia_g            --------------------------------------------------
nup98_arabidopsis          --------------------------------------------------
nup98_populus              --------------------------------------------------
nup98_rice                 --------------------------------------------------
Nup98_rice                 --------------------------------------------------
nup98_phytophthora         --------------------------------------------------
nup98_populus2             --------------------------------------------------
nup98_physcomitrella2      --------------------------------------------------
nup98_anopheles            --------------------------------------------------
nup98_drosophila           --------------------------------------------------
nup98_naegleria            --------------------------------------------------
nup98_celegans             --------------------------------------------------
nup98_tetrahymena          --------------------------------------------------
nup98_ciona                --------------------------------------------------
nup98_trichomonas          --------------------------------------------------
nup98_plasmodium           --------------------------------------------------
                                                                             

nup98_ecuni                --------------------------------------------------
nup98_dictyostelium        ----------------------------------IDPQVYDRIVPKEESI
nup98_toxoplasma           EMPVQNGGISSSVGSLEGGSVGLEAPVQPSPMWTVGEVPDESVVSREEEE
nup98_theileria            --------------------------------------------------
nup98_Trypanosoma          --------------------------------------------------
nup98_leishmania           --------------------------------------------------
nup98_ehisto               --------------------------------------------------
nup98_ustilago             --------------------------------------------------
nup98_cryptococcus         --------------------------------------------------
nup98_debaryomyces         --------------------------------------------------
nup98_pichia               --------------------------------------------------
nup98_candida_a            --------------------------------------------------
nup98_yarrowia             --------------------------------------------------
nup98_spombe               --------------------------------------------------
nup116_Spar                --------------------------------------------------
nup116_Smik                --------------------------------------------------
nup116_Sbay                --------------------------------------------------
nup116_Skud                --------------------------------------------------
nup98_kluyveromyces        --------------------------------------------------
nup98_scerevisiae2         --------------------------------------------------
nup100_Spar                --------------------------------------------------
nup100_Smik                --------------------------------------------------
nup100_Skud                --------------------------------------------------
nup100_Sbay                --------------------------------------------------
nup116_Scas                --------------------------------------------------
nup98_candidaG             --------------------------------------------------
nup98_gibberella           --------------------------------------------------
nup98_neurospora           --------------------------------------------------
nup98_magnaporthe          --------------------------------------------------
nup98_aspergillus          --------------------------------------------------
nup98_chominis             --------------------------------------------------
nup98_c_parvum             --------------------------------------------------
nup98_volvox               --------------------------------------------------
nup98_chlamydomonas        --------------------------------------------------
nup98_thalassiosira        --------------------------------------------------
nup98_phaeodactylum        --------------------------------------------------
nup98_ostreococcus         --------------------------------------------------
nup98_cm                   --------------------------------------------------
nup98_rat                  --------------------------------------------------
nup98_scerevisiae          --------------------------------------------------
nup98_mus                  --------------------------------------------------
nup98_homo                 --------------------------------------------------
nup98_gallus               --------------------------------------------------
nup98_xenopus              --------------------------------------------------
nup98_tetraodo             --------------------------------------------------
nup98_danio                --------------------------------------------------
nup98_monosiga             --------------------------------------------------
nup98_giardia_g            --------------------------------------------------
nup98_arabidopsis          --------------------------------------------------
nup98_populus              --------------------------------------------------
nup98_rice                 --------------------------------------------------
Nup98_rice                 --------------------------------------------------
nup98_phytophthora         --------------------------------------------------
nup98_populus2             --------------------------------------------------
nup98_physcomitrella2      --------------------------------------------------
nup98_anopheles            --------------------------------------------------
nup98_drosophila           --------------------------------------------------
nup98_naegleria            --------------------------------------------------
nup98_celegans             --------------------------------------------------
nup98_tetrahymena          --------------------------------------------------
nup98_ciona                --------------------------------------------------
nup98_trichomonas          --------------------------------------------------
nup98_plasmodium           --------------------------------------------------
                                                                             

nup98_ecuni                --------------------------------------------------
nup98_dictyostelium        TNQYRMKNER----------------------------------------
nup98_toxoplasma           KQALSMAAQRYVQPLREAKGAPSLTAASLPLADVSPALVAASRLRPFQAD
nup98_theileria            --------------------------------------------------
nup98_Trypanosoma          --------------------------------------------------
nup98_leishmania           --------------------------------------------------
nup98_ehisto               --------------------------------------------------
nup98_ustilago             ----------------------------------------DGMQDDQDSD
nup98_cryptococcus         --------------------------------------------------
nup98_debaryomyces         --------------------------------------------------
nup98_pichia               --------------------------------------------------
nup98_candida_a            --------------------------------------------------
nup98_yarrowia             --------------------------------------------------
nup98_spombe               --------------------------------------------------
nup116_Spar                --------------------------------------------------
nup116_Smik                --------------------------------------------------
nup116_Sbay                --------------------------------------------------
nup116_Skud                --------------------------------------------------
nup98_kluyveromyces        --------------------------------------------------
nup98_scerevisiae2         --------------------------------------------------
nup100_Spar                --------------------------------------------------
nup100_Smik                --------------------------------------------------
nup100_Skud                --------------------------------------------------
nup100_Sbay                --------------------------------------------------
nup116_Scas                --------------------------------------------------
nup98_candidaG             --------------------------------------------------
nup98_gibberella           --------------------------------------------------
nup98_neurospora           --------------------------------------------------
nup98_magnaporthe          --------------------------------------------------
nup98_aspergillus          --------------------------------------------------
nup98_chominis             --------------------------------------------------
nup98_c_parvum             --------------------------------------------------
nup98_volvox               --------------------------------------------------
nup98_chlamydomonas        --------------------------------------------------
nup98_thalassiosira        --------------------------------------------------
nup98_phaeodactylum        --------------------------------------------------
nup98_ostreococcus         --------------------------------------------------
nup98_cm                   --------------------------------------------------
nup98_rat                  --------------------------------------------------
nup98_scerevisiae          --------------------------------------------------
nup98_mus                  --------------------------------------------------
nup98_homo                 --------------------------------------------------
nup98_gallus               --------------------------------------------------
nup98_xenopus              --------------------------------------------------
nup98_tetraodo             --------------------------------------------------
nup98_danio                --------------------------------------------------
nup98_monosiga             ---------------------------------------------DLTEG
nup98_giardia_g            --------------------------------------------------
nup98_arabidopsis          --------------------------------------------------
nup98_populus              --------------------------------------------------
nup98_rice                 --------------------------------------------------
Nup98_rice                 --------------------------------------------------
nup98_phytophthora         --------------------------------------------------
nup98_populus2             --------------------------------------------------
nup98_physcomitrella2      --------------------------------------------------
nup98_anopheles            --------------------------------------------------
nup98_drosophila           --------------------------------------------------
nup98_naegleria            --------------------------------------------------
nup98_celegans             --------------------------------------------------
nup98_tetrahymena          --------------------------------------------------
nup98_ciona                --------------------------------------------------
nup98_trichomonas          --------------------------------------------------
nup98_plasmodium           --------------------------------------------------
                                                                             

nup98_ecuni                -----------IQERFVYGLKNDTVKKFVGYEYERGTYVYDVNHF-----
nup98_dictyostelium        --------LNHSTQDVSLFMRRSFRVGWAPGGKLISITKSSFKNLLIKKL
nup98_toxoplasma           LATSGAPYTNQSPTEQLSLVRDGCRVRRTLGASAMPLVLSAFLEEVVKEN
nup98_theileria            --------------------------------------------------
nup98_Trypanosoma          ---------GRLVAPMFAWVRDGTESRHSVDEVLGSRVVMSTVYFAHATS
nup98_leishmania           ---------GSVAFPSHAELRDGAEVGGAVPEVVGACAVAATPFHWHKPS
nup98_ehisto               --------------------------------------------------
nup98_ustilago             GVMLNSQVAKSKAVQGNSARADMLASSYATQLELMGLWKWSAFVLLHLEL
nup98_cryptococcus         --------------SGYSANADRLTAAYAAQLEEIGEWKWAAFVLLHLET
nup98_debaryomyces         -----------FVRRHIENLKTLPGMDFKSYDPVNGNWSFTVTSM-----
nup98_pichia               -----------VVKLHIENLKKLPYMNFESYDAATGNWTFTVESMDA---
nup98_candida_a            -----------IVKRHIENLKTIPEMKFISYDPTNGHWTFEVQEMD----
nup98_yarrowia             -----------YARRWIARLEQQKNTRFISYDLETGTYVFETDHP-----
nup98_spombe               -----------EDLKPISVHSDQLTLAYASQLEASGQWLWSLFVLLHLEN
nup116_Spar                -----------LVKRHIDRLKRNPNSKFESYDANSGTYVFIVNHAAEQTF
nup116_Smik                -----------LVKRHIERLKNNPNSKFESYDATSGTYVFIVNHAAEQTF
nup116_Sbay                -----------LVKRHIERLMRTPNSKFESYDATSGTYVFIVNHAAEYMY
nup116_Skud                -----------LVKRHIERLKRNPNSNFESYDAASGTYVFIVNYAAQHSF
nup98_kluyveromyces        -----------ILKKHIENLKSMKEAQFESYDPETGSWCFVTEEPVV---
nup98_scerevisiae2         -----------LLKRSIAKLKENPVYKFESYDPVTGTYSYTIDHPVLT--
nup100_Spar                -----------LLKRSIAKLKENPVYKFESYDPVTGTYSYTVDSPVLP--
nup100_Smik                -----------LLKRSIAKLKENPVYKFESYDPVTGTYCYTVDSPVSL--
nup100_Skud                -----------LLKRSIAKLKENPVYKFESYDPVTGTYSYTVDSPVLP--
nup100_Sbay                -----------LLKRSIAKLKENPVYKFESYDPVTGTYSYTVDSPILL--
nup116_Scas                -----------LVKRFTANLKKRENSFFENYNPSSGEYTFILDQITA---
nup98_candidaG             -----------LLKKHIDKLKKVPGTKFVSYEEKTGKYVFTVDEPIL---
nup98_gibberella           ---------KVSFGQDGAEKADAATVAFASQLTSAGEWLEAVFVLLHLSK
nup98_neurospora           ---------LISFGPDAEQKLDQASVSFASSLTAQGHWVPATFVLLTLSD
nup98_magnaporthe          ---------KTSF--ESRAKADSLTVSYGAQLMENMNWSQAVTVLLHLSD
nup98_aspergillus          ---------QYERLEIDIAQMDQLVWDYAWELCASGNLAQVLFVLLHLSR
nup98_chominis             --------------------------------------------------
nup98_c_parvum             ----------SICNSNEITPTNKLNLILIEELEILGLWEWAVFIIMHTNM
nup98_volvox               ---------------ALRQMCGRMGAKFLSYKLDGGVWKFEVEHFSRYGL
nup98_chlamydomonas        ---------------ALRQMCGRMGAKFVSYKLDGGVWKFEVEHFSRYGL
nup98_thalassiosira        ---------------KIEKSTKKMGADLLSFDADGGVWTFRVGHFSRYGL
nup98_phaeodactylum        ---------------KVQRSTAKIGAEFMSYDRNNGVWKIRVLHFSRYGL
nup98_ostreococcus         ---------------KIVKQTEKAGAELVEYNPDTGIWKFILQL------
nup98_cm                   ---------------RLQEYAEQQGARFVSYDAETGTWELLVEQFS----
nup98_rat                  --------------------------------------------------
nup98_scerevisiae          --------------------------------------------------
nup98_mus                  -EEVSLTRRDSPIEAVFSYLTGSRISEACCLAQQSGDHRLALLLSQLVGS
nup98_homo                 -EEVSLTQKNSPVEAVFSYLTGKRISEACSLAQQSGDHRLALLLSQFVGS
nup98_gallus               -EEVALTQHHNHVEAVFSCLTGRRIGEACRLAQQAGNHRLALLLSQLVGS
nup98_xenopus              --------------------------------------------------
nup98_tetraodo             -EEVALAGKGSHADAIFSYLSGNRISEACELAQKEGDHRLSLMLSQTMGS
nup98_danio                --------------------------------------------------
nup98_monosiga             LPATSVVDDVPYLQNVLRALLVHDLESAASLASSQKDHHLSLLIAQAGGA
nup98_giardia_g            ------------FTAIIKNETQKRDAQLISYSPNDGIWKFSVSFFI----
nup98_arabidopsis          --------------------------------------------------
nup98_populus              ----------TADC------------------------------------
nup98_rice                 --------------------------------------------------
Nup98_rice                 --------------------------------------------------
nup98_phytophthora         ----------DHGDATGKKLLNADHLARKPEMTRGPAVSRGKVTFSADRS
nup98_populus2             ----------GSTRDAQLSCFDTVLRAPIPEDLRSNHLQDAVSLFTCYLS
nup98_physcomitrella2      ----------LDVS-AEMKMFDIVLDAPMPEDVRMCRLQGAVAAFAKLVS
nup98_anopheles            ----------QISG--SALMRGALERLPLPEEHVLEEL------------
nup98_drosophila           ----------EMES--STVLKVALERLPLPQEFASKELRIWLEELLDKIQ
nup98_naegleria            ----------VYEADTDYIGMIQEDRSNQKEQCLFNIASVTQNIYLTNQI
nup98_celegans             ------------LHVWYLRQWGGLEEAYDAYQKDVNAERAASNRGDLYGE
nup98_tetrahymena          --------------QVERLVKKKNLQLVKPYDVDNTKLVYIQDKFY----
nup98_ciona                --------------QDDGPMFEHQVEPKLPEVYAMQELKEISDKYFQQLF
nup98_trichomonas          ----------------QDAFIEAQKIAGEGKEVKKKHIKKAMKKLGYSK-
nup98_plasmodium           -------FYERNKKNSISGNEVLNTSNWLSYINKHNSGNNEMDEIDLIYR
                                                                             

nup98_ecuni                --------------------------------------------------
nup98_dictyostelium        PTDTKEDKKE----------------------------------------
nup98_toxoplasma           GESELQSREEDSQQSESSARADATQEFLPTLTPAPEVAEMGKEGRRGRRS
nup98_theileria            --------------------------------------------------
nup98_Trypanosoma          KHYLQS--------------------------------------------
nup98_leishmania           QKALTQ--------------------------------------------
nup98_ehisto               --------------------------------------------------
nup98_ustilago             GESRQAAIKA----------------------------------------
nup98_cryptococcus         VDGRFKALHA----------------------------------------
nup98_debaryomyces         --------------------------------------------------
nup98_pichia               --------------------------------------------------
nup98_candida_a            --------------------------------------------------
nup98_yarrowia             --------------------------------------------------
nup98_spombe               VETRTSTITS----------------------------------------
nup116_Spar                --------------------------------------------------
nup116_Smik                --------------------------------------------------
nup116_Sbay                --------------------------------------------------
nup116_Skud                --------------------------------------------------
nup98_kluyveromyces        --------------------------------------------------
nup98_scerevisiae2         --------------------------------------------------
nup100_Spar                --------------------------------------------------
nup100_Smik                --------------------------------------------------
nup100_Skud                --------------------------------------------------
nup100_Sbay                --------------------------------------------------
nup116_Scas                --------------------------------------------------
nup98_candidaG             --------------------------------------------------
nup98_gibberella           PLARKMAIQE----------------------------------------
nup98_neurospora           PVARETAIRD----------------------------------------
nup98_magnaporthe          RTSRAKAVRD----------------------------------------
nup98_aspergillus          ASDRERAVKE----------------------------------------
nup98_chominis             --------------------------------------------------
nup98_c_parvum             NSDFYYLLNC----------------------------------------
nup98_volvox               MDIDE---DD----------------------------------------
nup98_chlamydomonas        LDEDDDYVDDGMGVQGEVAPAAAPLARPPRVGEEGVGEAPGARPPRGGRL
nup98_thalassiosira        DDE-----------------------------------------------
nup98_phaeodactylum        DDDSDTENEVPLPEQNSVQFQQQTPPNAQSLLRRNPTPYKPSRIQFDEME
nup98_ostreococcus         --------------------------------------------------
nup98_cm                   --------------------------------------------------
nup98_rat                  --------------------------------------------------
nup98_scerevisiae          --------------------------------------------------
nup98_mus                  QSVRELLTMQLADWHQLQADSFIHDERLRIFALLAGKPVWQLSEQKQINV
nup98_homo                 QSVRELLTMQLVDWHQLQADSFIQDERLRIFALLAGKPVWQLSEKKQINV
nup98_gallus               QPTRDLLTMQLVDWHRLQADCFIPEERLRIFALLAGKPVWQLSERISINV
nup98_xenopus              --------------------------------------------------
nup98_tetraodo             QYCRDLLALQLADWNRRQTDCYLPEERLRIFALLAGKPVWH-SSGSEVNV
nup98_danio                --------------------------------------------------
nup98_monosiga             NKMRSWLLNQLQDWQQRAADDFIHPLRLRIYAVLAGAMIWPDQAQTRLPT
nup98_giardia_g            --------------------------------------------------
nup98_arabidopsis          --------------------------------------------------
nup98_populus              --------------------------------------------------
nup98_rice                 --------------------------------------------------
Nup98_rice                 --------------------------------------------------
nup98_phytophthora         ALFRQSGIFAGEVATTNAVATFGARHVLSTLSDKWAGTSDDSNSIKPATE
nup98_populus2             EMAA----------------------------------------------
nup98_physcomitrella2      EEILV---------------------------------------------
nup98_anopheles            --------------------------------------------------
nup98_drosophila           NEPPFSERQQPTMMEI----------------------------------
nup98_naegleria            DLLQTLALSTTFNLQ-----------------------------------
nup98_celegans             LIKLACESQHSVEVVLDCAAGENPHDHFLQWHVWSVLHSVGFRTMSKTAE
nup98_tetrahymena          --------------------------------------------------
nup98_ciona                I-------------------------------------------------
nup98_trichomonas          --------------------------------------------------
nup98_plasmodium           VEKNKLESENSNMVLKTKKDGNYLFEEIEEGNSANSSYSTYNSYSSDISD
                                                                             

nup98_ecuni                --------------------------------------------------
nup98_dictyostelium        -------------------------SIIKFLKNHHSHSSLVPENLKSIGW
nup98_toxoplasma           KGEAGSSGDSNRRRFRSQQSEWWLLTELCRQESHALEKSRRSKSVKTLNA
nup98_theileria            --------------------------------------------------
nup98_Trypanosoma          -------------------------CAISVLRALCRHAHRVDASSDKEGF
nup98_leishmania           -------------------------CAVALLRLFLQHTDVADDAA-----
nup98_ehisto               --------------------------------------------------
nup98_ustilago             -----------------------LLSRNVAKLN-SERGFLCER-------
nup98_cryptococcus         -----------------------LLYRHPAITK-EDQAFLTET-------
nup98_debaryomyces         --------------------------------------------------
nup98_pichia               --------------------------------------------------
nup98_candida_a            --------------------------------------------------
nup98_yarrowia             --------------------------------------------------
nup98_spombe               -----------------------CLARNLRGGLGAGAVEMIEK-------
nup116_Spar                --------------------------------------------------
nup116_Smik                --------------------------------------------------
nup116_Sbay                --------------------------------------------------
nup116_Skud                --------------------------------------------------
nup98_kluyveromyces        --------------------------------------------------
nup98_scerevisiae2         --------------------------------------------------
nup100_Spar                --------------------------------------------------
nup100_Smik                --------------------------------------------------
nup100_Skud                --------------------------------------------------
nup100_Sbay                --------------------------------------------------
nup116_Scas                --------------------------------------------------
nup98_candidaG             --------------------------------------------------
nup98_gibberella           -----------------------HLARHAGLIG--DENSTAFS-------
nup98_neurospora           -----------------------HLGRHAHLIGSYHEPKSPFS-------
nup98_magnaporthe          -----------------------VIARVAMEFANTPYNASEQNQQGVKQL
nup98_aspergillus          -----------------------VLARFAAELPEPITPEGSPD---ATWQ
nup98_chominis             --------------------------------------------------
nup98_c_parvum             -------------------------VIMRNIQENPDYSNPEDYLNDEKWK
nup98_volvox               --------------------------------------------------
nup98_chlamydomonas        GLMGADGEEGAGNVPLGAAASPAAGLVGRGLAGVGLGGFAFGGGPAASAA
nup98_thalassiosira        ------DSD-----------------------------------------
nup98_phaeodactylum        VSESADDSDVVCVQDIQMTDSEKIALVQKRADEAAKEVFHIVPQQDPDYE
nup98_ostreococcus         --------------------------------------------------
nup98_cm                   --------------------------------------------------
nup98_rat                  --------------------------------------------------
nup98_scerevisiae          --------------------------------------------------
nup98_mus                  CSQLDWKRTLAIHLWYLLPPTASISRALSMYEEAFQNTPEGDKYACSPLP
nup98_homo                 CSQLDWKRSLAIHLWYLLPPTASISRALSMYEEAFQNTSDSDRYACSPLP
nup98_gallus               CSQLDWKRCMAIHLWYLLPPTASISQALAMYEAAFQTTSESEKYACCPLP
nup98_xenopus              --------------------------------------------------
nup98_tetraodo             CAELDWKRCLAVHLWFMLPPTASVADALTRYEAAFKTLQPAADAGATDHH
nup98_danio                --------------------------------------------------
nup98_monosiga             CQGLPWLAALAVHHWYAVSSTATVADSIRSYARSAFNLLSGRSKSGAAVQ
nup98_giardia_g            --------------------------------------------------
nup98_arabidopsis          --------------------------------------------------
nup98_populus              --------------------------------------------------
nup98_rice                 --------------------------------------------------
Nup98_rice                 --------------------------------------------------
nup98_phytophthora         FKMDLSVEEDMTVMKKDQRPTSEVFPVIPFTLKPLGVSSADHLKSEDKST
nup98_populus2             --------------------------------------------------
nup98_physcomitrella2      --------------------------------------------------
nup98_anopheles            --------------------------------------------------
nup98_drosophila           --------------------------------------------------
nup98_naegleria            --------------------------------------------------
nup98_celegans             TRVHRGYAAQLEALKLNNYAMFILQHIEDDEERATAVRSLLNRFGCFGVN
nup98_tetrahymena          --------------------------------------------------
nup98_ciona                --------------------------------------------------
nup98_trichomonas          --------------------------------------------------
nup98_plasmodium           NEYKKINNLKNKGHIGLNDNYSLRNEMILKYKNFKLKNSKRNKSKYVYDY
                                                                             

nup98_ecuni                --------------------------------------------------
nup98_dictyostelium        FSISNVQEQIESQLTLNVPSSQSVYYNRIWSLISNLWGN-----------
nup98_toxoplasma           FPSSGLVQRLLLRLLAFFEQQTRVYSGCMPPTSSVSVGNSKCSLPLSSQP
nup98_theileria            --------------------------------------------------
nup98_Trypanosoma          FPLLELGLCRDTGSTSLSTEKLREVIAAVDAVR-----------------
nup98_leishmania           CPLASIHLHRNKSHNTLSAEKLKVASNAIEGVI-----------------
nup98_ehisto               --------------------------------------------------
nup98_ustilago             -----LLIPESWLYEAKSYEAR-ARDDRYSEYQLLLKANNWT--------
nup98_cryptococcus         -----LCIPEEWIHESRAASLC-STGDAWGEYHALLQAKIYD--------
nup98_debaryomyces         --------------------------------------------------
nup98_pichia               --------------------------------------------------
nup98_candida_a            --------------------------------------------------
nup98_yarrowia             --------------------------------------------------
nup98_spombe               -----LCIPESWLNEAKALYAR-YVGDHLNELYFLQEAALYE--------
nup116_Spar                --------------------------------------------------
nup116_Smik                --------------------------------------------------
nup116_Sbay                --------------------------------------------------
nup116_Skud                --------------------------------------------------
nup98_kluyveromyces        --------------------------------------------------
nup98_scerevisiae2         --------------------------------------------------
nup100_Spar                --------------------------------------------------
nup100_Smik                --------------------------------------------------
nup100_Skud                --------------------------------------------------
nup100_Sbay                --------------------------------------------------
nup116_Scas                --------------------------------------------------
nup98_candidaG             --------------------------------------------------
nup98_gibberella           ILTEKFLIPSLWIWEALALYMRSVKKDAYLEVQCLLRAASFV--------
nup98_neurospora           ALRR-FGVAESWIWEAKALDFR-AKQDHRQEFLALVWAGNYK--------
nup98_magnaporthe          LELEQYHIPKAWIAEACALSYR---------YLANGQDCTHP--------
nup98_aspergillus          QLTSDLQIPENWIWMSKALYAR-NIGDAAREVDCLVRGKNWN--------
nup98_chominis             --------------------------------------------------
nup98_c_parvum             FLVDKLGIPLNWLLEAIIYKLESSGNILQSLKCTMYLINRLQENKYKAG-
nup98_volvox               --------------------------------------------------
nup98_chlamydomonas        GRAAGALAVAAMPEDSGMEPSVGPRRLLGAEGGLASEATSGAAGGWWWLP
nup98_thalassiosira        --------------------------------------------------
nup98_phaeodactylum        VQHPLRPAKITTFENVGDCDSEEESDYVVPPDGEDWHAARLASSFCRGIA
nup98_ostreococcus         --------------------------------------------------
nup98_cm                   --------------------------------------------------
nup98_rat                  --------------------------------------------------
nup98_scerevisiae          --------------------------------------------------
nup98_mus                  SYLEGCGCMVEEEKDSRRPLQDVCFHLLKLYSDRHYELNQLLEPRSITAD
nup98_homo                 SYLEGSGCVIAEEQNSQTPLRDVCFHLLKLYSDS----------------
nup98_gallus               PYLEGSGCVIEEDDNAGRPLRDVCFHLLKLYSDRHYDLDQLLDPRSITSD
nup98_xenopus              --------------------------------------------------
nup98_tetraodo             LGAPGLPFELAPVGGPASVALQPPECLT----------------------
nup98_danio                --------------------------------------------------
nup98_monosiga             TFEAAAPSPSYLDPEALQAQQMLGMQKFDDASGMPSSNSDFFG-------
nup98_giardia_g            --------------------------------------------------
nup98_arabidopsis          --------------------------------------------------
nup98_populus              --------------------------------------------------
nup98_rice                 --------------------------------------------------
Nup98_rice                 --------------------------------------------------
nup98_phytophthora         TYQMMLQTSNQGQAKVVRNQVDGGIFMARSFRCSWGPNGELVNLGRLTSR
nup98_populus2             --------------------------------------------------
nup98_physcomitrella2      --------------------------------------------------
nup98_anopheles            --------------------------------------------------
nup98_drosophila           --------------------------------------------------
nup98_naegleria            --------------------------------------------------
nup98_celegans             YPFEGISGQFDIPPEWIAEAQFSIAKADNDATQLFELAVAAKN-------
nup98_tetrahymena          --------------------------------------------------
nup98_ciona                --------------------------------------------------
nup98_trichomonas          --------------------------------------------------
nup98_plasmodium           LSDIDLIDTIKSKKICIFYDNKEKDEENDNITFYNLSSENINDNYSKNDY
                                                                             

nup98_ecuni                --------------------------------------------------
nup98_dictyostelium        ---------------------------------------------VLKGN
nup98_toxoplasma           FLQSAPVSSAHPPDVPEASYLAPYMLQTWQLLVALMLSSPEQEESVFTAP
nup98_theileria            --------------------------------------------------
nup98_Trypanosoma          ------------------------------------------------FD
nup98_leishmania           ------------------------------------------------SA
nup98_ehisto               --------------------------------------------------
nup98_ustilago             ------------------------------------------------AA
nup98_cryptococcus         ------------------------------------------------RA
nup98_debaryomyces         --------------------------------------------------
nup98_pichia               --------------------------------------------------
nup98_candida_a            --------------------------------------------------
nup98_yarrowia             --------------------------------------------------
nup98_spombe               ------------------------------------------------DA
nup116_Spar                --------------------------------------------------
nup116_Smik                --------------------------------------------------
nup116_Sbay                --------------------------------------------------
nup116_Skud                --------------------------------------------------
nup98_kluyveromyces        --------------------------------------------------
nup98_scerevisiae2         --------------------------------------------------
nup100_Spar                --------------------------------------------------
nup100_Smik                --------------------------------------------------
nup100_Skud                --------------------------------------------------
nup100_Sbay                --------------------------------------------------
nup116_Scas                --------------------------------------------------
nup98_candidaG             --------------------------------------------------
nup98_gibberella           ------------------------------------------------EA
nup98_neurospora           ------------------------------------------------EA
nup98_magnaporthe          ------------------------------------------------VN
nup98_aspergillus          ------------------------------------------------DA
nup98_chominis             --------------------------------------------------
nup98_c_parvum             -------------------------------------------DLLFHRS
nup98_volvox               --------------------------------------------------
nup98_chlamydomonas        RWRRA---------------------------------------------
nup98_thalassiosira        --------------------------------------------------
nup98_phaeodactylum        IESGMHSSSTDMGLRMGRVFRPCWLPNGSLLKLKPSSFNRSPTLTSLRPV
nup98_ostreococcus         --------------------------------------------------
nup98_cm                   --------------------------------------------------
nup98_rat                  --------------------------------------------------
nup98_scerevisiae          --------------------------------------------------
nup98_mus                  PLDYRLSWHLWEVLRALNYTHLSEQCEGVLQASYAGQLESEGLWEWAIFV
nup98_homo                 --------------------------------------------------
nup98_gallus               PADYRLSWHLWEVLRALNYSHLCRQGQGVLNASYAAQLESEGLWEWAVFV
nup98_xenopus              --------------------------------------------------
nup98_tetraodo             --------------------------SGPPPQQYAAQLESAGLWHLAVFI
nup98_danio                --------------------------------------------------
nup98_monosiga             -------DLLFNIMQMFACPSNVNMERALLGRTVGPDLDDLRLPCLAYLI
nup98_giardia_g            --------------------------------------------------
nup98_arabidopsis          --------------------------------------------------
nup98_populus              --------------------------------------------------
nup98_rice                 --------------------------------------------------
Nup98_rice                 --------------------------------------------------
nup98_phytophthora         SEKYSDVENNGRRVCIEFPLRLSETSKSDLHDGLKLHYEYTSQGRNPNDF
nup98_populus2             --------------------------------------------------
nup98_physcomitrella2      --------------------------------------------------
nup98_anopheles            --------------------------------------------------
nup98_drosophila           --------------------------------------------------
nup98_naegleria            --------------------------------------------------
nup98_celegans             ----------------------------------------------YMEM
nup98_tetrahymena          --------------------------------------------------
nup98_ciona                --------------------------------------------------
nup98_trichomonas          --------------------------------------------------
nup98_plasmodium           YNEIKSINYNVTGFCSSYNFLPINQFYTEKYDFIESELVYISDLKLYFYI
                                                                             

nup98_ecuni                --------------------------------------------------
nup98_dictyostelium        GSKYINTNYSEDTIRKLNLNQWLKDVIAPLLRDEMDSLRKKTNSNYLEQI
nup98_toxoplasma           SGLFSQRDISPEAILESQRQSRLLEWLLRESGREVTALLQRAAALRASPP
nup98_theileria            --------------------------------------------------
nup98_Trypanosoma          G----ASAVGESTARQAKTILSLLDALYGLPDADEADKNAITERRYLTQL
nup98_leishmania           AGKASLSRVELLSTRQTCTVLSLLSALYALPEADAAVPNAMEEARYLTQL
nup98_ehisto               --------------------------------------------------
nup98_ustilago             HNVAVLDLAPEAIIRGDHELVSVLFSPFYLEVSGDPADEVAGWADGAALY
nup98_cryptococcus         HKILVEKLAPEAVLRDDKALLRRLC--LKLEDKG-----VSGWEYGGKLF
nup98_debaryomyces         --------------------------------------------------
nup98_pichia               --------------------------------------------------
nup98_candida_a            --------------------------------------------------
nup98_yarrowia             --------------------------------------------------
nup98_spombe               HKVLLDTLAPQAVISGNKTQLKKALEGFNGQTDG-----LASWRFGGQIY
nup116_Spar                --------------------------------------------------
nup116_Smik                --------------------------------------------------
nup116_Sbay                --------------------------------------------------
nup116_Skud                --------------------------------------------------
nup98_kluyveromyces        --------------------------------------------------
nup98_scerevisiae2         --------------------------------------------------
nup100_Spar                --------------------------------------------------
nup100_Smik                --------------------------------------------------
nup100_Skud                --------------------------------------------------
nup100_Sbay                --------------------------------------------------
nup116_Scas                --------------------------------------------------
nup98_candidaG             --------------------------------------------------
nup98_gibberella           HRVLVKEVAPLAIVERDYANLS---ALISQFEGRQELISDWSLGGEIYSF
nup98_neurospora           NTAFVERVGPDLVIERDWKRLVKFAQLLFKVKEKLGSVQEWERGGAAVYL
nup98_magnaporthe          FGLVVKEVRCLALAEQAQELQT---AVVRRLDP--LAILQWHPERDLERL
nup98_aspergillus          HATFCRIVGPTAVIEHDYKTLET--LLSGFGETPEQKVQGWASGGGVYED
nup98_chominis             --------------------------------------------------
nup98_c_parvum             DHVSAINSLAISAAKKLFYAPLLPNTLIEISALTKCVIIGKKPLYKIRNY
nup98_volvox               --------------------------------------------------
nup98_chlamydomonas        --------------------------------------------------
nup98_thalassiosira        --------------------------------------------------
nup98_phaeodactylum        LSDSYISQLTSEHLLEIHRSESVALESQDGCPLFSLPRALQNKGSLMSHK
nup98_ostreococcus         --------------------------------------------------
nup98_cm                   --------------------------------------------------
nup98_rat                  --------------------------------------------------
nup98_scerevisiae          --------------------------------------------------
nup98_mus                  FLHIDNSGMREKAVRELLTRHCQLSETPESWAKEAFLTQKLCVPAEWIHE
nup98_homo                 --------IREKAVRELLTRHCQLLETPESWAKETFLTQKLRVPAKWIHE
nup98_gallus               VLHEPDTHIREKAVRELLGRHCALCETPESWAKETFLTQRLCVPAEWIHE
nup98_xenopus              --------------------------------------------------
nup98_tetraodo             LMHIPDHFQRERAVRDMLNLHCPLQETDESIRRERFLVEKLLIPEQWIHE
nup98_danio                --------------------------------------------------
nup98_monosiga             LRSLGAPQLNAHAEAQLLTDFAAQLEGAGAWCHAVFVLLHLRDDVPRTHA
nup98_giardia_g            --------------------------------------------------
nup98_arabidopsis          --------------------------------------------------
nup98_populus              --------------------------------------------------
nup98_rice                 --------------------------------------------------
Nup98_rice                 --------------------------------------------------
nup98_phytophthora         IDRDGSEVPAQYALPVGDLLMSCLHKYVAHVQDRAIKVPREKRTLLLWKL
nup98_populus2             --------------------------------------------------
nup98_physcomitrella2      --------------------------------------------------
nup98_anopheles            --------------------------------------------------
nup98_drosophila           --------------------------------------------------
nup98_naegleria            --------------------------------------------------
nup98_celegans             RRLFVDEIAPTAVVAGDHEALKSACILLHPFENQIPEWGATGMVYMDYCR
nup98_tetrahymena          --------------------------------------------------
nup98_ciona                --------------------------------------------------
nup98_trichomonas          --------------------------------------------------
nup98_plasmodium           KSFKRHSYFTKLLNIEKVSATSENDKYKTNTSENINDDINYEIKENNLSF
                                                                             

nup98_ecuni                --------------------------------------------------
nup98_dictyostelium        FSYLSAKQIKEASDLANE-----NKDFRLATMMSQIWSSSESGKELILKQ
nup98_toxoplasma           FSTSEGLSLDRGESLCGATELCRQRGAAQNPAITRLGANALFRLAGTAGQ
nup98_theileria            --------------------------------------------------
nup98_Trypanosoma          RRRNLNSWLKTEL-EYMDLWTDLDVDANPSQKLLRKLLCGKLREASSVAK
nup98_leishmania           RHRNLAGWLKTELAAFLDSSATRAVKLSPAEELVQAMLCHRLREARASAQ
nup98_ehisto               --------------------------------------------------
nup98_ustilago             IDYVAASREIPGLAALLSDRATRDLALEKAERYASRLATLASGINSLLSL
nup98_cryptococcus         LEWADNSEDTVRLARVSGQ---------------------------PVPP
nup98_debaryomyces         --------------------------------------------------
nup98_pichia               --------------------------------------------------
nup98_candida_a            --------------------------------------------------
nup98_yarrowia             --------------------------------------------------
nup98_spombe               SDYLDLLEGNFDANQELKLFTLRKISVALKELNATNLLQKAALHKISRFV
nup116_Spar                --------------------------------------------------
nup116_Smik                --------------------------------------------------
nup116_Sbay                --------------------------------------------------
nup116_Skud                --------------------------------------------------
nup98_kluyveromyces        --------------------------------------------------
nup98_scerevisiae2         --------------------------------------------------
nup100_Spar                --------------------------------------------------
nup100_Smik                --------------------------------------------------
nup100_Skud                --------------------------------------------------
nup100_Sbay                --------------------------------------------------
nup116_Scas                --------------------------------------------------
nup98_candidaG             --------------------------------------------------
nup98_gibberella           FLALIQHRAKHEIPP------QHILEKLLAG-LHAMD---KEAGEAGVLR
nup98_neurospora           LYPLKVAALRNKLPAGEDEEDERRLDKLLVDGLVALGDRLKASGASDVKR
nup98_magnaporthe          VQYLRARPVNDGLAD-----------------IAVLA-----SGKGQDTK
nup98_aspergillus          FLRLITARGQDPQRLN-----------RLVDALVTMGDVINGSGVEGLEE
nup98_chominis             --------------------------------------------------
nup98_c_parvum             FDAYLLNTNENLQLIFSAYEEQIVTDIWHALKSIITISSQYMKFATRLIE
nup98_volvox               --------------------------------------------------
nup98_chlamydomonas        --------------------------------------------------
nup98_thalassiosira        --------------------------------------------------
nup98_phaeodactylum        ALYETVTKFRSVRNENNEVQSAFDLIARLMDSESFPPTESVDGVRYIANS
nup98_ostreococcus         --------------------------------------------------
nup98_cm                   --------------------------------------------------
nup98_rat                  --------------------------------------------------
nup98_scerevisiae          --------------------------------------------------
nup98_mus                  AKAVRAHMESNKHLEALYLFKAGHWNRCHKLVIRHLASDAIINENYDYLK
nup98_homo                 AKAVRAHMESDKHLEALCLFKAEHWNRCHKLIIRHLASDAIINENYDYLK
nup98_gallus               AKAVRARMEGDKHKEALFLFKAGHWNECHKLVVRHLASDAIINENYKYLK
nup98_xenopus              --------------------------------------------------
nup98_tetraodo             AKAIRARCDADRHQEALHLYQARHWNQCHRLLIQHLASDCIINDNHDYLL
nup98_danio                --------------------------------------------------
nup98_monosiga             ARTLVLRHLTAECREAERDFLKVELKVPETWLHEALAQDALSRRDTAVAV
nup98_giardia_g            --------------------------------------------------
nup98_arabidopsis          --------------------------------------------------
nup98_populus              --------------------------------------------------
nup98_rice                 --------------------------------------------------
Nup98_rice                 --------------------------------------------------
nup98_phytophthora         IQALWGQEHGAKIGGRPDSTFYPLASRDGPNEVESLDTFQTLDLRREAIS
nup98_populus2             --------------------------------------------------
nup98_physcomitrella2      --------------------------------------------------
nup98_anopheles            --------------------------------------------------
nup98_drosophila           --------------------------------------------------
nup98_naegleria            --------------------------------------------------
nup98_celegans             LVDLIENDVDEQHMQETLESLETRLHAPTFSKNTIQKLSLQTIGRLLFEY
nup98_tetrahymena          --------------------------------------------------
nup98_ciona                --------------------------------------------------
nup98_trichomonas          --------------------------------------------------
nup98_plasmodium           SNLRRSGFDDSSLTSNKKIIINENDIIKYQNCEEKDIKFRTNNKLESENE
                                                                             

nup98_ecuni                --------------------------------------------------
nup98_dictyostelium        LTTYHSNGSDEFINEKRLEILHLIAG------------------------
nup98_toxoplasma           RALQIAMAADHDEERKLLAVFHLAAAGQLYDAVELLLNSRPGEPYYPHLA
nup98_theileria            --------------------------------------------------
nup98_Trypanosoma          ALGSTELSRVVGICGEGNHFG-----------------------------
nup98_leishmania           SVANAELARVVRVCGEGNQFG-----------------------------
nup98_ehisto               --------------------------------------------------
nup98_ustilago             RSATASCFTSKAKAGERTLMVARTEMIAGITNLARILVNIATATAGSAAA
nup98_cryptococcus         TSHFLSVFNSISLA------------------------------------
nup98_debaryomyces         --------------------------------------------------
nup98_pichia               --------------------------------------------------
nup98_candida_a            --------------------------------------------------
nup98_yarrowia             --------------------------------------------------
nup98_spombe               NALCNEESLTDAICNLPLPLADSLANLQNISVQF----------------
nup116_Spar                --------------------------------------------------
nup116_Smik                --------------------------------------------------
nup116_Sbay                --------------------------------------------------
nup116_Skud                --------------------------------------------------
nup98_kluyveromyces        --------------------------------------------------
nup98_scerevisiae2         --------------------------------------------------
nup100_Spar                --------------------------------------------------
nup100_Smik                --------------------------------------------------
nup100_Skud                --------------------------------------------------
nup100_Sbay                --------------------------------------------------
nup116_Scas                --------------------------------------------------
nup98_candidaG             --------------------------------------------------
nup98_gibberella           YAAVSDMADETAKEIIKASKKKQDTELRSRILNLPLTQDRLLAYSVDLSM
nup98_neurospora           EAAVADMAEELIKGRVNGQSEMGGMGADPRLFGL-LPEDVKGRYMRTMAL
nup98_magnaporthe          RQARSAFDYDRYLAMLKKRYEETDERDVVTLAALATLSEWVENKRLNL--
nup98_aspergillus          RVAFKEMSRIVAGWTTQEDVKAMEMS---RVLKLPLTGDARLVQTAEMSR
nup98_chominis             --------------------------------------------------
nup98_c_parvum             SETYYIDQDELKIIFTNLEKFTALREDTVRYSFEQCINNIIDNYCWDIVL
nup98_volvox               --------------------------------------------------
nup98_chlamydomonas        --------------------------------------------------
nup98_thalassiosira        --------------------------------------------------
nup98_phaeodactylum        ISFDSRKNTAVLAWLVDVCAPSVDSEIAEAKLRNFNILAIFAALAGGDVD
nup98_ostreococcus         --------------------------------------------------
nup98_cm                   --------------------------------------------------
nup98_rat                  --------------------------------------------------
nup98_scerevisiae          --------------------------------------------------
nup98_mus                  GFLEDLAPPERSSLIQDWETSGLVYLDYIRVIEMLHRIQQVDCSGYELEH
nup98_homo                 GFLEDLAPPERSSLIQDWETSGLVYLDYIRVIEMLRHIQQVDCSGNDLEQ
nup98_gallus               GFLEDLSPPERSALIQDWELAGLVYLDYIRVIEMVDRIQQLDCSTYELER
nup98_xenopus              --------------------------------------------------
nup98_tetraodo             EFLEGLAVPEHSATIQDWDTAGRVYLDYIRVIKTLQEIQQTENTGYELER
nup98_danio                --------------------------------------QQQQN-------
nup98_monosiga             DHLLRAHQYDRAHQLVMRQLAVQLVLARQFHTLLGFLHRVEAGVRQQYQV
nup98_giardia_g            --------------------------------------------------
nup98_arabidopsis          --------------------------------------------------
nup98_populus              --------------------------------------------------
nup98_rice                 --------------------------------------------------
Nup98_rice                 --------------------------------------------------
nup98_phytophthora         QWFETALDDTEHLAAFDGNPCTEGVLRLLCQHRVAEASEMALECGDFRLA
nup98_populus2             --------------------------------------------------
nup98_physcomitrella2      --------------------------------------------------
nup98_anopheles            --------------------------------------------------
nup98_drosophila           --------------------------------------------------
nup98_naegleria            --------------------------------------------------
nup98_celegans             RADKNTLPEWTKLLGHRQLFKIFRDRSSWGIERFTIDFD-----------
nup98_tetrahymena          --------------------------------------------------
nup98_ciona                --------------------------------------------------
nup98_trichomonas          --------------------------------------------------
nup98_plasmodium           QNDVNKIVEDEIKVFDFYNKLNKLNENMLFPNIFYDNKVDKMKYIEYIKK
                                                                             

nup98_ecuni                --------------------------------------------------
nup98_dictyostelium        ---------------------------------SVNKIYKNLN-------
nup98_toxoplasma           LCLAAHVQQQVGREFLYYNLFRATAPSFLTPPPGIARLYRLLTPCSTRAS
nup98_theileria            --------------------------------------------------
nup98_Trypanosoma          --------------------------------------------------
nup98_leishmania           --------------------------------------------------
nup98_ehisto               --------------------------------------------------
nup98_ustilago             GVDEEAKAKLEAMGARMLSSGAVSGGKDGEQGGWDTAALEVDAVQAAADD
nup98_cryptococcus         --------------------------------------------------
nup98_debaryomyces         --------------------------------------------------
nup98_pichia               --------------------------------------------------
nup98_candida_a            --------------------------------------------------
nup98_yarrowia             --------------------------------------------------
nup98_spombe               --------------------------------------------------
nup116_Spar                --------------------------------------------------
nup116_Smik                --------------------------------------------------
nup116_Sbay                --------------------------------------------------
nup116_Skud                --------------------------------------------------
nup98_kluyveromyces        --------------------------------------------------
nup98_scerevisiae2         --------------------------------------------------
nup100_Spar                --------------------------------------------------
nup100_Smik                --------------------------------------------------
nup100_Skud                --------------------------------------------------
nup100_Sbay                --------------------------------------------------
nup116_Scas                --------------------------------------------------
nup98_candidaG             --------------------------------------------------
nup98_gibberella           ERYREVMSH-----------------------------------------
nup98_neurospora           EGMC----------------------------------------------
nup98_magnaporthe          --------------------------------------------------
nup98_aspergillus          RYYSVVMAGGY---------------------------------------
nup98_chominis             --------------------------------------------------
nup98_c_parvum             DAIGIAKH------------------------------------------
nup98_volvox               --------------------------------------------------
nup98_chlamydomonas        --------------------------------------------------
nup98_thalassiosira        --------------------------------------------------
nup98_phaeodactylum        KACIVAISSGLNNLAAILASGSEGRKDVLLSVSKLAESNHASSVPAELIR
nup98_ostreococcus         --------------------------------------------------
nup98_cm                   --------------------------------------------------
nup98_rat                  --------------------------------------------------
nup98_scerevisiae          --------------------------------------------------
nup98_mus                  LHTKVTSLCNRIEQIPCYNAKDRLAQSDMAKRVANLLRVVLSLQHAPDAT
nup98_homo                 LHIKVTSLCSRIEQIQCYSAKDRLAQSDMAKRVANLLRVVLSLHHPPDRT
nup98_gallus               LHTKVTSLCNRIEQIQCHNAKDRLAQSALG----DAVQVMPAMSPTPDS-
nup98_xenopus              --------------------------------------------------
nup98_tetraodo             LHSEVTSLCSRIELLPCTTARDRLAQSEMAKRVANILRAVLSLQQGDVG-
nup98_danio                --------------------------SSLFKRVANILRVVLSLQQGGEG-
nup98_monosiga             QHWERGGRVLLELLDVTTADIKVEASQNIVQSLEGFGLSDAERRLLRAEC
nup98_giardia_g            --------------------------------------------------
nup98_arabidopsis          --------------------------------------------------
nup98_populus              --------------------------------------------------
nup98_rice                 --------------------------------------------------
Nup98_rice                 --------------------------------------------------
nup98_phytophthora         TLLAQAASYEGNAFRNLMETQMAQWSENGSLEFMDKTLVLIYSILAGSVE
nup98_populus2             --------------------------------------------------
nup98_physcomitrella2      --------------------------------------------------
nup98_anopheles            --------------------------------------------------
nup98_drosophila           --------------------------------------------------
nup98_naegleria            --------------------------------------------------
nup98_celegans             --------------------------------------------------
nup98_tetrahymena          --------------------------------------------------
nup98_ciona                --------------------------------------------------
nup98_trichomonas          --------------------------------------------------
nup98_plasmodium           IAEKEQKENDGKYKNILNPINNILKTQKNEIEKQLSIELQKKNIYINNEY
                                                                             

nup98_ecuni                --------------------------------------------------
nup98_dictyostelium        --------------------------------------------------
nup98_toxoplasma           PSPGSASVKAKEGEKRKRSISPGVVEPAEASRCASPSKRHAGATDRNSGA
nup98_theileria            --------------------------------------------------
nup98_Trypanosoma          --------------------------------------------------
nup98_leishmania           --------------------------------------------------
nup98_ehisto               --------------------------------------------------
nup98_ustilago             YLNSLIGIA-----------------------------------------
nup98_cryptococcus         --------------------------------------------------
nup98_debaryomyces         --------------------------------------------------
nup98_pichia               --------------------------------------------------
nup98_candida_a            --------------------------------------------------
nup98_yarrowia             --------------------------------------------------
nup98_spombe               --------------------------------------------------
nup116_Spar                --------------------------------------------------
nup116_Smik                --------------------------------------------------
nup116_Sbay                --------------------------------------------------
nup116_Skud                --------------------------------------------------
nup98_kluyveromyces        --------------------------------------------------
nup98_scerevisiae2         --------------------------------------------------
nup100_Spar                --------------------------------------------------
nup100_Smik                --------------------------------------------------
nup100_Skud                --------------------------------------------------
nup100_Sbay                --------------------------------------------------
nup116_Scas                --------------------------------------------------
nup98_candidaG             --------------------------------------------------
nup98_gibberella           --------------------------------------------------
nup98_neurospora           --------------------------------------------------
nup98_magnaporthe          --------------------------------------------------
nup98_aspergillus          --------------------------------------------------
nup98_chominis             --------------------------------------------------
nup98_c_parvum             --------------------------------------------------
nup98_volvox               --------------------------------------------------
nup98_chlamydomonas        --------------------------------------------------
nup98_thalassiosira        --------------------------------------------------
nup98_phaeodactylum        LMKESGGDVHSECTLYKQGSSSLDWKRRLALRLLQDSDKSLVQLLCQYEN
nup98_ostreococcus         --------------------------------------------------
nup98_cm                   --------------------------------------------------
nup98_rat                  --------------------------------------------------
nup98_scerevisiae          --------------------------------------------------
nup98_mus                  SNSTPDPQRVPLRLLAPHIGRLPMPEDYALEELRGLTQSYLRELTVGSQ-
nup98_homo                 SDSTPDPQRVPLRLLAPHIGRLPMPEDYAMDELRSLTQSYLRELAVGSL-
nup98_gallus               --------------------------------------------------
nup98_xenopus              --------------------------------------------------
nup98_tetraodo             ---ATS---VPLTQLAPHITRLPMPEDYTLDELRGLTQSYLQQLIV----
nup98_danio                ---TPDSRYIPLCQLASHIGRLPMPEDYALEELRSLTNSYMQEYVISH--
nup98_monosiga             ASHVATAWEAKHQLDATKLTHLPVSSSSRLRALNVVAHQFMCALDSY---
nup98_giardia_g            --------------------------------------------------
nup98_arabidopsis          --------------------------------------------------
nup98_populus              --------------------------------------------------
nup98_rice                 --------------------------------------------------
Nup98_rice                 --------------------------------------------------
nup98_phytophthora         VLTAQKGFSMSWIACLALFLWYKRGPATSLKSVMALYEDAVRKQLASTPL
nup98_populus2             --------------------------------------------------
nup98_physcomitrella2      --------------------------------------------------
nup98_anopheles            --------------------------------------------------
nup98_drosophila           --------------------------------------------------
nup98_naegleria            --------------------------------------------------
nup98_celegans             --------------------------------------------------
nup98_tetrahymena          --------------------------------------------------
nup98_ciona                --------------------------------------------------
nup98_trichomonas          --------------------------------------------------
nup98_plasmodium           CEWIELSHLLNVDIDY----------------------------------
                                                                             

nup98_ecuni                --------------------------------------------------
nup98_dictyostelium        ----------------------------------DWIRCFAVSFWFKYS-
nup98_toxoplasma           KHESTHALSLHASWKSGETTEANSVSGMGLEHFVSWRHQLTASLVFSSAS
nup98_theileria            --------------------------------------------------
nup98_Trypanosoma          --------------------------------------------------
nup98_leishmania           --------------------------------------------------
nup98_ehisto               --------------------------------------------------
nup98_ustilago             --------------------------------------------------
nup98_cryptococcus         --------------------------------------------------
nup98_debaryomyces         --------------------------------------------------
nup98_pichia               --------------------------------------------------
nup98_candida_a            --------------------------------------------------
nup98_yarrowia             --------------------------------------------------
nup98_spombe               --------------------------------------------------
nup116_Spar                --------------------------------------------------
nup116_Smik                --------------------------------------------------
nup116_Sbay                --------------------------------------------------
nup116_Skud                --------------------------------------------------
nup98_kluyveromyces        --------------------------------------------------
nup98_scerevisiae2         --------------------------------------------------
nup100_Spar                --------------------------------------------------
nup100_Smik                --------------------------------------------------
nup100_Skud                --------------------------------------------------
nup100_Sbay                --------------------------------------------------
nup116_Scas                --------------------------------------------------
nup98_candidaG             --------------------------------------------------
nup98_gibberella           --------------------------------------------------
nup98_neurospora           --------------------------------------------------
nup98_magnaporthe          --------------------------------------------------
nup98_aspergillus          --------------------------------------------------
nup98_chominis             --------------------------------------------------
nup98_c_parvum             --------------------------------------------------
nup98_volvox               --------------------------------------------------
nup98_chlamydomonas        --------------------------------------------------
nup98_thalassiosira        --------------------------------------------------
nup98_phaeodactylum        DISSNHAPPPNLPHSQQTDMRSLTFQLLKSYSVPQSMEVSDVVHPLGFSS
nup98_ostreococcus         --------------------------------------------------
nup98_cm                   --------------------------------------------------
nup98_rat                  --------------------------------------------------
nup98_scerevisiae          --------------------------------------------------
nup98_mus                  --------------------------------------------------
nup98_homo                 --------------------------------------------------
nup98_gallus               --------------------------------------------------
nup98_xenopus              --------------------------------------------------
nup98_tetraodo             --------------------------------------------------
nup98_danio                --------------------------------------------------
nup98_monosiga             --------------------------------------------------
nup98_giardia_g            --------------------------------------------------
nup98_arabidopsis          --------------------------------------------------
nup98_populus              --------------------------------------------------
nup98_rice                 --------------------------------------------------
Nup98_rice                 --------------------------------------------------
nup98_phytophthora         SKFAPVDTDKDDVLMELMKLYIEDAASLCKVLSPSGFMSQGTHHLDYELS
nup98_populus2             --------------------------------------------------
nup98_physcomitrella2      --------------------------------------------------
nup98_anopheles            --------------------------------------------------
nup98_drosophila           --------------------------------------------------
nup98_naegleria            --------------------------------------------------
nup98_celegans             --------------------------------------------------
nup98_tetrahymena          --------------------------------------------------
nup98_ciona                --------------------------------------------------
nup98_trichomonas          --------------------------------------------------
nup98_plasmodium           --------------------------------------------------
                                                                             

nup98_ecuni                --------------------------------------------------
nup98_dictyostelium        --------------------------------------------------
nup98_toxoplasma           PLEDPRVLSTGAVVSSGGNAEKKVDSVDEGEKAAACTQEDTVTQTKGEGS
nup98_theileria            --------------------------------------------------
nup98_Trypanosoma          --------------------------------------------------
nup98_leishmania           --------------------------------------------------
nup98_ehisto               --------------------------------------------------
nup98_ustilago             --------------------------------------------------
nup98_cryptococcus         --------------------------------------------------
nup98_debaryomyces         --------------------------------------------------
nup98_pichia               --------------------------------------------------
nup98_candida_a            --------------------------------------------------
nup98_yarrowia             --------------------------------------------------
nup98_spombe               --------------------------------------------------
nup116_Spar                --------------------------------------------------
nup116_Smik                --------------------------------------------------
nup116_Sbay                --------------------------------------------------
nup116_Skud                --------------------------------------------------
nup98_kluyveromyces        --------------------------------------------------
nup98_scerevisiae2         --------------------------------------------------
nup100_Spar                --------------------------------------------------
nup100_Smik                --------------------------------------------------
nup100_Skud                --------------------------------------------------
nup100_Sbay                --------------------------------------------------
nup116_Scas                --------------------------------------------------
nup98_candidaG             --------------------------------------------------
nup98_gibberella           --------------------------------------------------
nup98_neurospora           --------------------------------------------------
nup98_magnaporthe          --------------------------------------------------
nup98_aspergillus          --------------------------------------------------
nup98_chominis             --------------------------------------------------
nup98_c_parvum             --------------------------------------------------
nup98_volvox               --------------------------------------------------
nup98_chlamydomonas        --------------------------------------------------
nup98_thalassiosira        --------------------------------------------------
nup98_phaeodactylum        MSHDFSLVFHLTALICATGATKNDSFKTEYILNSFEAQLIQAGRWDLAVI
nup98_ostreococcus         --------------------------------------------------
nup98_cm                   --------------------------------------------------
nup98_rat                  --------------------------------------------------
nup98_scerevisiae          --------------------------------------------------
nup98_mus                  --------------------------------------------------
nup98_homo                 --------------------------------------------------
nup98_gallus               --------------------------------------------------
nup98_xenopus              --------------------------------------------------
nup98_tetraodo             --------------------------------------------------
nup98_danio                --------------------------------------------------
nup98_monosiga             --------------------------------------------------
nup98_giardia_g            --------------------------------------------------
nup98_arabidopsis          --------------------------------------------------
nup98_populus              --------------------------------------------------
nup98_rice                 --------------------------------------------------
Nup98_rice                 --------------------------------------------------
nup98_phytophthora         WHLHSFLRAIGYKLDREWESHIHQNFIRQLEGAGLWEDAVYVALNISDVI
nup98_populus2             --------------------------------------------------
nup98_physcomitrella2      --------------------------------------------------
nup98_anopheles            --------------------------------------------------
nup98_drosophila           --------------------------------------------------
nup98_naegleria            --------------------------------------------------
nup98_celegans             --------------------------------------------------
nup98_tetrahymena          --------------------------------------------------
nup98_ciona                --------------------------------------------------
nup98_trichomonas          --------------------------------------------------
nup98_plasmodium           --------------------------------------------------
                                                                             

nup98_ecuni                --------------------------------------------------
nup98_dictyostelium        -------------------------------------LEYSIEDSVENFE
nup98_toxoplasma           AADVDMFQRIRTELAPPPQAADAPRELRRALLQFEHRLRFRDNGDASQSG
nup98_theileria            --------------------------------------------------
nup98_Trypanosoma          --------------------------------------SYVQTSDNSCID
nup98_leishmania           --------------------------------------GYIEMAKSGFKD
nup98_ehisto               --------------------------------------------------
nup98_ustilago             --------------------------------------------------
nup98_cryptococcus         --------------------------------------------------
nup98_debaryomyces         --------------------------------------------------
nup98_pichia               --------------------------------------------------
nup98_candida_a            --------------------------------------------------
nup98_yarrowia             --------------------------------------------------
nup98_spombe               --------------------------------------------------
nup116_Spar                --------------------------------------------------
nup116_Smik                --------------------------------------------------
nup116_Sbay                --------------------------------------------------
nup116_Skud                --------------------------------------------------
nup98_kluyveromyces        --------------------------------------------------
nup98_scerevisiae2         --------------------------------------------------
nup100_Spar                --------------------------------------------------
nup100_Smik                --------------------------------------------------
nup100_Skud                --------------------------------------------------
nup100_Sbay                --------------------------------------------------
nup116_Scas                --------------------------------------------------
nup98_candidaG             --------------------------------------------------
nup98_gibberella           --------------------------------------------------
nup98_neurospora           --------------------------------------------------
nup98_magnaporthe          --------------------------------------------------
nup98_aspergillus          --------------------------------------------------
nup98_chominis             --------------------------------------------------
nup98_c_parvum             --------------------------------------------------
nup98_volvox               --------------------------------------------------
nup98_chlamydomonas        --------------------------------------------------
nup98_thalassiosira        --------------------------------------------------
nup98_phaeodactylum        VCLSAIGEMSETLHHWKAHRAKSLICRFSSDNDGKRLFLEETGIPRRWFE
nup98_ostreococcus         --------------------------------------------------
nup98_cm                   --------------------------------------------------
nup98_rat                  --------------------------------------------------
nup98_scerevisiae          --------------------------------------------------
nup98_mus                  --------------------------------------------------
nup98_homo                 --------------------------------------------------
nup98_gallus               --------------------------------------------------
nup98_xenopus              --------------------------------------------------
nup98_tetraodo             --------------------------------------------------
nup98_danio                --------------------------------------------------
nup98_monosiga             --------------------------------------------------
nup98_giardia_g            --------------------------------------------------
nup98_arabidopsis          --------------------------------------------------
nup98_populus              --------------------------------------------------
nup98_rice                 --------------------------------------------------
Nup98_rice                 --------------------------------------------------
nup98_phytophthora         ERENTCRELLFRNADVLASDVAKRELLCERLTLPPEWISEALAVRAVAKQ
nup98_populus2             --------------------------------------------------
nup98_physcomitrella2      --------------------------------------------------
nup98_anopheles            --------------------------------------------------
nup98_drosophila           --------------------------------------------------
nup98_naegleria            --------------------------------------------------
nup98_celegans             --------------------------------------------------
nup98_tetrahymena          --------------------------------------------------
nup98_ciona                --------------------------------------------------
nup98_trichomonas          --------------------------------------------------
nup98_plasmodium           --------------------------------------------------
                                                                             

nup98_ecuni                --------------------------------------------------
nup98_dictyostelium        RSFNAHRSVYPLPPYLIKSTSTNSKQIEEQQHYYDICFLLLKLFAVNRGS
nup98_toxoplasma           VEFAVPASPAPLYRQQDEDGETQKDRMHDGLQGATSNIFDLQYGLLRMHA
nup98_theileria            --------------------------------------------------
nup98_Trypanosoma          EALGIRERVVSLLSGIVEPFVSQPQYAWAEDEKGGRTVAKVPLAATWKQL
nup98_leishmania           GEE-VRQRVVSLLSGKVEPFIRDEEYTGLDEET--AEVCAAPTAATWKQL
[truncated: 56,632 more chars]
