# Supplementary material for: Comparative Genomic Evidence for a Complete Nuclear Pore Complex in the Last Eukaryotic Common Ancestor
Source: PLoS One. 2010 Oct 8;5(10):e13241. doi: 10.1371/journal.pone.0013241 (PMC2951903; doi:10.1371/journal.pone.0013241)
Supplement: File S1 — Alignments and phylogenies. (2.39 MB ZIP) [file pone.0013241.s007.zip › Neumann_SI4/Neumann_nup_align/pom121new.aln]

CLUSTAL X (1.83) multiple sequence alignment


pom121_rattus                       MSPAAAAADGGERRRPPLGVREGRGRTRGCGGPAGAAALGLALLGLALYL
pom121_mus                          MSPAAAAADGGERRRPPLGGREGRSRARGYGGPAGAAALGLALLGLALYL
pom121_homo                         --------------------------------------------------
pom121_gallus                       --------------------------------------------------
pom121_danio                        --------------------------------------------------
pom121_tetrao                       --------------------------------------------------
pom121_xenopus                      -------MEGGCCWDLVKRIQPIALPLALSLVTCALAYIYNQLTVAGLLL
                                                                                      

pom121_rattus                       VPAAAALAWLAVGASAAWWGLSREPRGPRGLSSFVRESRRHPRPALTASP
pom121_mus                          VPAAAALAWLAVGASAAWWGLSREPRGPRALSSFVRDARRHPRPALTASP
pom121_homo                         --------------------------------------------------
pom121_gallus                       --------------------------------------------------
pom121_danio                        --------------------------------------------------
pom121_tetrao                       --------------------------------------------------
pom121_xenopus                      ASCWTYRSSGRRFIVWKWLTGPRLVASTKKLRNSTDWRLQSPPVSLLEGS
                                                                                      

pom121_rattus                       LPAKSPVNGSLCEPRSPLGGPDPAELLLMGSYLGKPGPPEPALPQDPRDR
pom121_mus                          PPAKSPVNGSLCEPRSPLGGPDPAELLLMGSYLGKPGPPEPALRQDPRER
pom121_homo                         --------------------------------------------------
pom121_gallus                       --------------------------------------------------
pom121_danio                        --------------------------------------------------
pom121_tetrao                       --------------------------------------------------
pom121_xenopus                      PSPLSLNMGTYMNKQELPARGEACGPRAIKEKLSRPNPSVATPIRRLSFR
                                                                                      

pom121_rattus                       PGRRPPSRSPPSSSTAQRVHHVYPALPTPLLRPSRRPPHRDCGPLSSRFV
pom121_mus                          PGRRPPARSPPPASAVQRVHHVYPALPTPLLRPSRRPPHRDCGPLSSRFV
pom121_homo                         --------------------------------------------------
pom121_gallus                       --------------------------------------------------
pom121_danio                        --------------------------------------------------
pom121_tetrao                       ---------------------------------------------PGRFT
pom121_xenopus                      DPLSSSNRTYLCARRDYPLKQEIYSKPGSLPRVSLDGQSQQRVPLTPRHF
                                                                                      

pom121_rattus                       ITPRRRYPIQQAQYSLLGALPTVCWNGGHKKAVLSARNSRMVCSPVTVRI
pom121_mus                          ITPRRRYPIQQAQYSLLGALPTVCWNGGHKKAVLSPRNSRMVCSPVTVRI
pom121_homo                         ----------------------------------------MVCSPVTVRI
pom121_gallus                       --------------------------------------------------
pom121_danio                        -------------------------------------------------M
pom121_tetrao                       ITPQRHYPLQQPGFSSLGVLPLFRWDRFRKKVILTPRNSPGVRSPVTVRI
pom121_xenopus                      TRRTPVKISPQDLKTRFQLAPQPNVVSSPHLDFEQEPCLPSIYHRVEHET
                                                                                      

pom121_rattus                       APPDSKLFR-------SPMPEQILSTTLSSPSSNAPDPCAKETVLNALKE
pom121_mus                          APPDSKLFR-------SSMSEQILDTTLSSPSSNAPDPCAKETVLNALKE
pom121_homo                         APPDRRFSR-------SAIPEQIISSTLSSPSSNAPDPCAKETVLSALKE
pom121_gallus                       ---------------------------MGGGAAGAEHSGAAG--------
pom121_danio                        LP---------------PLEKTNLRELEKTGYANSISYN-----------
pom121_tetrao                       ARPDHHTSP-------SIG-HSVDHLSCAGLSKSPVDPCSRESVLKVLRE
pom121_xenopus                      SVTHSRHLLEPEQYPASPSSHKANTFEATFSSHHVEDPCATESVLRALKE
                                                                                      

pom121_rattus                       K-KKRTVAEEDQLHLDGQENKRRRHDSSGSGHSAFEPLVANGVPAAFVPK
pom121_mus                          K-KKRTVAEEDQLHLDGQENKRRRHDSGGSGHSAFEPLVANGVPAAFVPK
pom121_homo                         KEKKRTVEEEDQIFLDGQENKRRRHDSSGSGHSAFEPLVANGVPASFVPK
pom121_gallus                       -----------------------RHDSSGSGQSAFEPLVANGAPASLIPK
pom121_danio                        ---------------------------AAVICNDVDLLVDKWVADPFLGT
pom121_tetrao                       T-RKRPVEDEDRSFTTEQKIKGRRNDSGGSAHSAFKPFLPNGTPSQLVPQ
pom121_xenopus                      CLKRKRIRDEDS---EDTENKRRKENGEESKLLVNDSLCRTSKMEASRAS
                                                                       . :  .         

pom121_rattus                       PGSLKRSLASQSSDDHLNKRSRTSSVSSLTSTCTGGIPSSSRNAITSSYS
pom121_mus                          PGSLKRSLASQSSDDHLNKRSRTSSVSSLASACTGGIPSSSRNAITSSYS
pom121_homo                         PGSLKRGLNSQSSDDHLNKRSRSSSMSSLTGAYASGIPSSSRNAITSSYS
pom121_gallus                       PGSLKRGLASQCPDDCSNKRSRTSSMSSLNNTYTSGIPSSLRNAIASSYS
pom121_danio                        PAVPVSSLSAPAASIIPSSGVVK--------------SESGPTALQSSFS
pom121_tetrao                       PGSLKCGMISPMEEPTIKRSRTSSISSGAGIHAPRGTPGTTRNAIHSSFS
pom121_xenopus                      WRSESSSMENLSQQSSISIQDMLNEVQNSKNSDGKVSPASSFNLENLSKR
                                          .:     .   .                   . :  .    *  

pom121_rattus                       STRGVSQLWKRSGPTSSPFSSPASSRSQTPERPAKKTREEEPCHQSSSSA
pom121_mus                          STRGISQLWKRSGPTSSPFSSPASSRSQTPERPAKKTREEEPCQQSSSSP
pom121_homo                         STRGISQLWKRNGPSSSPFSSPASSRSQTPERPAKKIREEELCHHSSSST
pom121_gallus                       SSRGLTQSKRAGHPVSITTSCPA---------------------------
pom121_danio                        APSSISSPAFKPATSMPST-------------------------------
pom121_tetrao                       STLGLSQ--RKRSAPSSSVSSPGSSRSQTAGGALKRPRREE----GQSLS
pom121_xenopus                      KIITVPGHNEITSSLSSSRYLQKKKRSLEIPRCDTPEWPIKKMRKDRLET
                                        :.       .   .                                

pom121_rattus                       PLVTDKESPGEKVTDPATGKQQSLWTSPPTPGSSGQRKRKIQLLPSRRGD
pom121_mus                          PLVTDKESPGEKVTDTTTGKQQSSWTSPPTPGSSGQRKRKIQLLPSRRGD
pom121_homo                         PLAADRESQGEKAADTTPRKKQN-SNSQSTPGSSGQRKRKVQLLPSRRGE
pom121_gallus                       ------------VVEMPVRRKRGSLSPPSASGSSGKRKRKIQLLSSRRGD
pom121_danio                        -------------FAQILAQPLQPPSTISSLGGGSSLFSLIKPVATPASE
pom121_tetrao                       SASSVKSDQAISEKAPVPFPKVPVTSSADSTSSGGAKKRKIPLVPRYRDD
pom121_xenopus                      SMSPSQETMKTQMSETQKVEVNPSPVQLHKPKGNLPWKRNVHLICPEHPE
                                                                    ..      :  :     :

pom121_rattus                       QLT-LPPPPELGYSITAEDLDMERRASLQWFNKVLED-----KTDDASTP
pom121_mus                          QLT-LPPPPELGYSITAEDLDMERKASLQWFNKVLED-----KPDDASAS
pom121_homo                         QLT-LPPPPQLGYSITAEDLDLEKKASLQWFNQALED-----KSDAASNS
pom121_gallus                       QLA-LPPPPQLGYSITSEDLDAEKKAALQWFNKVLED-----KPDPVPNT
pom121_danio                        PPK-STVAAPTNTAASVNSISNPLSSGFKPIFSAAST------TPASTPE
pom121_tetrao                       VIY-MPSPPQLGYRITAKDLDDEKMAAIKRIQKMLETPIIDLDPSPATSV
pom121_xenopus                      EFYRLPPGPIPGYNVTQADYDAAKEAAQQRFLRLFQEP----SAPSVPSA
                                         .  .  .   :  . .    :. : :    .       .   .  

pom121_rattus                       ATDTSPATSPPFTLTLPTVGPAASPASLPAP-SSNPLLESLKKMQESP-A
pom121_mus                          ATDGPPSTSPPFTFTLPAVGPAASPASLPAP-SSNPLLESLKKMQESP-A
pom121_homo                         VTETPPITQPSFTFTLPAAAPASPPTSLLAP-STNPLLESLKKMQTPPSL
pom121_gallus                       TAESTPVSRP-LAFTVTTGTSSTPVSTAHVPESSNLLLDSLKKMQSSQ--
pom121_danio                        VKPTQPTFKPLFGSTTISGVSAFGQTITPTTSTPAAPASQNSAMLFGG--
pom121_tetrao                       GMVPAASTPLLEALKMKSASPFSSASTVSMAAGTSGPFGLIGQSTTPASF
pom121_xenopus                      SESCSKQVSLTLQTSTSPDKSFQAVNEKPNISAANTTFTLFSSSSDAKSV
                                                  .  .  .            .                

pom121_rattus                       PSSSEPPEAATVAAPSPPKTPSLLAPLVSPLTGP---LASTSSDSKPTTT
pom121_mus                          PSSSEPAEAATVAAPSPPKTPSLLAPLVSPLAGP---LASTSSDSKPAAT
pom121_homo                         PPCPESAGAATTEALSPPKTPSLLPPLGLSQSGPPGLLPSPSFDSKPPTT
pom121_gallus                       PASSVAPPATTELGPTPSKPPSVLKPN-----------------------
pom121_danio                        -LTSTQPTTVPSSAAPATQTPSQS--------------------------
pom121_tetrao                       SNPVSAVASTSSVSSATSSNPLLASG------------------------
pom121_xenopus                      TSSSSTPSPFTSATTSITNTLLQSLGSGQTKSES----------------
                                            . .    . ..                               

pom121_rattus                       FLGLASASSATPLTDTKAPGVSQAQLCVSTPAATAPSPTP-ASTLFGMLS
pom121_mus                          FLGLASASSITPLTDSKSSGVSQAEQSVSTPASTASSPTPKPSMLFGMLS
pom121_homo                         LLGLIPAPSMVPATDTKAPPTLQAETATKPQATSAPSPAPKQSFLFGTQN
pom121_gallus                       --ILFGAPSAPPAS---------------QPAVTAAAAVP----------
pom121_danio                        --------------------------------------------------
pom121_tetrao                       --------------------------------------------------
pom121_xenopus                      -------------------PFPKNSLLQILGKTEGNNSQP----------
                                                                                      

pom121_rattus                       PPASSSSLATPGPACASPMFKPIFPATPKSESDNPLPTSSSAATTTPAST
pom121_mus                          PPASSSSLATPAPACASPMFKPIFPATPKSESDSPLPSSSSAATTASSST
pom121_homo                         --TSPSSPAAPAASSAPPMFKPIFTAPPKSEKEGPTPPGPSVTATAPSSS
pom121_gallus                       --------------TTTPVFKPIFGALPKSESTAPGTTVISAVVTASVSS
pom121_danio                        ------------------LFGKWSTPTTSAPATNPTFQFGATSTTTATPA
pom121_tetrao                       -------------------FKPIFAVPPTATPPTTSAPDVKPSVQTFKPI
pom121_xenopus                      --------------MFNPVFGPLGSANPSPVTAAPGLSTTTTAILKPICG
                                                       *       ...    .               

pom121_rattus                       ALPTTATATAHTFKPIFESVEPFAAMPLSPPFSLKQTTAPATTAATSAPL
pom121_mus                          APPTAASTTP-TFKPIFDKMEPFTAMPLSTPFSLKQTTATATTTATSAPL
pom121_homo                         SLPTTTSTTAPTFQPVFSSMGPPASVPLPAPF-FKQTTTPATAPTTTAPL
pom121_gallus                       APSSAPSTTT-MFKPIFGSVTTASSPAKVSPFAFKPLSQPASAAEVPAAS
pom121_danio                        LNTNTASVGSANSAFQFGAAKPAAAPQAQNTFTFGQQSTNQNS-------
pom121_tetrao                       FG-GSAAGAGFRSSPVTAANPASTLSSNITSSLFGSISSTTVAPSIFSSM
pom121_xenopus                      DPPSQQAQTSMFKPIFEPPSSQTVPSALSSPFVFSSSSSTTSTTSFLGTT
                                          :                       .  :   :    :       

pom121_rattus                       LTGLG--------TATSTVATGTTAS-----ASKPVFGFGVTTAAS----
pom121_mus                          FTGLG--------TATSTVASGTAAS-----ASKPVFGFGVTTAAS----
pom121_homo                         FTGLA--------SATSAVAPITSASPSTDSASKPAFGFGINSVSSSSV-
pom121_gallus                       TTTLAGFTALPNVIFTTAATTATTLNSSTDATIKPVFSFGLNPPASTSTN
pom121_danio                        -------------------------------TTTPFGGFGVTSNAT----
pom121_tetrao                       TNPLAG--------------------------ATSTNAVGTTPTAN----
pom121_xenopus                      GNSVNTG------KHEKPNLALTTCASNTTITSSLAPTFGITSKVEPVS-
                                                                     .    .* ..       

pom121_rattus                       --TAS-TIASTSQSILFGGAPPVTASSSA-PALASIFQFGKPLAPAASVA
pom121_mus                          --TASSTMTSTSQSVLFGGAPPVTTSSSA-PALASIFQFGKPLAPAASAA
pom121_homo                         -STTTSTATAASQPFLFG-APQASAASFT-PAMGSIFQFGKPPALPTTTT
pom121_gallus                       LTVTTTASTSVSQPFVFGGLSSSATSTAP-TFAAPVFQFGKPAPATVSAT
pom121_danio                        -----TSSEAPTTQTTFGSSTFTTSSNFP-ASTPQALAAPKPFAFGAAGA
pom121_tetrao                       ---------QPALKSLFGNWTTPTSASTG-SVPALVPNTGSAFQFGAAAT
pom121_xenopus                      --LGGPASQANTSFSVIGSTSVPAISTAFGSTTSAFTAAGQTANPSFSAN
                                               :    :*  .  : :.   .         ..     :  

pom121_rattus                       GTSFSQSLASSAQT--AASNSSGGFSGFGGTLTTSTSAPATTSQPTLTFS
pom121_mus                          GTSFSQPLASSTQT--AASNS--GFSGFGSTLTTSTSAPATTSQPTLTFS
pom121_homo                         VTTFSQSLHTAVPT--ATSSSAADFSGFGSTLAT--SAPATSSQPTLTFS
pom121_gallus                       ASVTGGPAFGQAPANSTAPTTTAGFSIFGSTTLTS-SAPATAGQPALTFG
pom121_danio                        SSGASPFTFGTAAS------------------------------------
pom121_tetrao                       SSSSSSSSSTSTST------------------------------------
pom121_xenopus                      TAPIGVSSVSASEG------------------------------------
                                     :  .                                             

pom121_rattus                       NTVTPTFNIPFSASAKPALPTYPGANSQPTFGATDG-----ATKPALAPS
pom121_mus                          NTVTPTFNIPFSSSAKPALPTYPGANSQPTFGATDG-----ATKPALAPS
pom121_homo                         NTSTPTFNIPFGSSAKSPLPSYPGANPQPAFGAAEGQPPG-AAKPALAPS
pom121_gallus                       -SSTSAFGGTFSTSVKP-LPPYSGAASQPAFSASAADSQLPTSKPAAGPV
pom121_danio                        -TSAPAF----------------GTNSQPAFG------------------
pom121_tetrao                       ------------------------TAPVPTAATTSS--------------
pom121_xenopus                      ---------------------QTSISTTATFSKFG---------VPVGQN
                                                              . .: .                  

pom121_rattus                       -FGSSFTFGNSVASAPSAAPAP----------------AAFGGAAQPAFG
pom121_mus                          -FGSSFTFGNSVASAPSAAPAP----------------ATFGSAAQPAFG
pom121_homo                         -FGSSFTFGNSAAPAAAPTPAPPSMIKVVPAYVPTPIHPIFGGATHSAFG
pom121_gallus                       GFAPPFSFG---APTAQSTAQP-----------------VFGSSAPPTFG
pom121_danio                        GVSSGFSFGNTTTPSAT---------------------------------
pom121_tetrao                       -SNSTFIYY-TTFGATQPDPQ-----------------------------
pom121_xenopus                      VFSASNPFGSGTQSTMG---------------------------------
                                       .   :      :                                   

pom121_rattus                       GLKASASTFGTPASTQPAFGSTTSVFSFGSATTS--GFGAAA---ATTQT
pom121_mus                          GLKAAASTFGAPASTQPAFGSTTSVFSFGSATTS--GFGAAATAATTTQT
pom121_homo                         -LKATASAFGAPASSQPAFGGSTAVF-FGAATSS--GFGATT------QT
pom121_gallus                       -----------TSGTQVAFGTTTSVFSFGTATSTTASFGSGT------QT
pom121_danio                        ----------------PVFGATTQTAAPAPAPAP----------------
pom121_tetrao                       -------------------AAKQKVFAFG---------------------
pom121_xenopus                      ---------------TSTQSATNIAFSFGTSTST----------------
                                                       . .  .   .                     

pom121_rattus                       THSGSSSSLFGSSTPSPFTFGGSAAP-AGGGGFGLS-ATPGTGSTSGTFS
pom121_mus                          TNSGSSSSLFGSSAPSPFTFGGSAAP-AGSGGFGLS-ATPGTSSTSGTFS
pom121_homo                         ASSGSSSSVFGSTTPSPFTFGGSAAP-AGSGSFGINVATPGSSTTTGAFS
pom121_gallus                       TSSSTGTAVFG-TAPSPFTFGAAAQPGPSAGAFGLSTPALSSGSPAVPFS
pom121_danio                        ----------------TFTFGGAPTANQN------TAPSTPAPPASGGFN
pom121_tetrao                       --------------------------------------QVAPSQNTTGAS
pom121_xenopus                      ------QSAFGFSQNPTMLFSSSTKS---------NNPTNTSGFNSMGSV
                                                                             .   :    

pom121_rattus                       FGSGQSGTTGTTTSFGGSLSQNTLGAPSQSSPFAFSVGST-PESKPVFGG
pom121_mus                          FGSGQSGTPGTTTSFG-SLSQNTLGAPSQGSPFAFSVGST-PESKPVFGG
pom121_homo                         FGAGQSGSTATSTPFAGGLGQNALGTTGQSTPFAFNVSST-TESKPVFGG
pom121_gallus                       FGAGQSGAAAAATPFGSSLTPGTLGAPSQSTPFAFTVPST-PDAKPVFGG
pom121_danio                        FGASLSSTPFGTPAPAAQPQGFSFGANN-------------TDSKPAFG-
pom121_tetrao                       FGGFSAASTAIAAAATAAPPAFSFGKPSFQAP----------TTQAVFGS
pom121_xenopus                      FGSSTVPTSSIVTPNKSLSTLGIPEKCETKNQLVTNQLSLGQGSTPAPFP
                                    **.    :.   ..                             : ..   

pom121_rattus                       TSTPTFGQSAPAPG-VGTTGSSLSFGAPSTPAQGFVG-----VGP-FGSG
pom121_mus                          TSTPTFGQSAPAPG-VGTTGSSLSFGASSTPAQGFVG-----VGP-FGSA
pom121_homo                         TATPTFGLNTPAPG-VGTSGSSLSFGASSAPAQGFVG-----VAP-FGSA
pom121_gallus                       TPAPTFGQSTPVPGAVGSGGGSLSFGTPSTPASAFPG-----VGTSFGPS
pom121_danio                        TSTPAFGQAS--------PGMSMPFGSPGTPGFGAMGGL---GASPFGAS
pom121_tetrao                       TTQATFGSTASQP------PKPFAFGGAGTS-----------STPASNAA
pom121_xenopus                      SIMPTQSFVSSSTS---FAPSTPTVNQSSTPGSFPSMAAVQPFTSPSSPA
                                    :  .: .  :           . ... ..:.             .  ...

pom121_rattus                       APSFSIGAG-SKTPGARQRLQARRQHTRKK
pom121_mus                          APSFSIGAG-SKTPGARQRLQARRQHTRKK
pom121_homo                         ALSFSIGAG-SKTPGARQRLQARRQHTRKK
pom121_gallus                       TPAFSIGAG-SKT-GARQRLQARRQHTRKK
pom121_danio                        PASFSIGTG-TKTSGARR-LQARRQHPRKK
pom121_tetrao                       PAQFTFGAAAATTTTSFVTP----------
pom121_xenopus                      AGFFSHGTAPKSRTAVRHKLHPRRPHPRKK
                                    .  *: *:.  .                  
