# Supplementary material for: Comparative Genomic Evidence for a Complete Nuclear Pore Complex in the Last Eukaryotic Common Ancestor
Source: PLoS One. 2010 Oct 8;5(10):e13241. doi: 10.1371/journal.pone.0013241 (PMC2951903; doi:10.1371/journal.pone.0013241)
Supplement: File S1 — Alignments and phylogenies. (2.39 MB ZIP) [file pone.0013241.s007.zip › Neumann_SI4/Neumann_nup_align/pom152new.aln]

CLUSTAL X (1.83) multiple sequence alignment


pom152_Coprinopsis                  --------------------------------------------------
pom152_laccaria_bicolor             --------------------------------------------------
pom152_phanerochaete                MSITHITSLAQLNGILSKDKNKLSVIDFHATWCAGACGPCHMIAPTFEAL
pom152_malassezia                   --------------------------------------------------
pom152_ustilago|UM03963_1           --------------------------------------------------
pom152_spombe|SPBC29A10_07          --------------------------------------------------
pom152_gibberella                   --------------------------------------------------
pom152_neuroC                       --------------------------------------------------
pom152_magnaG                       --------------------------------------------------
aspergi_pom152                      ----------------------MLWCGYSDAKSSIKIQRLHIVGVSLCWE
pom152_yarrow                       ---------------------------------------MANLNGAGRTT
pom152_debaro                       --------------------------------------------------
pom152_pichia                       --------------------------------------------------
pom152_candiA                       --------------------------------------------------
pom152_S_par                        -----------------------MEHRYNVFNDTPRGNHWMGSSASGSPR
pom152_Scerev                       -----------------------MEHRYNVFNDTPRGNHWMGSSVSGSPR
pom152_S_kud                        -----------------------MEHRYNVFNDTPRGNHWMGNSASGSAH
pom152_S_bay                        -----------------------MEHRYNVFNDTPRGDHWMGHSASESPY
pom152_S_cas                        -----------------------MENRYNIFNDTPRGDHWIGASPGRTRS
pom152_klyver                       -----------------------MDSSFGTN------GFYTHTPSMWSDS
pom152_candiaG                      ----------------------MSSNRWNMFSDTPRGDHWLNSPGMSSPK
pom152_rhizopus_oryzae              --------------------------------------------------
pom152_cryptococcus|sgtc|cn030      --------------------------------------------------
                                                                                      

pom152_Coprinopsis                  --------------------------------------------------
pom152_laccaria_bicolor             --------------------------------------------------
pom152_phanerochaete                AKQYPNVNFLKCDVDAARDVAGQYKVAAMCVLACYALPSVVRSMAVCRPT
pom152_malassezia                   --------------------------------------------------
pom152_ustilago|UM03963_1           ----------------MNHDRKPAAASQPAPAPLQPPSVTIQPLISFSTI
pom152_spombe|SPBC29A10_07          --------------------------------------------------
pom152_gibberella                   --MSTSTPRLRSGFPATPAANRRHNNQQTPSSAGSPSYGKGSTTRSPSLP
pom152_neuroC                       ----MAGPRR----PEAAPANR------------------ARTATPNALP
pom152_magnaG                       ---MPATPRISNGAFPQTPAHKG----APPTPSPTPSARQSLSAPRRSLP
aspergi_pom152                      FAPTTSSPAESPRPQHAMSDTPRLRSAFPSTPQTTQKTRDYNRSPSRPIP
pom152_yarrow                       SSPGFSRRFDRRDLLNTSRDGNTAPPINSVRDSTAYPDTRRSSGVAKPIK
pom152_debaro                       ---------------------------------------------MDSNS
pom152_pichia                       ---------------------------------------------MAEKE
pom152_candiA                       ---------------------------------------------MDSTD
pom152_S_par                        PSHSSRPNVNTTRRFQYNDDEPGEEIRPLRSRKFKNTEN-ELSDERSRIS
pom152_Scerev                       PSYSSRPNVNTTRRFQYSDDEPAEKIRPLRSRSFKSTES-NISDEKSRIS
pom152_S_kud                        PSYNDRSSTRSTRRFQYNDSETSEEIRPPRSRKLEDFKSSNLRDENSKTP
pom152_S_bay                        SSYSGRSNASTTRRFQYNDDEPNKENPPLRSSESKNTANTNLRDEKSRIF
pom152_S_cas                        QRSTSPSQSEATIRSRLFTPETYNDEKQ-RNK-----------DAYTTEK
pom152_klyver                       RRRNVGNRDKDSFRGGISDRRNEEINKPKEDPFCISGFS------NYTGK
pom152_candiaG                      KRVHDPQIKTKEFKNAEDGFLYNRKDVPTEMHFENSKKY-----DGVNTT
pom152_rhizopus_oryzae              --------------------------------------------------
pom152_cryptococcus|sgtc|cn030      --------------------------------------------------
                                                                                      

pom152_Coprinopsis                  --------------------------------------------------
pom152_laccaria_bicolor             MLFNRHPSRVPQQP-----KQPLIPENYLDAPSQRLYYLSLG--------
pom152_phanerochaete                FIFLKGSTQVDQVRGANKAALEATVRKHASGSSSTSAFTGKGQTLGGSSA
pom152_malassezia                   --------------------------------------------------
pom152_ustilago|UM03963_1           DAPSQRFYAVSTAVLIQACKYSTIVRGWIASPSSISASSIALHANPTTVS
pom152_spombe|SPBC29A10_07          ---------MVTRVASSERPRPLVPESIVDAPTQRLYAIGVFVALQAYKI
pom152_gibberella                   -------LAPESTRPQTTVSQPVIPLTVLDAPQQRLYTFGFYVLLWAWKL
pom152_neuroC                       -------VAPQRNAPAPTGPGPVIPLHVIDAPTQRLYAVAVYAALFAWKV
pom152_magnaG                       -------PAPQKTVAK-TAAEPRIPLRAIDAPTQRLFALGIYGAVQAWKL
aspergi_pom152                      RNAPRSKVVSQAPSADQDASSSLVPSSIIDPPTQRLYVAAAYVALNAWRF
pom152_yarrow                       TFHATQKPWRQEKITVPPKSEPLIPETYMSAANQRWAAVSLFLLFLASKI
pom152_debaro                       RGNIDAKRRRPEPEDLESIQQPLIPSSIIDQASQRLFIVSFFVLIQCWKI
pom152_pichia                       K----ARLRRNTSQELR----PLIPSHILDEATQRLFVLSLFVLIQSWKL
pom152_candiA                       T---EIRRKRNRESSSQ----PLIPTSVLDQASQRLFIVSIFILIQSWKI
pom152_S_par                        ERDSRDRHIS-GDKKVDIYSLPLISTDVLEISKQRTFAVIFFLIIQCYKI
pom152_Scerev                       ERDSKDRYIN-GDKKVDIYSLPLISTDVLEISKQRTFAVILFLIIQCYKI
pom152_S_kud                        ERYSKDRYIS-DDKKVNINSLPLISTDVLEISKQRTFAVILFLMIQCYKI
pom152_S_bay                        KRDSKDCYTSEDDRKVDFASLPLISTDVLEISKQRTLAVVLFLIIQCYKI
pom152_S_cas                        KFPTKDLLYN-KDTNIDVSKLPLISTEVIEVSKQRSLTVLFFVLIQCYKL
pom152_klyver                       SKSSTSRAKN-GPASESIKELPLISTEVLDAASQRRLAFVVFFIIQCYKL
pom152_candiaG                      AHVNNERKDN---KLRKVDQLPLVSTEALDISRQRALVISVFFLIQAYKI
pom152_rhizopus_oryzae              ------MPPTQGRPTPQAHKRALIPSSTIDFPVQRRWAASIFVALQAWKT
pom152_cryptococcus|sgtc|cn030      ------MAAPRPATVIIPAPPPVIPTNLLEPSEQRLFVAAIFGLIEITKL
                                                                                      

pom152_Coprinopsis                  --------------------------------------------------
pom152_laccaria_bicolor             ---LLCQAIKLLDFLRSLA------------------------SPSERLT
pom152_phanerochaete                PSTLELPGVGWFSNLDPQAKGQSGRFPSRVYIVAADVTVLVSRTEGQQAR
pom152_malassezia                   --------------------------------------------------
pom152_ustilago|UM03963_1           LSTALFLNFALLFVLSRLG----------------------IPLLDPRLA
pom152_spombe|SPBC29A10_07          YDLLKLETSSISDVP--------------------------------KSG
pom152_gibberella                   YDWLQVVEDG-----------------------------------DSSWF
pom152_neuroC                       YDWTQVVEEN-----------------------------------TESFW
pom152_magnaG                       YDWSQMLDDDS----------------------------------AQSLW
aspergi_pom152                      YEAWTASDDL------------------------------------DSTW
pom152_yarrow                       TYLLTPVSPG------------------------------------EQFG
pom152_debaro                       YDIILLKSDVMSSS-------------------------VIGLAPLNTFT
pom152_pichia                       YDVTLLKSNALA---------------------------EYALTPLNNFS
pom152_candiA                       YDLVLLKSEIPAT--------------------------GEVLTSLSNFT
pom152_S_par                        YDLVILKSGLPLS---------------------------GLLFKNYRFN
pom152_Scerev                       YDLVILKSGLPLS---------------------------GLLFKNYRFN
pom152_S_kud                        YDLVILKSGLPLT---------------------------GLLFKNYRFN
pom152_S_bay                        YDLIILKSGLPIP---------------------------GLLFKNYRFN
pom152_S_cas                        YDLILLKSNLPVT---------------------------GLLFKNSRFN
pom152_klyver                       YDLILLKSGIPLS---------------------------GIFLSNSRLN
pom152_candiaG                      YDNMALQSGLPIS---------------------------GFAIGSNMFN
pom152_rhizopus_oryzae              ADLFSVYRASYP---------------------------------EQYNG
pom152_cryptococcus|sgtc|cn030      WDTFLPIFITDPD---------------------------------PSWS
                                                                                      

pom152_Coprinopsis                  --------------------------------------------------
pom152_laccaria_bicolor             ICVKWLFVDFLYCFLLSQLRIPRLNYSKASVLLQICLLWFLDGIMFGGIS
pom152_phanerochaete                YTFKWLIWDFIYCSTLSSLRIPRLNYAKSVVLLQIAILWLLDGFLFGGIH
pom152_malassezia                   --------------------------------------------------
pom152_ustilago|UM03963_1           SYQPPSSVPTPQAKSAVLQPPKKVGLTYAHYLALFVALSFTDATLLGSAS
pom152_spombe|SPBC29A10_07          FLVKWIIIDAIYLRLLPKFRIPWLSFQPAATLLQIAIFAAIN--------
pom152_gibberella                   LFLKWIFIDFAFLFGVPELRIPWLELSQPVVTTIFSLHLVLNYMLMFNIP
pom152_neuroC                       LFLKWIALDLIYLFGLPELRIPWLELSQSFVVFAFVAHALVDWMLMFNIG
pom152_magnaG                       LSLKWIAIDGVYILGLPELRIPWLELSQPVAIFLLVAHAIFTLLIMNHIP
aspergi_pom152                      LFLKWASIDGVFLFGLQALRIPWLEWAFPTTLALLLVHVAFNIFLMFRIP
pom152_yarrow                       LLFKFFALDLVLLWTLPLFRIPWLTFGPVVTTLLSFAFLGFDMGIVYYRE
pom152_debaro                       FIAKYAMVDGLFLWLLPILNIPYLVYSPLKTFLLTLLLNGVTFFLASDMV
pom152_pichia                       FVLKYAIIDGLFLWLLPVLSIQYLIFSPLKTLLFALLLNGVTFFLVSSVP
pom152_candiA                       FVLKYSVLDGLFLWLLPVLNIQYLSFSPLKTLLLTITLYGFSIFLVSAMA
pom152_S_par                        FISKYFIMDSLFLYVLPSFNIPRLTFKPWMVYLQILGMILLNIFISSDHE
pom152_Scerev                       FISKYFIIDSFFLYVLPSFNIPRLTFKPWVVYLQILAMLLLNIFISSDHE
pom152_S_kud                        FVSKYFIIESLFLYVLPSFNIPKLIFRPWMVYLQILTMTALNIFISSDRE
pom152_S_bay                        FISKYFIVDSLFLYVLPSFNIPRLTFKPWMVYLQVLTMTALSIFISSDHE
pom152_S_cas                        FVTKYIVIDSLFFFILPNFNIPKLTFRKWIVYLQVIIMASITIFLSTEHE
pom152_klyver                       FISKYLVIDSLFFYCLPTFKIPKLKFKPLIVLLQIISSATLTLFISSEQS
pom152_candiaG                      FLFKYLIVDAAFFFTLPVLNIPKLTFPTWVVISQVLLVTSFNIALCNNKT
pom152_rhizopus_oryzae              ILLKWWLIDAFYFLALYIAKIPWLQFTAPKTLLLTFILFWIDLALFSVPS
pom152_cryptococcus|sgtc|cn030      SSLRISGAESVLAWTLAEVGMMWAVEPSRMLGYVNIVGTAALGG------
                                                                                      

pom152_Coprinopsis                  --------------------------------------------------
pom152_laccaria_bicolor             LNVPALFSGGSLSAIFP--RSPDIPSTPEPFS---FYDVVAPFTFGLLSQ
pom152_phanerochaete                VNLGVGDIQAIMPQIFTGGHQGEVASTAPLFS---LSEVLPALGLGSLVG
pom152_malassezia                   --------------------------------------------------
pom152_ustilago|UM03963_1           TNPLILMLKGLLSLFQLAAATLGLSLPTAGLLPDALSRQLAINEGHVRVR
pom152_spombe|SPBC29A10_07          -------------LLLSSLSSLKWISIGSILLPYFKKKELSISEHKINPN
pom152_gibberella                   V---------------LIDIKIPWQSWILGFAKVLYDREISISEHNVKVS
pom152_neuroC                       ---------------------LPWQTWLFGFVKVFYDRELAITEHQVKVS
pom152_magnaG                       ---------------------------------------LSISDNYVKTS
aspergi_pom152                      ---------------------IPVGIWLSGMMRLAYDRELSISGQSIKPG
pom152_yarrow                       G-------------------LVFALGLGSAVWRTVNDKELSFSGLKIKVA
pom152_debaro                       -------------------FPLISNMMLPVWKIIFSRKELTLFGDSVNSN
pom152_pichia                       -------------------GPLLGSIFMPLWKLVFQNRELTIVGDSIDLN
pom152_candiA                       -------------------LPLLSNVFLPIWRFLLQKKELNIIGESIDRS
pom152_S_par                        -------------------FVLIS-LVLTTWRKIYT-RELSVTGSAINHH
pom152_Scerev                       -------------------FVLIS-LIMTTWRKLYT-KELSVTGSAINHH
pom152_S_kud                        -------------------LILIS-LIMTTWRKLHT-KELSVTGTSIDHR
pom152_S_bay                        -------------------FVLLS-LIVTTWRKFYT-KELSVTGSSINHR
pom152_S_cas                        -------------------FIFIS-LIIANWRKLYA-KELSVTGSSVNHH
pom152_klyver                       -------------------IPLVS-LLLSLWRQYHS-RDLSLTGDSVNPR
pom152_candiaG                      -------------------TVLFG-MLLSAWKKFNA-KEFTITGNTIKNR
pom152_rhizopus_oryzae              -------------------VGFAGIFFKNFLGDVFGQQISVSQARMVNVK
pom152_cryptococcus|sgtc|cn030      ----------------------------------------NWYWNWFYAL
                                                                                      

pom152_Coprinopsis                  ----------------MSPISTAQLNPQSDN-FCLSPT-----SKFVLVP
pom152_laccaria_bicolor             PAGSRDTHLLGQHTVRMSPISTAQLNPQAVN-FCLSTP-----TSVIHVP
pom152_phanerochaete                -TGGRDSHLLGQHTVRMSPISTAKLNPYGQT-FCLIP------GQSILVP
pom152_malassezia                   --------------------------------MCLGEN-----VREVHIP
pom152_ustilago|UM03963_1           DLIQPKSHILGQHTIHILPHSTAKLLPSSAC-YCVGPQ-----TPQVTVP
pom152_spombe|SPBC29A10_07          NVIHNSSRILGQYTLQVLPEGTAKINPLHEN-YCLNSLRK---DQYVDLA
pom152_gibberella                   TILNNHSLIMGKQIINILPEGSAILNPKGTP-FCLTAKP----KHAIDLP
pom152_neuroC                       SILYNHSLLMGRQIINILPEGSVVLNPENTP-YCIGGDT----KVAS-IP
pom152_magnaG                       QILHNSSLIQGRQIINILPEGFAVLNPAGTP-FCIGGDI----TTAL-IP
aspergi_pom152                      DIINNASLILGKQIINILPEGSAVLNPELAP-LCLDAQ-----KTAVELP
pom152_yarrow                       SLQDASSHLIGEHIVQILPKSTALINPMDQP-FCLTGDS----AQTITIP
pom152_debaro                       NIVDPNEHFKGRYTIQFLPDSSARFNPFHFDNICLESNS----YSSVQMP
pom152_pichia                       SVVDMDSHFKGKLTIHYLPDSSARMNPFHFDQLCLDPN------QILEMP
pom152_candiA                       QVIDMDSHFKGQLTIHYLPDSSAKMNPFHFDQTCLGLDN----NHLINMP
pom152_S_par                        RIVDSSAHFKGALTIKILPENTAMFNPLHES-YCLPMDTNLFKINSIDVP
pom152_Scerev                       RIFDSSAHFKGALTIKILPENTAMFNPLHES-YCLPMDTNLFKINSIDVP
pom152_S_kud                        RIVDSSAHFKGALTIKILPENTAMFNPLHES-YCLPMDTNLFKFNSVDVP
pom152_S_bay                        RIVDSSAHFKGALTIKILPENTAMFNPLHES-FCLPMDSSLFKVNSVNIP
pom152_S_cas                        RLIDSSTHFKGALTIKILPENTAMLNPLHDS-FCLPMDTSLMPISSVNVP
pom152_klyver                       KAMNSAEHFKGAHTIKILPENTAYLNPFHSS-FCLPLDQ---SGPAIELP
pom152_candiaG                      QAPDYSSHFKGALTVKILPENTAFLNPFQSS-YCFPLDGVQGVDTSMNVP
pom152_rhizopus_oryzae              NILQNSSHILGKHAVHILPYGTAKLN-ANNDFYCISPYDAN--YQHVYIP
pom152_cryptococcus|sgtc|cn030      RRWYEPPHIEGVHKIRLLPYSTATLNPLSLT-YCIPPDAP----QPLYIP
                                                                     *.             :.

pom152_Coprinopsis                  VLLNNTEVAGLRYTQAPLKSHSDAPP----------KIERFDLSARDLKA
pom152_laccaria_bicolor             VLLNNTNLSSLKYSITPLGYPTDVAHG---------KVELVEISAKDIKA
pom152_phanerochaete                VLLNNTNPVNLKYTLTPLGYVEDASGEQEKTKSAVSKVEKFELSSKDLKA
pom152_malassezia                   VVFNQTVPASLTYSITDPVSGHKS------VHTIKHPKTS----------
pom152_ustilago|UM03963_1           VLFSNAHPDLLQYSITDFATGHSSYFNVSIDHLIPFGATSSDDNADELNV
pom152_spombe|SPBC29A10_07          IQFNSTIPKYIQYSHVDLETKEET-------------------------L
pom152_gibberella                   IYFNATIPAEIELIRLDFETNK-------------------------EET
pom152_neuroC                       LFFNATTPIDVEIIRTDLETNE-------------------------HEV
pom152_magnaG                       IHFNSTIPREVELIRTDLDTDSST-----------------------QEV
aspergi_pom152                      IRVNQTDPILIELLRLDFNNGD-------------------------SEI
pom152_yarrow                       VRLNATGLSSLELKYIDFDNLEEKSFN-------------------FTKN
pom152_debaro                       IEFNTTTQLGFLQLQHITPSNERK-------------------------L
pom152_pichia                       VEFNTTTDIGYLQIEHTAVNNEIK-------------------------N
pom152_candiA                       VEFNTTSGIGYLQVQHTTPDNEIQ-------------------------Y
pom152_S_par                        IRINSTEEIDFIELEYRDLYTNAV-------------------------E
pom152_Scerev                       IRINSTEEIEYIELEYRDLYTNSV-------------------------E
pom152_S_kud                        IRINSTEEIDYIELEYRDLYTNVA-------------------------E
pom152_S_bay                        IRINSTEEIDLIELEYRDLYTNAI-------------------------E
pom152_S_cas                        IRLNSTSEIKLIQLEYRDLYSNMI-------------------------E
pom152_klyver                       IRVNSSSTINTVQLEFRDLYSNEG-------------------------E
pom152_candiaG                      IRVNSSSALELIQIEYTDLYTKER-------------------------E
pom152_rhizopus_oryzae              IILNNTVPRSISIARYEFDTDEKT--------------------------
pom152_cryptococcus|sgtc|cn030      VIFNNSIPEQVSYKIRSLDTGHTTVEKVYG------------------SS
                                    : .. :                                            

pom152_Coprinopsis                  IAQAYQDLIQTTKPQPPTPTEEEDEYDE-------YDDDDDED-EHSRPQ
pom152_laccaria_bicolor             ISQAFRD--EQAKPSRLRIPEDRDEYDD-------DDESHEQN-SHS---
pom152_phanerochaete                IEHSRQESLQLARSAASAKRDADEEYDE-------YDDDDDEEYTPTHGS
pom152_malassezia                   --AQTRARAPGTEAQEPDVPRGAHVLS--------LAERKRARQAAKQRA
pom152_ustilago|UM03963_1           INAAARSHSSKQTSRQSNLLDGEDALDDPTSLLKGLSYADRARIRAERRA
pom152_spombe|SPBC29A10_07          VEVSGRSLRKLLSSSSKNPKEPR---------------------------
pom152_gibberella                   IKISNREVNRVAKQ-IREHNTDQTTFGF----------------------
pom152_neuroC                       IKLTRNQLKEIKNE-VKR-NADDEIFTV----------------------
pom152_magnaG                       IKLSRFDIRTIQSH-AKKLTPDGTPSAF----------------------
aspergi_pom152                      VTIQSKQLKQLKRQSDKRRSQLSSELHR----------------------
pom152_yarrow                       QLVKFRGRSDYVRSLDYKLKDADKKKLF----------------------
pom152_debaro                       INYTEHDLHKLLKKDYSHLRQYQENV------------------------
pom152_pichia                       VDFKGHSLRRLLRGDYRYLSKYPEFK------------------------
pom152_candiA                       LNYTGHSLRRLFKKDYTHLSQYKDYK------------------------
pom152_S_par                        SRSLSKKDFRIINNPKSLLNKDQSVLKSHSNDF-----------------
pom152_Scerev                       LRSLSKKDFKIIDNPKSFLKKDQSVLKSHSNDF-----------------
pom152_S_kud                        QRSLTKKDFKVINNPKILLKKENTVLKTNKKDF-----------------
pom152_S_bay                        QRSLTKKDFRVINNPKTLQKKDDLILKSHANDF-----------------
pom152_S_cas                        LRNLTRNDFATIDDPTTLISKDKNLLLSDS--------------------
pom152_klyver                       LWNFTKNDLKPLKAD---ISKE----------------------------
pom152_candiaG                      LLNFTSKSFSIMDDYHRKDSIDGT--------------------------
pom152_rhizopus_oryzae              --VQVYKGRDIQRATEISEAKEG---------------------------
pom152_cryptococcus|sgtc|cn030      MKRLPTRPPRLRITDGDDDEDGELELEPEIDPLSALVLQSGGRVVGHPKD
                                                                                      

pom152_Coprinopsis                  SNLEKS-------------------QNLVYLRVSKPGIIKLEHVIGSGNV
pom152_laccaria_bicolor             -MLQKS-------------------QSMVYLRLARSGTIRLEHVLDVSGI
pom152_phanerochaete                PALQKS-------------------QSLVHIRVTKPGALRLEDVLDASGV
pom152_malassezia                   SDMP--------------------VETVHDLRITHTGILQLESVVDRQAN
pom152_ustilago|UM03963_1           KSLSKRSASLDTPKTKHTPSNRNNQQLLWHLPLTQPGRIRLERVLDKSRN
pom152_spombe|SPBC29A10_07          -------------------------LQTIYLKTNKRGLYTLKHVVDKSKL
pom152_gibberella                   ---------------------------QWDYPVKKPGVYRLGKVLDEYKL
pom152_neuroC                       ---------------------------KYNFPVKKPGAYRLGKALDEYKL
pom152_magnaG                       ---------------------------TFEYRVKKAGAYKLKRVIDEHKL
aspergi_pom152                      ---------------------------DLLLPIRKTGIYRLQRVVDESKL
pom152_yarrow                       ---------------------------YVELPVDKTGLYRLGKVVDDSNN
pom152_debaro                       --------------------RNDDRIFYAEVPIKSPGLYRINKVSDKKGI
pom152_pichia                       --------------------RGDDRVFYILFPISEPGSYKIKSVTDSKGL
pom152_candiA                       --------------------KSDKRIFYLEYPITKPGMYRIKNVLDNKGN
pom152_S_par                        --------------------EEGSTIRYLAVTLQDIGFYQIKKIVDSKKL
pom152_Scerev                       --------------------EEGSTIRYLAVTLQDIGFYQIKKIVDSKKL
pom152_S_kud                        --------------------EEDSTIRYLSLTLNDIGFYQIKKIVDSKKL
pom152_S_bay                        --------------------EEDSTIRYLSLTLQDIGFYQIKKIVDSKKL
pom152_S_cas                        --------------------DKGTTIRYLNLPLNDIGFYQIKKIIDSKGL
pom152_klyver                       --------------------ETDRNIHYFTVPLNKIGFYQLKTVLDTNNI
pom152_candiaG                      --------------------EKSSEVKYLTIPLKRIGIYQLKTVIDANNL
pom152_rhizopus_oryzae              -------------------------VQYYYIKLSRPGVYKLEQIISTDNV
pom152_cryptococcus|sgtc|cn030      IDPSTLPSVKPHDSMSLVPRNLAPSENILFLTVNKPSVITLSNVMDKKGD
                                                                        .   :    .    

pom152_Coprinopsis                  EARIS-PGEVVVVPCPTVSFPDPPSR-------HQEPEVQCAGQ------
pom152_laccaria_bicolor             EARLS-HSEVVVVPCPEVAFVEDVQS-------TNDT-IRCAGQ------
pom152_phanerochaete                EARLIYPTDIPIVPCPTAAFAEQNVI-------QHGDNMRCASPGLESGA
pom152_malassezia                   EALVG-PETVTLVECPRASFVHGAS---------------------DYCM
pom152_ustilago|UM03963_1           DARIS-TSEVLVVQCPSTRLIPAVSTPVGTTHPLQTQ---------HKCP
pom152_spombe|SPBC29A10_07          DVRIF-RSEAVVVSCPTATFASRQSG----------------GRLRERCV
pom152_gibberella                   EVQRA-TTDTYVVPCPQARIRASSDSQR--------------------CI
pom152_neuroC                       EVHRR-TALTFVVPCPRASVEVVSSPNR--------------------CV
pom152_magnaG                       EVQRK-SPHTFVVRCPSASIGPSPPSER--------------------CL
aspergi_pom152                      EVRVR-ASDSIVTACPRALIKN-SHTHK--------------------CR
pom152_yarrow                       AVRTY-MKDVIVGACPGAKLRQSNDSLHLG---------------SNRCI
pom152_debaro                       SIRTY-RSDFVISHCPSAEFVHSISPKSYQNY---------------KCI
pom152_pichia                       SIRTY-KSEFLISSCPRAQFSYPPNFDDSKNY---------------RCI
pom152_candiA                       SIRTY-KSEFVISDCPSAKFFYPPNFESSNGF---------------KCV
pom152_S_par                        NLKIH-QSHLVVPYCPIASITG-----TGNND---------------RCI
pom152_Scerev                       NLKIH-QSHLVVPYCPIASITG-----TGSND---------------RCI
pom152_S_kud                        NLKIY-QSHLIVSYCPSASITG-----TGSND---------------RCI
pom152_S_bay                        NLKIY-QSHLIVPHCPIASITG-----TGGND---------------RCI
pom152_S_cas                        SLKIF-KSHLIVPHCPIASVSG-----DTIKD---------------KCV
pom152_klyver                       NLRIY-KSQLVLPHCPLASING-----KGEND---------------RCV
pom152_candiaG                      NLKIQ-PSQLIVPHCPTITVVG-----FGDRN---------------RCV
pom152_rhizopus_oryzae              DVRLY-DRLLFIFTCPTASFKPVAG--------------------ADYCT
pom152_cryptococcus|sgtc|cn030      KFHITPRREAVIIECPTGGKFVEEHRGKVVHK------PEKPKSAELRCV
                                               :  **                                  

pom152_Coprinopsis                  DNSRELT--------INVYGVPPLSLRWAKSVN--------GQKEQFLVE
pom152_laccaria_bicolor             DTDIKLM--------IDVRGVPPLSIRWLKIIN--------GVREQFLVE
pom152_phanerochaete                GEELELK--------IDVYGVPPLSLKWHREIN--------GKFEPFMVE
pom152_malassezia                   GEEALVE--------VMLHGTPPLSLEYELLRG----------------S
pom152_ustilago|UM03963_1           GDRADFA--------AQVSGVAPLELEYRRIFDPLPFAGSSGRPKDHSRQ
pom152_spombe|SPBC29A10_07          GDTDNAE--------LKVTGVAPLQVTYRNWDG--------KHFNTHIID
pom152_gibberella                   QELSNLS--------LDVYGTPPLKIQYSRTING--------KDHSFHFQ
pom152_neuroC                       GELSDLS--------LLVDGTPPLKVIYSRTING--------KDHSFNIQ
pom152_magnaG                       KDLSDLV--------LNVDGTPPLKIVYSRRINGN-------KEHSFHFP
aspergi_pom152                      GELSNLV--------LAVEGTPPLKIKYSRQVND--------HDRGFSFQ
pom152_yarrow                       GGTEQPN--------LVVTGVPPLRIKYSKEVEG--------QSSVFSVQ
pom152_debaro                       GSDISNGDFDINLPLVSSFGVGPVVLKFETRLNG--------RNYKSFNV
pom152_pichia                       NSKQDED--SLHMPLVESFGVTPMSVLISSSLNG--------KFYKEFNV
pom152_candiA                       TTLEDDS---FPLPWVEVSSTTPSSVKLNVKVNG--------KEFRMMNL
pom152_S_par                        GDSDNVS--------LEIQGVPPMKLAYSKIVNG--------QTFSYADS
pom152_Scerev                       GDSDNVS--------FEIQGVPPMKLAYSKIVNG--------QTFSYVDS
pom152_S_kud                        GDSDNVS--------LEIQGVPPMRLAYSKIVNG--------QAFSYVDS
pom152_S_bay                        GDSDNVS--------LEIQGVPPMKLAYSKIVNG--------QTFSFVDS
pom152_S_cas                        GDSDAII--------IELQGVPPMTLEYSKLIND--------QKSTFTDS
pom152_klyver                       GDNDEVS--------IQVQGAPPLKLTYTKTING--------QRYVLEDS
pom152_candiaG                      GDSDVMK--------MELHGVPPLKLSYTKEVDG--------VQYTYFDS
pom152_rhizopus_oryzae              DDEETLQ--------IDITGVPPFKVEYDRKIENG-------QETHLKLE
pom152_cryptococcus|sgtc|cn030      GDEEMVY--------FQARGVSPLRVGWEKKSKD--------KSENGFIE
                                                       .. *  :                        

pom152_Coprinopsis                  GIEGEHGHAHRAEQASGSIVQS----------------------------
pom152_laccaria_bicolor             GIETDHRRGSEDSHPDRLQEVS----------------------------
pom152_phanerochaete                GIEGEDFHTHRSNGDKWRLAGS----------------------------
pom152_malassezia                   EPRKQIQHQHTLLHHSPHMP------------------------------
pom152_ustilago|UM03963_1           DTKRKISRISPSHHTSPLLLPEAEALLSPAERLALARERTRAASRRDVAG
pom152_spombe|SPBC29A10_07          STIPDDFHPPAVVLSSNPKDIVFYKG------------------------
pom152_gibberella                   SLQPDGFSSPLLGASSS-LVS-DDQDD-----------------------
pom152_neuroC                       SLQPEGFSSPLLGASRS-LARLIEDDD-----------------------
pom152_magnaG                       NLQPDGFSSPLIGVASS-SLTLLEDED-----------------------
aspergi_pom152                      NIQPDHLRTPLLGHRSLGRLFDGREPD-----------------------
pom152_yarrow                       SVQPRHFVSPIASGDVNRYVWKSG--------------------------
pom152_debaro                       TVSDTSLHE-TQSSNNKNFNNLSWLQS-----------------------
pom152_pichia                       TIGDK-----TTSSSSK---DISWLKA-----------------------
pom152_candiA                       TIGQE-----TDHKVSR--TDFSWLKT-----------------------
pom152_S_par                        SLQPEYFESPLQSSKSKQSFTQEELND-----------------------
pom152_Scerev                       SLQPEYFESPLQSSKSKQSFTQGELND-----------------------
pom152_S_kud                        SLQPEYFESPLQSSKPKQSFTQDELND-----------------------
pom152_S_bay                        SLQPEYFESPLQSSKPRQSFTQDELND-----------------------
pom152_S_cas                        NLQPEYFHSPLQGNTKKSVFTNSEISD-----------------------
pom152_klyver                       SLQPEYFESPLLTN--SKFYSQKDVQD-----------------------
pom152_candiaG                      NLQPENFDSPLMNGQ-KAFFSDSHLNN-----------------------
pom152_rhizopus_oryzae              RVQPEGFESPLQLLHNGLLSADPSFFSSKKHN------------------
pom152_cryptococcus|sgtc|cn030      GIDDEVAPIDDLALVRRD--------------------------------
                                                                                      

pom152_Coprinopsis                  --TRHVAEPDRVQLPLT-VTLNSPGTYVYTLEEIVDGVGNVVKMGNDGNT
pom152_laccaria_bicolor             --EKGDPSSLALKIPLT-VSLDEPGTYVYALEEITDGVGNVVRSGHDLAT
pom152_phanerochaete                --GRR--APQQLSVPLT-VNLDSLGRHSYVLESVSDALGNVMHAGAHVGP
pom152_malassezia                   -------ATIALGLPLP-------GTQTVRLKRVRDACGNAAALQDAYD-
pom152_ustilago|UM03963_1           HEDFSWAVSVDVDMPLSSIELEQSGNYTYLLESVTDACGNRVAVKSNRDT
pom152_spombe|SPBC29A10_07          -IDIQWARSSEIFVPIN-TLLKAPGQWIYAVTQVTDALGNSQQFPSNDQF
pom152_gibberella                   ---ISWARARKVTVGLN-ESMTSAGEWEYSIDEVYDAFGNVVKYAELEED
pom152_neuroC                       ---VSWARAQRVPVNLN-ESMNAGGVWQYSVDEVHDAFGNVARYTGHADD
pom152_magnaG                       ---ISWARSQRVPVSLN-ESLYSGGEWQYSVDEVHDGLGNVVRYASPTDD
aspergi_pom152                      ---ITWAKSQIIEIPLN-ESLNIGGDWLYMIEEVHDGSGNVANYSMVLED
pom152_yarrow                       -ADLSWAVPHEVPIHLD-ARLSQTGKWVYTVDEVEDGLGNIINYTAIAKG
pom152_debaro                       ---HRVTRNILEQELFR-NVDIIPKLGAGKLEFQLLEVSDILENKKVYNP
pom152_pichia                       ---YQISRNTLEQEISK-DSDFFSVAGEGILKFQLIEIRDYLGNTKRYNP
pom152_candiA                       ---VRLVRNSLQEKILD-SKSTFNWGDTSILEFQLLQVKDSFGNVHRYEP
pom152_S_par                        ---MKWGRNQPVNINLD-SSITQDGKYAYKIDKIIDGLGNVVDFTSLPED
pom152_Scerev                       ---LKWGRNQPVNINLD-SSITQDGKFAYKIDKITDGLGNVVDFTSLPEE
pom152_S_kud                        ---LKWGRNQPVNINLD-SSITQDGKYAYKIDKLIDGLGNVVDFTDFPEE
pom152_S_bay                        ---LKWGRNQPVNIDLD-SSITQDGKYAYTVDKLIDGLGNVMDFTSFPED
pom152_S_cas                        ---LQWGRSHPVKIDLK-SLIKVQGQYTYKVDKLIDSLGNVMDFSALSEE
pom152_klyver                       ---LKWARSYPVDIALE-TSTKEYGEHVYSIERIVDGFGNSIDFSSLSSQ
pom152_candiaG                      ---PKWARSHPIVITLD-NTIQKSGTYKYKINKLIDGFGNEMDYSTLTDS
pom152_rhizopus_oryzae              --DYTWGTTQHVSVPLN-LKFISATNQAYHLSRLTDGAGNVIDLT-----
pom152_cryptococcus|sgtc|cn030      ------RVSKTHTVPLR-VTHNVPGTHTLSLTTVHDSLHNTYTPSG----
                                                                  :        :          

pom152_Coprinopsis                  A----------------ATTSTKQSFVVLTRPAISFS--HCSLENPKALL
pom152_laccaria_bicolor             ANQ------------SISKTRTTRSFVVLRKPAISFD--HCSSDAPTPLL
pom152_phanerochaete                TG-------------VPHRNLTTRSIDVLRRPSVSFK--HCGVGQPASLL
pom152_malassezia                   -------------------------VQVHAQAQVHFDPMQCVPGRPLKLL
pom152_ustilago|UM03963_1           PLSLTHKARKKTNRDIASASTYQQSVIAHTRRSVAFDSRQCRPGHPLPLL
pom152_spombe|SPBC29A10_07          LLRFAHG-YTEADGESHSLPENVYSVFVHQRPDIQFR--GCSIESPANLF
pom152_gibberella                   PS-------------QARVKGLKYGFKVKERPKASMN--GCDMRNPFKVA
pom152_neuroC                       LDP------------KTRPKHLVQNLFVKERPRARLE--GCDVRNPLKVA
pom152_magnaG                       PEYR-----------PKAAKTLVKTFSVRERPKVHLT--KCDIRNPLKVA
aspergi_pom152                      LDRQ-----------SVKSLAQWHHFSVHEIPKLSLS--GCNDQQFLEVA
pom152_yarrow                       KDEE-----------WRTRRQLTHEFFVHPRPQVSFR--TCSAEKRARLA
pom152_debaro                       SSKD---------------KDVWYSIELKQAPKVEIA----DPDPQEVLL
pom152_pichia                       LSDE---------------KDIRFEYELKRGPKLQIV----DLDSVTELL
pom152_candiA                       LSKD---------------KDVWYKLELRKSPSIGIY----DKEKTQELL
pom152_S_par                        LKKR---------------YDLSYDFNVHGIPRAALE----ERFDLKSPT
pom152_Scerev                       LKKR---------------YDLSYNFNVHEVPRAALE----ERFDPKSPT
pom152_S_kud                        LKKR---------------HGLSYDFNVHGIPRAALE----ERFDSKSPT
pom152_S_bay                        VKKH---------------HGLFYNFNVHGIPRVALE----ERFDSKSPT
pom152_S_cas                        LLTK---------------FEVAYKFYSHGIPKASLR----DDFDAKSPT
pom152_klyver                       VREK---------------YDLIHRFYVHDLPRVSLD----EKMNPDSSV
pom152_candiaG                      QLQE---------------YDLTYDFFVHGIASAYLS----EKFNPNKLM
pom152_rhizopus_oryzae              -------------------KSQPQSFSVHPRPTVKFE---CSQTDPVNLL
pom152_cryptococcus|sgtc|cn030      -------------------YATRQIYNVIPRPSIKFN-----CQAPYQLL
                                                                       :              

pom152_Coprinopsis                  IGS-ETSLPIRASSGDARDGPWEISMKYQP------DPEDTSKKHKPWNK
pom152_laccaria_bicolor             IGS-EATLSIKAVEADDLDAPWEVYVKYQPL--TDADSVAANKRLKPWKK
pom152_phanerochaete                IGS-ETSLTLAMKDSDALDAPWDVDVNFKPL--ADEDVSKSYKKLKPWTK
pom152_malassezia                   RTSPGLDVRVQLQQAG-PSDAWDVQVVHRPDGNATTTWKTLASAGGRSRQ
pom152_ustilago|UM03963_1           RNVNGLDLTLESSIDAEQSGDWDVKVSFQPDNTAAGKGLWARQAAKPSVM
pom152_spombe|SPBC29A10_07          PNK---ETSLSLYSSFSEYNSLEVGVDRYELG-----LDPQNITVPPLSH
pom152_gibberella                   KGR-SVRLPVDFSLIGSK-DDTSHEVTWEFSPINSLTNSGE---HGDEVS
pom152_neuroC                       RGG-SKDLPIRYELPGPVPDDTTYTISWLFSPIDTLTKSGD---HGDVVS
pom152_magnaG                       RGQ-RVSLPVVFETTGQKADERPHALTWDFSPIDTLTRNGD---PGDVVI
aspergi_pom152                      RGE-SHPLPVKFHS-----TDHGYENDGPFSLIYSFGTDGQGSVDDSART
pom152_yarrow                       GDHVSLDLKVQAEEDLVLTIKHTDEY--------------------GKSE
pom152_debaro                       VNGTKLLSFN-YQNLKEQDFPLEIDIKYIHPSDP---------LLSTNYT
pom152_pichia                       LDDKKTIKILGTESLKETDFPLSVTIVHLLNT-------------ATNIT
pom152_candiA                       VGGQKVLYFSNLENFNDDDFPIDVKVKYIGQE-------------EQNIT
pom152_S_par                        KR--SIAIVFEEIKNWISDIPYVISLTYTDAQ-------------DKSKK
pom152_Scerev                       KR--SIAIVFEEIKNWISDIPYVISLSYTDAQ-------------DKSKK
pom152_S_kud                        KR--SIAIVLEEIKSWASDIPYVISLSYVDAQ-------------DKSKK
pom152_S_bay                        KR--SIAVVLEESKNWGSDIPYVISLSYADSQ-------------DKSRK
pom152_S_cas                        KR--SIIIDFENSNDWKNDIPYEAALAFTNSQ-------------GKKEV
pom152_klyver                       RR--SLIVKLD-SGDFNKDAPFIVQLSHEDNN-------------SKVR-
pom152_candiaG                      KK--SIFLNIK--SDRLKKTEYTADLEFINER-------------GVSK-
pom152_rhizopus_oryzae              IGSKHAQLPMKLEGTAPFHLNYSYTSEQYPHS------------------
pom152_cryptococcus|sgtc|cn030      QNQTISLPLEVLVSSQQLEEPIELTYRYTSPD--------------GKSS
                                                                                      

pom152_Coprinopsis                  IIKASGDKPDASLMAGSPGEYSIVGIKGK--------VHVCKVVERPRPS
pom152_laccaria_bicolor             TLKTQGDRRELNVRASSPGEYTIAGVKGKWCSGTVLAPYTCTVVERALPS
pom152_phanerochaete                TITSPGGRKEFSLQASAPGEYSITNVKGKYCEGDVLSPDTCKVVERPVPT
pom152_malassezia                   DVWTLERGTHT-KRLDQTGLYTIEGLSSQFCAGQVGSPWTCEVVDVPLPR
pom152_ustilago|UM03963_1           QLTLPANSSRTPFTIEKPGTYRIDDIAGPFCAGEVGSSWTCEVVDVPPPT
pom152_spombe|SPBC29A10_07          KTYQISPRSSANINVKKPGIYVLSSVSSQYCSGEVLEPNTCLVVTPPEAK
pom152_gibberella                   IGGYNAKNAMDKPFVSEPGLYTLKTISSGSCKGEVKEPSSCLLLNPLEPS
pom152_neuroC                       VGTYDTKNARDRPRIAAPGLYTLKSVVAGQCEGEVQEPSSCLLLNPLEPK
pom152_magnaG                       PGSHVSKKPGDAPVVSAPGLYTLKTVSAGSCEGEVQEPASCLVLNPLEPE
aspergi_pom152                      VRQLSLKSVDQKPMIKEPGWYSLKYVSSQFCSGEILEPSSCYLHNPPEPE
pom152_yarrow                       VFNATVPRGQQSIPVSKAGIYELEAVQGKYCAGDIVESSECHVYVPPKPS
pom152_debaro                       NTYDNSQQLSRGIQCDKPGTYSVIKGRSKYCPCDIMTSKVVSVERATPPL
pom152_pichia                       KEFTKRSDLDHGIQISQPGIYQLLEAKTRYCDCELVG-QAVNITVAQPPT
pom152_candiA                       RTFETKADLRNGLTITKPGKYVLSSAKDKYCPCEADK-TPVEVELASIPS
pom152_S_par                        KMNITTDSLTKVLQADLPGLYSLEYIESKFCPGAIVGKSNVLVTMPVAPT
pom152_Scerev                       IMNVTTDSLTKVLQADLPGSYNLEYIESKFCPGEIVGKSNVLVTMPVAPT
pom152_S_kud                        DMNITTDSLTKVFQADLPGTYNLEYVESKFCSGVIVGKSNVIVTMPVAPT
pom152_S_bay                        EMNITTDSLTKVFQADLPGTYNLEYVESKFCPGVIVGKSSVLVTMPVAPN
pom152_S_cas                        LKNVSTNSLSYKFAAELPGAYHLENVNSNFCPGVVVGKTDVLVTKPIPPT
pom152_klyver                       YFEKQFNDKTLEFKVDEPGSYNLLSVKSRYCHGAVIGKSNVLITKPIPPQ
pom152_candiaG                      KFTVKTSSESKEIEVSEPGLYKILKVKSEFCPGVVSGKSNVLVTKPVAPE
pom152_rhizopus_oryzae              --VTLNRHQDHAILADEPGEYSLMSIRDHYCQGQVMLPSVCQVVQPPHPS
pom152_cryptococcus|sgtc|cn030      DKKFAVKNKREHLSVSEPGIYSLMGIEGP-CAGEVMEPSKCEVQMVPLPS
                                                     .* * :                   :     . 

pom152_Coprinopsis                  AEIEWKRIHE-CSG--DTGVSANLILR-GTPPFQVFYRVQRD-NEPTREH
pom152_laccaria_bicolor             AEIEWKRIHE-CSG--DTGVSASLILR-GTPPFQVHYRMQRD-NEPPREF
pom152_phanerochaete                AEIEWKKIHE-CSG--DTGVSASLVLH-GTPPFQVYYTQRKD-KGHIKEE
pom152_malassezia                   ASIHFESIEDPCAG--TVGVKALSDLE-GEPPFRLVYETQRAGQAPRRHE
pom152_ustilago|UM03963_1           AQINFSSIEDRCAG--PVGVKAMSVLT-GIPPFQLEYEVTKQGRHPERKI
pom152_spombe|SPBC29A10_07          VSVSFEEISDQCAG--SIGARADLELE-GTPPFTIAYRMTKD-NEASRIQ
pom152_gibberella                   LSVRSEEIPDKCAGN-SIGLRVDLDLV-GTPPFVVRYDIVTS-DGHVEKQ
pom152_neuroC                       LTLRSEEIPDTCAGN-SIGLRVDMDLI-GTPPFNVRYEVIS--NGQRSVE
pom152_magnaG                       LSVRSRDIPDKCAGN-SVGLIVNLDLV-GTPPFVVHYNEVF--SGRVEHK
aspergi_pom152                      ISVRSEKIFDKCANN-PVGLLVDLDLT-GSPPFRLRYTIET--SKGVETK
pom152_yarrow                       LSVEFTDIQDQCAG--PVGATAELAFT-GQPPFHAVYRTVRD-GQVIDTQ
pom152_debaro                       VEIVAEPVVDKCVG--MTGYKFDFEFL-GKPPFFIQYHVYQNRSDGTLRP
pom152_pichia                       VDINATPISDKCLG--TVGYTFDLDLS-GKPPFQVQYHIYTRQSNGILRP
pom152_candiA                       LDIVADPVSDRCLG--TIGYNFDFNFTEGRPPFRVQYRIYSNTS-GILKP
pom152_S_par                        MEVKSFPILDQCVG--QVGLNFELSFT-GAPPYYYNTKIYKLESG---ER
pom152_Scerev                       MEVKSFPILDQCVG--QVGLNFELSFT-GAPPYYYNTKIYKLENG---ER
pom152_S_kud                        MEVKSFPILDQCVG--QVGLNFELSFT-GAPPYYYNTKIYKLENG---ER
pom152_S_bay                        MEVKSSPILDQCVG--QVGLNFELSFT-GAPPYYYNTKIYKLENG---ER
pom152_S_cas                        LEVKSSPIIDQCVG--QVGLNFALNFN-GVPPYYYVAKIYKIDSENKKEK
pom152_klyver                       LSVRSTPILDQCVG--QVGLNFDLTFT-GVPPFYYKTKIYKTEQG---ER
pom152_candiaG                      LNVVSKPILDECVG--QVGLNFDLSFT-GVPPFTVPVKIYRIENN---NR
pom152_rhizopus_oryzae              VKVTSTPIASECAGDSEVGMKFVAELT-GTPPYTLVYSIFKVDKHSKKRR
pom152_cryptococcus|sgtc|cn030      MDMSVETLHECAMD---VGATASFDFT-GSPPFKLDYTEQRKGGRAKILS
                                      :    : . . .    *      :  * **:                 

pom152_Coprinopsis                  SKTFSSS----------RGELTLQPERSGHYIFTFVSLSDANYRKVELRG
pom152_laccaria_bicolor             SKQFTNS----------RGELTLQPERSGHYTFTFVHLSDANYRKVELHG
pom152_phanerochaete                SRTFSSS----------RGELTIQPEESGHYTFTFTHLSDQNYRKVELKG
pom152_malassezia                   RVVRDQT----------RDELEFWPNMEGLVTYRFLELNDANYQHVPLDG
pom152_ustilago|UM03963_1           RTIFDQT----------RDELDFRPDVDGAVTYKFVKLHDSNYRGIPLDG
pom152_spombe|SPBC29A10_07          YVTTDRT----------RYQLNFTPKKAGKYRYIILGIQDANYGYRELSG
pom152_gibberella                   SHRVPGL----------RSQLELVPKMAGRHKYIFKSVDDAVYENQPLTG
pom152_neuroC                       RIKVNGL----------RFQQEFIPRIAGHHKYVFTHIGDSIYEPQKLSG
pom152_magnaG                       VVRISGT----------RHEMELTPQEEGTHKYTFTNVDDALYKQVPLTG
aspergi_pom152                      HQIIDGL----------RAQLDFTPLEAGHYRYRFLDISDSVYGPRPLEN
pom152_yarrow                       KITTHRL----------RHQLKFKPQSAGTYTYEIVSFSDAIYKQP--QD
pom152_debaro                       VYNERGRSNRLLKTFDKDYKFEYRPPKEGNYVIMFDSLKDFNYHKEPILL
pom152_pichia                       VHSSNGKSSRLIRTLEKRHSFTFRPPAEGNYVVVFNNLKDLNYNQRPVVL
pom152_candiA                       VYSDTGKLNRELKSFEKSHSFKFKPPNEGSYTIMFTNLKDANYFKDPIAL
pom152_S_par                        KLYDAKR----YTSEGTRNHFSYSPPKEGNYEIVFDTVSNKLFTEPIRLE
pom152_Scerev                       KLYDAKR----YTSEGTRNRFSYSPPKEGNYEIVFDTVSNKLFTEPIKLE
pom152_S_kud                        KLYDAKR----YTSEGTRNHFSYSPSKEGNYEIVFDNVSNKLFTEPIKLE
pom152_S_bay                        KLYDAKR----YTSEGTRNHFSYSPSKEGNYEIVFDNVSNKLFTEPIKLG
pom152_S_cas                        KLYDTKR----FTSNGARNQYNFNPTSEGDYEIVFDQLSNNLFREPISLQ
pom152_klyver                       KLYDTKK----FSSQGTRNQFTYSPTSEGSYEIVFTELSNELFTSPISLD
pom152_candiaG                      VIHDTKY----IKSESSRKHFSYGPKHEGTYEIVFESISNNIFSEAIPLQ
pom152_rhizopus_oryzae              VDRRVEKVD------RSRHIFSYLPESSGEYIYEISALSDKFYKDHSTGI
pom152_cryptococcus|sgtc|cn030      QMFQSHY-----------GSIVLRPEQEGIYTYTFTALSDGKYKKVAVDK
                                                            *   *     :  . :  :       

pom152_Coprinopsis                  P--SIEQIIHPLASADFADSHISGKTKRSINSCSGQSVDVAVDLKG-TGP
pom152_laccaria_bicolor             P--SIDQLIHPLASADFSDVHGVGRSKKLISSCDGDAVDIHVNLKG-TGP
pom152_phanerochaete                P--SIDQIVHPPASADFAHNVAGMRGRKKISSCSGNVVDVDVDLKG-TGP
pom152_malassezia                   P--SFTQIAHPLASASFVG--ANSDQDAVVSSCGEPTVQADVAFSG-TGP
pom152_ustilago|UM03963_1           P--SFTQVFHPLSTAEFTAPIRMHDDRAVMQSCSGKQAEADVRFSG-AGP
pom152_spombe|SPBC29A10_07          SSFYKDQTVFPLADASFEERRNGDLSTVVKTSCIGDTMSLPVLLTG-SAP
pom152_gibberella                   DDKVLEQVVKPAASAKIS------SSSGVVNACLDSEVELDVILYG-EAP
pom152_neuroC                       PEYILEQDVKPAASASII------HSTGNMAACLNDDVSVDVQLQG-DAP
pom152_magnaG                       SGYTLEQDVKPAAFAEISRR----YDNKPLSACLEQQVDIDVVFSGGEPP
aspergi_pom152                      KVAVLEQDVKPPASANFVG------TPEVRKACFGEPISVDVAFHG-EAP
pom152_yarrow                       TSFTKKQTIRVLAGALFDKS-----IARQRFVCSGESVDLPVTLRG-VPP
pom152_debaro                       DEKKHTYLTYFNQRSKASFFETKGEILKTFSACMGESVTVPLSLKG-NAP
pom152_pichia                       DELRFTYLTYFKKPSRVSFFAGN-AQQKTINTCFGERAKIPLYFEG-NGP
pom152_candiA                       DENKYSYSTYFRQLSQVGFQVHQ----RTIHTCYGHTTKVPIFFNG-NGP
pom152_S_par                        PVKDYTFKTSMRVKPSASLKLHH-----DLELCLGDHSSVPVALKG-QGP
pom152_Scerev                       PVKEYTFKTSMRVKPSASLKLHH-----DLKLCLGDHSSVPVALKG-QGP
pom152_S_kud                        PVRDYTFKTSMRVKPSAALKLHH-----DLKLCLGDHSSVPVALKG-QGP
pom152_S_bay                        PVKDYTFKTSMRVKPSATLKLHH-----DLKLCLGDYSNVPVALKG-QGP
pom152_S_cas                        PSEDYTFRTSMRVKPSASVKLRN-----QIELCLGDQTDIPIVFKG-EAP
pom152_klyver                       -SKEYTFKTSMRVKPSAKISGKL-----ETKLCLGGKTKVPIKFSG-EPP
pom152_candiaG                      PGKDYTFQTSMRVKPGARISKNK-----NIELCLGHKNNVAVELRG-EPP
pom152_rhizopus_oryzae              KP--IHQIVHPQPDAKFSGRRQS----HSTHTCLGDDVSIDVDLNG-DGP
pom152_cryptococcus|sgtc|cn030      E--PIQQTVHPLANVEIVGNSRR----RTLYSCSGDVVDIDIDARG-IAP
                                                                    *        :   *   *

pom152_Coprinopsis                  WNLEVQVIGPQSSE----TLRFDGLQTSRAPISVPVPQSIVR-NGGQFEI
pom152_laccaria_bicolor             WNLDLQIIGPHSSE----TVLVTGIEKPREIISVSIPEAVRK-SGGTFEV
pom152_phanerochaete                WNLDVQVVGPKGSE----IIHVPKITTSRKRIQVPIPPVIDR-DGGTFEI
pom152_malassezia                   YSLEYSTRGGAGGEP--VYWHVDNIEEARTTLNLTLPP---N-HQGRATV
pom152_ustilago|UM03963_1           WDLTYAVR--AGDSV--ETKVVQGITQSPHKLKIDIPKSVAA-SGGLVTV
pom152_spombe|SPBC29A10_07          WTLEYEIFRNNKRE----ESHVVESKDPRYILEVPMLV-----HGSQYTI
pom152_gibberella                   FNLEWEIVHDGKRK----SERVTGVQESSFRIKTNTLR-----KGGEYIL
pom152_neuroC                       FTLEWEIIHDGKRK----QYKVKDIQTNKYQIKTGSLA-----KGGEYTL
pom152_magnaG                       YTLEYEIAHEGKRT----PYKVAGIQSREQTLRTPALS-----KGGEYTL
aspergi_pom152                      WTLQYELVHNGKKT----R-HVLESETARSTIITDNLV-----SGGGYNL
pom152_yarrow                       FTLEYEIVHGSSRR---VPHTIKDIKDQKHVISTSGLS-----QGGQYTI
pom152_debaro                       FSFNYDILNIDTGEKLIETSKLLNVSDSTFNIVTPSLK-----SGGNFEI
pom152_pichia                       FTFNYDFVDVRTGQKLVNTVTIEDILS--YEIEVPESI-----KGGKYEI
pom152_candiA                       FSFEYDFLDVNSRKKLVDTVRVSNVEN--YAIDTPKEL-----IGKTYDL
pom152_S_par                        FTLTYDIIETFSSK--RKTFEIKDIKTNEYVIKTPVFS-----TGGDYII
pom152_Scerev                       FTLTYDIIETFSSK--RKTFEIKEIKTNEYVIKTPVFT-----TGGDYIL
pom152_S_kud                        FTLTYDIIETFSSK--RNTFEVEDIKINEYVIKTPDFT-----TGGDYIL
pom152_S_bay                        FALTYEIIETFSSR--RKTFEIEDIKTNEYVIKTPDFT-----TGGDYIL
pom152_S_cas                        FTLSYDILETSSNR--KTEFKLDNIMSNEYKIKTSSFN-----VGGDYIL
pom152_klyver                       FTLNYDLVETSSNK--RTSFNKENIQSFSYEIETPNFN-----IGGDHIL
pom152_candiaG                      FELSYDIVETSSNK--RSSYSKKDLNTNIHDIELPPFK-----LGGEYIL
pom152_rhizopus_oryzae              FELSWTIGDQLYTD---------VVTDNKYTIHLPPFD-----QPGHFVV
pom152_cryptococcus|sgtc|cn030      LKLTYLTSYSTHSSN---TTLPLSLGRSRLSVPVPSTLSSTSGASGKLNI
                                      :                            :                 :

pom152_Coprinopsis                  VLLSVEDAYKCKRSLSAPGIVVNVKRTRPTARFYGTDEE--RYVSITEND
pom152_laccaria_bicolor             DLVSVEDAYKCRRSISVPGVVVNVKRVRPTARFYGSTQE--RHTTITEGE
pom152_phanerochaete                DLASVEDAYGCKRSISVPGVVVNVRRVKPTAKFYGPGNK--RQVTILEGE
pom152_malassezia                   SLLRLRDGKGCERRLATRDLRVDVRRPNAAVGFAR------QHAVVQEHT
pom152_ustilago|UM03963_1           SLVKIRDARGCEKSLATRDLNVEVRRVQPSVGFLPTKAEKSRHLEVLAGK
pom152_spombe|SPBC29A10_07          TLVSVKDSNGCKRSLNTADTVIKVRRQRPTATFYSSDNT--YTLKSVEGA
pom152_gibberella                   ALSSVQDKRGCKTFLQD-QVKIAVRRQQPRAAFGFVEHKQKIMAVED--T
pom152_neuroC                       ALTSVQDKRACRNFVQD-EVKVSVRRQNPRAAFGLIDAKRRTMAVEG--S
pom152_magnaG                       ALTSVMDKRGCKNSLQN-EMKINVRRQRPRASFGVIEGRRKALNIESPDA
aspergi_pom152                      VLTSVKDRSKCKRNLNE-ILKVDARSKPPHVSFGLVEKSRKYSALQG--S
pom152_yarrow                       SLVAVTDSHGCRSLLDEQDIRVEVRRQRPSAGFLPISGD--YDVAVPQGS
pom152_debaro                       VLSEAKDGLSCP-IDFDKRESIKIKARSDVPEISIDTDSSYKSVKIIEGD
pom152_pichia                       KLSNITDKAGCN-AILDERERIIINSRTDIPEVQINNEVSH--FQIVEGD
pom152_candiA                       KLSNAKDRFGCDAIIVDANSPVRVVSRSDIPEVEFSRAGQK--LQVVEGS
pom152_S_par                        SLVSIKDSTGCIVGLSQPD--AKIQVRRDIPSVAFNFFEPVKEAKIKHGS
pom152_Scerev                       SLVSIKDSTGCVVGLSQPD--AKIQVRRDIPSAAFNFFEPIKEAKIKHGS
pom152_S_kud                        SLVSIKDSSGCLVGLSQPD--ARIKVRRDIPSATFNFFEPVKEVKIKHGS
pom152_S_bay                        SLVSIKDSSGCLVGLSQPD--ARIKVRRDIPSATFNFFESVKESRIKHGS
pom152_S_cas                        SLVSVKDASGCSVGLSEPD--ARIKVRRDIPSASFNLFENVNEVEIKQGS
pom152_klyver                       SLVSVKDSSGCLVGLSGTD--ARITVRRDIPSASFAVSESSSQVSIKEAS
pom152_candiaG                      SLVSVKDAKGCVVSLSEAD--AKINVRRDIPTVAFASTDREQNIFIKEGG
pom152_rhizopus_oryzae              SLSKIKDANFCVKDLEARDYTVNVRRDRPTASFYTYDAS-DKVIEVTEGS
pom152_cryptococcus|sgtc|cn030      ALLAIEDGNGCIRKLTNPGVEVDIKREKPTGRMAKTG-----KAVVTQGE
                                     *    *   *                                       

pom152_Coprinopsis                  EGKLPLRLTG-SGPWSVVYRRTDTPS----RNITARLLNPNDHITVRHPG
pom152_laccaria_bicolor             RASLPLRLTG-DGPWRMKYRRIGADD----KVMTLRLNSPNDYLHVTEKG
pom152_phanerochaete                KATLPLRLTG-DGPWRLKYRRAEAPH----QVFTATLSTPNDELRVTEKG
pom152_malassezia                   YADLPLRLKG-TPPWFISYTLDHGR-----ENGTATLHDANEALRVSEPG
pom152_ustilago|UM03963_1           ASRLPVRLSG-QGPWHVDYSWKADESA-DEVDLSASLKSVDAELLAEHPG
pom152_spombe|SPBC29A10_07          LMKIPLRLAG-EKPWYVEYSHTSGLN--KVSHHKEVLNDPNSYLTVRKSG
pom152_gibberella                   HLRLPLRLEG-EPPFEITYRNLAGNGE----VLTKRANNANDNLLVKSQG
pom152_neuroC                       TVKLPLRLTG-EGPWKVFYSNVNDTSRNAPRVLEKTIKHDNDFLDVRTKG
pom152_magnaG                       KHKLPVRLTG-VGPWKVTYKNFDQPGS---PLIHQTVQNSNGVVTARDPG
aspergi_pom152                      KVDIPIRLSG-ERPWTLQYKNLDADAS----ISTKTFWHENSFLTVSQEG
pom152_yarrow                       PVKLPVTLNG-DGPWNLEYEYIEGEKR---ERHRVQVGDANGFFTVSRPG
pom152_debaro                       SYKIPLSLKSSIGSASSDVLEYIVSDLHNASNSQMRTLRNSKSLLVKEEG
pom152_pichia                       SVEIPIKIKSSVGRTNNDKIEYDFIDLFDKTKRTRRSLQGNRPLRVNAAG
pom152_candiA                       YVDIPLSIKSKIAVNGNDKIEVKYLGPTSKEPTIRRAQLVGSSIRLSDEG
pom152_S_par                        VTEIPLKLSG-EGPFTVKFKHMDYDGKILKESENKFQNSYKPALKVSKEG
pom152_Scerev                       VTEIPLKLSG-EGPFTVKFKHMDYDGNIVKEFENKFQNSYKPALKVSKEG
pom152_S_kud                        VTEIPLKLSG-EGPFAVKFKHMDYNGKVLKEFENKFQNSYKPALRVTREG
pom152_S_bay                        VTEIPLKLSG-EGPFTVKFRHMDYDGNALEEFENKFQNSYKPALKVTKEG
pom152_S_cas                        TAEIPIKLAG-EGPFLLSYEHLDFDGNFIGKHETSFPSNYKPVLQVRKEG
pom152_klyver                       FAELPLKLSG-EGPFRITYSHLDNKGDVLETEEVTFSSNYKPALKVMKEG
pom152_candiaG                      TAKVPIKLGG-IAPFKINYEQIDHEGNTIKTFKEMFSSNSDFALSIQEAG
pom152_rhizopus_oryzae              FAHLPLRLTG-DGPWSVTYRNVEQGDQ---SKTTKTFKDPNAQITVKNTG
pom152_cryptococcus|sgtc|cn030      IVKVPLRLTG-EAPWDVTYSSDGKE-------FTLKVRDPNSELSLKDKG
                                       :*: : .                                 .     *

pom152_Coprinopsis                  TYELLSVNDSQCPGTIASEASTYRVDIIPRP----TAKLSPETPATFNTH
pom152_laccaria_bicolor             VYEIIDIVDSQCSGSTATDATTYTVDWLPRP----VAKLSPAVDATYDVH
pom152_phanerochaete                LYELLEVWDSQCPGEINADAANYAVDWVPRP----IARLSPEVQATYEPY
pom152_malassezia                   SYTITGVRDAHCAGSVLPQQETAEVVMRPRP----HAFFVDTTQP-NGLK
pom152_ustilago|UM03963_1           LYTIKHIRDRYCPGIVLQGQDEFRVTVRPQP----HVQFASDAG--VPAR
pom152_spombe|SPBC29A10_07          TYTLLSVSDSSCPGTIQNVEQKYQVEWLPRP----FLSIP-SLESSVKGK
pom152_gibberella                   TYELVEVRDVQCPGSVVPAAARFEVGWFPRP----EISVVESPSIKSDG-
pom152_neuroC                       IFQITDVWDRQCHGIVDPKASSFEVDWFPRP----ELAIVQSAHVQPDGT
pom152_magnaG                       TYELVEVSDSQCPGAVDPKASTFEVSWLPRP----ELSLVQSDSVSQAG-
aspergi_pom152                      RYELLGVTDSSCPGSVDDAAKVFEISWIPRP----QITAVDNTPVGPDG-
pom152_yarrow                       HYRLVSVRDAHCPGEIT-HDAIFSLTWIARP----AVKIVKAGN--TEAK
pom152_debaro                       TYLLSSFTNGGCVGK-IGTQKAVSVSYYNRPNLTLITEDQQVLKQHLEEN
pom152_pichia                       EYSLANFENGGCSGKVIGQDKKITVSYYDRP--RLVVSSPKEMKQHKDDS
pom152_candiA                       TYWLHSFESNGCAGRIGKADQFVTIGYYAKP--SLAISASNEMLQHTDDS
pom152_S_par                        LYQLIDIRDSSCQGKVIDQNSVYKVSFLEKP--NFAIQDNHHITRLTKNS
pom152_Scerev                       LYQLVDIRDSSCQGNVIYRNSLYKVSFLEKP--KFAIQDNHHITKVTENL
pom152_S_kud                        LYQLVDMRDSSCQGKITNENSVYNVSFLERP--SFAVQNNHHVNRLTSNL
pom152_S_bay                        LYQLVDIRDSSCQGKVTNENSTFKVSFLDKP--SFAIQDNHRITRLTDNL
pom152_S_cas                        LYKLTGMKDSSCKGSIQSDDSYFKVTFLGKP--SFVVQENNKVSKLSKFT
pom152_klyver                       LYKLASIRDQSCVGKIVDPNHTFQVSYLKKP--TYSLIEHNRISKLDDFN
pom152_candiaG                      LYKLTGVKDKTCEGKVEDKLASVAVKYLDKP--SFVVQANKRTQKMDALT
pom152_rhizopus_oryzae              HYELLHVEDAVCRGDIAGPR--YEVKWIDKP----AITIPEGEAEQISAS
pom152_cryptococcus|sgtc|cn030      VYRLVKVKDSHCPGTVLSGDSSFEIDFKPHP--VVSLQASGLISHVVTGS
                                     : :  . .  * *          :    :*                   

pom152_Coprinopsis                  NGRYTLRTVCEGVSDHVDLELTGRPPFQIMYNIGQPNGQGGID-------
pom152_laccaria_bicolor             NGSFILRPICEGLNDHVDLELSGRPPFQIMYNVAQGHELGGTQ-------
pom152_phanerochaete                NGSHILPP-------HADKHYSGRPPFQIMYNVARDDASGGTK-------
pom152_malassezia                   SGVVSLPPVCVSTPYTATIALQGQPPVEVKYQQTTLADSGTT--------
pom152_ustilago|UM03963_1           NGSLVRAPVCRGQPDSVDIVMTGQFPLDVEYDHIAPSWSASNEPEAAAPL
pom152_spombe|SPBC29A10_07          TRYYEQNAVCAGDSSAFEVQLSGSGPFLLKHDKILVDEKSKTYP------
pom152_gibberella                   -NTFVKQDICEGDIDGFEVNLKGSPPYHVQYDVTHKPVKGSKA-------
pom152_neuroC                       -NSFVVSDVCEGDVSGFQVALKGTPPFHVEYQIRHQPASGPAS-------
pom152_magnaG                       -DLFVKKDVCEGDIDGFEISLKGSPPYHVKYQIHHKPTSGPAS-------
aspergi_pom152                      --LVAKNDICQGQGDSLELRLTGNPPYTIQCEQQRKGSRGSTA-------
pom152_yarrow                       DGVLSRAPICEGDQDSVEIALEGSPPFTVLYRVTGPGGKTKDH-------
pom152_debaro                       DLFVHLKPLCQNCGNKIRLNLEGVKPFVIDYDITLPTGKVESR-------
pom152_pichia                       --ALHLQPICQDCKNQVQITLEGTVPFVVDYEIRYPNGRVETR-------
pom152_candiA                       --TIHLKPVCNGCSNEITLKLTGEAPFVVDYEINLPSGKMETH-------
pom152_S_par                        ---FSKEQVCQGMEGTVDLALFGSPPFILEYDLMAPNGHIFTK-------
pom152_Scerev                       ---FSKEEVCQGMEGTVDLALFGSPPFILEYDLMAPNGHISTK-------
pom152_S_kud                        ---FAKEDVCQGMEGTVDLALFGSPPFVLEYDLMAPNGHISTK-------
pom152_S_bay                        ---FTKEEVCQGMEGTVDLALFGSPPFILEYDLMAPNGHIFTK-------
pom152_S_cas                        ---FQKEEVCQDTETVVDLALSGSPPFILKYDILSPSGELFTN-------
pom152_klyver                       ---YIKNDVCQGFEETIDMSLNGIPPFLIEYDMISPLGELISS-------
pom152_candiaG                      ---FKNDDVCELEEASVDLSLIGSPPFILKYDLITPAGKKSQE-------
pom152_rhizopus_oryzae              --IYERAPVCQGDHDAIDIVFSGRGPFYCSYDEYYQMPNKRKFEHLG---
pom152_cryptococcus|sgtc|cn030      GNVYQHRGLCAGQEDQAALKFAGQAPFELGYR--HTSGGRTSR-------
                                                          *  *                        

pom152_Coprinopsis                  -----------MIEQPTINSIQPRTRFQLLTSTPGRMLYGVKQIGDSVYP
pom152_laccaria_bicolor             -----------LMDQPTFNSLQPRTRFQLHTSSPGRMYYEVKQIGDSAYP
pom152_phanerochaete                -----------ILDQPTFSSIQPRTRFQLHTDEAARIYYEVKQIGDAAYP
pom152_malassezia                   -----------LTRGNTLSSSEPNASVPLKTNVPGWFSYNIVSISDAFYP
pom152_ustilago|UM03963_1           ASAAHEVALHGKRRKTAFTSALSTTNLELSTALPGWHTYIIDSVGDAVYA
pom152_spombe|SPBC29A10_07          ------------KQKSELSTVQNTVLVKADTAVPGVYHYEFTKLSDSLYS
pom152_gibberella                   ------------FTRKDFDAPLAKAAISMDTTKAGDYTYKFSALADNLY-
pom152_neuroC                       ------------ISRKDFEAALGKASVPADTSRAGQYTYTFNSLSDNLY-
pom152_magnaG                       ------------STRKEFDAALSKSAISMLTAKPGLYTYTFTDLADSLYD
aspergi_pom152                      ------------VRIRSLKTALHSLSMELETSEPGDYTYRFKEVGDNLY-
pom152_yarrow                       ----------------EIQVATPFANVRVETNAPGEYEYFFMGVLDSNYY
pom152_debaro                       ----------------SMTVNDHNITINLPTKYSGKYEHRFKGIYDKLYT
pom152_pichia                       ----------------SMNVASRQLMIDLPTAHSGRYEYAFKGIYDNLYT
pom152_candiA                       ----------------SMNIDTHDITIKLPTRSNGRFEHQFKRVYDRLYT
pom152_S_par                        ----------------KIQVATKYASLKLPNQIPGEYITTIKAIFDGNYG
pom152_Scerev                       ----------------KIQVATKYASLKLPNQIPGEYITTIKAIFDGNYG
pom152_S_kud                        ----------------KIQVATKYASLKLPNQIPGEYITTIKAIYDDNYG
pom152_S_bay                        ----------------KIQVTTKYASLKLPNQVPGEYITTIKAIYDGNYG
pom152_S_cas                        ----------------KIQVATKYATLKFPNMEPGEYIATIKGLYDANYN
pom152_klyver                       ----------------SVQVATKYASIKFPNEVVGEYVIKIKNVYDSNYG
pom152_candiaG                      ----------------EIQVATKYVSLKFPSSEAGVYTMIIKSLSDSNYD
pom152_rhizopus_oryzae              --------------TEEITTGIQRVHLPLKTNTGGRYRYVFKTLADQRYS
pom152_cryptococcus|sgtc|cn030      ----------------HVLKSAQEIGILHLSTEPGSHRYDFLSLADGNYP
                                                     .        .   .   .     .  : *  * 

pom152_Coprinopsis                  LEKNAD---------QPPGLIFEQQVAMRPSAHFKN----RNRMTYCLH-
pom152_laccaria_bicolor             LAKHANAI-----IPRSQRLLFEQQVSMRPSAHFKN----RNRMTYCLY-
pom152_phanerochaete                LSKHKEAI-----IPRSQRLVFEQQVLTRPSARFKN----QNRVTYCMG-
pom152_malassezia                   HT------------AAAAPALLEYRVWPRPDAKFVHDEPQ--RITACVG-
pom152_ustilago|UM03963_1           PSRLQG-------FSMESPRRLEQMVLALPGASFVGVSSKNRRPSLCVG-
pom152_spombe|SPBC29A10_07          DSDAVTIV-----NNQSYQAVVLQRVNSLPKASFMN---VEKLYTFCIN-
pom152_gibberella                   NSDKNF-----------HPLTLTQRVNAKPSAGFTK---PGQSLKYCMEE
pom152_neuroC                       INDRTF-----------KPVTVKQKVNQKPTAAFAK---PGQTFKYCKTD
pom152_magnaG                       LSKKQF-----------TPVVLQQRVNAKPTATFDK---PGQVFKFCMSE
aspergi_pom152                      NNDPRG-----------NQVVVTQKVNPLPSARFDA---PGRIYGFCRED
pom152_yarrow                       DRKWLADVGAG-DDVAFSDSRLRQLVKARPTAKFVD---KGRVYRACQG-
pom152_debaro                       REKVSRIPKKNE-----VLPCVRYDINPSPKANFRKD-QFLQICETSLRR
pom152_pichia                       KEKVRNFHQK--------LPRVFYDVNPLPSLEFDQELQISQLCENRVRP
pom152_candiA                       KTRGKPTSLH--------VPKVIYDINPLPTAQFLPDDHFTQVCENKLSE
pom152_S_par                        ESDVHFREHQ-------SELVIKQTVHPIPDVAFADGGKTLRACAANVDQ
pom152_Scerev                       ESDIHFREHQ-------SELIIKQTVHPIPDVAFADGGKTLRACAANVDQ
pom152_S_kud                        ETDTHSEEYQ-------SELVIKQTVHPIPDVVFADGGKTMRACAANVGQ
pom152_S_bay                        ETDRHFEEYL-------PELVIKQTVHPIPDVTFADGGKTLRACAANVDQ
pom152_S_cas                        EEDMKTTNYLG------LDVIVKQYVHALPQVLFNEQGKMYRACSTNTDD
pom152_klyver                       KADLQKLAYKP------SQLSIRQNVNSLPEIEFLEKGSTYRTCSANIEQ
pom152_candiaG                      ETSLQNIAHKS------VTVAVRQSVNPAPMIELLDSGKIIRTCFTNLEQ
pom152_rhizopus_oryzae              DPFKLH------------DMEVQQTVHANPTVQFSTR-TLRQHYEMCVGD
pom152_cryptococcus|sgtc|cn030      KTDVS--------------ITLEHEVFGRPSASFVK----HSSRALCLDS
                                                         .   :   *   :                

pom152_Coprinopsis                  ---DTFVPLDKSSSDGVVVLEGQPPFMLTLTVRNVAAS----QTQKLLVE
pom152_laccaria_bicolor             ---DAFVPLDSTSADGIILLEGAPPFTVTLSIKNLAAS----QIKTERVV
pom152_phanerochaete                ---DALTPHDLHNGDGSIQLSGTPPFRVQLSIKNLAAS----DIYHETVI
pom152_malassezia                   ---GTWE--RRP----ILHLFGTPPFQVDMVLRPVHIEGQAAPTRFAQTV
pom152_ustilago|UM03963_1           ---DGLD--RLSSSPLTLKLQGKAPFTVMFEVAPVSSTYGEDTYKFTRSG
pom152_spombe|SPBC29A10_07          ---TDVT--QSNAQLIAIQLQGASPFSLVIGIKNELTG---SVSKYTLND
pom152_gibberella                   QEH---------EDRIPIKLTGEAPFYVEVEIKHQAGS---PAETYRIPS
pom152_neuroC                       QGE---------SESIPITLNGVPPFNLEFEIRHQSSP---IPEVYRTPA
pom152_magnaG                       QDY---------EEKIPVTLTGVAPFFLELEIKHHSNG---VPQVHRIPS
aspergi_pom152                      DSG---------DELIPLTMEGVPPFFLEISIKHYAKA---KPEIVSIPN
pom152_yarrow                       --------IADSADGIPIKLTGEAPFSLTVSIRVDSSG------HTEKVT
pom152_debaro                       D--------EPLPKIPISFV-GEYPFRIDASLRHEATG---MSETFTFEN
pom152_pichia                       G--------KPLVKIPIQLS-GSFPFKINATLTHAATG---LKETLIFSK
pom152_candiA                       D--------SVIAHVPIQFS-GAYPFDVLLTLTNEKIG---KMHDIRYRN
pom152_S_par                        I--------SFLEPINLKFLQGESPFSITFSVYHESTS---RTDQYTIDN
pom152_Scerev                       I--------SFLEPINLKFLQGESPFSITFSVYHESTS---RTDQYTIDN
pom152_S_kud                        I--------SFLEPINLKFLQGESPFSVTFSVYHESTS---RTDQYTIDS
pom152_S_bay                        I--------SFSEPINLKFLQGKSPFSVTFSVYHESTS---RTDQYTIEK
pom152_S_cas                        I--------ALLEPIGLNFPRGQGPFSLTFSIYHESTS---RADQVTLDE
pom152_klyver                       S--------KLMQDIKLKVPHGSAPFSVSFSIYHESSS---KTDSFTMHN
pom152_candiaG                      A--------DLMEPFKLKINRGKAPFVVTVNVYHESTS---RVDQFVIND
pom152_rhizopus_oryzae              N------LMFEDTQPLEVELTGQAPFTVELGIRHQSELN---GRVITLSD
pom152_cryptococcus|sgtc|cn030      T----------LETDAKILLKGQGPWILSLSVRKPAST---SITTHSVTT
                                                         *  *: :   :                  

pom152_Coprinopsis                  VPS------NVWKLDLP--TYEFASVGPHRVTIDSVSDSSNCAQSELDPL
pom152_laccaria_bicolor             VSS------NAWKIDLP--SYSFMAVGAHIVTIESVTDASNCAQSTSDPL
pom152_phanerochaete                LDE------HTWKLNVP--AYTFKSIGPHVVTIESVQDASGCAQAAPDPM
pom152_malassezia                   HES------TWHVMPPT----VMSVPGTWELRVERVQDAHCVNEAATA--
pom152_ustilago|UM03963_1           IQS------HEYKLDLKTDEFAFSSKGFWTIRVVEVTDANQCQAAKMAES
pom152_spombe|SPBC29A10_07          IHE------SVYKFAFP---QEQLTLGKHVVRLLQVRDANGCAASITKTQ
pom152_gibberella                   IDS------NSYGIRIP---RQHLRLGAQQVRIRTVRDARGCQRKYEHG-
pom152_neuroC                       INS------NSYEIQIP---RHQLRLGTQTIRIRSVRDGSGCHSISDYTS
pom152_magnaG                       VNS------NKFGVQLP---RELLRLGPQQVRIREVRDARGCQFRSEIG-
aspergi_pom152                      IKS------NRHNLPIP---RRHLDLGQHVVSIHKVRDARGCEKTYHTD-
pom152_yarrow                       YNN------VGADFELKSQLYSRLGLGKHTVQIYQVVDARGCRQSNFGAD
pom152_debaro                       IMEPELKLNEAKINGKDSLLFETMNVGEHTLTINELTDANGCT-EKEFSQ
pom152_pichia                       VTE-----NSIVVNGN-----KSIKVGEHILTINEVTDGNGCS-KKDFLP
pom152_candiA                       VED-----NYITLKTLN-----FLGLGDYSLKFAKVSDANGCT-THQFKT
pom152_S_par                        IDS---------ENFSFEKLYEGMKLGNHAISIDSVADANGCVNNLISGP
pom152_Scerev                       IDS---------ENFSFEKLYEGMKLGNHAITIDSVVDANGCVNSLISGP
pom152_S_kud                        IDS---------ENFSFEKLYEGMKLGNHAIIIDSVVDANGCMSNVISGP
pom152_S_bay                        IDS---------ENFLFEKLYEGMKLGNHAISIDSVVDANGCINNVIAGP
pom152_S_cas                        VTE---------SNFPFQKLYENLKLGNHQVVLEKVVDSNGCVNDLIGAE
pom152_klyver                       ITA---------ANFDYKRLYDGLSLGNHLVSIDSVTDANGCINDLSSS-
pom152_candiaG                      VDG---------EYLSASEIYKDLKMGNHEIRIVKVVDANGCVNENMLSS
pom152_rhizopus_oryzae              IMT------NRHKIRLP---EELTSAGDYHLQLLRVKDANGCGAVVSESE
pom152_cryptococcus|sgtc|cn030      ANP-------EWTVSLP---QVLEDIGRYEVTIIKVEDVSGCEWVSGETD
                                                              *   : .  : *            

pom152_Coprinopsis                  LS---------SIWVDVAETASIIPFENR-PDVCVGEITQFQLEGIPPWT
pom152_laccaria_bicolor             YS---------SIWVDVAETAAIIPFERR-EDICVGGISQFQLEGIPPWT
pom152_phanerochaete                SR---------SIWLDVAETAAIVPFDRK-EHYCVGDVSRFQLEGTPPWT
pom152_malassezia                   -----------SVLVDVVESAGVVPVTNR-MHYCVGERMDFVLQGMSPWT
pom152_ustilago|UM03963_1           KRAGQ---DDKSVLIEVAETADIASVSTR-QDYCIGEKVEFLLQGSPPWT
pom152_spombe|SPBC29A10_07          P----------AAKVSVVEMASLAPLGSR-QYYCVGDRLSFALQGLPPFD
pom152_gibberella                   ---------GPSVQIHLYEAPSIYPLESR-RDYCVGERIAYTLSGTPPFD
pom152_neuroC                       AHRDTPDGKAHSVQIQLFEAPTIYPLETR-TDYCVGERLGYSLAGAAPFE
pom152_magnaG                       ---------GSSVQVQLYDAPAIYPLETR-TDYCV---------------
aspergi_pom152                      ---------PASVRVAVSDVPTIVPLESK-TDYCVGERLSFSLSGHSPFE
pom152_yarrow                       QR----------VTVHVADTPTITAVEER-TDFCVGERISYSLTGIPPFD
pom152_debaro                       ---------LNNYVISITEVPNIS-KMQKRPHYCVGDHILYNMSGIPPFM
pom152_pichia                       ---------SNNYIIAITEVPNIFNSYPTQQHYCVGDHIAFKLTGVSPYT
pom152_candiA                       ---------NDRYLISITEPPTIYKADPATKHYCVGDHVAYNLSGVFPIT
pom152_S_par                        ---------RKQILVSITDAPKIHILDPS-TEYCVGDYVAYQLNGVAPFM
pom152_Scerev                       ---------RNQILVSITDAPKIHILDPS-TEYCVGDYVAYQLNGVAPFM
pom152_S_kud                        ---------RNQILVSITDAPKIHILDPS-TEYCVGDYVAYQLNGVAPFM
pom152_S_bay                        ---------SNQIFVSITDAPKIHLLDPS-TEYCVGDYVAYQLNGVAPFM
pom152_S_cas                        ---------GNQVSISITDAPKMHLLEPT-AAYCVGDYVTYQLNGVAPFT
pom152_klyver                       ---------GNQISISITDVPRISLADST-MEYCVGDYVGYQLSGTPPFI
pom152_candiaG                      ---------VTTLQLSVVEAPKIHLLDST-SDYCVGDYVSYQLNGVPPYQ
pom152_rhizopus_oryzae              ---------TTHIKLNALDIATISPVEVC-NNVCVGDNLEFSLAGVAPFT
pom152_cryptococcus|sgtc|cn030      ---------ELRSVVEVVESARIVPVDEK-EDLCVGDSLDFLLQGKAPWT
                                                  :   : . :          *:               

pom152_Coprinopsis                  IGYRVNSRSYTKEVKTSPFSIAQQQPGEFTITSIAHQQQ-MCK-------
pom152_laccaria_bicolor             IGYRINGKSYTQEAKVSPFSLLQQQSGEFTVTHIAHQQK-MCK-------
pom152_phanerochaete                IGYKVNGKAYTQEARVSPFSFIQEQPGEFTITSIAHQQK-MCK-------
pom152_malassezia                   VEYTFLGRTSHVTARKAEFWRLADRPGVLSVLGAAHGSN-TCR-------
pom152_ustilago|UM03963_1           VSYDFNGESAQAAVTSAEFSRIAERRGVLEIKSVAHQQN-QCRR----DI
pom152_spombe|SPBC29A10_07          VEYEFNGVTQHATSDSHILTRLIELPGVVAMKSISDHGS-HCKS------
pom152_gibberella                   ISYDFNG-RWNAKSQTTSFRRIAEKPGDFTITSISDKAS-ECRA----A-
pom152_neuroC                       VWYTFNGEESRAKSPTTTFRRIAEHPGEFTITSVSDRAS-ECRA----P-
pom152_magnaG                       -SYTFGGQKRSANSPTTSFRRIADSPGEFSITSVSDKAS-ECRA----A-
aspergi_pom152                      VFYTFNGVARRASSQTNHFRRIAEKPGVFTITAVSDGASGKCKA----H-
pom152_yarrow                       VTYDFNGNVRESTSG-TLFRRLAAEPGNLTIKAISDTAS-SCRI----EL
pom152_debaro                       VYYRFN-DKLQKAELGHRFQRLASKAGELSIEALLDSSANQCLVNLTNS-
pom152_pichia                       VYYNFN-EKLQKAEVPFLFLRLASKPGFLTIDAVQDSSASSCLVNFTAL-
pom152_candiA                       IFYEYN-DKVRRVESYSRFERLASRPGVLNIHGLKDSGINSCAVNYTFD-
pom152_S_par                        IKYEFNGIPLKSKERSSQFVRLASEPGVISITSLQDS-SSQCIVDFTKPG
pom152_Scerev                       IKYEFNGIPLKSKERSSQFVRLASEPGIISITSLQDS-SSQCIVDFTNPK
pom152_S_kud                        IKYEFNGVPLKSKERSSQFVRLASEPGVISITSLQDS-SSQCIVDFTKPG
pom152_S_bay                        VKYDFNGVPLKSKERSSQFIRLASEPGVISINSLQDS-SSQCIVDFTKPG
pom152_S_cas                        IRYEFNGVQLRSKEHSSQFVRLASEAGTIMINSLQDS-TSLCMVNFTKSG
pom152_klyver                       IKYDFNGKQLKSKERSSQFVRYASEPGVISIFSIQDS-SSQCVVDFTNPK
pom152_candiaG                      IGYEFNGIQLKFTEKSSQFVRYASEPGVISIRTLQDA-ASKCVVDFQKPG
pom152_rhizopus_oryzae              ISYLFNDKKEYVKSTTSRLSMIADKPGNVTIVSVGDQRN-KCRS------
pom152_cryptococcus|sgtc|cn030      IEYAWKGKDHKVTSSASRFSRFAEKAGKFEVKSVALRGD-RCKR------
                                      *               :       * . :          *        

pom152_Coprinopsis                  --AVVTDLRFNVHPLPSAKVGQGKKIFQDIHEGDQ-AEIVFTLIGEPPFT
pom152_laccaria_bicolor             --AVVTDLRFVVHPLPSAQVGHGKRVFQDIHEGDQ-AEIVFTLIGEPPFT
pom152_phanerochaete                --TAVTDLRYQVHQLPAAQVGHGKRIVQDIHEGDQ-AEIVFTLIGEPPFT
pom152_malassezia                   --KTHAPIERIVHALPSAHVSAGANLVESLREGGH-AEIVFTLEGEPPFS
pom152_ustilago|UM03963_1           NARISHDMVKTIHDLPSVRISEGTHFVEDLREGNQ-AEIILHLQGVPPFS
pom152_spombe|SPBC29A10_07          --YINPPIEQIVHDIPTVRISNGKDVIENIHEGDQ-AEISFHFTGTPPFS
pom152_gibberella                   -----VNIPKTIHPLPSVQISRGKQSRVDIHEGNE-VDIFFEFWGTPPFE
pom152_neuroC                       -----VNISKTIHPLPAARISKGKQVQTDIHEGGE-VEILFEFYGTPPFE
pom152_magnaG                       -----VELVKRIHPMPSVRISRGQNVQVDIHEGGE-VEILFEFGGTPPFE
aspergi_pom152                      -----KDIVKTIHPMPSVRISNGQVSIVDIHEGGE-AKLEFEFWGTPPFE
pom152_yarrow                       --EGAKQLPKRIHPIPTARVEEGTSLIFDENGAEK-AEIHFHLQGTPPFQ
pom152_debaro                       -QEKFEELKLKVYELPSVEINQGSYVVQDIHEGEQ-TEIKFSFSGVPPFK
pom152_pichia                       -GSPREDLKLQVHDLPSVEVNKGDYIVEDLHEGEQ-TELIFRFFGVPPFT
pom152_candiA                       -TTKLDELRLEVHEIPTVEVNKGDYLIEDLHEGDQ-TELIFTFLGEPPFQ
pom152_S_par                        LKSEFNDLSLNIHPIPSVTVSQGNYVTEDIREGDQ-AEVIFSFEGTPPFS
pom152_Scerev                       LKSEFDDLSLNIHPIPSVTVSQGNYVTEDIREGDQ-AEVIFSFEGTPPFS
pom152_S_kud                        LKNEFDDLSLNIHPIPSVTVSQGNYVTEDIREGDQ-AEVIFSFEGTPPFS
pom152_S_bay                        LKSEFNDLSLTIHPIPSVTVSQGNYITEDIREGDQ-AEVIFSLEGTPPFC
pom152_S_cas                        METEFQKLQLDIHPIPSVTVSQGDYQIEDIHEGDQ-AEVVFSFEGTPPFS
pom152_klyver                       MKQDFERLSLNIHPIPSVTVSQGQEIVEDIHEGDK-AEVIFSFEGTPPFA
pom152_candiaG                      LATEHEKLSLIIHPIPSVTVSQGKYTVADIHEGDQ-VEVIFSFEGTPPFS
pom152_rhizopus_oryzae              ---FPKDLSHIIHEVPSSRVSGGREILENIREGDM-VQAVVDLIGTPPFD
pom152_cryptococcus|sgtc|cn030      ---QVEGMVRTVHALPSARITSGEN---DLREGDEPAVFRVHFTGTAPFS
                                           :   :: :*:  :  *     . . .   .   . : * .** 

pom152_Coprinopsis                  FTYQRAEPSSRKGGKPGR----------VLETHTVSRVMTHEYSIFSALE
pom152_laccaria_bicolor             FTYQRSEPSPKKGGKPGK----------VLETHTVSRVLTNEYSIFSALE
pom152_phanerochaete                FTYQRAELTNKKG-QQGK----------ILETHTVSGVTTNEYSIFSALE
pom152_malassezia                   FTYQRTEP--ADTHARPK----------VLETHTVNQWQANEYRVPTSQE
pom152_ustilago|UM03963_1           FTYQRSEP--VDTHARPK----------VLETNTVSGILQDKYSIWAAVE
pom152_spombe|SPBC29A10_07          FSYARRALG---KKRPGK----------VLETHTVTGINEYEYKVLSSVE
pom152_gibberella                   FTYTRSSNAKK-GQRSVV----------LETRHDVS--YEHSKVVKASQE
pom152_neuroC                       FTYTRSTNPKKKGERATV----------LETKHDIS--EEYSKVIKASQE
pom152_magnaG                       FTYTRSTNARK-GQKSKV----------LETRHDVS--FEHSKVVRASQE
aspergi_pom152                      FTYIRSTNARK-GKKAEI----------IDIKHDIS--YEHHKIIKTSDE
pom152_yarrow                       LQYTRSEMISG----KEV----------VVETHTVGSIKTHTYTIWTGLQ
pom152_debaro                       LIYTRTLEQVDPKHKHKKTGRKDKHSKIVVETKTVEDIWDYEYTDMVSLE
pom152_pichia                       VTYVRTTELNDKKLKKKAEARK------IIETHTIDNIMEYEYTVLASLE
pom152_candiA                       LTYIRTIDIR----KGKKTFRK------LVEKETIKDIWQHELVVMASLE
pom152_S_par                        LTYVRTEETDGKHGKKRS---------QVVETHKVTDIYSHEYKVITSLQ
pom152_Scerev                       LTYVRTEETDGKHGKRRS---------QVVETHKVTDIYSHEYKVITSLQ
pom152_S_kud                        LTYVRTEETDGKHGKKRS---------QVVETHKVTDIYSNEYKVVTSLQ
pom152_S_bay                        LTYVRTEETDGKHGKRRS---------QVVETHKVTDIYSNEYKVVTSLQ
pom152_S_cas                        LTYVRTEDKDGNGSKKRS---------RVVETHKVTDIYDYEYRVATSLQ
pom152_klyver                       LTYVRTENSGTKKGRKQ----------QIVETHKVSDIYTYEYRVVTSLQ
pom152_candiaG                      LTYIRAEDPTVNG---KQ---------QVIETHKITDIYEYEYRVVTSLQ
pom152_rhizopus_oryzae              FEWRRSELIWDQAKKRHYKG-------KVLESHLVYDVQEHQYHINTSVE
pom152_cryptococcus|sgtc|cn030      FTYTRSEQIGSKHK--------------VVETQTITDIMDSNYAISSSLP
                                    . : *                       :   . :            .  

pom152_Coprinopsis                  GTWTVTSISDKYCRYPPVQQELPTDKQRP------------
pom152_laccaria_bicolor             GTWTVTSISDRYCRYPPAQPDSSVERQRH------------
pom152_phanerochaete                GTWTVTFISDKYCRYPPAQDG-TLEKSRR------------
pom152_malassezia                   GTWSVVWMQDRWCQVSLGEVSGPAS------WSVSHESV--
pom152_ustilago|UM03963_1           GTWSVTWLQDRWCQVSLDYQSGAATPLGKSRLAIQNDAHSA
pom152_spombe|SPBC29A10_07          GVYTVLSVQDKYCRYPQDSTSSSNI----------------
pom152_gibberella                   GTYEVVAIKDKFCSFSTQQ-----VEKKQRR----------
pom152_neuroC                       GAYEVVAIKDRFCAFSTQMLGVEYVEGKDGRLLKYQ-----
pom152_magnaG                       GTYQVVAIKDKYCAFSTQQ-----VDVKDGSQKLLQ-----
aspergi_pom152                      GTYEVVAIKDKYCSFSTQP-----SMEKNEKLLTNS-----
pom152_yarrow                       GIYRPIVVSDFYCTTAGERASH-------------------
pom152_debaro                       GTYEAIEVRDAYCVAKRDVNYT-------------------
pom152_pichia                       GTYEAIVILDAYCTARRSLE---------------------
pom152_candiA                       GTYEAIEIQDKYCRAVKKVDYIE------------------
pom152_S_par                        GTYEAIEITDAYCFAKNDLFFNN------------------
pom152_Scerev                       GTYEAIEITDAYCFAKNDLFFNN------------------
pom152_S_kud                        GTYEAIEITDAYCFAKNDLFFNN------------------
pom152_S_bay                        GTYEAIEITDAYCFAKNDLFFNN------------------
pom152_S_cas                        GTYEAIEVSDAFCFAKNDAFFTT------------------
pom152_klyver                       GTYEALEVSDAFCAAKNRALLD-------------------
pom152_candiaG                      GTYEAIEVADAHCFAKNDAFFQM------------------
pom152_rhizopus_oryzae              GIIEVVSIKDRYCQYPRNH----------------------
pom152_cryptococcus|sgtc|cn030      GDYAVTSVSDKFCRYPPLSRSKE------------------
                                    *      : *  *                            
