# Supplementary material for: Comparative Genomic Evidence for a Complete Nuclear Pore Complex in the Last Eukaryotic Common Ancestor
Source: PLoS One. 2010 Oct 8;5(10):e13241. doi: 10.1371/journal.pone.0013241 (PMC2951903; doi:10.1371/journal.pone.0013241)
Supplement: File S1 — Alignments and phylogenies. (2.39 MB ZIP) [file pone.0013241.s007.zip › Neumann_SI4/Neumann_nup_align/pom34new.aln]

CLUSTAL X (1.83) multiple sequence alignment


pom34_magnaG                        --------------------------------------------------
pom34_neurospora                    --------------------------------------------------
pom34_asper_nidulans                --------------------------------------------------
pom34_S_par                         --------------------------------------------------
pom34_sacchC                        --------------------------------------------------
pom34_S_kud                         --------------------------------------------------
pom34_S_mik                         --------------------------------------------------
pom34_S_bay                         --------------------------------------------------
pom34_S_cas                         --------------------------------------------------
pom34_candiG                        --------------------------------------------------
pom34_klyver                        --------------------------------------------------
pom34_gibbZ                         --------------------------------------------------
pom34_yarrow                        --------------------------------------------------
pom34_spombe                        --------------------------------------------------
pom34_pichia                        MTGPNASFNDTVFEDAVDYSFSYTSKYPTGSQVGINDITIYDTPLRKLPN
pom34_candiA                        --------------------------------------------------
pom34_debaryomyces                  ---------------------------------------------MAVEH
                                                                                      

pom34_magnaG                        --------------------------------------------------
pom34_neurospora                    --------------------------------------------------
pom34_asper_nidulans                --------------------------------------------------
pom34_S_par                         --------------------------------------------------
pom34_sacchC                        --------------------------------------------------
pom34_S_kud                         --------------------------------------------------
pom34_S_mik                         --------------------------------------------------
pom34_S_bay                         --------------------------------------------------
pom34_S_cas                         --------------------------------------------------
pom34_candiG                        --------------------------------------------------
pom34_klyver                        --------------------------------------------------
pom34_gibbZ                         ------------MKQVAVCGFKVELWRSFHAPGSVLVALQQTELKATTEP
pom34_yarrow                        --------------------------------------------------
pom34_spombe                        --------------------------------------------------
pom34_pichia                        NSISNSQFTHSILQGALYRDLGGVGHESSSTVPYQSAKGSESSSISRFPI
pom34_candiA                        -MSDAVLEDTIYDDAVSFTTKPYDSVYPKIDSSIVNLPVTLQRLPRNNSM
pom34_debaryomyces                  FSTPVSQRVYSSDHIYAGNDTTTDMEQFSTPLQKLSNNSLNDVRLPNKAR
                                                                                      

pom34_magnaG                        --------------------------------------------------
pom34_neurospora                    --------------------------------------------------
pom34_asper_nidulans                --------------------------------------------------
pom34_S_par                         --------------------------------------------------
pom34_sacchC                        --------------------------------------------------
pom34_S_kud                         --------------------------------------------------
pom34_S_mik                         --------------------------------------------------
pom34_S_bay                         --------------------------------------------------
pom34_S_cas                         -----------------------MFPSTPFKGTLLSPSRRTDSPGTRQLS
pom34_candiG                        ---------------------------------MSGINRNNLSTPSRPLS
pom34_klyver                        ---------------------------MDNGISAPGTPAKTFQTPNRPLS
pom34_gibbZ                         RLCVFMAGESLSLISLVATSTILITKGATELTTASARSTHILTNRDTIVG
pom34_yarrow                        --------------------------------------------------
pom34_spombe                        --------------------------------------------------
pom34_pichia                        NFRRYDDVNISNDISYDVDSLSGSSGNLPVNSSNYAVDSTLLRDASFRIH
pom34_candiA                        SDNRLVSTLNFNSKSLASEREQFNSTSLSNVDPSTTSSSTILKDASFKIL
pom34_debaryomyces                  EVSSERYYNIREDNNAQKRDDLSSEENTLNPPNNNNASLTPLSDVAFQLY
                                                                                      

pom34_magnaG                        --------------------------------------------------
pom34_neurospora                    --------------------------------------------------
pom34_asper_nidulans                -----------------------------------------------MAS
pom34_S_par                         ----------------------------------------MRTQAG-QLG
pom34_sacchC                        ----------------------------------------MKIQAG-QLG
pom34_S_kud                         ----------------------------------------MKIQAG-QLG
pom34_S_mik                         ----------------------------------------MKAQAD-QLS
pom34_S_bay                         ----------------------------------------MRRQAG-QLA
pom34_S_cas                         EKEFTSL----RSQVL-RELPRYY----EKNQNLPSTGSRDFLSPA-SNE
pom34_candiG                        REQFFSV----RERIV-KDTPKLY----QGRSIATD---EKKERTD-ERV
pom34_klyver                        QQQFQSL----REKAI-KQSPALY----KHKVLSDPTSKTDVSKSDSSSV
pom34_gibbZ                         GYIAIFQ----SERKV-KETLAHI----LQNIQELHGIRQATHKEPYQTL
pom34_yarrow                        -----------------------M----TTSLPSTPKHYQFRESASGVNF
pom34_spombe                        --------------------------------------------------
pom34_pichia                        QTKLMLS----KEKEV-QSEVKSLGNNGSPLYYRPSTSNIKDNQYGIRSF
pom34_candiA                        QTKLSLE----KDNQWRQQELETIKRLDRPMYYKPPSHDFKDGFYGIKDC
pom34_debaryomyces                  QTKLTIDSHMGHPHHTNTFQQQRATGSGKEPIYYRPPSSSESTQYGIKSF
                                                                                      

pom34_magnaG                        MSSTTVSKGFSSLTPVGTPKKQTP--------------------------
pom34_neurospora                    MATTTVLTPVRQTAPAAT--------------------------------
pom34_asper_nidulans                LFLPSTPKPAATPAPASE--------------------------------
pom34_S_par                         LDDNDVPGPLPDTD-SKPSSQAQN--------------------------
pom34_sacchC                        LDDNDVPGPLPDTD-SKPSSQSQN--------------------------
pom34_S_kud                         LDDNGVSELLPDTH-NETSSQTQN--------------------------
pom34_S_mik                         LDNNGMSELLPDTD-SKPSLQTQN--------------------------
pom34_S_bay                         LDNNGVSELLQDTEHTKPSSQTQS--------------------------
pom34_S_cas                         FDRRAEIQPNEETADSNPHQSLQDGFKKFLIGDPKSLLHNGGTNGKNSQE
pom34_candiG                        FTPTSSINIFSHKSQEPIQQTVER--------------------------
pom34_klyver                        FAASAFSGRFDAKPSASTNTHTASPVFRGKSNQAYSTQQDTAPVTNSDLL
pom34_gibbZ                         LANLFVLCPLQTLEMATPVRTATIAG------------------------
pom34_yarrow                        KASPVTPKAGFTPKFGGPSTPNRS--------------------------
pom34_spombe                        MASTFSQSVFARSLYEDSAENKVD--------------------------
pom34_pichia                        LPPNVILGSTDKTEQSAKNRNKVPLFVNRPPPNGTNLQGQNSVDVRQVYK
pom34_candiA                        LPPNVKLNDQSQQEEKDNEFNKATKLPIFINAITAKRAKESNTHAQVLQS
pom34_debaryomyces                  LPPNLEKGSIRDRTTNKIPIAINAPQIDR---------------------
                                                                                      

pom34_magnaG                        -----------------SPAVDSPGNWTHPRLAEITKRQ-KRTTFTDK--
pom34_neurospora                    -------------------VQASPGNWRHPLLAELEKRR-RRTVFGEE--
pom34_asper_nidulans                -------------------QSQTPGKWRHPQLDEIVRRQ-QASTFGDQ--
pom34_S_par                         -----------------DTSMFKLGNFESPVLKELSRRT-VNKEMETQRI
pom34_sacchC                        -----------------DTPMFKLGNFESPVLKELSRRT-VNKEMETQRI
pom34_S_kud                         -----------------ITPMFKLGNFESPVLKELSRRT-VNKELETQRI
pom34_S_mik                         -----------------DTPVFKLGNFESPVLKELSRRT-VNKEAETQRI
pom34_S_bay                         -----------------TTPVFKLGNFESPVLKELSRRT-VNKELETQRI
pom34_S_cas                         CGELKELSTEENE---ILTPSNNFGNFESPVLVNLLQRS-VSKEQETQTI
pom34_candiG                        ----------------QTVQSHDLGFFENPVLEKLAERS-VNKSLEVQKI
pom34_klyver                        PDEPVGQKQQTDLNFSEDSAYDKLTDFENPALAAFTSRM-VNKELEMRRL
pom34_gibbZ                         -----------------PSVTDSPGTWRHPRLNEITRRR-NATTFSEK--
pom34_yarrow                        --------------TQATPQGTPTGSWTHPSLKVVKQRSGISKEAMVKRV
pom34_spombe                        ------------------SSKNTEANFPITLPKVLPTDPKASSLHKPQ--
pom34_pichia                        QIKTQYEDDELDDNSLDPAVLNPQGEWMNPFMRQALSRQ-INKEDEIKKC
pom34_candiA                        IRNEINEDDIIDD--DDPNNDNPQGSWENPIVKEAISRQ-INLEYQMKSL
pom34_debaryomyces                  -NNSLFVKDDDEIDEIEDANNNPTGDWFNPIVKEALRRQ-PRKEVEIKRI
                                                              :  .                 .  

pom34_magnaG                        ------------------------NARIIAYNVAALVIVHL---------
pom34_neurospora                    ------------------------NVRQIAYNSLALFLIEG---------
pom34_asper_nidulans                ------------------------NVRRLVWNGSALLATWT---------
pom34_S_par                         ITNAIAFAFWNLLVKFIKFFGDNTNVGRQFCNRLSRMHLYL---------
pom34_sacchC                        MTNVIAFAFWNLLVKFIKFFWNNTHVGRQFCNRLSRIHLYM---------
pom34_S_kud                         MTSAIAFALWNLLMKFIRFFRDNTHVGTQFCNRLSRIHLYL---------
pom34_S_mik                         ITNAIAFAVWNLLVKFIRFFRENTHIGTQICNSVTRIHLYL---------
pom34_S_bay                         IANAIAFALWNLLVKFIRFFRDNTHMGAQFCNRLSRFHLYL---------
pom34_S_cas                         IANLVFFFVWNLIVKFVGLYFKHTTNGRMVLLKIN-KKLWS---------
pom34_candiG                        INNVLLYLLWNLITKFILLYLDHTSSGQKVR-KNWLQTDQI---------
pom34_klyver                        LTNVVLAMIWNLIYKFVSLFFQFTKRGSQLRDELYLFVLKN---------
pom34_gibbZ                         ------------------------NVRQIAYNVIALLGFWS---------
pom34_yarrow                        VYN-------------------ALSWLVFVLFRSFVKRVFF---------
pom34_spombe                        ---------------------------EQQPNIIPSKEEDK---------
pom34_pichia                        LKNVIYLISFALLKSLVN------KLLVLYELKKRSSITYQ---------
pom34_candiA                        IRNIIYLMIFILFKSSISKLLVLLLNARSISSTKESDSQLYNYSHNNHMI
pom34_debaryomyces                  GANLLYLLAFRLS----------VAIGNYILTLYEYKRMPFQS-------
                                                                                      

pom34_magnaG                        FKTNATVQKYERSFPESTRSLIWWANLGLQVIPLVNILIALLPVFRKKDD
pom34_neurospora                    LRAILHPYFRVDFLTLSWKSYGSWIYAALLLVPLVNIVVALLPLFRPADD
pom34_asper_nidulans                FGNTFKSYAHWIQKTTEIPTYSDMSLLMIQLLFVFNILVALYPLIRPKDE
pom34_S_par                         LTFHSVKQANIIYHSTFSWLTAELIDYLFHLVISLNILFSLWKLLSTVK-
pom34_sacchC                        LTFHTLKKANIIYHTTFSWLNAELLDYLFHLLISLNILFSLWKLLSTVK-
pom34_S_kud                         LTFHAVKQVNIIYYSTFSWLTAELVDYLFQLAISLNILFSLWKLLSTVN-
pom34_S_mik                         LTFHAVKRANIIYYSTFSWLTTELVDYLFHLLILLNILFSLWKLLSTVN-
pom34_S_bay                         LTFHAVKQANTVYYSTFSWLTAELVDYLCQLVISLNILFSLWKLLSTVK-
pom34_S_cas                         LGWLTKLFNNSYFRSMFLWITWDHVEHLVHIIVALNVIISIWKLFTKVK-
pom34_candiG                        LALLHMPNNKAAENAIDLLFSVSSFNKAFRGLVLYNVLMSIFALVGKVK-
pom34_klyver                        VVYKINPHANIN-SFWFQMLSWQFATSIFHTIVIFNIASCLWNLLIKAQN
pom34_gibbZ                         AQLLAKLNIGSQALPSTFRVYLGWAWFILQLIPFVNIGVACLPLIRPKDD
pom34_yarrow                        DWIAPNDLIHLPPDDSPTWKYVLYLQYFIQGVLATNILQALFYLVQPQDK
pom34_spombe                        KPVINSMKLPSIPAPGTDNINESHIPRGYWKHPAVDKIAKRLHDQAPSDR
pom34_pichia                        LQLQYQKHTPLDVLDIMDNLYVVIFGRLIIGLFVLNIIVSLMRIVQGLDP
pom34_candiA                        IPQSSSSSSISVSNTSTIAFYFVLITKLIIGYFIISIIIAGFKLLKGQDQ
pom34_debaryomyces                  VGVYYPPIRHDHTHPGTVGFYAVLIIRMIYGILILNCVLSFYRLTKGQDQ
                                                                       .            . 

pom34_magnaG                        --LSDIPLTTTQRKLLGLP---PSSAPATP-GSVFSTPPRYTRTPSLSGS
pom34_neurospora                    --FADIPLTPSQRKLLGLP---PTAKATSG-ATAISTPPKYSRTPSMAGT
pom34_asper_nidulans                --MPDIPLTPTQRALLGLN---PSATSSPAPATSYVTPPKYRVSGSRAGS
pom34_S_par                         --VSDLKLTDRQKRLLGVD---IQSSIDTGLQP---QQPHYVSTFKTRKM
pom34_sacchC                        --VSDLNLTDRQKKLLGVD---MQSSVDTGLQP---QHPHYVSTSKISQM
pom34_S_kud                         --VSDLNLTRKQRRLLGVD---IQPLVNDGLQP---QQPHYVSTSRTNKP
pom34_S_mik                         --VSDLNLTNRQKKLLGVD---IQSSVDRGLQP---QEPHCLSASMAHKL
pom34_S_bay                         --VADLSLTKRQRKLLGVD---TPSSDDNELPHRAQQQPHYVPTAKAQTA
pom34_S_cas                         --TNDLNLTPKQKTLLGID---DEMSKMNLPTRLVGISSDNKRRIEKPHV
pom34_candiG                        --ISDLKLNQRQKNLLGFIGQGETSNLRRIEPSNLMLKQNSKKTTENTKD
pom34_klyver                        TDISDLHLTENQKRLLGVV----------------ESTPDYGRSFDPSIN
pom34_gibbZ                         --LSDIPLTSAQRQLLGLD-------------PSSAAPTPDAKSAPLLDT
pom34_yarrow                        --YADLPMTDEQRELMGLP-----KLNKKTDIKNVPTPPKYVRNSPGSMN
pom34_spombe                        ---TWSRMVSNLFAFISIQ-----------------FLNRYLPNTTAVKV
pom34_pichia                        --CKDLPLSDKQRELIGVEREKNNLQDTRLQLLGGVDDPEDRKDEDAELI
pom34_candiA                        --CYDLPLTIHQRKLLGLKVN-DVPEDYIIDEKAEMILKQRRYDLLKNKN
pom34_debaryomyces                  --CLDLPLNRKQRELLGLKID-QIAKDSFNEKEGYEDDAQLTIKQRRFES
                                           :      ::..                                

pom34_magnaG                        VGSSKSISGSPLSGSPSAAAAANNKRLNGSPFSPVGAGSPLFQKMHGRR-
pom34_neurospora                    PASMR-TGGSALSMTKNASSEITLS----EPYSPSPVSPLFQKVMQGNKQ
pom34_asper_nidulans                PASHS---GSPLSTSASASSLRFSS---STPFSPSPS-PLLHKMVSNN--
pom34_S_par                         AQNKT---HIPQTNSKNHPAYLFKG--LETPLKARQREMAEEQTKLQSH-
pom34_sacchC                        AQNKT---HIPQTNLKNHPAYLFKG--LETPLKARQREMAEEQTKLQSQ-
pom34_S_kud                         VQNKT---HIPRTSTKNHPAYLFRG--LETPLKARQRETAAERANLYSH-
pom34_S_mik                         SQNKT---HIPQTSSKNHPTFLFKG--LETPLKARQKETAEEQTKQKSY-
pom34_S_bay                         TQDKT---HIPQTSP-NHPAYLFKG--LETPLKTRQRETAD-QAKSQPH-
pom34_S_cas                         ILGSS---NVSNELVKGSNSDRSQKVSQPMPYLFKSLKTPSQIKNQRKE-
pom34_candiG                        QSVSSGINKKNTESQVSAPPYAFRS--IQTPMKKKMEEERNSNMNSVSN-
pom34_klyver                        IGNSKVKSLNEAESKSSHKPFIFKS--LQTPMKMRELNTLQQAEVKKNH-
pom34_gibbZ                         LAHLP----SVVQLEAVEVTTVHLS---LAEVAPLSRDPRWEALFSRRAP
pom34_yarrow                        FPSPKPRSRSNSTSSSSVGTISASPGNSSVDLGNLSLGPSASPLRRHPNH
pom34_spombe                        VSWIL---QALLLFNLLESVWQFVR--PQPTFDDLQLTPLQRKLMGLPE-
pom34_pichia                        LKQRKYQLNNNTDQIQKMPKYNKLSGYTSYNLNLNIDSNAVATVTSSQS-
pom34_candiA                        NDKNKDKLVNMVNNQQSIPKYKKLNDYYCSSYYDGINNNAEEEQEQLQDS
pom34_debaryomyces                  SHKSNYNLPKYTKSNIYSAHQVRPATKIDEKFHDPSDLTLSDKLVKSRL-
                                                                                      

pom34_magnaG                        -----------SSLSGSGGISSALLSPGASNGSNLFG-QSTASGTAT---
pom34_neurospora                    FAVNAFSPLGASTMSNPFGSSISSSAFGSSTGSSVFG-EGPATPTPA---
pom34_asper_nidulans                ---------------GRENVRRPSFGSSSPLRTSPFK-ESIALPATP---
pom34_S_par                         --------------SLHMKSVFGTLQRGNGTSNTLL---SPNNDNNS---
pom34_sacchC                        --------------SLHTKNVFGTLQRHSGISSTLV---SANNDNNS---
pom34_S_kud                         --------------SALTKNVFGNLQRDDGTSNTLLGAYSNNNDSNS---
pom34_S_mik                         --------------SAHLKNVSGTLQRDSSVSGTLLG---ASTYNSS---
pom34_S_bay                         --------------SLLTNNVFGSLQRGQATSSTLLR-TVNNSTSDS---
pom34_S_cas                         --------YDQKSNVKNGSNLFGSVQPTESGYSGLQGIHPMNITRATNL-
pom34_candiG                        ----------NVNPLVRSNIFNNNASTGNNRSVNFAELHHSDIVRRNST-
pom34_klyver                        ---------------VSFSLQPKKVNAFGVDHITNVSNTPTTLFTST---
pom34_gibbZ                         ---------------TASGVASATASTAEDLLSDQQVLSLLALLPMS---
pom34_yarrow                        VVSNVPG-IGTPSPLGKSGVNVAKTIQSTGKNSAANTTANMSLSQSTPIG
pom34_spombe                        -----------------GGSTSGKHLTPPRYRPNFSPSRKAENVKSP---
pom34_pichia                        -------------LYLVRNAASAAVGTGRYVSNTSNAGYISGTGNSLGLV
pom34_candiA                        MFNIN---PQVNGKYNDGALIKNQSLYQPRHGSTFNNSIELNTQASTSGL
pom34_debaryomyces                  --------------IHNPSHKLKPRDTNKDLEASFHKNYSIEFNYSD---
                                                                                      

pom34_magnaG                        -----PSPSGKRTSVGLNSKFLYEKGRRSSGAAGWLQ-------------
pom34_neurospora                    -----SGKRSNVSSVTLTNKWLFEKRRRPDC-------------------
pom34_asper_nidulans                -----SPAGGKRGSLGVSNKWLYERSRRPSISSGSY--------------
pom34_S_par                         -----PHTPVTRKGYIPSSKYAYMMNSQSPRGKI----------------
pom34_sacchC                        -----PHTPVTRKGYIPSSKYAYMMNSQSPRGKI----------------
pom34_S_kud                         -----PHTPVTRKGYIPSSKYAYMMNSQTPRGKI----------------
pom34_S_mik                         -----PHTPAARKGYIPSSKYAYMMNSQSPRGKI----------------
pom34_S_bay                         -----PHTPVIRKGYIPSSKYAYMMNSQTPRKKI----------------
pom34_S_cas                         ----NTTETSKSIGYVPSNRYKYKMESPSPMKRRN---------------
pom34_candiG                        ----ITTLNDTSAGYIPSSKYTYMMDTPSPRKSFK---------------
pom34_klyver                        -----RSQPDTRPGYIPSNRYTYMMDSPSAMKKR----------------
pom34_gibbZ                         ----------SLTLLLPALLVIYLAEGRTGVMETLEY-------------
pom34_yarrow                        TPK-NKSKLNQSQSFTPTGRYMYYSDSPRKA-------------------
pom34_spombe                        ---------------VRSTTWA----------------------------
pom34_pichia                        GSQ-PSSSQFLTNNKVPSSRLSMSLNRASKLDEEKMKEEAYKFHRNFDID
pom34_candiA                        KFLGNQTTFGSQINYNTQNKNMNSKYSSQTIQKAQSKFEKN-----FDIK
pom34_debaryomyces                  ----DEDDLPVPPAILPNKSFEMKNYRQNVFRR-----------------
                                                                                      

pom34_magnaG                        -----
pom34_neurospora                    -----
pom34_asper_nidulans                -----
pom34_S_par                         -----
pom34_sacchC                        -----
pom34_S_kud                         -----
pom34_S_mik                         -----
pom34_S_bay                         -----
pom34_S_cas                         -----
pom34_candiG                        -----
pom34_klyver                        -----
pom34_gibbZ                         -----
pom34_yarrow                        -----
pom34_spombe                        -----
pom34_pichia                        FNYDT
pom34_candiA                        FNCN-
pom34_debaryomyces                  -----
                                         
