# Supplementary material for: Comparative Genomic Evidence for a Complete Nuclear Pore Complex in the Last Eukaryotic Common Ancestor
Source: PLoS One. 2010 Oct 8;5(10):e13241. doi: 10.1371/journal.pone.0013241 (PMC2951903; doi:10.1371/journal.pone.0013241)
Supplement: File S1 — Alignments and phylogenies. (2.39 MB ZIP) [file pone.0013241.s007.zip › Neumann_SI4/Neumann_nup_align/rae1new.aln]

CLUSTAL X (1.83) multiple sequence alignment


gle2_ecuni               ------------------------------------------MAQYNTKISDIPNPPS--
gle2_toxoplasma          ------------MSFYGARTAASPAG------------GAVNNQMSYYNKASATNLPNGP
gle2_theileria           ------------MSFSRTTFDEQPQ------------------------KFMLNNLPN--
rae1_chominis            ------------MNSS---------------------------------LLAASSWDK--
rae1_tetraodon           ------------MSLFG-TNTGFGA----GGTGVFGNTTTDSHNPMKD--IEVTSPPD--
gle2_gallus              ------------MSLFG-STSGFGT----GGTSMFGSTTADNHNPMKD--IEVTSPPD--
gle2_rattus              ------------MSLFG-TTSGFGT----GGTSMFGSTTTDNHNPMKD--IEVTSSPD--
gle2_mus                 ------------MSLFG-STSGFGT----GGTSMFGSTTTDNHNPMKD--IEVTSSPD--
gle2_homo                ------------MSLFG-TTSGFGT----SGTSMFGSATTDNHNPMKD--IEVTSSPD--
gle2_danio               ------------MSLFG-TNTGFGS----GGTGVFGSTTTDSHNPMKD--VEVTSPPD--
gle2_xenopus             ------------MTLFS-TPGGFGT----GGGSMFGSTATDNHNPMKD--IEVASPPD--
gle2_ciona               ------------MSVFGNTSSSFSF----G-----ASNTTTNHNPMKD--IEVTSPPD--
gle2_Anopheles           -------------TMFGTQALGANP----GFGSPTATTTT---NPMKD--FEVTSPPE--
gle2_drosophila          --------------MFG------------------ATQST---NRMND--FEVASPPD--
gle2_apis                --------------MFN------QS----GGLQTGTSSTS---NPMQD--FEVVSPPD--
rae1_celegans            --------------MFG--SSGFGNKSMFGGSNISTSTTTPAANTTQNDDFLVDGAPE--
gle2_monosiga            --------------MFG------------------AAAAS------RD--VEVNPPPG--
dicty_gle2               -----------------MFSTST-------------------TTNPN-NDIELSSPPS--
gle2_naegleria           -----------MWGQPSMGQPSTGFQMG-Q----MQGNPQMGDVNPN-GSYCLPDLPS--
rae1_chlamydomonas       ---------------MFG-AQAQAK----------------PAHNPN-GDLEVPAPGDM-
gle2_volvox              ---------------MFGAAAAQAK----------------PAHNPN-GDLEVPAPADL-
rae1_arabidopsis         ---------------MATFG-APAT----------------ANSNPN-KSYEVTPSPA--
gle2_populus             ---------------MSAFG-AAAT----------------ANTNPN-KSIEVSHPPS--
rae1_oryza               ---------------MATLG-LAP------------------NMNPN-KSFEVLPNPG--
gle2_physcomitrella      ---------------MASFGTLSST----------------QPHNPN-KSFEVNQPPT--
gle2_ostreo              ----------------MSWGQAATQ----------------APANPN-GDFLVANPPN--
rae1_tpseudo             ---------------MS-FGVAAAQTPQ-L----VGSCTAGRAASATPNDHSVAQAGN--
gle2_phaeodactylum       ---------------MSTFGNSS-----------VASSSSSRSTSITPNDYSVPHAGN--
gle2_phytophthora        ---------------MS-FGQPA---------------QAGGYLNPN-NDYTIGETIN--
rae1_cmerolae            MAATFGTGTPFGSGSSTAFGNSSNFGTA-A----SGGALNTATLNPN-NDFMVSDPPN--
rae1_kluyveromyces       ------------MSFYRTSNSSSS-----------STPSTMATEKDLANDIVLNNAAE--
gle2_S_kluy              ------------MSFYRSTASSGN-----------STSTTVATEKDLANDIVINNPAE--
rae1_candida_g           ------------MSFFQR-NSAAGN----------TTSTVMATEKDLQNEIVINNPAD--
gle2_S_cas               ------------MAFFS--TSNSNQ----------GTSSTAATEADLANDIVLNNPAE--
gle2_S_par               ------------MSFFNRSNTTSTL----------GTSTAMANEKDLANDIVINSPAE--
gle2_S_mik               ------------MSFFNRTNTTSTL----------GTSTAMANEKDLANDIVINSPAE--
gle2_scerev              ------------MSFFNRSNTTSAL----------GTSTAMANEKDLANDIVINSPAE--
gle2_s_kud               ------------MSFFNRSNTTSTL----------GTSTAMANEKDLASDIVINSPAE--
gle2_S_bay               ------------MSFFNRANTTSTI----------GTGTAMANEKDIANDIVINNPAD--
rae1_candida_a           ------------MSFLGSSSTGTST----------TATSSAVTGQELLNDITINNPPE--
gle2_debary              ------------MSFL-SSNTAAST----------TNTS-ASNGQELINDITINNPPE--
rae1_yarrowia            -----------MSSVFGSARTTSGFGG-------LTQTSSAGTVQDMANDPTLANPPE--
rae1_neurospora          ---------------MAGLFGSAA------------ASASNTLGDLK-QDVELGQPPE--
gle2_gibberella          ---------------MSTLFGSAS------------SAAATSIGDLK-QDVALSDPPT--
rae1_magnaporthe         ---------------METVQKREG------------WQKEPNKDQARGKTVGRAKP----
gle2_asper               ---------------MSGLFGATANT---------STAASNTTGDIS-KDVALNSPPE--
rae1_spombe              ---------------MS-LFGQAT-----------TSTVSNATGDLK-KDVEVAQPPE--
rae1_cryptococcus        ---------------------------------------MLSTFRTGVKDIELANPPT--
gle2_ustilago            ------------MAFFSSASTPSTFGAR-PAATPGQINTSAATKTSGDQDQEVAPGAT--
gle2_leishm              ------------------------------------------------------------
rae1_Trypanosoma         -------------------------------------MFPFYSCDQGKGAHEVQSPPG--
gle2_tetrahymena         -----------------------------------MNQPQQQQQDASLQDIQINNPQHLP
rae1_giardia             ----------------------------------------------METRRLLSVTPK--
gle2_entamoeba           ----------------------------------------MSKQQSNSPVFPLGEPKT-F
                                                                                     

gle2_ecuni               -DTVSEVAFSQMHG----LMAASSWDGTVRTYDLENLYSPN--------TSVVNLNK--P
gle2_toxoplasma          RDTISQLGWSNEGS----LLSCTSWDNTVRVWQISAG-FGSQIQ--AAAKVCMDAQA--P
gle2_theileria           -DSISHLRWSTTTNPL--LLTAGSWDKTLRIWKVTTG-LGNAVN--TDMVYTFKQDA--P
rae1_chominis            --SVTVWEVQHMGG--------NSVNTRFGKFLISPKVFNDLLI--VFIGASFQHSA--P
rae1_tetraodon           -DSISCLAFSPPTIPG-NFLIGGSWANDVRCWEVQD--NGQ-----TVPKAQQMHTG--P
gle2_gallus              -DSISCLAFSPPTLPG-NFLIAGSWANDVRCWEVQD--NGQ-----TIPKAQQMHTG--P
gle2_rattus              -DSIGCLSFSPPTLPG-NFLIAGSWANDVRCWEVQD--SGQ-----TIPKAQQMHTG--P
gle2_mus                 -DSIGCLSFSPPTLPG-NFLIAGSWANDVRCWEVQD--SGQ-----TIPKAQQMHTG--P
gle2_homo                -DSIGCLSFSPPTLPG-NFLIAGSWANDVRCWEVQD--SGQ-----TIPKAQQMHTG--P
gle2_danio               -DSISCLAFSPPTMPG-NFLIGGSWANDVRCWEVQD--NGQ-----TVPKAQQMHTG--P
gle2_xenopus             -DSISCLSFSPQTLPG-NFLIAGSWANDVRCWEVQD--NGQ-----TIPKAQQMHTG--P
gle2_ciona               -DSISCLEFSPATLPG-NFLIAGSWANDIRCWQIED--NGQ-----TVPKAQQMHQG--P
gle2_Anopheles           -DTVSAMEFSPATLQQ-NFLIAGSWDCSVRCWEVEQ--SGK-----TVPKSIKTMGG--P
gle2_drosophila          -DSVSALEFSPSTVQK-NFLVAGSWDSTVRCWEVEQ--NGA-----TVPKSMKTMGG--P
gle2_apis                -DSVSSLAFSPASIPQ-NFLVAGSWDCNVRCWEVEQ--SGK-----TVPKSMQSMAA--P
rae1_celegans            -DTIQVIKFSPTPQDK-PMLACGSWDGTIRVWMFND--ANT-----FEGKAQQNIPA--P
gle2_monosiga            -DTPQCIKWSPVS----NHLAVGSWDSTVKVYEISP--QGQ-----SAPRQEFKFGA--P
dicty_gle2               -DGVSCLKFSPKANN---FIVAGSWDQKVRCWEINPSTKS------SMPKAIISHDA--A
gle2_naegleria           -DTVSMISWCPTQN----FIVASSWDGSVTAWEIQAAQNMGKVQVMASAKARYKHEA--P
rae1_chlamydomonas       -DSISSLTFSPTS----DFFAVTSWNNSAYVWQYNQQGQ-------TFAKAQNAGTQ--P
gle2_volvox              -DSISSLTFSPAS----DFFAVTSWNNSAYVWQYNAQGQ-------TFAKAQNTGTQ--P
rae1_arabidopsis         -DSISSLSFSPRA----DILVATSWDNQVRCWEISRSGAS----LASAPKASISHDQ--P
gle2_populus             -DSVSSLSFSPKA----NFLVATSWDNQVRCWEITRNGTN----VGSVAKASISHDQ--P
rae1_oryza               -DSVSSLSFSPKS----NLLVATSWDNQVRCWEIVG-GS-------SQPKASISHDQ--P
gle2_physcomitrella      -DGISSLAFSPKA----NYLVATSWDNQVRCWEIQSNGS-------SVPKAAISHES--P
gle2_ostreo              -DGISSLSWSPTG----NFLVATAWDGDVYCYEVANNGQ-------AMPKASTKHEA--P
rae1_tpseudo             -DGITSVIWSPTA----NNLVSTNWDGGVRCWEVQESAGQ----VRAMPKAQVNHENNSP
gle2_phaeodactylum       -EGISSLNWSPTA----NILVSSNWDAGIRCWEVQEQGGQ----VQANPKAQVNHEGSSP
gle2_phytophthora        -DGIQDLAWSPTS----NVLVSGSWDNYVRCWEVQQQGTQ----FNAVAKAQIAHEG--P
rae1_cmerolae            -DTISSVHFSPAALLPRNFIIATTWDNEVRLWEVHSNGS-------TQGLGMIRHEA--P
rae1_kluyveromyces       -DSISDIAFSPQSDF---MFSVSSWDSKVRIWDVQ---SGS-----PQGRAQYDHQA--P
gle2_S_kluy              -DSISDIAFSSQQDF---LFSVSSWDNKVRIWDVN---GGM-----AQGRAQYEHQA--P
rae1_candida_g           -DSISDIAFSPQHDF---LFSVSSWDGKVRIWDAQ---NGV-----PQGKAQYEHNG--P
gle2_S_cas               -DSISDIAFSPQQDF---IFSVSSWDGKVRIWDVQ---GGV-----AQGRSQYEHAG--P
gle2_S_par               -DSISDIAFSPQQDL---MFSVSSWDGKVRIWDVQ---NGV-----PQGRAQHESSS--P
gle2_S_mik               -DSISDIAFSPQQDL---MFSVSSWDGKVRIWDVQ---NGV-----PQGRAQHESSS--P
gle2_scerev              -DSISDIAFSPQQDF---MFSASSWDGKVRIWDVQ---NGV-----PQGRAQHESSS--P
gle2_s_kud               -DSISDIAFSPQQDL---MFSVTSWDGKVRIWDVQ---NGV-----PQGRAQYESSS--P
gle2_S_bay               -DSISDIAFSPQQDL---MFSVSSWDGKVRIWDVQ---NGV-----PQGRAQYESSS--P
rae1_candida_a           -DSIEDISFSPQQD----LLAVASWDKKVRIYEIDPN-SGN-----NMGRAMYEHEA--P
gle2_debary              -DSISDIAFSPQQD----LLVAASWDKKVRIYEIDPN-TGN-----NQGRAMFEHEA--P
rae1_yarrowia            -DSVSDICFSPQAE----FLSVASWDKKVRIYEVSP--QGQ-----SRGVALYDHQA--P
rae1_neurospora          -DSISDLAFNPNPADQKDFLAVASWDKKTRIYEILS--NGQ-----GQGQAMIEHDA--P
gle2_gibberella          -DTISGLSFSPAPNGP-DFLAISSWDNKVRIYEIAT--NGQ-----SQGRHAYEHSQ--P
rae1_magnaporthe         ----RVLLWRRVSADGVRGLSPKQIEGKQKIYEVLG--NGT-----AEGKHAYEHDG--P
gle2_asper               -DSISDLRFSPAS----EHLAVASWDKKVRIYEINE--QGQ-----SEGKALFEHEA--P
rae1_spombe              -DSISDLAFSPQA----EYLAASSWDSKVRIYEVQA--TGQ-----SIGKALYEHQG--P
rae1_cryptococcus        -DSISRIEFSPTAD----ILAVASWDNNVRLYDVNS--QGQ-----NQGKAMYSHQA--P
gle2_ustilago            -DTVSCLAFSPTAD----FLAVGSWDNNVRIYQINKTSPTP-----VQPWQQYSHEA--P
gle2_leishm              ----------------MLMTGVASWDGTCSIWQVARNPAGA----VIS-QPTWTTTHDSP
rae1_Trypanosoma         -DTISSIRFSPAGCP-LLLVGATSWDKSCRVWQVDNSSRSA----AISSKPLSLAESGAP
gle2_tetrahymena         QDTVSDIQFNPQNPQ---MFACSTWDGKIHIYQIAVQQNFN--QIVGQFQQVSQMQYNEP
rae1_giardia             -DGITRVRFAPDKP----LLAVSSWDENVYVYNTAEKDPDR-----TFIASLPLHNK--P
gle2_entamoeba           QDTISGIEGYSSQNG--ILVGVSSWDKTCKAFLVNSPTQTQ------IVGSVNCNSP--L
                                                        :                            

gle2_ecuni               LLTCCFSKETPSLAFAGAADGSLQIVDLQTSQVS-------SFQA---------------
gle2_toxoplasma          LLCSTFG-PSPNHLFVGCCDKTVKLYDLNASSSTPQVVAQ--------------------
gle2_theileria           VLCSAFS-TDSMRLFGGGCTNNVLAYDLNNPSSTGVVIAR--------------------
rae1_chominis            VLDCAIS-SDSRYLFSGGCDNELKMHDMS--SRQSQTIGR--------------------
rae1_tetraodon           VLGACWS-DDGSKVFTASCDKTAKMWDLNSNQA-------MQIAQKRGQPPHAFILFAFQ
gle2_gallus              VLDGCWS-DDGSKVFTASCDKTAKMWDLNSNQA-------IQIAQ---------------
gle2_rattus              VLDVCWS-DDGSKVFTASCDKTAKMWDLNSNQA-------IQIAQ---------------
gle2_mus                 VLDVCWS-DDGSKVFTASCDKTAKMWDLNSNQA-------IQIAQ---------------
gle2_homo                VLDVCWS-DDGSKVFTASCDKTAKMWDLSSNQA-------IQIAQ---------------
gle2_danio               VLDVCWS-DDGSKVFTASCDKTAKMWDLNSNQA-------IQIAQ---------------
gle2_xenopus             VQDVCWS-DDGTKVFTASCDKTAKMWDLNSNQS-------IQIAQ---------------
gle2_ciona               VLDVSWS-DDGTKVFTASADKTAKMWDLAANQA-------TQVAQ---------------
gle2_Anopheles           VLDVCWA-DDGSKVFIASTDKQVKCWDLASDQV-------AQVAQ---------------
gle2_drosophila          VLDVCWS-DDGSKVFVASCDKQVKLWDLASDQV-------MQVAA---------------
gle2_apis                VLDVCWS-DDGTKVFMASCDKTAKCWDLASNQA-------IQVAA---------------
rae1_celegans            ILDIAWI-EDSSKIFIACADKEARLWDLASNQV-------AVVGT---------------
gle2_monosiga            VLDVDFV-ADGSKCVTAVADKTAQLCDLATGQT-------QQIAA---------------
dicty_gle2               ILCTDWS-GDGTKVFTGGVDGKGKCWNLATNQMV-------QVAQ---------------
gle2_naegleria           ALCCCMS-RDG-KIFSAGCDNKAKYQQLGQQADV-------TFGQ---------------
rae1_chlamydomonas       VLASAWK-NDGSGIFLAGCDKAVRLWDLASN-QA------VQVAM---------------
gle2_volvox              VLTSCWK-HDGSGIFLGGCDKAVRLWDLASN-QA------VQVAM---------------
rae1_arabidopsis         VLCSAWK-DDGTTVFSGGCDKQAKMWPLLSGGQP------VTVAM---------------
gle2_populus             VLCSTWK-DDGTTVFSGGCDKQVKMWPLLSGGQP------VTVAM---------------
rae1_oryza               VLCSAWK-DDGTTVFSGGCDKQVKMWPLLSGGQA------QTVAM---------------
gle2_physcomitrella      VLCSAWK-EDGSTVFSGGCDKQAKMWPILSGGQA------VTVGM---------------
gle2_ostreo              VLCSSWS-SDGASVFTGGCDNIAKKWDLASG-QA------TQIAQ---------------
rae1_tpseudo             VLDSCFS-PDGTTVFSVGADKAVRMWQLGQTPPNN---VPQQIGA---------------
gle2_phaeodactylum       VLDTCFS-ADGNTVFSCGGDKAVRMWQLGSAPPNN---IPQQIGA---------------
gle2_phytophthora        VLCTAFS-GDGSTVFSGSCDKTAKMWVLNGPAQG------QQIAA---------------
rae1_cmerolae            VLASAWK-SDGTRIFSAGCDRICKMWDPATNAVD-------TVAY---------------
rae1_kluyveromyces       VLTTRWS-IDGTKVASGGCDNVLKVFDVTTGQA-------QQIGQ---------------
gle2_S_kluy              VLTTRWS-NDGTKVASGGCDNVVKLFDVQSGQA-------QQVGA---------------
rae1_candida_g           VLCTRWS-LDGARIASGGCDNTVKLYDVASGQS-------QQIGS---------------
gle2_S_cas               VLSTRWS-NDGSKVASGGCDNIVKLFDVASGQS-------QQIGM---------------
gle2_S_par               VLCTRWS-NDGTKVASGGCDNALKLYDVASGQS-------QQIGM---------------
gle2_S_mik               VLCTRWS-NDGTKVASGGCDNALKLYDVASGQT-------QQIGM---------------
gle2_scerev              VLCTRWS-NDGTKVASGGCDNALKLYDIASGQT-------QQIGM---------------
gle2_s_kud               VLCTRWS-SDGTKVASGGCDNALKLYDVASGQT-------QQIGM---------------
gle2_S_bay               VLCTRWS-NDGAKVAIGGCDNALKLYDVASGQT-------QQVGM---------------
rae1_candida_a           VFSSRWS-IDGTKIISGGADNQVKIFDLATQQA-------QQIGQ---------------
gle2_debary              VFSARWS-IDGTKVISGGADKQVKLFDIASQQT-------QQIGA---------------
rae1_yarrowia            VLSTHWS-LDGTKVASGGCDNAVRVFDMQSQQA-------QQVGQ---------------
rae1_neurospora          VFSCDFF-KDGTKVISAGADKAAKVLDLATGQS-------MQVAA---------------
gle2_gibberella          VLSCDFS-KDGTKIVSAGADKNIKVCDLASQQD-------IVVGT---------------
rae1_magnaporthe         VFSVDYY-KDGTKIVSGGADKQAKVCDMNTGQT-------AQVAQ---------------
gle2_asper               VLNCCWS-PDGTKVVGAGADKAARMLDLAANATAP-----IQVAA---------------
rae1_spombe              VLSVNWS-RDGTKVASGSVDKSAKVFDIQTGQN-------QQVAA---------------
rae1_cryptococcus        VLDLTWS-ADGQYVFSSGCDNAAQMYNVQTQQA-------QQVAQ---------------
gle2_ustilago            VLDLCWS-TDGAKVFSVGADKVCRMFDMNTNQP-------TVVAQ---------------
gle2_leishm              LLTMSLS-ADG-RVFFGGCSKTAVMWDLNSNQK-------AVVAS---------------
rae1_Trypanosoma         ILDMSFS-EDG-RVFFGGCDKSATMWNLTTGQK-------TVVAS---------------
gle2_tetrahymena         ITCIAWR-GDGQAIYAGCGDNSVVLFNLSNGQS-------AKIGQ---------------
rae1_giardia             IFSVDWV--SDATIVSGGADGNVLTTSVGKRATS-------LVGR---------------
gle2_entamoeba           TSICKFCKFCESQFLVGSLNGGVYLWNVQQNSL-------QQVGQ---------------
                                                                                     

gle2_ecuni               HNAGVRSVRCFSN--------MLVTGSWDKTVKFWDTR-------SSK--------LVFS
gle2_toxoplasma          HDQPVCSVAWNPIHN------VIVTASWDGYVRMWDGK-------QQQ--------PVWQ
gle2_theileria           HQKPVSGVHWIPQFN------LLLSTSWDGGVSLWDGR-------QEN--------PVWS
rae1_chominis            HDAPISNIFWCDEQK------FVVTGSWDKTIKFWNGQ-------SQN--------PIYS
rae1_tetraodon           HDGPIKAIHWIKAPN----YSCVMTGSWDKTLKFWDTR-------SPN--------PMMS
gle2_gallus              HDAPVKTIHWIKAPN----YSCVMTGSWDKTLKFWDTR-------SPT--------PMMT
gle2_rattus              HDAPVKTIHWIKAPN----YSCVMTGSWDKTLKFWDTR-------SSN--------PMMV
gle2_mus                 HDAPVKTIHWIKAPN----YSCVMTGSWDKTLKFWDTR-------SSN--------PMMV
gle2_homo                HDAPVKTIHWIKAPN----YSCVMTGSWDKTLKFWDTR-------SSN--------PMMV
gle2_danio               HEGPIRTIHWIKAPN----YSCIMTGSWDKTLKFWDTR-------SPN--------PMMS
gle2_xenopus             HDAPIKTVHWVKAPN----YSCIMTGSWDKTLKFWDTR-------SPN--------PLLS
gle2_ciona               HDAPIKTCHWIKSPN----YSCLMTGSWDKTVKFWDTR-------SSS--------PMKA
gle2_Anopheles           HDAAIKTCHWIKGTN----YTCLMTGSWDKTLKFWDTR-------TPQ--------PMMS
gle2_drosophila          HDGPVKTCHMVKGPT----YTCLMTGSWDKTLKFWDTR-------SPN--------PMMT
gle2_apis                HDAPIKTCHWIKAST----YSCLMTGSWDKTLRFWDLR-------SPK--------PAMT
rae1_celegans            HDGPVKTCHWINGNN----YQCLMTGSFDKTLRFWDMKNLP----NQT--------QMAQ
gle2_monosiga            HDAPVKSARFL--PQ----LNAVMTASWDQTVKFWDMR-------SPN--------AVAS
dicty_gle2               HTAPIKECFWIE--E----SNVLVTASWDKTLKYWDTR-------QQT------GTPVLS
gle2_naegleria           HDQPIKIIKSLDGVEGM--QTIVMTGSWDKSIKYWDIR-------NNN------GQAVMS
rae1_chlamydomonas       HDAPVKAVAWCPQMN------LLITGSWDKTFRYWDTR-------SPT--------PAHT
gle2_volvox              HDAPVRQVTWCPQMN------LLITGSWDKTFRYWDTR-------SPT--------PAHT
rae1_arabidopsis         HEGPIAAMAWIPGMN------LLATGSWDKTLKYWDTR-------QQN--------PVHT
gle2_populus             HDAPIKEIAWIPEMN------CLATGSWDKTLKYWDLR-------QAN--------PVHT
rae1_oryza               HDAPVKEIAWIPQMN------LLVSGSWDKTLRYWDTR-------QSN--------PVHV
gle2_physcomitrella      HDAPIKSISWISEMN------LLVTGSWDKTLKYWDLR-------AQT--------PAHT
gle2_ostreo              HDGAIRHMAWIEQVG------LLVTGSWDRTLKYWDTR-------QPN--------PALQ
rae1_tpseudo             HDQPIKSVAFLPSTN------MIVSGGWDNMLKFWDAR-------QPN--------PVGS
gle2_phaeodactylum       HDAPVQGVGFLRATN------IVVSGGWDRKLKFWDCR-------QPT--------PVAT
gle2_phytophthora        HDAPIRSIAAIQEAN------CVATGSWDKTLKYWDTR-------SPT--------PMAS
rae1_cmerolae            HDGPIRHCAFVGETSGVAGTPFLMTAGWDRTLKYWDVR-------APPNPAQGGGGAMGT
rae1_kluyveromyces       HNSAVQSLRFVSCGP--TNQECIATGSWDKTVKYWDLR-------SPQ--------PIMT
gle2_S_kluy              HDSAIRHLRFIQCGP--TNTECLVTGSWDKTIKYWDMR-------QPQ--------PVST
rae1_candida_g           HNDAVKSLRFVQCGP--TNTECLVTGSWDKTIKFWDTR-------QPQ--------PITT
gle2_S_cas               HDAPVKAVRFVNCGP--SNTECLVTGSWDKSIKYWDMR-------QPQ--------AIST
gle2_S_par               HSAPIKVLRFVQCGP--SNTECIVTGSWDKTIKYWDMR-------QPQ--------PVST
gle2_S_mik               HAAPIKVLRYVQCGP--SNAECIVTGSWDKTIKYWDMR-------QPQ--------PVST
gle2_scerev              HSAPIKVLRFVQCGP--SNTECIVTGSWDKTIKYWDMR-------QPQ--------PVST
gle2_s_kud               HSAPIKVLRYVQCGP--SNAECVVTGSWDKTIKYWDMR-------QPQ--------PVST
gle2_S_bay               HTAPIKVLRYVQCGP--SNAECIVTGSWDKTIKYWDMR-------QPQ--------PVST
rae1_candida_a           HDSAVKSVRYVECGP--TNTQVIASGSWDKTLKYWDMR-------SPQ--------PVST
gle2_debary              HDAPVRAVRFVECGP--TNTQVVVSGSWDKTLKYWDMR-------APQ--------PVST
rae1_yarrowia            HESSVRCVRFVAAGP--SDTPILASAGWDKKLHYWDLR-------TPN--------PVST
rae1_neurospora          HDMPIKCVRYFEA----NGTPMAVTGGWDKQIKYWDFR-------SAN--------PAAT
gle2_gibberella          HDQPVRTARFFDS----GNGPMVVSGSWDKTVKYWDLR-------QQG--------PAAT
rae1_magnaporthe         HEKPVRSVRWFDN----NGSPMVITGSWDKTVKYWDLR-------QQS--------PVAT
gle2_asper               HDAPIRCCHMIPNPA--GGTPLLVTGSWDKQVKYWDLR-------QST--------PIAS
rae1_spombe              HDDAVRCVRFVEA-M--GTSPILATGSWDKTLKYWDLR-------QST--------PIAT
rae1_cryptococcus        HDAPIKCVEFAEV-P--GSGQVLITAGWDKKLKYWDLR-------SPN--------PIAT
gle2_ustilago            HADTIRSVCWLNV-----AGGVLLTAGWDKQLKIWKIDNPA----SPQ--------AVHS
gle2_leishm              HDLPISCLDFLSLPQTMS--QMLITGSWDGKLRWWDLR-------QQS--------YVRE
rae1_Trypanosoma         HDLPISCLSYV-LSPTGG--DMLITGSWDGKLRYWDMK-------QPR--------PVKE
gle2_tetrahymena         HQAGIRSIFYVQQLN-----GAVITCSFDTTVCFWSEQ-------NPN-------NPLAK
rae1_giardia             HAAPVREVCVLPSNR-----NIVISGSWDSHVAAWDIRTAAPIPSTHEIARIGSPPPLSK
gle2_entamoeba           FNDCITSMKPFPETN------SIVISSLDGSLGLLDLN-------SGN---------ISK
                         .   :                     . *  .   .                        

gle2_ecuni               LDLPGKVYAMDLE------------------------------KEMLAMSLSGNEVATYN
gle2_toxoplasma          QSVGGKIFRMGVH------------------------------SPFLVTCDNFRNVNVSN
gle2_theileria           ENLGAKVFASDVK------------------------------DNLMCVADSNRKLSVWS
rae1_chominis            LSIPERVYAMDLK------------------------------YPALVVAAADNAVYVWN
rae1_tetraodon           LQMPERCYCADVVGALPEDKKRFLKDNIALSLFDSVPDSPVQEYPMAVVATAERGLIVYQ
gle2_gallus              LQLPERCYCADVV------------------------------HPMAAVATAERGLIVYQ
gle2_rattus              LQLPERCYCADVI------------------------------YPMAVVATAERGLIVYQ
gle2_mus                 LQLPERCYCADVI------------------------------YPMAVVATAERGLIVYQ
gle2_homo                LQLPERCYCADVI------------------------------YPMAVVATAERGLIVYQ
gle2_danio               LQMPERCYCADVV------------------------------YPMAVVATAERGLIVYQ
gle2_xenopus             IQLPERGYCADVV------------------------------YPMAVVATAERGLIVYQ
gle2_ciona               ITLNERVYCADVV------------------------------YPMAMVSCADKKLVCLK
gle2_Anopheles           IQLPERCYCADVD------------------------------YPMAVVGTAGRHVLIYS
gle2_drosophila          INLPERCYCADVE------------------------------YPMAVVGTANRGLIIYS
gle2_apis                INLIERCYCADVD------------------------------YPMAVVGTAGRGLIVYQ
rae1_celegans            IQLPERVYAADVL------------------------------YPMAVVALANKHIKVYN
gle2_monosiga            FTLGGRCYSADAV------------------------------NNLAAVVTSDRKVSVFT
dicty_gle2               LELTERIYAMDML------------------------------YPLLAVATADKKIYIYD
gle2_naegleria           LPQADKIYDVSVA------------------------------GNMAVVALANKEVYIYD
rae1_chlamydomonas       GQLPERVYAMDLR------------------------------EDLLVIGTADRSLHALF
gle2_volvox              GALPERVYAMDLR------------------------------EDLLVIGTADRSLHALF
rae1_arabidopsis         QQLPDKCYTLSVK------------------------------HPLMVVGTADRNLIVFN
gle2_populus             QQLGERCYAMTVR------------------------------YPLMVVGTADRNMIVYN
rae1_oryza               QQLPERCYALTVN------------------------------YPLMIVGTADRNLVVFN
gle2_physcomitrella      QQLPERCYAMSVR------------------------------HPLMVVATADRNIVVYN
gle2_ostreo              VQLPERCYALDVT------------------------------HPLLVVGCAERQIQIFN
rae1_tpseudo             LQMPDKVYDLDVR------------------------------DSLMVVACAGRHIITYN
gle2_phaeodactylum       LDMPERVYAMDVR------------------------------DNLLVVATAGRHIICYD
gle2_phytophthora        VQLSERCYAMDAK------------------------------HPLLVVATADRQVHIFD
rae1_cmerolae            VSLPERCYAMDVN------------------------------GSLVVVGTADREVLWFD
rae1_kluyveromyces       LQMPERVYCMDAS------------------------------QKLMVVGMAERHIAVID
gle2_S_kluy              LMMPDRVYAMDSK------------------------------QKLLVVATAERHIAIID
rae1_candida_g           IAMPERVYTMDNK------------------------------QQLLVVGTAERHIAIIN
gle2_S_cas               VIMPDRVYTMDSK------------------------------QQLLVVGTAERHIAIIN
gle2_S_par               VMMPERVYSMDSR------------------------------QSLLVVATAERHIAIIN
gle2_S_mik               VMMPERVYSMDSR------------------------------QSLLVVATAERHIAIIN
gle2_scerev              VMMPERVYSMDNK------------------------------QSLLVVATAERHIAIIN
gle2_s_kud               LMMPERVYSMDSK------------------------------QSLLVVATAERHIAIIN
gle2_S_bay               VMMPERVYSMDSK------------------------------QSLLVVATAERHIVIIN
rae1_candida_a           INLPERVYSMDNS------------------------------QKLLVVGCADRHISIID
gle2_debary              VNLPERVYCMDSS------------------------------QKLLVVGCAERQISIID
rae1_yarrowia            IALPERAYSMDTS------------------------------KQLLVVATAERHILAIN
rae1_neurospora          VQAQERVYTMDVR------------------------------DNLLVVGTADRYINVIN
gle2_gibberella          VACQERVYTMDVR------------------------------DNLCVVGTADRYINVID
rae1_magnaporthe         LQCQERVYTMDVR------------------------------DKLLVIGTADRYINVVN
gle2_asper               LECQERVYTMDVK------------------------------DKLLVIGTADRYINIVD
rae1_spombe              VSLPERVYAMDCV------------------------------HPLLTVATAERNICVIN
rae1_cryptococcus        IDLSDRAYSMSVA------------------------------QQLLVCATGDRQLHVIN
gle2_ustilago            LTLPEKCYVMDNV------------------------------QNVVVVAMAERMVLGFR
gle2_leishm              ENLGEPVFALDAQK-----------------------------TVPMMAAATGRLAHVYD
rae1_Trypanosoma         DLLGEPIFALDAQR-----------------------------SFPMAACVTGRKVHVFN
gle2_tetrahymena         IQLKGKIFAADCL------------------------------FPILALGLQGEVITFIN
rae1_giardia             IAAGGKIFCMDVR------------------------------GSRVLLGLSSRTVQMWD
gle2_entamoeba           MPVNNKIICMDAK------------------------------YPYITFHTPN-KVEVFN
                                                                                     

gle2_ecuni               LN-----DINQKKTHAS--------KLNWMIRSIACAQDN--------ET--FALGGIEG
gle2_toxoplasma          LN-----TLFTGNAPQQP-TKIVPPLQKLQSRSMGLFPDKE------HELPGVAVGSVEG
gle2_theileria           LE-----KLQHSNS-----KITIDSSLKLQIRALSLFPDT-------KVRSGVAYSSIGG
rae1_chominis            LQ-----NITPTPY------KRIQTQLKLQPRSISLFPDR----------TGFAIGSIEG
rae1_tetraodon           LE-----NQPSEFRRID---S----PLKHQHRCVAIFKDK----QNKPTG--FALGSIEG
gle2_gallus              LE-----NQPSEFRRIE---S----PFKHQHRLRCYFLKD----KVEQT-----------
gle2_rattus              LE-----NQPSEFRRIE---S----PLKHQHRCVAIFKDK----QNKPTG--FALGSIEG
gle2_mus                 LE-----NQPSEFRRIE---S----PLKHQHRCVAIFKDK----QNKPTG--FALGSIEG
gle2_homo                LE-----NQPSEFRRIE---S----PLKHQHRCVAIFKDK----QNKPTG--FALGSIEG
gle2_danio               LE-----NQPSEFRRIE---S----PLKHQHRCVAIFKDK----QSKPTG--FALGSIEG
gle2_xenopus             LE-----NQPSEFRRID---S----PLKHQHRCVGIFKDK----QNKPTG--FALGSIEG
gle2_ciona               LE-----SEPQEYQKFD---S----PLKYQHRCISIFKNKM---QSSPVG--FALGSIEG
gle2_Anopheles           LE-----NKPTQFKQQE---S----PLKYQHRTVSVFRDK----KKAPTG--YALGSIEG
gle2_drosophila          LQ-----NSPTEYKRQE---S----PLKYQHRAISIFRDK----KKEPTG--CALGSIEG
gle2_apis                LE-----GSPREYKTVE---L----SLKYQYRCVAIFKDK----KKVPTG--FAIGSTEG
rae1_celegans            LE-----NGPTEVKDIE---S----QLKFQIRCISIFKDKS---NQNPAG--FALGSIEG
gle2_monosiga            LD-----GGPRPFREIE---LRATTAQAGQSASQALLNLQPRVLRCFPSGDGFAVGSIEG
dicty_gle2               LK-----NPQSPYKTV-------DSLLKFQTRCISCFPDK--------SG--FALGSIEG
gle2_naegleria           VR-----KPQEPFKKY-------PSPLREQTRCVACFPDM--------SG--FAIGSIEG
rae1_chlamydomonas       VN-----QPQ-QIKTL-------ASQLKWQTRCVAVFPDK--------KG--FLVGSIEG
gle2_volvox              VT-----QPQ-QIKTL-------PSQLKWQTRCVAVFPDK--------KG--FLVGSIEG
rae1_arabidopsis         LQ-----NPQTEFKRI-------QSPLKYQTRCVTAFPDQ--------QG--FLVGSIEG
gle2_populus             LQ-----SPQTEFKKI-------ASPLKYQTRCVAAFPDQ--------QG--FLVGSIEG
rae1_oryza               LQ-----NPQTEFKRI-------QSPLKYQTRCLAAFPDQ--------QG--FLVGSIEG
gle2_physcomitrella      LA-----SPQTEFKRI-------QSPLKYQTRCVATFPGK--------EG--FLVGSIEG
gle2_ostreo              LS-----NPQVPYKQL-------LSPLKYQTRCVATFPDR--------SG--YLVGSIEG
rae1_tpseudo             VQ-----GQPQEHERK-------ESPLKFQSRCVAAFPDA--------TG--YAVGSIEG
gle2_phaeodactylum       VS-----GQPREYLRK-------ESPLKYQTRCIACFPDQ--------MG--FAVGSIEG
gle2_phytophthora        IR-----KPSQIYKSI-------QSNLKFQTRTISCFPDA--------SG--FAIGSIEG
rae1_cmerolae            LR-----QPLQPAGRK-------TSPLRYQTRCISIFADR--------TC--YAISSVEG
rae1_kluyveromyces       LN-----NPGQIFKTS-------LSPLKWQTRSISCYNEG--------NG--FAIGSIEG
gle2_S_kluy              LN-----NPATIFKTA-------TSPLKWQTRSVSCYIEG--------NG--YAIGSIEG
rae1_candida_g           LA-----NPTTIFKSS-------QSPLKWQTRVVACYNEG--------DG--YAIGSVEG
gle2_S_cas               LN-----NPGSIFKTT-------LSPLKWQTRVVSCYNEG--------DG--YAIGSIEG
gle2_S_par               LA-----NPTTIFKAT-------TSPLKWQTRCVACYNEA--------DG--YAIGSVEG
gle2_S_mik               LA-----NPTTIFKAT-------TSPLKWQTRCVACYNEA--------DG--YAIGSVEG
gle2_scerev              LA-----NPTTIFKAT-------TSPLKWQTRCVACYNEA--------DG--YAIGSVEG
gle2_s_kud               LA-----NPTSIFKAT-------TSPLKWQTRSVACYNEA--------DG--YAIGSVEG
gle2_S_bay               LA-----NPTSIFKAT-------TSPLKWQTRCVACYNEA--------DG--YAIGSVEG
rae1_candida_a           LN-----NPQQIFKSS-------QSPLKWQTRCVSCYPQA--------NG--FAVGSIEG
gle2_debary              LN-----NPQQIFKNS-------MSPLKWQTRSISCYPQG--------NG--FAVGSIEG
rae1_yarrowia            LS-----NPGAVAKTL-------QSSLKFQTRVVSCWPAG--------DG--FAVGSIEG
rae1_neurospora          LK-----DPGKFYKTM-------QSPLKWQTRVVSCFNDS--------QG--FAIGSIEG
gle2_gibberella          LK-----NPTKFYKTL-------QSPLKWQTRVVSCFTDS--------AG--FAIGSIEG
rae1_magnaporthe         LN-----EPQKFYKTL-------QSPLKWQTRVVSCFTDA--------NG--FAIGSIEG
gle2_asper               LN-----NPTKFYKTM-------QSPLKWQTRVVSCFTDA--------NG--FAVGSIEG
rae1_spombe              LS-----EPTKIFKLA-------MSPLKFQTRSLACFIKG--------DG--YAIGSVEG
rae1_cryptococcus        LS-----SPTTIFKSI-------ESPLKWQTRVVSCFPTG--------DA--FAVGSIEG
gle2_ustilago            LE-----ETGSITPLTE---Q--QSPLKYQTRSMAVLPDG--------DG--YALGGVEG
gle2_leishm              VQ-----QMQKVNELKL------PDVMKFNLRCITCAPQY--------DG--VGVGSSEG
rae1_Trypanosoma         MQ-----FMSKVMELDP------PKMMKFSLRCVACSPQH--------DG--VAVGSSEG
gle2_tetrahymena         LQ-----SNFQNLSPHQINYIDSPLGKGSQINSIKIMCKG--------NG--FGLGSIDG
rae1_giardia             CLPTNDLGSSPLFKQVLVR----ESPLRHQTRSVAIVSDI---------GNQFCLGSLEG
gle2_entamoeba           IQ-----SGKLMTDTLIG---GQQSTVNSSVQCIAVFPDR--------KG--IVYGGADG
                                                                                     

gle2_ecuni               KAEIFNINS----------PVKKMIFRCHRVDN---------------------------
gle2_toxoplasma          RVGICHFKQ--------EHRNMNFSFKCHRQETR------------------------QG
gle2_theileria           RCVVNYFTE--------EEKKNNFSFKCHRQDQPG-----------------------KG
rae1_chominis            RCAIAHIEE--------SHRDKNFPFRCHRVTSS------------------------SP
rae1_tetraodon           RVAIHYINP-------PNPAKDNFTFKCHRSNGTNN---------------------TTP
gle2_gallus              ------------------------------------------------------------
gle2_rattus              RVAIHYINP-------PNPAKDNFTFKCHRSNGTNT---------------------SAP
gle2_mus                 RVAIHYINP-------PNPAKDNFTFKCHRSNGTNT---------------------SAP
gle2_homo                RVAIHYINP-------PNPAKDNFTFKCHRSNGTNT---------------------SAP
gle2_danio               RVAIHYINP-------PNPAKDNFTFKCHRSNGTNT---------------------ATP
gle2_xenopus             RVAIHYINP-------PNPAKDNFTFKCHRSNGTNT---------------------AAP
gle2_ciona               RVAIHYIQP-------SSP-RDNFTFKCHRSTPTQ------------------------P
gle2_Anopheles           RVAIQYVSP-------LNP-KDNFTFKCHRSNGS-----------------------SGY
gle2_drosophila          RVAIQYVNP-------GNP-KDNFTFKCHRTTGT-----------------------SGY
gle2_apis                RVAIHHLN--------LSS-KENFTFKCHRTNGTP----------------------NGY
rae1_celegans            RVAVQYVDV-------ANP-KDNFTFKCHRS-AELV---------------------NGF
gle2_monosiga            RVAILYADP-------AKHEKEKFSFKCHRTADK------------------------GS
dicty_gle2               RVAIQSLDD--------SKQENSFTFKCHRE---------------------------ND
gle2_naegleria           RVGINYFQE--------TTTRKNFAFKCHRDGP-------------------------NT
rae1_chlamydomonas       RVAVSHLSEQ-------DQKDKNFTFKCHRLE----------------------------
gle2_volvox              RVAVSHLSEQ-------DQKDKNFTFKCHRLE----------------------------
rae1_arabidopsis         RVGVHHLDD--------SQQSKNFTFKCHRDG----------------------------
gle2_populus             RVGVHHLDE--------AQQSKNFTFKCHRDN----------------------------
rae1_oryza               RVGVHHIDD--------SQQSKNFTFKCHREG----------------------------
gle2_physcomitrella      RVAVQHIDD--------AQQSKNFTFKCHRDN----------------------------
gle2_ostreo              RVAVQHVED--------NLQSKNFTFKCHREGT---------------------------
rae1_tpseudo             RVGIQYVTK--------VPGKESFAFKCHRDQS---------------------------
gle2_phaeodactylum       RVGIHYVQK--------VAGRDSFAFKCHRQDS---------------------------
gle2_phytophthora        RCAIQHVED--------KDKRNDFAFKCHRDGS---------------------------
rae1_cmerolae            RCGIEYLQD--------TS--KSFAFKCHRIDQG----------------------AGGQ
rae1_kluyveromyces       RCAVQYIDE-------QEQRKDGFSFKCHRQQV--------------QNNGAAGGRTSTE
gle2_S_kluy              RCAIQYVDE-------QEQRKSGFSFKCHRQQQ--------------QSTGTAGGRSNTE
rae1_candida_g           RCAIKYVDD-------EAQKKSGFSFKCHRQT---------------QPNRAAG--SSSQ
gle2_S_cas               RCAIRYVDD-------EMQKKSGFSFKCHRQN---------------NPNRTAG--SQ-Q
gle2_S_par               RCSIRYIDD-------SMQKKSGFSFKCHRQT---------------NPNRAPG--SNGQ
gle2_S_mik               RCSIRYIDD-------GMQKKSGFSFKCHRQT---------------NPNRAPG--SNGQ
gle2_scerev              RCSIRYIDD-------GMQKKSGFSFKCHRQT---------------NPNRAPG--SNGQ
gle2_s_kud               RCSIRYIDD-------GMQKKSGFSFKCHRQT---------------NPNRAPG--SNGQ
gle2_S_bay               RCSIRYIDD-------VMQKKSGFSFKCHRQT---------------NPNRAPG--SNGQ
rae1_candida_a           RCAIQYITE-------NEQKKFGFSFKCHRKSGGNTTGTTNTTGGAGAGLRTTSSSNANE
gle2_debary              RCAIQYIDE-------SEQSKFGFSFRCHRKT---PTG-ANTT----SALRTSANS---E
rae1_yarrowia            RCGIQYVDD-------TQAKNKNFSFKCHRQT----------------PNPSKN-----E
rae1_neurospora          RCAIQYVED-------KDSA-SNFSFKCHRDPA-----------------------QGNT
gle2_gibberella          RCAIQYVEA-------KDSS-ANFSFKCHRDPP-----------------------ANGV
rae1_magnaporthe         RCAIQYVED-------KDSS-SNFSFKCHRDAP-----------------------QGSV
gle2_asper               RCAIQYVED-------KDSS-SNFSFKCHRETPP---------------------NQRDI
rae1_spombe              RCAIQNIDE-------KNAS-QNFSFRCHRNQA------------------------GNS
rae1_cryptococcus        RVAIQYPGE-------DDKR--NFSFKCHRYDIP-------------TGSMPRTPAVSGS
gle2_ustilago            RVGVQYFHDPPD----KDNKVKKFAFKCHRRAN-----------------ADHPEVPRNE
gle2_leishm              RVSFISMKD-----------APGCTFKAHITTEK------------------------SH
rae1_Trypanosoma         RVSFIPLRQ-----------ESGCTFKAHVVEEN------------------------NV
gle2_tetrahymena         RANLGKLTPQNQNNVAGYKIDNIMTFKCHKNEEKQN--------------------NVVN
rae1_giardia             RIAVDNVAG-----------PDRYAFRCHRHQDP----------------------QANV
gle2_entamoeba           RANVLHFEN--------KSNQYTYAFKAQHKKIS-----------------------TTQ
                                                                                     

gle2_ecuni               -KVYAVNSVSFLPTN----HNILVTAGGDGTIVFFDAQARMKIFTQTE------------
gle2_toxoplasma          IQIYAVNTIDFHPK-----HGTFATGGADGSIVCWDKVNRQKLRAFD-------------
gle2_theileria           TFTYSVNAIDFHAV-----YGTFVSGGGDGTFTIWDKDNKSRVKAFS-------------
rae1_chominis            DIAYSINSIDFHLQ-----YGTFATGGSDGAIAFWDKDNKSRLTIMK-------------
rae1_tetraodon           QDIYAVNAISFHPV-----HGTLATVGSDGRFSFWDKDARTKLKTS--------------
gle2_gallus              ---------------------------------YWD------------------------
gle2_rattus              QDIYAVNGIAFHPV-----HGTLATVGSDGRFSFWDKDARTKLKTS--------------
gle2_mus                 QDIYAVNGIAFHPV-----HGTLATVGSDGRFSFWDKDARTKLKTS--------------
gle2_homo                QDIYAVNGIAFHPV-----HGTLATVGSDGRFSFWDKDARTKLKTS--------------
gle2_danio               QDIYAVNAISFHPV-----HGTLATVGSDGRFSFWDKDARTKLKTS--------------
gle2_xenopus             QDIYAVNDIAFHPV-----HGTLATVGSDGRFSFWDKDARTKLKTS--------------
gle2_ciona               QEIHVVNSIAFHPT-----FGTLATVGSDGKYSFWDKDARTKLKGS--------------
gle2_Anopheles           QDIYAVNDIAFHPV-----HGTLATVGSDGTFSFWDKDARTKLKSS--------------
gle2_drosophila          QDIYAVNDIAFHPV-----HGTLVTVGSDGTFSFWDKDARTKLKSS--------------
gle2_apis                QDIYAVNDIAFHPV-----HGTVATVGGDGTFGFWDKDARTKLKSS--------------
rae1_celegans            QEIYAVNDICFHPQ-----HGTLVTIGSDGRYSMWDKDARTKLKTS--------------
gle2_monosiga            TDAYAVNDIAFHKQ-----HGTFATVGGNGVFYFWDKVNRNKLKEF--------------
dicty_gle2               TVAYAVNNISFALP-----YGTFATAGSDGGFSFWDKESKFRLKQFSKLP----------
gle2_naegleria           ANVYAVNALSFHPS-----FGSFSTAGADGTFHFWDHTSKQRLHQFKKLG----------
rae1_chlamydomonas       TDIYSVNTMSFHNQ-----YGTFVTAGSDGTYNFWDKDSKQRLKAQAKAMY---------
gle2_volvox              TEIYSVNTMSFHNT-----YGTFVTAGSDGTYNFWDKDSKQRLKAQAKAMY---------
rae1_arabidopsis         NDIYSVNSLNFHPV-----HGTFATAGSDGAFNFWDKDSKQRLKAMSRCN----------
gle2_populus             NEIYSVNSLNFHPV-----HHTFATAGSDGSFNFWDKDSKQRLKAMLRCP----------
rae1_oryza               NDIFSVNSLNFHPV-----HHTFATAGSDGAFNFWDKDSKQRLKAFSRCP----------
gle2_physcomitrella      NDIYAVNSIDFHPV-----HGTFATSGSDGAFNFWDKDSKQRLKAMQRCN----------
gle2_ostreo              QDIYAVNSISFHPT-----FGTFVTAGADGNFNFWDKDSKQRLKNMTKCS----------
rae1_tpseudo             -KVFPVNNICFHKQ-----FGTFATVGGDGIINFWDKDNKQRLKGFPAIH----------
gle2_phaeodactylum       -NAYSVNCIAFQKQ-----FGTFATVGSDGIVNFWDKDNKQRLKGFNAIQ----------
gle2_phytophthora        -DIYPVSSIAFHP------FGTFSTTGGDGTFCFWDKDARQKLKTFNKCN----------
rae1_cmerolae            ERITPVNCVTTYPSTAPELVDVLATAGGDGRVNIWNKAAKVKTKGLKEVP----------
rae1_kluyveromyces       VQVYPVNSIVFHPI-----HGTFATAGGDGSFHFWDKNHRHRLKGF--------------
gle2_S_kluy              SHVYPVNSIVFHPV-----YGTFATAGGDGSFHFWDKNQRHRLKGF--------------
rae1_candida_g           SLVYPVNSIAFHPI-----YGTFVTAGGDGSFHFWDKNQRHRLKGF--------------
gle2_S_cas               SLVYPVNSIAFHPI-----YGTFATAGGDGCFHFWDKNHRHRLKAF--------------
gle2_S_par               SLVYPVNSIAFHPL-----YGTFVTAGGDGTFNFWDKNQRHRLKGY--------------
gle2_S_mik               SLVYPVNSIAFHPL-----YGTFVTAGGDGTFNFWDKNQRHRLKGY--------------
gle2_scerev              SLVYPVNSIAFHPL-----YGTFVTAGGDGTFNFWDKNQRHRLKGY--------------
gle2_s_kud               SLVYPVNSIAFHPL-----YGTFATAGGDGSFNFWDKNQRHRLKGY--------------
gle2_S_bay               SLVYPVNSIAFHPL-----YGTFVTAGGDGTFNFWDKNQRHRLKGY--------------
rae1_candida_a           SHAYSVNAISFHPI-----YGTFSTAGSDGTFCFWDKDAKQRLKSF--------------
gle2_debary              SHIYSVNSIAFHPV-----YGTFSTAGSDGTFCFWDKDAKQRLKTF--------------
rae1_yarrowia            VDIYAVNAISFHPQ-----EGTFCTAGADGSLTFWDKDSRHRLKGY--------------
rae1_neurospora          TAVHAVNDISFHPQ-----HGTFSTAGSDGTFHFWDKDAKHRLKGY--------------
gle2_gibberella          TNVHAVNDISFHPV-----HGTFSTAGSDGTFHFWDKDAKHRLKGY--------------
rae1_magnaporthe         TSVHAVNDISFHPV-----HGTFSTAGSDGTFHFWDKDAKHRLKGY--------------
gle2_asper               NNIYSVNAISFHPV-----HGTFSTAGADGTFHFWDKDAKHRLKGY--------------
rae1_spombe              ADVYSVNSIAFHPQ-----YGTFSTAGSDGTFSFWDKDSHQRLKSY--------------
rae1_cryptococcus        QNVFAINSLTFHKV-----QGTFCSGGSDGSLTFWDGISRTKLKTFSCK-DLNNGDTDVR
gle2_ustilago            SHLFPVNCIAFN-V-----HGTFATGGADGSINFWCKQSRTRLKTMETKGPANAPKELLK
gle2_leishm              YILSQTNFCVHHPT-----LPLLLSGGGDGNLTVINRADRKVIKTLQCEQK---------
rae1_Trypanosoma         FYMHQTNFCSIDSK-----TGRMITGGGDGRIAVWDYKKR-CNVCYENDPK---------
gle2_tetrahymena         QILYPVNSICFNPRQ----DQFLLTCGSDGNMYFWDFEHKNKIKSFAFN-----------
rae1_giardia             FVSYPINAIKWCGWR-----NALFTGGSDGDLYLWNLQSRKRLFRLCE------------
gle2_entamoeba           TYYYPVNSISFYNET------IFLTAGSDGVINIWDKNKKSLVNTLTS------------
                                                                                     

gle2_ecuni               ----SQPVTCGRFNTSGS-YYVYATGNDWSAGYVTTYRP-------TQLRAIQ-------
gle2_toxoplasma          --NMGNSVTDVKFNPTGNNLLAYAVSYDWSKGPDQQELN------KGHQVYVHM------
gle2_theileria           --NLGAPVVDVKFMSEGN-LLAFATSYDWYKGLNHSLITN-----TSKSIGIVK------
rae1_chominis            --TMPAPVTDIKFSPSGK-LLAYSLSYDWSKGYDNTAINN-----SCNKVLLHV------
rae1_tetraodon           -EQLDQPITACCFNHNGN-IFAYASSYDWSKVGGVQPAR------RSPQLSLVSFLSSYS
gle2_gallus              ---------FCPFG----------------KV--ILKGK------RS-------------
gle2_rattus              -EQLDQPVAACGFNHNGN-IFAYASSYDWSKGHEFYNPQ------KKNYIFLR-------
gle2_mus                 -EQLDQPIAACCFNHNGN-IFAYASSYDWSKGHEFYNPQ------KKNYIFLR-------
gle2_homo                -EQLDQPISACCFNHNGN-IFAYASSYDWSKGHEFYNPQ------KKNYIFLR-------
gle2_danio               -EQLDQPITACCFNHNGN-IFAYASSYDWSKGHEYYNPQ------KKNYIFLR-------
gle2_xenopus             -EQLDQPITACCFNHNGN-IFAYSSSYDWSKGHEFYNPQ------KKNYIFLR-------
gle2_ciona               -EQLPQSISACAISHNGN-IFAYASSYDWSKGHEHYNPQ------QKNYIFLK-------
gle2_Anopheles           -ETLDQSITKCCFNSNGQ-IFAYAVGYDWSKGHEYYNPQ------KKTYIFLR-------
gle2_drosophila          -ETMDQSITKCGFNANGQ-IFAYAVGYDWSKGHEYFNPA------KKPQIFLR-------
gle2_apis                -EPMEQPITRCCFNHNGQ-IFAYAVSYDWSKGHEYYNPA------KKNSIFLR-------
rae1_celegans            -EPHPMPLTCCDVHSSGA-FLVYALGYDWSRGHEGNTQP------GSKIVIHK-------
gle2_monosiga            -PKAKAEITCCDFNGDGT-LFAYGCGYDWSKGHAHYNQA------GYKGVLIH-------
dicty_gle2               ---QSIS--TATFNLDAS-LYAYASSYDWSKGSQYFD------PNQPNSIFVRV------
gle2_naegleria           ---ADLTLLSTGFNGDGS-LFAYAVGYDWSKGHEHY--------NKHTYIYIHV------
rae1_chlamydomonas       PNGQPAPITCGAFDRTGL-IYGYALSYDWSKGYAEYN-----PTTMKPYIMLHS------
gle2_volvox              PNGQPAPITCGSFDRTGT-IYGYALSYDWSKGYAEYN-----PATMKPYIMLHS------
rae1_arabidopsis         -----QPIPCSSFNHDGS-IYAYAACYDWSKGAENHN-----PATAKSSIFLHL------
gle2_populus             -----LPIPCSAFNNDGS-IFAYSVCYDWSKGAENHN-----PATAKTYIYLHL------
rae1_oryza               -----LPIPCSTFNSDGS-IFAYAVCYDWSRGAENHN-----PATAKTSIYLHS------
gle2_physcomitrella      -----QPIPCSTFNHDGT-IFAYGVSYDWSKGAENHN-----PSQARNYILLHP------
gle2_ostreo              -----APISCGNFNRDGT-IYAYAVSYDWSKGGDNP------LSNTPNNIYLHA------
rae1_tpseudo             -----RTITCANFSAQGN-LFAYASSYDWHKGSSGYA------PGTPNEIWVHS------
gle2_phaeodactylum       -----RTISCAAFNEQGN-LFAYASSYDWSQGSMHLQ------PG--NEIFIHN------
gle2_phytophthora        -----QSITTGKFNARGD-IFAYTLSYDWSMGAEKYN------PSQPSVIRLHS------
rae1_cmerolae            -----LPIVALEFNANGA-ILAYAMGYDWSQGASGYARFQSVPPEQRNLIFLHA------
rae1_kluyveromyces       -PKLNYSIPVCQFNRTGS-VFAYALSYDWHQGHIGNRPD------YPNVIRLHA------
gle2_S_kluy              -PSMKASIPVCNFNRNGS-VFAYALSYDWSQGHMGNRPD------YPNVIRLHA------
rae1_candida_g           -PSMQGSIPVCNFNRNGS-ILAYAVSYDWHQGHMGNRPD------YPNVIRLHP------
gle2_S_cas               -PSLRSSIPVVNFNRNGS-VFAYALSYDWHEGHMGNRPD------YANVIRLHP------
gle2_S_par               -PTLQASIPVCNFNRNGS-VFAYALSYDWHQGHMGNRPD------YPNVIRLHA------
gle2_S_mik               -PTLQASIPVCNFNRNGS-VFAYALSYDWHQGHMGNRPD------YSNVIRLHA------
gle2_scerev              -PTLQASIPVCSFNRNGS-VFAYALSYDWHQGHMGNRPD------YPNVIRLHA------
gle2_s_kud               -PALQASIPVCNFNRNGS-VFAYALSYDWHQGHMGNRPD------YPNVIRLHA------
gle2_S_bay               -PTLQASIPVCNFNRNGS-VFAYALSYDWHQGHMGNRPD------YSNVIRLHA------
rae1_candida_a           -PELPGAISATAFNKTGT-IFAYAISYDWSLGYMGNRQD------YPNIIKLHA------
gle2_debary              -PAVNCTIPATCFNKNGT-IFAYAMSYDWSQGHTGNKPD------YPNQIKLHA------
rae1_yarrowia            -PQLGCTIPATAFNRDGS-IFAYAQSYDWSKGHSYNNKD------IPHTVRFHQ------
rae1_neurospora          -PNVGGSITSTTFNKTGS-IFAYAISYDWSKGYQGNSPT------YPTKVMLHP------
gle2_gibberella          -PNVGGSITSTTFNKNGS-IFAYAVGYDWAKGYQHNTQS------YPIKVMLHP------
rae1_magnaporthe         -PNVGGSITATTFNKNGN-IFAYAVSYDWAKGYQGNNST------YPNKVMLHP------
gle2_asper               -PSVGGTISSTAFNRTGN-IFAYAVSYDWSKGYSANTPQ------LPNKVMLHP------
rae1_spombe              -PNVGGTISCSTFNRTGD-IFAYAISYDWSKGYTFNNAQ------LPNKIMLHP------
rae1_cryptococcus        PPRFGTPIVSTSFNRTQE-IIAYAMSYDWSKGHSGVPPAG----QNINKVMLHP------
gle2_ustilago            TNPAKQPITAIGFNRDAT-ILAYAVGYDWHKGYAGAGAV-------EPKVYIQP------
gle2_leishm              VGTQAIPISAGDISADGS-LVAYAHSYDWAMGKS-GYRNQ------PTSVHIR-------
rae1_Trypanosoma         LPNRNNSISAGDISADCS-LLAYARSYDWAMGKTRAITNE------PHTIHIRS------
gle2_tetrahymena         ----KQPISACNVSSTGQ-FLAYSLGYDWHMGYEHSNSFE------KPKICVHI------
rae1_giardia             ----SSGIASIDISSQEHDTIALGLSYTWENGWDFSRKN------ATSALHDTK------
gle2_entamoeba           -PIQNCPITTADFICENK-FLAYSVGYDWHQGVEGLLQQ------QVSVPVIKV------
                                     .                                               

gle2_ecuni               -------VSTTGVKI---------------------------------------------
gle2_toxoplasma          -------VKDEDIRPRPKTT-TRR------------------------------------
gle2_theileria           -------LKEEDIKSKPRPFGSRR------------------------------------
rae1_chominis            -------MNDEHVCPKGKRS----------------------------------------
rae1_tetraodon           YCLDLTSSGPRVLQPPEKELHLPEECCRGAEATKQEMVREGIRHLQTWKLQTPDGLPHFL
gle2_gallus              ------------------------------------------------------------
gle2_rattus              -------NAAEELKPRNKK-----------------------------------------
gle2_mus                 -------NAAEELKPRNKK-----------------------------------------
gle2_homo                -------NAAEELKPRNKK-----------------------------------------
gle2_danio               -------NAAEELKPRNKK-----------------------------------------
gle2_xenopus             -------NAAEELKPRNKK-----------------------------------------
gle2_ciona               -------NCAEDMKPRAKK-----------------------------------------
gle2_Anopheles           -------SCYDELKPRASS-----------------------------------------
gle2_drosophila          -------SCYDELKPRIN------------------------------------------
gle2_apis                -------PCFEELKPKASP-----------------------------------------
rae1_celegans            --------CIEDMKPRPTKK----------------------------------------
gle2_monosiga            ------AVQSADISPRPVQRR---------------------------------------
dicty_gle2               -------VGDEAKKGNRQTKKR--------------------------------------
gle2_naegleria           -------CEEPQVK----PKK---------------------------------------
rae1_chlamydomonas       -------CKEDEVKPKPKQPTAGRK-----------------------------------
gle2_volvox              -------CKEDEVKPKPKTLTAGRK-----------------------------------
rae1_arabidopsis         -------PQESEVKAKPRVGATGRK-----------------------------------
gle2_populus             -------PQESEVKGKPRAGGTTRR-----------------------------------
rae1_oryza               -------PQESEVKGKPRI-ATSRK-----------------------------------
gle2_physcomitrella      -------TQDSEVKAKARVAASGRK-----------------------------------
gle2_ostreo              -------VNETEVKPRPAKSGIGRR-----------------------------------
rae1_tpseudo             -------VQEEEIKPK-AKK-TGYR-----------------------------------
gle2_phaeodactylum       -------VAEDEIRPK-GKK----------------------------------------
gle2_phytophthora        -------VAEAEIKQK-KKPGTGSRNSF--------------------------------
rae1_cmerolae            -------VQDDEIRSKSAGARPPVRKGLF-------------------------------
rae1_kluyveromyces       -------TTDEEVKAKKKTTGTR-------------------------------------
gle2_S_kluy              -------TSDEEVKEKKKR-----------------------------------------
rae1_candida_g           -------TTDEEVKEKKKKTTFGR------------------------------------
gle2_S_cas               -------TRDDEVKEKKKR-----------------------------------------
gle2_S_par               -------TSDEEVKEKKKR-----------------------------------------
gle2_S_mik               -------TSDEEVKEKKKR-----------------------------------------
gle2_scerev              -------TTDEEVKEKKKR-----------------------------------------
gle2_s_kud               -------TSDEEVKEKKKR-----------------------------------------
gle2_S_bay               -------TSDEEVKEKKKR-----------------------------------------
rae1_candida_a           -------TKDLEIKQKNKR-----------------------------------------
gle2_debary              -------TKDEEIKQKKKR-----------------------------------------
rae1_yarrowia            -------TKAEEVKAKPKRR----------------------------------------
rae1_neurospora          -------VQQDECKPRPSVKKR--------------------------------------
gle2_gibberella          -------VTNDECKPRPSAKKR--------------------------------------
rae1_magnaporthe         -------VQQDECKPRPSVKKR--------------------------------------
gle2_asper               -------VAQEEVKPRQNARRR--------------------------------------
rae1_spombe              -------VPQDEIKPRP-KKGR--------------------------------------
rae1_cryptococcus        -------VKPEEVNKKPKRN----------------------------------------
gle2_ustilago            -------VNYEDVKKRPPKA----------------------------------------
gle2_leishm              ---------PLL------------------------------------------------
rae1_Trypanosoma         -------ANPTQLKAR--------------------------------------------
gle2_tetrahymena         -------INDDELRFRKN------------------------------------------
rae1_giardia             ----IVCYSVSEFFPKDDKAQEGHQ-----------------------------------
gle2_entamoeba           -------VDDPLVRL---------------------------------------------
                                                                                     

gle2_ecuni               -----------
gle2_toxoplasma          -----------
gle2_theileria           -----------
rae1_chominis            -----------
rae1_tetraodon           RLPPTLGGSPQ
gle2_gallus              -----------
gle2_rattus              -----------
gle2_mus                 -----------
gle2_homo                -----------
gle2_danio               -----------
gle2_xenopus             -----------
gle2_ciona               -----------
gle2_Anopheles           -----------
gle2_drosophila          -----------
gle2_apis                -----------
rae1_celegans            -----------
gle2_monosiga            -----------
dicty_gle2               -----------
gle2_naegleria           -----------
rae1_chlamydomonas       -----------
gle2_volvox              -----------
rae1_arabidopsis         -----------
gle2_populus             -----------
rae1_oryza               -----------
gle2_physcomitrella      -----------
gle2_ostreo              -----------
rae1_tpseudo             -----------
gle2_phaeodactylum       -----------
gle2_phytophthora        -----------
rae1_cmerolae            -----------
rae1_kluyveromyces       -----------
gle2_S_kluy              -----------
rae1_candida_g           -----------
gle2_S_cas               -----------
gle2_S_par               -----------
gle2_S_mik               -----------
gle2_scerev              -----------
gle2_s_kud               -----------
gle2_S_bay               -----------
rae1_candida_a           -----------
gle2_debary              -----------
rae1_yarrowia            -----------
rae1_neurospora          -----------
gle2_gibberella          -----------
rae1_magnaporthe         -----------
gle2_asper               -----------
rae1_spombe              -----------
rae1_cryptococcus        -----------
gle2_ustilago            -----------
gle2_leishm              -----------
rae1_Trypanosoma         -----------
gle2_tetrahymena         -----------
rae1_giardia             -----------
gle2_entamoeba           -----------
                                    
