# Supplementary material for: Comparative Genomic Evidence for a Complete Nuclear Pore Complex in the Last Eukaryotic Common Ancestor
Source: PLoS One. 2010 Oct 8;5(10):e13241. doi: 10.1371/journal.pone.0013241 (PMC2951903; doi:10.1371/journal.pone.0013241)
Supplement: File S1 — Alignments and phylogenies. (2.39 MB ZIP) [file pone.0013241.s007.zip › Neumann_SI4/Neumann_nup_align/sec13new.aln]

CLUSTAL 2.0.12 multiple sequence alignment


sec13_trypanosoma_Tb10.61.2630      --------------------------------------------------
sec13_leishmania                    --------------------------------------------------
sec13_yarrow                        --------------------------------------------------
sec13_candiA                        --------------------------------------------------
sec13_pichia                        --------------------------------------------------
sec13_debaryomyces                  --------------------------------------------------
sec13_kluyveromyces                 --------------------------------------------------
sec13_scerevisiae                   --------------------------------------------------
sec13_candidaG                      --------------------------------------------------
sec13_neurospora                    --------------------------------------------------
sec13_gibberella                    MALRTGAICESVLVMTDIPGLMIDESLEGSTSATRSVRHDCVYICLGLGG
sec13_magnaporthe                   -------------------------------------------MARSWEG
sec13_aspergillus                   --------------------------------------------------
sec13_spombe                        --------------------------------------------------
sec13_ustilago                      --------------------------------------------------
sec13_cryptococcus                  --------------------------------------------------
sec13_rattus                        --------------------------------------------------
sec13_mus                           --------------------------------------------------
SEC13_HOMO_gi|52632407|gb|AAH0      --------------------------------------------------
sec13_gallus                        -------MTKYGHRPAGCAQRGAAAARCGLREAGNGHGRYLPAGSARRGL
sec13_xenopus                       --------------------------------------------------
sec13_tetraodon_gi|47207697|em      --------------------------------------------------
sec13_danio_gi|47086987|ref|NP      --------------------------------------------------
sec13_ciona                         --------------------------------------------------
sec13_anopheles                     --------------------------------------------------
sec13_apis                          --------------------------------------------------
sec13_drosophila                    --------------------------------------------------
sec13_dicty_gi|66801741|ref|XP      --------------------------------------------------
sec13_naegleria                     --------------------------------------------------
sec13_chlamydomonas_gi|1594847      --------------------------------------------------
sec13_volvox                        --------------------------------------------------
sec13_ostreococcus                  --------------------------------------------------
sec13_arabidopsis                   --------------------------------------------------
sec13_populus                       --------------------------------------------------
sec13_oryza                         --------------------------------------------------
sec13_physcomitrella                --------------------------------------------------
sec13_monosiga                      --------------------------------------------------
sec13_tpseudo_gi|224010135|ref      --------------------------------------------------
sec13_phaeodactylum|jgi|Phatr2      --------------------------------------------------
sec13_phytophthora                  --------------------------------------------------
sec13_chominis_Chro.80472           --------------------------------------------------
sec13_toxoplasma                    --------------------------------------------------
sec13_ehisto                        --------------------------------------------------
sec13_plasmodium                    --------------------------------------------------
sec13_tetrahymena                   --------------------------------------------------
sec13_cmerolae_gnl|CMER|CMJ112      --------------------------------------------------
sec13_celegans_gi|17544258|ref      --------------------------------------------------
sec13_ecuni                         --------------------------------------------------
sec13_trichomonas                   --------------------------------------------------
sec13_giardia                       --------------------------------------------------
                                                                                      

sec13_trypanosoma_Tb10.61.2630      ------------------------------------MLHSTRYPSQNRTI
sec13_leishmania                    ------------------------------------MVPHLAN-------
sec13_yarrow                        --------------------------------------------------
sec13_candiA                        ----MWKSVCKAYQFFCFNYCCFFFFSTARINMNTSFFFCWLVVHICPAT
sec13_pichia                        --------------------------------------------------
sec13_debaryomyces                  --------------------------------------------------
sec13_kluyveromyces                 --------------------------------------------------
sec13_scerevisiae                   --------------------------------------------------
sec13_candidaG                      --------------------------------------------------
sec13_neurospora                    --------------------------------------------------
sec13_gibberella                    VFVVAARTERQESVFPQIPKVGSRWLVIAPSSYITATVASGEACDRGNWN
sec13_magnaporthe                   LKYRGSSTKDQRS-------CKKTWIRREEGYKISPSQDG----------
sec13_aspergillus                   --------------------------------------------------
sec13_spombe                        --------------------------------------------------
sec13_ustilago                      --------------------------------------------------
sec13_cryptococcus                  --------------------------------------------------
sec13_rattus                        --------------------------------------------------
sec13_mus                           --------------------------------------------------
SEC13_HOMO_gi|52632407|gb|AAH0      --------------------------------------------------
sec13_gallus                        PVTPVTAAGCNGSNASPRSPAARLRAPRARPQPGVGRRLPGGGDGPPGGN
sec13_xenopus                       --------------------------------------------------
sec13_tetraodon_gi|47207697|em      --------------------------------------------------
sec13_danio_gi|47086987|ref|NP      --------------------------------------------------
sec13_ciona                         --------------------------------------------------
sec13_anopheles                     --------------------------------------------------
sec13_apis                          --------------------------------------------------
sec13_drosophila                    --------------------------------------------------
sec13_dicty_gi|66801741|ref|XP      --------------------------------------------------
sec13_naegleria                     --------------------------------------------------
sec13_chlamydomonas_gi|1594847      --------------------------------------------------
sec13_volvox                        --------------------------------------------------
sec13_ostreococcus                  --------------------------------------------------
sec13_arabidopsis                   --------------------------------------------------
sec13_populus                       --------------------------------------------------
sec13_oryza                         --------------------------------------------------
sec13_physcomitrella                --------------------------------------------------
sec13_monosiga                      --------------------------------------------------
sec13_tpseudo_gi|224010135|ref      --------------------------------------------------
sec13_phaeodactylum|jgi|Phatr2      --------------------------------------------------
sec13_phytophthora                  --------------------------------------------------
sec13_chominis_Chro.80472           --------------------------------------------------
sec13_toxoplasma                    --------------------------------------------------
sec13_ehisto                        --------------------------------------------------
sec13_plasmodium                    --------------------------------------------------
sec13_tetrahymena                   --------------------------------------------------
sec13_cmerolae_gnl|CMER|CMJ112      --------------------------------------------------
sec13_celegans_gi|17544258|ref      --------------------------------------------------
sec13_ecuni                         --------------------------------------------------
sec13_trichomonas                   --------------------------------------------------
sec13_giardia                       --------------------------------------------------
                                                                                      

sec13_trypanosoma_Tb10.61.2630      GGYGQAAPVAPHDMHQQRQPQQPQQFQQQQPQEHQDIIHDTQFDYYGQQL
sec13_leishmania                    ---GAAAPAAP---------------QVPAIHEHTDVIHDTQFDYYGLQL
sec13_yarrow                        --------------------------MVTIGNTHDDLIHDAVLDYYGKRL
sec13_candiA                        GTFDSINYRLTSTFLQFEYRQNKYYNMVTIGNAHDDLIHDAVLDYYGKRL
sec13_pichia                        --------------------------MVTIGNAHNDLIHDAVLDYYGKRL
sec13_debaryomyces                  --------------------------MVTIGNAHDDLIHDAVLDYYGKRL
sec13_kluyveromyces                 --------------------------MVTINNAHSELIHDAVLDYYGKRL
sec13_scerevisiae                   --------------------------MVVIANAHNELIHDAVLDYYGKRL
sec13_candidaG                      --------------------------MVEIANAHNDLIHDAVLDYYGKKL
sec13_neurospora                    ---------------------MTAGAQVIANSGHDDMIHDAVLDYYGRRL
sec13_gibberella                    MNVCHPFSICFFLRCNSGVKSNKMSAQVISNSGHEDMIHDAVLDYYGRKL
sec13_magnaporthe                   -----------YTKWWS--EQQGLFSQKMANP-RKERAHDAVLDYYGRRL
sec13_aspergillus                   ----------------------MAAAQVISNSGHDDMIHDAGLDYYGRRL
sec13_spombe                        --------------------------MTTVDTQHDDMIHDAILDYYGKRL
sec13_ustilago                      ---------MTTVTSSSAGLSLSAERPKNIETQHEDMVHDAQLDFYGKRL
sec13_cryptococcus                  ------------MCLWPLIQSAQASKPVPVETQHEDMIHDAQLDYYGKRL
sec13_rattus                        ----------------------MVSVINTVDTSHEDMIHDAQMDYYGTRL
sec13_mus                           ----------------------MVSVMNTVDTSHEDMIHDAQMDYYGTRL
SEC13_HOMO_gi|52632407|gb|AAH0      -------------------MGKMVSVINTVDTSHEDMIHDAQMDYYGTRL
sec13_gallus                        EALRSAPEVLVGGGHLLQQAGDMVSVINTVDTSHEDMIHDAQMDYYGTRL
sec13_xenopus                       ----------------------MVSVINTVDTSHEDMIHDAQMDYYGIRL
sec13_tetraodon_gi|47207697|em      ----------------------QVSVINTVDTSHEDMIHDAQMDYYGTRL
sec13_danio_gi|47086987|ref|NP      ----------------------MVSVINTVDTSHEDMIHDAQMDYYGTRL
sec13_ciona                         ----------------------MVSVINTVDTLHEDMIHDAQMDYYGLQL
sec13_anopheles                     ----------------------MVSVLNTIDTGHEDMIHCADVDYYGLRL
sec13_apis                          ----------------------MVSVLNTVDTGHEDMIHDAEMDYYGLRL
sec13_drosophila                    ----------------------MVSLLQEIDTEHEDMVHHAALDFYGLLL
sec13_dicty_gi|66801741|ref|XP      ------------------------MATQNVDSGHEDMVHDAQFDYYGKFL
sec13_naegleria                     --------------MSASTSSHSTAPIKTFSSEHQDMIHDAQADYYGKRL
sec13_chlamydomonas_gi|1594847      ------------------------MTLANFESGHQDMVHDAQLDYYGRRL
sec13_volvox                        -----------------------MTSVSSFESGHADMVHDAQLDYYGRRL
sec13_ostreococcus                  -------------------------------------MHDCAYDYYGRRV
sec13_arabidopsis                   ------------------------MPGQKIETGHEDIVHDVQMDYYGKRI
sec13_populus                       ------------------------MPSQKIETGHEDTVHDVAMDYYGKRI
sec13_oryza                         ------------------------MPPHKIETGHQDVVHDIAMDYYGKRI
sec13_physcomitrella                ----------------------------MLESGHQDVVHDVAVDYYGKRL
sec13_monosiga                      ----------------------MAAPLSSIETAHEDMIHDAQMDFYGKRL
sec13_tpseudo_gi|224010135|ref      ------------------------------------MVHDAQLDYYGTKL
sec13_phaeodactylum|jgi|Phatr2      -------MATTTASTAIAAPTEASSAPIYIDTQHEDLVHDAQMDYYGAKL
sec13_phytophthora                  ----------------------MSAPILSIDTQHEDMIHDAQLDYYGKRL
sec13_chominis_Chro.80472           ----------------------MAEVIGTFDTGHTGPVHDTQLDYYGRRL
sec13_toxoplasma                    --------------------MAAPATLSTFETSHAGCLHSVEFDFFATRL
sec13_ehisto                        ----------------------------------------MEFDFYGTKV
sec13_plasmodium                    -----------------------MSELIVFDSNHTKSINDCELDYYSKKL
sec13_tetrahymena                   ---------------MSGQQAMMPMKTLNLHANHEGMIHDAQYDYYGKRL
sec13_cmerolae_gnl|CMER|CMJ112      ------------MTEDSALEGALIVPKLFIETQHNDRILDLQFDFYGKRL
sec13_celegans_gi|17544258|ref      ----------------------MTTVRQRIDTQHRDAIHDAQLNIYGSRL
sec13_ecuni                         ------------------------------MDIHKDTIHSIETDFSQKKI
sec13_trichomonas                   ----------------------MSLPSVSLPITNINEISDIAFSPDGVTL
sec13_giardia                       ------------MAQYTPGVQVETVPMGKIHTAAAGAVLDICTDPYSQMV
                                                                               .     :

sec13_trypanosoma_Tb10.61.2630      ATASSDRTIGIHTVRDGQ---------------MQRVATLIG-----HEG
sec13_leishmania                    ATASSDRTIGIHVARAGAP--------------LNRVATLTG-----HEG
sec13_yarrow                        ATCSSDKTIKIFEIDG---------------DNHKLVETLRG-----HEG
sec13_candiA                        ATCSSDKTIKIFDLDGT--------------DNYKLITTLTG-----HEG
sec13_pichia                        ATCSSDKSINIFDIDGT--------------ESYKLVSTLTG-----HDG
sec13_debaryomyces                  ATCSSDKTIKLFEVEGT--------------ENYKLVETLIG-----HEG
sec13_kluyveromyces                 ATCSSDHTVKIFEVEG---------------ETHKLVDTLQG-----HEG
sec13_scerevisiae                   ATCSSDKTIKIFEVEG---------------ETHKLIDTLTG-----HEG
sec13_candidaG                      ATCSSDKTIKIFEVEG---------------ESHKLVDTLVG-----HEG
sec13_neurospora                    ATCSSDRTIKIFEIEG---------------ESQRLVETLKG-----HDG
sec13_gibberella                    ATCSGDKTIKIFEIEG---------------ETQRLVETLKG-----HEG
sec13_magnaporthe                   ATCSSDRTIKIFEVEG---------------ETHRLTETLKG-----HEG
sec13_aspergillus                   ATCSSDKTIKIFEIEG---------------DTHKLVETLKG-----HEG
sec13_spombe                        ATCSSDQTIKVFSIEN---------------NQQTLLETLRG-----HSG
sec13_ustilago                      ATCSSDRTVKVFDIVNG--------------TPSTTAETLHG-----HQG
sec13_cryptococcus                  ATCSSDRTIRIFNVIKG--------------EAKGEPVILKG-----HTA
sec13_rattus                        ATCSSDRSVKIFDVRNG--------------GQILIAD-LRG-----HEG
sec13_mus                           ATCSSDRSVKIFDVRNG--------------GQILIAD-LRG-----HEG
SEC13_HOMO_gi|52632407|gb|AAH0      ATCSSDRSVKIFDVRNG--------------GQILIAD-LRG-----HEG
sec13_gallus                        ATCSSDRSVKIFDVRNG--------------GQILIAD-LRG-----HEG
sec13_xenopus                       ATCSSDRSVKIFDVKNG--------------GQILIAD-LRG-----HDG
sec13_tetraodon_gi|47207697|em      ATCSSDRTVKIFDVRNG--------------GQILVAD-LRG-----HEG
sec13_danio_gi|47086987|ref|NP      ATCSSDRSVKIFDVKNG--------------GQILVAD-LRG-----HEG
sec13_ciona                         ATCSSDRTIRIFEVKNG--------------TQRLLST-LQG-----HDG
sec13_anopheles                     ATCSSDNSVKIFDIKNG--------------AQTLAAD-LKG-----HGG
sec13_apis                          ATCSSDNSIKIFDLKNG--------------TQSLVAD-LKG-----HVG
sec13_drosophila                    ATCSSDGSVRIFHSRK---------------NNKALAE-LKG-----HQG
sec13_dicty_gi|66801741|ref|XP      ATCSSDKMIKIFDVGGE--------------NPQHLVD-LRG-----HEG
sec13_naegleria                     ATCSSDATIRIFDLAPSNS------------EEPKLVDTLIG-----HEG
sec13_chlamydomonas_gi|1594847      ATCSSDRTVKVFDIVG---------------DHHTHLADLRG-----HEG
sec13_volvox                        ATCSSDRTVKVFDIVG---------------DRHTHLADLRG-----HEG
sec13_ostreococcus                  ATCSSDRTIRIFDGEANR-------------ARGTHVATITG-----HDG
sec13_arabidopsis                   ATASSDCTIKITGVSNNGG--------------SQQLATLTG-----HRG
sec13_populus                       ATASSDHSIKIVGVNNNS---------------SQHLANLTG-----HQG
sec13_oryza                         ATASSDNTIKIIGVSGNS---------------HQQLATLSG-----HQG
sec13_physcomitrella                ATCSSDRLVKVFALGASGST-----------PPSSALATLSG-----HEG
sec13_monosiga                      ATCSSDHTVRIFLVEDND---------------HKLIQTLRV-----HEG
sec13_tpseudo_gi|224010135|ref      ATSSSDRTVKIYDISGN---------------NYHPNATLTG-----HSG
sec13_phaeodactylum|jgi|Phatr2      ATCSSDRTVKVYNVSDS---------------AYELSATLQG-----HEG
sec13_phytophthora                  ATCSSDRTIKVYDVAGD---------------VQNNEQILTG-----HEG
sec13_chominis_Chro.80472           ATASSDHTIRIFDVSTD---------------QPTFLAELRG-----HEG
sec13_toxoplasma                    ATASSDRTIRLWSLSTPEASTHAGEVA---PKTATFLQELRG-----HEG
sec13_ehisto                        ACALDDKSIVIFDTTQPEP---------------KIISTLVG-----HTA
sec13_plasmodium                    ATCSNDNTVKIFDVSLAREP--------------VCVAEIRD-----HTS
sec13_tetrahymena                   ATCSNDGKIHIFDTSGRNDGNKV---------TITTEKHENP-----HSG
sec13_cmerolae_gnl|CMER|CMJ112      ATCAADGKIKVFDCSNAGLG-----------SGALSSARLVSEVQASTSG
sec13_celegans_gi|17544258|ref      ATCGSDRLVKIFEVRPNGQ--------------SYPMAELVG-----HSG
sec13_ecuni                         VTACSDGMVRVFAKGSSVPP-----------YELNLELELDG-----DSG
sec13_trichomonas                   GVLSEHGAVHVFEINEN--------------RQYTKIATTTP-----TSN
sec13_giardia                       ATASSDGTIRIYSANTGDSG-----------VATDAVFCLTH-----HRA
                                         .  : :                                       

sec13_trypanosoma_Tb10.61.2630      PVWMVSWAHPRFGTVLASAG--YDHKAIVWKEVSQPTR------------
sec13_leishmania                    PVWMVSWAHPRFGNLLASAS--YDQKAIIWKEIHQGAP------------
sec13_yarrow                        PVWQVSWAHPKFGSIIASAS--YDGKVFIWRE--ENGR------------
sec13_candiA                        PVWQVSWAHPKFGSILASCS--YDGKALIWKEQPETQQ------------
sec13_pichia                        PVWQVSWAHPKFGSILASCS--FDGKALIWKEQPETQQ------------
sec13_debaryomyces                  PVWQVAWAHPKFGSILASCS--YDGKALIWKEQPETQQ------------
sec13_kluyveromyces                 PVWQVDWAHPKFGVILASCS--YDGKVLIWKE--VNGR------------
sec13_scerevisiae                   PVWRVDWAHPKFGTILASCS--YDGKVLIWKE--ENGR------------
sec13_candidaG                      PVWRVDWAHPKFGTILASCS--YDGKVIIWKE--ENDR------------
sec13_neurospora                    AVWSVAWAHPKYGNILASAG--YDGKVLIWRE--QAG-------------
sec13_gibberella                    AVWCVAWAHPKYGNILASAG--YDGKVFIWKE--QGGQ------------
sec13_magnaporthe                   AVWCVAWAHPKYGNILASSG--YDGKVFIWRE--QGG-------------
sec13_aspergillus                   PVWCVEWAHPKFGTILASSS--YDGKVLIWRE--QHQSS-----------
sec13_spombe                        PVWQLGWAHPKFGTILASAS--YDGHVIVWRE--TGG-------------
sec13_ustilago                      PVWQVAWAHPTFGDILASCS--YDGKVVIWKDNGAGASIGASAPYGSQSA
sec13_cryptococcus                  AVWQVSWAHPSFGSILASCS--YDGRVFIWKEVGQGQGKGSGG-------
sec13_rattus                        PVWQVAWAHPMYGNILASCS--YDRKVIIWKEEN----------------
sec13_mus                           PVWQVAWAHPMYGNILASCS--YDRKVIIWKEEN----------------
SEC13_HOMO_gi|52632407|gb|AAH0      PVWQVAWAHPMYGNILASCS--YDRKVIIWREEN----------------
sec13_gallus                        PVWQVAWAHPMYGNILASCS--YDRKVIIWKEEN----------------
sec13_xenopus                       PVWQVAWAHPMYGNILASCS--YDRKVIIWKEEN----------------
sec13_tetraodon_gi|47207697|em      PVWQVAWAHPMFGNILASCS--YDRKVIIWKEEN----------------
sec13_danio_gi|47086987|ref|NP      PVWQVAWAHPMYGNILASCS--YDRKVIIWKEEN----------------
sec13_ciona                         PVWQIAWSHPKYDKMLASCS--YDRKVIIWKEQD----------------
sec13_anopheles                     PVWQVAWGHPRYGNVLASCS--YDRKVIVWKEAGP---------------
sec13_apis                          PVWQVTWAHPKFGNLLASCS--YDRKVIIWKELG----------------
sec13_drosophila                    PVWQVAWAHPKFGNILASCS--YDRKVIVWKSTTP---------------
sec13_dicty_gi|66801741|ref|XP      PVWQVAWAHPKFGKILASAS--YDRKVIVWKEVGN---------------
sec13_naegleria                     PVWQVSWAHPQFGSIIASCS--YDHRVIIWKENQQTHK------------
sec13_chlamydomonas_gi|1594847      PVWQVSWGHPKFGSILASCS--FDHRVIVWKEAQGNQ-------------
sec13_volvox                        PVWQVCWGHPKFGSILASCS--FDHRVIIWKEGQGNQ-------------
sec13_ostreococcus                  PVWSARWAHPKFGTLLASAS--FDHHVRVHKETEPNA-------------
sec13_arabidopsis                   PVWEVAWAHPKYGSILASCS--YDGQVILWKEGNQ---------------
sec13_populus                       PVWQVAWAHPKFGSLLASCS--YDGRVIIWKEGNQ---------------
sec13_oryza                         PVWQVAWAHPKYGSLLASCS--YDGRVIIWKEGSKP--------------
sec13_physcomitrella                PIWQVAWAHPKFGNILASCS--YDRKVIIWREGAE---------------
sec13_monosiga                      PVWQVAWAHPKFGNYLATCG--YDRRVVIWKEGTT---------------
sec13_tpseudo_gi|224010135|ref      PIYQLSWSHPKYSSSLASAS--FDGSVLIHRESRPGE-------------
sec13_phaeodactylum|jgi|Phatr2      PVWQVSWAHPKFGVVLASCS--FDGSVLIHRESRPRE-------------
sec13_phytophthora                  PVWQVSWAHPKFGVLLAACS--YDGKVIIYREQSLNQ-------------
sec13_chominis_Chro.80472           PVWQVCWAHPTFGSVLASCS--YDKKVLVWKETQRSR-------------
sec13_toxoplasma                    PVWQVRWAHPSFGNLLASCG--YDRRIIVWRQSAAAVPQGPQTRF-----
sec13_ehisto                        AIWQVKWSHPRFGPVLASCS--YDKQVLIWRETSNNN-------------
sec13_plasmodium                    AVWKVCWSHPKYGSLLASCS--YDKSVIIYKEVSINK-------------
sec13_tetrahymena                   PIWKIAWAHPRFGTLLASCS--FDKSVAIHRDMLSQS-------------
sec13_cmerolae_gnl|CMER|CMJ112      PVWQVSWAHPCFGTVLASCG--FDGRVIVWAEQEPPPAAWPGGARS----
sec13_celegans_gi|17544258|ref      PVWKVSWAHPKYGGLLASAS--YDKKVIIWNEQQ---------GR-----
sec13_ecuni                         PATKAIFLN--QGEFIASSY--FSGKVIIWKYEGGR--------------
sec13_trichomonas                   YATSISFGPIDLGTVFIVGD--DNGHIFIYQKIKATEIS-----------
sec13_giardia                       SVCRVVWVPPAYGNFIISAG--HDGLLLVWQKLDGG--------------
                                          :     .  :       .    :                     

sec13_trypanosoma_Tb10.61.2630      ---------QWRPVHVI---DIHQGSVNAVQWAPES---PMLATASSDGT
sec13_leishmania                    ---------KWTPVHVI---DIHQGSVNAVQWAPEEYG-PVVATASSDGT
sec13_yarrow                        ----------WTNIAQH----QHNASVNSVVWAPQEYG-PLLLCASSDGN
sec13_candiA                        ----------WSIIAEH---TVHQASVNSVSWAPHELG-AVLLCTSSDGK
sec13_pichia                        ----------WSIIAEH---SVHQASVNSVSWAPHELG-AVLLCASSDGK
sec13_debaryomyces                  ----------WSIIAEH---TVHQASVNSVSWAPHELG-AILLCTSSDGK
sec13_kluyveromyces                 ----------WSQIAAH---EVHSASVNSIQWAPHEYG-PLLLAASSDGK
sec13_scerevisiae                   ----------WSQIAVH---AVHSASVNSVQWAPHEYG-PLLLVASSDGK
sec13_candidaG                      ----------WSQIAVH---AVHTASVNSVQWAPHEYG-ALLLAASSDGK
sec13_neurospora                    ---------SWQRIFDF---ALHKASVNIVSWSPHEAG-CLLACASSDGN
sec13_gibberella                    -------SNAWQRIYDF---PLHKASVNIVSWSPHEAG-CLLACASSDGN
sec13_magnaporthe                   ---------AWQKIFDF---ALHKASVNIVSWSPHESG-CLLACASSDGH
sec13_aspergillus                   --TAPIGSGAWTKVFDF---SLHTASVNMISWAPHETG-CLLACASSDGH
sec13_spombe                        ---------VWSELMDH---TAHQASVNAVSWAPHEYG-ALLACASSDGK
sec13_ustilago                      YGAPTSSAGGWTKIKEH---TLHTASVNSISWAPHELG-SILACASSDGN
sec13_cryptococcus                  -----ELQDGWERIKEH---TLHTASVNSIAWAPYDLG-PILACASSDGK
sec13_rattus                        --------GTWEKTHEH---SGHDSSVNSVCWAPHDYG-LILACGSSDGA
sec13_mus                           --------GTWEKTHEH---SGHDSSVNSVCWAPHDYG-LILACGSSDGA
SEC13_HOMO_gi|52632407|gb|AAH0      --------GTWEKSHEH---AGHDSSVNSVCWAPHDYG-LILACGSSDGA
sec13_gallus                        --------GTWEKTYEY---TGHDSSVNSVCWAPHDYG-LILACGSSDGA
sec13_xenopus                       --------GTWEKTYEY---TGHDSSVNSVCWAPHDFG-LVLACGSSDGA
sec13_tetraodon_gi|47207697|em      --------GSWDKMFEY---TGHESSVNSVCWGPYDFG-LLLACGSSDGA
sec13_danio_gi|47086987|ref|NP      --------STWDKMYEY---TGHDSSVNSVCWGPYDFG-LILACGSSDGA
sec13_ciona                         --------GQWNKLHEY---NDHDSSVNSVCWAPHELG-LMLACGSSDGS
sec13_anopheles                     --------GDWTKWYEY---SNHDSSVNSVAWAPAEYG-LVLACGSSDGS
sec13_apis                          ---------EWTKIYEH---NGHDSSVNSVAWAPHEFG-LILACGSSDGS
sec13_drosophila                    --------RDWTKLYEY---SNHDSSVNSVDFAPSEYG-LVLACASSDGS
sec13_dicty_gi|66801741|ref|XP      --------NSWSIIHQY---AGHELSVNSISWAPHEFG-LSLACASSDGS
sec13_naegleria                     ----------FTKVFEY---RLESS-VNSISWAPHEHG-LHLASASSDSQ
sec13_chlamydomonas_gi|1594847      --------WQQAYITPG---NLHTASVNSICWAPYELG-LILACASSDGT
sec13_volvox                        --------WQQAYISPG---NLHTASVNSICWAPYELG-LILACASSDGS
sec13_ostreococcus                  --------FSLAYQTPT---GTHDGSVNAIAWAPHEYG-AKLACASSDGS
sec13_arabidopsis                   --------NQWTQDHVF---TDHKSSVNSIAWAPHDIG-LSLACGSSDGN
sec13_populus                       --------NDWIQAHVF---DDHKSSVNSIAWAPHELG-LCLACGSSDGN
sec13_oryza                         --------DEWAQAHTF---IEHKSSVNSIAWAPHELG-LCLACGSSDGN
sec13_physcomitrella                --------NEWHQAQVF---QEHESSVNSISWAPEVFG-LCLACGSADGT
sec13_monosiga                      ---------GWENTFEY---REHDSSVNTIAWAPYEYGQMTLACGSSDGD
sec13_tpseudo_gi|224010135|ref      ---------WILVKAFV---GLHDSSVNTVSFGPHEYG-LVCAAGSSDGR
sec13_phaeodactylum|jgi|Phatr2      ---------WTMLHAAR---QLHDSSINGVAFAPHEYG-LQLATASSDGK
sec13_phytophthora                  ---------WTQAYVH----AFHDSSVNSIAWAPHEYG-LALACASADGT
sec13_chominis_Chro.80472           ---------WEIVYSCD---DFLSS-INGVCWCPWDFG-LQFACAISDGS
sec13_toxoplasma                    ----APTQSLFTPVYTN---EDHTASVNSIAFCPHEFG-LHLAAGSSDGS
sec13_ehisto                        ----------YAIVYSH---KFHTKSVNSICFFPESEG-LKLACGSSDGQ
sec13_plasmodium                    ----------YDMIYIN---NEHKSSVNYIEWSPSEYG-LHLGCASLDGN
sec13_tetrahymena                   ----------QQGSWTNVWKKQFDGSMNYLQFSPWECG-LHLAAASSSGK
sec13_cmerolae_gnl|CMER|CMJ112      ---RPTPGPLLQPIYEHR--AHEPASVNAVAFAPPEYG-LTLACAASDGR
sec13_celegans_gi|17544258|ref      ----------WQKAYEWA--AHE-ASTTCVAFAPHQYG-LMLASASADGD
sec13_ecuni                         ----------FNKKSER---QILSGSVNDISGRWNGSS-FTLFCACSDGT
sec13_trichomonas                   -----------QIITLS----HHKAAINSVAWAPSG---LIFAAADSEGM
sec13_giardia                       ----------WRIGAEH----KFQQPIADISVLNDN-----VFVASLDGS
                                                                 :                 .. 

sec13_trypanosoma_Tb10.61.2630      VAVTTYEEGAWRES---VKLSNNSNNIAHAMGATCVSFAPTCPQLG----
sec13_leishmania                    VAITTYRDGCWQPS---VKLSNNSNQIAHAMGATSVTFAPFKSELV----
sec13_yarrow                        VSVVEFKEGG---------NCEATTFAAHDVGANSASWAPPAVSGS----
sec13_candiA                        VSVVDFNDDG---------TTSHVIFDAHAIGANSATWAPVSTSS-----
sec13_pichia                        VSVVDFNDDG---------TTSHVVFDAHAIGANSASWAPLSSTPS----
sec13_debaryomyces                  VSVVDFNDDG---------TTSHIIFDAHAIGVNSASWAPLSNNN-----
sec13_kluyveromyces                 VSVVEFKENG---------TTSPIIIDAHSIGANTACWAPATLQQQ----
sec13_scerevisiae                   VSVVEFKENG---------TTSPIIIDAHAIGVNSASWAPATIEED----
sec13_candidaG                      VSVVEFKENG---------TATPLIFDAHAIGVNAASWAPATVEGG----
sec13_neurospora                    VSVLEFKDN----------SWEHNIFHAHGLGVNSVSWAPATTPGS----
sec13_gibberella                    VSVLEFKDN----------SIDHTTFAAHGLGVNSVSWAPATTPGS----
sec13_magnaporthe                   VSVLEFKDN----------SFDHQTFLAHGQGVNSVSWAPSTAPGS----
sec13_aspergillus                   VSVLEFRDN----------SWTHQIFHAHGMGVNSISWAPAASPGS----
sec13_spombe                        VSVLEFKDDG---------SCDTRIFTAHEPGCNAVCWSPPSLSGS----
sec13_ustilago                      VSVLTFNNDG---------TWAVDLVAAHPVGCNAVSWAPAVVPGSLISA
sec13_cryptococcus                  VSVLSFQNDG---------SIEVNIFPAHGTGANAISWAPSVLS------
sec13_rattus                        ISLLTYTGE-GQ-------WEVKKINNAHTIGCNAVSWAPAVVPGS----
sec13_mus                           ISLLTYTGE-GQ-------WEVKKINNAHTIGCNAVSWAPAVVPGS----
SEC13_HOMO_gi|52632407|gb|AAH0      ISLLTYTGE-GQ-------WEVKKINNAHTIGCNAVSWAPAVVPGS----
sec13_gallus                        ISLLSYTGD-GQ-------WEVKKISNAHTIGCNAVSWAPAVVPGS----
sec13_xenopus                       ISILTFTGD-GP-------WEVKKISNAHTIGCNAVSWAPSVIPGS----
sec13_tetraodon_gi|47207697|em      ISLLTFTGD-QQ-------WDVKKISNAHTIGCNAVSWGPAVVPGS----
sec13_danio_gi|47086987|ref|NP      ISVLTCSGD-GH-------WDIKKINNAHTIGCNAVSWAPAVVPGS----
sec13_ciona                         VSVLKHHGD-NQ-------WEATKINNAHTGGCNAVSWAPAVVPGS----
sec13_anopheles                     ISILTANVEAGT-------WDCKKIPNAHTIGCNTVSWCPATVPEP----
sec13_apis                          VSILINNGD--T-------WDTQKITNAHSIGCNAVSWCPA--IEP----
sec13_drosophila                    VSVLTCNTEYGV-------WDAKKIPNAHTIGVNAISWCPAQAPDP----
sec13_dicty_gi|66801741|ref|XP      VTIHNYNNN--V-------WEAPQKIQVSQIGVNSVSWSPAAIPTS----
sec13_naegleria                     ITFFSYDEQSNN-------WKVSNIRDAHKTGCNSVCWAPASHTGA----
sec13_chlamydomonas_gi|1594847      VSLIEYKADG-T-------WETTKLPGGHSVGCTAVSWAPSTAPGS----
sec13_volvox                        VSFLEYKADG-T-------WEINKLPGGHNVGCTAVSWAPATAPGS----
sec13_ostreococcus                  ISVISYDGQA-S-------WTVEKIPNAHAIGCTGVSWAPAATPGA----
sec13_arabidopsis                   ISVFTAR-ADGG-------WDTSRIDQAHPVGVTSVSWAPATAPGA----
sec13_populus                       ISVFTAR-ADGN-------WDTSRIDQAHPAGVTSVSWAPSTAPGA----
sec13_oryza                         ISVFTAR-SDGG-------WDTTRIDQAHPVGVTSVSWAPAMAPGA----
sec13_physcomitrella                ISVLSLK-ADGS-------WEKAKIEQAHPVGVTSVSWAPATAPGS----
sec13_monosiga                      ISILHYQESDGS-------WQANRIQQAHATGVTCLSWAPAIGPGS----
sec13_tpseudo_gi|224010135|ref      VSVLTHGSDDS--------WTVEYLED-TGLGVNAVSWAPYAVGSD----
sec13_phaeodactylum|jgi|Phatr2      VSVLQHQPNNT--------WAVEYLTD-CPMGVNAVSWAPYGAYYD----
sec13_phytophthora                  VSVLSYSPEG---------WSVSHFKD-SALGCNAVSWAPFNS--V----
sec13_chominis_Chro.80472           VAVCSYSPETRS-------WTKKQVFG-HPNGANSVSWAPATNSVG----
sec13_toxoplasma                    VSVLSLSGDPGAPGAQAQLFWSRKAFAAHFNGVNSVAWAPFMPAASQ---
sec13_ehisto                        ISIIEYVESTKS--------WKTTSFNAHPAGVN--------TLTVI---
sec13_plasmodium                    LSIISYNFNKGSTEGG----WYKNSVRAHLNGVSCLSWEKPFNLISE---
sec13_tetrahymena                   VCIISQ----RQKDNT----FSSSDWQAHDLGVNSLSWQP--YQLSE---
sec13_cmerolae_gnl|CMER|CMJ112      VSVCRRDERDGSWRV--EWVADPATGIAHKLGATCLSWAPAGNINST---
sec13_celegans_gi|17544258|ref      IGILRYDNSSN------EWISS-KIQKCHEQGVNSVCWAPG---------
sec13_ecuni                         VRILDIDSSFN---------TTESEVFCHRFGVSSVSATESG--------
sec13_trichomonas                   ISVTTGIQEQWN----------TQLIRLSEYPSTCVTWSPPGFYSFID--
sec13_giardia                       LHYCKAYFQ--------------QNPAIDCIGSTTCKFVPLAIDAR----
                                    :                                .                

sec13_trypanosoma_Tb10.61.2630      ------------------NGRLLVSGGCDSRVRLWYLPEGGAAGAHPYHF
sec13_leishmania                    ------------------DHVVVASGGCDGHVRLWVSASSPERGLG-FEL
sec13_yarrow                        ------LIQPINGK--ASNNIRIVTGGCDNLVKIWKYDPSSKTYVIEET-
sec13_candiA                        ---------KDSAA--LKQQRRIVSCGSDNLAKIWKYDAANNTYVEEAK-
sec13_pichia                        ------PNQKDAAS--LKQQRRFVTCGSDNLAKIWKYDAANNTYVEEAR-
sec13_debaryomyces                  ---------TKGKD--TNSIRRFVTCGSDNLAKIWKFDSSKNAYIEEAV-
sec13_kluyveromyces                 ------SNQGTSGSASPQQVRRFVTGGADNLVKIWKYNSDAATYLLEHT-
sec13_scerevisiae                   ------GEHNGT-----KESRKFVTGGADNLVKIWKYNSDAQTYVLEST-
sec13_candidaG                      ------NNPGEAP----KEVRRFVTGGADNLVKIWRYNPETQSYLVEDT-
sec13_neurospora                    ------IVSSNPGPG-STGNRRFVTGGSDNLLKIWTFDPATNGYKLERE-
sec13_gibberella                    ------IVSSAPGPG-ATGNRRFVTGGSDNVLKIWAFDPASQTYKQERE-
sec13_magnaporthe                   ------IISTNATP---AAQRRFVTGGSDNTLKIWSWDAASAQYRCEEGG
sec13_aspergillus                   ------LVSSNPGIG---QQRRFVTGGSDNLLKIWDYNPETKTYNATQT-
sec13_spombe                        ------VVGQSPAAG----PKKLATAGCDNLVKIWAFDAGVNNWILEDT-
sec13_ustilago                      --QSVGANAGAASNGEAKLVKRFASAGCDNTVKIWEFSQEANRFVEVEA-
sec13_cryptococcus                  --TVSGVSRSQQPSNSLAPQKRFVTAGSDNLIRIWGFDEEQKKWTEEET-
sec13_rattus                        ------LIDQPS-GQKPNYIKKFASGGCDNLIKLWREEE-DGQWKEEQK-
sec13_mus                           ------LIDQPS-GQKPNYIKKFASGGCDNLIKLWREEE-DGQWKEEQK-
SEC13_HOMO_gi|52632407|gb|AAH0      ------LIDHPS-GQKPNYIKRFASGGCDNLIKLWKEEE-DGQWKEEQK-
sec13_gallus                        ------LIEQPS-GQKPNYIKRFASGGCDNLVKIWKEE--DGQWKEEQK-
sec13_xenopus                       ------LVDQPS-SQKPNYIKRFVSGGCDNLVKIWREE--DGQWKEDQK-
sec13_tetraodon_gi|47207697|em      ------LIDQPT-GQKPNQVKRFVSGGCDNLVKLWKEE--DGQWKEDQK-
sec13_danio_gi|47086987|ref|NP      ------LIEQPT-GQKPNYIKRFVSGGCDNLVKLWKEE--DGQWKEDQK-
sec13_ciona                         ------LIEPPSQNQQNNFVKKFVSAGCDNLVKVWCEK--DGRWEEEQK-
sec13_anopheles                     ------AFDQRP-SKTNLAVKRLVSGGCDNAIKIWKED--GDRWEEEKR-
sec13_apis                          ------SFDASG-TQRNGPIKRLATGGCDNLVKIWKEE--GDRWIEEDK-
sec13_drosophila                    ------AFDQRV-TSRSAAVKRLVSGGCDNLVKIWRED--NDRWVEEHR-
sec13_dicty_gi|66801741|ref|XP      ------LVNSAN-TIIPAPIKRIVTGSCDNLIKIFKNV--EDKWILDKQ-
sec13_naegleria                     ----LVQQSSQDQPENLKFVKRIVSGGSDKLVKIWEFNESSNQWQIEAE-
sec13_chlamydomonas_gi|1594847      -------LVSSKQPA-AGPVKRLVTSGCDNLIKVWRYGELG--WAEEEA-
sec13_volvox                        -------LVSMKHGQ-PGAVKRLATSGCDNLLKIWRYGEMG--WEEEEA-
sec13_ostreococcus                  -------LVSAGGGASVVDAKRLVTCGCDNLVKIWRFDEERRVWGCEAT-
sec13_arabidopsis                   -------LVS---SGLLDPVYKLASGGCDNTVKVWKLAN--GSWKMDCFP
sec13_populus                       -------LVG---SGLLDPAQKLCSGGCDNTVKVWKLYN--GNWKLDCFP
sec13_oryza                         -------LINTGPSGQFEYVQKLASGGCDNTVKVWKLYN--GSWRMDCFP
sec13_physcomitrella                -------LIG----VDPGAVQKLASGGCDNTVKVWKFMN--GSWKLDCFP
sec13_monosiga                      -------ALQP--VEETTPTLKLVSGGCDNSLKIWTHTE--SGWSAGVAL
sec13_tpseudo_gi|224010135|ref      --------GDDGAVVPMP--PRLVTGGSDNGIRVWSKNPTTGTWEQEPFE
sec13_phaeodactylum|jgi|Phatr2      --------PSAASPTDQVQEPRLVTAGCDNAIRFWKCQDGT-TWVPDEAK
sec13_phytophthora                  --------GSQGPSGPIR---RVMTASCDKTIKIWSLPEGETEWTKQELS
sec13_chominis_Chro.80472           --------NSPSNPSSQT--IRLVSGGCDNQIRIWKQDPQTKELSEMNQT
sec13_toxoplasma                    ------AGAPALM---------LATGGCDSQVRIWGL--DPNSQEWQQLH
sec13_ehisto                        ------QNHMKVN---------IVSGGCDSTVKFHEY--IDG--EWKCVN
sec13_plasmodium                    ------NKNLNDTNDAINSF-KLVSGGYDNQVIIWTF--DNNTKEFHKIY
sec13_tetrahymena                   ------EMTVDQIDKSLVVFPKIVTGSCDKTLKVWSISIENDKLNYKKII
sec13_cmerolae_gnl|CMER|CMJ112      ------LAEQAADAAGTWSPMRLATGGCDHLVRIWIYDASSECWRIEGDG
sec13_celegans_gi|17544258|ref      ----------SADPA---AKKRLVSAGNDKNVKIWAFDDATNEWILEKT-
sec13_ecuni                         ----------------------FVSGGMDYSVAVWDGTSEAARFRDHKG-
sec13_trichomonas                   -------------RPNDAPTFYLAASSASGFFAIYGVNERHQWVPIMQP-
sec13_giardia                       ---------------PVGDQFQVACGLLSGFLTIFLVAGSGEFIEQEYCQ
                                                          .     .    .                

sec13_trypanosoma_Tb10.61.2630      LE-----------LLEGHTDWVRDVAFEPLSAATRYAVIASCGQDRSVII
sec13_leishmania                    HQ-----------VIEAHADWVRDVAFCPTSPASRFVILASCGQDKTVVM
sec13_yarrow                        --------------LSGHKDWVRDVAWSSSV-LSKSYIAS-ASQDKTVIV
sec13_candiA                        --------------LEGHTDWVRDVAWSPSN-LIRSYIAT-ASQDRTVLI
sec13_pichia                        --------------LEGHTDWVRDVAWSPSM-LVRTYIAT-ASQDRTVLI
sec13_debaryomyces                  --------------LEGHTDWVRDVCWSPSI-LIRSYIAT-ASQDRTVLI
sec13_kluyveromyces                 --------------LEGHSDWVRDVAWSPTV-LSRSYLAS-VSQDRTCII
sec13_scerevisiae                   --------------LEGHSDWVRDVAWSPTV-LLRSYLAS-VSQDRTCII
sec13_candidaG                      --------------LEGHSDWVRDVAWSPSV-LLRSYIAS-VSQDRTCNI
sec13_neurospora                    -------------PLAGHTDWVRDVAWSPTV-LQKSYIAS-ASQDKTVRI
sec13_gibberella                    -------------PLTGHTDWVRDVAWSPTV-LQKSYIAS-ASQDKTVRI
sec13_magnaporthe                   -------------VLSGHTDWVLDVDWSPTV-LQKSYIAS-ASQDRTVRI
sec13_aspergillus                   --------------LEGHSDWVRDVAWSPSI-LSKSYIAS-ASQDKTVRV
sec13_spombe                        --------------LAGHVDWTRDVAWAPSVGLTKTYLAS-ASQDKNVFI
sec13_ustilago                      --------------LQGHSDWVRDVAFAPNVGLPRSYLAT-ASQDRTVLI
sec13_cryptococcus                  --------------IKGHEDWVRDVAWAPNIGLPGMYIAS-ASQDRTVLI
sec13_rattus                        --------------LEAHSDWVRDVAWAPSIGLPTSTIAS-CSQDGRVFI
sec13_mus                           --------------LEAHSDWVRDVAWAPSIGLPTSTIAS-CSQDGRVFI
SEC13_HOMO_gi|52632407|gb|AAH0      --------------LEAHSDWVRDVAWAPSIGLPTSTIAS-CSQDGRVFI
sec13_gallus                        --------------LEAHSDWVRDVAWAPSIGLPTSTIAS-CSQDGRVFI
sec13_xenopus                       --------------LEAHSDWVRDVAWAPSIGLPTSTIAS-CSQDGRVYI
sec13_tetraodon_gi|47207697|em      --------------LEAHSDWVRDVGWAPSIGLPTSTIAS-CSQDGRVFI
sec13_danio_gi|47086987|ref|NP      --------------LEAHSDWVRDVGWAPSIGLPTSTIAS-CSQDGRVFI
sec13_ciona                         --------------LQAHTDWVRDCAWAPSIGLPQSKIAS-CSQDRRVII
sec13_anopheles                     --------------LELHSDWVRDVAWAPSVGMPRHQIAS-CSQDRRVVI
sec13_apis                          --------------LEAHSDWVRDVAWAPAVGPSKAALAS-CSQDRRVIV
sec13_drosophila                    --------------LEAHSDWVRDVAWAPSIGLPRSQIAT-ASQDRHVIV
sec13_dicty_gi|66801741|ref|XP      --------------LEDHKDWVRDVAWAPNIGLPYSKIAS-CSQDRSVIV
sec13_naegleria                     --------------LEGHDDWVRDVSWAPNIGLPYETIAS-CSQDKRVII
sec13_chlamydomonas_gi|1594847      --------------LSGHNDWVRDAAWAPSLGLPKNTIAS-AGQDGQVFV
sec13_volvox                        --------------LVGHSDWVRDVAWAPSLGLPKSTIAS-AGQDGQVFV
sec13_ostreococcus                  --------------LSAHGDWVRDVAWSENMGLPMNTIAS-CGQDGKVFI
sec13_arabidopsis                   -------------ALQKHTDWVRDVAWAPNLGLPKSTIAS-GSQDGKVII
sec13_populus                       -------------ALNMHADWVRDVAWAPNLGLPKSTIAS-ASQDGKVII
sec13_oryza                         -------------ALQMHRDWVRDVAWAPNLGLPKSTIAS-ASQDGTVVI
sec13_physcomitrella                -------------PLSKHVDWVRDVAWAPNLGLPRSTIAS-ASQDGTVVI
sec13_monosiga                      -------------TPATHKERIRDVAWAPSLGLSCNIIAS-CSQDGKVVL
sec13_tpseudo_gi|224010135|ref      N----------VSPGIAHKDWVRDVAWAPNVIPGMSIVAS-CSEDGSVII
sec13_phaeodactylum|jgi|Phatr2      -----------LDTAHQHSDWVRDVAWAPSLLPNHNIVAS-CAEDKTVLI
sec13_phytophthora                  -------------SVPAHSDWVRDVAWAPSTGLPVNLIAS-CSEDKHVYI
sec13_chominis_Chro.80472           -------------LDVAHSEWVRDVAWRPSVDLLAETIAS-CGDDKIVVI
sec13_toxoplasma                    Q----------LTDADPHTDWVRDVAFQP--ASASSLLLS-SSRLLASCS
sec13_ehisto                        Q----------LKD---HKDWIRDVSVTS--SNGKLLLAT-CAQDHMVFI
sec13_plasmodium                    Q----------MNDK-PHNSLIKDVAWRPNLNDSTNMIAS-CSDEKIVIL
sec13_tetrahymena                   E----------LKD--IHQDWIRDVAWCPAIGNSYDLIAS-CSEDSKVVL
sec13_cmerolae_gnl|CMER|CMJ112      VS------SPRSGELPGHTDWVRAVAWCPSRSAG-QVLAS-AGQDGRVLI
sec13_celegans_gi|17544258|ref      --------------LAGHTDFVREAAWCPVTNNGQHTIVS-CGMEGNLVL
sec13_ecuni                         --------------------FVRDVAACPANSFKLFCMAS-CSEDGTVVI
sec13_trichomonas                   --------------VEAHNCCCNAIAWRPLPGFTRYEIAT-CGDDSTIKL
sec13_giardia                       --------------LIQTPSPIRSVAWGSALLNPYGSLAV-GYETGELLI
                                                                         :            

sec13_trypanosoma_Tb10.61.2630      HRKQWSHLTTCIDDRGLRSGEGGRDAMGEVSGGWERSCVLFDEPVWRLSW
sec13_leishmania                    YRKPWDQLCAEIS-------EGASQAT-----EWERSVIEFAEPVWRLSW
sec13_yarrow                        WTQE-----------GNQPWKKKLLQDIP-----------FPDVVWKVSW
sec13_candiA                        WTQD-----------RDGKWQKQLLTEEK-----------FPDVCWRCSW
sec13_pichia                        WTQD-----------KAGKWQKQLLTEDK-----------FPDVCWRCSW
sec13_debaryomyces                  WSQD-----------NNGKWQKQLLTEEM-----------FPDVCWRCSW
sec13_kluyveromyces                 WTQDS----------KEDTWKKTLLKEDK-----------FPDVLWRASW
sec13_scerevisiae                   WTQDN----------EQGPWKKTLLKEEK-----------FPDVLWRASW
sec13_candidaG                      WTQED----------NTGPWVKTQLTPEE-----------FPDVLWRASW
sec13_neurospora                    WTSDAA---------NPGEWKCKVLN--------------FDAAVWRVSW
sec13_gibberella                    WTSDPS---------NPTQWESKVLP--------------FEAAVWRVSW
sec13_magnaporthe                   WTSDSS---------NPGVWQSRVLKE-------------FDTTVWRVSW
sec13_aspergillus                   WTADAS---------NPGQWTSQVLE--------------FDNVLWRVSW
sec13_spombe                        WTKE-----------GDGPWQKTPLTEEK-----------FPDIAWRVSW
sec13_ustilago                      WTQDS----------PTAAWSKTALNPISASAAAGAGSNKFPDTVWRVSW
sec13_cryptococcus                  HSRPS----------PSSSWTSAPLLPSLPQSQD----PHFPDAVWRVSW
sec13_rattus                        WTCDDA---------SGNMWSPKLLHK-------------FNDVVWHVSW
sec13_mus                           WTCDDA---------SGNMWSPKLLHK-------------FNDVVWHVSW
SEC13_HOMO_gi|52632407|gb|AAH0      WTCDDA---------SSNTWSPKLLHK-------------FNDVVWHVSW
sec13_gallus                        WTCDDA---------SGSSWSPKLLHK-------------FNDVVWHVSW
sec13_xenopus                       WTSDDA---------ATNCWTPKLLHK-------------FNDVVWHVSW
sec13_tetraodon_gi|47207697|em      WTCDDP---------AGNTWTAKLLHK-------------FNDVVWHVSW
sec13_danio_gi|47086987|ref|NP      WTCDDP---------AGNTWTAKLLHK-------------FNDVVWHVSW
sec13_ciona                         WTCDEA---------TGGQWSSKTLNE-------------FDDVVWHVSW
sec13_anopheles                     WTSD-----------DLANWQPAVLHN-------------FDDVVWNVSW
sec13_apis                          WTSN-----------DYTSWTPTILNV-------------FDDVIWNVSW
sec13_drosophila                    WSSNA----------DLSEWTSTVLHT-------------FDDAVWSISW
sec13_dicty_gi|66801741|ref|XP      WTQD-----------ENGVWSGKPLPK-------------FDDIVWRVSW
sec13_naegleria                     WTRDQ----------NSNQWSKQILP--------------FENVVWRVSW
sec13_chlamydomonas_gi|1594847      FSERP-----------GGGWDRKLVHD-------------FKVPVWRVSW
sec13_volvox                        WSERP----------AGGGWDRKLVHD-------------FKVPVWRVSW
sec13_ostreococcus                  WTQSE----------PRGAWQSRELHD-------------FGAPVWRVSW
sec13_arabidopsis                   WTVGK----------EGEQWEGKVLKD-------------FMTPVWRVSW
sec13_populus                       WTVAK----------EGDQWEGKVLHD-------------FKAPVWRVSW
sec13_oryza                         WTAPK----------EGEQWEGRVLYD-------------FQTPVWRLSW
sec13_physcomitrella                WTQAK----------DGDQWQPLTLND-------------FKTPVWRVSW
sec13_monosiga                      WTQQT----------PNSAWEPKVLEE-------------YDVPVWRVSW
sec13_tpseudo_gi|224010135|ref      WKQGGDN----SEGGSDGKWTPTVLHT-------------FNDPVWRLSW
sec13_phaeodactylum|jgi|Phatr2      WKQEG--------LGQD--WKPTLLHQ-------------FEAPVWRVSW
sec13_phytophthora                  WSQTA----------EDSSWKRELLHT-------------FDAPVWRVSW
sec13_chominis_Chro.80472           WTQDA----------DGQGWHSSQVLN-------------FNEPVWRVSW
sec13_toxoplasma                    EDGTVK---------LWTLRLHAPVWRVSWS-------------------
sec13_ehisto                        YEVNGT---------NIKLIDHLPEFKESCWR-----------------V
sec13_plasmodium                    WIEDAS---------NNKWKNGQIIKLKHK--------------VHKISW
sec13_tetrahymena                   WKLYPN---------QTEDGYDRVEPTILKGN--------FEGPVWRLSW
sec13_cmerolae_gnl|CMER|CMJ112      WRRVPSGAHGEAAKHDGGQWSYVELPR-------------FKAPCWGLSW
sec13_celegans_gi|17544258|ref      FR---------TSNIETEEWKAKLLET-------------APCALYHSSF
sec13_ecuni                         YTKRGE------------EYESQKITL--------------EEPCYSLSW
sec13_trichomonas                   WTYSN------------NAWSSIIIDQ-------------LAQPATTLKW
sec13_giardia                       YKAITG---------EKVELSTAVYTKT------------VERPLCRVRY
                                                                                      

sec13_trypanosoma_Tb10.61.2630      SPTGGMLVVTTGNSEVF----ILREG-NEFCQPWFKTPLSEYENQNQRVH
sec13_leishmania                    APSGEMLVVTNAKSEVF----VLREG-VDFTEPWIKLPLKDFQQ------
sec13_yarrow                        SLSGNVLAVSGGDNKVT----LWKEN-LTGEWESAGVVEE----------
sec13_candiA                        SLSGNILAVSGGDNKVS----LWKEN-LQGKWESAGEVDQ----------
sec13_pichia                        SLSGNILAVSGGDNKVS----LWKEN-LQGKWESAGEVVQ----------
sec13_debaryomyces                  SLSGNILAVSGGDNKVS----LWKEN-LQGKWESAGEVE-----------
sec13_kluyveromyces                 SLSGNILALSCGDNTVT----LWKEN-LEGKWEPAGQVTE----------
sec13_scerevisiae                   SLSGNVLALSGGDNKVT----LWKEN-LEGKWEPAGEVHQ----------
sec13_candidaG                      SLSGNILAISGGDNKVT----LWKEN-LNGKWESAGEVNQ----------
sec13_neurospora                    SLSGNVLAASSDNNKVT----LWKEN-LKGEWENVKTIEE----------
sec13_gibberella                    SLSGNVLAVSGQDNKVS----LWKEN-LRGEWECVKTIEE----------
sec13_magnaporthe                   SLSGNVLAVSSGDNKVT----LWKEN-LKGEWACVNSLED----------
sec13_aspergillus                   SPSGNILAVSGGDNKVS----LWKEN-LRGQWEKVKDIEE----------
sec13_spombe                        SLSGNILAVSCGDNKVY----LFKES-QN-KWQLLNELSN----------
sec13_ustilago                      SVSGNVLAVSCGDGKIT----LWKEN-LKGAWECVSEMDS----------
sec13_cryptococcus                  SLAGNVLAVSCGDGKVS----LWKEG-VGKGWECVSDFSS----------
sec13_rattus                        SITANILAVSGGDNKVT----LWKES-VDGQWVCISDVN----KGQGS--
sec13_mus                           SITANILAVSGGDNKVT----LWKES-VDGQWVCISDVN----KGQGS--
SEC13_HOMO_gi|52632407|gb|AAH0      SITANILAVSGGDNKVT----LWKES-VDGQWVCISDVN----KGQGS--
sec13_gallus                        SITANILAVSGGDNKVT----LWKES-VDGLWACISDVN----KGQGG--
sec13_xenopus                       SITANILAVSGGDNKVT----LWKES-VDGQWACISDVN----KGQGA--
sec13_tetraodon_gi|47207697|em      SITGNILAVSGGDNKVT----LWKES-MDGQWACISDVS----KGQGA--
sec13_danio_gi|47086987|ref|NP      SITGNILAVSGGDNKVT----LWKES-VDGQWACISDVN----KGQGA--
sec13_ciona                         SLTGDILAVSGGNNKVS----LWKEK-LDGDWSIVSDIK----KGQQG--
sec13_anopheles                     SLTGNILGVSGGDNKVS----LWKET-AEGQWICISEDTNSASTGAAA--
sec13_apis                          SLTGGILAVSGGDNKVS----LWREN-TEGQWICISETN----KGQGN--
sec13_drosophila                    STTGNILAVTGGDNNVT----LWKEN-TEGQWIRINYESGTAIQSKQPSH
sec13_dicty_gi|66801741|ref|XP      SVIGNILAVSCGDNQVT----LWKEG-VDSEWKLISHVE-----------
sec13_naegleria                     SLTGNILAISTADNEVT----LWKED-VNGSFQKISSLSDK---------
sec13_chlamydomonas_gi|1594847      STTGSILAVSDGNNAVT----LWKES-TDGVWQQITQ-------------
sec13_volvox                        STTGSILAVSDGNNAVT----LWKES-MDGIWQQVTQ-------------
sec13_ostreococcus                  STMGNILAVSDGNNTVT----VWKES-LDGAWNQISAAA-----------
sec13_arabidopsis                   SLTGNLLAVSDGNNNVT----VWKEA-VDGEWEQVTAVEP----------
sec13_populus                       SLTGNILAVADGNSNVT----LWKEA-VDGEWQQVTTVDA----------
sec13_oryza                         SLTGNILAVSDGNDNVT----LWKEA-VDGEWQQVTTVEA----------
sec13_physcomitrella                SLTGNILAVSDSSNKVT----LWKEE-VDGEWNQVSNV------------
sec13_monosiga                      SMTGNVLAVSSADNKVV----LYKSR-LDGTWHKVSTINEPSA-------
sec13_tpseudo_gi|224010135|ref      SIAGNILAVSSGDSNVT----LWKEG-LDGGWSQVSQVEDVAAE------
sec13_phaeodactylum|jgi|Phatr2      SVTGLLLAVSSGDSDVT----LWKAG-LDGQWTQVSTVEDTPPEPST---
sec13_phytophthora                  SVTGNVLAVSSGDHKVT----LWKET-LDKKWIQISSVDEAGAIHNGNE-
sec13_chominis_Chro.80472           SVTGTVLAASSGEDVVT----LFREN-SEGKWEVLTNISGNEQHQQQQQQ
sec13_toxoplasma                    -VSGTILSVACGEKDV----CLFRET-VAGHWEKVSRLLGPDSLPQVAPR
sec13_ehisto                        AFNGDVLAVSLSNNEV----EMWKN--NDGKWVKEE--------------
sec13_plasmodium                    SPNGTILAIACSNENS----YLYKEN-MEGVWEEICNLSDNEKKKLNESV
sec13_tetrahymena                   SLTGNMLAVSAATQNNDNQVVVYQEN-DRGEWEIINSIDQDEDNGAN---
sec13_cmerolae_gnl|CMER|CMJ112      STAGLFLAVSCGDQTVS----LWRQL-PSGEWKQIAEASEAGAQAIRDRE
sec13_celegans_gi|17544258|ref      SPCGSFLSVAGDDNVIT----IWREN-LQGQWIKVPRD---------NKE
sec13_ecuni                         SFSGFSLSVGYGSSKFK----CFVPD-GSGKFKEVGLKKVES--------
sec13_trichomonas                   SSNGFILSAGCSSNNII-----YYREMSDGTWAKLQRSQMTN--------
sec13_giardia                       GPTGAVLAIAYGDGKSE----------LINPFINSK--------------
                                       .  *                                           

sec13_trypanosoma_Tb10.61.2630      --------------------------------------------------
sec13_leishmania                    --------------------------------------------------
sec13_yarrow                        --------------------------------------------------
sec13_candiA                        --------------------------------------------------
sec13_pichia                        --------------------------------------------------
sec13_debaryomyces                  --------------------------------------------------
sec13_kluyveromyces                 --------------------------------------------------
sec13_scerevisiae                   --------------------------------------------------
sec13_candidaG                      --------------------------------------------------
sec13_neurospora                    --------------------------------------------------
sec13_gibberella                    --------------------------------------------------
sec13_magnaporthe                   --------------------------------------------------
sec13_aspergillus                   --------------------------------------------------
sec13_spombe                        --------------------------------------------------
sec13_ustilago                      --------------------------------------------------
sec13_cryptococcus                  --------------------------------------------------
sec13_rattus                        -VSASITEGQQNEQ------------------------------------
sec13_mus                           -VSASITEGQQNEQ------------------------------------
SEC13_HOMO_gi|52632407|gb|AAH0      -VSASVTEGQQNEQ------------------------------------
sec13_gallus                        -VSA-VPEGQQNEQ------------------------------------
sec13_xenopus                       -VST-VTEGQLNDQ------------------------------------
sec13_tetraodon_gi|47207697|em      -VSS-ITDTQQNEQ------------------------------------
sec13_danio_gi|47086987|ref|NP      -VSS-ITDSQQSEQ------------------------------------
sec13_ciona                         -STE----------------------------------------------
sec13_anopheles                     -QNNFIPEQRTL--------------------------------------
sec13_apis                          -LNN--TDQRAL--------------------------------------
sec13_drosophila                    LPHSHSQQQQALQQHQQQAPSHPGPSSDSEHSSNLSNSQLSN--------
sec13_dicty_gi|66801741|ref|XP      --NN----------------------------------------------
sec13_naegleria                     --------------------------------------------------
sec13_chlamydomonas_gi|1594847      --------------------------------------------------
sec13_volvox                        --------------------------------------------------
sec13_ostreococcus                  --------------------------------------------------
sec13_arabidopsis                   --------------------------------------------------
sec13_populus                       --------------------------------------------------
sec13_oryza                         --------------------------------------------------
sec13_physcomitrella                --------------------------------------------------
sec13_monosiga                      --------------------------------------------------
sec13_tpseudo_gi|224010135|ref      --------------------------------------------------
sec13_phaeodactylum|jgi|Phatr2      --------------------------------------------------
sec13_phytophthora                  --------------------------------------------------
sec13_chominis_Chro.80472           HIGSEPSNDFQSGMNTQHQTQEPSLQEQGGQNSGTIGAQTPSQFQFKGEG
sec13_toxoplasma                    PLPPAAAPGVPPTQPGQQTPQGPQLQTQAPQLQTQAPQLQPQAPQLQPQA
sec13_ehisto                        --------------------------------------------------
sec13_plasmodium                    SNVNNSGAPLENTDNTNGYNSNAPYMNTEGQHMLNNNINYSNQINNMPYG
sec13_tetrahymena                   --------------------------------------------------
sec13_cmerolae_gnl|CMER|CMJ112      RAQAQQELGSAATASTASAGSVPASLRQRAPSGPVTPQLAHMSPAVSPGS
sec13_celegans_gi|17544258|ref      REGMSQAVG------------APGAQR-----------------------
sec13_ecuni                         --------------------------------------------------
sec13_trichomonas                   --------------------------------------------------
sec13_giardia                       --------------------------------------------------
                                                                                      

sec13_trypanosoma_Tb10.61.2630      --------------------------------------------------
sec13_leishmania                    --------------------------------------------------
sec13_yarrow                        --------------------------------------------------
sec13_candiA                        --------------------------------------------------
sec13_pichia                        --------------------------------------------------
sec13_debaryomyces                  --------------------------------------------------
sec13_kluyveromyces                 --------------------------------------------------
sec13_scerevisiae                   --------------------------------------------------
sec13_candidaG                      --------------------------------------------------
sec13_neurospora                    --------------------------------------------------
sec13_gibberella                    --------------------------------------------------
sec13_magnaporthe                   --------------------------------------------------
sec13_aspergillus                   --------------------------------------------------
sec13_spombe                        --------------------------------------------------
sec13_ustilago                      --------------------------------------------------
sec13_cryptococcus                  --------------------------------------------------
sec13_rattus                        --------------------------------------------------
sec13_mus                           --------------------------------------------------
SEC13_HOMO_gi|52632407|gb|AAH0      --------------------------------------------------
sec13_gallus                        --------------------------------------------------
sec13_xenopus                       --------------------------------------------------
sec13_tetraodon_gi|47207697|em      --------------------------------------------------
sec13_danio_gi|47086987|ref|NP      --------------------------------------------------
sec13_ciona                         --------------------------------------------------
sec13_anopheles                     --------------------------------------------------
sec13_apis                          --------------------------------------------------
sec13_drosophila                    --------------------------------------------------
sec13_dicty_gi|66801741|ref|XP      --------------------------------------------------
sec13_naegleria                     --------------------------------------------------
sec13_chlamydomonas_gi|1594847      --------------------------------------------------
sec13_volvox                        --------------------------------------------------
sec13_ostreococcus                  --------------------------------------------------
sec13_arabidopsis                   --------------------------------------------------
sec13_populus                       --------------------------------------------------
sec13_oryza                         --------------------------------------------------
sec13_physcomitrella                --------------------------------------------------
sec13_monosiga                      --------------------------------------------------
sec13_tpseudo_gi|224010135|ref      --------------------------------------------------
sec13_phaeodactylum|jgi|Phatr2      --------------------------------------------------
sec13_phytophthora                  --------------------------------------------------
sec13_chominis_Chro.80472           SSSSPPLLSANGQHHFGQAFSPSEQGLHFQKSPLHPVPAAPQLLQCQQLL
sec13_toxoplasma                    PQLQPHGSAAPLGAYPPSHPPSLSSSPPTHPAHGASHPPLSSFPSSHPSL
sec13_ehisto                        --------------------------------------------------
sec13_plasmodium                    NEMVDNSKNMNVNNP-----------------------------------
sec13_tetrahymena                   --------------------------------------------------
sec13_cmerolae_gnl|CMER|CMJ112      HPGAGNLVRSGFDSSFAGAGARFPGMPPASVTSQVAATNQVPVAGARTSG
sec13_celegans_gi|17544258|ref      --------------------------------------------------
sec13_ecuni                         --------------------------------------------------
sec13_trichomonas                   --------------------------------------------------
sec13_giardia                       --------------------------------------------------
                                                                                      

sec13_trypanosoma_Tb10.61.2630      --------------------------------------------------
sec13_leishmania                    --------------------------------------------------
sec13_yarrow                        --------------------------------------------------
sec13_candiA                        --------------------------------------------------
sec13_pichia                        --------------------------------------------------
sec13_debaryomyces                  --------------------------------------------------
sec13_kluyveromyces                 --------------------------------------------------
sec13_scerevisiae                   --------------------------------------------------
sec13_candidaG                      --------------------------------------------------
sec13_neurospora                    --------------------------------------------------
sec13_gibberella                    --------------------------------------------------
sec13_magnaporthe                   --------------------------------------------------
sec13_aspergillus                   --------------------------------------------------
sec13_spombe                        --------------------------------------------------
sec13_ustilago                      --------------------------------------------------
sec13_cryptococcus                  --------------------------------------------------
sec13_rattus                        --------------------------------------------------
sec13_mus                           --------------------------------------------------
SEC13_HOMO_gi|52632407|gb|AAH0      --------------------------------------------------
sec13_gallus                        --------------------------------------------------
sec13_xenopus                       --------------------------------------------------
sec13_tetraodon_gi|47207697|em      --------------------------------------------------
sec13_danio_gi|47086987|ref|NP      --------------------------------------------------
sec13_ciona                         --------------------------------------------------
sec13_anopheles                     --------------------------------------------------
sec13_apis                          --------------------------------------------------
sec13_drosophila                    --------------------------------------------------
sec13_dicty_gi|66801741|ref|XP      --------------------------------------------------
sec13_naegleria                     --------------------------------------------------
sec13_chlamydomonas_gi|1594847      --------------------------------------------------
sec13_volvox                        --------------------------------------------------
sec13_ostreococcus                  --------------------------------------------------
sec13_arabidopsis                   --------------------------------------------------
sec13_populus                       --------------------------------------------------
sec13_oryza                         --------------------------------------------------
sec13_physcomitrella                --------------------------------------------------
sec13_monosiga                      --------------------------------------------------
sec13_tpseudo_gi|224010135|ref      --------------------------------------------------
sec13_phaeodactylum|jgi|Phatr2      --------------------------------------------------
sec13_phytophthora                  --------------------------------------------------
sec13_chominis_Chro.80472           QCQQLLQCQQLLQCQQLLQCQQLLQCQQLLQCQQLLQCQQLLQCQQLLQC
sec13_toxoplasma                    PQNPAPGPLSATPPSTAATPRPLGPAAGQPPQGSPTPGVAFPAPGAPAYP
sec13_ehisto                        --------------------------------------------------
sec13_plasmodium                    --------------------------------------------------
sec13_tetrahymena                   --------------------------------------------------
sec13_cmerolae_gnl|CMER|CMJ112      SFVPAAGIMPPPPGTTSVYAMNAAASGARGLPPGLASNASGMERSVPPAP
sec13_celegans_gi|17544258|ref      --------------------------------------------------
sec13_ecuni                         --------------------------------------------------
sec13_trichomonas                   --------------------------------------------------
sec13_giardia                       --------------------------------------------------
                                                                                      

sec13_trypanosoma_Tb10.61.2630      --------------------------------------------------
sec13_leishmania                    --------------------------------------------------
sec13_yarrow                        --------------------------------------------------
sec13_candiA                        --------------------------------------------------
sec13_pichia                        --------------------------------------------------
sec13_debaryomyces                  --------------------------------------------------
sec13_kluyveromyces                 --------------------------------------------------
sec13_scerevisiae                   --------------------------------------------------
sec13_candidaG                      --------------------------------------------------
sec13_neurospora                    --------------------------------------------------
sec13_gibberella                    --------------------------------------------------
sec13_magnaporthe                   --------------------------------------------------
sec13_aspergillus                   --------------------------------------------------
sec13_spombe                        --------------------------------------------------
sec13_ustilago                      --------------------------------------------------
sec13_cryptococcus                  --------------------------------------------------
sec13_rattus                        --------------------------------------------------
sec13_mus                           --------------------------------------------------
SEC13_HOMO_gi|52632407|gb|AAH0      --------------------------------------------------
sec13_gallus                        --------------------------------------------------
sec13_xenopus                       --------------------------------------------------
sec13_tetraodon_gi|47207697|em      --------------------------------------------------
sec13_danio_gi|47086987|ref|NP      --------------------------------------------------
sec13_ciona                         --------------------------------------------------
sec13_anopheles                     --------------------------------------------------
sec13_apis                          --------------------------------------------------
sec13_drosophila                    --------------------------------------------------
sec13_dicty_gi|66801741|ref|XP      --------------------------------------------------
sec13_naegleria                     --------------------------------------------------
sec13_chlamydomonas_gi|1594847      --------------------------------------------------
sec13_volvox                        --------------------------------------------------
sec13_ostreococcus                  --------------------------------------------------
sec13_arabidopsis                   --------------------------------------------------
sec13_populus                       --------------------------------------------------
sec13_oryza                         --------------------------------------------------
sec13_physcomitrella                --------------------------------------------------
sec13_monosiga                      --------------------------------------------------
sec13_tpseudo_gi|224010135|ref      --------------------------------------------------
sec13_phaeodactylum|jgi|Phatr2      --------------------------------------------------
sec13_phytophthora                  --------------------------------------------------
sec13_chominis_Chro.80472           QQLLQCQQLLQCQQLLKYQRLLW---------------------------
sec13_toxoplasma                    GTPASAGLYGPPTPGVPGGAQSYPQPSFAAPYPQGSAFPPAVQPAQTSLG
sec13_ehisto                        --------------------------------------------------
sec13_plasmodium                    --------------------------------------------------
sec13_tetrahymena                   --------------------------------------------------
sec13_cmerolae_gnl|CMER|CMJ112      AAFSPNSTQRAPPAYGAAQVGAFPQPPPSPAAPPVRPAPPPPLPGIATPV
sec13_celegans_gi|17544258|ref      --------------------------------------------------
sec13_ecuni                         --------------------------------------------------
sec13_trichomonas                   --------------------------------------------------
sec13_giardia                       --------------------------------------------------
                                                                                      

sec13_trypanosoma_Tb10.61.2630      --------------------------------------------------
sec13_leishmania                    --------------------------------------------------
sec13_yarrow                        --------------------------------------------------
sec13_candiA                        --------------------------------------------------
sec13_pichia                        --------------------------------------------------
sec13_debaryomyces                  --------------------------------------------------
sec13_kluyveromyces                 --------------------------------------------------
sec13_scerevisiae                   --------------------------------------------------
sec13_candidaG                      --------------------------------------------------
sec13_neurospora                    --------------------------------------------------
sec13_gibberella                    --------------------------------------------------
sec13_magnaporthe                   --------------------------------------------------
sec13_aspergillus                   --------------------------------------------------
sec13_spombe                        --------------------------------------------------
sec13_ustilago                      --------------------------------------------------
sec13_cryptococcus                  --------------------------------------------------
sec13_rattus                        --------------------------------------------------
sec13_mus                           --------------------------------------------------
SEC13_HOMO_gi|52632407|gb|AAH0      --------------------------------------------------
sec13_gallus                        --------------------------------------------------
sec13_xenopus                       --------------------------------------------------
sec13_tetraodon_gi|47207697|em      --------------------------------------------------
sec13_danio_gi|47086987|ref|NP      --------------------------------------------------
sec13_ciona                         --------------------------------------------------
sec13_anopheles                     --------------------------------------------------
sec13_apis                          --------------------------------------------------
sec13_drosophila                    --------------------------------------------------
sec13_dicty_gi|66801741|ref|XP      --------------------------------------------------
sec13_naegleria                     --------------------------------------------------
sec13_chlamydomonas_gi|1594847      --------------------------------------------------
sec13_volvox                        --------------------------------------------------
sec13_ostreococcus                  --------------------------------------------------
sec13_arabidopsis                   --------------------------------------------------
sec13_populus                       --------------------------------------------------
sec13_oryza                         --------------------------------------------------
sec13_physcomitrella                --------------------------------------------------
sec13_monosiga                      --------------------------------------------------
sec13_tpseudo_gi|224010135|ref      --------------------------------------------------
sec13_phaeodactylum|jgi|Phatr2      --------------------------------------------------
sec13_phytophthora                  --------------------------------------------------
sec13_chominis_Chro.80472           --------------------------------------------------
sec13_toxoplasma                    GQQAPSPASFFPAGTAGSARPKPPAFYNIGAPEAGPTGAAPPAAQPFFSG
sec13_ehisto                        --------------------------------------------------
sec13_plasmodium                    --------------------------------------------------
sec13_tetrahymena                   --------------------------------------------------
sec13_cmerolae_gnl|CMER|CMJ112      QSNAGAFAGQAPQSSLTSPLMRPQPPPMSRSGSTALHAPQQAPAVPRSQV
sec13_celegans_gi|17544258|ref      --------------------------------------------------
sec13_ecuni                         --------------------------------------------------
sec13_trichomonas                   --------------------------------------------------
sec13_giardia                       --------------------------------------------------
                                                                                      

sec13_trypanosoma_Tb10.61.2630      --------------------------------------------------
sec13_leishmania                    --------------------------------------------------
sec13_yarrow                        --------------------------------------------------
sec13_candiA                        --------------------------------------------------
sec13_pichia                        --------------------------------------------------
sec13_debaryomyces                  --------------------------------------------------
sec13_kluyveromyces                 --------------------------------------------------
sec13_scerevisiae                   --------------------------------------------------
sec13_candidaG                      --------------------------------------------------
sec13_neurospora                    --------------------------------------------------
sec13_gibberella                    --------------------------------------------------
sec13_magnaporthe                   --------------------------------------------------
sec13_aspergillus                   --------------------------------------------------
sec13_spombe                        --------------------------------------------------
sec13_ustilago                      --------------------------------------------------
sec13_cryptococcus                  --------------------------------------------------
sec13_rattus                        --------------------------------------------------
sec13_mus                           --------------------------------------------------
SEC13_HOMO_gi|52632407|gb|AAH0      --------------------------------------------------
sec13_gallus                        --------------------------------------------------
sec13_xenopus                       --------------------------------------------------
sec13_tetraodon_gi|47207697|em      --------------------------------------------------
sec13_danio_gi|47086987|ref|NP      --------------------------------------------------
sec13_ciona                         --------------------------------------------------
sec13_anopheles                     --------------------------------------------------
sec13_apis                          --------------------------------------------------
sec13_drosophila                    --------------------------------------------------
sec13_dicty_gi|66801741|ref|XP      --------------------------------------------------
sec13_naegleria                     --------------------------------------------------
sec13_chlamydomonas_gi|1594847      --------------------------------------------------
sec13_volvox                        --------------------------------------------------
sec13_ostreococcus                  --------------------------------------------------
sec13_arabidopsis                   --------------------------------------------------
sec13_populus                       --------------------------------------------------
sec13_oryza                         --------------------------------------------------
sec13_physcomitrella                --------------------------------------------------
sec13_monosiga                      --------------------------------------------------
sec13_tpseudo_gi|224010135|ref      --------------------------------------------------
sec13_phaeodactylum|jgi|Phatr2      --------------------------------------------------
sec13_phytophthora                  --------------------------------------------------
sec13_chominis_Chro.80472           --------------------------------------------------
sec13_toxoplasma                    GQTPGAAPGLQPPTGFPRLPMAAPGAQAYAPRAPMYAPYKGN--------
sec13_ehisto                        --------------------------------------------------
sec13_plasmodium                    --------------------------------------------------
sec13_tetrahymena                   --------------------------------------------------
sec13_cmerolae_gnl|CMER|CMJ112      PASPRVSAASMYSGGAPPLPPPMTTTTTMTSGAQSLPSASMPYPIGQAGH
sec13_celegans_gi|17544258|ref      --------------------------------------------------
sec13_ecuni                         --------------------------------------------------
sec13_trichomonas                   --------------------------------------------------
sec13_giardia                       --------------------------------------------------
                                                                                      

sec13_trypanosoma_Tb10.61.2630      --------------------------------------------------
sec13_leishmania                    --------------------------------------------------
sec13_yarrow                        --------------------------------------------------
sec13_candiA                        --------------------------------------------------
sec13_pichia                        --------------------------------------------------
sec13_debaryomyces                  --------------------------------------------------
sec13_kluyveromyces                 --------------------------------------------------
sec13_scerevisiae                   --------------------------------------------------
sec13_candidaG                      --------------------------------------------------
sec13_neurospora                    --------------------------------------------------
sec13_gibberella                    --------------------------------------------------
sec13_magnaporthe                   --------------------------------------------------
sec13_aspergillus                   --------------------------------------------------
sec13_spombe                        --------------------------------------------------
sec13_ustilago                      --------------------------------------------------
sec13_cryptococcus                  --------------------------------------------------
sec13_rattus                        --------------------------------------------------
sec13_mus                           --------------------------------------------------
SEC13_HOMO_gi|52632407|gb|AAH0      --------------------------------------------------
sec13_gallus                        --------------------------------------------------
sec13_xenopus                       --------------------------------------------------
sec13_tetraodon_gi|47207697|em      --------------------------------------------------
sec13_danio_gi|47086987|ref|NP      --------------------------------------------------
sec13_ciona                         --------------------------------------------------
sec13_anopheles                     --------------------------------------------------
sec13_apis                          --------------------------------------------------
sec13_drosophila                    --------------------------------------------------
sec13_dicty_gi|66801741|ref|XP      --------------------------------------------------
sec13_naegleria                     --------------------------------------------------
sec13_chlamydomonas_gi|1594847      --------------------------------------------------
sec13_volvox                        --------------------------------------------------
sec13_ostreococcus                  --------------------------------------------------
sec13_arabidopsis                   --------------------------------------------------
sec13_populus                       --------------------------------------------------
sec13_oryza                         --------------------------------------------------
sec13_physcomitrella                --------------------------------------------------
sec13_monosiga                      --------------------------------------------------
sec13_tpseudo_gi|224010135|ref      --------------------------------------------------
sec13_phaeodactylum|jgi|Phatr2      --------------------------------------------------
sec13_phytophthora                  --------------------------------------------------
sec13_chominis_Chro.80472           --------------------------------------------------
sec13_toxoplasma                    --------------------------------------------------
sec13_ehisto                        --------------------------------------------------
sec13_plasmodium                    --------------------------------------------------
sec13_tetrahymena                   --------------------------------------------------
sec13_cmerolae_gnl|CMER|CMJ112      PWSSSMAHAGTGAPIVPPPPLVAQQQQQQQQQQFSSGSQGVARQGMVQSG
sec13_celegans_gi|17544258|ref      --------------------------------------------------
sec13_ecuni                         --------------------------------------------------
sec13_trichomonas                   --------------------------------------------------
sec13_giardia                       --------------------------------------------------
                                                                                      

sec13_trypanosoma_Tb10.61.2630      -------------------------------
sec13_leishmania                    -------------------------------
sec13_yarrow                        -------------------------------
sec13_candiA                        -------------------------------
sec13_pichia                        -------------------------------
sec13_debaryomyces                  -------------------------------
sec13_kluyveromyces                 -------------------------------
sec13_scerevisiae                   -------------------------------
sec13_candidaG                      -------------------------------
sec13_neurospora                    -------------------------------
sec13_gibberella                    -------------------------------
sec13_magnaporthe                   -------------------------------
sec13_aspergillus                   -------------------------------
sec13_spombe                        -------------------------------
sec13_ustilago                      -------------------------------
sec13_cryptococcus                  -------------------------------
sec13_rattus                        -------------------------------
sec13_mus                           -------------------------------
SEC13_HOMO_gi|52632407|gb|AAH0      -------------------------------
sec13_gallus                        -------------------------------
sec13_xenopus                       -------------------------------
sec13_tetraodon_gi|47207697|em      -------------------------------
sec13_danio_gi|47086987|ref|NP      -------------------------------
sec13_ciona                         -------------------------------
sec13_anopheles                     -------------------------------
sec13_apis                          -------------------------------
sec13_drosophila                    -------------------------------
sec13_dicty_gi|66801741|ref|XP      -------------------------------
sec13_naegleria                     -------------------------------
sec13_chlamydomonas_gi|1594847      -------------------------------
sec13_volvox                        -------------------------------
sec13_ostreococcus                  -------------------------------
sec13_arabidopsis                   -------------------------------
sec13_populus                       -------------------------------
sec13_oryza                         -------------------------------
sec13_physcomitrella                -------------------------------
sec13_monosiga                      -------------------------------
sec13_tpseudo_gi|224010135|ref      -------------------------------
sec13_phaeodactylum|jgi|Phatr2      -------------------------------
sec13_phytophthora                  -------------------------------
sec13_chominis_Chro.80472           -------------------------------
sec13_toxoplasma                    -------------------------------
sec13_ehisto                        -------------------------------
sec13_plasmodium                    -------------------------------
sec13_tetrahymena                   -------------------------------
sec13_cmerolae_gnl|CMER|CMJ112      AQGPWSGALQGRQPPPPPPPPPSSSSSSTYR
sec13_celegans_gi|17544258|ref      -------------------------------
sec13_ecuni                         -------------------------------
sec13_trichomonas                   -------------------------------
sec13_giardia                       -------------------------------
                                                                   
