# Supplementary material for: Comparative Genomic Evidence for a Complete Nuclear Pore Complex in the Last Eukaryotic Common Ancestor
Source: PLoS One. 2010 Oct 8;5(10):e13241. doi: 10.1371/journal.pone.0013241 (PMC2951903; doi:10.1371/journal.pone.0013241)
Supplement: File S1 — Alignments and phylogenies. (2.39 MB ZIP) [file pone.0013241.s007.zip › Neumann_SI4/Neumann_nup_align/seh1new.aln]

CLUSTAL X (1.83) multiple sequence alignment


seh1_leishmania                     --------------------------------------------------
seh1_trypanosoma_                   --------------------------------------------------
seh1_rattus                         REQHEWKQESTSCKKMADEPDMGEITSFDKAKLKKTETQEKNTLWTKETI
seh1_mus                            --------------------------------------------------
seh1_homo                           --------------------------------------------------
seh1_gallus                         --------------------------------------------------
seh1_xenop                          --------------------------------------------------
seh1_danio                          --------------------------------------------------
seh1_anopheles                      --------------------------------------------------
seh1_apis                           --------------------------------------------------
seh1_drosoM                         --------------------------------------------------
seh1_ciona                          --------------------------------------------------
seh1_celegans                       --------------------------------------------------
seh1_dicty                          --------------------------------------------------
seh1_phytoph                        --------------------------------------------------
seh1_phaeodactylum                  --------------------------------------------------
seh1_pichia                         --------------------------------------------------
seh1_debary                                         --------------------------------------------------
seh1_candiA                         --------------------------------------------------
seh1_Scerev                         --------------------------------------------------
seh1_S_kud                          --------------------------------------------------
seh1_S_mik                          --------------------------------------------------
seh1_S_bay                          --------------------------------------------------
seh1_S_cas                          --------------------------------------------------
seh1_candiG                         --------------------------------------------------
seh1_klyvero                        --------------------------------------------------
seh1_Yarrow                         --------------------------------------------------
seh1_pombe                          --------------------------------------------------
seh1_cryptoN                        --------------------------------------------------
seh1_arabidopsis                    --------------------------------------------------
seh1_populus                        --------------------------------------------------
seh1_oryza                          --------------------------------------------------
seh1_physcoP                        --------------------------------------------------
seh1_chlamydomonas                  --------------------------------------------------
seh1_volvox                         --------------------------------------------------
seh1_monosiga                       --------------------------------------------------
seh1_asper                          --------------------------------------------------
seh1_naegleria                      --------------------------------------------------
seh1_tetrahymena                    --------------------------------------------------
seh1_cmerolae                       --------------------------------------------------
seh1_ostreo                         --------------------------------------------------
                                                                                      

seh1_leishmania                     --------------------------------------------------
seh1_trypanosoma_                   --------------------------------------------------
seh1_rattus                         EQEKRRVRVRGELQEQKWHIDRCITKQSWEPGAHCAAAGSATGWQTSFPG
seh1_mus                            --------------------------------------------------
seh1_homo                           --------------------------------------------------
seh1_gallus                         --------------------------------------------------
seh1_xenop                          --------------------------------------------------
seh1_danio                          --------------------------------------------------
seh1_anopheles                      --------------------------------------------------
seh1_apis                           --------------------------------------------------
seh1_drosoM                         --------------------------------------------------
seh1_ciona                          --------------------------------------------------
seh1_celegans                       --------------------------------------------------
seh1_dicty                          --------------------------------------------------
seh1_phytoph                        --------------------------------------------------
seh1_phaeodactylum                  --------------------------------------------------
seh1_pichia                         --------------------------------------------------
seh1_debary                                         --------------------------------------------------
seh1_candiA                         --------------------------------------------------
seh1_Scerev                         --------------------------------------------------
seh1_S_kud                          --------------------------------------------------
seh1_S_mik                          --------------------------------------------------
seh1_S_bay                          --------------------------------------------------
seh1_S_cas                          --------------------------------------------------
seh1_candiG                         --------------------------------------------------
seh1_klyvero                        --------------------------------------------------
seh1_Yarrow                         --------------------------------------------------
seh1_pombe                          --------------------------------------------------
seh1_cryptoN                        --------------------------------------------------
seh1_arabidopsis                    --------------------------------------------------
seh1_populus                        --------------------------------------------------
seh1_oryza                          --------------------------------------------------
seh1_physcoP                        --------------------------------------------------
seh1_chlamydomonas                  --------------------------------------------------
seh1_volvox                         --------------------------------------------------
seh1_monosiga                       --------------------------------------------------
seh1_asper                          --------------------------------------------------
seh1_naegleria                      --------------------------------------------------
seh1_tetrahymena                    --------------------------------------------------
seh1_cmerolae                       --------------------------------------------------
seh1_ostreo                         --------------------------------------------------
                                                                                      

seh1_leishmania                     --------------------------------------------------
seh1_trypanosoma_                   --------------------------------------------------
seh1_rattus                         PSVGLSLSRVAWGLDVDIWRAPLIVPPGAVENVLFQRSGKHIDGIDPQLC
seh1_mus                            --------------------------------------------------
seh1_homo                           --------------------------------------------------
seh1_gallus                         --------------------------------------------------
seh1_xenop                          --------------------------------------------------
seh1_danio                          --------------------------------------------------
seh1_anopheles                      --------------------------------------------------
seh1_apis                           --------------------------------------------------
seh1_drosoM                         --------------------------------------------------
seh1_ciona                          --------------------------------------------------
seh1_celegans                       --------------------------------------------------
seh1_dicty                          --------------------------------------------------
seh1_phytoph                        --------------------------------------------------
seh1_phaeodactylum                  --------------------------------------------------
seh1_pichia                         --------------------------------------------------
seh1_debary                                         --------------------------------------------------
seh1_candiA                         --------------------------------------------------
seh1_Scerev                         --------------------------------------------------
seh1_S_kud                          --------------------------------------------------
seh1_S_mik                          --------------------------------------------------
seh1_S_bay                          --------------------------------------------------
seh1_S_cas                          --------------------------------------------------
seh1_candiG                         --------------------------------------------------
seh1_klyvero                        --------------------------------------------------
seh1_Yarrow                         --------------------------------------------------
seh1_pombe                          --------------------------------------------------
seh1_cryptoN                        --------------------------------------------------
seh1_arabidopsis                    --------------------------------------------------
seh1_populus                        --------------------------------------------------
seh1_oryza                          --------------------------------------------------
seh1_physcoP                        --------------------------------------------------
seh1_chlamydomonas                  --------------------------------------------------
seh1_volvox                         --------------------------------------------------
seh1_monosiga                       --------------------------------------------------
seh1_asper                          --------------------------------------------------
seh1_naegleria                      --------------------------------------------------
seh1_tetrahymena                    --------------------------------------------------
seh1_cmerolae                       --------------------------------------------------
seh1_ostreo                         --------------------------------------------------
                                                                                      

seh1_leishmania                     --------------------------------------------------
seh1_trypanosoma_                   --------------------------------------------------
seh1_rattus                         HYCHSQFCMRCFAATYRLLSATAIQSPGRTCENPQGIKLWPLQEGILGAG
seh1_mus                            --------------------------------------------------
seh1_homo                           --------------------------------------------------
seh1_gallus                         --------------------------------------------------
seh1_xenop                          --------------------------------------------------
seh1_danio                          --------------------------------------------------
seh1_anopheles                      --------------------------------------------------
seh1_apis                           --------------------------------------------------
seh1_drosoM                         --------------------------------------------------
seh1_ciona                          --------------------------------------------------
seh1_celegans                       --------------------------------------------------
seh1_dicty                          --------------------------------------------------
seh1_phytoph                        --------------------------------------------------
seh1_phaeodactylum                  --------------------------------------------------
seh1_pichia                         --------------------------------------------------
seh1_debary                                         --------------------------------------------------
seh1_candiA                         --------------------------------------------------
seh1_Scerev                         --------------------------------------------------
seh1_S_kud                          --------------------------------------------------
seh1_S_mik                          --------------------------------------------------
seh1_S_bay                          --------------------------------------------------
seh1_S_cas                          --------------------------------------------------
seh1_candiG                         --------------------------------------------------
seh1_klyvero                        --------------------------------------------------
seh1_Yarrow                         --------------------------------------------------
seh1_pombe                          --------------------------------------------------
seh1_cryptoN                        --------------------------------------------------
seh1_arabidopsis                    --------------------------------------------------
seh1_populus                        --------------------------------------------------
seh1_oryza                          --------------------------------------------------
seh1_physcoP                        --------------------------------------------------
seh1_chlamydomonas                  --------------------------------------------------
seh1_volvox                         --------------------------------------------------
seh1_monosiga                       --------------------------------------------------
seh1_asper                          --------------------------------------------------
seh1_naegleria                      --------------------------------------------------
seh1_tetrahymena                    --------------------------------------------------
seh1_cmerolae                       --------------------------------------------------
seh1_ostreo                         --------------------------------------------------
                                                                                      

seh1_leishmania                     --------------------------------------------------
seh1_trypanosoma_                   --------------------------------------------------
seh1_rattus                         HTGSPSGECRSSRNPDVSDSLELELKVVMHSSHALNLINLKKSKENSRLA
seh1_mus                            --------------------------------------------------
seh1_homo                           --------------------------------------------------
seh1_gallus                         --------------------------------------------------
seh1_xenop                          --------------------------------------------------
seh1_danio                          --------------------------------------------------
seh1_anopheles                      --------------------------------------------------
seh1_apis                           --------------------------------------------------
seh1_drosoM                         --------------------------------------------------
seh1_ciona                          --------------------------------------------------
seh1_celegans                       --------------------------------------------------
seh1_dicty                          --------------------------------------------------
seh1_phytoph                        --------------------------------------------------
seh1_phaeodactylum                  --------------------------------------------------
seh1_pichia                         --------------------------------------------------
seh1_debary                                         --------------------------------------------------
seh1_candiA                         --------------------------------------------------
seh1_Scerev                         --------------------------------------------------
seh1_S_kud                          --------------------------------------------------
seh1_S_mik                          --------------------------------------------------
seh1_S_bay                          --------------------------------------------------
seh1_S_cas                          --------------------------------------------------
seh1_candiG                         --------------------------------------------------
seh1_klyvero                        --------------------------------------------------
seh1_Yarrow                         --------------------------------------------------
seh1_pombe                          --------------------------------------------------
seh1_cryptoN                        --------------------------------------------------
seh1_arabidopsis                    --------------------------------------------------
seh1_populus                        --------------------------------------------------
seh1_oryza                          --------------------------------------------------
seh1_physcoP                        --------------------------------------------------
seh1_chlamydomonas                  --------------------------------------------------
seh1_volvox                         --------------------------------------------------
seh1_monosiga                       --------------------------------------------------
seh1_asper                          --------------------------------------------------
seh1_naegleria                      --------------------------------------------------
seh1_tetrahymena                    --------------------------------------------------
seh1_cmerolae                       --------------------------------------------------
seh1_ostreo                         --------------------------------------------------
                                                                                      

seh1_leishmania                     --------------------------------------------------
seh1_trypanosoma_                   --------------------------------------------------
seh1_rattus                         PSVAGTRFGHRLRLRRACPSGRGAPERREQARADVPYVPLPRSGGCGPHR
seh1_mus                            --------------------------------------------------
seh1_homo                           --------------------------------------------------
seh1_gallus                         --------------------------------------------------
seh1_xenop                          --------------------------------------------------
seh1_danio                          --------------------------------------------------
seh1_anopheles                      --------------------------------------------------
seh1_apis                           --------------------------------------------------
seh1_drosoM                         --------------------------------------------------
seh1_ciona                          --------------------------------------------------
seh1_celegans                       --------------------------------------------------
seh1_dicty                          --------------------------------------------------
seh1_phytoph                        --------------------------------------------------
seh1_phaeodactylum                  --------------------------------------------------
seh1_pichia                         --------------------------------------------------
seh1_debary                                         --------------------------------------------------
seh1_candiA                         --------------------------------------------------
seh1_Scerev                         --------------------------------------------------
seh1_S_kud                          --------------------------------------------------
seh1_S_mik                          --------------------------------------------------
seh1_S_bay                          --------------------------------------------------
seh1_S_cas                          --------------------------------------------------
seh1_candiG                         --------------------------------------------------
seh1_klyvero                        --------------------------------------------------
seh1_Yarrow                         --------------------------------------------------
seh1_pombe                          --------------------------------------------------
seh1_cryptoN                        --------------------------------------------------
seh1_arabidopsis                    --------------------------------------------------
seh1_populus                        --------------------------------------------------
seh1_oryza                          --------------------------------------------------
seh1_physcoP                        --------------------------------------------------
seh1_chlamydomonas                  --------------------------------------------------
seh1_volvox                         --------------------------------------------------
seh1_monosiga                       --------------------------------------------------
seh1_asper                          --------------------------------------------------
seh1_naegleria                      --------------------------------------------------
seh1_tetrahymena                    ----------------------------------------QSQQIYQQID
seh1_cmerolae                       ---------------------MQWREWLRVDVQREHETLWCATWSPNGQL
seh1_ostreo                         --------------------------------------------------
                                                                                      

seh1_leishmania                     ----------------MSSLVT-----QHKTYVHHVSLDPSGSLLASCSS
seh1_trypanosoma_                   ----------------MYSCKT-----AHTTFVHHMAVNSSGTLLASGSS
seh1_rattus                         RPLGGGPGQTAAAMFVARSIAA-----DHKDLIHDVSFDFHGRRMATCSS
seh1_mus                            -------------MFVARSIAA-----DHKDLIHDVSFDFHGRRMATCSS
seh1_homo                           -------------MFVARSIAA-----DHKDLIHDVSFDFHGRRMATCSS
seh1_gallus                         -------------MFVARSIAA-----DHRDLIHDVSFDFHGRRMATCSS
seh1_xenop                          -------------MFVARSIAA-----DHKDLIHDVSFDFHGRRMATCSS
seh1_danio                          -------------MFVAKSIAA-----DHKDLIHDVSYDFHGRRMATCSS
seh1_anopheles                      -------------MFETQIIHT-----EHKDVIHDVAYDYYGQRMATCSS
seh1_apis                           -------------MFEAHSINA-----EHKDLIHDIAYDFYGQRMATCSS
seh1_drosoM                         -------------MFDVEPIIA-----DHKDVIHDVVFDYYGRRMATCSS
seh1_ciona                          --------MDSTKDYLAKKLNS-----DHQDLIHDISFDLFGKRFATCSS
seh1_celegans                       --------MQEDDSVKPFQTVG-----AHRDLIHCVSFDPHGRRMATCAS
seh1_dicty                          -------------MRVFHRLST-----AHDDLIHDVSYDFYGKRLATCSS
seh1_phytoph                        ----------MNAMKIFRRFPS-----QHSDFVHDMSFDFYGKRLATCSS
seh1_phaeodactylum                  ----------------MQVIQS-----SHADYIHKVAFDTYGRRMATCAG
seh1_pichia                         ----------------MKPFIT-----GHEDLIHDIKYDFYGKHIATASS
seh1_debary                                         ----------------MKPFIT-----GHEELIHDIKYDFYGKHIATCSS
seh1_candiA                         ------MSIDSLIYPAMKPFIT-----GHEELIHDIKYDFYGKHIATVSS
seh1_Scerev                         ----------------MQPFDS-----GHDDLVHDVVYDFYGRHVATCSS
seh1_S_kud                          ----------------MQPFDS-----GHDDLVHDVVYDFYGRHVATCSS
seh1_S_mik                          ----------------MQPFDS-----GHDDLVHDVVYDFYGRHVATCSS
seh1_S_bay                          ----------------MQPFDS-----GHDDLVHDVVYDFYGRHVATCSS
seh1_S_cas                          -------------MAGMKPFNS-----GHEDLIHDVVYDFYGRHVATCSS
seh1_candiG                         ----------------MQPFNT-----GHEDIVHDVAYDFYGRTMATCSS
seh1_klyvero                        ----------------MKPFLT-----GHSDLVHDISYDFYGRRVATCSS
seh1_Yarrow                         ----------------MKPFNT-----GHEELVHDVAYDFYGRRIATCSS
seh1_pombe                          -----------MDDISATTIQT-----NHQDLVNDVTYDFYGRRMVSCSA
seh1_cryptoN                        -------------MLQTDLLAP-----AHADLVTHLTYDYYGERLATCSA
seh1_arabidopsis                    ---------------MAKSMA------TLDSGTTCSSWNQSGDRLAAGSL
seh1_populus                        ---------------MEKSVA------TLDKGTTCTSWNYCGQRLATGSF
seh1_oryza                          --------------MAERQVA------ELGAGAACVGWNHCGRRLAAGAV
seh1_physcoP                        --------------MASNSTSSILPLLTLPDDVTHTAWNSSSSRLALASH
seh1_chlamydomonas                  ---------------MATVKETTVVLEELAGPAVDVAYDVSGRRMATCAA
seh1_volvox                         ----------------MSVVEKTVELPDISGPAVDAAYDVSGRRMATCVP
seh1_monosiga                       -----------MAAFAGFTVPN-----THKDMVHDVAFNFYGNRLASVGT
seh1_asper                          ------------MSAGFSDFDA-----GHRDLVTVTKFNYYGNRIVTASS
seh1_naegleria                      ----MSASTSSHSTAPIKTFSS-----EHQDMIHDAQADYYGKRLATCSS
seh1_tetrahymena                    ILLNFHFKSQSVSLQKMNQEGFQAINTFHQDIIHDISFDWYGQRLVTCSS
seh1_cmerolae                       IATCGTDKAVRIWDARTGLLLGGLGGDTFARSVRRIDWSPCGLQLALACF
seh1_ostreo                         ------------MPTDAAPRCVAYDDTRTACVVGTAAGEIVFRERASSAS
                                                                          .      .    

seh1_leishmania                     D---KTVEVFHR--------------------------------------
seh1_trypanosoma_                   D---KGVNVFYR--------------------------------------
seh1_rattus                         D---QSVKDAWDSLKGYYYYYMPVTHTRFLDLAVALQSQFQPCWGYEYEL
seh1_mus                            D---QSVK------------------------------------------
seh1_homo                           D---QSVK------------------------------------------
seh1_gallus                         D---QSVK------------------------------------------
seh1_xenop                          D---QSVK------------------------------------------
seh1_danio                          D---QSVK------------------------------------------
seh1_anopheles                      D---QYVK------------------------------------------
seh1_apis                           D---QFVK------------------------------------------
seh1_drosoM                         D---QTVK------------------------------------------
seh1_ciona                          D---QCVQ------------------------------------------
seh1_celegans                       D---MTMA------------------------------------------
seh1_dicty                          D---QKIK------------------------------------------
seh1_phytoph                        D---RKIK------------------------------------------
seh1_phaeodactylum                  D---RFVR------------------------------------------
seh1_pichia                         D---QHVK------------------------------------------
seh1_debary                                         D---QHIK------------------------------------------
seh1_candiA                         D---QHIK------------------------------------------
seh1_Scerev                         D---QHIK------------------------------------------
seh1_S_kud                          D---QHIK------------------------------------------
seh1_S_mik                          D---QHIK------------------------------------------
seh1_S_bay                          D---QHIK------------------------------------------
seh1_S_cas                          D---QHIK------------------------------------------
seh1_candiG                         D---QHIK------------------------------------------
seh1_klyvero                        D---QHIK------------------------------------------
seh1_Yarrow                         D---TTVK------------------------------------------
seh1_pombe                          D---QRVK------------------------------------------
seh1_cryptoN                        D---QRIK------------------------------------------
seh1_arabidopsis                    NGKLS---------------------------------------------
seh1_populus                        NGFLS---------------------------------------------
seh1_oryza                          DGFVS---------------------------------------------
seh1_physcoP                        SGTLH---------------------------------------------
seh1_chlamydomonas                  TPSGST--------------------------------------------
seh1_volvox                         SSSGS---------------------------------------------
seh1_monosiga                       D---HQIK------------------------------------------
seh1_asper                          D---HRMK------------------------------------------
seh1_naegleria                      DATIRIFD------------------------------------------
seh1_tetrahymena                    D---RNVK------------------------------------------
seh1_cmerolae                       DSKVRVYRLVEG--------------------------------------
seh1_ostreo                         ALDAAAVED-----------------------------------------
                                                                                      

seh1_leishmania                     --------------------------------------------------
seh1_trypanosoma_                   --------------------------------------------------
seh1_rattus                         LHDARIAEHQLLILVRVQVASEGGYHKCPLNMLRCTFLETESQFCSPDDL
seh1_mus                            --------------------------------------------------
seh1_homo                           --------------------------------------------------
seh1_gallus                         --------------------------------------------------
seh1_xenop                          --------------------------------------------------
seh1_danio                          --------------------------------------------------
seh1_anopheles                      --------------------------------------------------
seh1_apis                           --------------------------------------------------
seh1_drosoM                         --------------------------------------------------
seh1_ciona                          --------------------------------------------------
seh1_celegans                       --------------------------------------------------
seh1_dicty                          --------------------------------------------------
seh1_phytoph                        --------------------------------------------------
seh1_phaeodactylum                  --------------------------------------------------
seh1_pichia                         --------------------------------------------------
seh1_debary                                         --------------------------------------------------
seh1_candiA                         --------------------------------------------------
seh1_Scerev                         --------------------------------------------------
seh1_S_kud                          --------------------------------------------------
seh1_S_mik                          --------------------------------------------------
seh1_S_bay                          --------------------------------------------------
seh1_S_cas                          --------------------------------------------------
seh1_candiG                         --------------------------------------------------
seh1_klyvero                        --------------------------------------------------
seh1_Yarrow                         --------------------------------------------------
seh1_pombe                          --------------------------------------------------
seh1_cryptoN                        --------------------------------------------------
seh1_arabidopsis                    --------------------------------------------------
seh1_populus                        --------------------------------------------------
seh1_oryza                          --------------------------------------------------
seh1_physcoP                        --------------------------------------------------
seh1_chlamydomonas                  --------------------------------------------------
seh1_volvox                         --------------------------------------------------
seh1_monosiga                       --------------------------------------------------
seh1_asper                          --------------------------------------------------
seh1_naegleria                      --------------------------------------------------
seh1_tetrahymena                    --------------------------------------------------
seh1_cmerolae                       --------------------------------------------------
seh1_ostreo                         --------------------------------------------------
                                                                                      

seh1_leishmania                     ------------------------------------RTLTGGGAVWEPGC
seh1_trypanosoma_                   ------------------------------------PPSEVVTGSWSLCC
seh1_rattus                         PASAESDMIKDGSHQERLHCPNPTILKTYSCECCVCVWDKSESGDWHCTA
seh1_mus                            ------------------------------------VWDKSESGDWHCTA
seh1_homo                           ------------------------------------VWDKSESGDWHCTA
seh1_gallus                         ------------------------------------VWDKSENGDWHCTA
seh1_xenop                          ------------------------------------VWDKSENVNWHCTA
seh1_danio                          ------------------------------------VWDKGDDGEWHCTA
seh1_anopheles                      ------------------------------------VWDQNEQGVWSVTA
seh1_apis                           ------------------------------------VWDEDEHGNWHLTA
seh1_drosoM                         ------------------------------------IWDEDGQGKWNVTS
seh1_ciona                          ------------------------------------VWDLDENGDWQKTA
seh1_celegans                       ------------------------------------IWDRKPDGNWRRSA
seh1_dicty                          ------------------------------------VWDQNDNQKWELSA
seh1_phytoph                        ------------------------------------IWEEHG-QDWRLEY
seh1_phaeodactylum                  ------------------------------------VWDLTDEGTWSLAA
seh1_pichia                         -----------------------------------VFDLDSSTSSWVLND
seh1_debary                                         -----------------------------------VFDLDSSTSTWVLND
seh1_candiA                         -----------------------------------VFDLDSATSSWILND
seh1_Scerev                         -----------------------------------VFKLDKDTSNWELSD
seh1_S_kud                          -----------------------------------VFKLDKETSNWELSD
seh1_S_mik                          -----------------------------------VFKLDKETSNWELSD
seh1_S_bay                          -----------------------------------VFKLDKETSNWELSD
seh1_S_cas                          -----------------------------------VFKLDKETSEWELSD
seh1_candiG                         -----------------------------------VFKLDKDATRWEVND
seh1_klyvero                        -----------------------------------VFKLDKETNEWELSE
seh1_Yarrow                         -----------------------------------VFDRNDSTGEWDISD
seh1_pombe                          -----------------------------------VYDFNDDTETWAITS
seh1_cryptoN                        -----------------------------------VFRKD-EHGKWAEDA
seh1_arabidopsis                    ----------------------------------IYESSTSSSSTFSCTS
seh1_populus                        ----------------------------------IFDSPDPASSSFTATS
seh1_oryza                          ----------------------------------VYDSQSQPSP----SS
seh1_physcoP                        ----------------------------------VFSQPISPFSS---TT
seh1_chlamydomonas                  --------------------------------VIQVHEAGPGPDAWTQVA
seh1_volvox                         --------------------------------IVQVYECASGPDSWSQVA
seh1_monosiga                       -----------------------------------IWDQQEDGAWLEAAA
seh1_asper                          -------------------------------------VWDQKDGEWQLTD
seh1_naegleria                      -------------------------------------LAPSNSEEPKLVD
seh1_tetrahymena                    ------------------------------------IWHKNQSGKWDLYH
seh1_cmerolae                       ----------------------VSGGNGLSLEREPANAVLAAYLRLELVA
seh1_ostreo                         -------------------------------------HSKPSASPWTRQA
                                                                                      

seh1_leishmania                     AMHDHSGPVLRMAWCQHREHG--PLLATAGADRWIYIYRII---------
seh1_trypanosoma_                   VLKDHVATVTRVAWCQHREHG--SMLATVGADRWIYVYKIN---------
seh1_rattus                         SWKTHSGSVWRVTWAHP-EFG--QVLASCSFDRTAAVWEEIVGE------
seh1_mus                            SWKTHSGSVWRVTWAHP-EFG--QVLASCSFDRTAAVWEEIVGE------
seh1_homo                           SWKTHSGSVWRVTWAHP-EFG--QVLASCSFDRTAAVWEEIVGE------
seh1_gallus                         SWKTHSGSVWRVTWAHP-EFG--QVLASCSFDRTAAVWEEIVGE------
seh1_xenop                          SWKTHSGSVWRVTWAHP-EFG--QVLASCSFDRTAAVWEEIVGE------
seh1_danio                          SWKTHSGSVWRVTWAHP-EFG--QVLASCSFDRTAAVWEEIVGE------
seh1_anopheles                      SWKSHSGSVWRLSWAHP-EFG--QVLATSSFDRTVSVWEETVGEK-----
seh1_apis                           SWKAHSGSVFKVTWAHP-EFG--QVLATCSFDRTAAVWEEIVGEG-----
seh1_drosoM                         SWKAHSGSIWRVSWAHP-EFG--QVVATCSFDRTASVWEEVIGEK-----
seh1_ciona                          CWKTHSGSVWKVTWAHP-QFG--QVLATCSFDKTACIWEERVVE------
seh1_celegans                       HWKCHGGAVWRVIWAHP-EFG--QIVATCSYDRTIVIWEEQIVRS-----
seh1_dicty                          EWKAHSGSVWKLAWAHP-EYG--QVIASCSFDRTVCIWEE----------
seh1_phytoph                        EWNAHQASVWKVEWAHP-EFG--QILASCSFDRTVSIWEDQGLYLNVSAS
seh1_phaeodactylum                  QWQAHRGAVTSISWAHP-EFG--SLLATCGSDHDAKIWEERHATHN----
seh1_pichia                         SWKAHDSSVVKVSWAHP-EFSSSKILASCSYDRTVKVWQE----------
seh1_debary                                         LWKAHDSLIVKLSWAHP-GFSSSKILASCSYDRTVKIWQE----------
seh1_candiA                         SWKAHDSSIAKISWAHP-EFSSSKIIASCSYDRTVKIWQE----------
seh1_Scerev                         SWRAHDSSIVAIDWASP-EYG--RIIASASYDKTVKLWEE----------
seh1_S_kud                          SWRAHDSSIVAIDWASP-EYG--RIIASASYDKTVKLWEE----------
seh1_S_mik                          SWRAHDSSIVSIDWASP-EYG--RIIASASYDKTVKLWEE----------
seh1_S_bay                          SWRAHDSSIVAIDWASP-EYG--RIIASASYDKTVKLWEE----------
seh1_S_cas                          SWKAHDSSIVSVDWASP-EYG--RIIVSASYDKTVKLWEE----------
seh1_candiG                         SWRAHDSSIVSLDWASP-EYG--RIIASASYDKTIKIWEE----------
seh1_klyvero                        SWKAHDSSIVSLDWAAP-EFG--RIIASVSYDKTIKLWEE----------
seh1_Yarrow                         SWKAHDASIIKVCWANP-EFG--KVLATCSHDSTIKIWEE----------
seh1_pombe                          EWRAGDASLMRVAWAHP-SFG--QVLAVCSLDRGVRIYEE----------
seh1_cryptoN                        NWKAHDAPILHLSFSHP-IHG--SLLASCSHDRTIRIWEEPSFSTS----
seh1_arabidopsis                    KVRVSESSIVKIVWLPS-EYG--DAVACVCEDGSLSIWEELS--------
seh1_populus                        NIRIHEGGIVKIVWIPP-EYG--DAVACICGDGSLSLWEEIA--------
seh1_oryza                          KWQAHKHAILNIVWLPP-DYG--DAIACVCADGTLSLWEEVS--------
seh1_physcoP                        CVQAHDAPILKVVWAPP-EFG--HLLATCATDGSVSLWEEIS--------
seh1_chlamydomonas                  AWET-DLSVTGLAWAHP-EYG--RVLAGATTSGSVLVWGQVPELQPG---
seh1_volvox                         AWET-DLQVNQLTWAHP-EYG--RVLAGGTTSGSLLVWGQVPEVQPGG--
seh1_monosiga                       VKASHHGSVTRVRWGHP-EFG--AILATCSSDHTVIIWEERP--------
seh1_asper                          TWRAHDAEIRDATWNGP-FTG--QHIGSVGEDMKLKIWQED---------
seh1_naegleria                      TLIGHEGPVWQVSWAHP-QFG--SIIASCSYDHRVIIWKE----------
seh1_tetrahymena                    SITNQEGPVRKVKWAHP-QFG--TILAACSMDRSIHIYQEYKDITSIQ--
seh1_cmerolae                       TLEGHESEVKAAVFNAS---G--TLLATCARDKTVWIWECGPGAFS----
seh1_ostreo                         SARAADDTSAIVDIALS-DAAHGRVIAAATASGEVSFWRAS---------
                                                        .    :     .    .:            

seh1_leishmania                     ----------ISSHEGRTLLHTVRWSPVRGYEKDVITDVAFVPPQQYHAL
seh1_trypanosoma_                   ----------VTTQDGKVVGNAVRYSPVRGYEKDVITDVAFVPPRQHQVL
seh1_rattus                         -----------SNDKLRGQSHWVKRTTLV-DSRTSVTDVKFAP--KHMGL
seh1_mus                            -----------SNDKLRGQSHWVKRTTLV-DSRTSVTDVKFAP--KHMGL
seh1_homo                           -----------SNDKLRGQSHWVKRTTLV-DSRTSVTDVKFAP--KHMGL
seh1_gallus                         -----------SNDKLRGQSHWVKRTTLV-DSRTSVTDVKFAP--KHMGL
seh1_xenop                          -----------SNDKLRGQSHWVKRTTLV-DSRTSVTDVKFAP--KHMGL
seh1_danio                          -----------SNDKQRGQSHWIKRTTLV-DSRTSVTDVKFAP--KHMGL
seh1_anopheles                      -----------TNPAMPPLKRWVRRTNLV-DSRTSVTDVKFAP--KSQGL
seh1_apis                           -----------SGPGERGMRHWVRRTNLV-DSRKTVTDVKFAP--KTLGL
seh1_drosoM                         -----------VSSTNTPTRRWVRRTTLV-DSRTSVTDVEFAP--KYLGL
seh1_ciona                          ------------NASNKVEHIWVNKANLV-DSRSFVKDVKFAP--KHLGL
seh1_celegans                       -----------EKDLKQKESQWIRRTIIS-DNRSDVTDICFSP--RHLGL
seh1_dicty                          SED-----------EKGQKK-WQLKAHLV-DSRDSVTDIKFAP--KSFGL
seh1_phytoph                        STDPAATNGGSPSTSSGSKEGWRNQAQLV-DARDSVHDVKFAP--RHLGL
seh1_phaeodactylum                  -----AATANGSTTAASLASRWTIRAALT-EARRSVTCVEFAP--RHWGL
seh1_pichia                         ----------QPDELHGSGRRWIKLATLAIESYGPIYDVVFAP--NHLGL
seh1_debary                                         ----------QPEELHGSGRRWIKLATLAIESYGPIYDVVFAP--NHLGL
seh1_candiA                         ----------QPDEMPGSGRRWLKLATLATESYGPIYDVCFAP--NHLGF
seh1_Scerev                         ----------DPDQEECSGRRWNKLCTLN-DSKGSLYSVKFAP--AHLGL
seh1_S_kud                          ----------DPDQEECSGRRWNKLCTLN-DSKGSLYSAKFAP--AHLGL
seh1_S_mik                          ----------DPDQEECSGRRWNKLCTLN-DPKGSLYSVKFAP--AHLGL
seh1_S_bay                          ----------DPDQEECSGRRWNRLCTLN-DSKGSLYSVKFAP--AHLGL
seh1_S_cas                          ----------DPDQPEGSGRRWTKLCTLN-DSKGSLYTVKFAP--PHLGL
seh1_candiG                         ----------DPNQEECSGRRWTRLCTLN-DSKGSLYCVKFAP--SHLGL
seh1_klyvero                        ----------DPDALELSGKRWQKLCTLN-DATGPLFSVKFAP--SHLGL
seh1_Yarrow                         ----------NIREKQNSGKRWKRVATIT-DHKGPIYDLAFSP--SHCGL
seh1_pombe                          ----------QKKNFES--KTWVEVAKLM-DARSAVLDISFCP--FQHGC
seh1_cryptoN                        ----------ATAPAASTSRAWLERGILT-GPTGAIRSVQFGPPDPAHGL
seh1_arabidopsis                    --------------EDAHGLEWKLCKSMK-NKSSQVLDVQFGVS--RKSL
seh1_populus                        --------------EDGLPLQWKLCKIFH-CKGSKVLDAQFGVI--RTSL
seh1_oryza                          --------------EDDQLPTWRKCKVFE-SGNSHILHVQFGLQ--LSSL
seh1_physcoP                        --------------SKDAGIEWRLVCQFP-ENQTPVLDFVFGSC--LSGL
seh1_chlamydomonas                  ------AAASVSDE--GPGGGYYQPLADLLCGTGPCRSLCFAP--RQAGL
seh1_volvox                         -GAVPGAGGGIEDANGGGGGAYYQPLADLSCGTAPCRALCFAP--RQSGL
seh1_monosiga                       -----------GMQRDGGHQVWTKRAALS-DATAPIVDVRFCPRNDEYQL
seh1_asper                          -----------VTQPPNSGRRFRSIFRLMAPQRHPYVSLDFRN--IDLES
seh1_naegleria                      ---------------NQQTHKFTKVFEYR--LESSVNSISWAP--HEHGL
seh1_tetrahymena                    ----------KDPNEQQLQKQWKPIKIYN--DKEVIEDMKFAP--IHVGL
seh1_cmerolae                       -----------DLDFECVAVLAGHTQDVKSLVWHPRTELIASASYDNTIR
seh1_ostreo                         -----------ASGDSNGTPRVERVGLVRVEGGAKARCVAFAP--SHDAL
                                                                                      

seh1_leishmania                     LLSTASLDGCVRLYEVHQPQQFPCVCRISPEADAAAEGASD------SAA
seh1_trypanosoma_                   LLSTASLDGWVRLYDIQ-PLQFLCKYTVTQESDICRPLGT----------
seh1_rattus                         MLATCSADGIVRVYEAPDVMNLSQWSLQHEISCKLC-----------CSC
seh1_mus                            MLATCSADGIVRVYEAPDVMNLSQWSLQHEVSCKLC-----------CSC
seh1_homo                           MLATCSADGIVRIYEAPDVMNLSQWSLQHEISCKLS-----------CSC
seh1_gallus                         MLATCSADGVVRIYEAPDVMNLSQWSLQHEISCKLS-----------CSC
seh1_xenop                          MLATCSADGVVRIYEAPDVMNLSQWSLQHEISCKLS-----------CSC
seh1_danio                          MLTTCSADGVVRIYEAPDVMNLSQWSLQHEISCKLA-----------CSC
seh1_anopheles                      MLAACSADGIIRIYEAPDIMNLSQWTLSHEISVKIP-----------LSC
seh1_apis                           LLATCSEDGVIRIYEAPDVMNLSQWTLQHDISCKLQ-----------CSC
seh1_drosoM                         LLATASADGIIRIYEAPDIMNLSQWPVQHEISNKLP-----------LSC
seh1_ciona                          QLATCSEKGVVRIYEAPDEMNLTQWSMQDQVECKIS-----------CSC
seh1_celegans                       MMASCNVLGTVRIYEAPDIVDASRWNLIHELQAFHTR----------CGC
seh1_dicty                          RLATCSSDGYIRIYEAMDIMNLSQWTIVEEFESQKGT----------SNC
seh1_phytoph                        RLATASEDGFVRMYEAIDVMNLSHWPLQEEFLADKDG----------ATC
seh1_phaeodactylum                  KLAVGSADGCVRIYEAVDVMNLSQWPLAATLQSFAEGNHLG------CTC
seh1_pichia                         KLGCVGSDGIFRIYESLEPSDLSNWALTTEIPILSS------------SL
seh1_debary                                         KLGCVGLDGIFRIYESLDPSDLTNWVLTTEIPILSD------------LL
seh1_candiA                         KLGCVGSDGIFRIYESLEPNDLTAWVLTTEIAILNS------------SL
seh1_Scerev                         KLACLGNDGILRLYDALEPSDLRSWTLTSEMKVLS-------------IP
seh1_S_kud                          KLACLGNDGILRIYDALEPSDLRSWTLTSEMKVLS-------------IP
seh1_S_mik                          KLACLGNDGILRIYDALEPSDLRSWTLTSEMRVLS-------------IP
seh1_S_bay                          KVACIGNDGTLRIYDALEPSDLRSWTLTSEIKVLS-------------IP
seh1_S_cas                          KLACIGNDATLRIYEALEPSDLRSWTLTSEVKVLP-------------VP
seh1_candiG                         RIASIGNDGIMRMYDALDPSNLRSWTMTAEVKVLP-------------VA
seh1_klyvero                        RLAALGNDGKLRLYDALESSDLRSWTLTSEITVLN-------------TP
seh1_Yarrow                         KLASISTDGQFKIHEALDPNAISSWTNIFETNTLS-------------SA
seh1_pombe                          KLAAVSADATLRIYEAMEPGNLTYWTLMNEIALMP-------------SP
seh1_cryptoN                        RVASIATDGYLRVHTSLDPS-LNDWSEVVRIHVPSL------------PG
seh1_arabidopsis                    KMVAAYSDGYLRVFELLNPLELKNWQLQAEFQNVIDSLSTLGKPSSLSAS
seh1_populus                        KMVVAYSDGHVKVYELLNPFELKNWQLQAEIQNVIDSVSTFGKASCFSAS
seh1_oryza                          KMVTAYSDGQVKVYELLDSLELDKWQLQAEFQNITDPVSRSGKPACTSAS
seh1_physcoP                        KIVTAGGDGHIKIYETASTLELRKWQLQAEFPNVANLKEGIARITCTSAS
seh1_chlamydomonas                  VLAALMEDGHVWVHEAEDVLAPRVWSLHSKVKAGPSG---------VCQG
seh1_volvox                         LLAALLDDGHVVVHVADEVLAPRAWSLHSKIRAGPRD---------HCGG
seh1_monosiga                       ALAACSRDGMVRIYEADDVMNLSNWAQMSDFRIKMSKDAR-------ATS
seh1_asper                          WLAVITRDGFLRVMEPVSPDSLADWQTVDEFRVCAAPQR--------GEE
seh1_naegleria                      HLASASSDSQITFFSYDEQSNNWKVSNIRDAHKTGCN------------S
seh1_tetrahymena                    ILAVARADGRISIFQFKDLLNLQIHEQISNISVSPLG----------INS
seh1_cmerolae                       LWCEDVYDGEWYCCAVLSGHESTVWSVAFAPTADAGYEHLLASAGADGRL
seh1_ostreo                         TLAAACDDGVVRFYEPREKLTATAWESTLEFEGKKPGGD--------ATA
                                            .                                         

seh1_leishmania                     CAVGVSAGSAAAERRED-----------------ASASQSASSVPLLRSG
seh1_trypanosoma_                   -----------------------------------------------RSG
seh1_rattus                         ISWNP--------------------------------------SSSRAHP
seh1_mus                            ISWNP--------------------------------------SSSRAHP
seh1_homo                           ISWNP--------------------------------------SSSRAHS
seh1_gallus                         ISWNP--------------------------------------SSSRAHS
seh1_xenop                          ISWNP--------------------------------------SSSRAHS
seh1_danio                          ISWNP--------------------------------------SSSRAHP
seh1_anopheles                      LTWNP--------------------------------------SMFRLHP
seh1_apis                           LSWNP--------------------------------------SLSRLHP
seh1_drosoM                         LSWN---------------------------------------TSTYMVT
seh1_ciona                          ISWNP--------------------------------------STYRYHS
seh1_celegans                       VTWS----------------------------------------LSRMHR
seh1_dicty                          ISWN----------------------------------------PSSYDK
seh1_phytoph                        VSWN----------------------------------------KSRFDV
seh1_phaeodactylum                  LSWS----------------------------------------TGRFEP
seh1_pichia                         PAKS--------------------------------------------LQ
seh1_debary                                         PAKS--------------------------------------------LQ
seh1_candiA                         PAKS--------------------------------------------LQ
seh1_Scerev                         PANH--------------------------------------------LQ
seh1_S_kud                          PANH--------------------------------------------LQ
seh1_S_mik                          PANH--------------------------------------------LQ
seh1_S_bay                          PANH--------------------------------------------LQ
seh1_S_cas                          PANH--------------------------------------------LQ
seh1_candiG                         PANN--------------------------------------------LQ
seh1_klyvero                        PASH--------------------------------------------LQ
seh1_Yarrow                         PSRQ--------------------------------------------LQ
seh1_pombe                          PSRN--------------------------------------------EQ
seh1_cryptoN                        PSSAPSDDGGTGTASSSAAGTGLTGTLAMASAAGDSGGTSHHPHTSELAT
seh1_arabidopsis                    VSWNP--------------------------------------MKGEEQE
seh1_populus                        ISWNP--------------------------------------QRNESQE
seh1_oryza                          IAWSP--------------------------------------RRGESQQ
seh1_physcoP                        ISWRP--------------------------------------PVDSVQR
seh1_chlamydomonas                  LSWRP---------------------------------------FSAGVP
seh1_volvox                         LCWRP---------------------------------------FSPGVP
seh1_monosiga                       LDWAIS----------------------------------------NRGV
seh1_asper                          TSFKVQ---------------------------------------FHHDP
seh1_naegleria                      VCWAP--------------------------------------ASHTGAL
seh1_tetrahymena                    ISWNK---------------------------------------NRFDKK
seh1_cmerolae                       LLWQR--------------------------------------CEDGTRP
seh1_ostreo                         LAWRRSS------------------------------------ERTSAVN
                                                                                      

seh1_leishmania                     GVTAIGWFPGSAERTMTLAVGTVSGRFFLYRYIK----------------
seh1_trypanosoma_                   GITSTAWFPSSVDETMTLAVGCMNGCFYLYKFCK----------------
seh1_rattus                         PMIAVGSDDSSPNSMAKVQIFEYNENTRKYAKA-----------------
seh1_mus                            PMIAVGSDDSSPNSMAKVQIFEYNENTRKYAKA-----------------
seh1_homo                           PMIAVGSDDSSPNAMAKVQIFEYNENTRKYAKA-----------------
seh1_gallus                         PMIAVGSDDNSPNILAKVQIYEYNENTRKYAKA-----------------
seh1_xenop                          PMIAVGSDDSSPNIMGKVQIYEYNENTRKYAKA-----------------
seh1_danio                          PMIAVGGDDSNGAYSGKVQIHEYNENTRKYAKA-----------------
seh1_anopheles                      PMIAAGSDDSSQSTGGKVFIFEYSENARRWAKT-----------------
seh1_apis                           PMIAVGSDDPNPSSEGKVFIYEYSESSRRWTKT-----------------
seh1_drosoM                         QLLAAGSDEAATPT-GKVFLFAYSENSRKCVKI-----------------
seh1_ciona                          PMIAVGSDDSNSSSGGKVFILQYNDTVRDWIKI-----------------
seh1_celegans                       PLIAVGSDEKKAENKKRVVIYENIDGLRKWQRIN----------------
seh1_dicty                          PMIAVGSNEP------YIKIWEYSETARKWLQID----------------
seh1_phytoph                        PMIVVGGNSE------VAKVWGYNNSYRRWQVVA----------------
seh1_phaeodactylum                  PTLVAG--------GSHVVIYRYSESARSWLPLL----------------
seh1_pichia                         SSFAIEWCPAKFASTEMFIVVALDQGFIYGTAPE----DSPERGTFSYAE
seh1_debary                                         SSFGIEWCPAKFTKTEKFIIVALDQGFIYGTAPSNQLYDEDVLGDFG-SD
seh1_candiA                         SSFGVEWCPSKFTKTEKFIVVALDQGFVYGSVQK----------------
seh1_Scerev                         SDFCLSWCPSRFS-PEKLAVSALEQAIIYQRGKD----------------
seh1_S_kud                          SDFCLSWCPSRFS-PEKLAVSALEQAIIYQRGKD----------------
seh1_S_mik                          SDFCLSWCPSRFS-PEKLAVSALEQAIIYQRGKD----------------
seh1_S_bay                          SDFCLSWCPSRFS-PEKLAVSSLEQAIIYQRGKD----------------
seh1_S_cas                          SDFCIAWCPSRFS-PEKLVVSTLDQASIYQRGKD----------------
seh1_candiG                         SAFGLSWCFTRFS-PEKIAVCALDQAYIYQRGKD----------------
seh1_klyvero                        SDFCLSWCPSRFS-TERLVISAMDQATIYQRNKQ----------------
seh1_Yarrow                         SSFCLSWGKSRFS-KEYVVACALEQSYIYQRQEN----------------
seh1_pombe                          PAFCVNWCPSRWR-EQYIAVGCMNDAYIYKQNSH----------------
seh1_cryptoN                        GGWGLSWCKERWWGPLIAVFAGTSPSLKLVSLSP----------------
seh1_arabidopsis                    PSFVLAFNSDSPH-LNSSKIWEFDEAHNRWLAVA----------------
seh1_populus                        PSFVLGFNSDTPQ-LNSSKVWVFDQAHHRWLPVA----------------
seh1_oryza                          ASFAIGFNSDSPN-FNSCKIWEFEEAHQRWLPLV----------------
seh1_physcoP                        PVFALGYCTSSQQ-FSTAKIWEFAEAYQRWQMIA----------------
seh1_chlamydomonas                  PMLCAGAGPQALVWQYVLALNSWQVVARLDSGNG----------------
seh1_volvox                         PMLCVGSGPHVLVWQYVLAMHSWQIVARIETGNG----------------
seh1_monosiga                       MLLAVGSLHNKEQGLQLYQFNGRKPAVALQSMQLD---------------
seh1_asper                          IDITHSILPSWDRKSLSLVVAAMDSVKIFRTDAN----------------
seh1_naegleria                      VQQSSQDQPENLKFVKRIVSGGSDKLVKIWEFNES---------------
seh1_tetrahymena                    HMIAVGCKDRDTSQTKNQNGINGVNQKYIDEEIKSGQSFKIIVFNSLQTV
seh1_cmerolae                       ETIRHDALVEDTVSVRTPTQPHSEKGVGAGTPQP----------------
seh1_ostreo                         VPILAVGTTWTSEARHGVSVLAYDEKFRRWNVVT----------------
                                                                                      

seh1_leishmania                     ------------DSNSFMTISLPQV-------------------------
seh1_trypanosoma_                   ------------ERNQFKRVYN----------------------------
seh1_rattus                         --------------ETLMTVTDP---------------------------
seh1_mus                            --------------ETLMTVTDP---------------------------
seh1_homo                           --------------ETLMTVTDP---------------------------
seh1_gallus                         --------------EALMTVTDP---------------------------
seh1_xenop                          --------------ETLMSVSDP---------------------------
seh1_danio                          --------------ETLMTVTDP---------------------------
seh1_anopheles                      --------------ETINSITEP---------------------------
seh1_apis                           --------------QTL-SIVDP---------------------------
seh1_drosoM                         --------------DTVNDITDP---------------------------
seh1_ciona                          --------------STIMIITDP---------------------------
seh1_celegans                       --------------SLVFDLPCP---------------------------
seh1_dicty                          --------------TLTAYPIGSTISSSNLNSGGGIGGGIGSGIGGGIGG
seh1_phytoph                        --------------ELVGH-------------------------------
seh1_phaeodactylum                  --------------QLPPPEKGD---------------------------
seh1_pichia                         AESESKAKSSNSKYIKLCNLPEHNG-------------------------
seh1_debary                                         ADQSSIGSHSNSKVIKLCDLPEHNG-------------------------
seh1_candiA                         --ESSGEESASDKYVKICDLPEHNG-------------------------
seh1_Scerev                         -----------GKLHVAAKLPGHKS-------------------------
seh1_S_kud                          -----------GKLHVAARLPGHKS-------------------------
seh1_S_mik                          -----------GKIHIAARLPGHKS-------------------------
seh1_S_bay                          -----------GKLHIAARLPGHKS-------------------------
seh1_S_cas                          -----------GKLYIVAKLNGHKG-------------------------
seh1_candiG                         -----------GHFYQAGKLPGHTS-------------------------
seh1_klyvero                        -----------GKLVPAGHLKGHTG-------------------------
seh1_Yarrow                         -----------GKYTQTGQLPAHGS-------------------------
seh1_pombe                          -----------GKWKKVAELPGHTD-------------------------
seh1_cryptoN                        TPSCVLLLTPSSTPSTTSSGPTQYA-------------------------
seh1_arabidopsis                    ------------ELALPEDKGDP---------------------------
seh1_populus                        ------------ELALSLDKSDQ---------------------------
seh1_oryza                          ------------ELGSPQDKGDI---------------------------
seh1_physcoP                        ------------ELRESHEKPEP---------------------------
seh1_chlamydomonas                  --------------------------------------------------
seh1_volvox                         --------------------------------------------------
seh1_monosiga                       -------------VTDMAFAPTLS--------------------------
seh1_asper                          -----------RRFYHAVELKGHGG-------------------------
seh1_naegleria                      ----------SNQWQIEAELEGHDD-------------------------
seh1_tetrahymena                    NAQDHYQMKFEFQESNAQQLMHTQN-------------------------
seh1_cmerolae                       -----------TDEGVMAEAPSSAR-------------------------
seh1_ostreo                         --------------EMEDGLTTS---------------------------
                                                                                      

seh1_leishmania                     --------------------------------------------------
seh1_trypanosoma_                   --------------------------------------------------
seh1_rattus                         --------------------------------------------------
seh1_mus                            --------------------------------------------------
seh1_homo                           --------------------------------------------------
seh1_gallus                         --------------------------------------------------
seh1_xenop                          --------------------------------------------------
seh1_danio                          --------------------------------------------------
seh1_anopheles                      --------------------------------------------------
seh1_apis                           --------------------------------------------------
seh1_drosoM                         --------------------------------------------------
seh1_ciona                          --------------------------------------------------
seh1_celegans                       --------------------------------------------------
seh1_dicty                          GIGGAGGSIGGVSGVNNSSMGNLGSGIGNNINNSNINNISVGVGSGVGGG
seh1_phytoph                        --------------------------------------------------
seh1_phaeodactylum                  --------------------------------------------------
seh1_pichia                         --------------------------------------------------
seh1_debary                                         --------------------------------------------------
seh1_candiA                         --------------------------------------------------
seh1_Scerev                         --------------------------------------------------
seh1_S_kud                          --------------------------------------------------
seh1_S_mik                          --------------------------------------------------
seh1_S_bay                          --------------------------------------------------
seh1_S_cas                          --------------------------------------------------
seh1_candiG                         --------------------------------------------------
seh1_klyvero                        --------------------------------------------------
seh1_Yarrow                         --------------------------------------------------
seh1_pombe                          --------------------------------------------------
seh1_cryptoN                        --------------------------------------------------
seh1_arabidopsis                    --------------------------------------------------
seh1_populus                        --------------------------------------------------
seh1_oryza                          --------------------------------------------------
seh1_physcoP                        --------------------------------------------------
seh1_chlamydomonas                  --------------------------------------------------
seh1_volvox                         --------------------------------------------------
seh1_monosiga                       --------------------------------------------------
seh1_asper                          --------------------------------------------------
seh1_naegleria                      --------------------------------------------------
seh1_tetrahymena                    --------------------------------------------------
seh1_cmerolae                       --------------------------------------------------
seh1_ostreo                         --------------------------------------------------
                                                                                      

seh1_leishmania                     --------------------------------------------------
seh1_trypanosoma_                   --------------------------------------------------
seh1_rattus                         --------------------------------------------------
seh1_mus                            --------------------------------------------------
seh1_homo                           --------------------------------------------------
seh1_gallus                         --------------------------------------------------
seh1_xenop                          --------------------------------------------------
seh1_danio                          --------------------------------------------------
seh1_anopheles                      --------------------------------------------------
seh1_apis                           --------------------------------------------------
seh1_drosoM                         --------------------------------------------------
seh1_ciona                          --------------------------------------------------
seh1_celegans                       --------------------------------------------------
seh1_dicty                          VGSGVGGSLNNGLNSAQGNSIGNGNIGSLNNISGNSGGLNSNSLMSGANS
seh1_phytoph                        --------------------------------------------------
seh1_phaeodactylum                  --------------------------------------------------
seh1_pichia                         --------------------------------------------------
seh1_debary                                         --------------------------------------------------
seh1_candiA                         --------------------------------------------------
seh1_Scerev                         --------------------------------------------------
seh1_S_kud                          --------------------------------------------------
seh1_S_mik                          --------------------------------------------------
seh1_S_bay                          --------------------------------------------------
seh1_S_cas                          --------------------------------------------------
seh1_candiG                         --------------------------------------------------
seh1_klyvero                        --------------------------------------------------
seh1_Yarrow                         --------------------------------------------------
seh1_pombe                          --------------------------------------------------
seh1_cryptoN                        --------------------------------------------------
seh1_arabidopsis                    --------------------------------------------------
seh1_populus                        --------------------------------------------------
seh1_oryza                          --------------------------------------------------
seh1_physcoP                        --------------------------------------------------
seh1_chlamydomonas                  --------------------------------------------------
seh1_volvox                         --------------------------------------------------
seh1_monosiga                       --------------------------------------------------
seh1_asper                          --------------------------------------------------
seh1_naegleria                      --------------------------------------------------
seh1_tetrahymena                    --------------------------------------------------
seh1_cmerolae                       --------------------------------------------------
seh1_ostreo                         --------------------------------------------------
                                                                                      

seh1_leishmania                     -----------------EAGVLRCSAPVCNVSWASCVG-RRFQLLSICSR
seh1_trypanosoma_                   ------------------ALPQRIESTIHHIVWAPPVG-RCFQLLSLCCR
seh1_rattus                         ---------------------------VHDIAFAPNLG-RSFHILAIAT-
seh1_mus                            ---------------------------VHDIAFAPNLG-RSFHILAVAT-
seh1_homo                           ---------------------------VHDIAFAPNLG-RSFHILAIAT-
seh1_gallus                         ---------------------------VHDIAFAPNLG-RSFHILAVAT-
seh1_xenop                          ---------------------------VHDIAFAPNLG-RSFHILAVAT-
seh1_danio                          ---------------------------VHDIAFAPNLG-RSFHVLAIAT-
seh1_anopheles                      ---------------------------VHDIAFAPNVG-RSYHILAVAS-
seh1_apis                           ---------------------------VHDIAFAPNLG-RSFHTLAIAS-
seh1_drosoM                         ---------------------------VTDVAFAPNAG-RTFHMLAVAS-
seh1_ciona                          ---------------------------VSDVSFAPNPA-LKYHRLAVAS-
seh1_celegans                       ---------------------------ITDLKFSPISM-VDSHQLAVAS-
seh1_dicty                          SINVSSGNNSIYSNNNFDSSSDGGSRAIHDVCWAPNMG-RSYHLIATAS-
seh1_phytoph                        ------------------------TDAIHDVCWAPNMG-RTSHLLATAS-
seh1_phaeodactylum                  ---------------------------VLDVAWAPNVG-RRFHLIASAED
seh1_pichia                         --------------------------LIRSVNWAPCMG-RNFHLIATGCK
seh1_debary                                         --------------------------LIRSVSWAPSMG-RNYHLIATGCK
seh1_candiA                         --------------------------LIRSVSWAPSMG-RKYHLIATGCK
seh1_Scerev                         --------------------------LIRSISWAPSIG-RWYQLIATGCK
seh1_S_kud                          --------------------------LIRSISWAPSIG-RWYQLIATGCK
seh1_S_mik                          --------------------------LIRSISWAPSIG-RWYQLIATGCK
seh1_S_bay                          --------------------------LIRSVSWAPSIG-RWYQLIATGCK
seh1_S_cas                          --------------------------LIRDISWAPSIG-RWYHLIATGCK
seh1_candiG                         --------------------------LIRSISWAPLIG-RPYHLIATGCK
seh1_klyvero                        --------------------------LIRSIAWAPSVG-RWYQLIATGCK
seh1_Yarrow                         --------------------------IIRDISWAPSIG-RGYQLIATACK
seh1_pombe                          --------------------------LIRDICWAPSMG-SSYYLIATACK
seh1_cryptoN                        --------------------------PLTCLAWAPNCG-RNYHLLATGAR
seh1_arabidopsis                    ---------------------------VYALSWAPNIG-RPYEVVAVATH
seh1_populus                        ---------------------------VFAVAWAPNVG-RAYELIAVATR
seh1_oryza                          ---------------------------VHAVAWAPNIG-RPYEIIAVATC
seh1_physcoP                        ---------------------------VHHMSWAPNVGSRPFELIAVASG
seh1_chlamydomonas                  -------------------------QDVASVHWAPPLG-RAVELLAVGAG
seh1_volvox                         -------------------------QHVSTLHWATPLG-RPVELLAVGSG
seh1_monosiga                       ----------------------------RGGAVEMSVEQQSLELSAEVKH
seh1_asper                          --------------------------LVRDISWANGSV-RGYDLIASGCK
seh1_naegleria                      --------------------------WVRDVSWAPNIG-LPYETIASCSQ
seh1_tetrahymena                    ---------------------------VSDVSWSLING-RSFHLIATCGK
seh1_cmerolae                       ---------------------------RESGSWSLDLSSTRDALASAPIE
seh1_ostreo                         ---------------------------ARHLAWSATTTARGALNLVVASG
                                                                                      

seh1_leishmania                     -SEVFILRLNCVSP------------------------------------
seh1_trypanosoma_                   -SSVYIVRLNCVSP------------------------------------
seh1_rattus                         -KDVRIFTLKPVRKELT--------------------------------S
seh1_mus                            -KDVRIFTLKPLRKELT--------------------------------S
seh1_homo                           -KDVRIFTLKPVRKELT--------------------------------S
seh1_gallus                         -KDVRIFTLKPLRKELT--------------------------------S
seh1_xenop                          -KDVRIFTMKPLRKELS--------------------------------S
seh1_danio                          -KDVRIFKLLPLRRESA--------------------------------N
seh1_anopheles                      -KDVQIFNLKPILDP----------------------------------T
seh1_apis                           -NDVQIITLKPTLDS----------------------------------A
seh1_drosoM                         -KDLYIVNLRGVTDA-----------------------------------
seh1_ciona                          -KDLHIFHLKPMNEDNDPN----------------------------YDI
seh1_celegans                       -GDVHVYNIKVARSAILEED--------------------------GVEN
seh1_dicty                          -KDHKVRIWKLSS-------------------------------------
seh1_phytoph                        -KDRTVRIWRLTIQE-----------------------------------
seh1_phaeodactylum                  -QELRIYRLAREMNIESGN------------------------------A
seh1_pichia                         DGYVRIFKATETA-------------------------------------
seh1_debary                                         DGYVRIFKAVESAT------------------------------------
seh1_candiA                         DGFVRIFKATEQEN------------------------------------
seh1_Scerev                         DGRIRIFKITEKLS-PLASEESLTNSNMFDNSADVDMDAQGRSDSNTEEK
seh1_S_kud                          DGKIRIFKITEKLS-PLDSEESSNNSNLFDSGTDVDMDRQGRSDSNNEEK
seh1_S_mik                          DGKIRIFKVTEKLS-PLASEESSNNSKITDNGADIDMDAQGRSDSNTEEK
seh1_S_bay                          DGKIRIFKITEKLLGALTSEESSNNSNLFDNGTDVDMDGQVRPSSNNEEK
seh1_S_cas                          DGKLRIFRLVEKLS-DNSSKDAINDS--YDD-EDVDMEDIAE----NKEK
seh1_candiG                         DGRVRIFRVNDSPS-------KSNTPNLSDS-DDYNMEDQGIK------Q
seh1_klyvero                        DGKLRIFKVTESRN---NGTNIINEEN--DNNANIERDGPPIDSSAIDAD
seh1_Yarrow                         DGLVRIFKIEEPLT------------------------------------
seh1_pombe                          DGNVRIFKVETLCE-------------------EVFQEEEDAGNSMTEDS
seh1_cryptoN                        DGTIRIWRVEPPGE---------------------------RGRVDYDTG
seh1_arabidopsis                    -KGIGIWHVGLAPD------------------------------------
seh1_populus                        -KGITIWHVRLNPG------------------------------------
seh1_oryza                          -KGIAIWHIGLSAE------------------------------------
seh1_physcoP                        -KSVSIWRLEFPLD------------------------------------
seh1_chlamydomonas                  -RDMLIFSLSGDTA------------------------------------
seh1_volvox                         -RDLLIYSLSGDTS------------------------------------
seh1_monosiga                       TNSICRLSWNATGTVLAS-------------------------------V
seh1_asper                          DGFVRIFEVYTSLSS----------------------------------N
seh1_naegleria                      DKRVIIWTRDQNSN------------------------------------
seh1_tetrahymena                    -EGARIWYMKQLSTN----------------------------------Q
seh1_cmerolae                       KDPEEHARFAEATQVDSSTPRN-----------LDPPLVSSVMSGKQRWL
seh1_ostreo                         -SKCLVYEFTGVVMR-----------------------------------
                                                                                      

seh1_leishmania                     -----SIDEKRSFELFRVPFGAVSASWGRSSTLLYLATDDQRTQVVVLQM
seh1_trypanosoma_                   -----SVED-YQCEVFVWPHGAVCTAWSHSATLLYLIDDDNPPRVTVLQA
seh1_rattus                         SGGPTKFEIHIVAQFDNHNSQVWRVSWNITGTVLASSGDDGCVRLWKANY
seh1_mus                            SGGPTKFEIHIVAQFDNHNSQVWRVSWNITGTVLASSGDDGCVRLWKANY
seh1_homo                           SGGPTKFEIHIVAQFDNHNSQVWRVSWNITGTVLASSGDDGCVRLWKANY
seh1_gallus                         SGGLTKFEIHIVAQFDNHNSQVWRVSWNITGTVLASSGDDGCVRLWKANY
seh1_xenop                          SGGVTKFENHTVAQFDNHNSQVWRVSWNITGTVLASSGDDGTVRLWKANY
seh1_danio                          SSGPTKFEVQVMAQFDSHNSQVWRVSWNITSTLLASSGDDGCVRLWKANY
seh1_anopheles                      AN--SRLEIQAAAQFGDHYCTVWRVTWNITGTMLASTGDDGCVRMWKMNY
seh1_apis                           QSGSSRFEINIAAQFSDHNPTVWRVCWNIMGTILASSGDDGCVRLWKDNY
seh1_drosoM                         -TDISKLDIQTIK-FSEHNCPVWRVCWNMLATMLISTGDDGCVRLWRMNY
seh1_ciona                          QNTSYEHNLQEVAVLPDHRCEVTGLSWNETGTGLISAGVDGQIFLWKANY
seh1_celegans                       PIQLADYNLIKVALLGDHR-KAWRLRYNLMGSVISSTSLDGTLRSWKSLF
seh1_dicty                          --DKSKMELKEVMRKDDHKSEVWRVEWNITGTILASSGDDGNVCLWKCNM
seh1_phytoph                        -DDHLQADVEEVARKHHHDSEVWRVEWNVTGTMLASSGDDGTVRMWKSDF
seh1_phaeodactylum                  GAPGTTETNLTLESPQTINTNAWRCQWNVTGTVLASSGDGGVVQMWKANN
seh1_pichia                         ----GELKIETLAKLNDHKSEVWRVNWNKTGTILSSAGDDGKIRLWKCNY
seh1_debary                                         ----GELKIETLAKLNDHKLEVWRVNWNLTGTILSSAGDDGKIRLWKCNY
seh1_candiA                         ----GDLKIETLAKLNDHKSEVWRVSWNMTGTILSSAGDDGKLRLWKCSY
seh1_Scerev                         AELQSNLQVELLSEHDDHNGEVWSVSWNLTGTILSSAGDDGKVRLWKATY
seh1_S_kud                          AELQSSLMVELLSEHDDHNGEIWSVSWNLTGTILSSAGDDGKVRLWKATY
seh1_S_mik                          SELQSSLKVELLSEHDDHNGEVWSVSWNLTGTILSSAGDDGKVRLWKATY
seh1_S_bay                          GELQSSLEVELLSEHDDHNGEVWSVSWNLTGTILSSAGDDGKVRLWKATY
seh1_S_cas                          SLLGSSVSVELLSEHDDHNAEIWSVSWNLTGTILSSAGDDGKVRLWKSTY
seh1_candiG                         RQNNTDLEVELLSEHDDHKGEVWSVSWNLTGTILSSTGEDGKVRLWKSTY
seh1_klyvero                        GSVAN-LHVELISEHSDHQGEVWSVSWNLTGTILSSTGDDGKIRLWKASY
seh1_Yarrow                         --ESGQLQVSLINQFDDHKGDVWRVSWNLTGTILSSAGDDGRVRLWKSTY
seh1_pombe                          NFNLNSLKVELIGEYDNHKCQVWRCRFNVTGTILSSSGDDGCVRLWKASY
seh1_cryptoN                        GEVVKEWRGQCTGEFGKGGARIGTVDWNATGTMLSTTDDEGIVRIYKPTY
seh1_arabidopsis                    --LEGRLPVKKVSSLSGHQGEVWQMEWDMSGMTLASTGSDGMVKLWQSNL
seh1_populus                        --LDGRLSVEKVALLSGYEGEVWQMEWDMSGMTLATSGTDGMVRLWQSNF
seh1_oryza                          --SDGSLSTENVAVLSGHDGEVLQLEWDMGGMTLASTGGDGMVKLWQANL
seh1_physcoP                        --SQGRLVVTRAARLIDHNGEVSHLDWDMTGMTLATSGSDGTVRLWQSNF
seh1_chlamydomonas                  ------ALQVEQLAALEHDAPVWKVEWDLWGNQVAAATEARQVAVYRPNL
seh1_volvox                         ------ALKVEQLEALEHDDAVWKVEWDLWGNQVAAATEGQEVHVYKPNL
seh1_monosiga                       SMDGQTILWRAALVFSVCLSVCLSVCLSVCLSVCLSVCLSVCLSVCLSVC
seh1_asper                          NARDTDRNHPQSSAQSQSSRTTAQSGIGSALANRAPLSMASRPATGDSPF
seh1_naegleria                      ---------QWSKQILPFENVVWRVSWSLTGNILAISTADNEVTLWKEDV
seh1_tetrahymena                    NVIQVIKVIDLFDQNYRESIEVQKISWNIMASLVATSDSNNEIKIFKCVG
seh1_cmerolae                       VIKQVRVNAGDAGFADEEDESVYCVDWSHDGRLLATACADGHIRVYEATE
seh1_ostreo                         -----GVEDAKQIGRLDHPCEVNSAEWNASGSVIATAAADGVVRLWSANL
                                                               .                      

seh1_leishmania                     AN-PLDHQSWRVVSRNAVE-------------------------------
seh1_trypanosoma_                   RD-LTDHQSWEKLLSKPTE-------------------------------
seh1_rattus                         MD-NWKCTGILKGNGSPVNGSSQLGNSTPSLSSNIPNLQNSLNGTSAGRL
seh1_mus                            MD-NWKCTGILKGNGSPVNGSSQLGNSNPSLSSNIPNLQNSLNGTSASR-
seh1_homo                           MD-NWKCTGILKGNGSPVNGSSQQGTSNPSLGSTIPSLQNSLNGSSAGRK
seh1_gallus                         MD-NWKCTGILKGNGSPVNGSSQQGIFNASLGSANTSLQNSLNGSSAKGL
seh1_xenop                          MD-NWKCIGVLKGDGNPVG-NSFQGIFGSSIGSASHGLQNSVNGTSTSGR
seh1_danio                          MD-NWKCTGILRGDGSPVNGSSGPSAALSAVG--VPGAAQMIVGAASAGR
seh1_anopheles                      LK-NWRCAAVLKAE---NSESAPETSVTAS-------------LKSSIVN
seh1_apis                           IN-NWKCVAVLKGDG--TSAQSAETSIAATPPNHSTGIQQTSSTTRAITI
seh1_drosoM                         NR-QWRCAAVLKAEG---SGPTYEPAPPTPTLATTASATAKFYKKGTIGN
seh1_ciona                          LG-IWKKIGSLKGE---IASPAEPQTFPQNNSLTAVAINNRYTARGFQQI
seh1_celegans                       VN-QWVKLSEMNVDD---YVPSPEEVRAFISSKTTERLPSQLEKTYF---
seh1_dicty                          NG-EWKLFSLISGEES---TEDKYDR------------------------
seh1_phytoph                        EG-NWACVNTISGDLGPVLAPPPMDLQTS---------------------
seh1_phaeodactylum                  NG-HFECVSTIQGDLNDVGAVTESK-------------------------
seh1_pichia                         VN-EWKCMSVINTSNRGVNRMIEEESVPPPTKSK----------------
seh1_debary                                         LN-EWKCMSVISSSNRLSNREVQEEPLGKNATTNARIN------------
seh1_candiA                         LN-EWKCMSVINTSNRSDSRGIETEKPI----------------------
seh1_Scerev                         SN-EFKCMSVITAQQ-----------------------------------
seh1_S_kud                          SN-EFKCMSVITAQQ-----------------------------------
seh1_S_mik                          SN-EFKCMSVITAQQ-----------------------------------
seh1_S_bay                          SN-EFKCMSVITAQQ-----------------------------------
seh1_S_cas                          SN-EFKCMSVITSNS-----------------------------------
seh1_candiG                         SN-EYKCMSIITSKQDI---------------------------------
seh1_klyvero                        SN-EFRCMSVVQAAR-----------------------------------
seh1_Yarrow                         NK-EFQCVGIVSAEQKHDAIED----------------------------
seh1_pombe                          AN-LFKCISVVSLEKKPEKL------------------------------
seh1_cryptoN                        AR-SWSLLGSLAAEEPPLEDGLNGH-------------------------
seh1_arabidopsis                    NG-EWHEQATLEPVPS----------------------------------
seh1_populus                        NG-VWLEQAAFEPAS-----------------------------------
seh1_oryza                          NG-VWHEQAVLDCNVSH---------------------------------
seh1_physcoP                        SG-QWQQQGIVKSVKDSYKR------------------------------
seh1_chlamydomonas                  VG-SWVRQVLVAGQEVEDQEEDDGEEGGSD--------------------
seh1_volvox                         VG-EWVELAWVRGREPEEQ-------------------------------
seh1_monosiga                       LS-VCLSVCLSVCLSVCLSVCLSVCLSVCLSVCLSLSLSLSLSLSRLLSH
seh1_asper                          KH-SYKEVACIDSKHLDVWQVGFSYAG-----------------------
seh1_naegleria                      NG-SFQKISSLSDK------------------------------------
seh1_tetrahymena                    MG-KWEKIKSIKETQDSEQ-------------------------------
seh1_cmerolae                       LR-ILLDIPAAHSGAEVNYVQFQKRRDACGDWSIHLGKRFQDMSTETLQR
seh1_ostreo                         KDGTWREQTMGQTMQ-----------------------------------
                                                                                      

seh1_leishmania                     --------------------------------------------------
seh1_trypanosoma_                   --------------------------------------------------
seh1_rattus                         RVVKHEVPSETVVWRPVAYKTVHLFALTLLRLWFWYFHLERTNFFFKFQR
seh1_mus                            --------------------------------------------------
seh1_homo                           HS------------------------------------------------
seh1_gallus                         GVTKFHSRNFQVLWPPLFFPDLSCFELQALISAIMFYWFWHG-YTKAFFF
seh1_xenop                          ----KHS-------------------------------------------
seh1_danio                          KKAQLMPG------------------------------------------
seh1_anopheles                      ATAKYYKR------------------------------------------
seh1_apis                           ATVTAEKPTVTVMCSNKWQPPVIKGRF-----------------------
seh1_drosoM                         QVPWH---------------------------------------------
seh1_ciona                          QLKR----------------------------------------------
seh1_celegans                       --------------------------------------------------
seh1_dicty                          --------------------------------------------------
seh1_phytoph                        --------------------------------------------------
seh1_phaeodactylum                  --------------------------------------------------
seh1_pichia                         --------------------------------------------------
seh1_debary                                         --------------------------------------------------
seh1_candiA                         --------------------------------------------------
seh1_Scerev                         --------------------------------------------------
seh1_S_kud                          --------------------------------------------------
seh1_S_mik                          --------------------------------------------------
seh1_S_bay                          --------------------------------------------------
seh1_S_cas                          --------------------------------------------------
seh1_candiG                         --------------------------------------------------
seh1_klyvero                        --------------------------------------------------
seh1_Yarrow                         --------------------------------------------------
seh1_pombe                          --------------------------------------------------
seh1_cryptoN                        --------------------------------------------------
seh1_arabidopsis                    --------------------------------------------------
seh1_populus                        --------------------------------------------------
seh1_oryza                          --------------------------------------------------
seh1_physcoP                        --------------------------------------------------
seh1_chlamydomonas                  --------------------------------------------------
seh1_volvox                         --------------------------------------------------
seh1_monosiga                       CPPQ----------------------------------------------
seh1_asper                          --------------------------------------------------
seh1_naegleria                      --------------------------------------------------
seh1_tetrahymena                    --------------------------------------------------
seh1_cmerolae                       SYLLASTGDDGRLRVWVLFT------------------------------
seh1_ostreo                         --------------------------------------------------
                                                                                      

seh1_leishmania                     --------------------------------------------------
seh1_trypanosoma_                   --------------------------------------------------
seh1_rattus                         CALTSREMEDFRGIAEESFPSFLTSSLLGNSEVLG-NVTLQSNFGLPIAV
seh1_mus                            --------------------------------------------------
seh1_homo                           --------------------------------------------------
seh1_gallus                         CLFSSIAMESFRNIADETFPSFLGNSLNSSASVLVGNVTVSSNPGLPVAA
seh1_xenop                          --------------------------------------------------
seh1_danio                          --------------------------------------------------
seh1_anopheles                      -----------------------------------GTISHPG-------Q
seh1_apis                           -----------------------------SKSVWLGNPSEPTPPPPPILE
seh1_drosoM                         --------------------------------------------------
seh1_ciona                          --------------------------------------------------
seh1_celegans                       --------------------------------------------------
seh1_dicty                          --------------------------------------------------
seh1_phytoph                        --------------------------------------------------
seh1_phaeodactylum                  --------------------------------------------------
seh1_pichia                         --------------------------------------------------
seh1_debary                                         --------------------------------------------------
seh1_candiA                         --------------------------------------------------
seh1_Scerev                         --------------------------------------------------
seh1_S_kud                          --------------------------------------------------
seh1_S_mik                          --------------------------------------------------
seh1_S_bay                          --------------------------------------------------
seh1_S_cas                          --------------------------------------------------
seh1_candiG                         --------------------------------------------------
seh1_klyvero                        --------------------------------------------------
seh1_Yarrow                         --------------------------------------------------
seh1_pombe                          --------------------------------------------------
seh1_cryptoN                        --------------------------------------------------
seh1_arabidopsis                    --------------------------------------------------
seh1_populus                        --------------------------------------------------
seh1_oryza                          --------------------------------------------------
seh1_physcoP                        --------------------------------------------------
seh1_chlamydomonas                  --------------------------------------------------
seh1_volvox                         --------------------------------------------------
seh1_monosiga                       --------------------------------------------------
seh1_asper                          --------------------------------------------------
seh1_naegleria                      --------------------------------------------------
seh1_tetrahymena                    --------------------------------------------------
seh1_cmerolae                       --------------------------------------------------
seh1_ostreo                         --------------------------------------------------
                                                                                      

seh1_leishmania                     --------------------------------------------------
seh1_trypanosoma_                   --------------------------------------------------
seh1_rattus                         STLAKNRPSTDNSSATRKNNYVESAH------------------------
seh1_mus                            --------------------------------------------------
seh1_homo                           --------------------------------------------------
seh1_gallus                         STVAKNKAGPDSRLSDIQASYLEEGKHSPPSLSSHSSQLDPEPMGRFAIS
seh1_xenop                          --------------------------------------------------
seh1_danio                          --------------------------------------------------
seh1_anopheles                      VPRH----------------------------------------------
seh1_apis                           CPRAKK--------------------------------------------
seh1_drosoM                         --------------------------------------------------
seh1_ciona                          --------------------------------------------------
seh1_celegans                       --------------------------------------------------
seh1_dicty                          --------------------------------------------------
seh1_phytoph                        --------------------------------------------------
seh1_phaeodactylum                  --------------------------------------------------
seh1_pichia                         --------------------------------------------------
seh1_debary                                         --------------------------------------------------
seh1_candiA                         --------------------------------------------------
seh1_Scerev                         --------------------------------------------------
seh1_S_kud                          --------------------------------------------------
seh1_S_mik                          --------------------------------------------------
seh1_S_bay                          --------------------------------------------------
seh1_S_cas                          --------------------------------------------------
seh1_candiG                         --------------------------------------------------
seh1_klyvero                        --------------------------------------------------
seh1_Yarrow                         --------------------------------------------------
seh1_pombe                          --------------------------------------------------
seh1_cryptoN                        --------------------------------------------------
seh1_arabidopsis                    --------------------------------------------------
seh1_populus                        --------------------------------------------------
seh1_oryza                          --------------------------------------------------
seh1_physcoP                        --------------------------------------------------
seh1_chlamydomonas                  --------------------------------------------------
seh1_volvox                         --------------------------------------------------
seh1_monosiga                       --------------------------------------------------
seh1_asper                          --------------------------------------------------
seh1_naegleria                      --------------------------------------------------
seh1_tetrahymena                    --------------------------------------------------
seh1_cmerolae                       --------------------------------------------------
seh1_ostreo                         --------------------------------------------------
                                                                                      

seh1_leishmania                     --------------------------------------------------
seh1_trypanosoma_                   --------------------------------------------------
seh1_rattus                         ------------------ALVKQREEEEQDNTASVQGQSLLGGLSLLQQI
seh1_mus                            --------------------------------------------------
seh1_homo                           --------------------------------------------------
seh1_gallus                         FRDDMEVATQSKEPQPTVVSLKESYSVPGDQGQNVIERSNRSQDTLLEVL
seh1_xenop                          --------------------------------------------------
seh1_danio                          --------------------------------------------------
seh1_anopheles                      --------------------------------------------------
seh1_apis                           --------------------------------------------------
seh1_drosoM                         --------------------------------------------------
seh1_ciona                          --------------------------------------------------
seh1_celegans                       --------------------------------------------------
seh1_dicty                          --------------------------------------------------
seh1_phytoph                        --------------------------------------------------
seh1_phaeodactylum                  --------------------------------------------------
seh1_pichia                         --------------------------------------------------
seh1_debary                                         --------------------------------------------------
seh1_candiA                         --------------------------------------------------
seh1_Scerev                         --------------------------------------------------
seh1_S_kud                          --------------------------------------------------
seh1_S_mik                          --------------------------------------------------
seh1_S_bay                          --------------------------------------------------
seh1_S_cas                          --------------------------------------------------
seh1_candiG                         --------------------------------------------------
seh1_klyvero                        --------------------------------------------------
seh1_Yarrow                         --------------------------------------------------
seh1_pombe                          --------------------------------------------------
seh1_cryptoN                        --------------------------------------------------
seh1_arabidopsis                    --------------------------------------------------
seh1_populus                        --------------------------------------------------
seh1_oryza                          --------------------------------------------------
seh1_physcoP                        --------------------------------------------------
seh1_chlamydomonas                  --------------------------------------------------
seh1_volvox                         --------------------------------------------------
seh1_monosiga                       --------------------------------------------------
seh1_asper                          --------------------------------------------------
seh1_naegleria                      --------------------------------------------------
seh1_tetrahymena                    --------------------------------------------------
seh1_cmerolae                       --------------------------------------------------
seh1_ostreo                         --------------------------------------------------
                                                                                      

seh1_leishmania                     --------------------------------------------------
seh1_trypanosoma_                   --------------------------------------------------
seh1_rattus                         AMP--------------------------DAKKYLEAKNPNSDFSHTSLL
seh1_mus                            --------------------------------------------------
seh1_homo                           --------------------------------------------------
seh1_gallus                         PLERLEDLPTGICFLPDSKDNKVTPSEPSEKLVETETSSDHLSISLSSFL
seh1_xenop                          --------------------------------------------------
seh1_danio                          --------------------------------------------------
seh1_anopheles                      --------------------------------------------------
seh1_apis                           --------------------------------------------------
seh1_drosoM                         --------------------------------------------------
seh1_ciona                          --------------------------------------------------
seh1_celegans                       --------------------------------------------------
seh1_dicty                          --------------------------------------------------
seh1_phytoph                        --------------------------------------------------
seh1_phaeodactylum                  --------------------------------------------------
seh1_pichia                         --------------------------------------------------
seh1_debary                                         --------------------------------------------------
seh1_candiA                         --------------------------------------------------
seh1_Scerev                         --------------------------------------------------
seh1_S_kud                          --------------------------------------------------
seh1_S_mik                          --------------------------------------------------
seh1_S_bay                          --------------------------------------------------
seh1_S_cas                          --------------------------------------------------
seh1_candiG                         --------------------------------------------------
seh1_klyvero                        --------------------------------------------------
seh1_Yarrow                         --------------------------------------------------
seh1_pombe                          --------------------------------------------------
seh1_cryptoN                        --------------------------------------------------
seh1_arabidopsis                    --------------------------------------------------
seh1_populus                        --------------------------------------------------
seh1_oryza                          --------------------------------------------------
seh1_physcoP                        --------------------------------------------------
seh1_chlamydomonas                  --------------------------------------------------
seh1_volvox                         --------------------------------------------------
seh1_monosiga                       --------------------------------------------------
seh1_asper                          --------------------------------------------------
seh1_naegleria                      --------------------------------------------------
seh1_tetrahymena                    --------------------------------------------------
seh1_cmerolae                       --------------------------------------------------
seh1_ostreo                         --------------------------------------------------
                                                                                      

seh1_leishmania                     --------------------------------------------------
seh1_trypanosoma_                   --------------------------------------------------
seh1_rattus                         DNEKLLTLS-NLDDSSDDDINDEEFYDDHLEAYFEQLAIPGMIYEA---G
seh1_mus                            --------------------------------------------------
seh1_homo                           --------------------------------------------------
seh1_gallus                         ENEKLSSLSSLGGDSTDDDIDDEEFFDNQLEAYFEQLIPPDMNRGDTDIG
seh1_xenop                          --------------------------------------------------
seh1_danio                          --------------------------------------------------
seh1_anopheles                      --------------------------------------------------
seh1_apis                           --------------------------------------------------
seh1_drosoM                         --------------------------------------------------
seh1_ciona                          --------------------------------------------------
seh1_celegans                       --------------------------------------------------
seh1_dicty                          --------------------------------------------------
seh1_phytoph                        --------------------------------------------------
seh1_phaeodactylum                  --------------------------------------------------
seh1_pichia                         --------------------------------------------------
seh1_debary                                         --------------------------------------------------
seh1_candiA                         --------------------------------------------------
seh1_Scerev                         --------------------------------------------------
seh1_S_kud                          --------------------------------------------------
seh1_S_mik                          --------------------------------------------------
seh1_S_bay                          --------------------------------------------------
seh1_S_cas                          --------------------------------------------------
seh1_candiG                         --------------------------------------------------
seh1_klyvero                        --------------------------------------------------
seh1_Yarrow                         --------------------------------------------------
seh1_pombe                          --------------------------------------------------
seh1_cryptoN                        --------------------------------------------------
seh1_arabidopsis                    --------------------------------------------------
seh1_populus                        --------------------------------------------------
seh1_oryza                          --------------------------------------------------
seh1_physcoP                        --------------------------------------------------
seh1_chlamydomonas                  --------------------------------------------------
seh1_volvox                         --------------------------------------------------
seh1_monosiga                       --------------------------------------------------
seh1_asper                          --------------------------------------------------
seh1_naegleria                      --------------------------------------------------
seh1_tetrahymena                    --------------------------------------------------
seh1_cmerolae                       --------------------------------------------------
seh1_ostreo                         --------------------------------------------------
                                                                                      

seh1_leishmania                     --------------------------------------------------
seh1_trypanosoma_                   --------------------------------------------------
seh1_rattus                         GQESPENVFKFPISNSSQECGGEAVLMRRLHAVDEVLRSTYHHCTNETKG
seh1_mus                            --------------------------------------------------
seh1_homo                           --------------------------------------------------
seh1_gallus                         KLSKCCTALKLSENGLLQEDLQDPGTYRAATGADSGNASGEDSQNQGMTG
seh1_xenop                          --------------------------------------------------
seh1_danio                          --------------------------------------------------
seh1_anopheles                      --------------------------------------------------
seh1_apis                           --------------------------------------------------
seh1_drosoM                         --------------------------------------------------
seh1_ciona                          --------------------------------------------------
seh1_celegans                       --------------------------------------------------
seh1_dicty                          --------------------------------------------------
seh1_phytoph                        --------------------------------------------------
seh1_phaeodactylum                  --------------------------------------------------
seh1_pichia                         --------------------------------------------------
seh1_debary                                         --------------------------------------------------
seh1_candiA                         --------------------------------------------------
seh1_Scerev                         --------------------------------------------------
seh1_S_kud                          --------------------------------------------------
seh1_S_mik                          --------------------------------------------------
seh1_S_bay                          --------------------------------------------------
seh1_S_cas                          --------------------------------------------------
seh1_candiG                         --------------------------------------------------
seh1_klyvero                        --------------------------------------------------
seh1_Yarrow                         --------------------------------------------------
seh1_pombe                          --------------------------------------------------
seh1_cryptoN                        --------------------------------------------------
seh1_arabidopsis                    --------------------------------------------------
seh1_populus                        --------------------------------------------------
seh1_oryza                          --------------------------------------------------
seh1_physcoP                        --------------------------------------------------
seh1_chlamydomonas                  --------------------------------------------------
seh1_volvox                         --------------------------------------------------
seh1_monosiga                       --------------------------------------------------
seh1_asper                          --------------------------------------------------
seh1_naegleria                      --------------------------------------------------
seh1_tetrahymena                    --------------------------------------------------
seh1_cmerolae                       --------------------------------------------------
seh1_ostreo                         --------------------------------------------------
                                                                                      

seh1_leishmania                     --------------------------------------------------
seh1_trypanosoma_                   --------------------------------------------------
seh1_rattus                         G-----------FDPADYIKQDSESPQQNKYLAPDLGTVLNVDRCLNTET
seh1_mus                            --------------------------------------------------
seh1_homo                           --------------------------------------------------
seh1_gallus                         CPVQTEKLPRAIRQLNSMTSRDVLESCSAAELRLDPLYLQHISGHKADGE
seh1_xenop                          --------------------------------------------------
seh1_danio                          --------------------------------------------------
seh1_anopheles                      --------------------------------------------------
seh1_apis                           --------------------------------------------------
seh1_drosoM                         --------------------------------------------------
seh1_ciona                          --------------------------------------------------
seh1_celegans                       --------------------------------------------------
seh1_dicty                          --------------------------------------------------
seh1_phytoph                        --------------------------------------------------
seh1_phaeodactylum                  --------------------------------------------------
seh1_pichia                         --------------------------------------------------
seh1_debary                                         --------------------------------------------------
seh1_candiA                         --------------------------------------------------
seh1_Scerev                         --------------------------------------------------
seh1_S_kud                          --------------------------------------------------
seh1_S_mik                          --------------------------------------------------
seh1_S_bay                          --------------------------------------------------
seh1_S_cas                          --------------------------------------------------
seh1_candiG                         --------------------------------------------------
seh1_klyvero                        --------------------------------------------------
seh1_Yarrow                         --------------------------------------------------
seh1_pombe                          --------------------------------------------------
seh1_cryptoN                        --------------------------------------------------
seh1_arabidopsis                    --------------------------------------------------
seh1_populus                        --------------------------------------------------
seh1_oryza                          --------------------------------------------------
seh1_physcoP                        --------------------------------------------------
seh1_chlamydomonas                  --------------------------------------------------
seh1_volvox                         --------------------------------------------------
seh1_monosiga                       --------------------------------------------------
seh1_asper                          --------------------------------------------------
seh1_naegleria                      --------------------------------------------------
seh1_tetrahymena                    --------------------------------------------------
seh1_cmerolae                       --------------------------------------------------
seh1_ostreo                         --------------------------------------------------
                                                                                      

seh1_leishmania                     --------------------------------------------------
seh1_trypanosoma_                   --------------------------------------------------
seh1_rattus                         PTVSIQRDGNIASLDANGDNGINSPDTVWSPTCERRACEFYESG-AKTND
seh1_mus                            --------------------------------------------------
seh1_homo                           --------------------------------------------------
seh1_gallus                         GALSKQEVWSSEHQSAASDGEVRHPADEFLEHYTDPRIPLSADAPGTAAG
seh1_xenop                          --------------------------------------------------
seh1_danio                          --------------------------------------------------
seh1_anopheles                      --------------------------------------------------
seh1_apis                           --------------------------------------------------
seh1_drosoM                         --------------------------------------------------
seh1_ciona                          --------------------------------------------------
seh1_celegans                       --------------------------------------------------
seh1_dicty                          --------------------------------------------------
seh1_phytoph                        --------------------------------------------------
seh1_phaeodactylum                  --------------------------------------------------
seh1_pichia                         --------------------------------------------------
seh1_debary                                         --------------------------------------------------
seh1_candiA                         --------------------------------------------------
seh1_Scerev                         --------------------------------------------------
seh1_S_kud                          --------------------------------------------------
seh1_S_mik                          --------------------------------------------------
seh1_S_bay                          --------------------------------------------------
seh1_S_cas                          --------------------------------------------------
seh1_candiG                         --------------------------------------------------
seh1_klyvero                        --------------------------------------------------
seh1_Yarrow                         --------------------------------------------------
seh1_pombe                          --------------------------------------------------
seh1_cryptoN                        --------------------------------------------------
seh1_arabidopsis                    --------------------------------------------------
seh1_populus                        --------------------------------------------------
seh1_oryza                          --------------------------------------------------
seh1_physcoP                        --------------------------------------------------
seh1_chlamydomonas                  --------------------------------------------------
seh1_volvox                         --------------------------------------------------
seh1_monosiga                       --------------------------------------------------
seh1_asper                          --------------------------------------------------
seh1_naegleria                      --------------------------------------------------
seh1_tetrahymena                    --------------------------------------------------
seh1_cmerolae                       --------------------------------------------------
seh1_ostreo                         --------------------------------------------------
                                                                                      

seh1_leishmania                     --------------------------------------------------
seh1_trypanosoma_                   --------------------------------------------------
seh1_rattus                         EKSRSLGMSAEQAIRRYNTGHIAYQDWTDT-DLSQNVVYQNEDGKWVTDL
seh1_mus                            --------------------------------------------------
seh1_homo                           --------------------------------------------------
seh1_gallus                         SAGCEVGLSDTYLSPTADSYQNKSLATTDTGDAPHSIVYQNEEGKWVTDL
seh1_xenop                          --------------------------------------------------
seh1_danio                          --------------------------------------------------
seh1_anopheles                      --------------------------------------------------
seh1_apis                           --------------------------------------------------
seh1_drosoM                         --------------------------------------------------
seh1_ciona                          --------------------------------------------------
seh1_celegans                       --------------------------------------------------
seh1_dicty                          --------------------------------------------------
seh1_phytoph                        --------------------------------------------------
seh1_phaeodactylum                  --------------------------------------------------
seh1_pichia                         --------------------------------------------------
seh1_debary                                         --------------------------------------------------
seh1_candiA                         --------------------------------------------------
seh1_Scerev                         --------------------------------------------------
seh1_S_kud                          --------------------------------------------------
seh1_S_mik                          --------------------------------------------------
seh1_S_bay                          --------------------------------------------------
seh1_S_cas                          --------------------------------------------------
seh1_candiG                         --------------------------------------------------
seh1_klyvero                        --------------------------------------------------
seh1_Yarrow                         --------------------------------------------------
seh1_pombe                          --------------------------------------------------
seh1_cryptoN                        --------------------------------------------------
seh1_arabidopsis                    --------------------------------------------------
seh1_populus                        --------------------------------------------------
seh1_oryza                          --------------------------------------------------
seh1_physcoP                        --------------------------------------------------
seh1_chlamydomonas                  --------------------------------------------------
seh1_volvox                         --------------------------------------------------
seh1_monosiga                       --------------------------------------------------
seh1_asper                          --------------------------------------------------
seh1_naegleria                      --------------------------------------------------
seh1_tetrahymena                    --------------------------------------------------
seh1_cmerolae                       --------------------------------------------------
seh1_ostreo                         --------------------------------------------------
                                                                                      

seh1_leishmania                     --------------------------------------------------
seh1_trypanosoma_                   --------------------------------------------------
seh1_rattus                         AYYTSFIDQQGVQMSPNNEMNEDFRSGSDALDLIAKDEEEFNKEHPFIQD
seh1_mus                            --------------------------------------------------
seh1_homo                           --------------------------------------------------
seh1_gallus                         AYYTSFDEEQDLHLSEDDKIN-EFITGSEAAAMIAQDQEEFEKTHRLLQA
seh1_xenop                          --------------------------------------------------
seh1_danio                          --------------------------------------------------
seh1_anopheles                      --------------------------------------------------
seh1_apis                           --------------------------------------------------
seh1_drosoM                         --------------------------------------------------
seh1_ciona                          --------------------------------------------------
seh1_celegans                       --------------------------------------------------
seh1_dicty                          --------------------------------------------------
seh1_phytoph                        --------------------------------------------------
seh1_phaeodactylum                  --------------------------------------------------
seh1_pichia                         --------------------------------------------------
seh1_debary                                         --------------------------------------------------
seh1_candiA                         --------------------------------------------------
seh1_Scerev                         --------------------------------------------------
seh1_S_kud                          --------------------------------------------------
seh1_S_mik                          --------------------------------------------------
seh1_S_bay                          --------------------------------------------------
seh1_S_cas                          --------------------------------------------------
seh1_candiG                         --------------------------------------------------
seh1_klyvero                        --------------------------------------------------
seh1_Yarrow                         --------------------------------------------------
seh1_pombe                          --------------------------------------------------
seh1_cryptoN                        --------------------------------------------------
seh1_arabidopsis                    --------------------------------------------------
seh1_populus                        --------------------------------------------------
seh1_oryza                          --------------------------------------------------
seh1_physcoP                        --------------------------------------------------
seh1_chlamydomonas                  --------------------------------------------------
seh1_volvox                         --------------------------------------------------
seh1_monosiga                       --------------------------------------------------
seh1_asper                          --------------------------------------------------
seh1_naegleria                      --------------------------------------------------
seh1_tetrahymena                    --------------------------------------------------
seh1_cmerolae                       --------------------------------------------------
seh1_ostreo                         --------------------------------------------------
                                                                                      

seh1_leishmania                     --------------------------------------------------
seh1_trypanosoma_                   --------------------------------------------------
seh1_rattus                         EKIDVQNTSAALGDASWVATVNYHLLRKSLGTSEFDKDDGSYLRLSLGEF
seh1_mus                            --------------------------------------------------
seh1_homo                           --------------------------------------------------
seh1_gallus                         EKIDILN-ASELANSSWKSAGSCILPKMSDVS-----KDASYLRLSLGEF
seh1_xenop                          --------------------------------------------------
seh1_danio                          --------------------------------------------------
seh1_anopheles                      --------------------------------------------------
seh1_apis                           --------------------------------------------------
seh1_drosoM                         --------------------------------------------------
seh1_ciona                          --------------------------------------------------
seh1_celegans                       --------------------------------------------------
seh1_dicty                          --------------------------------------------------
seh1_phytoph                        --------------------------------------------------
seh1_phaeodactylum                  --------------------------------------------------
seh1_pichia                         --------------------------------------------------
seh1_debary                                         --------------------------------------------------
seh1_candiA                         --------------------------------------------------
seh1_Scerev                         --------------------------------------------------
seh1_S_kud                          --------------------------------------------------
seh1_S_mik                          --------------------------------------------------
seh1_S_bay                          --------------------------------------------------
seh1_S_cas                          --------------------------------------------------
seh1_candiG                         --------------------------------------------------
seh1_klyvero                        --------------------------------------------------
seh1_Yarrow                         --------------------------------------------------
seh1_pombe                          --------------------------------------------------
seh1_cryptoN                        --------------------------------------------------
seh1_arabidopsis                    --------------------------------------------------
seh1_populus                        --------------------------------------------------
seh1_oryza                          --------------------------------------------------
seh1_physcoP                        --------------------------------------------------
seh1_chlamydomonas                  --------------------------------------------------
seh1_volvox                         --------------------------------------------------
seh1_monosiga                       --------------------------------------------------
seh1_asper                          --------------------------------------------------
seh1_naegleria                      --------------------------------------------------
seh1_tetrahymena                    --------------------------------------------------
seh1_cmerolae                       --------------------------------------------------
seh1_ostreo                         --------------------------------------------------
                                                                                      

seh1_leishmania                     --------------------------------------------------
seh1_trypanosoma_                   --------------------------------------------------
seh1_rattus                         FAERSEALGCLGGGKDVKRPSFGYFIRSPEEREPVALIKSDLSRSNLEKE
seh1_mus                            --------------------------------------------------
seh1_homo                           --------------------------------------------------
seh1_gallus                         FGQRSEALGCLGGGSDVKRPSFGYHITSPKTRQPVPLLRQFDASVGDTTQ
seh1_xenop                          --------------------------------------------------
seh1_danio                          --------------------------------------------------
seh1_anopheles                      --------------------------------------------------
seh1_apis                           --------------------------------------------------
seh1_drosoM                         --------------------------------------------------
seh1_ciona                          --------------------------------------------------
seh1_celegans                       --------------------------------------------------
seh1_dicty                          --------------------------------------------------
seh1_phytoph                        --------------------------------------------------
seh1_phaeodactylum                  --------------------------------------------------
seh1_pichia                         --------------------------------------------------
seh1_debary                                         --------------------------------------------------
seh1_candiA                         --------------------------------------------------
seh1_Scerev                         --------------------------------------------------
seh1_S_kud                          --------------------------------------------------
seh1_S_mik                          --------------------------------------------------
seh1_S_bay                          --------------------------------------------------
seh1_S_cas                          --------------------------------------------------
seh1_candiG                         --------------------------------------------------
seh1_klyvero                        --------------------------------------------------
seh1_Yarrow                         --------------------------------------------------
seh1_pombe                          --------------------------------------------------
seh1_cryptoN                        --------------------------------------------------
seh1_arabidopsis                    --------------------------------------------------
seh1_populus                        --------------------------------------------------
seh1_oryza                          --------------------------------------------------
seh1_physcoP                        --------------------------------------------------
seh1_chlamydomonas                  --------------------------------------------------
seh1_volvox                         --------------------------------------------------
seh1_monosiga                       --------------------------------------------------
seh1_asper                          --------------------------------------------------
seh1_naegleria                      --------------------------------------------------
seh1_tetrahymena                    --------------------------------------------------
seh1_cmerolae                       --------------------------------------------------
seh1_ostreo                         --------------------------------------------------
                                                                                      

seh1_leishmania                     --------------------------------------------------
seh1_trypanosoma_                   --------------------------------------------------
seh1_rattus                         VTHLRHGFSSGDLNEKSRAQLSKGSVTLEAEELQRTSQVDEDDRTLTASR
seh1_mus                            --------------------------------------------------
seh1_homo                           --------------------------------------------------
seh1_gallus                         ETSQFSEVFPEDLEAQAKEHADSTICEGAWCDVEAATGIQKSIDRETATK
seh1_xenop                          --------------------------------------------------
seh1_danio                          --------------------------------------------------
seh1_anopheles                      --------------------------------------------------
seh1_apis                           --------------------------------------------------
seh1_drosoM                         --------------------------------------------------
seh1_ciona                          --------------------------------------------------
seh1_celegans                       --------------------------------------------------
seh1_dicty                          --------------------------------------------------
seh1_phytoph                        --------------------------------------------------
seh1_phaeodactylum                  --------------------------------------------------
seh1_pichia                         --------------------------------------------------
seh1_debary                                         --------------------------------------------------
seh1_candiA                         --------------------------------------------------
seh1_Scerev                         --------------------------------------------------
seh1_S_kud                          --------------------------------------------------
seh1_S_mik                          --------------------------------------------------
seh1_S_bay                          --------------------------------------------------
seh1_S_cas                          --------------------------------------------------
seh1_candiG                         --------------------------------------------------
seh1_klyvero                        --------------------------------------------------
seh1_Yarrow                         --------------------------------------------------
seh1_pombe                          --------------------------------------------------
seh1_cryptoN                        --------------------------------------------------
seh1_arabidopsis                    --------------------------------------------------
seh1_populus                        --------------------------------------------------
seh1_oryza                          --------------------------------------------------
seh1_physcoP                        --------------------------------------------------
seh1_chlamydomonas                  --------------------------------------------------
seh1_volvox                         --------------------------------------------------
seh1_monosiga                       --------------------------------------------------
seh1_asper                          --------------------------------------------------
seh1_naegleria                      --------------------------------------------------
seh1_tetrahymena                    --------------------------------------------------
seh1_cmerolae                       --------------------------------------------------
seh1_ostreo                         --------------------------------------------------
                                                                                      

seh1_leishmania                     --------------------------------------------------
seh1_trypanosoma_                   --------------------------------------------------
seh1_rattus                         SQTEDTLCSNNKFLEYENTLSGGGDSVLRISTIASAIADVSLSTDPAQLV
seh1_mus                            --------------------------------------------------
seh1_homo                           --------------------------------------------------
seh1_gallus                         NKAKDG----VNEAKLEGGLSNHSDSVLSISTIASAIANASCSADPSQLA
seh1_xenop                          --------------------------------------------------
seh1_danio                          --------------------------------------------------
seh1_anopheles                      --------------------------------------------------
seh1_apis                           --------------------------------------------------
seh1_drosoM                         --------------------------------------------------
seh1_ciona                          --------------------------------------------------
seh1_celegans                       --------------------------------------------------
seh1_dicty                          --------------------------------------------------
seh1_phytoph                        --------------------------------------------------
seh1_phaeodactylum                  --------------------------------------------------
seh1_pichia                         --------------------------------------------------
seh1_debary                                         --------------------------------------------------
seh1_candiA                         --------------------------------------------------
seh1_Scerev                         --------------------------------------------------
seh1_S_kud                          --------------------------------------------------
seh1_S_mik                          --------------------------------------------------
seh1_S_bay                          --------------------------------------------------
seh1_S_cas                          --------------------------------------------------
seh1_candiG                         --------------------------------------------------
seh1_klyvero                        --------------------------------------------------
seh1_Yarrow                         --------------------------------------------------
seh1_pombe                          --------------------------------------------------
seh1_cryptoN                        --------------------------------------------------
seh1_arabidopsis                    --------------------------------------------------
seh1_populus                        --------------------------------------------------
seh1_oryza                          --------------------------------------------------
seh1_physcoP                        --------------------------------------------------
seh1_chlamydomonas                  --------------------------------------------------
seh1_volvox                         --------------------------------------------------
seh1_monosiga                       --------------------------------------------------
seh1_asper                          --------------------------------------------------
seh1_naegleria                      --------------------------------------------------
seh1_tetrahymena                    --------------------------------------------------
seh1_cmerolae                       --------------------------------------------------
seh1_ostreo                         --------------------------------------------------
                                                                                      

seh1_leishmania                     --------------------------------------------------
seh1_trypanosoma_                   --------------------------------------------------
seh1_rattus                         AMMKALTNKRGKTFQDDERQDRSVISHFLPNDLEKSNRSNACDMEKYLIQ
seh1_mus                            --------------------------------------------------
seh1_homo                           --------------------------------------------------
seh1_gallus                         AMMMTLSNNNRKKCCLTGIAKEMEVAADG--ALSSDVENSTFDMEKYLKK
seh1_xenop                          --------------------------------------------------
seh1_danio                          --------------------------------------------------
seh1_anopheles                      --------------------------------------------------
seh1_apis                           --------------------------------------------------
seh1_drosoM                         --------------------------------------------------
seh1_ciona                          --------------------------------------------------
seh1_celegans                       --------------------------------------------------
seh1_dicty                          --------------------------------------------------
seh1_phytoph                        --------------------------------------------------
seh1_phaeodactylum                  --------------------------------------------------
seh1_pichia                         --------------------------------------------------
seh1_debary                                         --------------------------------------------------
seh1_candiA                         --------------------------------------------------
seh1_Scerev                         --------------------------------------------------
seh1_S_kud                          --------------------------------------------------
seh1_S_mik                          --------------------------------------------------
seh1_S_bay                          --------------------------------------------------
seh1_S_cas                          --------------------------------------------------
seh1_candiG                         --------------------------------------------------
seh1_klyvero                        --------------------------------------------------
seh1_Yarrow                         --------------------------------------------------
seh1_pombe                          --------------------------------------------------
seh1_cryptoN                        --------------------------------------------------
seh1_arabidopsis                    --------------------------------------------------
seh1_populus                        --------------------------------------------------
seh1_oryza                          --------------------------------------------------
seh1_physcoP                        --------------------------------------------------
seh1_chlamydomonas                  --------------------------------------------------
seh1_volvox                         --------------------------------------------------
seh1_monosiga                       --------------------------------------------------
seh1_asper                          --------------------------------------------------
seh1_naegleria                      --------------------------------------------------
seh1_tetrahymena                    --------------------------------------------------
seh1_cmerolae                       --------------------------------------------------
seh1_ostreo                         --------------------------------------------------
                                                                                      

seh1_leishmania                     --------------------------------------------------
seh1_trypanosoma_                   --------------------------------------------------
seh1_rattus                         TELSSCEGAQGPFSTADTSDIWDLS-------------------------
seh1_mus                            --------------------------------------------------
seh1_homo                           --------------------------------------------------
seh1_gallus                         TDEFGHGSERESIAKHEASVQNSMSGSTLLGKFRNKETLVQDFLNDRNEQ
seh1_xenop                          --------------------------------------------------
seh1_danio                          --------------------------------------------------
seh1_anopheles                      --------------------------------------------------
seh1_apis                           --------------------------------------------------
seh1_drosoM                         --------------------------------------------------
seh1_ciona                          --------------------------------------------------
seh1_celegans                       --------------------------------------------------
seh1_dicty                          --------------------------------------------------
seh1_phytoph                        --------------------------------------------------
seh1_phaeodactylum                  --------------------------------------------------
seh1_pichia                         --------------------------------------------------
seh1_debary                                         --------------------------------------------------
seh1_candiA                         --------------------------------------------------
seh1_Scerev                         --------------------------------------------------
seh1_S_kud                          --------------------------------------------------
seh1_S_mik                          --------------------------------------------------
seh1_S_bay                          --------------------------------------------------
seh1_S_cas                          --------------------------------------------------
seh1_candiG                         --------------------------------------------------
seh1_klyvero                        --------------------------------------------------
seh1_Yarrow                         --------------------------------------------------
seh1_pombe                          --------------------------------------------------
seh1_cryptoN                        --------------------------------------------------
seh1_arabidopsis                    --------------------------------------------------
seh1_populus                        --------------------------------------------------
seh1_oryza                          --------------------------------------------------
seh1_physcoP                        --------------------------------------------------
seh1_chlamydomonas                  --------------------------------------------------
seh1_volvox                         --------------------------------------------------
seh1_monosiga                       --------------------------------------------------
seh1_asper                          --------------------------------------------------
seh1_naegleria                      --------------------------------------------------
seh1_tetrahymena                    --------------------------------------------------
seh1_cmerolae                       --------------------------------------------------
seh1_ostreo                         --------------------------------------------------
                                                                                      

seh1_leishmania                     --------------------------------------------------
seh1_trypanosoma_                   --------------------------------------------------
seh1_rattus                         -VPEQQTVQDMSMVN-----VCATNTREAEEDTAAIFHDENIESDTQESL
seh1_mus                            --------------------------------------------------
seh1_homo                           --------------------------------------------------
seh1_gallus                         QLTEKQFLDYFNAANGTRNIPGSPDASKHEDRTTNSAKYSEKFSDILDSK
seh1_xenop                          --------------------------------------------------
seh1_danio                          --------------------------------------------------
seh1_anopheles                      --------------------------------------------------
seh1_apis                           --------------------------------------------------
seh1_drosoM                         --------------------------------------------------
seh1_ciona                          --------------------------------------------------
seh1_celegans                       --------------------------------------------------
seh1_dicty                          --------------------------------------------------
seh1_phytoph                        --------------------------------------------------
seh1_phaeodactylum                  --------------------------------------------------
seh1_pichia                         --------------------------------------------------
seh1_debary                                         --------------------------------------------------
seh1_candiA                         --------------------------------------------------
seh1_Scerev                         --------------------------------------------------
seh1_S_kud                          --------------------------------------------------
seh1_S_mik                          --------------------------------------------------
seh1_S_bay                          --------------------------------------------------
seh1_S_cas                          --------------------------------------------------
seh1_candiG                         --------------------------------------------------
seh1_klyvero                        --------------------------------------------------
seh1_Yarrow                         --------------------------------------------------
seh1_pombe                          --------------------------------------------------
seh1_cryptoN                        --------------------------------------------------
seh1_arabidopsis                    --------------------------------------------------
seh1_populus                        --------------------------------------------------
seh1_oryza                          --------------------------------------------------
seh1_physcoP                        --------------------------------------------------
seh1_chlamydomonas                  --------------------------------------------------
seh1_volvox                         --------------------------------------------------
seh1_monosiga                       --------------------------------------------------
seh1_asper                          --------------------------------------------------
seh1_naegleria                      --------------------------------------------------
seh1_tetrahymena                    --------------------------------------------------
seh1_cmerolae                       --------------------------------------------------
seh1_ostreo                         --------------------------------------------------
                                                                                      

seh1_leishmania                     --------------------------------------------------
seh1_trypanosoma_                   --------------------------------------------------
seh1_rattus                         RTMTCSNSVLTNIRENRNTAMR----------------------------
seh1_mus                            --------------------------------------------------
seh1_homo                           --------------------------------------------------
seh1_gallus                         HLQLMSATLKSDIVDTRTSPIRNKAQTCETPLAAKREKAQRLLFAQQADD
seh1_xenop                          --------------------------------------------------
seh1_danio                          --------------------------------------------------
seh1_anopheles                      --------------------------------------------------
seh1_apis                           --------------------------------------------------
seh1_drosoM                         --------------------------------------------------
seh1_ciona                          --------------------------------------------------
seh1_celegans                       --------------------------------------------------
seh1_dicty                          --------------------------------------------------
seh1_phytoph                        --------------------------------------------------
seh1_phaeodactylum                  --------------------------------------------------
seh1_pichia                         --------------------------------------------------
seh1_debary                                         --------------------------------------------------
seh1_candiA                         --------------------------------------------------
seh1_Scerev                         --------------------------------------------------
seh1_S_kud                          --------------------------------------------------
seh1_S_mik                          --------------------------------------------------
seh1_S_bay                          --------------------------------------------------
seh1_S_cas                          --------------------------------------------------
seh1_candiG                         --------------------------------------------------
seh1_klyvero                        --------------------------------------------------
seh1_Yarrow                         --------------------------------------------------
seh1_pombe                          --------------------------------------------------
seh1_cryptoN                        --------------------------------------------------
seh1_arabidopsis                    --------------------------------------------------
seh1_populus                        --------------------------------------------------
seh1_oryza                          --------------------------------------------------
seh1_physcoP                        --------------------------------------------------
seh1_chlamydomonas                  --------------------------------------------------
seh1_volvox                         --------------------------------------------------
seh1_monosiga                       --------------------------------------------------
seh1_asper                          --------------------------------------------------
seh1_naegleria                      --------------------------------------------------
seh1_tetrahymena                    --------------------------------------------------
seh1_cmerolae                       --------------------------------------------------
seh1_ostreo                         --------------------------------------------------
                                                                                      

seh1_leishmania                     --------------------------------------------------
seh1_trypanosoma_                   --------------------------------------------------
seh1_rattus                         ----------------GVTCSAGELLDMQNSEGAASVSIPAPASRSDSSL
seh1_mus                            --------------------------------------------------
seh1_homo                           --------------------------------------------------
seh1_gallus                         LTSRCCSREDGGAVKNTVPEPCSDLERNTRNVMSLSGVKAPKQPGKYASV
seh1_xenop                          --------------------------------------------------
seh1_danio                          --------------------------------------------------
seh1_anopheles                      --------------------------------------------------
seh1_apis                           --------------------------------------------------
seh1_drosoM                         --------------------------------------------------
seh1_ciona                          --------------------------------------------------
seh1_celegans                       --------------------------------------------------
seh1_dicty                          --------------------------------------------------
seh1_phytoph                        --------------------------------------------------
seh1_phaeodactylum                  --------------------------------------------------
seh1_pichia                         --------------------------------------------------
seh1_debary                                         --------------------------------------------------
seh1_candiA                         --------------------------------------------------
seh1_Scerev                         --------------------------------------------------
seh1_S_kud                          --------------------------------------------------
seh1_S_mik                          --------------------------------------------------
seh1_S_bay                          --------------------------------------------------
seh1_S_cas                          --------------------------------------------------
seh1_candiG                         --------------------------------------------------
seh1_klyvero                        --------------------------------------------------
seh1_Yarrow                         --------------------------------------------------
seh1_pombe                          --------------------------------------------------
seh1_cryptoN                        --------------------------------------------------
seh1_arabidopsis                    --------------------------------------------------
seh1_populus                        --------------------------------------------------
seh1_oryza                          --------------------------------------------------
seh1_physcoP                        --------------------------------------------------
seh1_chlamydomonas                  --------------------------------------------------
seh1_volvox                         --------------------------------------------------
seh1_monosiga                       --------------------------------------------------
seh1_asper                          --------------------------------------------------
seh1_naegleria                      --------------------------------------------------
seh1_tetrahymena                    --------------------------------------------------
seh1_cmerolae                       --------------------------------------------------
seh1_ostreo                         --------------------------------------------------
                                                                                      

seh1_leishmania                     --------------------------------------------------
seh1_trypanosoma_                   --------------------------------------------------
seh1_rattus                         RDPRGPSFSIAQQCEEIQDNIEQGRKKECVSETGSGDKHVTFEDTHVVLP
seh1_mus                            --------------------------------------------------
seh1_homo                           --------------------------------------------------
seh1_gallus                         SPTKAVPVQKLSTDEETQSAKVEVGTKESSAAGSGNGKHVTFEKLSAASQ
seh1_xenop                          --------------------------------------------------
seh1_danio                          --------------------------------------------------
seh1_anopheles                      --------------------------------------------------
seh1_apis                           --------------------------------------------------
seh1_drosoM                         --------------------------------------------------
seh1_ciona                          --------------------------------------------------
seh1_celegans                       --------------------------------------------------
seh1_dicty                          --------------------------------------------------
seh1_phytoph                        --------------------------------------------------
seh1_phaeodactylum                  --------------------------------------------------
seh1_pichia                         --------------------------------------------------
seh1_debary                                         --------------------------------------------------
seh1_candiA                         --------------------------------------------------
seh1_Scerev                         --------------------------------------------------
seh1_S_kud                          --------------------------------------------------
seh1_S_mik                          --------------------------------------------------
seh1_S_bay                          --------------------------------------------------
seh1_S_cas                          --------------------------------------------------
seh1_candiG                         --------------------------------------------------
seh1_klyvero                        --------------------------------------------------
seh1_Yarrow                         --------------------------------------------------
seh1_pombe                          --------------------------------------------------
seh1_cryptoN                        --------------------------------------------------
seh1_arabidopsis                    --------------------------------------------------
seh1_populus                        --------------------------------------------------
seh1_oryza                          --------------------------------------------------
seh1_physcoP                        --------------------------------------------------
seh1_chlamydomonas                  --------------------------------------------------
seh1_volvox                         --------------------------------------------------
seh1_monosiga                       --------------------------------------------------
seh1_asper                          --------------------------------------------------
seh1_naegleria                      --------------------------------------------------
seh1_tetrahymena                    --------------------------------------------------
seh1_cmerolae                       --------------------------------------------------
seh1_ostreo                         --------------------------------------------------
                                                                                      

seh1_leishmania                     --------------------------------------------------
seh1_trypanosoma_                   --------------------------------------------------
seh1_rattus                         KSVDLQTASPDSGKS-GSQDQESFRLSMSPLSHSSPSEISGNFSGCALQ-
seh1_mus                            --------------------------------------------------
seh1_homo                           --------------------------------------------------
seh1_gallus                         NSTEHQSVLPECDLQPLEDEQYSFRPSTSPLIHSSPSDASGTAFSGSEAG
seh1_xenop                          --------------------------------------------------
seh1_danio                          --------------------------------------------------
seh1_anopheles                      --------------------------------------------------
seh1_apis                           --------------------------------------------------
seh1_drosoM                         --------------------------------------------------
seh1_ciona                          --------------------------------------------------
seh1_celegans                       --------------------------------------------------
seh1_dicty                          --------------------------------------------------
seh1_phytoph                        --------------------------------------------------
seh1_phaeodactylum                  --------------------------------------------------
seh1_pichia                         --------------------------------------------------
seh1_debary                                         --------------------------------------------------
seh1_candiA                         --------------------------------------------------
seh1_Scerev                         --------------------------------------------------
seh1_S_kud                          --------------------------------------------------
seh1_S_mik                          --------------------------------------------------
seh1_S_bay                          --------------------------------------------------
seh1_S_cas                          --------------------------------------------------
seh1_candiG                         --------------------------------------------------
seh1_klyvero                        --------------------------------------------------
seh1_Yarrow                         --------------------------------------------------
seh1_pombe                          --------------------------------------------------
seh1_cryptoN                        --------------------------------------------------
seh1_arabidopsis                    --------------------------------------------------
seh1_populus                        --------------------------------------------------
seh1_oryza                          --------------------------------------------------
seh1_physcoP                        --------------------------------------------------
seh1_chlamydomonas                  --------------------------------------------------
seh1_volvox                         --------------------------------------------------
seh1_monosiga                       --------------------------------------------------
seh1_asper                          --------------------------------------------------
seh1_naegleria                      --------------------------------------------------
seh1_tetrahymena                    --------------------------------------------------
seh1_cmerolae                       --------------------------------------------------
seh1_ostreo                         --------------------------------------------------
                                                                                      

seh1_leishmania                     --------------------------------------------------
seh1_trypanosoma_                   --------------------------------------------------
seh1_rattus                         -SLDSACHQRLHLESDLSQLACSHADMSRLTYVSGQENTLPVTAADESSE
seh1_mus                            --------------------------------------------------
seh1_homo                           --------------------------------------------------
seh1_gallus                         FICTSHSPKSSCKESTVSQSVYSSPSMSRLTYVSESDSTLKNTSVTCDPE
seh1_xenop                          --------------------------------------------------
seh1_danio                          --------------------------------------------------
seh1_anopheles                      --------------------------------------------------
seh1_apis                           --------------------------------------------------
seh1_drosoM                         --------------------------------------------------
seh1_ciona                          --------------------------------------------------
seh1_celegans                       --------------------------------------------------
seh1_dicty                          --------------------------------------------------
seh1_phytoph                        --------------------------------------------------
seh1_phaeodactylum                  --------------------------------------------------
seh1_pichia                         --------------------------------------------------
seh1_debary                                         --------------------------------------------------
seh1_candiA                         --------------------------------------------------
seh1_Scerev                         --------------------------------------------------
seh1_S_kud                          --------------------------------------------------
seh1_S_mik                          --------------------------------------------------
seh1_S_bay                          --------------------------------------------------
seh1_S_cas                          --------------------------------------------------
seh1_candiG                         --------------------------------------------------
seh1_klyvero                        --------------------------------------------------
seh1_Yarrow                         --------------------------------------------------
seh1_pombe                          --------------------------------------------------
seh1_cryptoN                        --------------------------------------------------
seh1_arabidopsis                    --------------------------------------------------
seh1_populus                        --------------------------------------------------
seh1_oryza                          --------------------------------------------------
seh1_physcoP                        --------------------------------------------------
seh1_chlamydomonas                  --------------------------------------------------
seh1_volvox                         --------------------------------------------------
seh1_monosiga                       --------------------------------------------------
seh1_asper                          --------------------------------------------------
seh1_naegleria                      --------------------------------------------------
seh1_tetrahymena                    --------------------------------------------------
seh1_cmerolae                       --------------------------------------------------
seh1_ostreo                         --------------------------------------------------
                                                                                      

seh1_leishmania                     --------------------------------------------------
seh1_trypanosoma_                   --------------------------------------------------
seh1_rattus                         DHKSDLTSELSTTIVRASPTPPEEQTVEKLRDKIPGQNAEQVSLPCVTQS
seh1_mus                            --------------------------------------------------
seh1_homo                           --------------------------------------------------
seh1_gallus                         RHWDENASELSTTIIRASPTPSQEQTNKNLEDYLCQRNRKGIQFSVDQKS
seh1_xenop                          --------------------------------------------------
seh1_danio                          --------------------------------------------------
seh1_anopheles                      --------------------------------------------------
seh1_apis                           --------------------------------------------------
seh1_drosoM                         --------------------------------------------------
seh1_ciona                          --------------------------------------------------
seh1_celegans                       --------------------------------------------------
seh1_dicty                          --------------------------------------------------
seh1_phytoph                        --------------------------------------------------
seh1_phaeodactylum                  --------------------------------------------------
seh1_pichia                         --------------------------------------------------
seh1_debary                                         --------------------------------------------------
seh1_candiA                         --------------------------------------------------
seh1_Scerev                         --------------------------------------------------
seh1_S_kud                          --------------------------------------------------
seh1_S_mik                          --------------------------------------------------
seh1_S_bay                          --------------------------------------------------
seh1_S_cas                          --------------------------------------------------
seh1_candiG                         --------------------------------------------------
seh1_klyvero                        --------------------------------------------------
seh1_Yarrow                         --------------------------------------------------
seh1_pombe                          --------------------------------------------------
seh1_cryptoN                        --------------------------------------------------
seh1_arabidopsis                    --------------------------------------------------
seh1_populus                        --------------------------------------------------
seh1_oryza                          --------------------------------------------------
seh1_physcoP                        --------------------------------------------------
seh1_chlamydomonas                  --------------------------------------------------
seh1_volvox                         --------------------------------------------------
seh1_monosiga                       --------------------------------------------------
seh1_asper                          --------------------------------------------------
seh1_naegleria                      --------------------------------------------------
seh1_tetrahymena                    --------------------------------------------------
seh1_cmerolae                       --------------------------------------------------
seh1_ostreo                         --------------------------------------------------
                                                                                      

seh1_leishmania                     --------------------------------------------------
seh1_trypanosoma_                   --------------------------------------------------
seh1_rattus                         KPGLGNMTETLSLRNGFEDGEPNFTSSQNISSKSGKPLETGKKESTSSSS
seh1_mus                            --------------------------------------------------
seh1_homo                           --------------------------------------------------
seh1_gallus                         EENELAHPERKLEGQGQELTKEDL-------PKNEKQLTSAASRVAATLK
seh1_xenop                          --------------------------------------------------
seh1_danio                          --------------------------------------------------
seh1_anopheles                      --------------------------------------------------
seh1_apis                           --------------------------------------------------
seh1_drosoM                         --------------------------------------------------
seh1_ciona                          --------------------------------------------------
seh1_celegans                       --------------------------------------------------
seh1_dicty                          --------------------------------------------------
seh1_phytoph                        --------------------------------------------------
seh1_phaeodactylum                  --------------------------------------------------
seh1_pichia                         --------------------------------------------------
seh1_debary                                         --------------------------------------------------
seh1_candiA                         --------------------------------------------------
seh1_Scerev                         --------------------------------------------------
seh1_S_kud                          --------------------------------------------------
seh1_S_mik                          --------------------------------------------------
seh1_S_bay                          --------------------------------------------------
seh1_S_cas                          --------------------------------------------------
seh1_candiG                         --------------------------------------------------
seh1_klyvero                        --------------------------------------------------
seh1_Yarrow                         --------------------------------------------------
seh1_pombe                          --------------------------------------------------
seh1_cryptoN                        --------------------------------------------------
seh1_arabidopsis                    --------------------------------------------------
seh1_populus                        --------------------------------------------------
seh1_oryza                          --------------------------------------------------
seh1_physcoP                        --------------------------------------------------
seh1_chlamydomonas                  --------------------------------------------------
seh1_volvox                         --------------------------------------------------
seh1_monosiga                       --------------------------------------------------
seh1_asper                          --------------------------------------------------
seh1_naegleria                      --------------------------------------------------
seh1_tetrahymena                    --------------------------------------------------
seh1_cmerolae                       --------------------------------------------------
seh1_ostreo                         --------------------------------------------------
                                                                                      

seh1_leishmania                     --------------------------------------------------
seh1_trypanosoma_                   --------------------------------------------------
seh1_rattus                         EQDLIGQALLNKAGLNHRSGPAILNLPVLSQKTVGQSQRLTP--TCLSTA
seh1_mus                            --------------------------------------------------
seh1_homo                           --------------------------------------------------
seh1_gallus                         ELDPLISALASKFCVFQPLPVNVGAQEVWQDHTNKAQGQGLPSLNTLPVY
seh1_xenop                          --------------------------------------------------
seh1_danio                          --------------------------------------------------
seh1_anopheles                      --------------------------------------------------
seh1_apis                           --------------------------------------------------
seh1_drosoM                         --------------------------------------------------
seh1_ciona                          --------------------------------------------------
seh1_celegans                       --------------------------------------------------
seh1_dicty                          --------------------------------------------------
seh1_phytoph                        --------------------------------------------------
seh1_phaeodactylum                  --------------------------------------------------
seh1_pichia                         --------------------------------------------------
seh1_debary                                         --------------------------------------------------
seh1_candiA                         --------------------------------------------------
seh1_Scerev                         --------------------------------------------------
seh1_S_kud                          --------------------------------------------------
seh1_S_mik                          --------------------------------------------------
seh1_S_bay                          --------------------------------------------------
seh1_S_cas                          --------------------------------------------------
seh1_candiG                         --------------------------------------------------
seh1_klyvero                        --------------------------------------------------
seh1_Yarrow                         --------------------------------------------------
seh1_pombe                          --------------------------------------------------
seh1_cryptoN                        --------------------------------------------------
seh1_arabidopsis                    --------------------------------------------------
seh1_populus                        --------------------------------------------------
seh1_oryza                          --------------------------------------------------
seh1_physcoP                        --------------------------------------------------
seh1_chlamydomonas                  --------------------------------------------------
seh1_volvox                         --------------------------------------------------
seh1_monosiga                       --------------------------------------------------
seh1_asper                          --------------------------------------------------
seh1_naegleria                      --------------------------------------------------
seh1_tetrahymena                    --------------------------------------------------
seh1_cmerolae                       --------------------------------------------------
seh1_ostreo                         --------------------------------------------------
                                                                                      

seh1_leishmania                     --------------------------------------------------
seh1_trypanosoma_                   --------------------------------------------------
seh1_rattus                         SSESSSQIPDLGTSGNQHNPAPHILAHASVAKVQNQPAVCPTLWTGHSVY
seh1_mus                            --------------------------------------------------
seh1_homo                           --------------------------------------------------
seh1_gallus                         PGLRTCIPINQSAPGEQYIPASNFKSHVATSESQTVSSVP-TLLPGHSVA
seh1_xenop                          --------------------------------------------------
seh1_danio                          --------------------------------------------------
seh1_anopheles                      --------------------------------------------------
seh1_apis                           --------------------------------------------------
seh1_drosoM                         --------------------------------------------------
seh1_ciona                          --------------------------------------------------
seh1_celegans                       --------------------------------------------------
seh1_dicty                          --------------------------------------------------
seh1_phytoph                        --------------------------------------------------
seh1_phaeodactylum                  --------------------------------------------------
seh1_pichia                         --------------------------------------------------
seh1_debary                                         --------------------------------------------------
seh1_candiA                         --------------------------------------------------
seh1_Scerev                         --------------------------------------------------
seh1_S_kud                          --------------------------------------------------
seh1_S_mik                          --------------------------------------------------
seh1_S_bay                          --------------------------------------------------
seh1_S_cas                          --------------------------------------------------
seh1_candiG                         --------------------------------------------------
seh1_klyvero                        --------------------------------------------------
seh1_Yarrow                         --------------------------------------------------
seh1_pombe                          --------------------------------------------------
seh1_cryptoN                        --------------------------------------------------
seh1_arabidopsis                    --------------------------------------------------
seh1_populus                        --------------------------------------------------
seh1_oryza                          --------------------------------------------------
seh1_physcoP                        --------------------------------------------------
seh1_chlamydomonas                  --------------------------------------------------
seh1_volvox                         --------------------------------------------------
seh1_monosiga                       --------------------------------------------------
seh1_asper                          --------------------------------------------------
seh1_naegleria                      --------------------------------------------------
seh1_tetrahymena                    --------------------------------------------------
seh1_cmerolae                       --------------------------------------------------
seh1_ostreo                         --------------------------------------------------
                                                                                      

seh1_leishmania                     --------------------------------------------------
seh1_trypanosoma_                   --------------------------------------------------
seh1_rattus                         TAPGAPQYLGPVSSSGNATLSQCHAG------MQVCGISGFSPYPPVASE
seh1_mus                            --------------------------------------------------
seh1_homo                           --------------------------------------------------
seh1_gallus                         AAQFAQQHLENIPSTGNKILPQFHGCSSAGFSVPPSGLPYSGISAGRVEN
seh1_xenop                          --------------------------------------------------
seh1_danio                          --------------------------------------------------
seh1_anopheles                      --------------------------------------------------
seh1_apis                           --------------------------------------------------
seh1_drosoM                         --------------------------------------------------
seh1_ciona                          --------------------------------------------------
seh1_celegans                       --------------------------------------------------
seh1_dicty                          --------------------------------------------------
seh1_phytoph                        --------------------------------------------------
seh1_phaeodactylum                  --------------------------------------------------
seh1_pichia                         --------------------------------------------------
seh1_debary                                         --------------------------------------------------
seh1_candiA                         --------------------------------------------------
seh1_Scerev                         --------------------------------------------------
seh1_S_kud                          --------------------------------------------------
seh1_S_mik                          --------------------------------------------------
seh1_S_bay                          --------------------------------------------------
seh1_S_cas                          --------------------------------------------------
seh1_candiG                         --------------------------------------------------
seh1_klyvero                        --------------------------------------------------
seh1_Yarrow                         --------------------------------------------------
seh1_pombe                          --------------------------------------------------
seh1_cryptoN                        --------------------------------------------------
seh1_arabidopsis                    --------------------------------------------------
seh1_populus                        --------------------------------------------------
seh1_oryza                          --------------------------------------------------
seh1_physcoP                        --------------------------------------------------
seh1_chlamydomonas                  --------------------------------------------------
seh1_volvox                         --------------------------------------------------
seh1_monosiga                       --------------------------------------------------
seh1_asper                          --------------------------------------------------
seh1_naegleria                      --------------------------------------------------
seh1_tetrahymena                    --------------------------------------------------
seh1_cmerolae                       --------------------------------------------------
seh1_ostreo                         --------------------------------------------------
                                                                                      

seh1_leishmania                     --------------------------------------------------
seh1_trypanosoma_                   --------------------------------------------------
seh1_rattus                         HLASGMYLGPNLASGLMAPSSVYNKCSTAVHQNLLSTAKPFPVQSVGTNC
seh1_mus                            --------------------------------------------------
seh1_homo                           --------------------------------------------------
seh1_gallus                         PVPVGIPLGSNIGPGSLGTAALCHPHPTSWNKNILN-TRSYSAQPLGTSR
seh1_xenop                          --------------------------------------------------
seh1_danio                          --------------------------------------------------
seh1_anopheles                      --------------------------------------------------
seh1_apis                           --------------------------------------------------
seh1_drosoM                         --------------------------------------------------
seh1_ciona                          --------------------------------------------------
seh1_celegans                       --------------------------------------------------
seh1_dicty                          --------------------------------------------------
seh1_phytoph                        --------------------------------------------------
seh1_phaeodactylum                  --------------------------------------------------
seh1_pichia                         --------------------------------------------------
seh1_debary                                         --------------------------------------------------
seh1_candiA                         --------------------------------------------------
seh1_Scerev                         --------------------------------------------------
seh1_S_kud                          --------------------------------------------------
seh1_S_mik                          --------------------------------------------------
seh1_S_bay                          --------------------------------------------------
seh1_S_cas                          --------------------------------------------------
seh1_candiG                         --------------------------------------------------
seh1_klyvero                        --------------------------------------------------
seh1_Yarrow                         --------------------------------------------------
seh1_pombe                          --------------------------------------------------
seh1_cryptoN                        --------------------------------------------------
seh1_arabidopsis                    --------------------------------------------------
seh1_populus                        --------------------------------------------------
seh1_oryza                          --------------------------------------------------
seh1_physcoP                        --------------------------------------------------
seh1_chlamydomonas                  --------------------------------------------------
seh1_volvox                         --------------------------------------------------
seh1_monosiga                       --------------------------------------------------
seh1_asper                          --------------------------------------------------
seh1_naegleria                      --------------------------------------------------
seh1_tetrahymena                    --------------------------------------------------
seh1_cmerolae                       --------------------------------------------------
seh1_ostreo                         --------------------------------------------------
                                                                                      

seh1_leishmania                     --------------------------------------------------
seh1_trypanosoma_                   --------------------------------------------------
seh1_rattus                         ETEPWDSGMSGFGNARVPEELRFPHACCVGIASQTLLSVLNPTDCWLQVS
seh1_mus                            --------------------------------------------------
seh1_homo                           --------------------------------------------------
seh1_gallus                         KEWDFLMSTG-VGHVKVPEELKFPNACCVGIASQTALSIFNPTERWLQVS
seh1_xenop                          --------------------------------------------------
seh1_danio                          --------------------------------------------------
seh1_anopheles                      --------------------------------------------------
seh1_apis                           --------------------------------------------------
seh1_drosoM                         --------------------------------------------------
seh1_ciona                          --------------------------------------------------
seh1_celegans                       --------------------------------------------------
seh1_dicty                          --------------------------------------------------
seh1_phytoph                        --------------------------------------------------
seh1_phaeodactylum                  --------------------------------------------------
seh1_pichia                         --------------------------------------------------
seh1_debary                                         --------------------------------------------------
seh1_candiA                         --------------------------------------------------
seh1_Scerev                         --------------------------------------------------
seh1_S_kud                          --------------------------------------------------
seh1_S_mik                          --------------------------------------------------
seh1_S_bay                          --------------------------------------------------
seh1_S_cas                          --------------------------------------------------
seh1_candiG                         --------------------------------------------------
seh1_klyvero                        --------------------------------------------------
seh1_Yarrow                         --------------------------------------------------
seh1_pombe                          --------------------------------------------------
seh1_cryptoN                        --------------------------------------------------
seh1_arabidopsis                    --------------------------------------------------
seh1_populus                        --------------------------------------------------
seh1_oryza                          --------------------------------------------------
seh1_physcoP                        --------------------------------------------------
seh1_chlamydomonas                  --------------------------------------------------
seh1_volvox                         --------------------------------------------------
seh1_monosiga                       --------------------------------------------------
seh1_asper                          --------------------------------------------------
seh1_naegleria                      --------------------------------------------------
seh1_tetrahymena                    --------------------------------------------------
seh1_cmerolae                       --------------------------------------------------
seh1_ostreo                         --------------------------------------------------
                                                                                      

seh1_leishmania                     --------------------------------------------------
seh1_trypanosoma_                   --------------------------------------------------
seh1_rattus                         IKVLSICVNGEKVDLSTQTCLVFKNKVVIRPHATEEIKILFIPTNSGIFR
seh1_mus                            --------------------------------------------------
seh1_homo                           --------------------------------------------------
seh1_gallus                         IGILSISVNGEKVDLAKYQCLVFKNKTIVGPHSTDDLKILFLPCRSGVFQ
seh1_xenop                          --------------------------------------------------
seh1_danio                          --------------------------------------------------
seh1_anopheles                      --------------------------------------------------
seh1_apis                           --------------------------------------------------
seh1_drosoM                         --------------------------------------------------
seh1_ciona                          --------------------------------------------------
seh1_celegans                       --------------------------------------------------
seh1_dicty                          --------------------------------------------------
seh1_phytoph                        --------------------------------------------------
seh1_phaeodactylum                  --------------------------------------------------
seh1_pichia                         --------------------------------------------------
seh1_debary                                         --------------------------------------------------
seh1_candiA                         --------------------------------------------------
seh1_Scerev                         --------------------------------------------------
seh1_S_kud                          --------------------------------------------------
seh1_S_mik                          --------------------------------------------------
seh1_S_bay                          --------------------------------------------------
seh1_S_cas                          --------------------------------------------------
seh1_candiG                         --------------------------------------------------
seh1_klyvero                        --------------------------------------------------
seh1_Yarrow                         --------------------------------------------------
seh1_pombe                          --------------------------------------------------
seh1_cryptoN                        --------------------------------------------------
seh1_arabidopsis                    --------------------------------------------------
seh1_populus                        --------------------------------------------------
seh1_oryza                          --------------------------------------------------
seh1_physcoP                        --------------------------------------------------
seh1_chlamydomonas                  --------------------------------------------------
seh1_volvox                         --------------------------------------------------
seh1_monosiga                       --------------------------------------------------
seh1_asper                          --------------------------------------------------
seh1_naegleria                      --------------------------------------------------
seh1_tetrahymena                    --------------------------------------------------
seh1_cmerolae                       --------------------------------------------------
seh1_ostreo                         --------------------------------------------------
                                                                                      

seh1_leishmania                     --------------------------------------------------
seh1_trypanosoma_                   --------------------------------------------------
seh1_rattus                         CTFSVASWSFSADADTIAQAEALGSRVTLTAIAETPVIEVETEKKGVLDF
seh1_mus                            --------------------------------------------------
seh1_homo                           --------------------------------------------------
seh1_gallus                         CILSVSSWQVSADAETVVQAEALASRVVLTAVAENPHLEVETGKQDYLDF
seh1_xenop                          --------------------------------------------------
seh1_danio                          --------------------------------------------------
seh1_anopheles                      --------------------------------------------------
seh1_apis                           --------------------------------------------------
seh1_drosoM                         --------------------------------------------------
seh1_ciona                          --------------------------------------------------
seh1_celegans                       --------------------------------------------------
seh1_dicty                          --------------------------------------------------
seh1_phytoph                        --------------------------------------------------
seh1_phaeodactylum                  --------------------------------------------------
seh1_pichia                         --------------------------------------------------
seh1_debary                                         --------------------------------------------------
seh1_candiA                         --------------------------------------------------
seh1_Scerev                         --------------------------------------------------
seh1_S_kud                          --------------------------------------------------
seh1_S_mik                          --------------------------------------------------
seh1_S_bay                          --------------------------------------------------
seh1_S_cas                          --------------------------------------------------
seh1_candiG                         --------------------------------------------------
seh1_klyvero                        --------------------------------------------------
seh1_Yarrow                         --------------------------------------------------
seh1_pombe                          --------------------------------------------------
seh1_cryptoN                        --------------------------------------------------
seh1_arabidopsis                    --------------------------------------------------
seh1_populus                        --------------------------------------------------
seh1_oryza                          --------------------------------------------------
seh1_physcoP                        --------------------------------------------------
seh1_chlamydomonas                  --------------------------------------------------
seh1_volvox                         --------------------------------------------------
seh1_monosiga                       --------------------------------------------------
seh1_asper                          --------------------------------------------------
seh1_naegleria                      --------------------------------------------------
seh1_tetrahymena                    --------------------------------------------------
seh1_cmerolae                       --------------------------------------------------
seh1_ostreo                         --------------------------------------------------
                                                                                      

seh1_leishmania                     --------------------------------------------------
seh1_trypanosoma_                   --------------------------------------------------
seh1_rattus                         GDLTYEGWKALPLKLINRTHATVPIRLIINANALAWRCFAFSKEPIRASL
seh1_mus                            --------------------------------------------------
seh1_homo                           --------------------------------------------------
seh1_gallus                         GDLTSGSWKALPLKIINKTHAFVPIRLIINANAVAWRCFTFSKEPVNSSN
seh1_xenop                          --------------------------------------------------
seh1_danio                          --------------------------------------------------
seh1_anopheles                      --------------------------------------------------
seh1_apis                           --------------------------------------------------
seh1_drosoM                         --------------------------------------------------
seh1_ciona                          --------------------------------------------------
seh1_celegans                       --------------------------------------------------
seh1_dicty                          --------------------------------------------------
seh1_phytoph                        --------------------------------------------------
seh1_phaeodactylum                  --------------------------------------------------
seh1_pichia                         --------------------------------------------------
seh1_debary                                         --------------------------------------------------
seh1_candiA                         --------------------------------------------------
seh1_Scerev                         --------------------------------------------------
seh1_S_kud                          --------------------------------------------------
seh1_S_mik                          --------------------------------------------------
seh1_S_bay                          --------------------------------------------------
seh1_S_cas                          --------------------------------------------------
seh1_candiG                         --------------------------------------------------
seh1_klyvero                        --------------------------------------------------
seh1_Yarrow                         --------------------------------------------------
seh1_pombe                          --------------------------------------------------
seh1_cryptoN                        --------------------------------------------------
seh1_arabidopsis                    --------------------------------------------------
seh1_populus                        --------------------------------------------------
seh1_oryza                          --------------------------------------------------
seh1_physcoP                        --------------------------------------------------
seh1_chlamydomonas                  --------------------------------------------------
seh1_volvox                         --------------------------------------------------
seh1_monosiga                       --------------------------------------------------
seh1_asper                          --------------------------------------------------
seh1_naegleria                      --------------------------------------------------
seh1_tetrahymena                    --------------------------------------------------
seh1_cmerolae                       --------------------------------------------------
seh1_ostreo                         --------------------------------------------------
                                                                                      

seh1_leishmania                     --------------------------------------------------
seh1_trypanosoma_                   --------------------------------------------------
seh1_rattus                         KAAPYADVVAQLVAPSVVSHVMPASYDGKDPEFLIVWVIFHSPKKILTS-
seh1_mus                            --------------------------------------------------
seh1_homo                           --------------------------------------------------
seh1_gallus                         GQSLQMDAVSQVAAPSVVNHVIHASYDGQDPEVLTVWVLFHAPRKQISCS
seh1_xenop                          --------------------------------------------------
seh1_danio                          --------------------------------------------------
seh1_anopheles                      --------------------------------------------------
seh1_apis                           --------------------------------------------------
seh1_drosoM                         --------------------------------------------------
seh1_ciona                          --------------------------------------------------
seh1_celegans                       --------------------------------------------------
seh1_dicty                          --------------------------------------------------
seh1_phytoph                        --------------------------------------------------
seh1_phaeodactylum                  --------------------------------------------------
seh1_pichia                         --------------------------------------------------
seh1_debary                                         --------------------------------------------------
seh1_candiA                         --------------------------------------------------
seh1_Scerev                         --------------------------------------------------
seh1_S_kud                          --------------------------------------------------
seh1_S_mik                          --------------------------------------------------
seh1_S_bay                          --------------------------------------------------
seh1_S_cas                          --------------------------------------------------
seh1_candiG                         --------------------------------------------------
seh1_klyvero                        --------------------------------------------------
seh1_Yarrow                         --------------------------------------------------
seh1_pombe                          --------------------------------------------------
seh1_cryptoN                        --------------------------------------------------
seh1_arabidopsis                    --------------------------------------------------
seh1_populus                        --------------------------------------------------
seh1_oryza                          --------------------------------------------------
seh1_physcoP                        --------------------------------------------------
seh1_chlamydomonas                  --------------------------------------------------
seh1_volvox                         --------------------------------------------------
seh1_monosiga                       --------------------------------------------------
seh1_asper                          --------------------------------------------------
seh1_naegleria                      --------------------------------------------------
seh1_tetrahymena                    --------------------------------------------------
seh1_cmerolae                       --------------------------------------------------
seh1_ostreo                         --------------------------------------------------
                                                                                      

seh1_leishmania                     --------------------------------------------------
seh1_trypanosoma_                   --------------------------------------------------
seh1_rattus                         EILGSAEEFLARVDIEVDSPNPIPVLRSVDLRARAGVARIHAPRDSQTIY
seh1_mus                            --------------------------------------------------
seh1_homo                           --------------------------------------------------
seh1_gallus                         DTMGPAEEFLARVDVEVDSPGPSSVIESIPLRARAGTARIHAPKDLQTIH
seh1_xenop                          --------------------------------------------------
seh1_danio                          --------------------------------------------------
seh1_anopheles                      --------------------------------------------------
seh1_apis                           --------------------------------------------------
seh1_drosoM                         --------------------------------------------------
seh1_ciona                          --------------------------------------------------
seh1_celegans                       --------------------------------------------------
seh1_dicty                          --------------------------------------------------
seh1_phytoph                        --------------------------------------------------
seh1_phaeodactylum                  --------------------------------------------------
seh1_pichia                         --------------------------------------------------
seh1_debary                                         --------------------------------------------------
seh1_candiA                         --------------------------------------------------
seh1_Scerev                         --------------------------------------------------
seh1_S_kud                          --------------------------------------------------
seh1_S_mik                          --------------------------------------------------
seh1_S_bay                          --------------------------------------------------
seh1_S_cas                          --------------------------------------------------
seh1_candiG                         --------------------------------------------------
seh1_klyvero                        --------------------------------------------------
seh1_Yarrow                         --------------------------------------------------
seh1_pombe                          --------------------------------------------------
seh1_cryptoN                        --------------------------------------------------
seh1_arabidopsis                    --------------------------------------------------
seh1_populus                        --------------------------------------------------
seh1_oryza                          --------------------------------------------------
seh1_physcoP                        --------------------------------------------------
seh1_chlamydomonas                  --------------------------------------------------
seh1_volvox                         --------------------------------------------------
seh1_monosiga                       --------------------------------------------------
seh1_asper                          --------------------------------------------------
seh1_naegleria                      --------------------------------------------------
seh1_tetrahymena                    --------------------------------------------------
seh1_cmerolae                       --------------------------------------------------
seh1_ostreo                         --------------------------------------------------
                                                                                      

seh1_leishmania                     --------------------------------------------------
seh1_trypanosoma_                   --------------------------------------------------
seh1_rattus                         LLADVNSSTKQPLPLKNAGNIEVYLDIKVAEQGSQFSVDPESLFLKPGEE
seh1_mus                            --------------------------------------------------
seh1_homo                           --------------------------------------------------
seh1_gallus                         LSASVGSTVKQQLPLKNAGNIGVNLKLKTSEQDSCFSVEPDDLFLLPGEE
seh1_xenop                          --------------------------------------------------
seh1_danio                          --------------------------------------------------
seh1_anopheles                      --------------------------------------------------
seh1_apis                           --------------------------------------------------
seh1_drosoM                         --------------------------------------------------
seh1_ciona                          --------------------------------------------------
seh1_celegans                       --------------------------------------------------
seh1_dicty                          --------------------------------------------------
seh1_phytoph                        --------------------------------------------------
seh1_phaeodactylum                  --------------------------------------------------
seh1_pichia                         --------------------------------------------------
seh1_debary                                         --------------------------------------------------
seh1_candiA                         --------------------------------------------------
seh1_Scerev                         --------------------------------------------------
seh1_S_kud                          --------------------------------------------------
seh1_S_mik                          --------------------------------------------------
seh1_S_bay                          --------------------------------------------------
seh1_S_cas                          --------------------------------------------------
seh1_candiG                         --------------------------------------------------
seh1_klyvero                        --------------------------------------------------
seh1_Yarrow                         --------------------------------------------------
seh1_pombe                          --------------------------------------------------
seh1_cryptoN                        --------------------------------------------------
seh1_arabidopsis                    --------------------------------------------------
seh1_populus                        --------------------------------------------------
seh1_oryza                          --------------------------------------------------
seh1_physcoP                        --------------------------------------------------
seh1_chlamydomonas                  --------------------------------------------------
seh1_volvox                         --------------------------------------------------
seh1_monosiga                       --------------------------------------------------
seh1_asper                          --------------------------------------------------
seh1_naegleria                      --------------------------------------------------
seh1_tetrahymena                    --------------------------------------------------
seh1_cmerolae                       --------------------------------------------------
seh1_ostreo                         --------------------------------------------------
                                                                                      

seh1_leishmania                     --------------------------------------------------
seh1_trypanosoma_                   --------------------------------------------------
seh1_rattus                         HEVTVSFTPKDPKACEE------RILIIFVQPLGPQYEVVLKGEVVTSGS
seh1_mus                            --------------------------------------------------
seh1_homo                           --------------------------------------------------
seh1_gallus                         REVTVKFSPKNITSTQRXHNCFEHVLKILVLPSGPQYEVVIKGEMESVEN
seh1_xenop                          --------------------------------------------------
seh1_danio                          --------------------------------------------------
seh1_anopheles                      --------------------------------------------------
seh1_apis                           --------------------------------------------------
seh1_drosoM                         --------------------------------------------------
seh1_ciona                          --------------------------------------------------
seh1_celegans                       --------------------------------------------------
seh1_dicty                          --------------------------------------------------
seh1_phytoph                        --------------------------------------------------
seh1_phaeodactylum                  --------------------------------------------------
seh1_pichia                         --------------------------------------------------
seh1_debary                                         --------------------------------------------------
seh1_candiA                         --------------------------------------------------
seh1_Scerev                         --------------------------------------------------
seh1_S_kud                          --------------------------------------------------
seh1_S_mik                          --------------------------------------------------
seh1_S_bay                          --------------------------------------------------
seh1_S_cas                          --------------------------------------------------
seh1_candiG                         --------------------------------------------------
seh1_klyvero                        --------------------------------------------------
seh1_Yarrow                         --------------------------------------------------
seh1_pombe                          --------------------------------------------------
seh1_cryptoN                        --------------------------------------------------
seh1_arabidopsis                    --------------------------------------------------
seh1_populus                        --------------------------------------------------
seh1_oryza                          --------------------------------------------------
seh1_physcoP                        --------------------------------------------------
seh1_chlamydomonas                  --------------------------------------------------
seh1_volvox                         --------------------------------------------------
seh1_monosiga                       --------------------------------------------------
seh1_asper                          --------------------------------------------------
seh1_naegleria                      --------------------------------------------------
seh1_tetrahymena                    --------------------------------------------------
seh1_cmerolae                       --------------------------------------------------
seh1_ostreo                         --------------------------------------------------
                                                                                      

seh1_leishmania                     --------------------------------------------------
seh1_trypanosoma_                   --------------------------------------------------
seh1_rattus                         KPLPPGPHCSDISLILSNKQFLTWGGVPLGRSQLQKLALRNSSTTTAQNL
seh1_mus                            --------------------------------------------------
seh1_homo                           --------------------------------------------------
seh1_gallus                         RPVSTAA--ADIPPILSNKQFIAWGGVKLGESVQQKLTLRNNSPSVTQHL
seh1_xenop                          --------------------------------------------------
seh1_danio                          --------------------------------------------------
seh1_anopheles                      --------------------------------------------------
seh1_apis                           --------------------------------------------------
seh1_drosoM                         --------------------------------------------------
seh1_ciona                          --------------------------------------------------
seh1_celegans                       --------------------------------------------------
seh1_dicty                          --------------------------------------------------
seh1_phytoph                        --------------------------------------------------
seh1_phaeodactylum                  --------------------------------------------------
seh1_pichia                         --------------------------------------------------
seh1_debary                                         --------------------------------------------------
seh1_candiA                         --------------------------------------------------
seh1_Scerev                         --------------------------------------------------
seh1_S_kud                          --------------------------------------------------
seh1_S_mik                          --------------------------------------------------
seh1_S_bay                          --------------------------------------------------
seh1_S_cas                          --------------------------------------------------
seh1_candiG                         --------------------------------------------------
seh1_klyvero                        --------------------------------------------------
seh1_Yarrow                         --------------------------------------------------
seh1_pombe                          --------------------------------------------------
seh1_cryptoN                        --------------------------------------------------
seh1_arabidopsis                    --------------------------------------------------
seh1_populus                        --------------------------------------------------
seh1_oryza                          --------------------------------------------------
seh1_physcoP                        --------------------------------------------------
seh1_chlamydomonas                  --------------------------------------------------
seh1_volvox                         --------------------------------------------------
seh1_monosiga                       --------------------------------------------------
seh1_asper                          --------------------------------------------------
seh1_naegleria                      --------------------------------------------------
seh1_tetrahymena                    --------------------------------------------------
seh1_cmerolae                       --------------------------------------------------
seh1_ostreo                         --------------------------------------------------
                                                                                      

seh1_leishmania                     --------------------------------------------------
seh1_trypanosoma_                   --------------------------------------------------
seh1_rattus                         QLFIKGQDQDCFQIQNTFGSEERLTSNCEIRICPGEDFVISVLFAPTRLS
seh1_mus                            --------------------------------------------------
seh1_homo                           --------------------------------------------------
seh1_gallus                         RLVIRGQDQDCFQLQSIFGSEERLTSNWELKIRPKEDTNIYLMFTPTRVT
seh1_xenop                          --------------------------------------------------
seh1_danio                          --------------------------------------------------
seh1_anopheles                      --------------------------------------------------
seh1_apis                           --------------------------------------------------
seh1_drosoM                         --------------------------------------------------
seh1_ciona                          --------------------------------------------------
seh1_celegans                       --------------------------------------------------
seh1_dicty                          --------------------------------------------------
seh1_phytoph                        --------------------------------------------------
seh1_phaeodactylum                  --------------------------------------------------
seh1_pichia                         --------------------------------------------------
seh1_debary                                         --------------------------------------------------
seh1_candiA                         --------------------------------------------------
seh1_Scerev                         --------------------------------------------------
seh1_S_kud                          --------------------------------------------------
seh1_S_mik                          --------------------------------------------------
seh1_S_bay                          --------------------------------------------------
seh1_S_cas                          --------------------------------------------------
seh1_candiG                         --------------------------------------------------
seh1_klyvero                        --------------------------------------------------
seh1_Yarrow                         --------------------------------------------------
seh1_pombe                          --------------------------------------------------
seh1_cryptoN                        --------------------------------------------------
seh1_arabidopsis                    --------------------------------------------------
seh1_populus                        --------------------------------------------------
seh1_oryza                          --------------------------------------------------
seh1_physcoP                        --------------------------------------------------
seh1_chlamydomonas                  --------------------------------------------------
seh1_volvox                         --------------------------------------------------
seh1_monosiga                       --------------------------------------------------
seh1_asper                          --------------------------------------------------
seh1_naegleria                      --------------------------------------------------
seh1_tetrahymena                    --------------------------------------------------
seh1_cmerolae                       --------------------------------------------------
seh1_ostreo                         --------------------------------------------------
                                                                                      

seh1_leishmania                     --------------------------------------------------
seh1_trypanosoma_                   --------------------------------------------------
seh1_rattus                         CMLAKLEIKQLGNRSQPGIKFMIPLSGYGGTSNLILEDVKKLSDSYLVTV
seh1_mus                            --------------------------------------------------
seh1_homo                           --------------------------------------------------
seh1_gallus                         CFFAKLEIKQLGIRSQPGIKFTIPLSGYGGTSSIILESVKKLSDSYMLTL
seh1_xenop                          --------------------------------------------------
seh1_danio                          --------------------------------------------------
seh1_anopheles                      --------------------------------------------------
seh1_apis                           --------------------------------------------------
seh1_drosoM                         --------------------------------------------------
seh1_ciona                          --------------------------------------------------
seh1_celegans                       --------------------------------------------------
seh1_dicty                          --------------------------------------------------
seh1_phytoph                        --------------------------------------------------
seh1_phaeodactylum                  --------------------------------------------------
seh1_pichia                         --------------------------------------------------
seh1_debary                                         --------------------------------------------------
seh1_candiA                         --------------------------------------------------
seh1_Scerev                         --------------------------------------------------
seh1_S_kud                          --------------------------------------------------
seh1_S_mik                          --------------------------------------------------
seh1_S_bay                          --------------------------------------------------
seh1_S_cas                          --------------------------------------------------
seh1_candiG                         --------------------------------------------------
seh1_klyvero                        --------------------------------------------------
seh1_Yarrow                         --------------------------------------------------
seh1_pombe                          --------------------------------------------------
seh1_cryptoN                        --------------------------------------------------
seh1_arabidopsis                    --------------------------------------------------
seh1_populus                        --------------------------------------------------
seh1_oryza                          --------------------------------------------------
seh1_physcoP                        --------------------------------------------------
seh1_chlamydomonas                  --------------------------------------------------
seh1_volvox                         --------------------------------------------------
seh1_monosiga                       --------------------------------------------------
seh1_asper                          --------------------------------------------------
seh1_naegleria                      --------------------------------------------------
seh1_tetrahymena                    --------------------------------------------------
seh1_cmerolae                       --------------------------------------------------
seh1_ostreo                         --------------------------------------------------
                                                                                      

seh1_leishmania                     --------------------------------------------------
seh1_trypanosoma_                   --------------------------------------------------
seh1_rattus                         NDLIPGKESKVTFSVRNTGSRAAFVRAVGFKGSQRKVLLDPKVLRIFPDK
seh1_mus                            --------------------------------------------------
seh1_homo                           --------------------------------------------------
seh1_gallus                         DGLLPSRLKRVSFRIRNMGSRAAYVKALCFANLQTKTVVDPQVMTVSPEK
seh1_xenop                          --------------------------------------------------
seh1_danio                          --------------------------------------------------
seh1_anopheles                      --------------------------------------------------
seh1_apis                           --------------------------------------------------
seh1_drosoM                         --------------------------------------------------
seh1_ciona                          --------------------------------------------------
seh1_celegans                       --------------------------------------------------
seh1_dicty                          --------------------------------------------------
seh1_phytoph                        --------------------------------------------------
seh1_phaeodactylum                  --------------------------------------------------
seh1_pichia                         --------------------------------------------------
seh1_debary                                         --------------------------------------------------
seh1_candiA                         --------------------------------------------------
seh1_Scerev                         --------------------------------------------------
seh1_S_kud                          --------------------------------------------------
seh1_S_mik                          --------------------------------------------------
seh1_S_bay                          --------------------------------------------------
seh1_S_cas                          --------------------------------------------------
seh1_candiG                         --------------------------------------------------
seh1_klyvero                        --------------------------------------------------
seh1_Yarrow                         --------------------------------------------------
seh1_pombe                          --------------------------------------------------
seh1_cryptoN                        --------------------------------------------------
seh1_arabidopsis                    --------------------------------------------------
seh1_populus                        --------------------------------------------------
seh1_oryza                          --------------------------------------------------
seh1_physcoP                        --------------------------------------------------
seh1_chlamydomonas                  --------------------------------------------------
seh1_volvox                         --------------------------------------------------
seh1_monosiga                       --------------------------------------------------
seh1_asper                          --------------------------------------------------
seh1_naegleria                      --------------------------------------------------
seh1_tetrahymena                    --------------------------------------------------
seh1_cmerolae                       --------------------------------------------------
seh1_ostreo                         --------------------------------------------------
                                                                                      

seh1_leishmania                     --------------------------------------------------
seh1_trypanosoma_                   --------------------------------------------------
seh1_rattus                         FVLKERTQKDITLVY-NPSSRKIGSKPETELITVYMFGGDEISRQQYRRA
seh1_mus                            --------------------------------------------------
seh1_homo                           --------------------------------------------------
seh1_gallus                         FILREGAHEMITVTWNPIEKERNLLKPKTLLSTICFFCGDEISRQRYRRA
seh1_xenop                          --------------------------------------------------
seh1_danio                          --------------------------------------------------
seh1_anopheles                      --------------------------------------------------
seh1_apis                           --------------------------------------------------
seh1_drosoM                         --------------------------------------------------
seh1_ciona                          --------------------------------------------------
seh1_celegans                       --------------------------------------------------
seh1_dicty                          --------------------------------------------------
seh1_phytoph                        --------------------------------------------------
seh1_phaeodactylum                  --------------------------------------------------
seh1_pichia                         --------------------------------------------------
seh1_debary                                         --------------------------------------------------
seh1_candiA                         --------------------------------------------------
seh1_Scerev                         --------------------------------------------------
seh1_S_kud                          --------------------------------------------------
seh1_S_mik                          --------------------------------------------------
seh1_S_bay                          --------------------------------------------------
seh1_S_cas                          --------------------------------------------------
seh1_candiG                         --------------------------------------------------
seh1_klyvero                        --------------------------------------------------
seh1_Yarrow                         --------------------------------------------------
seh1_pombe                          --------------------------------------------------
seh1_cryptoN                        --------------------------------------------------
seh1_arabidopsis                    --------------------------------------------------
seh1_populus                        --------------------------------------------------
seh1_oryza                          --------------------------------------------------
seh1_physcoP                        --------------------------------------------------
seh1_chlamydomonas                  --------------------------------------------------
seh1_volvox                         --------------------------------------------------
seh1_monosiga                       --------------------------------------------------
seh1_asper                          --------------------------------------------------
seh1_naegleria                      --------------------------------------------------
seh1_tetrahymena                    --------------------------------------------------
seh1_cmerolae                       --------------------------------------------------
seh1_ostreo                         --------------------------------------------------
                                                                                      

seh1_leishmania                     --------------------------------------------------
seh1_trypanosoma_                   --------------------------------------------------
seh1_rattus                         LLHKPGIIKQILPKQSVLQSIDFAEAFQDELLSDEACDLPQRLHDIQLFY
seh1_mus                            --------------------------------------------------
seh1_homo                           --------------------------------------------------
seh1_gallus                         MTCELEVAKPIVPENSLLRNIVFDEEFQGEQLVTEVCDIPRGTNDIRLFY
seh1_xenop                          --------------------------------------------------
seh1_danio                          --------------------------------------------------
seh1_anopheles                      --------------------------------------------------
seh1_apis                           --------------------------------------------------
seh1_drosoM                         --------------------------------------------------
seh1_ciona                          --------------------------------------------------
seh1_celegans                       --------------------------------------------------
seh1_dicty                          --------------------------------------------------
seh1_phytoph                        --------------------------------------------------
seh1_phaeodactylum                  --------------------------------------------------
seh1_pichia                         --------------------------------------------------
seh1_debary                                         --------------------------------------------------
seh1_candiA                         --------------------------------------------------
seh1_Scerev                         --------------------------------------------------
seh1_S_kud                          --------------------------------------------------
seh1_S_mik                          --------------------------------------------------
seh1_S_bay                          --------------------------------------------------
seh1_S_cas                          --------------------------------------------------
seh1_candiG                         --------------------------------------------------
seh1_klyvero                        --------------------------------------------------
seh1_Yarrow                         --------------------------------------------------
seh1_pombe                          --------------------------------------------------
seh1_cryptoN                        --------------------------------------------------
seh1_arabidopsis                    --------------------------------------------------
seh1_populus                        --------------------------------------------------
seh1_oryza                          --------------------------------------------------
seh1_physcoP                        --------------------------------------------------
seh1_chlamydomonas                  --------------------------------------------------
seh1_volvox                         --------------------------------------------------
seh1_monosiga                       --------------------------------------------------
seh1_asper                          --------------------------------------------------
seh1_naegleria                      --------------------------------------------------
seh1_tetrahymena                    --------------------------------------------------
seh1_cmerolae                       --------------------------------------------------
seh1_ostreo                         --------------------------------------------------
                                                                                      

seh1_leishmania                     --------------------------------------------------
seh1_trypanosoma_                   --------------------------------------------------
seh1_rattus                         GSMRKITLSVIGEFRDSICSRTFLPPSSSAESKSNLSSETGTSGKQGVSV
seh1_mus                            --------------------------------------------------
seh1_homo                           --------------------------------------------------
seh1_gallus                         ANMRKIILTVVG-------CSVINQDGFQQSPGHHLESNRSENAARLINA
seh1_xenop                          --------------------------------------------------
seh1_danio                          --------------------------------------------------
seh1_anopheles                      --------------------------------------------------
seh1_apis                           --------------------------------------------------
seh1_drosoM                         --------------------------------------------------
seh1_ciona                          --------------------------------------------------
seh1_celegans                       --------------------------------------------------
seh1_dicty                          --------------------------------------------------
seh1_phytoph                        --------------------------------------------------
seh1_phaeodactylum                  --------------------------------------------------
seh1_pichia                         --------------------------------------------------
seh1_debary                                         --------------------------------------------------
seh1_candiA                         --------------------------------------------------
seh1_Scerev                         --------------------------------------------------
seh1_S_kud                          --------------------------------------------------
seh1_S_mik                          --------------------------------------------------
seh1_S_bay                          --------------------------------------------------
seh1_S_cas                          --------------------------------------------------
seh1_candiG                         --------------------------------------------------
seh1_klyvero                        --------------------------------------------------
seh1_Yarrow                         --------------------------------------------------
seh1_pombe                          --------------------------------------------------
seh1_cryptoN                        --------------------------------------------------
seh1_arabidopsis                    --------------------------------------------------
seh1_populus                        --------------------------------------------------
seh1_oryza                          --------------------------------------------------
seh1_physcoP                        --------------------------------------------------
seh1_chlamydomonas                  --------------------------------------------------
seh1_volvox                         --------------------------------------------------
seh1_monosiga                       --------------------------------------------------
seh1_asper                          --------------------------------------------------
seh1_naegleria                      --------------------------------------------------
seh1_tetrahymena                    --------------------------------------------------
seh1_cmerolae                       --------------------------------------------------
seh1_ostreo                         --------------------------------------------------
                                                                                      

seh1_leishmania                     --------------------------------------------------
seh1_trypanosoma_                   --------------------------------------------------
seh1_rattus                         LLDVLPVKGPQGAPFLSQTAHPAQGTPTSEERWAVHPEHLILVAPSSCDL
seh1_mus                            --------------------------------------------------
seh1_homo                           --------------------------------------------------
seh1_gallus                         TLDVLPVKGPQGPPLPMKSNDGIQNKIDAQQTWAVKPENLILLPPSISGT
seh1_xenop                          --------------------------------------------------
seh1_danio                          --------------------------------------------------
seh1_anopheles                      --------------------------------------------------
seh1_apis                           --------------------------------------------------
seh1_drosoM                         --------------------------------------------------
seh1_ciona                          --------------------------------------------------
seh1_celegans                       --------------------------------------------------
seh1_dicty                          --------------------------------------------------
seh1_phytoph                        --------------------------------------------------
seh1_phaeodactylum                  --------------------------------------------------
seh1_pichia                         --------------------------------------------------
seh1_debary                                         --------------------------------------------------
seh1_candiA                         --------------------------------------------------
seh1_Scerev                         --------------------------------------------------
seh1_S_kud                          --------------------------------------------------
seh1_S_mik                          --------------------------------------------------
seh1_S_bay                          --------------------------------------------------
seh1_S_cas                          --------------------------------------------------
seh1_candiG                         --------------------------------------------------
seh1_klyvero                        --------------------------------------------------
seh1_Yarrow                         --------------------------------------------------
seh1_pombe                          --------------------------------------------------
seh1_cryptoN                        --------------------------------------------------
seh1_arabidopsis                    --------------------------------------------------
seh1_populus                        --------------------------------------------------
seh1_oryza                          --------------------------------------------------
seh1_physcoP                        --------------------------------------------------
seh1_chlamydomonas                  --------------------------------------------------
seh1_volvox                         --------------------------------------------------
seh1_monosiga                       --------------------------------------------------
seh1_asper                          --------------------------------------------------
seh1_naegleria                      --------------------------------------------------
seh1_tetrahymena                    --------------------------------------------------
seh1_cmerolae                       --------------------------------------------------
seh1_ostreo                         --------------------------------------------------
                                                                                      

seh1_leishmania                     --------------------------------------------------
seh1_trypanosoma_                   --------------------------------------------------
seh1_rattus                         AKTGCFQIINSSVTLLKFELYWPAHCLTVTPQHGYIMPESKIQILVSPNL
seh1_mus                            --------------------------------------------------
seh1_homo                           --------------------------------------------------
seh1_gallus                         ADTGHVEIVNSSGRVLTFELSWPAHCLTITPQHGVIEPESRALILVSPNP
seh1_xenop                          --------------------------------------------------
seh1_danio                          --------------------------------------------------
seh1_anopheles                      --------------------------------------------------
seh1_apis                           --------------------------------------------------
seh1_drosoM                         --------------------------------------------------
seh1_ciona                          --------------------------------------------------
seh1_celegans                       --------------------------------------------------
seh1_dicty                          --------------------------------------------------
seh1_phytoph                        --------------------------------------------------
seh1_phaeodactylum                  --------------------------------------------------
seh1_pichia                         --------------------------------------------------
seh1_debary                                         --------------------------------------------------
seh1_candiA                         --------------------------------------------------
seh1_Scerev                         --------------------------------------------------
seh1_S_kud                          --------------------------------------------------
seh1_S_mik                          --------------------------------------------------
seh1_S_bay                          --------------------------------------------------
seh1_S_cas                          --------------------------------------------------
seh1_candiG                         --------------------------------------------------
seh1_klyvero                        --------------------------------------------------
seh1_Yarrow                         --------------------------------------------------
seh1_pombe                          --------------------------------------------------
seh1_cryptoN                        --------------------------------------------------
seh1_arabidopsis                    --------------------------------------------------
seh1_populus                        --------------------------------------------------
seh1_oryza                          --------------------------------------------------
seh1_physcoP                        --------------------------------------------------
seh1_chlamydomonas                  --------------------------------------------------
seh1_volvox                         --------------------------------------------------
seh1_monosiga                       --------------------------------------------------
seh1_asper                          --------------------------------------------------
seh1_naegleria                      --------------------------------------------------
seh1_tetrahymena                    --------------------------------------------------
seh1_cmerolae                       --------------------------------------------------
seh1_ostreo                         --------------------------------------------------
                                                                                      

seh1_leishmania                     --------------------------------------------------
seh1_trypanosoma_                   --------------------------------------------------
seh1_rattus                         SVSTKESGLPWTGLIYIHCDNGQKKIIKVQIREDLTQEPSPHSLSSGTFG
seh1_mus                            --------------------------------------------------
seh1_homo                           --------------------------------------------------
seh1_gallus                         SLATKPSVIPWSGLIYIHCDNGQKFIR---VQIREAQDVSGTSSPSRRRD
seh1_xenop                          --------------------------------------------------
seh1_danio                          --------------------------------------------------
seh1_anopheles                      --------------------------------------------------
seh1_apis                           --------------------------------------------------
seh1_drosoM                         --------------------------------------------------
seh1_ciona                          --------------------------------------------------
seh1_celegans                       --------------------------------------------------
seh1_dicty                          --------------------------------------------------
seh1_phytoph                        --------------------------------------------------
seh1_phaeodactylum                  --------------------------------------------------
seh1_pichia                         --------------------------------------------------
seh1_debary                                         --------------------------------------------------
seh1_candiA                         --------------------------------------------------
seh1_Scerev                         --------------------------------------------------
seh1_S_kud                          --------------------------------------------------
seh1_S_mik                          --------------------------------------------------
seh1_S_bay                          --------------------------------------------------
seh1_S_cas                          --------------------------------------------------
seh1_candiG                         --------------------------------------------------
seh1_klyvero                        --------------------------------------------------
seh1_Yarrow                         --------------------------------------------------
seh1_pombe                          --------------------------------------------------
seh1_cryptoN                        --------------------------------------------------
seh1_arabidopsis                    --------------------------------------------------
seh1_populus                        --------------------------------------------------
seh1_oryza                          --------------------------------------------------
seh1_physcoP                        --------------------------------------------------
seh1_chlamydomonas                  --------------------------------------------------
seh1_volvox                         --------------------------------------------------
seh1_monosiga                       --------------------------------------------------
seh1_asper                          --------------------------------------------------
seh1_naegleria                      --------------------------------------------------
seh1_tetrahymena                    --------------------------------------------------
seh1_cmerolae                       --------------------------------------------------
seh1_ostreo                         --------------------------------------------------
                                                                                      

seh1_leishmania                     --------------------------------------------------
seh1_trypanosoma_                   --------------------------------------------------
seh1_rattus                         VLAPAPEPSISHLTKPLTKPPSTKVEIRSKTVVFPPTEPGKTSENYLELE
seh1_mus                            --------------------------------------------------
seh1_homo                           --------------------------------------------------
seh1_gallus                         LFTLHSASPTVHVAKPLSAHPLTKMEIKSRSVIFPETRPGECTESYLEME
seh1_xenop                          --------------------------------------------------
seh1_danio                          --------------------------------------------------
seh1_anopheles                      --------------------------------------------------
seh1_apis                           --------------------------------------------------
seh1_drosoM                         --------------------------------------------------
seh1_ciona                          --------------------------------------------------
seh1_celegans                       --------------------------------------------------
seh1_dicty                          --------------------------------------------------
seh1_phytoph                        --------------------------------------------------
seh1_phaeodactylum                  --------------------------------------------------
seh1_pichia                         --------------------------------------------------
seh1_debary                                         --------------------------------------------------
seh1_candiA                         --------------------------------------------------
seh1_Scerev                         --------------------------------------------------
seh1_S_kud                          --------------------------------------------------
seh1_S_mik                          --------------------------------------------------
seh1_S_bay                          --------------------------------------------------
seh1_S_cas                          --------------------------------------------------
seh1_candiG                         --------------------------------------------------
seh1_klyvero                        --------------------------------------------------
seh1_Yarrow                         --------------------------------------------------
seh1_pombe                          --------------------------------------------------
seh1_cryptoN                        --------------------------------------------------
seh1_arabidopsis                    --------------------------------------------------
seh1_populus                        --------------------------------------------------
seh1_oryza                          --------------------------------------------------
seh1_physcoP                        --------------------------------------------------
seh1_chlamydomonas                  --------------------------------------------------
seh1_volvox                         --------------------------------------------------
seh1_monosiga                       --------------------------------------------------
seh1_asper                          --------------------------------------------------
seh1_naegleria                      --------------------------------------------------
seh1_tetrahymena                    --------------------------------------------------
seh1_cmerolae                       --------------------------------------------------
seh1_ostreo                         --------------------------------------------------
                                                                                      

seh1_leishmania                     --------------------------------------------------
seh1_trypanosoma_                   --------------------------------------------------
seh1_rattus                         NCGPTNVKWHLSSFAPPYVKGVDETGDVFRATYTAFRCSPISGTLEGHGL
seh1_mus                            --------------------------------------------------
seh1_homo                           --------------------------------------------------
seh1_gallus                         NKGDENVRWNLSSFTPPYVKAIDGTGSVYRATYSAFRCYRVSGMLEAYGK
seh1_xenop                          --------------------------------------------------
seh1_danio                          --------------------------------------------------
seh1_anopheles                      --------------------------------------------------
seh1_apis                           --------------------------------------------------
seh1_drosoM                         --------------------------------------------------
seh1_ciona                          --------------------------------------------------
seh1_celegans                       --------------------------------------------------
seh1_dicty                          --------------------------------------------------
seh1_phytoph                        --------------------------------------------------
seh1_phaeodactylum                  --------------------------------------------------
seh1_pichia                         --------------------------------------------------
seh1_debary                                         --------------------------------------------------
seh1_candiA                         --------------------------------------------------
seh1_Scerev                         --------------------------------------------------
seh1_S_kud                          --------------------------------------------------
seh1_S_mik                          --------------------------------------------------
seh1_S_bay                          --------------------------------------------------
seh1_S_cas                          --------------------------------------------------
seh1_candiG                         --------------------------------------------------
seh1_klyvero                        --------------------------------------------------
seh1_Yarrow                         --------------------------------------------------
seh1_pombe                          --------------------------------------------------
seh1_cryptoN                        --------------------------------------------------
seh1_arabidopsis                    --------------------------------------------------
seh1_populus                        --------------------------------------------------
seh1_oryza                          --------------------------------------------------
seh1_physcoP                        --------------------------------------------------
seh1_chlamydomonas                  --------------------------------------------------
seh1_volvox                         --------------------------------------------------
seh1_monosiga                       --------------------------------------------------
seh1_asper                          --------------------------------------------------
seh1_naegleria                      --------------------------------------------------
seh1_tetrahymena                    --------------------------------------------------
seh1_cmerolae                       --------------------------------------------------
seh1_ostreo                         --------------------------------------------------
                                                                                      

seh1_leishmania                     --------------------------------------------------
seh1_trypanosoma_                   --------------------------------------------------
seh1_rattus                         QKVSITFLPRDRGNYAQFWDVECHPAKEPHMKHTLRFQLSGQSITAEKDP
seh1_mus                            --------------------------------------------------
seh1_homo                           --------------------------------------------------
seh1_gallus                         EKVALIFFPRENGDYSQFWDLECHPVEKPSWKHKLRFQLSGTCIKAENTA
seh1_xenop                          --------------------------------------------------
seh1_danio                          --------------------------------------------------
seh1_anopheles                      --------------------------------------------------
seh1_apis                           --------------------------------------------------
seh1_drosoM                         --------------------------------------------------
seh1_ciona                          --------------------------------------------------
seh1_celegans                       --------------------------------------------------
seh1_dicty                          --------------------------------------------------
seh1_phytoph                        --------------------------------------------------
seh1_phaeodactylum                  --------------------------------------------------
seh1_pichia                         --------------------------------------------------
seh1_debary                                         --------------------------------------------------
seh1_candiA                         --------------------------------------------------
seh1_Scerev                         --------------------------------------------------
seh1_S_kud                          --------------------------------------------------
seh1_S_mik                          --------------------------------------------------
seh1_S_bay                          --------------------------------------------------
seh1_S_cas                          --------------------------------------------------
seh1_candiG                         --------------------------------------------------
seh1_klyvero                        --------------------------------------------------
seh1_Yarrow                         --------------------------------------------------
seh1_pombe                          --------------------------------------------------
seh1_cryptoN                        --------------------------------------------------
seh1_arabidopsis                    --------------------------------------------------
seh1_populus                        --------------------------------------------------
seh1_oryza                          --------------------------------------------------
seh1_physcoP                        --------------------------------------------------
seh1_chlamydomonas                  --------------------------------------------------
seh1_volvox                         --------------------------------------------------
seh1_monosiga                       --------------------------------------------------
seh1_asper                          --------------------------------------------------
seh1_naegleria                      --------------------------------------------------
seh1_tetrahymena                    --------------------------------------------------
seh1_cmerolae                       --------------------------------------------------
seh1_ostreo                         --------------------------------------------------
                                                                                      

seh1_leishmania                     --------------------------------------------------
seh1_trypanosoma_                   --------------------------------------------------
seh1_rattus                         EDSRSSRDTLIKVDPAVVSRRRAVSETSSHMPGQPDLSHGGVYAPKDVYV
seh1_mus                            --------------------------------------------------
seh1_homo                           --------------------------------------------------
seh1_gallus                         AVARASADTLIEAGSPVIPKRKVCSEASAELPYKLNEITRGVYAPEDLYT
seh1_xenop                          --------------------------------------------------
seh1_danio                          --------------------------------------------------
seh1_anopheles                      --------------------------------------------------
seh1_apis                           --------------------------------------------------
seh1_drosoM                         --------------------------------------------------
seh1_ciona                          --------------------------------------------------
seh1_celegans                       --------------------------------------------------
seh1_dicty                          --------------------------------------------------
seh1_phytoph                        --------------------------------------------------
seh1_phaeodactylum                  --------------------------------------------------
seh1_pichia                         --------------------------------------------------
seh1_debary                                         --------------------------------------------------
seh1_candiA                         --------------------------------------------------
seh1_Scerev                         --------------------------------------------------
seh1_S_kud                          --------------------------------------------------
seh1_S_mik                          --------------------------------------------------
seh1_S_bay                          --------------------------------------------------
seh1_S_cas                          --------------------------------------------------
seh1_candiG                         --------------------------------------------------
seh1_klyvero                        --------------------------------------------------
seh1_Yarrow                         --------------------------------------------------
seh1_pombe                          --------------------------------------------------
seh1_cryptoN                        --------------------------------------------------
seh1_arabidopsis                    --------------------------------------------------
seh1_populus                        --------------------------------------------------
seh1_oryza                          --------------------------------------------------
seh1_physcoP                        --------------------------------------------------
seh1_chlamydomonas                  --------------------------------------------------
seh1_volvox                         --------------------------------------------------
seh1_monosiga                       --------------------------------------------------
seh1_asper                          --------------------------------------------------
seh1_naegleria                      --------------------------------------------------
seh1_tetrahymena                    --------------------------------------------------
seh1_cmerolae                       --------------------------------------------------
seh1_ostreo                         --------------------------------------------------
                                                                                      

seh1_leishmania                     --------------------------------------------------
seh1_trypanosoma_                   --------------------------------------------------
seh1_rattus                         FLPTKLGESRMLKVNLRNNSFFTHTLKFLSPREPFHIKHSRYSLRARHYI
seh1_mus                            --------------------------------------------------
seh1_homo                           --------------------------------------------------
seh1_gallus                         FLPTRIGESRTLKVNLRNNSPRTHLLKFLSPNEPFYIKHSKYSLRSHHYI
seh1_xenop                          --------------------------------------------------
seh1_danio                          --------------------------------------------------
seh1_anopheles                      --------------------------------------------------
seh1_apis                           --------------------------------------------------
seh1_drosoM                         --------------------------------------------------
seh1_ciona                          --------------------------------------------------
seh1_celegans                       --------------------------------------------------
seh1_dicty                          --------------------------------------------------
seh1_phytoph                        --------------------------------------------------
seh1_phaeodactylum                  --------------------------------------------------
seh1_pichia                         --------------------------------------------------
seh1_debary                                         --------------------------------------------------
seh1_candiA                         --------------------------------------------------
seh1_Scerev                         --------------------------------------------------
seh1_S_kud                          --------------------------------------------------
seh1_S_mik                          --------------------------------------------------
seh1_S_bay                          --------------------------------------------------
seh1_S_cas                          --------------------------------------------------
seh1_candiG                         --------------------------------------------------
seh1_klyvero                        --------------------------------------------------
seh1_Yarrow                         --------------------------------------------------
seh1_pombe                          --------------------------------------------------
seh1_cryptoN                        --------------------------------------------------
seh1_arabidopsis                    --------------------------------------------------
seh1_populus                        --------------------------------------------------
seh1_oryza                          --------------------------------------------------
seh1_physcoP                        --------------------------------------------------
seh1_chlamydomonas                  --------------------------------------------------
seh1_volvox                         --------------------------------------------------
seh1_monosiga                       --------------------------------------------------
seh1_asper                          --------------------------------------------------
seh1_naegleria                      --------------------------------------------------
seh1_tetrahymena                    --------------------------------------------------
seh1_cmerolae                       --------------------------------------------------
seh1_ostreo                         --------------------------------------------------
                                                                                      

seh1_leishmania                     ----------------------------------------
seh1_trypanosoma_                   ----------------------------------------
seh1_rattus                         HIPVHFRPETVGRFEALLVIQTDEGKSIAVRLIGESLGKS
seh1_mus                            ----------------------------------------
seh1_homo                           ----------------------------------------
seh1_gallus                         NVPVQFKPQAEGVFEGLLVVHTTKYGCINIRLCGKAIAKE
seh1_xenop                          ----------------------------------------
seh1_danio                          ----------------------------------------
seh1_anopheles                      ----------------------------------------
seh1_apis                           ----------------------------------------
seh1_drosoM                         ----------------------------------------
seh1_ciona                          ----------------------------------------
seh1_celegans                       ----------------------------------------
seh1_dicty                          ----------------------------------------
seh1_phytoph                        ----------------------------------------
seh1_phaeodactylum                  ----------------------------------------
seh1_pichia                         ----------------------------------------
seh1_debary                                         ----------------------------------------
seh1_candiA                         ----------------------------------------
seh1_Scerev                         ----------------------------------------
seh1_S_kud                          ----------------------------------------
seh1_S_mik                          ----------------------------------------
seh1_S_bay                          ----------------------------------------
seh1_S_cas                          ----------------------------------------
seh1_candiG                         ----------------------------------------
seh1_klyvero                        ----------------------------------------
seh1_Yarrow                         ----------------------------------------
seh1_pombe                          ----------------------------------------
seh1_cryptoN                        ----------------------------------------
seh1_arabidopsis                    ----------------------------------------
seh1_populus                        ----------------------------------------
seh1_oryza                          ----------------------------------------
seh1_physcoP                        ----------------------------------------
seh1_chlamydomonas                  ----------------------------------------
seh1_volvox                         ----------------------------------------
seh1_monosiga                       ----------------------------------------
seh1_asper                          ----------------------------------------
seh1_naegleria                      ----------------------------------------
seh1_tetrahymena                    ----------------------------------------
seh1_cmerolae                       ----------------------------------------
seh1_ostreo                         ----------------------------------------
                                                                            
