# Supplementary material for: Comparative Genomic Evidence for a Complete Nuclear Pore Complex in the Last Eukaryotic Common Ancestor
Source: PLoS One. 2010 Oct 8;5(10):e13241. doi: 10.1371/journal.pone.0013241 (PMC2951903; doi:10.1371/journal.pone.0013241)
Supplement: File S1 — Alignments and phylogenies. (2.39 MB ZIP) [file pone.0013241.s007.zip › Neumann_SI4/Neumann_nup_align/tprnew.aln]

CLUSTAL X (1.83) multiple sequence alignment


tpr_tetraodon_gi|47222189|emb|      --------------------------------------------------
tpr_DANIO                           --------------------------------------------------
tpr_xenopus_gi|58802759|gb|AAW      --------------------------------------------------
tpr_mus                             --------------------------------------------------
tpr_rat                             --------------------------------------------------
tpr_homo                            --------------------------------------------------
gallus_tpr                          --------------------------------------------------
tpr_droso                           --------------------------------------------------
tpr_Anopheles                       --------------------------------------------------
tpr_rice_gi|218191551|gb|EEC73      --------------------------------------------------
tpr_arabidopsis                     --------------------------------------------------
tpr_populus                         --------------------------------------------------
tpr_physco                          --------------------------------------------------
tpr_neurospora_gi|39979244|emb      --------------------------------------------------
tpr_magnaporthe                     --------------------------------------------------
tpr_gibberella                      --------------------------------------------------
tpr_aspergillus_gi|67538658|re      --------------------------------------------------
tpr_cryptococcus_gi|134118642|      --------------------------------------------------
mlp1_S_par                          --------------------------------------------------
tpr_scerevisiae                     --------------------------------------------------
mlp1_S_bay                          --------------------------------------------------
mlp1_S_cas                          --------------------------------------------------
tpr_candiG                          --------------------------------------------------
tpr_kluyver                         --------------------------------------------------
tpr_debary                          MSENHKEVQESTSGDDDQTNPQQHQVQINETEGRVEGDVNGLDQRQNREV
tpr_candiA                          MSEDIPP-KETTQEEN-----------------------NNHEENQNVAE
apis_tpr                            --------------------------------------------------
tpr_ciona                           --------------------------------------------------
tpr_yarrow                          --------------------------------------------------
tpr_ustilago                        --------------------------------------------------
tpr_thalassiosira_106561            --------------------------------------------------
tpr_phaeodactylum|jgi|Phatr2|3      --------------------------------------------------
tpr_phytophthora                    --------------------------------------------------
tpr_monosiga                        --------------------------------------------------
tpr_dictyostelium                   --------------------------------------------------
tpr_naegleria                       --------------------------------------------------
tpr_spombe                          --------------------------------------------------
tpr_volvox                          --------------------------------------------------
ostreo_tpr                          --------------------------------------------------
tpr_celegans                        --------------------------------------------------
                                                                                      

tpr_tetraodon_gi|47222189|emb|      --------------------------------------------------
tpr_DANIO                           --------------------------------------------------
tpr_xenopus_gi|58802759|gb|AAW      --------------------------------------------------
tpr_mus                             --------------------------------------------------
tpr_rat                             --------------------------------------------------
tpr_homo                            --------------------------------------------------
gallus_tpr                          --------------------------------------------------
tpr_droso                           --------------------------------------------------
tpr_Anopheles                       --------------------------------------------------
tpr_rice_gi|218191551|gb|EEC73      --------------------------------------------------
tpr_arabidopsis                     --------------------------------------------------
tpr_populus                         --------------------------------------------------
tpr_physco                          --------------------------------------------------
tpr_neurospora_gi|39979244|emb      --------------------------------------------------
tpr_magnaporthe                     --------------------------------------------------
tpr_gibberella                      --------------------------------------------------
tpr_aspergillus_gi|67538658|re      --------------------------------------------------
tpr_cryptococcus_gi|134118642|      --------------------------------------------------
mlp1_S_par                          --------------------------------------------------
tpr_scerevisiae                     --------------------------------------------------
mlp1_S_bay                          --------------------------------------------------
mlp1_S_cas                          --------------------------------------------------
tpr_candiG                          --------------------------------------------------
tpr_kluyver                         --------------------------------------------------
tpr_debary                          PVETNEESDFGNLGAGGYSEFDTRTMEWEPLDQGNGDTPQVSLTNENQEN
tpr_candiA                          EVATSQQP-------------------------APAPAP-----------
apis_tpr                            --------------------------------------------------
tpr_ciona                           --------------------------------------------------
tpr_yarrow                          --------------------------------------------------
tpr_ustilago                        --------------------------------------------------
tpr_thalassiosira_106561            --------------------------------------------------
tpr_phaeodactylum|jgi|Phatr2|3      --------------------------------------------------
tpr_phytophthora                    --------------------------------------------------
tpr_monosiga                        --------------------------------------------------
tpr_dictyostelium                   --------------------------------------------------
tpr_naegleria                       --------------------------------------------------
tpr_spombe                          --------------------------------------------------
tpr_volvox                          --------------------------------------------------
ostreo_tpr                          ---------MLLSPAAASAALERDGMSTTELYSKYVEAEDALRTEREQKR
tpr_celegans                        --------------------------------------------------
                                                                                      

tpr_tetraodon_gi|47222189|emb|      --------------------------------------------------
tpr_DANIO                           --------------------------------------------------
tpr_xenopus_gi|58802759|gb|AAW      --------------------------------------------------
tpr_mus                             --------------------------------------------------
tpr_rat                             --------------------------------------------------
tpr_homo                            --------------------------------------------------
gallus_tpr                          --------------------------------------------------
tpr_droso                           --------------------------------------------------
tpr_Anopheles                       --------------------------------------------------
tpr_rice_gi|218191551|gb|EEC73      --------------------------------------------------
tpr_arabidopsis                     --------------------------------------------------
tpr_populus                         --------------------------------------------------
tpr_physco                          --------------------------------------------------
tpr_neurospora_gi|39979244|emb      --------------------------------------------------
tpr_magnaporthe                     --------------------------------------------------
tpr_gibberella                      --------------------------------------------------
tpr_aspergillus_gi|67538658|re      --------------------------------------------------
tpr_cryptococcus_gi|134118642|      --------------------------------------------------
mlp1_S_par                          --------------------------------------------------
tpr_scerevisiae                     --------------------------------------------------
mlp1_S_bay                          --------------------------------------------------
mlp1_S_cas                          --------------------------------------------------
tpr_candiG                          --------------------------------------------------
tpr_kluyver                         --------------------------------------------------
tpr_debary                          EMSSGTGLELKQQGSEQENQNQENEQVQDQQQEDQQVQDQQQENQQQQYH
tpr_candiA                          --APAPAPAPAPAPAPAEEEELETEKVEPIE-EDKEELPHQETNVP----
apis_tpr                            --------------------------------------------------
tpr_ciona                           --------------------------------------------------
tpr_yarrow                          --------------------------------------------------
tpr_ustilago                        ------------MVDSNPPPDPQEIQRLSLAAADAAAQQKLSASTSTDIT
tpr_thalassiosira_106561            --------------------------------------------------
tpr_phaeodactylum|jgi|Phatr2|3      --------------------------------------------------
tpr_phytophthora                    --------------------------------------------------
tpr_monosiga                        --------------------------------------------------
tpr_dictyostelium                   --------------------------------------------------
tpr_naegleria                       --------------------------------------------------
tpr_spombe                          --------------------------------------------------
tpr_volvox                          --------------------------------------------------
ostreo_tpr                          VLEENLDAILKDLESQAPYLAERDAEYERALKSHEVLRAQLQDSESARMS
tpr_celegans                        --------------------------------------------------
                                                                                      

tpr_tetraodon_gi|47222189|emb|      --------------------------------------------------
tpr_DANIO                           --------------------------------------------------
tpr_xenopus_gi|58802759|gb|AAW      --------------------------------------------------
tpr_mus                             --------------------------------------------------
tpr_rat                             --------------------------------------------------
tpr_homo                            --------------------------------------------------
gallus_tpr                          --------------------------------------------------
tpr_droso                           --------------------------------------------------
tpr_Anopheles                       --------------------------------------------------
tpr_rice_gi|218191551|gb|EEC73      --------------------------------------------------
tpr_arabidopsis                     --------------------------------------------------
tpr_populus                         --------------------------------------------------
tpr_physco                          --------------------------------------------------
tpr_neurospora_gi|39979244|emb      --------------------------------------------------
tpr_magnaporthe                     --------------------------------------------------
tpr_gibberella                      --------------------------------------------------
tpr_aspergillus_gi|67538658|re      --------------------------------------------------
tpr_cryptococcus_gi|134118642|      --------------------------------------------------
mlp1_S_par                          --------------------------------------------------
tpr_scerevisiae                     --------------------------------------------------
mlp1_S_bay                          --------------------------------------------------
mlp1_S_cas                          --------------------------------------------------
tpr_candiG                          --------------------------------------------------
tpr_kluyver                         --------------------------------------------------
tpr_debary                          DQEGTNLQQEQQSDYQDQDQENEDDINTSTLHPLQPNQSFTTPSKSLPPL
tpr_candiA                          -EVGNDSVQE--------------DPHTSFLQPPSDKQQFATPSKDLPAL
apis_tpr                            --------------------------------------------------
tpr_ciona                           --------------------------------------------------
tpr_yarrow                          --------------------------------------------------
tpr_ustilago                        MQDPTATPTVDVSAAANLPKTTPLQVQLPPHFPEDQLTLALTTLSGAEPR
tpr_thalassiosira_106561            --------------------------------------------------
tpr_phaeodactylum|jgi|Phatr2|3      --------------------------------------------------
tpr_phytophthora                    --------------------------------------------------
tpr_monosiga                        --------------------------------------------------
tpr_dictyostelium                   --------------------------------------------------
tpr_naegleria                       --------------------------------------------------
tpr_spombe                          --------------------------------------------------
tpr_volvox                          --------------------------------------------------
ostreo_tpr                          IESELNAINSDRRQHERMLTGYRAQSADLARQVALLLNEVHELKGCPPVP
tpr_celegans                        --------------------------------------------------
                                                                                      

tpr_tetraodon_gi|47222189|emb|      --------------------------------------------------
tpr_DANIO                           --------------------------------------------------
tpr_xenopus_gi|58802759|gb|AAW      --------------------------------------------------
tpr_mus                             --------------------------------------------------
tpr_rat                             --------------------------------------------------
tpr_homo                            --------------------------------------------------
gallus_tpr                          --------------------------------------------------
tpr_droso                           --------------------------------------------------
tpr_Anopheles                       --------------------------------------------------
tpr_rice_gi|218191551|gb|EEC73      --------------------------------------------------
tpr_arabidopsis                     --------------------------------------------------
tpr_populus                         --------------------------------------------------
tpr_physco                          --------------------------------------------------
tpr_neurospora_gi|39979244|emb      -----------------------------------------------MAA
tpr_magnaporthe                     ------------------------------------------------MA
tpr_gibberella                      -----------------------------------------------MAA
tpr_aspergillus_gi|67538658|re      ----------------------MNPAAELPELGMNQPQLHRDNPGSNMAA
tpr_cryptococcus_gi|134118642|      ------------------------------------MHRLFSSPENHPRL
mlp1_S_par                          ------------------------------------------MTDHGTSM
tpr_scerevisiae                     ------------------------------------------MSDHDTPM
mlp1_S_bay                          ------------------------------------------MSDRNASM
mlp1_S_cas                          --------------------------------------------------
tpr_candiG                          --------------------------------------------------
tpr_kluyver                         --------------------------------------------------
tpr_debary                          KDIELITTPKAFSVAKDADADVPNVSSSPLITAKNTQMDPGQGGDNHPKS
tpr_candiA                          KDIETITTPKTFDVAKDNDIDDDATKGLADIVASSPIKH-----NILAEL
apis_tpr                            --------------------------------------------------
tpr_ciona                           --------------------------------------MDEDLLLQVFSK
tpr_yarrow                          -------------------------------------------MDENMTD
tpr_ustilago                        PLVNIERLQSPDADLVLHLYDIALKALGWKEQVSALREAQEGAQASLTAI
tpr_thalassiosira_106561            --------------------------------------------------
tpr_phaeodactylum|jgi|Phatr2|3      --------------------------------------------------
tpr_phytophthora                    --------------------------------------------------
tpr_monosiga                        --------------------------------------------------
tpr_dictyostelium                   --------------------------------------------------
tpr_naegleria                       ------------------------------------------------MS
tpr_spombe                          ------------------------------------------------MH
tpr_volvox                          ------------------------------------------------MG
ostreo_tpr                          MPVAQVEGGDAQAVITSRLVDFTDIQSLQAKNQEMLFVIRDLSDAQESRT
tpr_celegans                        --------------------------------------------------
                                                                                      

tpr_tetraodon_gi|47222189|emb|      --------------------------------------------------
tpr_DANIO                           ----------MAAVLQQILERSEISKLQKTVLTKLEKYISEQQCEVDDL-
tpr_xenopus_gi|58802759|gb|AAW      --------------------------------------------------
tpr_mus                             ----------MAAVLQQVLERPELNKLPKSTQNKLEKFLAEQQSEIDCL-
tpr_rat                             ----------MAAVLQQVLERPELNKLPKSTQNKLEKFLAEQQSEIDCL-
tpr_homo                            ----------MAAVLQQVLERTELNKLPKSVQNKLEKFLADQQSEIDGL-
gallus_tpr                          ----------MAAVLQQVLERAELAKLSKPVQGKLERFLADQQSEIDGL-
tpr_droso                           -----MDLSGPQ-TLNNILQPDELKLVPEDVQKKLSEYINNFSDEYCKN-
tpr_Anopheles                       -----MEVDQESGVLHSILSPEELGAIPEASIKKIESACEKKFEDFLTA-
tpr_rice_gi|218191551|gb|EEC73      ----------MPLFMSEEELRLLGGDVA-AVAERADAAIRELRQQVDTV-
tpr_arabidopsis                     ----------MPLFMPDEELARLSSDAASVVAERADEYIRKIYAELDSV-
tpr_populus                         ----------MHIFITDDDLARHSNDAS-YVAAKADEFIRGLQSELENV-
tpr_physco                          ----------MPLFMSDSELEREQGNVH-AVVSKADAFIRELQEQLETQ-
tpr_neurospora_gi|39979244|emb      AEVDVGYLSTQVGVPEPDLNTALTAPTPDLV-KTIFQAVIAKIRALEE--
tpr_magnaporthe                     AAVDLGFLSNHLSLPQETLGTVASDPTPELV-AAVLTAVAAKAREYDEL-
tpr_gibberella                      ADVDIGYVAGHLGLDQPIIASLTTEPTVELV-NIILQAVAARAHEFDTL-
tpr_aspergillus_gi|67538658|re      ATIEIPFLSSHYAIAESTLSTLTEAPTVELV-NQLLEAITKKARETDEL-
tpr_cryptococcus_gi|134118642|      SAMSEGQTHQDNPDQPGQSTQLPQQPPPQLA-AAQQGETLPSTAPQTDIT
mlp1_S_par                          KGIQNGATTDERLNAIASFFDCSLEQVKSID-GDVVKHLNDKLLQFNEL-
tpr_scerevisiae                     ESIQNGENSDERLNAIASFFGCSLEQVKSFD-GDVVKHLNDKLLQFNEL-
mlp1_S_bay                          RSTQNDEDTGERLNAIASFFDCSLEQVKSID-RDIVTHLNDKLLQFNEL-
mlp1_S_cas                          MSTAADTLTKEELTLIGSFLSVPVEQLNAIE-TSILSNLKTKVEQFTEL-
tpr_candiG                          -------MATNTESEIATFLNVERSNVESLA-QELKDAILSKAEEFAQL-
tpr_kluyver                         ------MSVEPIASRVADFLQVDQQLIQDIN-NDVLGRIEEKLEDLRKQ-
tpr_debary                          NDNNQGDDDDIERSVVRAFLGVSQQDLNSLS-TDVISKMHKRSIELQEL-
tpr_candiA                          QQHEESLNEDTLR-IISGYLSLDESSIKSIGDANVLHALVSKSAEFQNI-
apis_tpr                            ---------------MEKTEENEHNVLREVLSEEELYITAKAVFETNRK-
tpr_ciona                           EDLSSLSQEQSSKFEKHLKSKQEHAVALEGKIQKLKADYEQKCYDLDKK-
tpr_yarrow                          ATKSPSQPSSVDMTFVANFFDLDEATVQQLP-HGLSHKLASQAQQFELLK
tpr_ustilago                        KATNDRLEQDVQKESTAAVEALRLKDILQAEVVNLQNQIGALQTALDDEK
tpr_thalassiosira_106561            --------------------------------MVILNLISSLFSNNNNN-
tpr_phaeodactylum|jgi|Phatr2|3      ------------------MSSPSDETIAGPPSSPTTEDAGTQARKASAA-
tpr_phytophthora                    ------------------------------------MSAGGDAAALAAS-
tpr_monosiga                        ----------------------------------MDEDFVKQSLGLSDE-
tpr_dictyostelium                   ------MTSVSDSNNQWSCSFLSRDEYNQFIATNPIGIILKAEFKIRQLN
tpr_naegleria                       IVDRSLADEVSKLSFLTAEELEQIGNNPLEIIKKAQEYISKKDDELLECR
tpr_spombe                          DSSWTEADILGVCSFLDIPKTKIDPLLQVDAFTSILIPLISKSKDYESIK
tpr_volvox                          DLERKVADLEQALQAANAQRYQQDEERWASERSQLQDRIGKLEAELQQR-
ostreo_tpr                          SEAREEYERKLQELKDQTARQLEELSSKRTQQENIVQAIVRQRDMYKTLY
tpr_celegans                        -----------------------------MDVDAPLQAPEQPVADADDE-
                                                                                      

tpr_tetraodon_gi|47222189|emb|      --------------------------------------------------
tpr_DANIO                           ----------KAQQEQFRVDSEQQYFDIEKKFAESQAQFVSQTQEHQILK
tpr_xenopus_gi|58802759|gb|AAW      --------------------------------------------------
tpr_mus                             ----------KGRHEKFKVESEQQYFEIEKRLSQSQERLVTETRECQNLR
tpr_rat                             ----------KGRHEKFKVESEQQYFEIEKRLSQSQERLVNETRECQNLR
tpr_homo                            ----------KGRHEKFKVESEQQYFEIEKRLSHSQERLVNETRECQSLR
gallus_tpr                          ----------RARHERFKVDSEQQYFEVEKRLAQSQERLVNETQQCQTLR
tpr_droso                           ----------RAAAN--------RLAEAEQKKEELENKMEDYLVKFTSFE
tpr_Anopheles                       ----------KALCETTKTDLEKSKAEYEKQIELLTLKAEDESAKYHSSQ
tpr_rice_gi|218191551|gb|EEC73      ----------RAEADAAAIAAEQTCALLEQRYDTLSAEADRFRAELAELA
tpr_arabidopsis                     ----------RAKADAASITAEQTCSLLEQKYLSLSQDFSSLESQNAKLQ
tpr_populus                         ----------RAAADAASITAEQTCSLLEQKFLALSTEFSKLESQNAQLQ
tpr_physco                          ----------KARADAVTINAEQTCSLIEQKFLALSAQFSQLENEKDQSF
tpr_neurospora_gi|39979244|emb      ------------DKFQLGIELEGAIRSSESRCEQFKATTDKALKEVD---
tpr_magnaporthe                     ----------YSEKLNVDIALENAVRSSESRCQTFKTTADNALKELETVR
tpr_gibberella                      ----------YAEKLETDISLENAVRSNETRSQTSKATVDKALKDVEEAR
tpr_aspergillus_gi|67538658|re      ----------KSDKLRLEVELENAVRSSETKIKVLKGSVEKGHAEVEETR
tpr_cryptococcus_gi|134118642|      QAVP------LPDDIRQQIEQEQALADAHKRVRELEEQVGKLSTEKEGVV
mlp1_S_par                          ----------KSENLQITVSFDELKTNSLKKIDGLKTEMEKVMRENDKIR
tpr_scerevisiae                     ----------KSENLKVTVSFDELKASSLKKIDGLKTEMENVIRENDKIR
mlp1_S_bay                          ----------KSENIQITVTLDELKTNSAKKINSLKTEMEDVLRQNDEIR
mlp1_S_cas                          ----------QSQSLKNEVSLEELQKTSQGRINDLRTQLEDLIEQNASAS
tpr_candiG                          ----------QSDNLRTNVLLEETKANLSSKYEKLKEELDYVVEDNTKVR
tpr_kluyver                         ----------KSENLRITATLDQLKSQSENKLESFKIHISQLAKALEDGK
tpr_debary                          ----------KSDNEFLKINQEQAISIQNKKSKLLSSKLSKLDKSNTELR
tpr_candiA                          ----------SSENEFLKLKMEQNAQSISKQLQELQQKYSNADNLSTSLQ
apis_tpr                            -------------------NFDQTLNKLQKDLAEEKSNFEECKGKLELAE
tpr_ciona                           ---L------IESGTRLNNEASMLAKSTEQCKSLGGNLVVTNHPQSYIGG
tpr_yarrow                          -----------SEKMMAEVNFEQSTHSLNSKLKTIKSQLAQAKENEDELS
tpr_ustilago                        R--A------NEASKEKITQLAAELAASHEQVASLTAEVETERRAKELVR
tpr_thalassiosira_106561            -------------------PPTHIRSRLTQSNEQYTTLLNQVQSQHSLST
tpr_phaeodactylum|jgi|Phatr2|3      ------------------LTSKVMLEELERQYMQIKGERDDLQQELTAAE
tpr_phytophthora                    -----------------SVNQEQLIHELEGKYLSLKSKLSLVESERHTLA
tpr_monosiga                        -----------------QLQTYLGEDLTRTLLERVADHLKGQADKQAELK
tpr_dictyostelium                   ------------------QTLESIQAKSQVEVTNSQQLFQQLEKDYMDSK
tpr_naegleria                       -----------EEIKTIRLANESLMNKFEQQENSKLEDSQLLKERIEHFK
tpr_spombe                          -----------NDRIVTEVNYEQQLRNSEKKLLQSNERYDLLEDERKLLE
tpr_volvox                          -----------SQVQEELTRVAMELRGKQRALEELQGALSAATEQRNHTS
ostreo_tpr                          TSAMGGGNGDDGELHELESKNSELVAIGAGSGVAMMETNNELVALNKELS
tpr_celegans                        ----------EANWEMEKAEMKRIEFNQNRELTDMRERVEDVSRSNSRML
                                                                                      

tpr_tetraodon_gi|47222189|emb|      --------------------------------------------------
tpr_DANIO                           EEHYKLEDELKCLRENNKEQAAS-YAKLESKQNDLSKAKDELEAEKRELV
tpr_xenopus_gi|58802759|gb|AAW      --------------------------------------------------
tpr_mus                             LELEKLNNQVKVLTEKTKELETA-QDRNLGIQSQFTRAKEELEAEKRDLI
tpr_rat                             LELEKLNNQVKVLTEKNKELETA-QDRNLGIQSQFTRAKEELEAEKRDLI
tpr_homo                            LELEKLNNQLKALTEKNKELEIA-QDRNIAIQSQFTRTKEELEAEKRDLI
gallus_tpr                          EELKKLHEQLKLLNEKNKELEAA-QDRNAAIQSHLSREKEELEAEKRDLV
tpr_droso                           LNVNELRTHLDQMSSERVNLMDT-IAKGEQTISQLRKEKASVVEERDSMM
tpr_Anopheles                       LSVKEMRIELEDVKQELCKAKEK-LSSNEVENDRFRKERNQAMNERDAMD
tpr_rice_gi|218191551|gb|EEC73      AASERRAADLASSQSEIHQLRIQ-AIAKDGEIERLKVEISEVHKSKSQSL
tpr_arabidopsis                     SDFDDRLAELAQSQAQKHQLHLQ-SIEKDGEVERMSTEMSELHKSKRQLM
tpr_populus                         SSLDDRLSELAQAQAQKHQLHLQ-SIGKDGEIERLTMEVSELHKSKRQLI
tpr_physco                          ATLERRSTELAQAQAQIHKLEIE-AIKHNSTTERLSCEVGELSKIKRELL
tpr_neurospora_gi|39979244|emb      -----------ELQNELQTLKSS-GSTSLSEIETLRARIASLETSNRETL
tpr_magnaporthe                     RKLQEEETARQNLENQLQALRSE-STTSTSQAETLRARIASLEASKRDTM
tpr_gibberella                      QQLKNEETKRQSVENELQVFKAK-KSDYDAEIKALNDKIETLQSSNRTNL
tpr_aspergillus_gi|67538658|re      KKLHESETVRSSLESEIAALKSS-STSNDSELSSLKSRITSLEASNRDTL
tpr_cryptococcus_gi|134118642|      GERDGAVAASNQLRTQLSNLQSS-HHKTTSELSVLQTRLDSIEREKKELY
mlp1_S_par                          KERNDTFAKFESIKNEKTKLSNE-LESVKRRVDDLTEEKKEIQSNQQRTL
tpr_scerevisiae                     KERNDTFVKFESVENEKMKLSSE-LEFVKRKLDDLTEEKKETQSNQQRTL
mlp1_S_bay                          KERNDTSSKFESVQREKTHLSNE-LESIKRKLSDLSEEKKEIQSSQQRTL
mlp1_S_cas                          EEKKKIEKELSDEKKESFQLSST-RDNLRAELKEIQEKFDNLQKQNQDTI
tpr_candiG                          AENKTLSEKVWSLETSDNSKLAE-INQLKTSNEGLQNNIDRANERYKELN
tpr_kluyver                         DERLHFEEEKRRLIEGNSQVTKR-IIELEQEIEVERQQKELADASKQDIA
tpr_debary                          QERVTLSNEKEIYIKTIGQLKDE-NSTIMDKLSQIEYQSKKYDSN---YS
tpr_candiA                          ESKDKLEYENKRQTEKIQELEAA-NDRIQRELADLKQSEIVKDEE---LN
apis_tpr                            KCTVELQTSLDQSKGEIQKLQET-VKRLEKENADLRRHRDTVVDERDALQ
tpr_ciona                           NFKRARETAKLESERKCEALEQE-VHEARMKITSLKRITEGWDEERMNLQ
tpr_yarrow                          SEIATLKAEAKSFEEAKESMASA-SERSGAVVESLRSDIALLENEKRRLL
tpr_ustilago                        SEKDRLSAELVGVSAQLTTLKSS-TETGVRQAAEVRGRLDQAEQEKRDIL
tpr_thalassiosira_106561            STVIPLKLEITRLKQELDATTSH-SNYVDSELASRNETISTLKNGHASEV
tpr_phaeodactylum|jgi|Phatr2|3      EKFKTLNESLTSN----QALEVE-NAARQHELRVAQERVKALEEEQTATK
tpr_phytophthora                    ADKKAALEVAERAAKLVAEREEE-TRELKQRLLQLTTEKDALSFTLQTAT
tpr_monosiga                        HVLAEQEATVLNWEHRASDFEKR-VNDAEAKVTAKAQHASDLDTALKSTE
tpr_dictyostelium                   KDVEQLNKQNITIKKDLQSLKLS-IER-ESKSNTLNRFIDELQQEKSNLH
tpr_naegleria                       SENKSYQEQLDHLTKQIKDAEKR-WHEQRMELDQANTQNEDLKIEKSRLT
tpr_spombe                          NELSQIKEYLREKSSSYDTVLHD-CSSLKSVNEALKQAQDQNLKQTAQLQ
tpr_volvox                          QALESLKTVLAAKDDEVSVLAKQ-KADLADLVRQLQMSLSS-NDSKLQLQ
ostreo_tpr                          HDLDKLKRESADRVKELQRQVDE-HREAAATARGEANAANSSADFERKRY
tpr_celegans                        EELTRHAAEIKEHINRQRVLEST-RNELTDKNLELETVVSRLKIEKEERD
                                                                                      

tpr_tetraodon_gi|47222189|emb|      --------------------------------------------------
tpr_DANIO                           RTLERRSQEMEHQSEDLKRLNDRLVEVSAEKMQ----LQLKLEESETSEV
tpr_xenopus_gi|58802759|gb|AAW      --------------------------------------------------
tpr_mus                             RTNERLSQEVEYLTEDVKRLNEKLKESNTTKGE----LQLKLDELQASDV
tpr_rat                             RTNERLSQEVEYLTEDVKRLNEKLKESNTTKGE----LQLKLDELQASDV
tpr_homo                            RTNERLSQELEYLTEDVKRLNEKLKESNTTKGE----LQLKLDELQASDV
gallus_tpr                          RTSERRSQEVEHLNEDVKRLNEKLTEANTEKVK----LQLKLDELQTSDV
tpr_droso                           KVIERQQAELERLKQDLHTYQQQLSSAIAAKCE----AIARVDEIQSKEV
tpr_Anopheles                       SALKRKELEVERLHQDVLELEKKLKSASVAKCE----ALARLDEIVSKEH
tpr_rice_gi|218191551|gb|EEC73      ELIEQRDAEIREKDGIIQNYHDKIVNLADSSAS----KGARIQEVEAKFT
tpr_arabidopsis                     ELLEQKDAEISEKNSTIKSYLDKIVKLTDTSSE----KEARLAEATAELA
tpr_populus                         ELVEQKDLEISEKNATFNGYLDKIVNLTDRAAN----REARISELEAELA
tpr_physco                          EVIEHKRLELEEKNSSIKTYLNKVVELTNDRSS----LEGKLHELEAEVI
tpr_neurospora_gi|39979244|emb      AIVDSKTQANATLAEELQTQHKKILKLNQEVTS----LNQAVQTAQTAAN
tpr_magnaporthe                     AILDTKNAANLELSNELQKQHQKTVALSQELNT----AQQEVQAAKAASN
tpr_gibberella                      SIIESNNKRDQTITEELTKQHQRNVELSREITT----LQQSEQNARGQLS
tpr_aspergillus_gi|67538658|re      ALLESKSAAYDKLAEELSTQHKKTIELRRELST----AEQNLQAANSASA
tpr_cryptococcus_gi|134118642|      EEAERLHQRSNKNIQELYALRSAKTDAAQKIAH----LDVEVSELRMITE
mlp1_S_par                          KILDERLKELEIAKIENNRSDSEYKKLRSTIID----LETKQQDYISSDL
tpr_scerevisiae                     KILDERLKEIELVRVENNRSNSECKKLRSTIMD----LETKQQGYITNDL
mlp1_S_bay                          KILDERLKELEMVKAASNHSDSECKKLRSTILE----LETKQQTYISNDL
mlp1_S_cas                          KLLDRKISQNEVEKELTLKLTNQYRESTAKCHD----LEDEIQSLKYNDS
tpr_candiG                          GSYDEKVTELEHIRDEKKELQTQIKTLNDKILE----LELKCQEYQSSEL
tpr_kluyver                         ESLNEKIEELSSTKAKLNEAQGANKELRQKVVN----TETELQTQQALEL
tpr_debary                          EQIGERDQEILKLNDSLNKLTKTNIEQNQKINE----VIKELNDTRNEKF
tpr_candiA                          KFREGQTHQLLEFEQQINQLSSTNVTQSKKLNE----LTKEINETRNDKF
apis_tpr                            LQVERRDTEIERMHTELSSLGTQLQNAVAAKCQ----ALAETEEIRSRDM
tpr_ciona                           HVIEKRDLEITRLNDEWKTLSDRMSEAISVKNE----LQIKLDELSSSNV
tpr_yarrow                          ESLESRGGDFVSLRADLEAAQAKNGEHRRVIVE----LEAQVQKEHAAVL
tpr_ustilago                        ASLQREREESTRKAEEINTLLSRNRDARQEISR----LATSVQESRSQEN
tpr_thalassiosira_106561            RTLRG------ELDHVKLELAQRQRELSSSRMG----MESTLSELEKIRC
tpr_phaeodactylum|jgi|Phatr2|3      ERTDRAQAESDRLREEIARLAGSNRELSENIAT----FEVQSKLSESQAI
tpr_phytophthora                    SLAERRLSEVEELQSTVREHNRLLVDAQRQEMQ----ALERAAKQEAQVA
tpr_monosiga                        KKLEEKERALNAVEN---QLVSKESELASVKNE----AVAKGERASLDAS
tpr_dictyostelium                   SIIERKEKDLKEETETVSKLTERLNEFIKEKSD----LKSKLITVENENS
tpr_naegleria                       SLLEKKTKEVDDLNSHIESLNQKITEHFKSKKE----LEEKLQETSSSLL
tpr_spombe                          NLLSDKEKEVEKKITIIKDLKDALASSTHQVLE----LQHTQQEKASLQT
tpr_volvox                          LLQTQYDQERKYWESKLKLLEDEINNKNNALLDDRRRSAAEQLAFRQKIA
ostreo_tpr                          ERLNEQYGASQRELHALSEKNSALTQQNAANEAKLRQQGASLDAAQERAS
tpr_celegans                        AAVVNATKLAQTAQVETFALKDEIKKLTNEQAS----LRHSKEALEKEIQ
                                                                                      

tpr_tetraodon_gi|47222189|emb|      --------------------------------------------------
tpr_DANIO                           SIKYKEKRMEQEKDLLQSQVTWLNTE---LKAKSEELLSLSRQRGNEILE
tpr_xenopus_gi|58802759|gb|AAW      --------------------------------------------------
tpr_mus                             AVKYREKRLEQEKELLHNQNSWLNTE---LKTKTDELLALGREKGNEILE
tpr_rat                             TVKYREKRLEQEKELLHNQNSWLNTE---LKTKTDELLALGREKGNEILE
tpr_homo                            SVKYREKRLEQEKELLHSQNTWLNTE---LKTKTDELLALGREKGNEILE
gallus_tpr                          TVKYREKRLEQEKELLQSQNTWLNSE---LKAKTDELLHTAREKGSEILE
tpr_droso                           ALELKENRMESERDMLHKEILLISGD---LNKSNAELQNIRREHTINTMQ
tpr_Anopheles                       SLEFKEKRMDQELSMRDHQIARLTQD---LDQALRELQGIRRDQNIKSLT
tpr_rice_gi|218191551|gb|EEC73      HLQATCNRITQEKDLLEKHNLWLDEE---LKEKVKNLAELRKSNMDEEAR
tpr_arabidopsis                     RSQAMCSRLSQEKELTERHAKWLDEE---LTAKVDSYAELRRRHSDLESE
tpr_populus                         RSQATCTRLLQEKELIERHNAWLNDE---LTAKVDTLMELRRRHADLEED
tpr_physco                          RSRASLTRISQDKELVEQHNAWLNDE---LTAKVSALLEERHESAETEAG
tpr_neurospora_gi|39979244|emb      SAKYREEALKQELEHAKRTNDWLDNE---LKTKNAEAIKFRKEKGARIAE
tpr_magnaporthe                     TAKFREQSVRQELDLSQKQNEWLDKE---LKTKSAEALKYRKEKGQRISE
tpr_gibberella                      SAKYREESLQQQLDLARKNSEWLENE---LKTKSEESLKYRKEKGARIAE
tpr_aspergillus_gi|67538658|re      SAKLREQSLQNELELTKKNNEWFETE---LKTKSAEYLKFRKEKSARIAE
tpr_cryptococcus_gi|134118642|      TAKFNEKRSIQALESARAEIISLSKA---VSEVEERFGKYRAEAQSDQSK
mlp1_S_par                          NSRTELERKTQELTLLQSNNDWLEKE---VSSKNEQYLSYRQKTDKIILE
tpr_scerevisiae                     NSRTELERKTQELTLLQSNNDWLEKE---LRSKNEQYLSYRQKTDKVILD
mlp1_S_bay                          NSKSQLERRTQELNLLQSNKDWLEKE---LSSKNQQYLSYRQKTNTIISE
mlp1_S_cas                          LTETTMNKLSQDLKSISEIKERLETE---LENKDKKMSEYYSNCQAEIQT
tpr_candiG                          NRKSELERNAQEILLLRKNQEWLEQE---LTNKNQHFMFYRKKTDLMVHD
tpr_kluyver                         RSKSEILRMEQEITLLRENNDWLTNQ---LNTKTVQLNEFRESTISELQD
tpr_debary                          TLKLENSKISNELSYIKNQRTWYEEE---LKSVQRRFTDLIKKHESEFLM
tpr_candiA                          SLQLELTKSQNEASYLRDQKDWYDNE---LKSAQARFTELIKKHESEFLG
apis_tpr                            TLEFKEKRLEQERTLLSQQMAGLEEE---LAKRMSELQATRAEASARALL
tpr_ciona                           TEHYHSKRVEQENELLTSENQLINQQ---LTEKNNELLALRKEKGDEIVS
tpr_yarrow                          QARFKEEQLKQETQQLKKSNAWLDEE---LKTKQEEHSSFRRDKAQLVAR
tpr_ustilago                        IAKFKLQGLEQEIKLTKKDAEWAHEQ---LLKLNESSATFRAAKRAELSR
tpr_thalassiosira_106561            KLQEKEYAFAEEREVMQQDLNKEREL---VTLKEQRMLLAEDQRDSLMRE
tpr_phaeodactylum|jgi|Phatr2|3      PLFHEKQRLQTELDSLQAHANWLEQE---LTAKSQDYQKLQRESRDRSIQ
tpr_phytophthora                    PLTHALARAKKETEAAQQHSQWLETQ---LSEKTKTVQELRLDLAKHTHD
tpr_monosiga                        RQKHLAERYQHEAALTSEQLEQLKKD---LASLNEQARNEHKELNARMAE
tpr_dictyostelium                   SNEFQIQRLKQEVNELRKQTTFLEDS---QKQTTNNLFNEIKELKSFNLE
tpr_naegleria                       PLKFTIEKLQQEKESLEKQNQWFNSE---LSSKQEQNTKLKSDYILQLND
tpr_spombe                          NYEFELQKLTQKNSILENNNTWLSRE---LQGVNDKLLSLHQEASLEKSQ
tpr_volvox                          DLEYSNQVADGARKQLETQLRELEGF---LRDARKPPMEISHSYGDLYIH
ostreo_tpr                          NAQTIVTKLESENALLMIEQQRLSDV---VSAAEEIKLKIESSRDSALAL
tpr_celegans                        GIQFERQKYATERSLHAESKTWLMQE---VSERDNKVSSLRLELSNKDIQ
                                                                                      

tpr_tetraodon_gi|47222189|emb|      --------------------------------------------------
tpr_DANIO                           LQCNLN--------------------------NKEDEITRLQDQVTSLKA
tpr_xenopus_gi|58802759|gb|AAW      --------------------------------------------------
tpr_mus                             LKCNLE--------------------------NKKEEVLRLEEQMNGLKT
tpr_rat                             LKCTLE--------------------------NKKEEVLRLEEQMNGLKT
tpr_homo                            LKCNLE--------------------------NKKEEVSRLEEQMNGLKT
gallus_tpr                          LKCNLE--------------------------NKKEEVSRMEEQINSLKQ
tpr_droso                           LQSCLK--------------------------EKTESLKLMQEQYEQAVK
tpr_Anopheles                       VETKLS--------------------------EKNEELKIAHQTNTFLTE
tpr_rice_gi|218191551|gb|EEC73      MSAKVA--------------------------ELERETSESSSSLRRSKE
tpr_arabidopsis                     MSAKLV--------------------------DVEKNYIECSSSLNWHKE
tpr_populus                         VSTKLA--------------------------DAERRFNESSSSSKRSME
tpr_physco                          LKFKLS--------------------------EAERSVKDTTQTLQRTKE
tpr_neurospora_gi|39979244|emb      LQRLNE--------------------------DANSTIESLTRSEQVLRK
tpr_magnaporthe                     LQRLND--------------------------EANSTVDALTKSEQQLRS
tpr_gibberella                      LQRQNE--------------------------DIQSQMDALKRTEQQLRE
tpr_aspergillus_gi|67538658|re      LQRENE--------------------------EAIATTESLRRSENALKS
tpr_cryptococcus_gi|134118642|      FRAENE--------------------------SLLTRLNTLEQSHRSLQR
mlp1_S_par                          IRNELN--------------------------HLRSDFQMEKTNNDVLKQ
tpr_scerevisiae                     IRNELN--------------------------RLRNDFQMERTNNDVLKQ
mlp1_S_bay                          IRNDLN--------------------------RIRNDFQLEKTNNDVLRQ
mlp1_S_cas                          LRKKIS--------------------------TLENNCSIIKSENDALKK
tpr_candiG                          AVTNVE--------------------------KLKSDLKIEKSSKEILSK
tpr_kluyver                         SQLKVS--------------------------NMESELEIARTSNQKLKQ
tpr_debary                          RSNKLS--------------------------SLTTKNEALDRLNKSQAE
tpr_candiA                          TSTKVS--------------------------NLTAKNETLETLNKQHEA
apis_tpr                            TDTRLA--------------------------QRDEELRIANEATAQLRE
tpr_ciona                           LQGRLE--------------------------MNRNENHQLKQIVTNLKT
tpr_yarrow                          LQAEVE--------------------------QTAAERDGLRASLDTARS
tpr_ustilago                        AQAELD--------------------------AARQEAAVARSKVESLQT
tpr_thalassiosira_106561            VESLKV--------------------------LAR---------------
tpr_phaeodactylum|jgi|Phatr2|3      LQLQLD--------------------------QTINEKEAFEARLDELHK
tpr_phytophthora                    LEELKI--------------------------RSTEELTSAKRQLESARL
tpr_monosiga                        LRRQNT--------------------------QAQDDLTSAQSQLDLYRG
tpr_dictyostelium                   LKLKNE--------------------------NQADEILKLNQINQNLKK
tpr_naegleria                       LQIQAT--------------------------KDSETITSLTEKLNSLEQ
tpr_spombe                          LSSQLS--------------------------DAVLEKDALQRKVSSLSQ
tpr_volvox                          SSTHFAPWEASVSLYFNPKAPTGWAFTKDMQLILNRSAVAKLARHARAIR
ostreo_tpr                          SSLREE--------------------------EHKQSLARLTDEVNRLQQ
tpr_celegans                        GANERL--------------------------QYVQQINLLNSQVENLNE
                                                                                      

tpr_tetraodon_gi|47222189|emb|      -------------------------MEEKFKNELDANIKLYNLYKSAAED
tpr_DANIO                           SNETFQKQAEEMIIKMREAKEQQAALEEKFSNELNANIKLSNLYKGAAAD
tpr_xenopus_gi|58802759|gb|AAW      --------------------------------------------------
tpr_mus                             SNEHLQKHVEDLLTKLKEAKEQQASMEEKFHNELNAHIKLSNLYKSAADD
tpr_rat                             SNEHLQKHVEDLLTKLKEAKEQQASMEEKFHNELNAHIKLSNLYKSAADD
tpr_homo                            SNEHLQKHVEDLLTKLKEAKEQQASMEEKFHNELNAHIKLSNLYKSAADD
gallus_tpr                          SNENLQKHVEDLLNKLKEAKEQQASMEERFHNELNAHIKLSNLYKSAADD
tpr_droso                           TIGELTSKIEMQNDTAFKQNQATEEYVGKLKKELDAKEKLFEIFKSTESD
tpr_Anopheles                       QNTELSSKVEELATKNMKLRTEMSTMMEHYRKELDSQNRLCELLQQDKQD
tpr_rice_gi|218191551|gb|EEC73      RVSELEQRVSYMEKELCSTKDAAAANEQRLAAELSTVMKLAELHKESSEE
tpr_arabidopsis                     RLRELETKIGSLQEDLSSCKDAATTTEEQYTAELFTANKLVDLYKESSEE
tpr_populus                         RVKELELKLTSVQEELCSSRDAAAANEERLSAELSTVNKLVELYKESSEE
tpr_physco                          YNLELESKLSQVREELKFLKEDSAVKEEQFAAEVATAAKLLELYKQSSDD
tpr_neurospora_gi|39979244|emb      RLQEAQDKAEETLTKVQQLQEAAARTEEGFKQELESAKRLVELKDQQSET
tpr_magnaporthe                     RLDAAQRKTEEALTKLQQLQESSARSEAAYRQEVETAKRLATVSQEYADQ
tpr_gibberella                      RLDAMQSKADDALVKLQKQEGTHAQTIESYKHELEDQRRLVEMSDQLSKK
tpr_aspergillus_gi|67538658|re      RLDEVEQRYEESLSSIQQLKEEAIQAAESFRIELDSANRLAELQENAAKT
tpr_cryptococcus_gi|134118642|      AYNDQSSRLAEAHASIATLTSTAAANKAAVAVDVLAMEEANRLLERRLDE
mlp1_S_par                          KNNELSKSLQEKLLEIKSLSDSLNSEKQEFSAEISLKQRLVDLLESQLDA
tpr_scerevisiae                     KNNELSKSLQEKLLEIKGLSDSLNSEKQEFSAEMSLKQRLVDLLESQLNA
mlp1_S_bay                          KNNELSKDLQEKLLQIKTLSDSSNSEKRDFSAEITLKQRLIDLLESQLNA
mlp1_S_cas                          ENRIVSSNLHEKSSKVQELTNLYNTEKEESQKELSLKQEMIDVLQTQVQK
tpr_candiG                          KLDETTEQLQNNLIENKDLKDVLAVEKQEFDKELSIKDKLIKLYENQIKS
tpr_kluyver                         SVHSLHEQLEQKLSENKEIKDEYNFSKQELTKEMSLKQRMIDALEKHMES
tpr_debary                          HINGLQNDLEKEISKASSLDSKFEIEKIKLDKELKNKEELLELTQVQSSQ
tpr_candiA                          TIASLKSKLEQQITKASKTETEFELEKSRFLEEIDSKQELIELTKLQAQQ
apis_tpr                            SYTSLQRRCDELAQKLEEQRTHEISMHASYREEIGAQTRLADLYKGMADE
tpr_ciona                           NETTMSDKLNKMLEKSTKADEDHRSMEELHRCELQSQTRLAELYKSSAED
tpr_yarrow                          SNNTVSAKVDELLTRNKQLQDAAALAEENFRREMSAQKRLAELYEKSASD
tpr_ustilago                        AYNEASTKLSQTSDKVADLSARLSSQEDSFRSEVGSQSQLVKLLERRAEH
tpr_thalassiosira_106561            -----------------------EAEEESMGKDAELQRRLAEAVESAVRK
tpr_phaeodactylum|jgi|Phatr2|3      MERRLQDKVEELSHDLLTGKQAMTDLQESTEIEIREERRLVQLQKTHLDR
tpr_phytophthora                    ANKKMENALIKSKEDLKELHASKVHDEEALQNELSAQRRLATLYQESAAD
tpr_monosiga                        TSEGLKTQVQSLQAQLEEAHNERLQSEQHYRTEIINKDKLAGLYKSALDE
tpr_dictyostelium                   QTSELEKKNQQLNEEIKKITTEKVQMTSSFETELNSQKNLASLYQERSEE
tpr_naegleria                       SNKEYQQKYQQKITEIRECKNNHLEEIDRLKEELSNEKRLSDLYKNRHED
tpr_spombe                          QFTESNLRYQNIVAELSEMRKQYEFSQVSFEKEISSQKQISELWMEKCED
tpr_volvox                          PYSLIAAEYQHLTSQHQAARLAAEGEATALRAQLTDVQGQLQLLQNLCDE
ostreo_tpr                          DYIRVRSELDIERERGRQQLAAHAAASSEFAQRSKSVDESSAQLKEQMGE
tpr_celegans                        KLDMLKFTNADLIKRMENTELSKVSEIANLEEEIRCQTELQRVMKSSMEE
                                                                                      

tpr_tetraodon_gi|47222189|emb|      SEAKSEELNRVVEELHKLLKD-----------------------AGEANK
tpr_DANIO                           AEAKSEELSRAVDELHKLLKE-----------------------AGEAHK
tpr_xenopus_gi|58802759|gb|AAW      --------------------------------------------------
tpr_mus                             SEAKSNELTRAVDELHKLLKE-----------------------AGEANK
tpr_rat                             SEAKSNELTRAVDELHKLLKE-----------------------AGEANK
tpr_homo                            SEAKSNELTRAVEELHKLLKE-----------------------AGEANK
gallus_tpr                          SEAKSNELTGAVEELHKLLKE-----------------------AGEANK
tpr_droso                           HLIQREELLQGISEIKRLLEE-----------------------AEEQCA
tpr_Anopheles                       HLEQTKELESAITALRQMLNE-----------------------ATESCG
tpr_rice_gi|218191551|gb|EEC73      WSKKAGELEGVIKALETHLTQ-----------------------VEDEYK
tpr_arabidopsis                     WSRKAGELEGVIKALEARLSQ-----------------------VESSYK
tpr_populus                         WSQKAGELEGVIKALETHLSQ-----------------------VENDYK
tpr_physco                          WSKKSHELEGVIKALETHLNQ-----------------------IEADYK
tpr_neurospora_gi|39979244|emb      HRNRLKEVELRLEQIKDDHAN-----------------------EIRRIR
tpr_magnaporthe                     YKKEMTQLREMLDQAKDHHAE-----------------------ELRRVL
tpr_gibberella                      HQERVRDLEAEKERLRDNYEN-----------------------ELRRVR
tpr_aspergillus_gi|67538658|re      AKNRVQECQLALEKVRDDAAE-----------------------EISRLR
tpr_cryptococcus_gi|134118642|      ARSTVLEREAELENMASAHEE-----------------------REKNWE
mlp1_S_par                          VKEELNSTREANTANVISNDA-KNHI-----------------SENEELL
tpr_scerevisiae                     VKEELNSIRELNTAKVIADDS-KKQT-----------------PENEDLL
mlp1_S_bay                          VKEELNNTRESNYSDVNSDDS-KQLI-----------------SENEKLL
mlp1_S_cas                          LQDDY--TRILNTKQPIVQND-EERN-----------------LEVEELK
tpr_candiG                          LESTLQQKFKTAEANE------ENSS-----------------EVVKSLK
tpr_kluyver                         LKKEMDATKNNMDSSYFTEKERDELI-----------------EELNAVK
tpr_debary                          RNERIEQLESYIEEIKNKLGE-----------------------SINLLE
tpr_candiA                          RATRIEQLESYSEEIKQSMSE-----------------------TITSLE
apis_tpr                            ANAKAEEFSNAVKELQELLEH-----------------------ATEQYG
tpr_ciona                           GERKAEELLSAVEELQSIVKS---EA-----------------ERNDVLQ
tpr_yarrow                          AKARVNELENGGNVKLRAAVE-----------------------EERAKS
tpr_ustilago                        SSQRIAELEQQWEEVLEQCRT-----------------------REQEAW
tpr_thalassiosira_106561            VREHEEERRLRLEERLAVAEE-----------------------AKQKFE
tpr_phaeodactylum|jgi|Phatr2|3      WEHRYNDVVRENESLKKAATEAMETS------------------RSELLQ
tpr_phytophthora                    ASTRVTELQTLCDSLRKSLTD----------------------SEQALAR
tpr_monosiga                        TEGRVDELKRVVEHLRTALAT-----------------------AQKEVE
tpr_dictyostelium                   SSKKVTLLQNRLDALKEADKK-----------------------LRKEHE
tpr_naegleria                       LEDKIKELEKQLSTLKDSKQR-----------------------MDQTFE
tpr_spombe                          CSLRLKELQNSNGELEKLLEA-----------------------AQSSFE
tpr_volvox                          AANKLEALQTASESAAQRHRAQVQHL-----------------NAVIAAA
ostreo_tpr                          AMKRADIAEAKLEMIEATLMKTEEKLRLATRTSGLSEPTTLNASSTGPIT
tpr_celegans                        SKNAADLFKDQLEAQENVLVE-----------------------VRKVLQ
                                                                                      

tpr_tetraodon_gi|47222189|emb|      VLEEKLQEMNCNSDKNVAELKERVQVLEKELDNANEL-------------
tpr_DANIO                           DLEVKMADLESHKNKEIAELKEKISSQEKELDNANDL-------------
tpr_xenopus_gi|58802759|gb|AAW      --QEQHSQLEAAKTQVEKDMGEKISNLERELENANDL-------------
tpr_mus                             TIQDHLLQVEESKDQMEKEMLEKIGKLEKELENANDL-------------
tpr_rat                             TIQDHLLQVEESKDQMEKEMLEKIGKLEKELENANDL-------------
tpr_homo                            AIQDHLLEVEQSKDQMEKEMLEKIGRLEKELENANDL-------------
gallus_tpr                          ATQEHLAEVEESKAVMEKELREKISKLEKELENANDL-------------
tpr_droso                           QLTEQMETMKQKHSAELDEQNKKIQAMEQELASANDL-------------
tpr_Anopheles                       TIETEKKQLELKHAEELAGRDKSIGELQEELKRANEL-------------
tpr_rice_gi|218191551|gb|EEC73      EKLEKETSAKRDLEMEATYLKQKLEKCESDLENTRKS-SELSFTPLVAAD
tpr_arabidopsis                     ERLDKEVSTKQLLEKENGDLKQKLEKCEAEIEKTRKT-DELNLIPFSNFT
tpr_populus                         ERLEKEISARKQLEKEAGDLKDKLERCEADIESSRKT-NELSLLPLNSYT
tpr_physco                          EKLKTEQNAREEASKEAAELKEKLEKITAEADKDIQTKSSGDFLALADKP
tpr_neurospora_gi|39979244|emb      RELEQEKEDHAQTEQRAQELQNEVDRIKASSDLRGRSPG-TGPQTPKGDG
tpr_magnaporthe                     QQLEQARQDCNELEQKMNELQSQVDQLQTSHG-RDTMAG-SAPQTPMPNG
tpr_gibberella                      VELEKERENSSQMEERINQLQAEIDELQVRAEQHVPPPAESTPQTPRANG
tpr_aspergillus_gi|67538658|re      VEIETEHSDKEAAERRVAELELTINQLETEGAAGRRSMS-PARGLNGAPG
tpr_cryptococcus_gi|134118642|      AKVKKEERMRKEVEKKMGELKNIADRLDMAEGRGGYVSA-----------
mlp1_S_par                          KELQQMKEKLAQCESERLRLSSIIDEADEDSGSLTSKS------------
tpr_scerevisiae                     KELQLTKEKLAQCEKECLRLSSITDEADEDNENLSAKS------------
mlp1_S_bay                          KDLQLTKHKLVQCENECLRLSSITEEAGKEDGILTSKS------------
mlp1_S_cas                          QKLIETETQLNKELEERRNITMQTESS-----TLSNQQ------------
tpr_candiG                          EELSLAERKLQDMEEKCVRLESILDHDSNDVSLQTKGRKRTYSNDSNSNS
tpr_kluyver                         YRLDASESNCIKLKETIDELTSNIKLEDSEVGNTTASSEK----------
tpr_debary                          ADLSKKNETILVLEEKLRRTEEVLDKELHKETDLPKLSVSAEMIASTK--
tpr_candiA                          TALSEKNEKLLETQERLKRTEEALDAELHKETDLPKLSDSSAMIAAN---
apis_tpr                            TLETTHNQFQLQHKQDLDEKEQKIEELSNELNHANELLKNIKQEK-----
tpr_ciona                           AKLNEIETQNTEQTIQIERLKKELETANDMITASKRRE------------
tpr_yarrow                          ASLEAKLEAVEKQLQEIHGSSSTSSFANGTPAPSTPLRGGLIP-------
tpr_ustilago                        AETQKEVELRQALEEENRELSNALDRLAEGVGIGQGHRENGDALLNQTLD
tpr_thalassiosira_106561            EDILNKNTPLRRRRRMITEGGEQMISLAITDGDVMGE-------------
tpr_phaeodactylum|jgi|Phatr2|3      TSEALENKYKDLLREQAAEYEEKLKSNRLEAGPVRLALP-----------
tpr_phytophthora                    ETERTKEQVEHLFREQAEASETRIQALEEDLQTAEQKIQELEKKKIFS--
tpr_monosiga                        EARLQNRHELEDLRQTLATVESDKKALKAELVNAQDLISKTQDLTMG---
tpr_dictyostelium                   DAYHKMEEAYDILEADYQKVIKEFDEFKQHTQANAQNQSFNGVGSSSDLS
tpr_naegleria                       TEREEISQELRQSKDKIRQLEEQINKHNRDLEQNAQLR------------
tpr_spombe                          EQLESHKEAEASLKSQINFLEKEVSSLESQLKLANERLRHYDEIEIS---
tpr_volvox                          MSSGDVTVLANAMPVGSPEAMAAAAAARGTATVPAIGGSGAAADALLTPG
ostreo_tpr                          AQREHELLQAALKAGEVADEAKAALESEKTHTAQFKALAQQSDAALKEMT
tpr_celegans                        EHQDEMERENLAHADAIKHRDEELAQTRAELVKVTEMMKSMSDVKLN---
                                                                                      

tpr_tetraodon_gi|47222189|emb|      ------------LSSSKLRGPAGSSSVLTEEQLTNLSPTALTVSK-IKPG
tpr_DANIO                           ------------LSDSRHR---GAASILTEEQVTIMSPTAAAVAKMIKPG
tpr_xenopus_gi|58802759|gb|AAW      ------------LCSTKRKG-----VMLSEEELTAMSPTAAAVAKVVKPG
tpr_mus                             ------------LSATKRKG-----AILSEEELAAMSPTAAAVAKIVKPG
tpr_rat                             ------------LSATKRKG-----AILSEEELAAMSPTAAAVAKIVKPG
tpr_homo                            ------------LSATKRKG-----AILSEEELAAMSPTAAAVAKIVKPG
gallus_tpr                          ------------LSATKRKG-----AVLSEEELAAMSPTAAAVAKVVKPG
tpr_droso                           ------------LKQARESN--------LESAICQLAPSAAVASRLIRSD
tpr_Anopheles                       ------------LAAAHEES--------IEHAVEKIAPSAAATSRMLKTG
tpr_rice_gi|218191551|gb|EEC73      PCDLA----GSPMKEMAFSDPANQNDLMIVPKVPTGVSGTALAASLLRDG
tpr_arabidopsis                     ----------RRVDNSGTSNMIEES-QAVISKVPAGVSGTALAASLLRDG
tpr_populus                         TE--------RWMDPLNNDDLADGN-SMVVSKIPVGVSGTALAASLLRDG
tpr_physco                          -----------YTGQLALEFPGDGA---LIPVVASEVSGTALAAALLRDG
tpr_neurospora_gi|39979244|emb      SF--------------------------AATRAGSPFG--TPLSIRGRAG
tpr_magnaporthe                     ----------------------------SQFRPGSPFG--TPGSIRVKSH
tpr_gibberella                      ----------------------------TFMRPSSPFA--TPGSVRAKGA
tpr_aspergillus_gi|67538658|re      ----------------------------TPVRPSTPLGTFSPRTSRSKGS
tpr_cryptococcus_gi|134118642|      --------------------------------SAAVVG------EMRKDG
mlp1_S_par                          --------------------------------------------------
tpr_scerevisiae                     --------------------------------------------------
mlp1_S_bay                          --------------------------------------------------
mlp1_S_cas                          --------------------------------------------------
tpr_candiG                          S---------------------------------------DELGSFDDSS
tpr_kluyver                         ------------------------------------------------SV
tpr_debary                          -----------------------------------------------ADG
tpr_candiA                          -----------------------------------------------GSG
apis_tpr                            ----------------------------LDQAVEQLAPTAAIASRVLRKG
tpr_ciona                           ---------------------------LSHDELAEMCPTAAMTSKFIKSG
tpr_yarrow                          ----------------------------GGGNGTPFSPSAKIVSELNRGG
tpr_ustilago                        AMSDGDADSDVRSTASTPRRAGLLGTAASFNHSFGISPTAEIANRIRKSG
tpr_thalassiosira_106561            ------------------------------------------------GP
tpr_phaeodactylum|jgi|Phatr2|3      -----------------------------------APPAAVATDYEDDVP
tpr_phytophthora                    ---------------------------LQTASAVAELSSAAGEAHLAAHG
tpr_monosiga                        -------------------------------ATAQVSASAATTAAIMKEG
tpr_dictyostelium                   QMDIP----------------------ILSDTVKERLSDATTLGSRDELR
tpr_naegleria                       ------------------------------------------ASTLVNQG
tpr_spombe                          -----------------------------DMSELKYSNLLNNSMKGFKGQ
tpr_volvox                          QPAVQAG-----------------GVAAVLAGMTPGSVPVTGGDGLVLQG
ostreo_tpr                          KAFDAHKAQSAKELSALKSECAQLKKEAADAASSVESKLALAVKDLESKA
tpr_celegans                        ---------------------------VSEEELSELAPAAAETVRYLRGG
                                                                                      

tpr_tetraodon_gi|47222189|emb|      MKLTELYSAFVESQEQLQLERLENKR------------------------
tpr_DANIO                           MKLTEIYTAYVETQEHLQREKLENKRLHKYLDDIVQEMEAKAPILKRQRE
tpr_xenopus_gi|58802759|gb|AAW      MKLTELYNAYVETQDKLLMEKQENKRITKYLDEIVKEVEAKSPILKRQRE
tpr_mus                             MKLTELYNAYVETQDQLLLEKQENKRINKYLDEIVKEVEAKAPILKRQRE
tpr_rat                             MKLTELYNAYVETQDQLLLEKLENKRINKYLDEIVKEVEAKAPILKRQRE
tpr_homo                            MKLTELYNAYVETQDQLLLEKLENKRINKYLDEIVKEVEAKAPILKRQRE
gallus_tpr                          MKLTELYNAYVETQDQLLLEKLENKRINKYLDEIVQEVEAKAPILKRQRE
tpr_droso                           LSLTELYSMYAKSSEELEMRNCEIEQLKLQLKSIIAEISESAPILEKQNS
tpr_Anopheles                       MSLTEVYTQYVRTMELLQQEQKENGKLKLQLQNILHELEQSAPEISRQQN
tpr_rice_gi|218191551|gb|EEC73      WSLAKIYEKYQEATDALRHERFGRRHAEAVLERVLHEIEEKAELILDERA
tpr_arabidopsis                     WSLAKIYEKYQEAVDAMRHEQLGRKEAEMILQRVLSELEEKAGFIQEERG
tpr_populus                         WSLAKMYAKYQEAVDALRHEQLGRKESEAVLQRVLCELEEKAGVILDERV
tpr_physco                          WSLAKLYSKYQEAVDAWRHERQERRHSQSLLERVLHEIELRAEVIMEERV
tpr_neurospora_gi|39979244|emb      QRATDALEELYNVKGQLAGEKRRCKKLQEELDDAVAMLEAKMPEIDELNA
tpr_magnaporthe                     ISASQAVEELFKVKGELAGEKRRNRELTKEIDDMISTLEAKEPEIRELQD
tpr_gibberella                      ITATQALDQLYQVKGQLATERRRNQQLSEELDNMMSALEAKAPEMQELHA
tpr_aspergillus_gi|67538658|re      LTLTQMYTEYDKMRTMLAAEQKTNQELRSTLDEMVQDLEASKPEIDELRE
tpr_cryptococcus_gi|134118642|      KSYTQLYTDFTIQESRLQAAEGEVERLTNLLDEISQELNEKKPILDEQAA
mlp1_S_par                          ------NSDFILLKKQLIKERRAKEHLQNQIEAFIVELEHKVPIINSFKE
tpr_scerevisiae                     ------SSDFIFLKKQLIKERRTKEHLQNQIETFIVELEHKVPIINSFKE
mlp1_S_bay                          ------NGDFILLKKQLIKEKRAKEHLQNQIESFIVELEHKVPIINSFKE
mlp1_S_cas                          ------QEDLDTIKKELIQERYQKEKLQNQVEIFIVELEKKVPTINSFKQ
tpr_candiG                          ISLSRMQGDIKILKRQLVQEKRQKEKLQNQVESFVIELEHKIPVINSFQE
tpr_kluyver                         SVIPKLYGDLGMLKKQLVIEKRQKDELKMQVEAFVVELEHKIPVLNSFKE
tpr_debary                          ISLSSLYSEYNHLKKQLVLERSQKERLANQLESFVAELESKRPTIANYSD
tpr_candiA                          ISLSTLYSEYNHLKKQLVVERSQKQKMEMQLESFINELDARKPVIANYRE
apis_tpr                            LSLTQIYTQLVDVTNELTSEREENERLKSQMDVILRELEEKAPVLQQQRE
tpr_ciona                           MTLTQIYSQYVEQSDELEVVKEENKRLNEAMDSILEELNAKAPILKRQRE
tpr_yarrow                          ISLVQLYADYQDVCKRLEKERSRNDELQSDFDRLLEEMEQHTPAILAERD
tpr_ustilago                        KSFSQIYMELAKTQEELRRERLETNRLGSVLAQVMDELQERAPQLQAQRE
tpr_thalassiosira_106561            LSLTDIYTRLAETEDDLRAEQHENKKLKILIERIHRDVASKTPIFHQKQM
tpr_phaeodactylum|jgi|Phatr2|3      LNLTDLYTRLEETKATLRRETARADRAELLNERIQKDIAAKAPLLNRQRE
tpr_phytophthora                    LTPKQMYDHIVELEETLQAERSEKDKLQLYMDRIVKEVQEKAPVLMGLRL
tpr_monosiga                        MSLTEMWTELLNTRKALLLERQEVERLEELLNSIVQDVERQAPIFQQQRA
tpr_dictyostelium                   RELLDMIQRYDDLTKIALNEKKEKRYVQDHLSHILREVEKKAPLIHEQNR
tpr_naegleria                       ISPSDIYTKHAATVEVLKEKKEEIKNLQASLETAN---------------
tpr_spombe                          SSVSDLYSERLYYKQKYEQTCQEVERLQRSYNHVMEEANLQHPLVKEQFK
tpr_volvox                          KSVMEVWAMYQDMQEAWHRERAEVRRLGSYMEAIAADLEAKVAFSARQQE
ostreo_tpr                          AQYAKVESEMKSVRAELERAQGETKAAQDRATQAVKDVESEHAKWREATE
tpr_celegans                        QSLSSLVLEHARVRGKLTEVEEDNVNLRNTLEELLETIDQNKPQMISQKM
                                                                                      

tpr_tetraodon_gi|47222189|emb|      ---RMQKSVAALSVQLEQAVKEVHRLQNEADEANKQSSFLERENKRCELQ
tpr_DANIO                           EYERMQKSVSSLSAKLEQAVTEVHRLQKESDESNKRASVLERDNQRFEVQ
tpr_xenopus_gi|58802759|gb|AAW      EYERMQKTVASLSAKLEQAMREIQRMQDETDKANKCSSVLERENQRLELQ
tpr_mus                             EYERAQKAVASLSAKLEQAMKEIQRLQEDTDKANKHSSVLERDNQRMEIQ
tpr_rat                             EYERAQKAVASLSAKLEQAMKEIQRLQEDTDKANKHSSVLERDNQRMEIQ
tpr_homo                            EYERAQKAVASLSVKLEQAMKEIQRLQEDTDKANKQSSVLERDNRRMEIQ
gallus_tpr                          EFERSQKAVASLSAKLEQAMKEIQRLQEDADKANKQTSMLERENQRLEIQ
tpr_droso                           DYQKMKETNSELLREHDELLQNKLCLERELERALSTLNHNQNENKKLKQT
tpr_Anopheles                       ENHNLREANEEITQQLNNLIAKSGEMHSEMAAVREKMRIVEAENKNFRQE
tpr_rice_gi|218191551|gb|EEC73      EHRRMVEAYALMDQKLQQALLEHDNFENTIRNLKSELKRRERDHSIAQKE
tpr_arabidopsis                     EYERVVEAYCLVNQKLQDSVSEQSNMEKFIMELKADLRRRERENTLLQKD
tpr_populus                         EYERMVESYSVINQKLQHSFSEQANLEKTIQELKADLRRHERGYSFAQKE
tpr_physco                          AHNEMVEAYHKMEEKLHQYLEDQNSLDKSCKELKVSLAQY----------
tpr_neurospora_gi|39979244|emb      ESERLKNETIQMSQLLEQSYEERDLAVKTQRKAEAAAATAQAEVKILRGQ
tpr_magnaporthe                     ENDMLKNENMRMSSQMDQSFNERDAAKRAARRAEGASASAQAEVKLLRAQ
tpr_gibberella                      EADQLREEITRMSELSQDSYKERDDAKKAARKAEGALATAQSESKILRTQ
tpr_aspergillus_gi|67538658|re      DHARLENAVVEMSNILDTAGKERDEATKESRKWQGQVEGLAREGDILRQQ
tpr_cryptococcus_gi|134118642|      EHARAIERANALASELASVISTRDALQNEVKSLQAASTHHTSEVSSLQSS
mlp1_S_par                          RTDMLEKELNNAALLLEHTSNEKNAKIKELNAKNEKLANCENDIQTLVKQ
tpr_scerevisiae                     RTDMLENELNNAALLLEHTSNEKNAKVKELNAKNQKLVECENDLQTLTKQ
mlp1_S_bay                          RTDTLENELNNAALLLEHTSNEKNAKIKELKVKNEKLAEYKDEIHILSKQ
mlp1_S_cas                          RTDMLEKELTDATLLLENLRREKNQVTNELDALRQNFKSVKWETKSLTKQ
tpr_candiG                          RTSVLEKELTDTALLLEHATKENELKTNELQSLKKKISDDNSQLEILLRQ
tpr_kluyver                         RSEMLERELNEVTILLESTGKDRDQKSSQLDYLKATVKSYETQIASLSKQ
tpr_debary                          QIKFYENSLQEMIGKVESIRLEKLEGEKEYNKLKSRVSEYNNDLVSMKKL
tpr_candiA                          QIQFYENSMKEMLGKVETIRSEKGEVEKDAKRLRSRVAENENELVSMKRL
apis_tpr                            DYENAMTNINTLTSRLDELIAENHRLEETADEANRIAKHHTKENQRLKTE
tpr_ciona                           DYERALTTINQLTSQTDEAAMEFHQLRQDADDAKRKAGHLTRENQRYNKE
tpr_yarrow                          ECKRLEGELVQLSVQLQEVSESREKLAAGTEKAEVTARDGQREIKLLQQQ
tpr_ustilago                        ETERLTADLDEMVAQVAMVSQERDAVRAEAKRLTLDLESITRENGFMSQQ
tpr_thalassiosira_106561            ELESALDEMHDMKERLDYARREVMDIRADNQDLEVKNQQMERECQALRRE
tpr_phaeodactylum|jgi|Phatr2|3      EYDFALDQIQNYQRRLEQALNEVDNAREDSKETRRDANRLQKLLSERTSE
tpr_phytophthora                    DHERTVASHTQLSERLEHCMQELAKSKSNEQQAWKEKTAFEKKCESLAQS
tpr_monosiga                        DLRAAESARDQLAKTLEEATAAYSRLESTWRADAARASRAESSSRVLQEQ
tpr_dictyostelium                   EYQRLLKSQEKLLNSYQQLQSQKETLSLKVTTISSENNKLKQEINDLQKQ
tpr_naegleria                       --HTVKNQETETERKVGLLTTQNEDLIKQKDEIEQRVKDLERQLEISFSR
tpr_spombe                          RFAHMQREIVAMSEQYQKSLEDCQKAKSRYEQLETLFKDKCTENKHYEQE
tpr_volvox                          EADKMREALDQALATVATLEDKNRRLQTSLSTAQASLERKESEQRAQEQA
ostreo_tpr                          QYEKELAAHTADQAKLVAMEKSQAEVEKSLAAAKDSASKAERELSAARIK
tpr_celegans                        VTDELFDKNNRFEKQLDLAESERRQLLSQRDTAQRDLAYVRAELEKYQRD
                                                                                      

tpr_tetraodon_gi|47222189|emb|      LSDLAQQVRVLLIELEEARGNHVVYEEE---------------LSSADVS
tpr_DANIO                           LADMAQQVRVLLVELEEARGNHVMREDD--------------DVGSADVS
tpr_xenopus_gi|58802759|gb|AAW      IKDLSQQIRVLLMELEEARGNFVQRDD----------------VSSANIS
tpr_mus                             IKDLSQQIRVLLMELEEARGNHVIRDEE---------------VSSADIS
tpr_rat                             IKDLSQQIRVLLMELEEARGNHVIRDEE---------------VSSADIS
tpr_homo                            VKDLSQQIRVLLMELEEARGNHVIRDEE---------------VSSADIS
gallus_tpr                          VKDLSQQIRVLLMELEEARGNHVIRDEE---------------VSSADIS
tpr_droso                           HTDLSRQVCMLLDELNCIRAG--VKHVR--------------IQPTRQLP
tpr_Anopheles                       RADLSRQICHLLNEIEKMQNG--VITQD--------------IELAGTGS
tpr_rice_gi|218191551|gb|EEC73      IDDLQKQIAVLLKECQDIQLRCGSILPNVGD-----G--ALSTSTSTGVP
tpr_arabidopsis                     ISDLQKQVTILLKECRDVQLRCGAARDDDED-----DYPLLSDVEMEMES
tpr_populus                         IVDLQKQVTVLLKECRDIQLRCGSSGHDQVD-----NSKAIAPVGMGVES
tpr_physco                          -----------------IMLAMNT--------------------------
tpr_neurospora_gi|39979244|emb      LRDLSTQVHVLCFNIHAQEKGLDKLTEEEAAKFERLKRGEVSENALDDMS
tpr_magnaporthe                     MRDLSTQIQVLIFNMHAREKGLDQLTDEEVEHFSRLQRGEVSENSLNDMS
tpr_gibberella                      LRDLGTQINMLLFQIHAMEKGMDQLTEEETYRLQQLQKGEISEEAISDMS
tpr_aspergillus_gi|67538658|re      LRDLSSQIKVLVLEVTLLKEGEANYDREE---LEKVARREIED-SSADLT
tpr_cryptococcus_gi|134118642|      VDDLSRQVKTLLRQIAIKDDP---------------SLASVPMDGDAEVG
mlp1_S_par                          RLDLCRQIQYLLVTNSVSNDSKGPLRKEEINFIQNILQKDDSTAAES---
tpr_scerevisiae                     RLDLCRQIQYLLITNSVSNDSKGPLRKEEIQFIQNIMQEDDSTITES---
mlp1_S_bay                          RLDLCRQIQYLLVTNSVSNDSKGPLRKEEIKFIQNILQNDDSATTES---
mlp1_S_cas                          RNDLAHQLQYILIHTSVQNDSNGPLSAEEVRFIQDILDNE-SNEESS---
tpr_candiG                          RTDLAHQLQYLLINISIINDNDHLLNEDEIKFIKNLVSNDNMASTN----
tpr_kluyver                         RVDLAHQIQYLLVNESIKSEDGGPLSAEELQFVKNLTNSQEITKTS----
tpr_debary                          CRDLGKQLCYYLIHSKIRDSKEDPLTLTERKAIENILERSGNNDGVKET-
tpr_candiA                          LKDLGRQLCFYLIHSKIRDNSENPLTAAEKKSIEKILSQTGNFDEENET-
apis_tpr                            LSDLARQVCFLLKEVQENRSG-----------------------------
tpr_ciona                           TADLSKQVRYLLKEVEELRGRRVNMSPQKIG--DKSLLVVNEDGSCNDVS
tpr_yarrow                          LGDASRQIQHLLVQQKMREGNSGPLTVAEREALN------GMLSGELDVS
tpr_ustilago                        LADLGRQVRELTKSIILRDDPSAAERLEDDGSFLAELDAIAPLPDTLPES
tpr_thalassiosira_106561            NVDLATQVQRLLQRGSGGGNAAG---------------------------
tpr_phaeodactylum|jgi|Phatr2|3      SKELAKQVQALLVTRAGGQVGEEIPTSIVEIQ-----------NQNQRLL
tpr_phytophthora                    VDDLSRQVQHLLFRSQDQHEQLGNVGAGDVGSENLVVFRDVEELQMRNQQ
tpr_monosiga                        VQHLNKQVQLLLRENAQLQGGLGASDSTD--------------------M
tpr_dictyostelium                   IRCLLQEALEKKQLQSQSQLNKSQFNGQQSTLFG-----NSVLNNSTSTS
tpr_naegleria                       VETLNIQLKKVQDNTIPSSSD-----------------------------
tpr_spombe                          TKDLARQVQVLLHELDLCENGIVLGVDSRKK-----INSYVEKSLTEDET
tpr_volvox                          IRDLSQQVKALVEEVQRLNGKPVARSSSIGGG----GAADGNGLSADQLL
ostreo_tpr                          ELAEKKQLDDAKRAAEAKISELTEQNTLLHKMIEKSKIEATDEQSSDEGE
tpr_celegans                        YEFVSKRNAELLYAVERQSRMQ----------------------------
                                                                                      

tpr_tetraodon_gi|47222189|emb|      NASEVISQHLVTFRSVEELQKQNQRLLVALRELSDAQEKEESEISRNKVG
tpr_DANIO                           STSEVISQHLVTFRSVEELQQQNQRLLVALRDLSEEKEKDELEGDTMKRS
tpr_xenopus_gi|58802759|gb|AAW      SSSEVITQHLVTYRNIEELQQQNQRLLVALRELGEAKEREEQESTSSRVS
tpr_mus                             SSSEVISQHLVSYRNIEELQQQNQRLLFALRELGETREREEQETTSSKIA
tpr_rat                             SSSEVISQHLVSYRNIEELQQQNQRLLFALRELGETREREEQETTSSKIA
tpr_homo                            SSSEVISQHLVSYRNIEELQQQNQRLLVALRELGETREREEQETTSSKIT
gallus_tpr                          SSSEVISQHLVSYRNIEELQQQNQRLLVALRELGEAREKEEQETTSSKIS
tpr_droso                           TSESLISDNLVTFSSIEELVDRNTYLLNMSRELTELLEASEKNQDKMLLE
tpr_Anopheles                       PGE-LISKKLVTFSNIQELQDNNVKLLLVVRDFSAKLEEMEKVHNSMSAA
tpr_rice_gi|218191551|gb|EEC73      EVENNIHEH-MTFNDINGLVQQNVQLRNQVHLLSADLDKRDMELRESFQI
tpr_arabidopsis                     EADKIISEHLLKFKDINGLVEQNVKLRNLVRSLSEQIESRETELKETFEV
tpr_populus                         DPENAILER-LTFKDINGLVEQNVQLRSLVRNLSDQIEDRETVFKEKIEM
tpr_physco                          --------------------------------------------------
tpr_neurospora_gi|39979244|emb      DTHQYITEKFVAFTNIYELQEKNQELLRVVRDLADKMENEEAMAEKQQAA
tpr_magnaporthe                     DTHMLITEKFVAFKDIAELQEKNEELLRVTRDLAYKFENEEALAAQRNAA
tpr_gibberella                      DTHQFITQKLVVFKDIQSLQSKNEELLRITRELADQLESEEALAEKHQAK
tpr_aspergillus_gi|67538658|re      PTGRFISQNLTTFKDLHELQEQNVTLRRMLRELGDKMEGAEARERDVTRQ
tpr_cryptococcus_gi|134118642|      PTGDIITDHLVEFRSIRSLQEQNQRLLKITRSLMKKLDEREIARAEGEEE
mlp1_S_par                          DSQGIVTERLVEFKNIIQLQEKNTELLKVVRNLAEKLESKENKSKQSLQK
tpr_scerevisiae                     DSQKVVTERLVEFKNIIQLQEKNAELLKVVRNLADKLESKEKKSKQSLQK
mlp1_S_bay                          DSQKIVTERLVEFRDIIQLQEKNSELLRVTRNLADKLESNENKSKNYLKN
mlp1_S_cas                          DSQQVISERLVTFQNIVELQQKNIDLLKSVRELARKLELQEEHQQSTSQV
tpr_candiG                          DSQKVISEHLIKFKDIQQLQEKNMELVKTVRTLAQQLEENEEKKKSTSNN
tpr_kluyver                         DTQGIITDRLVEFRSVVELQQKNSELLSTIRNLADELERREAENKSQIQV
tpr_debary                          DTDQLISDRLVGFTNIIELQQKNEGLLTVVRQLGKKLENKDDEFNGGLES
tpr_candiA                          DSDKLISERLLEFKNIIELQQRNEELLVAIRQLSKKLEAREEENNN-LES
apis_tpr                            -----TTIQTNEFSNSMDMDN------LASSEIIKQLEDMQAAQDRQAKM
tpr_ciona                           SSSELISQTLVTFKDIGELQEQNKKLLKVIRELSDKQEEAEVEGIDVRSR
tpr_yarrow                          DTDKVISERLVVFADIIGMQKQNERLLKISRELGQKLEAKESETRDKMAN
tpr_ustilago                        DTQAVITTELVTFRSLTELCSQNARLLQVTRQLGAKMEEEERNYKARLAD
tpr_thalassiosira_106561            ----FGGDDVVTFDSVQTLQQQNQNLLRDHHTMTDKIQTLENHITNNPEK
tpr_phaeodactylum|jgi|Phatr2|3      AEHRRLTETVRELESKLESDTLKAKLDAVEAELADLREDRQRQETAVERI
tpr_phytophthora                    LLVVIRELTEMNKSKTSDKSSDSVSDVESTNTSAHLIITGESDEELDQIG
tpr_monosiga                        DAAAHESRAMELFSSIEELQTQNSTLKKRVLELETQREQEHQQVEEQTRQ
tpr_dictyostelium                   SDDSIIPDSLITFTNIEELQLRNQDLLRQIRILSQDIQSHNENDKKLEMA
tpr_naegleria                       NVSHENAQEVLGLQETISFIRREKEMLRSKLAISEQ--------------
tpr_spombe                          DTDQIISSRLVVFRNIRELQQQNQNLLSAVHELADRMEKDEKPDLDGAEI
tpr_volvox                          NAGDVISHRLVTFRTLDELVEQNRRLLALVRQLGGESERSRAEVAEDVAQ
ostreo_tpr                          VLRYLRQERDAALLQVSTLTVERNKWQRDAEVALQEAESAKARVKASEAN
tpr_celegans                        DPNWSEQADEQLFQNIVQLQRRNVELESDIENAKASAAQAAINAQSEEMA
                                                                                      

tpr_tetraodon_gi|47222189|emb|      ELEQ-------SLLKAQAELESLREQRVQHVKMTEAIVKQRDTYRCLLAQ
tpr_DANIO                           EVEK-------YLEELQRELEQLKEKRTQDLQKVDTVARQRDMFRMLLTQ
tpr_xenopus_gi|58802759|gb|AAW      ELEK-------ELENALSELQQLREARSHQMTLVESIVRQRDMYRILLSQ
tpr_mus                             ELQH-------KLENSLAELEQLRESRQHQMQLVDSIVRQRDMYRILLSQ
tpr_rat                             ELQN-------KLENSLTELEQLRESRQHQMQLVDSIVRQRDMYRILLSQ
tpr_homo                            ELQL-------KLESALTELEQLRKSRQHQMQLVDSIVRQRDMYRILLSQ
gallus_tpr                          ELQS-------QLDEALNELEKLRESRHHQLQLVESIVRQRDMFRILLAQ
tpr_droso                           QSKN-------HIRKLDARFAELEDLLTQKNNTVTTLLSKCDRYKKLYFA
tpr_Anopheles                       TYEA-------KLEACNKRINELKDTVEKHRSLLEQCSQQRDRYKKMYHD
tpr_rice_gi|218191551|gb|EEC73      ELKK-------ITDDAASRVEKVMKKSEEQAIMIESLHRSVAMYRKLCEE
tpr_arabidopsis                     DLKN-------KTDEASAKVATVLKRAEEQGQMIESLHTSVAMYKRLYEE
tpr_populus                         ELKK-------HTDEAASKVAAVLQRAEEQGHMIESLHTSVAMYKRLYEE
tpr_physco                          --------------------------------------------------
tpr_neurospora_gi|39979244|emb      QDHE-------EVQQLRLVVTTLQDEVKSITVRMKSYMTERDMFRRMLQQ
tpr_magnaporthe                     QDQQ-------EIEKLRDLVTKLQEESQALTTRMKSYMTERDMFRRMLQQ
tpr_gibberella                      QDHD-------MVEKLQQELVHMTDETRSIKKTMDSYKTERDMFRRLLQQ
tpr_aspergillus_gi|67538658|re      QEQE-------ELKELRIRVQTYRDEIANLIAQTKSYVKERDTFRSMLTR
tpr_cryptococcus_gi|134118642|      DEVTG-----RTLDEATEMIKKLHKDLLDAQKRVGDVTRERDLFSKLLSK
mlp1_S_par                          IES-------ETVNEAKEAILTLKSEKVELESRIEDLEKELEKSKTSVPN
tpr_scerevisiae                     IES-------ETVNEAKEAIITLKSEKMDLESRIEELQKELEELKTSVPN
mlp1_S_bay                          IEN-------ETINEAKEAILTLQSQKVQLESKIHELEKEREKFKNWTMD
mlp1_S_cas                          VEQ-------QAIDEAKEAIISLQSYNTKLEDKIKTLNDELDCYKS-LPK
tpr_candiG                          TVDEDN----EIFAEAKEAILTLEKVNENLEKNLQIVTKERDAFKLLVSE
tpr_kluyver                         LED-------ETVREAKETILTLHDHAQNLENQLVILSKERDAYKALSVN
tpr_debary                          AAI----------DEAKDAILTLENELDSVHVKLDAVSKERDVLKSMVDS
tpr_candiA                          VAI----------EEAKDAILTLESELDSLNIKLDAVTKERDALRSIN--
apis_tpr                            LEEE------------RKEIDVIKTVKDEVSIMQDDVNREKELQRQLEEN
tpr_ciona                           ELQE-------ELEVVKDELMHLKEDRTRQSLLVEGIVRQRDMYRVLLAQ
tpr_yarrow                          VESA-------AIQEAHDALESVVGDMERLQSRFEAVSRERDMFRRIAGD
tpr_ustilago                        DQDD-------AVNEARELIVRLEDEVRQERFKVEEVSKERDLFRQLCAT
tpr_thalassiosira_106561            IELD----------QLKEEVVTLREEREKQSKLVAGIVHQRDLYRALVAK
tpr_phaeodactylum|jgi|Phatr2|3      VQQRDL----YRAILSKQDANVLGSESEQLS-AMEIAKQQSERYKALDQK
tpr_phytophthora                    ASNIIK----KRLSMARKEIQELRIEREQEREMITAIVKQRDMYRVLLAQ
tpr_monosiga                        AMEA-------DLQAVAEQLSALKAQRQNQERLFQAVVKQRDMFKALYSQ
tpr_dictyostelium                   LKELD------HLKTARERQAEMIQSLVKQRDHYKNVSSPNSQPINQVGN
tpr_naegleria                       --------------ELKNTKQKLEHAYKELANAQAELSTEREKAQNHTKE
tpr_spombe                          QEET--------LIKANETIDQLTKMLEEVSDQLRYSLKERDFFRSLVQE
tpr_volvox                          QFASREQSYKTAIAELNSLVQELSEAANRSTTRINELTTRAAELEAALST
ostreo_tpr                          AMGEEK---HKSLMQKVDQLNAIEQANAALRAEIEVAKADIAVAKQRESE
tpr_celegans                        QLRA-------DLAVTKKSEAELKTKVEQTKAAFDSLKERTEHFKELVRD
                                                                                      

tpr_tetraodon_gi|47222189|emb|      AAAVSLPPQGIP--SEEFSLTSTPRRSPAAVSTPGTPGVALVS-------
tpr_DANIO                           TTGVTFP-QGAG--AEELMLTSTPRRSPAVTPTTGTP-TALVA-------
tpr_xenopus_gi|58802759|gb|AAW      TTGVVLPAQDET---ALTSTPRKSPGV----SLDGSTSTPAAV-------
tpr_mus                             TTGMAIPLQAS--SLDDISLLSTPKRS----STSQTVSTPAPE-------
tpr_rat                             TTGMAIPLQAS--SLDDISLVSTPKRS----STSQTVSTPAPE-------
tpr_homo                            TTGVAIPLHAS--SLDDVSLASTPKRP----STSQTVSTPAPV-------
gallus_tpr                          TTGAIIPLQASGMLPEEISLTSTPKRS----SIPQAMSTPAPV-------
tpr_droso                           AQKKLG--QNTVDLDDSNLEPNDSALDTSEQPAANFEKS-----------
tpr_Anopheles                       AMRSYNPAFSTASMNGGNMQSDSMMDGLDEVPLANSSTANDTSVGNSSN-
tpr_rice_gi|218191551|gb|EEC73      QQKSRSNVEHIP--KNLEDDGRKDLMV-----------------------
tpr_arabidopsis                     EQKLHSSDSRSSDLSPVP--GRKNFLH-----------------------
tpr_populus                         EHKLRSSYSRSSDAAPVEEDGRRNRLL-----------------------
tpr_physco                          --------------------------------------------------
tpr_neurospora_gi|39979244|emb      RANPAEIRAALGEDVSQRE--VLTSIE-----------------------
tpr_magnaporthe                     KATAGEIQSVLGNSVDGRE--VLASIE-----------------------
tpr_gibberella                      RGVNGDEASMMRNSIAGGERLPLASIE-----------------------
tpr_aspergillus_gi|67538658|re      RRQTVGGDAVFSQSLPLGA---APPAS-----------------------
tpr_cryptococcus_gi|134118642|      --------------------------------------------------
mlp1_S_par                          QDAS----------------YINSTIR-----------------------
tpr_scerevisiae                     EDAS----------------YSNVTIK-----------------------
mlp1_S_bay                          QETS----------------PNNSVIQ-----------------------
mlp1_S_cas                          PDTK----------------VETEHLR-----------------------
tpr_candiG                          DRERNF--------------KSSNSVH-----------------------
tpr_kluyver                         ASSG------------------TNTPK-----------------------
tpr_debary                          TTKNG----------------SRGELK-----------------------
tpr_candiA                          VKNPT----------------SSKDSD-----------------------
apis_tpr                            E-------------------------------------------------
tpr_ciona                           NPQSGLPPSVLASPSLLVDQSMMNATSISTPATPGKPTTP----------
tpr_yarrow                          KENGGVGANN----------------------------------------
tpr_ustilago                        GGRSADNEK-----------LEETSSN-----------------------
tpr_thalassiosira_106561            NDAPLIESGAGEHQLAIADARAEQLPMIEAKNRE----------------
tpr_phaeodactylum|jgi|Phatr2|3      SKTLAS--------------------------------------------
tpr_phytophthora                    SDTKFLDGSAPAGAQESAAPVERPRNR-----------------------
tpr_monosiga                        VCAANGHDPHSAIDVVMQTGATAPSDSTGSDATSTTPTKADANAAAG---
tpr_dictyostelium                   NNNNNSSSGGMMTLSDLSSSTNGMLNDSSMNGSINKNNNNNNSMNDSFNN
tpr_naegleria                       QDRTG---------------------------------------------
tpr_spombe                          NEKLLDMAPATPNSKLNTN-------------------------------
tpr_volvox                          AKSTARGGGTPASPGGTPAPPADAAGS-----------------------
ostreo_tpr                          LISKSEIIVKELAQAKAAVAGHDTELET----------------------
tpr_celegans                        SVTAAEARTARLR-------------------------------------
                                                                                      

tpr_tetraodon_gi|47222189|emb|      -----------------------------MAREQTEALEAKAALQQLQEV
tpr_DANIO                           -----------------------------TAIESTESVEAKAALKQLQEV
tpr_xenopus_gi|58802759|gb|AAW      -----------------------------VVSDSTEAAEARAALKQLQEV
tpr_mus                             -----------------------------PVIDSTEAIEAKAALKQLQEI
tpr_rat                             -----------------------------PIIESTETIEAKAALKQLQEI
tpr_homo                            -----------------------------PVIESTEAIEAKAALKQLQEI
gallus_tpr                          -----------------------------SMSESVETAEAKAALKQLQEV
tpr_droso                           -----------------------RKLEKRVRQLEQQLEGEVKKYASLKEN
tpr_Anopheles                       -----------------QLAAIVAEKERKVAALEANLQELQKELGGVKKE
tpr_rice_gi|218191551|gb|EEC73      ------------------------------------------LFEGSQEV
tpr_arabidopsis                     ------------------------------------------LLEDSEEA
tpr_populus                         ------------------------------------------LLEDSQEA
tpr_physco                          --------------------------------------------------
tpr_neurospora_gi|39979244|emb      -------------------------------QNSTEDADLAAAYRELQAQ
tpr_magnaporthe                     -------------------------------QNSADDQDLNAALRELQSN
tpr_gibberella                      -------------------------------ATEQTEA-LNEAIRKLQSE
tpr_aspergillus_gi|67538658|re      -------------------------------ENSTGVPDYAELLRKVQAH
tpr_cryptococcus_gi|134118642|      --------------------------------------------------
mlp1_S_par                          -------------------------------QLTKTKRDLESQVQDLQTH
tpr_scerevisiae                     -------------------------------QLTETKRDLESQVQDLQTR
mlp1_S_bay                          -------------------------------QLTETKRELESQTQDLQAR
mlp1_S_cas                          -------------------------------LNEENT----DLIKELETR
tpr_candiG                          -------------------------------KYHELKSYNETVVKDLENR
tpr_kluyver                         -------------------------------AITYPSPDNDDKVKDLETR
tpr_debary                          -------------------------------FLTDANSDLKSKLNETEKV
tpr_candiA                          -------------------------------YLSQANADLRKRLGDSERI
apis_tpr                            -----------------------------------------TKLKQVTDE
tpr_ciona                           -------------------------------HETGSPQTTKKALLQLQDE
tpr_yarrow                          --------------------------------NAVTVTSSSASDGSLEAE
tpr_ustilago                        ------------------------------AIVPMKSGLPLAEYEALRSR
tpr_thalassiosira_106561            -----------------------------LVEEVAKLRADVSCSKHEMEA
tpr_phaeodactylum|jgi|Phatr2|3      --------------------------------DLAAARGEIDRMGRERES
tpr_phytophthora                    --------------------------------RGSLDNIENRKLRDVQAE
tpr_monosiga                        -----------------------ALPASVVMAAAGSNQADAEALRDLQKS
tpr_dictyostelium                   SIKNNNNNNNNNNNNSLLSSSTLIQQQQSNEILTQELEKIKQSYQLLQKD
tpr_naegleria                       --------------------------------------------------
tpr_spombe                          ------------------------------LIEQTSYQRSLIRLEQLTNE
tpr_volvox                          ------------------------------GNDGAAAAVAAAELAQIREE
ostreo_tpr                          -------------------------------VRKEASRWEQRASQLVTKY
tpr_celegans                        -----------------------------AEEAIAAKVVADATIERLRTQ
                                                                                      

tpr_tetraodon_gi|47222189|emb|      FSAYKKERVENDKAMMEQNEKLQKQLSDLHFQNAKMSTQLEFVSKRYEML
tpr_DANIO                           FVAYKKEKIESEKAQIEQNEKLQDQVTELRSENMKISTQLEFTSKRYEML
tpr_xenopus_gi|58802759|gb|AAW      FENYRKEKAENDRMLNEQHDKLQEQVTELRSQNTKISTQLEFASKRYEML
tpr_mus                             FENYKKEKIDSEKLQNEQLEKLQEQVTDLRSQNTKISTQLDFASKRYEML
tpr_rat                             FENYKKEKMDSEKLQNEQLEKLQEQVTDLRSQNTKISTQLDFASKRYEML
tpr_homo                            FENYKKEKAENEKIQNEQLEKLQEQVTDLRSQNTKISTQLDFASKRYEML
gallus_tpr                          FENYKKEKAENDKLLNEQNEKLQEQVTELRSQNAKISTQLEFASKRYEML
tpr_droso                           YDYYTSEKRKNDALAQEQFDSMRKEVRGLTSSNCKLMNTTEFQKEQIELL
tpr_Anopheles                       YEAYRREKLANDKAVNEQFDKFRTEIRELTANNVKLMGTNEFNAEQNRMI
tpr_rice_gi|218191551|gb|EEC73      SRKAYEQVSERAKSLDEELTKLRTELLSLRSERDKAVLEAEFARERLNGF
tpr_arabidopsis                     TKRAQEKAFERIRILEEDFAKARSEVIAIRSERDKLAMEANFAREKLEGI
tpr_populus                         TKKAQEKAAERLRSLEEDLAKSKSDIILLRSERDKMALDAKFARERLDSY
tpr_physco                          --------------------------------------------------
tpr_neurospora_gi|39979244|emb      YDSYRNDQTTERKSLKEQIDKLSSEKGSLQAEIAKVSSQLTLATERYSML
tpr_magnaporthe                     FDAYRNEQSIDLQTVREQAKQLADDKSALQAEVARVTSQLSLLTERYETL
tpr_gibberella                      YDNYRDAQDGVRKDLRDQIDSLSAERNALQTDKVKLQAESRLESERREML
tpr_aspergillus_gi|67538658|re      FDSFREETATDHAALKQQVNELSRKNSELMSEASRSNSQLVAATQRAELL
tpr_cryptococcus_gi|134118642|      --------------------------------------------------
mlp1_S_par                          VSQVTRESTENMSLLNKEIQDLYDSKSEISIELGKEKSSRILAEERFKLL
tpr_scerevisiae                     ISQITRESTENMSLLNKEIQDLYDSKSDISIKLGKEKSSRILAEERFKLL
mlp1_S_bay                          ISQVTRESTENMSLLNKELQDLYDSKSSLSIELGREKSSRILAEERFKLL
mlp1_S_cas                          LATSREESNKTFASLNNEIDDIRRNHSQTVKECQNERASRELAEQRLKLI
tpr_candiG                          LTQLTNDSNAHSKALTEELNLLHKEISQLNVQIEKYRSAKSLAEERLKIT
tpr_kluyver                         LTAVIQEAENNAKEWSSENSNLRKKLYEISLNFESEKTSRTLAEDRLNLL
tpr_debary                          LKELQLQSSIALKDFNEKLRVVTNSKNELTLNLSSIKHSAELAEARFANA
tpr_candiA                          ISEIREQSAKSVYELNEKIRQITDKKNELALQVSVSSKSTELAETRLSIS
apis_tpr                            YDTYKKERAAHERMLGDEVERLRKEAEANSARCCRLKAQLDSANDRFNLL
tpr_ciona                           YAEYKVDVIKNNKVYEDKQEDLQAKLSEVRISNGKLEAQVEFSKERYEMV
tpr_yarrow                          WNAYRTETNATIKSLNTQITSLSDERHSLQINLSKAESQCVLLGERLQNL
tpr_ustilago                        HERLKSETDAELSRYREEIRSLQAELSKTTVDSAREHTLRQAAEDKFANL
tpr_thalassiosira_106561            LEGRLARVDAHADELTTSNERLRGELTAANATVARMTIDVSHYTGKCERF
tpr_phaeodactylum|jgi|Phatr2|3      MVERLARYEAHSAEMKAAVDTLERELLSARGDAARSNSESLYHRERAERV
tpr_phytophthora                    FEDYKKEKQASLKMLQKALDQERTKSSESRLAQMQAQVEATCNKERYEAS
tpr_monosiga                        FTDYRREKGENDKMLREEMEQLRQVAEDARMERSRADIKLDHAQQQLKYL
tpr_dictyostelium                   YEQVMKDRSISDKELLGKIEQMREQNTSLKIQISQIQSENTIFKERLQIS
tpr_naegleria                       --------------------------------------------------
tpr_spombe                          LESLKSISRNKEKKFEEAISSLQLEKSNIQLQLTSLTSERSLALEKLNDL
tpr_volvox                          LSQTRQEAKSLADTMQAQVNELREKLAAATAESARHAGRADDWRQRCTAM
ostreo_tpr                          GDVDVEEQGRVKTQLEEELAKAKEELANETIRADKAKSQLTISMKHIRVY
tpr_celegans                        AEDYKADHLRREQDLEQRIRNTEANIASVTETNIKLNAMLDAQKTNTASM
                                                                                      

tpr_tetraodon_gi|47222189|emb|      QDNVEGYRKEIASLREKDQKMATAAQKHEQNIY-----TLNEDLRAAKEK
tpr_DANIO                           QDNVEGYRKDIASLNEKLQKQAAAIQQSEQTTH-----TLTQDLQAAAEK
tpr_xenopus_gi|58802759|gb|AAW      QDNVEGYRREITALQEKTQKLSATTQKQEQIIN-----TLTHDLRAANEK
tpr_mus                             QDNVEGYRREITSLQERNQKLTATTQKQEQIIN-----TMTQDLRGANEK
tpr_rat                             QDNVEGYRREITSLQERNQKLTATTQKQEQIIN-----TMTQDLRGANEK
tpr_homo                            QDNVEGYRREITSLHERNQKLTATTQKQEQIIN-----TMTQDLRGANEK
gallus_tpr                          QDNVEGYRREITSLHERTQKLSATTQKQEQIIN-----TMTQDLRGANEK
tpr_droso                           HTNIGTYKQQVTTLEERTKNYEKTIIKHEQTVH-----LLKDEMMAAHRK
tpr_Anopheles                       SKNITTYKNQITALEERNRNYEGTIAKQEASIM-----YLKEEAMSAQSK
tpr_rice_gi|218191551|gb|EEC73      TAELEHQRKEANSISLRNAELMHLVVDYEKRLR-----ENSESMKAVEEN
tpr_arabidopsis                     MKESERKREEMNSVLARNIEFSQLIIDHQRKLR-----ESSESLHAAEEI
tpr_populus                         MKEFEHQRNEMNGVLSRNVEFSQLIVDHQRKLR-----ESSENLVASEEL
tpr_physco                          --------------------------------------------------
tpr_neurospora_gi|39979244|emb      ESNFKAAQSENQQLQKRNQALSESGVKQDLRVQ-----QIAEDLVEARGL
tpr_magnaporthe                     QGTNADLEAQKEHLKKRASDLSQQVAKTEGLAQ-----SRAEDLIETKGL
tpr_gibberella                      HTNFVALQGENHELQKRSQILSETAAKQDIRTQ-----QVAEELIEAKGL
tpr_aspergillus_gi|67538658|re      QSNFNMLKTENAELQKRYAALFETANRQDLRTQ-----QAAEDLVESKGL
tpr_cryptococcus_gi|134118642|      ----------------------------------------------GEGL
mlp1_S_par                          SNTLDLAKAENDQLRKRFDYLQSTILKQDSKTH-----ETLNDYVSCKSK
tpr_scerevisiae                     SNTLDLTKAENDQLRKRFDYLQNTILKQDSKTH-----ETLNEYVSCKSK
mlp1_S_bay                          SNTLDLAKAENDQLRKRSINLQNAISKQDSKTQ-----ETLNDYVSCKSK
mlp1_S_cas                          QNSLSLSKVENEQLQKRLEILQDITLKQDQRTQ-----ETLKEYVSCKVA
tpr_candiG                          QNSMELLSKENEQLRIRSSRLEDSLLQQDKETQ-----KTFSSYVEAISK
tpr_kluyver                         QSTLELSKRQCEELQKRSSDLQDILTKQDKRTQ-----ETVDSLIKTKST
tpr_debary                          HKSLENAREEINQYKKDIEFWKNQTSKQEYSLI-----SKSNELKDVENT
tpr_candiA                          QKSLSDCREELASVRKEIEFWREQTSKFESQLV-----SKTQQLHEFEET
apis_tpr                            QSNVTSYKSQIKVLEEKCFNYNVTIGKHEQSLM-----ILKDEALAAQTR
tpr_ciona                           KKNEESSKKECDVLREKNKQLYSAMQQHERTIS-----NLNMELHSAQEL
tpr_yarrow                          KTNSETTRQEREQLRQRVEQLQEAATRQEIRTQ-----AATEDVVSARST
tpr_ustilago                        QRTFQLTKTDLDELSKRATSLQESFTRRDISVQ-----MLEEQLIQSRST
tpr_thalassiosira_106561            EASLEAVKGERDSESRGRNQLEELNNKLQTHLE-----AARSELARKQQQ
tpr_phaeodactylum|jgi|Phatr2|3      EESLQRARDEISMIGSSKAELQRINTDLQQRVD-----IVRSESSRVATE
tpr_phytophthora                    EERCANAENELIRLRSKTDQLSSLILQHQQMLA-----TSEAKLETANSR
tpr_monosiga                        QASLDTMRKEAEAHQQRLGQLNAQLAASERQVG-----DTQEQLEAARRE
tpr_dictyostelium                   TDSVKNQSQDLEQYRKKNQELMDAVVRHQQSIE-----NLNSQLSRSEEF
tpr_naegleria                       -----------------------------------------QQIADLQEQ
tpr_spombe                          EKSLVLSERSKDELDESYKSLQEQLASKKIEVQ-----NVSSQLSICNSQ
tpr_volvox                          ESLRESEMAMRNALAAEKAQLTTLLATAQHKAE-----VAQRGLEELQSQ
ostreo_tpr                          NPEKMDRLAELEAAAEAAKSEKKGESDIASQLA-----SAKAELEAANTK
tpr_celegans                        DQEFKSALKEKENIFEELKKVTAVNAENEQRLV-----DLGRQTLEAVEQ
                                                                                      

tpr_tetraodon_gi|47222189|emb|      LAIAEGQAQNLRKERDMLKLVESRLNQEKETILSQQQTQNLLLKNLQTIQ
tpr_DANIO                           LSIAESELENLRKERDMLKLVEIRLTQEKESFQAQQLGQNMLLTNLKSIQ
tpr_xenopus_gi|58802759|gb|AAW      LAVAEVRAENLKREKELLKMSEVRLTQERESLVAEQRGQNLLLTNLQTIQ
tpr_mus                             LAVAEVRAENLKKEKEMLKLSEVRLSQQRESLLAEQRGQNLLLTNLQTIQ
tpr_rat                             LAVAEVRAENLKKEKEMLKLSEVRLSQQRESLLAEQRGQNLLLTNLQTIQ
tpr_homo                            LAVAEIRAENLKKEKEMLKLSEVRLSQQRESLLAEQRGQNLLLTNLQTIQ
gallus_tpr                          LAVAEVRAENLKKEKDILKMSDVRLTQQRESLLVEQRGQNLLLTNLRTIQ
tpr_droso                           HAAADAEAQSLRQENRILRDTSSRLQIEKETYHREQQSQSLLLNSLEFIK
tpr_Anopheles                       LARAEVQLENLKQECRILKDSESRLQAEREILNRERCNQNLLLNNLEMIK
tpr_rice_gi|218191551|gb|EEC73      SRKLLMKMSILKNEKEILAKSEKKALEEVHDLTTRVHRLQATIDTIHATE
tpr_arabidopsis                     SRKLSMEVSVLKQEKELLSNAEKRASDEVSALSQRVYRLQATLDTVQSTE
tpr_populus                         SRKLNMEVSVLKLEKEILSNAEKRACEEVRSLSERVYRLQATLDTIQSAE
tpr_physco                          --------------------------------------------------
tpr_neurospora_gi|39979244|emb      AESLRSENANLKAEKNLWKTIQERLSQDNESLAQEKARLNTLLTNQQSLL
tpr_magnaporthe                     LESMRAENSNLKAEKSLWKSIQDRLIKDNEDLGEEKSRLSNLLASQQSLQ
tpr_gibberella                      LDSVRNETANLKAEKKLWKDIQDRLSKDNENLIEEKNRLNNLLATQQSLE
tpr_aspergillus_gi|67538658|re      IDSLQRESANLKAEKTLWKNIEKRLIEDNETLRNERSRLDSLNANLQNIL
tpr_cryptococcus_gi|134118642|      RWSISASSG---------------------------------YPGAHGTQ
mlp1_S_par                          LSIVETELLNLKEEQKLKVDLEKNLKQELNKLSSEKTSLRIMVTQLQTLQ
tpr_scerevisiae                     LSIVETELLNLKEEQKLRVHLEKNLKQELNKLSPEKDSLRIMVTQLQTLQ
mlp1_S_bay                          LSAIETELSNLKLERTLKIELEKNLKQELSELSSEKTSLHIMVTQLQTLQ
mlp1_S_cas                          LSNSQNELNYIQSQLNISKTNEKSLKDDITIVSKERNELKELVSQLQSLQ
tpr_candiG                          NSSLETSVRNLETEVTLLKDREISLKSELSNTTEEKTKLRIMVTQLQSLQ
tpr_kluyver                         LSSIQSELSILKSEKQFMAKVQKELKAENERFSKESVEYKVLIAQLQTLQ
tpr_debary                          LNEERIVINNLKTEKEIWNSYQKTLNDDISQLRSDKSHLNEFVVNLQSLL
tpr_candiA                          LSQNKVTIVSLQREKEFQTSINTTLESKIEALKNDKIKLNEFVLNLQSML
apis_tpr                            LSRAEVQLENLRQERQLLRDSEGRLLKEREVYQRERQTQALLRADVESIK
tpr_ciona                           TIKYQSRCDSIKSQLDISKRCEDRLNAENQSLQREQSNLSMLLSNLQKMQ
tpr_yarrow                          CDQLRGEVSNLQAEKRVWKSIEQRITKDNSELMDEKTRLNGVIAQMQVTE
tpr_ustilago                        LEQLRTQVSSLQAEKEVWKSLETKLLEENRDMQVERSSLQELVRTTQAMQ
tpr_thalassiosira_106561            FETASSKMRLLEVQLQNAKSAEERITSEANELRSEIARQGALLASVQRIE
tpr_phaeodactylum|jgi|Phatr2|3      VRQAEMKARLAETQVETAKASESRMAEEVNQLRGEVSRQGSIIESIRRIE
tpr_phytophthora                    MQSLNVEKDSAVREADFLRKNEEKIQQEMTTLRLDNTNLLKLMESTRRME
tpr_monosiga                        LSLTQVQLSHAKESKALLEAREKTLQQENDSLMSERQNQQQLNISLQALQ
tpr_dictyostelium                   KSQAELRLSNIKGENQLIRASEERLIEMNKTLSLEKLSIENLLDKVNQLN
tpr_naegleria                       VQVFKESNISLRQQNDQLNRMLNQTREDLTDVRKQMAPMNQTIIELR---
tpr_spombe                          LEQSNHIVDNLKSENLLLTSVKDKLKADLSNLESKLSSLQQDNFHMKAQI
tpr_volvox                          VRSRTEHQVVLEARMSAQTTALEDARSALAMAEAERNRALADAKVAEQLR
ostreo_tpr                          VKSATETAANAEKALREMKAEVEKLQEAAKRMGEEAATETPAKTKPEEEA
tpr_celegans                        AGSLRVRVRSLEDELQSARTEINSLQFTANGQRNILEKEEQVRMSVVEMA
                                                                                      

tpr_tetraodon_gi|47222189|emb|      ASLEHTETETRQRLNNQLEKQEREISQLQKRLQHEMEQRHLLSRNQEIQL
tpr_DANIO                           TTLERSETETRQRLTAQIEKQEREITQLQKRLENEVEQKHLLARNQDVQL
tpr_xenopus_gi|58802759|gb|AAW      VTLERSETEIKQRYNNQIEKLEQELAQTKKKLEHEIEQRHLLGKNQDVQV
tpr_mus                             GILERSETETKQRLNSQIEKLEHEISHLKKKLENEVEQRHTLTRNLDVQL
tpr_rat                             GILERSETETKQRLSSQIEKLEHEISHLKKKLENEVEQRHTLTRNLDVQL
tpr_homo                            GILERSETETKQRLSSQIEKLEHEISHLKKKLENEVEQRHTLTRNLDVQL
gallus_tpr                          GILERSETETKQRLNNQVEKLEREISQLKKKLESEVEQRHALTKNQEVHI
tpr_droso                           TNLERSEMEGRQRLEQRLDDTVRELAAQRRHFQEEEEKFRESINEFKRQA
tpr_Anopheles                       VSMERSENEGRQRLESRLDETSRECSALRRRLQEEQDRFREQMAYLQRQV
tpr_rice_gi|218191551|gb|EEC73      EVQENARSIERRNQEEYIKRLERDWAEVKKELQEQRDHVRVLTLDKKNAF
tpr_arabidopsis                     EVREETRAAERRKQEEHIKQLQREWAEAKKELQEERSNARDFTSDRNQTL
tpr_populus                         EAREEARAAEKRKQEEYVKKIEREWTEAKKELQQERDNVRALTSDREQTL
tpr_physco                          --------------------------------------------------
tpr_neurospora_gi|39979244|emb      NERELSESEAKRRQQTQIDALEAELSTTKRKLSEEMEESKKIQLRKEFDA
tpr_magnaporthe                     NERQLSESETKRRMQSQIDTLETELNTTKRRLADEVEESKKLQLRKEYDT
tpr_gibberella                      NERNMTDSEARRKAQSKIESLEQQLSDAQRKLNYESEETKKLQLRKEYES
tpr_aspergillus_gi|67538658|re      NEREHADSESRRRLQQSVESLESELQTTKRELNEQIEESKKATLRREYEH
tpr_cryptococcus_gi|134118642|      HGHGPLDEDTETSSNQQLATLQAELDVLKEKAHGDLEEAR----------
mlp1_S_par                          KEREDLLEETRKSCQNKVDELEVNLCEIKQEASHKDQRIKQLEEDNNSNI
tpr_scerevisiae                     KEREDLLEETRKSCQKKIDELEDALSELKKETSQKDHHIKQLEEDNNSNI
mlp1_S_bay                          KERENLLDETKKSCQNKIDALQNAQNELKTEAIRKDQYIKQLEEDNDSKI
mlp1_S_cas                          TEREQIFNSTKLDSQTRLDTVERELYDISEKLKNKDREIKELESNRLSEI
tpr_candiG                          SERETLLERVQSDFKKRISEVNYINEKLDKQLSERVHEIDKIEKERNAQY
tpr_kluyver                         REREMLLKETQNSYKEKLRKLEIELSGSLERLEEIEKNTTGIASNKEHQY
tpr_debary                          KERE----SSSKELSIKLTQSIENYQALRDRLSEKEERISILSNQSELAL
tpr_candiA                          KDRE----ESARDISGKLSASIENYQNLQQKLSEKEERIFILSNQSELSL
apis_tpr                            ASLERVQAEGQLRAEQRLDDATRECAALRRRLQEEQDRFRELSAHLERQL
tpr_ciona                           QSMEGQAFEVRSQLHSRLESQDRELIVLKQRVNDVTQEKQDAVQSIEKQL
tpr_yarrow                          SERSMQEGESRKRLVSQLEALEQSKSSTEKQLEEARGELKKVSDRRDIEQ
tpr_ustilago                        SELEQRGQDAKSRLEQDVKRLDEINADLRSRLAAEQDLYRQLSLRREIET
tpr_thalassiosira_106561            ASLAAKSEGERDHLAAEVQRLSESISGDATKHSATVQKLEGKVADLELSV
tpr_phaeodactylum|jgi|Phatr2|3      ASLSAKSGSEREVLKSELEKLSQVHKSEQTSFNTKIENLNARIQEMDSRV
tpr_phytophthora                    TGREERDRREVGTLTKKVTTLETKLQEAYEKFDAKEATSGAQALAAEREK
tpr_monosiga                        AEMKRAEGDMRTRLSSQIEALQKETQLARNRLEEHQKISKTAEVAHQKQL
tpr_dictyostelium                   ASKESSETELRRRIENDLTLLETQRIQLKKELDQEKQQHKETSIAMTHQI
tpr_naegleria                       --------KEKEMREEEISTLREDVIKYQNKAQHLVEKFKQIDPEVHDRL
tpr_spombe                          ESSNQEYTATVDSMNSRILELSNDLRVANSKLSECSDDVRRLTLQNSFDL
tpr_volvox                          ANSEATAAMRERELERRTANLESDLARLRGDHERQQTLFHHSVEAATAQL
ostreo_tpr                          KEETIDGGDGDTAAAAPVTPSSDRFKIMAQKMQAEAMEAAKKLRETEEML
tpr_celegans                        NFLSRVEAERLTHANTQLDVLRLERDSLKASTTRLSDQLTHTKNESKLVQ
                                                                                      

tpr_tetraodon_gi|47222189|emb|      VDTKKQLETQVAL-------HQKTKEMLNAAELELRNLKMQQSSKEPRHV
tpr_DANIO                           MDTKKQLEAQIAQ-------HHKTKEQLSAAQLELTNLRLQLNSGESRLA
tpr_xenopus_gi|58802759|gb|AAW      LELKKQYEMELNL-------HNNTKELLKNSHKEISVLKQQLNSFELQLA
tpr_mus                             LDTKRQLDTEINL-------HLNTKELLKNAQKDIATLKQHLNNMEAQLA
tpr_rat                             LDTKRQLDTEINL-------HLNTKELLKNAQKDIATLKQHLNNMEAQLA
tpr_homo                            LDTKRQLDTETNL-------HLNTKELLKNAQKEIATLKRHLSNMEVQVA
gallus_tpr                          LDLKRQLETETNR-------HINTKELLKNAQKEATVLKQQLNNTEAQLA
tpr_droso                           ETAIKLKDEEKQL-------ADKWQAELTSVREELAEKVNKVNELSKKLQ
tpr_Anopheles                       ETAQKRMDEEVAI-------AEGHQAALREARDELEIKSRKIDDLQRKLQ
tpr_rice_gi|218191551|gb|EEC73      DGCLKQVEDMRKE-------LQNSWKAATDAESRAAVAEAKCSDLETKLK
tpr_arabidopsis                     NNAVMQVEEMGKE-------LANALKAVSVAESRASVAEARLSDLEKKIR
tpr_populus                         KNAMRQIDDMGKE-------LANTLHAVSAAETRAAVAETKLSELEKKMK
tpr_physco                          --------------------------------------------------
tpr_neurospora_gi|39979244|emb      QQYQKRIDELTTM-------ISQVKEENVAAKTTRDHLQARVSELEVELR
tpr_magnaporthe                     QQAQKRIDDLMAA-------LSQNKEESIALKTSRDHLQARVDELTIEVR
tpr_gibberella                      KESQKRIDELMTS-------LSQIREEHVAVKTSRDHLQARVDELTVELR
tpr_aspergillus_gi|67538658|re      EQNQKRIDDLVTS-------LSSTKEELVAVKTTRDHLQSRVDELTVELR
tpr_cryptococcus_gi|134118642|      KEIRKKMEEAAR--------------------------------ADVEKA
mlp1_S_par                          EWYQNKIEALKKD-------NESIMTSVDGKQTEIEKLQYKVKSLEKEIE
tpr_scerevisiae                     EWYQNKIEALKKD-------YESVITSVDSKQTDIEKLQYKVKSLEKEIE
mlp1_S_bay                          EWYQNKIETLRKD-------HESVMSSLNEKQIEVERFQYEIKSLEKEIE
mlp1_S_cas                          EWYQNKIDAIKEK-------RDAYQDELLEKTNEIGELNYEIKKLQKDLQ
tpr_candiG                          EWYQKKIDEASQQ-------QQQIQGQLQTKNDELERLHLQNKTLEKELE
tpr_kluyver                         NWFQEKIDKLTSE-------AAQQKTTLEEKEAQLQKMQSTINEQSAKLK
tpr_debary                          RAQNSKLEQINELNS----LVRDYKGRLAEKSSLVEKLSQKVQELQDSQS
tpr_candiA                          KAQNTKLEQVNEISR----QLLETKNKLIEKENAVEELKRKLATTRRESI
apis_tpr                            TTAQERLTEERNIT-------EQIRAELEQTRQSDFQNTQRIEELNTKLR
tpr_ciona                           QVLQKALENEKMN-------SNKLSEDLKQTKLDLETLDQDKMEAETKLQ
tpr_yarrow                          VQYQERVDALNKET-------GVAREHLAVAKAEVSSLKERNASLESQVI
tpr_ustilago                        KDLQSRIDLSSSE-------LSSAREALAIARTSADHTQLRVEDLTRQLE
tpr_thalassiosira_106561            KDLSSQKEASAAS-------AAKANLEVSKLKLKIEEINLKSKTVEKELV
tpr_phaeodactylum|jgi|Phatr2|3      VAANDSKDKFQSE-------LSSVKDELNAVTAERQELNLKARRLEAQLR
tpr_phytophthora                    QAALAELAKLKEAQG----HLKEQLVRLEEQKTALGSKSALLEKEATHLR
tpr_monosiga                        DAVRRELEEQREQ-------HHGTREQLASASARAEGAEKQVESLKAQLQ
tpr_dictyostelium                   NESRERFEKKEKE-------LSDLKESIIKLKVSEQTLLQKITFLENQLN
tpr_naegleria                       VKEKSSLEESVKE---------------------------KEELYNTEVQ
tpr_spombe                          REHQTLVLQLQSN-------ITELKQDITLQRTVRNQLEIQTTELKERLK
tpr_volvox                          REVREEANDMRRAR-------DEAERSLEEARGQVSELRGRIVELQAQVS
ostreo_tpr                          AAKDAELSTALKEKSEAVEKCATLQKELDGAREKLKLAEQLRAALEKKLS
tpr_celegans                        QRLEKELEIARQR-------LSEKETQVTRDEMELADLRSKLASMHSQYT
                                                                                      

tpr_tetraodon_gi|47222189|emb|      L-----------------------------SSP-SATRVRD----QDRED
tpr_DANIO                           S-----------------------------AAVHTGLQGSE----RDMEV
tpr_xenopus_gi|58802759|gb|AAW      S-----------------------------RSSQQAANRDKDVNIEDVEE
tpr_mus                             S-----------------------------QSTQRT-GKGQPGDRDDVDD
tpr_rat                             S-----------------------------QSTQRT-GKGQPGDRDDVDD
tpr_homo                            S-----------------------------QSSQRT-GKGQPSNKEDVDD
gallus_tpr                          S-----------------------------QSSQRAPGKGQPGTSEDVDD
tpr_droso                           E-----------------------------VLTPTLNDNHITAANKRARE
tpr_Anopheles                       E-----------------------------SLSTNDEDNPVTQARRKIRE
tpr_rice_gi|218191551|gb|EEC73      SRKTI------------------------FRDGGRDILSATEE-------
tpr_arabidopsis                     SSDPKTLDMDSGGIVSLSDKE-------AALVIILDVVHKIQAGFRIGSA
tpr_populus                         VSDAK------GGIISFG----------YFCVISANMVLVVTD-------
tpr_physco                          --------------------------------------------------
tpr_neurospora_gi|39979244|emb      NAQERADRLRPLPTARAQ------------PAEQGSAEDDSQ---ARIEE
tpr_magnaporthe                     SAEERAQRLQPQLTSRAN------------HTNAGEDSEDQE---ARIQE
tpr_gibberella                      NAEERAGRLQPRPTPRPG------------TMEVGEQQQQLE---NEIQE
tpr_aspergillus_gi|67538658|re      SAEERLQVLQSRPSVSGA------------PAETAPPEGSQESGLTREQE
tpr_cryptococcus_gi|134118642|      RAEAKVGLLEDVLMTR----------------------------------
mlp1_S_par                          ENKIRLHTYNVM---------------------------------DETIN
tpr_scerevisiae                     EDKIRLHTYNVM---------------------------------DETIN
mlp1_S_bay                          ENKIRLHTYNVL---------------------------------DESIN
mlp1_S_cas                          ASESRVTAYKVL---------------------------------NNSDN
tpr_candiG                          GAQIRIHTYETI---------------------------------NQNNS
tpr_kluyver                         EAEARAQSYTML---------------------------------SNVDD
tpr_debary                          ISSTLEGFKNSH---------------------------------DEIGK
tpr_candiA                          LQPTIAAGSGGG---------------------------------TTSTG
apis_tpr                            QAVTHSISKPFS---------------------------GDEHLVKRLKE
tpr_ciona                           IVEERLASLGGE---------------------------DTDEDTTSLLQ
tpr_yarrow                          SLTQQVAVLQQQ---------------------------NEGDEATQLGR
tpr_ustilago                        SIQEKLSIYERRDQ---------------LSRDAVGFRAQADIQLSREEQ
tpr_thalassiosira_106561            AAKRKLGGVTIDN--------------------------------SVEEA
tpr_phaeodactylum|jgi|Phatr2|3      AAKKKLGEGDDLD--------------------------------DVEVA
tpr_phytophthora                    EQLRKGASAAAA---------------------------------ERVAM
tpr_monosiga                        SAENRLTLLLRNQ--------------------GEVATEGSTGRDGSTSG
tpr_dictyostelium                   QSELRYNTIIERTQSNQLTISPTTSSTLSTNNNNNNNQQQKLQQQQQQQQ
tpr_naegleria                       K-------------------------------------------------
tpr_spombe                          FMEERQENLQSKLIAAN--------------------------KDTTQNP
tpr_volvox                          ELNSQLAAARGVG---------------------GGAAVSDLVEGQKLRD
ostreo_tpr                          AAPAPSKPPLAELASKAKDFIPSARPSAAPAAPVAPVPFAPKVVTADDKE
tpr_celegans                        GSDASGMTPDRLK--------------------------------REYMQ
                                                                                      

tpr_tetraodon_gi|47222189|emb|      LQCRLRLAENQADDLTENLKATTSKMEQYRAMVQSLEESLDREKEVTEQL
tpr_DANIO                           LRAQIRQTENRIEELTERLKNTTASMEQYKAMSLSLEESLDKEKQVTEQV
tpr_xenopus_gi|58802759|gb|AAW      IKTKLRQSEELVNDLKERLKTATSNVEQYRSVVLNLEESLNKEKQVTEEV
tpr_mus                             LKSQLRQAEEQVNDLKERLKTSTSNVEQYRAMVTSLEDSLNKEKQVTEEV
tpr_rat                             LKSQLRQAEEQVNDLKERLKTSASNVEQYRAMVTSLEDSLNKEKQVTEEV
tpr_homo                            LVSQLRQTEEQVNDLKERLKTSTSNVEQYQAMVTSLEESLNKEKQVTEEV
gallus_tpr                          LVSRLRQADEQVNDLRERLRTSSSNVEQYRAMVLSLEESLNKEKQVTEEV
tpr_droso                           FELKLDQATVVIESLTKELAKTREHGEQFYKMSQSAESEIKRLHELHGEL
tpr_Anopheles                       LEQALAESAVEVESLQGQLATAQEHIKQYAQLSESAEKELKDLTELYNRT
tpr_rice_gi|218191551|gb|EEC73      -NDELFQLKEELEKYKEEAQANKSYMLQYKEIANSNESALKQMESALQDF
tpr_arabidopsis                     MSIELRTAKEEIEKLRGEVESSKSHMLQYKSIAQVNETALKQMESAHENF
tpr_populus                         ----LLMAKDEIQKLKEEARASKEHMLQYKSIAQVNETALKQMEDAHENF
tpr_physco                          --------------------------------------------------
tpr_neurospora_gi|39979244|emb      LENEVQDLKNNIDLLNAQLENAKQQCDNFKQLSREMEEELTSANETQEQY
tpr_magnaporthe                     LTGEVVDLRRELEIANTRLENAKAEAEHFKELAQTMEEDLRSLESSQETY
tpr_gibberella                      LNVEISDLKRDLDMANTHLENAKAQAEQFKELSQANEEALEDLRGSQEQY
tpr_aspergillus_gi|67538658|re      LSIEVSELKRDLELARTDLEHAKEQVEDYKAISQATEERLQSVSDTNDQY
tpr_cryptococcus_gi|134118642|      ----LFLICRMIEQAKALTEASQQQKTEFAGLET----------------
mlp1_S_par                          D----DSLRKELEKSKINLTDAYSQIQEYKDLYETTSQSLQQMHSKLDES
tpr_scerevisiae                     D----DSLRKELEKSKINLTDAYSQIKEYKDLYETTSQSLQQTNSKLDES
mlp1_S_bay                          D----DSLRRELEKSKINLTDAYSQIQEYKKLYETTDKSLQEMSSQLDES
mlp1_S_cas                          VGTKMETLQNELEKSKINLSEAYAELDQYKQSASEKEEFLENYQNTVEET
tpr_candiG                          ENQEENDVIKELEKTKIELADAYSQLEEFKNLSQNSEDALKELNASFNAK
tpr_kluyver                         AQNLVETLRQELEKVNLQLSDSYSQIEHHKTLAEQSVQSVNEVSQAFEEA
tpr_debary                          PNQLSQNYERELERASNDLRIAESQVSEFSDLAKAAELALTNSTNTFEKY
tpr_candiA                          ATSTTDSNNFEIQQLKEDLRIAESQVEELSNLAKASEATLIDSTNSFEQY
apis_tpr                            LEMQFATTQAEAKSLSEQLKASRQQSQQYCDIAESAEAQLRELTTQHNKY
tpr_ciona                           LRREIKQKSDEIINLTTRLEKARRHADHYKEVASASEDSLRQAASSNKEL
tpr_yarrow                          LKSELVSAQNELSTAKSELAAANAQVEQFKGLAQAAEEGLDNMVASHDEY
tpr_ustilago                        LEIELSDLKAGRAAAQLEVRKSKLEVEQAAAAVAEKDAALSALTQEHDRL
tpr_thalassiosira_106561            LEAKVATLTAELETTKLDLEKAKERVVNFQNIAKASAEQVVELTAASTKY
tpr_phaeodactylum|jgi|Phatr2|3      LQARIEHLTNQLEETKSELANSKKQADTYQLISKNAESALAELSQATETM
tpr_phytophthora                    LEVQLHDAQREVQASLVSRKTLTESVTKYKALAEASEKSLAELSSASVKW
tpr_monosiga                        SGDQLANALAQVKQLQSELKIAQDSVVQYKSIAKASEDALASLQKGMDEA
tpr_dictyostelium                   DNLDLSLAKSEIESLKDLLAQEKDNIVHYKSIAISNENDLSQLKEEYTKT
tpr_naegleria                       ----VKQLKIDIQNLNIQISTFKTKINSLETKNSESESKFSKLSSEHSEL
tpr_spombe                          DNVEVEAISIELERTKEKLRMAELEKSNIQQKYLASEKTLEMMNETHEQF
tpr_volvox                          AEAQLRETQAELASTREQLEARNAAVETLRGAMAALQGTYDALRESHEAA
ostreo_tpr                          VDAKAAAKVEEKKRLEQKMEEMRQELE-RKKAAAAAAGTKRKADDVDDAA
tpr_celegans                        LKTRTQFLESELDDAKRKLLESETTQKRMDAEHAISASHNTVLEENLKQS
                                                                                      

tpr_tetraodon_gi|47222189|emb|      QASIEARTKEAEKNYQNLE------EKLMKVVIEKQELEEQNKRAQVSFD
tpr_DANIO                           RSSVENQVEAAQEQYKRLE------QKLLEMDKEKQNLLEEKNKAVAAVE
tpr_xenopus_gi|58802759|gb|AAW      RKTIEVRLKESSEYQSQLE------KKMMESEKEKQELRDEKHKTVEQME
tpr_mus                             HKNIEVRLKESAEFQTQLE------KKLMEVEKEKQELQDDKRKAIESME
tpr_rat                             HKNIEVRLKESAEFQTQLE------KKLMEVEKEKQELQDDKRKAIESME
tpr_homo                            RKNIEVRLKESAEFQTQLE------KKLMEVEKEKQELQDDKRRAIESME
gallus_tpr                          RATVEARLKESSEYQAQLE------KKLMESEKEKQELQEEKRKAVENME
tpr_droso                           VSKQEEEIKKLRSSEAELK------TRIS-------DLEAEAMLSNVTEQ
tpr_Anopheles                       KQTSEQELAAVRKSEEELS------TQVD-------ELKTQISLKLTDEQ
tpr_rice_gi|218191551|gb|EEC73      KTESETIKKSLEDEITKLR------TKISELEKCYIMKCEEAASAIEAKE
tpr_arabidopsis                     RLEAEKRQRSLEAELVSLR------ERVSELENDCIQKSEQLATAAAGKE
tpr_populus                         KKESEKLKESLENELLSLR------GRISELDSEFSKKSEEVASAAVGKA
tpr_physco                          --------------------------------------------------
tpr_neurospora_gi|39979244|emb      RQQMDADLAAKESRINELQ------QRVEGLTVELGNSNSELNMLRDSQA
tpr_magnaporthe                     REELDSTIAAKDAKIKELE------QRIGDLSAELATSNSELSSLRDSQG
tpr_gibberella                      RQELEALIEEKDAKIKEIT------QRAEDTSAELSRSNTELSSLRDSQG
tpr_aspergillus_gi|67538658|re      REETEQLVKEKDARIQDLE------KRIEEISSELSATNTELSKLRDGQS
tpr_cryptococcus_gi|134118642|      -------------------------------------------QLRQLQG
mlp1_S_par                          SKDFTNQINNLADEKASLE------DKISLLKEQMFNLNNELDLQKKGME
tpr_scerevisiae                     FKDFTNQIKNLTDEKTSLE------DKISLLKEQMFNLNNELDLQKKGME
mlp1_S_bay                          NKAFSNQIQNLTDEKTSLE------DKVSLLREQMSNLNNELDLQNQAME
mlp1_S_cas                          KKEFIRKIETLQKDRDELL------DTKSILSEQITDLNNELDHQNKAHL
tpr_candiG                          DRDYRDAIKTLTEEKTEIE------GRFEILKQQLENIKNELTVQSEEAE
tpr_kluyver                         QKESQKTIITLENERNQLQ------STVNILNDQVKDLNNEIFHQKSEYQ
tpr_debary                          KTESESKINGLLKEKESLK------SELRDLSDLFNQSKQEAIDIEKKYS
tpr_candiA                          KTDSESKYQALLKEKELVD------DEVKRLTDLYNITSQDLQSAKTLHI
apis_tpr                            KEELETALKEARIKIISLQ------KKVQELIEELAKVS-----------
tpr_ciona                           MATLETRLQQSNEQQTKLE------QDLAKLQEEHQSLKMEKYTMTGEVE
tpr_yarrow                          KKSIEAQLETQTKSVAGLE------EQNKVLSEELKLAQGEIDVLQRQEG
tpr_ustilago                        KDSTSSELTSKSAEIDGLQ------QQVASTSSQLSAVQMQLQELQQQLE
tpr_thalassiosira_106561            KDETAANLERLKKAEQFQR------EAVTELTNDLMAHRGE-------KD
tpr_phaeodactylum|jgi|Phatr2|3      KATNESEVLELNGRLEKLQ------KENASKQEIVLDLTKDLLSQRGEQE
tpr_phytophthora                    KQSEAEKVQTLEKTRGRLS------DELAKARAELKEHITENSKLREEID
tpr_monosiga                        KSASAQREARYQDEQAQIK------SELEAAQATNQGLMAQLKQVEEELA
tpr_dictyostelium                   KVELEERLKDAQAELAKSQ------ETIKEQQIKLEKLEN----FSSSHQ
tpr_naegleria                       EKEKTQLLEKKDKMMDILR------NQ----------------------K
tpr_spombe                          KHLVESEISTREEKITSLR------SELLDLNKRVEVLKEEKESSSKELA
tpr_volvox                          QAAAARQAAEAEAASAEAQ------ADHEALQASSAAEAARLSSEVARLG
ostreo_tpr                          EGDTSAKAQKIDADAGPND------KAVEDDAKAAAEEDAEDEVEDDEAD
tpr_celegans                        EQMGVMEKERLVAKAKCFE------DRSKQLAESLEQNQKKLDELRSKND
                                                                                      

tpr_tetraodon_gi|47222189|emb|      EQMDILRKNVSSAQENHKAALESLAVVEAQNQHLLRDIQEQTKLVTEAQN
tpr_DANIO                           QELTELRKSLSSVQAELQSAQEKAAVAAAQEQQALLDGQEQAKMAAEAQD
tpr_xenopus_gi|58802759|gb|AAW      QQVTQLRQSLSSLQAEVQQALQRATTSASNEQKAKQDCQEQARIAAEAQN
tpr_mus                             QQLSELKKTLSTVQNEVQEALQRASTALSNEQQARRDCQEQAKIAVEAQN
tpr_rat                             QQLTELKKTLSSVQSEVQEALQRASTALSNEQQARRDCQEQAKIAVEAQN
tpr_homo                            QQLSELKKTLSSVQNEVQEALQRASTALSNEQQARRDCQEQAKIAVEAQN
gallus_tpr                          QQLSELKKSLSTLQSEVQEALQRASTALSNEQQARRDCQEQAKMASEAQN
tpr_droso                           SKTVNQSGQLKSAQDDLKSLLEKLTEANCTIRTLRSENTSLVESLNAAEV
tpr_Anopheles                       LTTGDQNSELHKVQLELKSTLEKLTAQSNELRQYRDKTNNMSDELRALGE
tpr_rice_gi|218191551|gb|EEC73      KDTTSLMKEISVLRNEVSEKVIQIEKLETELASSKRALDEQYKRWRSAQD
tpr_arabidopsis                     DALLSASAEIASLREENLVKKSQIEAMNIQMSTLKNDLETEHEKWRVAQR
tpr_populus                         EAFASALAEITCLKEENCSKTSQIVALESQISALKEDLEKEHERWRAAQA
tpr_physco                          --------------------------------------------------
tpr_neurospora_gi|39979244|emb      DVARKFEDKERMLNSEIARLKDEEERYKETFKFHQQDLRAQAEIATKAQQ
tpr_magnaporthe                     EISRRFEDEKRILDSEITRLRDQESRYKETAKHHQANLRAQAEIATKAQQ
tpr_gibberella                      EIARRYEDEKTILQEEVSRLKEESARHLEATRYHQQDLRSQAEIASKAQQ
tpr_aspergillus_gi|67538658|re      EVARRLEEQKASLEADIARLTEENERQIAAAQYHQEDLKAQAEIAQHAQQ
tpr_cryptococcus_gi|134118642|      AVAQAYNEQRAALEQVAARQAESDR------------LRNEAAMLRAEKD
mlp1_S_par                          KEKAEFKKKILILQNNNKEIEAVESEYESKLSKIQNDLDQQTIYANAAQN
tpr_scerevisiae                     KEKADFKKRISILQNNNKEVEAVKSEYESKLSKIQNDLDQQTIYANTAQN
mlp1_S_bay                          KEKAEFKKKISILQNNNKEIEAVKTEYESKLSKIQKDLDQQTIYANTAQN
mlp1_S_cas                          EEKSEISKKLNELLAQNHNIEEVSNQYELKLSTLQNDLEQQASYANIAQN
tpr_candiG                          SERKRLTQTIAELQGAAQPIEEVKKMFEEKLQKLENDLEEQTVYANNAQK
tpr_kluyver                         TERNATMEEISKLQMVKESVDRTKADYEEKIAMIQKDLEMQTQYANESQR
tpr_debary                          NEVEELKLKIGESIMKANAYDDLKKDYESKFQSVAKDMESQSKISDENQK
tpr_candiA                          EEVNELKSKLNEFKYKADQYDTMENDYQEKIESIRRDLDDQTKLYNDCHT
apis_tpr                            NGRQETDSELREKLADAERKLEELDEVKGELEIVKSDLHNASITVKEAEE
tpr_ciona                           RQTADLRKQLVSVQSEFESSMRRTTEAITNERIAREDRSQQVAKAEEAND
tpr_yarrow                          EHISAVVNEKKALLSQIESLKAETSTLSSQTAELKNQLQETAVNCATYQS
tpr_ustilago                        IERSAFQAEKKSLEDAITELGTVEERARAEQEDVKSEIRKHVQTSKAAQL
tpr_thalassiosira_106561            KAVNDLKAKIDSLTVQLTGAKEDASKATARMESIMSEMKCYQLNATNAQN
tpr_phaeodactylum|jgi|Phatr2|3      KVESILKSEIESLKSEMKTREQDSESSAAGTAALKLDLDAMRTEVATAQG
tpr_phytophthora                    RVDQTHKKSILEAMEKQKMLQLQADSAVQQMNSVREEMGKMRCELETTQE
tpr_monosiga                        NYRAEAINKLSNAEQELVLARKNLQDAKEQQEAAEELCRKQVELAQQHSS
tpr_dictyostelium                   KDINSIIAEKDSILAEKQQLYEKIQQLTKDQQLALDEAKLQHQLCRKATE
tpr_naegleria                       AKIETLKNEKSALEEKLKNTESVGEQSVSPSTRDEPPKEESIKQDDEEEK
tpr_spombe                          KQLEDAVREKDSALSFKKDYEKIRSDADRVITSLKEDIEKERSLMKECHS
tpr_volvox                          RELADRASQRTRADEDIARLQAAVREYRSRYEEAVASHARDVTALQAAEN
ostreo_tpr                          DDDAEEGELEGELEEDVDEFVDQLLVDDPAPAKPQAKRDTPGRAARGRPA
tpr_celegans                        EQLFAHERETNELRRQLQVASLNLDGVRRELEVVNNNLISMQNEATRNSS
                                                                                      

tpr_tetraodon_gi|47222189|emb|      KYEQEMM----------LHAANVEAMQVAKAQALQAAELRRQLEEKVQRI
tpr_DANIO                           KYEREML----------LHAADVEALQAAKAQAQQASLVRQQLEEKVQIT
tpr_xenopus_gi|58802759|gb|AAW      KYERELM----------LHAADVEALQAAKKQLTSASAIRHKCEETAQKA
tpr_mus                             KYERELM----------LHAADVEALQAAKEQVSKMTSIRQHLEETTQKA
tpr_rat                             KYERELM----------LHAADVEALQAAKEQVSKMASVRQHLEETTQKA
tpr_homo                            KYERELM----------LHAADVEALQAAKEQVSKMASVRQHLEETTQKA
gallus_tpr                          KYERELM----------LHAADVEALQAIKEQVAKNTAVKQQLEEAAQKA
tpr_droso                           KYANGMI----------QHSADIQELTRYKAEFFKANDELNQLKSGRESL
tpr_Anopheles                       RYSREVT----------EHSTDITQLAKLKEEMHRTQAQFDELRKQRDQA
tpr_rice_gi|218191551|gb|EEC73      NYERQVI----------LQSETIQELTSASKELSSLQQEIIVLRQTVETQ
tpr_arabidopsis                     NYERQVI----------LLSETIQELTKTSQALAALQEEASELRKLADAR
tpr_populus                         NYERQVI----------LQSETIQELTKTSQALSLLQQEASDLRKLVDAQ
tpr_physco                          --------------------------------------------------
tpr_neurospora_gi|39979244|emb      DYEQELV----------KHAEAAKSLQQLREEHNQLKTYSAQWRAEAESA
tpr_magnaporthe                     DYEQELL----------KHAEAAKQLQQLRTEHNKLKSNAATWRSEAESA
tpr_gibberella                      DYEQELV----------RHAEAAKLVQQLRAEYNALKSEAASLKSEADSA
tpr_aspergillus_gi|67538658|re      NYESELV----------KHAEAAKNLQTVRAEANQLKLEVVELRTQAETF
tpr_cryptococcus_gi|134118642|      QWKSVEA----------RLQSDFAQVQAERVKLQQLTDNLQNVANEAEKS
mlp1_S_par                          NYEQELQ----------KHADVSKTISELREQLHTYKGQVKTLNLACDQL
tpr_scerevisiae                     NYEQELQ----------KHADVSKTISELREQLHTYKGQVKTLNLSRDQL
mlp1_S_bay                          NYEQELQ----------KHADVSKTISELREQLHTYKGQVETLNLARGQF
mlp1_S_cas                          NYEQELQ----------KHAELAKTISQLREDAHTYRKKMDSMQANATTN
tpr_candiG                          NYEQELQ----------RHADVSKTISELREQNQRLKNDTKSLTAELQSL
tpr_kluyver                         SYELELQ----------KHADVSKTITSLRTEAQSYKSDLETLKTQSQLA
tpr_debary                          KYHEELH----------RNTELTNEMDKLKSQCNSLEKSIGQLTTKLNST
tpr_candiA                          KYQAELN----------KTGTLTEHISALKTQLEEKGEQINSLQEEVKTV
apis_tpr                            KYAREMV----------LHSTDLQMLAKLKEDAQTVEQKIANLTQERNAA
tpr_ciona                           NYQREMI----------LHSNAMKELIQIK-KLKSSDAEHQKLRLELSAA
tpr_yarrow                          NYETELV----------KHAEAANSLTALRSQFNEVKTQIAVSAAEAKSA
tpr_ustilago                        KLDEVTK----------QVDTLTNELAEVREQLKKARQDASALRSSKDLA
tpr_thalassiosira_106561            NYERELA----------LHAEARTSLRDARALAESEQRLRVTAEATLDST
tpr_phaeodactylum|jgi|Phatr2|3      NYERELQ----------LHSQARTALREAREQAQEETRLRHIAEEKTDAS
tpr_phytophthora                    NYERELQ----------LHAAEVAKSSSSRREMEEFRRSVREREAEIEAL
tpr_monosiga                        SYEHEML----------QHAEKIKENQALKAELSALKAQIDEARTERDSI
tpr_dictyostelium                   NYEREVV----------LHAEDIKVLPKLRDDLVEARKTINQMQIKIDSN
tpr_naegleria                       KKEEERK----------KEEERKKEEERKKEEERKKEEERKKEEATRR--
tpr_spombe                          NYESEIV----------SHGRTTQKLRDLRTEFDEVNTKYLKLKANFEQQ
tpr_volvox                          QLEETQATVNR------LQNELTAALNGVDERLAAADREKEALKAELAAT
ostreo_tpr                          NNRQRKRTAGRGSGRGRGRGKKNADLQSMRARLDAARKESAAVKSDGGDV
tpr_celegans                        ALEQHTT----------IVRQFEDRITEIESANLRLQTELNNKCAALVAE
                                                                                      

tpr_tetraodon_gi|47222189|emb|      SAELVEAKVSAE--------------------------------------
tpr_DANIO                           SAQLLEARVSWE--------------------------------------
tpr_xenopus_gi|58802759|gb|AAW      GSQLLESRASWE--------------------------------------
tpr_mus                             ESQLLECKASWE--------------------------------------
tpr_rat                             ESQLLECKASWE--------------------------------------
tpr_homo                            ESQLLECKASWE--------------------------------------
gallus_tpr                          ESALLECKASWE--------------------------------------
tpr_droso                           QAAYDELLRSNA--------------------------------------
tpr_Anopheles                       QEHLKTNEECWK--------------------------------------
tpr_rice_gi|218191551|gb|EEC73      KAENDGLRTLGE--------------------------------------
tpr_arabidopsis                     GIENSELNAKWS--------------------------------------
tpr_populus                         KSANDELKSKWE--------------------------------------
tpr_physco                          --------------------------------------------------
tpr_neurospora_gi|39979244|emb      KLSLTQSEQSWE--------------------------------------
tpr_magnaporthe                     KLTLSQSESSWE--------------------------------------
tpr_gibberella                      KVTLAQSESSWE--------------------------------------
tpr_aspergillus_gi|67538658|re      KKDLAQKEESWN--------------------------------------
tpr_cryptococcus_gi|134118642|      RVEE---KEGLE--------------------------------------
mlp1_S_par                          ENTLKENEKSWS--------------------------------------
tpr_scerevisiae                     ENALKENEKSWS--------------------------------------
mlp1_S_bay                          EKALKENETNWN--------------------------------------
mlp1_S_cas                          EELLRKNEKLWE--------------------------------------
tpr_candiG                          QDQMSQNEKHLK--------------------------------------
tpr_kluyver                         MENLKNSEKLWN--------------------------------------
tpr_debary                          KLLLEKKDESIE--------------------------------------
tpr_candiA                          QNSIKEQQDQLV--------------------------------------
apis_tpr                            VEALELERLAYQ--------------------------------------
tpr_ciona                           ENSLKDKEESWK--------------------------------------
tpr_yarrow                          KDQLESASDSWE--------------------------------------
tpr_ustilago                        EAEWGREKASWN--------------------------------------
tpr_thalassiosira_106561            KAEFDLEKSAWE--------------------------------------
tpr_phaeodactylum|jgi|Phatr2|3      AREFDQQKNVWE--------------------------------------
tpr_phytophthora                    NVKVQSVEKEAQ--------------------------------------
tpr_monosiga                        KAKLEGAEHAWA--------------------------------------
tpr_dictyostelium                   SQELEQAKQSWI--------------------------------------
tpr_naegleria                       ----EEERKKEE--------------------------------------
tpr_spombe                          HSGLSGAEKDWN--------------------------------------
tpr_volvox                          EARLAERTAGSEQLLASVRGVLAG--------------------------
ostreo_tpr                          SAVPVAAAMATVPVVPVSAPMEVPGAVAPSGVATLYREYYENEDFIDKCE
tpr_celegans                        STAKREADQMIE--------------------------------------
                                                                                      

tpr_tetraodon_gi|47222189|emb|      --------------------------EQEKILKDELSKIERSNEELQKQN
tpr_DANIO                           --------------------------EQEKILKEEQCKIQSRCENLQRQN
tpr_xenopus_gi|58802759|gb|AAW      --------------------------ERERMLKEEVSQIQSRCKDLEKQN
tpr_mus                             --------------------------ERERVLKDEVSKSVSRCEDLEKQN
tpr_rat                             --------------------------ERERVLKDEVSKSVSRCEDLEKQN
tpr_homo                            --------------------------ERERMLKDEVSKCVCRCEDLEKQN
gallus_tpr                          --------------------------ERERMMKDEASTLASRCEDLEKQN
tpr_droso                           --------------------------EAQKLLDKEREESEKRVSDLHALN
tpr_Anopheles                       --------------------------NREQMLRTEVSQLEEQLNSLNSQN
tpr_rice_gi|218191551|gb|EEC73      --------------------------HEKIELVKGKDEALQKYNELNDQN
tpr_arabidopsis                     --------------------------EEKLMLEQQKNLAEKKYHELNEQN
tpr_populus                         --------------------------VEKSMIEESKNQAKKKYDELNEQN
tpr_physco                          --------------------------------------------------
tpr_neurospora_gi|39979244|emb      --------------------------ERRQQLEQEIAEIKARRDDLTAQN
tpr_magnaporthe                     --------------------------ERRKQLEQELSELKTRRDDANAQN
tpr_gibberella                      --------------------------DRKQQLEREMAEVKTRREDVNSQN
tpr_aspergillus_gi|67538658|re      --------------------------ERKDRYESELLELQKRRDEVLHQN
tpr_cryptococcus_gi|134118642|      --------------------------KRIEEVQREATALREQIEQARAAT
mlp1_S_par                          --------------------------SQKESLLEQLDLSNSRIEDLSSQN
tpr_scerevisiae                     --------------------------SQKESLLEQLDLSNSRIEDLSSQN
mlp1_S_bay                          --------------------------SQKESLLEQLDLSNSRIEDLSSQN
mlp1_S_cas                          --------------------------EQRKSYEDQIHALKKRIEDLSSQN
tpr_candiG                          --------------------------SERDEYRIQIDLAQQRIDDITKQN
tpr_kluyver                         --------------------------EQKTEYEDKLSVLEQRVQELSTQN
tpr_debary                          --------------------------EEKQSIQDELDSSRLKVKDLQDQN
tpr_candiA                          --------------------------TEKSQIETDLSLSNNRIAELKEQN
apis_tpr                            --------------------------EREKKLLEEIKEMQQRIADLDAQN
tpr_ciona                           --------------------------CVEEKLQSENQQQVVRVQEIEKQN
tpr_yarrow                          --------------------------TQKTALEGEVAKLKSRVDDVISQN
tpr_ustilago                        --------------------------AVRQALEREKADLQRKIDDLTTQN
tpr_thalassiosira_106561            --------------------------AEKLRLEGSVQEAKSRLDDLRCQN
tpr_phaeodactylum|jgi|Phatr2|3      --------------------------QEKLSANENAKMIEESLKEAREQN
tpr_phytophthora                    --------------------------LQLETLQKRLDEAMEAKNALTEQN
tpr_monosiga                        --------------------------QEKRLLAEDKERISKRQADLDNQN
tpr_dictyostelium                   --------------------------QQEQLLKQQIQELEERLKDLKHHN
tpr_naegleria                       --------------------------ERKREEEARKKEEERKKEELRKKD
tpr_spombe                          --------------------------IQRKAMEDEISSLKDYILGLENQN
tpr_volvox                          --------------------------THHELVGMSAEQYKSLMDYLGRDK
ostreo_tpr                          RAINFRPKARPHDYKNRIDELTNAVKASKDCLRHVFQNGANFSKELERHE
tpr_celegans                        --------------------------HAERLLQKKTEELNSIEEENRQKQ
                                                                                      

tpr_tetraodon_gi|47222189|emb|      GILHEQIQTMSTKMAEKLTQAVGDSAAKVSLIEEGKSQQ-----------
tpr_DANIO                           KLLHEQIQTLSGQMASQLKRATTESPLNVSLTEEGKSQE-----------
tpr_xenopus_gi|58802759|gb|AAW      GLLHEQIESLSKKMVTSVQEG----ALNMSFGEEGKSQE-----------
tpr_mus                             RLLHDQIEKLSDKVVTSMKDAV-QAPLNVSLNEEGKSQE-----------
tpr_rat                             RLLHDQIEKLSDKVVTSMKEVV-QSPLNISLNEEGKSQE-----------
tpr_homo                            RLLHDQIEKLSDKVVASVKEGV-QGPLNVSLSEEGKSQE-----------
gallus_tpr                          RLLHEQLESLSDKMVTSMKEAM-PAALNVSLNEEGKSQE-----------
tpr_droso                           SNLHDQIEALASKLAVLASQSQNPNSSLNESAMDGDQSLNASGLT-----
tpr_Anopheles                       AALHDQIQSLSTRFSISAA-ALNQSAVLSESATNPDDSMGGADAS-----
tpr_rice_gi|218191551|gb|EEC73      KILHNQLEALHIRLAEKERNIAGLSSQRIDS--HGEDDL-----------
tpr_arabidopsis                     KLLHSRLEAKHLNSAEKNSRSGTISSGSTDSDHLEDSGL-----------
tpr_populus                         KLLHSRLEAIHIQLAEKDRNAAGISSGSNAPGLGSDAGL-----------
tpr_physco                          --------------------------------------------------
tpr_neurospora_gi|39979244|emb      KLLHQQLDGVTSQISALKQSRSAMDESAEGTQISANDTA-----------
tpr_magnaporthe                     KLLHDQLANVTTQISDLQQSRSFGDESSATAPVFA-DTA-----------
tpr_gibberella                      KILHQQLEALTAQVMALQQKRGGDDDDDERMSPVPLGDA-----------
tpr_aspergillus_gi|67538658|re      NLLHSQIENITKQISALQRDRATIAETEQ-DNGEAVAPN-----------
tpr_cryptococcus_gi|134118642|      REAEKKSQDFESRLDAATTS------------------------------
mlp1_S_par                          KLLYDQIELYTAADKKVGDSKSE---------------------------
tpr_scerevisiae                     KLLYDQIQIYTAADKEVNNSTNG---------------------------
mlp1_S_bay                          KLLYDQIELYTTTGNKPTDAKSG---------------------------
mlp1_S_cas                          KLLFDQVDLLSKSENS-YNQQSS---------------------------
tpr_candiG                          QLLYNQIDLLNRAESVNENSSDDE--------------------------
tpr_kluyver                         KLLYDQIELLNKTEDRDNSHDSS---------------------------
tpr_debary                          NVLLNQLELSKLACTT--DVSEAS--------------S-----------
tpr_candiA                          DILLNQLELTKNSLTNGGDVSSPGE-------------S-----------
apis_tpr                            AILHNQIQELSDKTAIMHSQQSKISEQESLDTSLETMNRSFSG-------
tpr_ciona                           ETLHAQIQTMSGQLVELQSKVS----------------------------
tpr_yarrow                          NLLLDSLETRKSGGDTSGESTTTN--------------------------
tpr_ustilago                        QILHTHLETINAQANQMREAAAAPLPSMDVEKELEQVSNAVPASSEPAAA
tpr_thalassiosira_106561            NILFDQMTSLSTTVDKFQSD------------------------------
tpr_phaeodactylum|jgi|Phatr2|3      RVLHMQLESLGAMVEESQMSRAVAASEIPEPGNSSEQMN-----------
tpr_phytophthora                    KLLHSQLERAAAQVRRAHEQEMLKVIGAQSSALNQEAGETAAVGSN----
tpr_monosiga                        KLLHEHLQQTTGKLRALQQEALPTAATELIDASASESDG-----------
tpr_dictyostelium                   NLLHSQIENINQQTQQIDRYSQLSSSSSVGNGLVQVSED-----------
tpr_naegleria                       --------------------------------------------------
tpr_spombe                          KLLHSQFDSLSQQITVLQQNSSENLNISANLEAVQD--------------
tpr_volvox                          ALASAQLDLLASERNKLREERDSAVQQAAVLRAQMASLQDSLTTSRADLQ
ostreo_tpr                          ANEKQSFDALASQMDVFKASAVAAEAESKNERKGGEHGKRTRTRRG----
tpr_celegans                        AEYDEKLAQLSLQYESLSANLTNQNTTMEVKVNTDGSSS-----------
                                                                                      

tpr_tetraodon_gi|47222189|emb|      --------------------------------------------------
tpr_DANIO                           --------------------------------------------------
tpr_xenopus_gi|58802759|gb|AAW      --------------------------------------------------
tpr_mus                             --------------------------------------------------
tpr_rat                             --------------------------------------------------
tpr_homo                            --------------------------------------------------
gallus_tpr                          --------------------------------------------------
tpr_droso                           --------------------------------------------------
tpr_Anopheles                       --------------------------------------------------
tpr_rice_gi|218191551|gb|EEC73      --------------------------------------------------
tpr_arabidopsis                     --------------------------------------------------
tpr_populus                         --------------------------------------------------
tpr_physco                          --------------------------------------------------
tpr_neurospora_gi|39979244|emb      --------------------------------------------------
tpr_magnaporthe                     --------------------------------------------------
tpr_gibberella                      --------------------------------------------------
tpr_aspergillus_gi|67538658|re      --------------------------------------------------
tpr_cryptococcus_gi|134118642|      --------------------------------------------------
mlp1_S_par                          --------------------------------------------------
tpr_scerevisiae                     --------------------------------------------------
mlp1_S_bay                          --------------------------------------------------
mlp1_S_cas                          --------------------------------------------------
tpr_candiG                          --------------------------------------------------
tpr_kluyver                         --------------------------------------------------
tpr_debary                          --------------------------------------------------
tpr_candiA                          --------------------------------------------------
apis_tpr                            --------------------------------------------------
tpr_ciona                           --------------------------------------------------
tpr_yarrow                          --------------------------------------------------
tpr_ustilago                        ATTDVADLSVEPAAQGVTESSKVADEGASASGTGEPVTTEAPVSKPVPPV
tpr_thalassiosira_106561            --------------------------------------------------
tpr_phaeodactylum|jgi|Phatr2|3      --------------------------------------------------
tpr_phytophthora                    --------------------------------------------------
tpr_monosiga                        --------------------------------------------------
tpr_dictyostelium                   --------------------------------------------------
tpr_naegleria                       --------------------------------------------------
tpr_spombe                          --------------------------------------------------
tpr_volvox                          ARIN----------------------------------------------
ostreo_tpr                          --------------------------------------------------
tpr_celegans                        --------------------------------------------------
                                                                                      

tpr_tetraodon_gi|47222189|emb|      -----------------------QMLEVLRRFVRREKEIAESRFEIAQEE
tpr_DANIO                           -----------------------QLLEILR-FVRREKEIAESRFEVVQGE
tpr_xenopus_gi|58802759|gb|AAW      -----------------------QVMEILR-FVRREKEIAEARFEVAQVE
tpr_mus                             -----------------------QILEILR-FIRREKEIAETRFEVAQVE
tpr_rat                             -----------------------QILEILR-FIRREKEIAETRFEVAQVE
tpr_homo                            -----------------------QILEILR-FIRREKEIAETRFEVAQVE
gallus_tpr                          -----------------------QILEILR-FIRREKEIAETRFEVAQVE
tpr_droso                           --------AAEEGRNNE------QLLKIIK-FLRKEKDLFAAKLDILKAE
tpr_Anopheles                       --------ILNRSLNDEEKQSLEQMLQIIK-YLRKEKDIAVARFDVLRSE
tpr_rice_gi|218191551|gb|EEC73      --------------------------HSVIGYLRRSKEIAETEISLLKQE
tpr_arabidopsis                     --------------------------QRVVHYLRRTKEIAETEISLMRQE
tpr_populus                         --------------------------QNVVNYLRRSKEIAETEISLLKQE
tpr_physco                          --------------------------------------------------
tpr_neurospora_gi|39979244|emb      ----------------------IEGLRELNNYLRREKEILEVQFDLKVQE
tpr_magnaporthe                     ----------------------VEGLRELNSYLRKEKEILEYQYELKLQD
tpr_gibberella                      ----------------------TEGLRELNSYLRREKEILEVQYDLKAQE
tpr_aspergillus_gi|67538658|re      ----------------------LEGLQEVISFLRREKEIVDVQYHLSTQE
tpr_cryptococcus_gi|134118642|      --------------------------------LRAEKEAASALAATRAEE
mlp1_S_par                          ----------------------PGLNN-ILITLRRERDILDTKVTVADRD
tpr_scerevisiae                     ----------------------PGLNN-ILITLRRERDILDTKVTVAERD
mlp1_S_bay                          ----------------------SVLNNDILITLRRERDILDTKVAVAERD
mlp1_S_cas                          ----------------------ATPNEDLVLSLRSDRDILQTRLSVTEEE
tpr_candiG                          ----------------------ANGSTALVLSLRRERDILDTKINVIETE
tpr_kluyver                         ---------------------------DLLISLRRERDMLETKLEVALSE
tpr_debary                          ----------------------NDDLRAVVSYLRREKDSAEAKLTSYFED
tpr_candiA                          ----------------------GDDLRQVVNYLRREKESSDAKLLVATEE
apis_tpr                            ---------------VEDDSKSAEQLLRVMKYLRREKDLAVTKFDVLRAE
tpr_ciona                           -------------------------------KTLSPQKLYPSRDPVAAAE
tpr_yarrow                          --------------------------TDVVTYLRQEKEIIETQHELAIQE
tpr_ustilago                        EVKQEEGSTSGYELAHSLMKRRVEELHEVVKFLRREKEIVDLQMEINKQE
tpr_thalassiosira_106561            ----------------------------------KASELVDDGSGGDSDD
tpr_phaeodactylum|jgi|Phatr2|3      ------------------LQKMLSELREILKFVRSENEILQTQLDTAKRA
tpr_phytophthora                    -----------------AHEKEIDDLRSVVAYLRRESEIAESKLELSQQE
tpr_monosiga                        ------------------------SLLEVVKYQHAQVEIAQAECEQAKLE
tpr_dictyostelium                   ---------------------EINNLKELVQVQAREQKITEVKNESLQQE
tpr_naegleria                       ----------------------------------EEKKSAAEKVKESLRA
tpr_spombe                          -----------------------NDLRELVSYLRHEKEIMDNKYELTILD
tpr_volvox                          ----------LLEAEDHARRVAQGQLRGELDAARAEAERLRSLLADAEQR
ostreo_tpr                          ------LAQGGDERGQDGACGSGEGVGEKIQRTRRRGEQSSTRESVAKEA
tpr_celegans                        ---------------------TVENLQSLLQFVRQSKDEATSRAMTAEVE
                                                                                      

tpr_tetraodon_gi|47222189|emb|      TLRYRLRAENVERELKEVQDSMRSSKERM---------------------
tpr_DANIO                           SLRHRLRVEHLERELKDMQESLNAERERM---------------------
tpr_xenopus_gi|58802759|gb|AAW      CLRYRQRIEHMERELHELQDSLNAEREKV---------------------
tpr_mus                             SLRYRQRVELLERELQELQDSLNVEREKV---------------------
tpr_rat                             SLRYRQRVELLERELQELQDSLNAEREKV---------------------
tpr_homo                            SLRYRQRVELLERELQELQDSLNAEREKV---------------------
gallus_tpr                          SLRFRQRVEHLERELQEVQDSLNAEREKV---------------------
tpr_droso                           NARLISEHAIQQKKVDELNGYLNQERAKS---------------------
tpr_Anopheles                       NVRIQSEFMMLQKNFDESQAELKQMRENV---------------------
tpr_rice_gi|218191551|gb|EEC73      KSRLQIELESALKSTKEAQDLLRSQTDSA---------------------
tpr_arabidopsis                     KLRLQSQ--SALKMAESARGSLTAERAST---------------------
tpr_populus                         KLRLQSQLDGALKAAETAQASLHTERANS---------------------
tpr_physco                          --------------------------------------------------
tpr_neurospora_gi|39979244|emb      ANRLQQQLEYSQSQLDEARLKLDQERRSQ---------------------
tpr_magnaporthe                     SKRLQQQVNYLQSQLDEARLKLEQERRTQ---------------------
tpr_gibberella                      SKRLQQQLEYTHSQLEEARLKLDQERTQA---------------------
tpr_aspergillus_gi|67538658|re      AKRLRQQLDHAQSQLDEARLKLEQERRAQ---------------------
tpr_cryptococcus_gi|134118642|      LAKVQADYEKAKAD-SENRLRIG---------------------------
mlp1_S_par                          ARMLRQKISLMDVELQEARTKLDNSRVEK---------------------
tpr_scerevisiae                     AKMLRQKISLMDVELQDARTKLDNSRVEK---------------------
mlp1_S_bay                          AKMLRQKISLIDVELQEARTKLCNSKVEN---------------------
mlp1_S_cas                          GKALRLKLSSVNTELTNTRAKLTEIRQQY---------------------
tpr_candiG                          KNSLQQKLDDIQNELENTKRSAALLESEY---------------------
tpr_kluyver                         QTVLKQRLDIAKSEIEDLNTQLSQVKNSS---------------------
tpr_debary                          QQRLEQRLIQVTTELEATKSELSKSQSNIN--------------------
tpr_candiA                          NQELTIKLRQVQNELATTKSVFS-SAAHID--------------------
apis_tpr                            NLRLKSQIKVIDKRLKETEAVLNSEREKS---------------------
tpr_ciona                           G----GGAGSSNQQLLDVIKFLRREKEIS---------------------
tpr_yarrow                          NKRLQARLDHVSVSLDEARSDLERLKASI---------------------
tpr_ustilago                        TSRLKQTLEHVNKTLAETRSELDTERAKT---------------------
tpr_thalassiosira_106561            KLLSNLRELLRFKQSECAMLEADLASAKRA--------------------
tpr_phaeodactylum|jgi|Phatr2|3      ADRERTTFQVVKRSLDEARAELKSLQNQDIM-------------------
tpr_phytophthora                    VQRGRAQIFSLESTVERLRGEMKTLSDTATAT------------------
tpr_monosiga                        SRRLQQRLDHVSRQLTDTRNLLEKERERS---------------------
tpr_dictyostelium                   NIRLKSTIAANQKAIETVTKKLQEEQENMR--------------------
tpr_naegleria                       QLLLQIKPVVTPPVASSSASPSTSESTTVN--------------------
tpr_spombe                          NRGLNQQVKSLQSTVDSLQLELNRLQSLP---------------------
tpr_volvox                          AAAGEAGLRESAAALAGIQAQLEAHKRGESLWRDKYDALMSSCVIGGRWL
ostreo_tpr                          NSKLERDVKQLKTEAEQAELTFAAERRALEGQLRKQTSELEAERARATAQ
tpr_celegans                        MRRLRAETAEYERGRNELLRKIRDLETEK---------------------
                                                                                      

tpr_tetraodon_gi|47222189|emb|      ------------------------EVAVKTLAQHDDLMKKTETMNILIES
tpr_DANIO                           ------------------------QVTAKTLAQHDELMKKTETMNVLMET
tpr_xenopus_gi|58802759|gb|AAW      ------------------------QVTAKTMAQHEELMKKTETMNVLIES
tpr_mus                             ------------------------QVTAKTMAQHEELMKKTETMNVVMET
tpr_rat                             ------------------------QVTAKTMAQHEELMKKTETMNVVMET
tpr_homo                            ------------------------QVTAKTMAQHEELMKKTETMNVVMET
gallus_tpr                          ------------------------QVTAKTIAQHEELMKKTETMNVLIET
tpr_droso                           ------------------------QTDVVSANKHEEVLRKIETLNAITDS
tpr_Anopheles                       ------------------------DTETVTAAKHEEILRKLDTYNALTDS
tpr_rice_gi|218191551|gb|EEC73      ------------------------RTSMLKDEEFKSLQFQVRELNLLRES
tpr_arabidopsis                     ------------------------RASLLTDDGIKSLQLQVSEMNLLRES
tpr_populus                         ------------------------RTLLFSEEEIKSLQLQVRELTLLRES
tpr_physco                          --------------------------------------------------
tpr_neurospora_gi|39979244|emb      ------------------------ADSARNSLTHKELMDKLNELNLIRES
tpr_magnaporthe                     ------------------------AESGTNSKAYAELMDKVNEMNVIRES
tpr_gibberella                      ------------------------AQSGRTSMTHQDLMEKLNELNIYRES
tpr_aspergillus_gi|67538658|re      ------------------------TDSESADLSHNKLMNTLNELNIFRES
tpr_cryptococcus_gi|134118642|      -------------------------------LNWKRRVDTLNEQ------
mlp1_S_par                          ------------------------ENHSSIIQQHDDIMEKLNQLNLLRES
tpr_scerevisiae                     ------------------------ENHSSIIQQHDDIMEKLNQLNLLRES
mlp1_S_bay                          ------------------------EKRSFIIQQHDEVMEKLNQLNLLRES
mlp1_S_cas                          ------------------------ENTKISVEEHDNIMNQLNQLNLLRES
tpr_candiG                          ------------------------SEHSDLINNYQTIRGDLEQLNLLRES
tpr_kluyver                         ------------------------SESAHLLEQQENIMKELDQLHLLRES
tpr_debary                          ------------------------VTDGSSTNEHNRLLDQLQQLNILRES
tpr_candiA                          ------------------------LDAVS--KEQKNLSAQLEQLNLLRES
apis_tpr                            ------------------------EIDVVTTSKHAELLRKVETLNAITDS
tpr_ciona                           --------------------------DTKCELVQAEVVRCKHQLQHADEQ
tpr_yarrow                          ------------------------NDGAKSESARQELADKMEQLSVFRES
tpr_ustilago                        ------------------------ASSASTTSRHVELLEKINQLNELREN
tpr_thalassiosira_106561            ------------------------TEQKELDELRSKLKTAEEQLVLIRES
tpr_phaeodactylum|jgi|Phatr2|3      ------------------------DKDLPGNNSAEQLRDAVEQLTLLRDS
tpr_phytophthora                    ---------------------ATGKQTATLATDDEKRVAQLEQLSLLRES
tpr_monosiga                        ------------------------SMTAETVAKHHELMGKVKQVSLLEDS
tpr_dictyostelium                   -------------------------TLTVSTRKHQEVLAQLEQMNLFKES
tpr_naegleria                       -----------------------------PTATTSNVNTTPAQSSSQEDE
tpr_spombe                          ---------------------------VSNDQTDTPIISGSQEVQLLYES
tpr_volvox                          TCADDALISRVYGRYGKVTLEEHNSVKAQLASVRSELAAALEQVKSLQAS
ostreo_tpr                          RAQLEESLREANAEVESLRVRVNMAEEAAAREAQQLGSSAEELKSKIHAL
tpr_celegans                        ------------------------IATTAALVEKASLMEKIQALTDVHNI
                                                                                      

tpr_tetraodon_gi|47222189|emb|      NKLLREEKEKMEQQLEQAQSKLQKMESDILPLQ-------QANSELSGKS
tpr_DANIO                           NKMLREEKEKLEKELQDTQAKIRKLESDIMPVQ-------ESNSELSEKS
tpr_xenopus_gi|58802759|gb|AAW      NKILREENEKQEQELQQLQAKIRKLESNILPLQ-------ESNAELSEKS
tpr_mus                             NKMLREEKERLEQNLQQMQAKVRKLELDILPLQ-------EANAELSEKS
tpr_rat                             NKMLREEKERLEQNLQQMQAKVRKLELDILPLQ-------EANAELSEKS
tpr_homo                            NKMLREEKERLEQDLQQMQAKVRKLELDILPLQ-------EANAELSEKS
gallus_tpr                          NKMLREEKERLEQELQQMQAKVRKLEADILPLQ-------ESNAELSEKS
tpr_droso                           NRILREERNALTLRVAELTDRISSVEKELFPLQ-------CSNKELTSKI
tpr_Anopheles                       NRVLREERDGLNQKVRELSQRLLDAEDKLFPLE-------EKVRELTVKL
tpr_rice_gi|218191551|gb|EEC73      NIQLREENKHNFEECQKFHDEAQKAKMEAERLH-------NLLLEKQVDA
tpr_arabidopsis                     NMQLREENKHNFEKCQEMREVAQKARMESENFE-------NLLKTKQTEL
tpr_populus                         NMQLREENKHNFEECQKLREVAQNTKAQSDKLE-------SLLRERQIEV
tpr_physco                          --------------------------------------------------
tpr_neurospora_gi|39979244|emb      NVTLRNENLRIQAQLAMKNRKIEDLENRIQPLE-------ARISELELDK
tpr_magnaporthe                     NVTLRNEIKQLQRQVDQKSTRVQQLETQLHPLQ-------ARVGELENQE
tpr_gibberella                      SMTLRNENQQLKEQIGEKNQRIEEMEARIHPLE-------AEIDTLKTQK
tpr_aspergillus_gi|67538658|re      SVTLRSQLQQTKTALAEKSARVDELVQQIAPLE-------TQIRQLEDAV
tpr_cryptococcus_gi|134118642|      ---IGNTAKTHMEAVTERERKVEEAEKKVKAAE-------EEVQTLKKKV
mlp1_S_par                          NITLRNELENNNNKNKELQSELDKLKQDVAPVE-------SELTALKYSM
tpr_scerevisiae                     NITLRNELENNNNKKKELQSELDKLKQNVAPIE-------SELTALKYSM
mlp1_S_bay                          NTTLRNELDSSNSKNKELQSELERLRGNIAPIE-------SELAALKFSI
mlp1_S_cas                          NITLRNEANDSREKAKQLQEDLETLREKVLPLE-------AEQNRLKEVI
tpr_candiG                          NVTLRNELKQALDEKDKIAKDLQICRNELLPLQ-------SNLESANNLI
tpr_kluyver                         NVTLRSENSSFKKECDNLKSQLQECNDRLAPLQ-------SSISSLQNGI
tpr_debary                          NTTLRNENSVNVQRISELESELQSVTSKLEPLE-------KKVSELSMQN
tpr_candiA                          NSSLRQENVKFSGEIKKLNEQIITLGNELNPLK-------EQINELTTNL
apis_tpr                            NRILREERDSLSAKVSELTAKVAALSEEVVPLR-------DTSRDLQAKT
tpr_ciona                           MKQLQTQLSDQQLKVEIWNDMLLSDDLKLEPVD-------LDDLLKENDV
tpr_yarrow                          NKTLRMECEASNKEVSRLQATISTLEANLEPFE-------NQLSDREAEI
tpr_ustilago                        HNTLQESASRGEMRIAQLESELRAANTELEPVR-------EQLRNAQIEL
tpr_thalassiosira_106561            NTMLRKESQKVTKKLAEVQTELDSAKTSASPQK-------DKLAAMEVEK
tpr_phaeodactylum|jgi|Phatr2|3      NKLLRDDADKLQSNLTATQNDLNALKSSRKPAE-------KVQRELEARI
tpr_phytophthora                    NATLRDENQKRLAKLKEEDAKVRSLEAKIAPLQ-------NAEAALKTQV
tpr_monosiga                        NQLLRTQFDEAQTKIKDLEVSLKVAKDQLEPLK-------ANNTELSQRN
tpr_dictyostelium                   NIMLKDETRKLGAQVQELQEKLKQSQDHLLPLT-------ESNKKLLAEN
tpr_naegleria                       KFTGKRSIDEFKNDENENSEDNQAVTPSSTDIE-------RPNKKVKTDE
tpr_spombe                          NSVLRKDNDAKLGKIQELEKEVEKLNASLNPLQ-------TEINELKAEI
tpr_volvox                          SAALQQQLAELKTAKETTDADLEKTRKEYAEIRGRHSLLIRKHKELLASN
ostreo_tpr                          EAELSDVRAKATADEIASKDTIAQLRAEVKESKKAVTKNENLLTKKTARV
tpr_celegans                        NAKLTEEKTKLQAQLHQIQKEKADLENQRSRLS-------ASNEEQKLKI
                                                                                      

tpr_tetraodon_gi|47222189|emb|      GMLQAEKKILEDEIKRWKARTQHLVSQQ----------KDSDPEEYKRLH
tpr_DANIO                           GMLQAEKKLLEEDIKRWKARTQHLVSQQ----------KDTDPEEYKRLH
tpr_xenopus_gi|58802759|gb|AAW      GMLQAEKKLLEEDVRRWRARTQHLLSQQ----------KDTDAEEYKKLL
tpr_mus                             GMLQAEKKLLEEDVKRWKARNQQLINQQ----------KDPDTEEYRKLL
tpr_rat                             GMLQAEKKLLEEDVKRWKARNQHLINQQ----------KDPDTEEYRKLL
tpr_homo                            GMLQAEKKLLEEDVKRWKARNQHLVSQQ----------KDPDTEEYRKLL
gallus_tpr                          GMLQAEKKLLEEDVKRWKTRTQHLLSQQ----------KDTDLEEYRKLL
tpr_droso                           EEINVENTSLRTEAIKWRQRANALVEKS----------NR-NPEEFKRLQ
tpr_Anopheles                       ESSTNENTTLRMDVARQRQRMTTLVERS----------SKTNSDDWKRMQ
tpr_rice_gi|218191551|gb|EEC73      EICKKEIEMQKTEIANLNQKISELVENS----------RGVDLSTYETMK
tpr_arabidopsis                     DLCMKEMEKLRMETDLHKKRVDELRETY----------RNIDIADYNRLK
tpr_populus                         EACKKEIEMDKAEKDHLEKRMSELLERC----------RNIDVEDYNRMK
tpr_physco                          --------------------------------------------------
tpr_neurospora_gi|39979244|emb      SFKEAEVKQLQEARDGLQKRIESILSKY----------GQADPQEVEQLK
tpr_magnaporthe                     VYLQEEIKQLQEDRDRWQKRTESILTKY----------GRVDPGELEQMK
tpr_gibberella                      SFLEDEIKQIQEDRDRWQKRTEGILTKY----------GRVDPAEMEQLK
tpr_aspergillus_gi|67538658|re      ETKDEEMKLLQQDRDHWQQRTQNILQKY----------DRVDPAQMEELK
tpr_cryptococcus_gi|134118642|      EEAEGTVQRLQTELANTQK-TEGQAQGQ----------AQADSTALTELQ
mlp1_S_par                          QEKEQELRLAKEEVHRWKKRSQDILEKH----------QQLSSSDYEKLE
tpr_scerevisiae                     QEKEQELKLAKEEVHRWKKRSQDILEKH----------EQLSSSDYEKLE
mlp1_S_bay                          QEKEQEIRLTKEEVHRWKKRSQDIMEKH----------QQLSSTDYEKLE
mlp1_S_cas                          KENEQQLNAYKEECNRWKQRSQDILTKH----------KKIDPVEHEKLE
tpr_candiG                          KEKDLKIASANDESQRWKTRLEEMIEKH----------QKVNVDDYTKLE
tpr_kluyver                         KIKEQELIQSKEEAERWKSRSQDILHKY----------ERIDPEEHGKLK
tpr_debary                          EVKEQTIRLIKEENENNRTQLESNRGRDF---------AESDSEDIKAMK
tpr_candiA                          EFEQQKAKLLHEENERIKSAALSTD--------------EQKSDANKHTN
apis_tpr                            EALLQENSSLKGEATRWRQRANALVERA----------NKTSPEDWRRLQ
tpr_ciona                           NGETSEFQFQMSPASSCVSTTSSSAAKR--------------SREARRIK
tpr_yarrow                          EAQKGEISLLKEDNERWKARTQQILQRH----------ERVDPAELESAK
tpr_ustilago                        EASQAELNVMREDSKRWQSRAQSLLQSH------------GMNEEMQKAE
tpr_thalassiosira_106561            ASLLAEKDSLSREVDAWKNRVHSLVSKF----------NQIDPEEHAQAL
tpr_phaeodactylum|jgi|Phatr2|3      ASAEAEKESLNRDLAAWKSRVESLLSKF----------NQIDPEEYEKVL
tpr_phytophthora                    ASLNQEVVTLNDANKRWKQRVDQLVEKY----------QQVDPAEYDKVV
tpr_monosiga                        STLVTDKTSLQNEVTRWRQRAQQLMDLY----------GNVDLDELNRLR
tpr_dictyostelium                   QILHNEIEAQKIEITNWSGKVQKLLNKY----------QSIDPEVHQKLL
tpr_naegleria                       EESNDREEESANQSKSSRFRRPNLNKEKN---------QQSSSEDSKQDE
tpr_spombe                          GAKTASLNLMKEYNSRWKLRFQSVLNKY----------ERVDPTQLEELK
tpr_volvox                          EATGKALAAAREELAAANEKVAALEAQLAKSKEDA---LTAQNEAIAKVK
ostreo_tpr                          EKLESELAALNGEHSSVHSQVENLEAKIAELKSTNGELKADFTATSAELK
tpr_celegans                        ASSDQEANQRKREIEQLKQRVQTNARGA------------ASQPQLDQLK
                                                                                      

tpr_tetraodon_gi|47222189|emb|      TEREAHVKRIQLLTEENSKLKADIARANNVTTSLQGQIQSLRDNSNKMVE
tpr_DANIO                           SEREAHLKRIQQLVEETGRLKADAARSSGSLTTLQSQVQNLRENLGKVMV
tpr_xenopus_gi|58802759|gb|AAW      SEREVNTKRIQQLTEETGKLKTEVARTNASLNTCQSQLQSVKDDLTKIKA
tpr_mus                             SEKEIHTKRIQQLNEEVGRLKAEIARSNASLTNNQNLIQSLREDLSKART
tpr_rat                             SEKEIHTKRIQQLNEEVGRLKAEIARSNASLTNNQNLIQSLKEDLSKVRT
tpr_homo                            SEKEVHTKRIQQLTEEIGRLKAEIARSNASLTNNQNLIQSLKEDLNKVRT
gallus_tpr                          SEKEANTKRIQQMSEETGRLKAEIARTTASLTTSQNLLQNLKDEVAKIRT
tpr_droso                           AEREHLAKLLTAEKELNKKQSDELT---VLKQRMNTEIPMLNKQMQILDE
tpr_Anopheles                       TERENLAKMLMAEKELLKQANEELNTHKVERTRLEAEMGTVNKKLQSANA
tpr_rice_gi|218191551|gb|EEC73      DELQNIKATLRENSAELERTKKLLSEKDSVIRNLEEKLAGCLSELDAREK
tpr_arabidopsis                     DEVRQLEEKLKAKDAHAEDCKKVLLEKQNKISLLEKELTNCKKDLSEREK
tpr_populus                         DDLRQMEEKLREKDAEMEGIKNLVSEQQEKILKLEQDLAKSESELNQRER
tpr_physco                          --------------------------------------------------
tpr_neurospora_gi|39979244|emb      ASVESLQAEREAFKQ-------TEAALEEKLKEAETNLETERTNWKNMRA
tpr_magnaporthe                     QSVANLEAERDALKQ-------NEDGIKTQLEEAQKTLESERTKWNEARG
tpr_gibberella                      EKITQLEAERNTLKQ-------GEEPLKAKLAEVEANFETEQANWTATRA
tpr_aspergillus_gi|67538658|re      QELEKLRTERDEAIS-------AREALEKQVEAFPEQLSAAEQRTQDLRS
tpr_cryptococcus_gi|134118642|      NEKNQLAEKLAQAEK-------DLETLKATAAQEDKERDERYENNVARVN
mlp1_S_par                          NEIGNLKEQLENKTR-------QGAEAEEKFNRLRRQAQERLKTSKLSQD
tpr_scerevisiae                     SEIENLKEELENKER-------QGAEAEEKFNRLRRQAQERLKTSKLSQD
mlp1_S_bay                          TEIESLKAQLEDKTQ-------QGADSEEKFNRLRRQAQEKLKASKLSQD
mlp1_S_cas                          AEIATLKQNLADKKK-------ENEELNDRFNRIKKQAHERLNSSKATQQ
tpr_candiG                          ETLNETKQLLDNKVQ-------ETNELNDRFNRLKKQAHEKLNTSKELQS
tpr_kluyver                         EEINDVKNELQTTKDTLQSVIAEKDDWESKFQRIRLQARDRLNASKEKEQ
tpr_debary                          QRFTNLKNEFQNKLS----------AHRSKTKELEKTVDSLRVELANTKQ
tpr_candiA                          ETIARMQEQMDKLKT----------KANERIRSMNETIASK---------
apis_tpr                            TERENLSKLLTSERETHAKRAEELNQLKIEKTKLEEQLVLLQKQVQVQGE
tpr_ciona                           ENQIAMRANFLEKEN---------ESLKMEVADLRALLDDKNKIREYGI-
tpr_yarrow                          KDLKTKETELESAKKDLETKETELEEVKKTLEATKSRLDRLKEEASRKLK
tpr_ustilago                        QQYGEAQQKIKELETKLKESESATEGVKAELVTAKQNFEKLREQVRARIA
tpr_thalassiosira_106561            ARVEQMKEECKSMKGLKDKAEKDSSSAKGLVAQLNKEISSQKASMDAFKT
tpr_phaeodactylum|jgi|Phatr2|3      RQVEELTKEKESLTAWKKTTEAENTRIREICRNLKKHISELKKTIEEQKK
tpr_phytophthora                    AEKEALTKELTELKTEQSALKAELETLRSSGGKELDEEKKKVENWSKQYE
tpr_monosiga                        EEREQWESAKELLGSEVQEHQETLKKSQAEAKKVQAELAKVQQELQTAQS
tpr_dictyostelium                   ETNETTIRENQELTQQLEDLKKQLEDLKKQLEDNKKQYEDLKKHTKHWKE
tpr_naegleria                       TVMTEEK-------------------------------------------
tpr_spombe                          KNCEALEKEKQELETKLQETAKETDTFKQQVNSLNEEVENLKKEVEQANT
tpr_volvox                          ASHKQMVDRARAAIAEKASLESELQVARTSVESLNKVVEDERQRRANDGK
ostreo_tpr                          ARNEDLLSLKDEYKSASETLTQLKTSFESEKAMMASELKRAEKDVKRAES
tpr_celegans                        AQLATARQESAAATAKAKAAEDKFNQTRQLAIKYRNENTELKKLAEAPPG
                                                                                      

tpr_tetraodon_gi|47222189|emb|      ERNALKKELETKNHEVQEKVQTIMQVRKIGRRYKSQYDELKVQHDKMVLE
tpr_DANIO                           ERDNLKKDQEAKILDIQEKIKTITQVKKIGRRYKTQYEELKVEYEKLVAA
tpr_xenopus_gi|58802759|gb|AAW      EKEKLQKELDAKILDIQEKIKTITQVKKIGRRYKTQYEELKVTHDKMVAE
tpr_mus                             EKEGIQKDLDAKIIDIQEKVKTITQVKKIGRRYKTQFEELKAQQN-KAME
tpr_rat                             EKESIQKDLDAKIIDIQEKVKTITQVKKIGRRYKTQFEELKAQQ--KAME
tpr_homo                            EKETIQKDLDAKIIDIQEKVKTITQVKKIGRRYKTQYEELKAQQD-KVME
gallus_tpr                          EKETLQKELDAKVADIQEKVKTITQVKKIGRRYKTQYEELKAQHDKMVAE
tpr_droso                           ARKKQVDEFTNLKQNNTRQTQDIMELKNRLLQKEEELLKAN--EELETKD
tpr_Anopheles                       LVKKLSDDLEASAVQATEIETLQAALKTAEDNLADMRIKEGQIRKIAKRY
tpr_rice_gi|218191551|gb|EEC73      KLNDAEASL----------KSEIDRHRKININIKRKLDASAKEKEELTKE
tpr_arabidopsis                     RLDDAQQAQATMQSEFNKQKQELEKNKKIHYTLNMTKRKYEKEKDELSKQ
tpr_populus                         RISDILQTE---------KKSEILS----------------KEKEEFSKE
tpr_physco                          --------------------------------------------------
tpr_neurospora_gi|39979244|emb      RLAEDFKTRFGNVKTQRNELAAEKQALQTTLDAANERLSAVEKDLESARQ
tpr_magnaporthe                     RIIDQAKS-------KAREQTGVIRTLNEELNALKENIKSLEGSLEVVRS
tpr_gibberella                      KIIEQAKERSRKLTGEKNEAIQRSTQAQESLDKANAELEGIKKEAEESRN
tpr_aspergillus_gi|67538658|re      KLTEQFKAR-------SRELMGRVNAKQTELDAVVQEREVLQEELKTTKE
tpr_cryptococcus_gi|134118642|      RVNAQMKAR---------------------IDALISEKQMTQTSVESLQA
mlp1_S_par                          SLTEQVNNLK---------------------DAKIALENSLRDANARIEE
tpr_scerevisiae                     SLTEQVNSLR---------------------DAKNVLENSLSEANARIEE
mlp1_S_bay                          SFIEQLNELK---------------------DAKLALEKSLNNANARIQE
mlp1_S_cas                          TLIDQIKQLE---------------------DENAHIQSLLETERGNIQN
tpr_candiG                          SLQEQISNLI---------------------SEKDDIRKQLDVKTEENSE
tpr_kluyver                         SLSSEINQIN---------------------EAKSQVEADLGKCKTACKE
tpr_debary                          HLVDAETNYT---------------------QELMNTRSNSDGLKNESLQ
tpr_candiA                          ---DETIKQL---------------------NEKVDQLSNS-ANTNEDKS
apis_tpr                            EVQKVSEEARKLSQDLNEALADSSSKAKDLVTLRKELELAKTVEEEKNRS
tpr_ciona                           --------------------------------------------------
tpr_yarrow                          HAQQAKNAAQQELVTAQAALAEAQKAGSAGSEAHTAEVETLQQQVQKLTA
tpr_ustilago                        AERKAVAEAQEKLVALQKEKDEDAAKYQEAIATHEANVAQLIVERDALKQ
tpr_thalassiosira_106561            ALEKTKAEKE---------------------KLSKAAQLNDSKKVAEAQA
tpr_phaeodactylum|jgi|Phatr2|3      DIDKLTTEKAT-------------------LTTKSTEGTSAAKERDELKG
tpr_phytophthora                    RIKGFAKNWKNKAETLTKQLAEKSKEAEDRSASNSTLETKLSAAQAQINT
tpr_monosiga                        EMATLRTKNQEHVTARSKLASIGRNLRAENEKLKSGQATADPAEVSALQK
tpr_dictyostelium                   EAVKFKKDKLELDQSLTQQ--------KELFSTTKQQLDSNTATNEQTLK
tpr_naegleria                       --------------------------------------------------
tpr_spombe                          KNTRLAAAWN---------------------EKCENLKKSSLTRFAHLKQ
tpr_volvox                          TAAMRVLELERQLKVSRDERGWARWRGRAGFTPSCGGTSGGSKGDTIGGA
ostreo_tpr                          DLADAKLQSKSLIEQQTLMMGELKQVREELASMEADRRDQLANGSATLQE
tpr_celegans                        EGDPCAARLK---------------LQFDDFTAKINDYKTEIENLNMKVL
                                                                                      

tpr_tetraodon_gi|47222189|emb|      AAAGPAQVEEARQASVQELQTLRDSLNQA------EAKTRDLEGQLENLN
tpr_DANIO                           AASAPAQDQEAQQASAQELQNLKESLNQS------ETRIRELEGQLENLN
tpr_xenopus_gi|58802759|gb|AAW      ASS-AKADQLQEQASQKEVQELKDSLQRS------EAKVTTMQTTVDNMQ
tpr_mus                             TSTQSSGDHQEQHISVQEMQELKDTLSQS------ETKTKSLEGQVENLQ
tpr_rat                             TSTQSSGDHQEQHISVQEMQELKDNLSQS------ETKTKSLEGQVENLQ
tpr_homo                            TSAQSSGDHQEQHVSVQEMQELKETLNQA------ETKSKSLESQVENLQ
gallus_tpr                          AATQSFVEQQEEQVSVQEVQELKDSLSQA------EGKTKTLENQVENLQ
tpr_droso                           KTIADKETKELQLRKLAKRYKDFYIGLQS------QGGGTESAAELEKVR
tpr_Anopheles                       KDAFTELKRETDARKEDEAAAAAGGAGAA------GANAAPGAADSEDMR
tpr_rice_gi|218191551|gb|EEC73      KQSLSKQLED---------------LKS--------SQKTTTENSNEQAI
tpr_arabidopsis                     NQSLAKQLEE---------------AKEE------AGKRTTTDAVVEQSV
tpr_populus                         KQALIKQIED---------------LKQ--------GKRLLGNVTGEQVL
tpr_physco                          --------------------------------------------------
tpr_neurospora_gi|39979244|emb      DLANLQAQNTQLQEQHAQAAAAAAAASAE------QTVPAAVPAAAPAEQ
tpr_magnaporthe                     EKAAMEEQLATAHEQLQLQQQQLQAPAVE------VNSIASAPDAMVVDE
tpr_gibberella                      QRSELEQQIRNFQKEIEQLRQQAQATQPA------PSTAQSNEVSGSSEI
tpr_aspergillus_gi|67538658|re      ELEALKSKLAEKPEAPADQGTVVDSTPAS------QFPIPTTQAPAPTDD
tpr_cryptococcus_gi|134118642|      KVSELEGKLTELESAAANINANSAAPADA------AVGPVTGTTAATTTA
mlp1_S_par                          IQG--AKVAQDNN-QLEVIRRLQEDAEKS------SSELQAKLEENATS-
tpr_scerevisiae                     LQN--AKVAQGNN-QLEAIRKLQEDAEKA------SRELQAKLEESTTS-
mlp1_S_bay                          LED--AKVAENRN-QLSMIKKLQEDTEEN------SKELETKLEENAIS-
mlp1_S_cas                          TEEKFRQMNKQSE-DVTALRSQLEEALLS------SKEFENKFNASVKS-
tpr_candiG                          LLSELNNFREKQN-DLETLREELNKEISK------SEELEVKLQNEIES-
tpr_kluyver                         LEERLQVVTQEAETKEQTFNSQLSKLQED------LHSIQVQMENASKTE
tpr_debary                          NDKINSASKEIAN-------------------------AYEKYDTLKKE-
tpr_candiA                          KEQIDQLNTKLSN-------------------------LQSEVENSKTE-
apis_tpr                            EESRMSTGTSANEDNVHVSQEREDQLREEGRQ-ELRQANLELTSKIDELS
tpr_ciona                           --------------------------------------------------
tpr_yarrow                          DLEQATAKAYETQTQLDAANAQVAEGQSK---------LEAATAQINESQ
tpr_ustilago                        QLEEAQASASSTVADGHGGAAATIATGETS---VAPTAEVEAAAASTNAV
tpr_thalassiosira_106561            ALKASKAELDASN-------------------------------------
tpr_phaeodactylum|jgi|Phatr2|3      KLSQAEKDTASTKTELDGANHQNEILRER-------MRQMVKTSNELRKK
tpr_phytophthora                    VTAEKSALEMKLAACEAAKQDGVAAASGAN-A-SWEKERQTLKAQLELET
tpr_monosiga                        KLDEATAKIAELTSANESLTLEVQRLKGQ---------IDKFKSFLTKSK
tpr_dictyostelium                   ENQELRKKIQIANANKQANKQQIQQQQAN------NEEIEALKKQLEDTR
tpr_naegleria                       --------------------------------------------------
tpr_spombe                          ELTNKNKELTSKNAENEAMQKEIESLKDS-----------NHQLQESASS
tpr_volvox                          SNNSNAGRDTNCSADACCSAGTGHSADACCSA-GTGHSADACCSAGTGHS
ostreo_tpr                          VQKQAREDMQKAEDRHHEAIAEERRRADKAIATAQDKADKKLQTAMSKAE
tpr_celegans                        RMGILEKSLKNTNDQINQLKQENLKLTEN----IRMAQLQSVSATDVESK
                                                                                      

tpr_tetraodon_gi|47222189|emb|      GVVSERETELRNTQEQSSKLQTELNRLRQELQEKTSQEEGMRQQMSEKDE
tpr_DANIO                           RTVGEREMEARSAQEQASRLQTELTRLRQELQEKSSQEERLKQQLTEKEE
tpr_xenopus_gi|58802759|gb|AAW      KTLDDKDNEIKEHQEQISRMQAELSHLHKDLQDKTAQEEQMRQQINEKEE
tpr_mus                             KTLSEKETEARSLQEQTVQLQSELSRLRQDLQDKTT-EEQLRQQMN---E
tpr_rat                             KTLSEKETEARSLQEQTAQLQSELSRLRQELQDKTTKEEQLRQQMNEKDE
tpr_homo                            KTLSEKETEARNLQEQTVQLQSELSRLRQDLQDRTTQEEQLRQQITEKEE
gallus_tpr                          KTVAEKETEARNLQEQISQLQSELARFRQDLQEKTTQEEQLRQQITEKEE
tpr_droso                           SELEEVNNQLRALKDEHEKITKECDEVKKRT-EPETDTSAIRQEYKAKLD
tpr_Anopheles                       KQIATATEEIDTLKKENELLRAKLEKAERGM-DIMKDAKNRILALTEQKN
tpr_rice_gi|218191551|gb|EEC73      KE---KDFRIQTLEKVLEKERDDNKK--------------EKAFRRRNEK
tpr_arabidopsis                     KEREEKEKRIQILDKYVHQLKDEVRKKTEDLKKKDEELTKERSERKSVEK
tpr_populus                         KEKEEKEHRIQILEKTVERLREELKREREDLR-------TEKSKRQITEK
tpr_physco                          --------------------------------------------------
tpr_neurospora_gi|39979244|emb      D--PQLLQQLDALRQELESVKSQKAALETELESLKAELATAIAERDEARA
tpr_magnaporthe                     GRATQLEQELAALRQELEATVSLKAEAEAQVESLRLQLATAIEERD----
tpr_gibberella                      V--AQLEQQLANLRNELDSINGQKQSAEQQLETLRGELQSAISERD----
tpr_aspergillus_gi|67538658|re      ERVKALEEKVQRLEAALAEKESVLAAKDAEHETKVKERVERLKEVFN--N
tpr_cryptococcus_gi|134118642|      T---ATEETKPSQEQIDEAVKAAVAAREAELQS-----------------
mlp1_S_par                          -----YDSTIKVLNEEITTLKEEIEKQMQIQQQLQTASANEQ--------
tpr_scerevisiae                     -----YESTINGLNEEITTLKEEIEKQRQIQQQLQATSANEQ--------
mlp1_S_bay                          -----YDSTVKKLNEEIGILKEELEKQRQIQQQFQAAAGTEQ--------
mlp1_S_cas                          -----SDEISSHLNDVIDSLNNELTHLK--ESKNNEATVTGQ--------
tpr_candiG                          -----SSLASRNTNKEIEELQKVIDDLK---TQLAANSTDAD--------
tpr_kluyver                         QNNADSDEKIKSLTETVEMLNSKIQELEAEASNAQKIVAEHHTPVIN---
tpr_debary                          -----SEVKIMSLVNEKKSLESALQTLK-AKIDSLDSEDSNK--------
tpr_candiA                          -----KNELLKKLSELESNLRAEFDKEKQEIIKSLELAKQAN--------
apis_tpr                            RQMIAVQNEAESLKKEIDTMNKTSVEKEERAKQVLKGARTKIMQLTESKK
tpr_ciona                           --------------------------------------------------
tpr_yarrow                          SKLHAASAELNKAKEEAATTASEFASYKTNAESNTNAAEAPTEPVVQQP-
tpr_ustilago                        DQQAAIQAAVAEAQKQFDEIKAKLEAEKQEVEAARDKHLQRG--------
tpr_thalassiosira_106561            -------ARLSNFKDMLRKMQVGLKSAK----------------------
tpr_phaeodactylum|jgi|Phatr2|3      ERELVGQLAEAKSATQTDSIQDKLGKPSENASEKRTLASSKIG-------
tpr_phytophthora                    KKSTQLKDFNARLMSGLKNLKKENSELKDHAASVTQPSQSAATQEKTPVP
tpr_monosiga                        ERYQQAEKNSTSLTEQMTKLRSELADKDKIIAEKTQAHTKLREQLLK---
tpr_dictyostelium                   KLAEDYKKLADDYKKLTDEAKSKLKVFESMKKASALNNANNINNNN----
tpr_naegleria                       --------------------------------------------------
tpr_spombe                          DAEQITKEQFEQLKSEKERTEKELADSKNELEHLQSEAVDADG-------
tpr_volvox                          ADACCSAGTGHSADACCSAGTGHSADACCSAGTGHSADACCSAGTGHSAD
ostreo_tpr                          DRVNKANEKVEAAEKHSAELEKSLAKLQKELEKTSNTSSEQVANLQKELD
tpr_celegans                        PGPSSASKSVSSIRQTPTKVLDPLSSAAKQPNEPDQTTGLKTSQQP----
                                                                                      

tpr_tetraodon_gi|47222189|emb|      KTRKAILMAKQKISQLMGAKEQLLKENEELKN-------QREELDVRMSA
tpr_DANIO                           RTKKAILLAKQKISQLTGIKGQFQKENEELKQ-------QKEELEVRVSA
tpr_xenopus_gi|58802759|gb|AAW      KTKKTLLVVRQKLAQNNGAKEQLTRENEDLKQKNANLEQQKEELEVRMSA
tpr_mus                             KTWKTLALAKSKITHLSGVKDQLTKEIEELKQRNGALDQQKDELDVRMTA
tpr_rat                             KTWKAITVARSKIAHLSGVKDQLTKENEELKQRNGALDQQKDELDVRMTA
tpr_homo                            KTRKAIVAAKSKIAHLAGVKDQLTKENEELKQRNGALDQQKDELDVRITA
gallus_tpr                          KTRKTFLAAKQKIAQLAGTKEQLTKENEEWKQKSNSLEEQKTELEVRMSA
tpr_droso                           KLVVDLTVARTDLVN------------------------QETTFAGT---
tpr_Anopheles                       NAARELNAVKSQMQQ------------------------QLDQMREETDT
tpr_rice_gi|218191551|gb|EEC73      VFTTAIQNMN-----------------------------QERKQVEES--
tpr_arabidopsis                     EVGDSLTKIK-----------------------------KEKTKVDEELA
tpr_populus                         AVLDSYKNVE-----------------------------QTKTKLED---
tpr_physco                          --------------------------------------------------
tpr_neurospora_gi|39979244|emb      EVARLQ-----------------------------------SSTHGTDTE
tpr_magnaporthe                     QVAALA-----------------------------------QAKQ---QE
tpr_gibberella                      EVAKKL-----------------------------------EESA---ST
tpr_aspergillus_gi|67538658|re      KMAEVR-----------------------------------ANHRQEIER
tpr_cryptococcus_gi|134118642|      -------------------------------------------------K
mlp1_S_par                          -----------------------------------------DDLSEIVES
tpr_scerevisiae                     -----------------------------------------NDLSNIVES
mlp1_S_bay                          -----------------------------------------DDLSKVVES
mlp1_S_cas                          -----------------------------------------PDLSNVVEE
tpr_candiG                          -----------------------------------------EQTNRNVEA
tpr_kluyver                         -----------------------------------------EDTKSIVDN
tpr_debary                          ------------------------------------------KFEEKLNA
tpr_candiA                          ------------------------------------------ASDENLQK
apis_tpr                            ICEKELLDLKAKFEAG-------------------ATESDTAEHDARLAA
tpr_ciona                           --------------------------------------------------
tpr_yarrow                          -----------------------------------------VVQPAQSED
tpr_ustilago                        -----------------------------------------REFLRDRRA
tpr_thalassiosira_106561            ------------------------------------------DAEDKAKS
tpr_phaeodactylum|jgi|Phatr2|3      ------------------------------------------ISTPTFSA
tpr_phytophthora                    SPPASPPQATPSMS--------------------------ATPPTKPATA
tpr_monosiga                        -----------------------------------------LRQTTAKRA
tpr_dictyostelium                   -----------------------------------------NNTTPTVVS
tpr_naegleria                       --------------------------------------------------
tpr_spombe                          -----------------------------------------KTEISNLEK
tpr_volvox                          ACCSAGTGHSADACCSAGTGHSADACCSADAGVRRFVRASSPYLGTTGPP
ostreo_tpr                          EANEKLEXXX------------------------------XXXXEERIKE
tpr_celegans                        -----------------------------------------PSFAAKRPS
                                                                                      

tpr_tetraodon_gi|47222189|emb|      LKSQYEGRLSRQERELRDLRGQQERQ-EPRDEPPEAGPSKPQEQQRSTEQ
tpr_DANIO                           LKSQYEGRLSRQERELRDLREQQERHGEQRDEPQEQGSSKTQEPQRTTEQ
tpr_xenopus_gi|58802759|gb|AAW      LRSQYDGRISRLER---ELREQQERHHEQRDEPQE------TTR--IPQQ
tpr_mus                             LKSQYEGRISRLER---ELREHQERHLEQRDEPQE------PTNKAPEQQ
tpr_rat                             LKSQYEGRISRLER---ELREHQERHLEQRDEPQE------PTNKAPEQQ
tpr_homo                            LKSQYEGRISRLER---ELREHQERHLEQRDEPQE------PSNKVPEQQ
gallus_tpr                          LKSQYEGRICRLER---ELREQQERHHEQRDEPPE------STNKVPEQQ
tpr_droso                           -KSSYDETIARLEKELQENIVANKDINQRLTRENESLHMRINQLTRQLGS
tpr_Anopheles                       LKAQYEGRVTRCEKENADADRESKDAISRLTRENEQLTIRLNQLNRQLGL
tpr_rice_gi|218191551|gb|EEC73      -IEKHRQAVK------EVIEHYTG------ISSQIPSGSAIDEQLRSYFL
tpr_arabidopsis                     KLERYQTALTHLSEELEKLKHADGNLPEGTSAVQVLSGSILNDQAAAYVS
tpr_populus                         KLELHKQVLKRISDELEKLKHAEGNLPEGTSVVQLLSGTILDDLAATYVS
tpr_physco                          --------------------------------------------------
tpr_neurospora_gi|39979244|emb      MQDVEAPAQPASAPAPAQEGTGLSDEERKALEER----------------
tpr_magnaporthe                     QQQTTSGTESGDANATQAGATGLSDEERVSLQSK----------------
tpr_gibberella                      TAPAAQTAPEVVAQANGQPGTVITDEERKALEER----------------
tpr_aspergillus_gi|67538658|re      LTATQGGAHEGAEGAQETPGTPQPKQQPPATPSK----------------
tpr_cryptococcus_gi|134118642|      FAKDLEEATTAAATAAAAAASTFAPQSTTASAPA----------------
mlp1_S_par                          MKKSFEEDKIKFIEEKTQEVNEKILEAQERLN------------------
tpr_scerevisiae                     MKKSFEEDKIKFIKEKTQEVNEKILEAQERLN------------------
mlp1_S_bay                          MKRSFEEDKIKFIEEKTREVNQKIREFQEAQEAEETG-------------
mlp1_S_cas                          MKKSFEEEKIKFVQDQTTEFKEKLAEEVKRIEAQATD-------------
tpr_candiG                          IKREFENQKTKFIAEKTEEFNKRLIEETEKIRNEFQE-------------
tpr_kluyver                         LKTEFEAEKEQLIKDKEKELRSKFEAEKESAWNSREEELRKQFEEREKRI
tpr_debary                          LKAQFENEKTELKKNVQNEFDVRLKQELAKVNSDLLE-------------
tpr_candiA                          RYKELEEALTNSKK----EFETKLEAERKKTR------------------
apis_tpr                            LKSQMESRISRLEHEKSEIQAEKETLVQRVTQLQRQLAGVSGISATTEPP
tpr_ciona                           --------------------------------------------------
tpr_yarrow                          LSNELTSARAEIEALKKEVDSARSAAATVAAEAATTK-------------
tpr_ustilago                        AQAEVQERDATIAQLKKEFAENNAEAIEKAVQER----------------
tpr_thalassiosira_106561            TEKALQKEITELKHKLAVAESSQTKGGESATEAK----------------
tpr_phaeodactylum|jgi|Phatr2|3      TTPESTQRTAGLVDVRAPQILPTIPTNGFRFGPSTKP-------------
tpr_phytophthora                    PTPLFSPPKPAVNYVSTLQASATTSDAKPAAPKDALVATPAVAAASNQPS
tpr_monosiga                        STTPASTPTSTASPAVTGSKRASTAGAPPRVELAS---------------
tpr_dictyostelium                   TPTTPTTTNILAPPVTPTPITPTTTTSTTIIPATATN-------------
tpr_naegleria                       --------------------------------------------------
tpr_spombe                          EIHELRSDKEGLVQQVQNLSAELAALREHSPTQG----------------
tpr_volvox                          LAAATARGIRRTPIQFPVPAAVQPQTTGPRPSTSTGQATLTGPLSAPAAT
ostreo_tpr                          ISANLEAEQVRLRKAEAKVEKLQTEKEQLAEKMQDKLSKETATVAELQGE
tpr_celegans                        FGRQAQSSSNVIPPAPAPTPTSQQKVSPVKRPIPPSIPN-----------
                                                                                      

tpr_tetraodon_gi|47222189|emb|      RQISLKTTPAAD-RGSAST---SEPPTANIKPTPVVATASKQ--PVNPGN
tpr_DANIO                           RQISLKTTPAAE-RGSAST---SEPPTANIKPTPLAATPSKP--QVIPGN
tpr_xenopus_gi|58802759|gb|AAW      RQITLQPTTAAGERGSANT---SEPPTANIKPT-----PSKVTTAAVPVN
tpr_mus                             RQITLKTTPASGERGIAST---SDPPTANIKPTPVVSTPSKVTAAAMAGN
tpr_rat                             RQITLKTTPASGERGIAST---SDPPTANIKPTPVVSTPSKVTAAAMAGN
tpr_homo                            RQITLKTTPASGERGIAST---SDPPTANIKPTPVVSTPSKVTAAAMAGN
gallus_tpr                          RQISLKSTPASGERGIAST---SDPPTANIKPTPVVSTPSKVTAAAIAGN
tpr_droso                           QQSTKPSTSSVAEKGNISE---SSPRTANVKPMSGSATVQQSATVTPWRG
tpr_Anopheles                       QQAVAKPTTSAVGAGASDKPVGESPRTANVKPMAG-PSQQQSATVTPRRV
tpr_rice_gi|218191551|gb|EEC73      AIKAVEESPSPFQDGAASQ-------------------------------
tpr_arabidopsis                     AVEYFERVARSIASNSQVS-------------------------------
tpr_populus                         AIENFERVALSVSSELGAG-------------------------------
tpr_physco                          --------------------------------------------------
tpr_neurospora_gi|39979244|emb      --------------------------------------------------
tpr_magnaporthe                     --------------------------------------------------
tpr_gibberella                      --------------------------------------------------
tpr_aspergillus_gi|67538658|re      --------------------------------------------------
tpr_cryptococcus_gi|134118642|      --------------------------------------------------
mlp1_S_par                          --------------------------------------------------
tpr_scerevisiae                     --------------------------------------------------
mlp1_S_bay                          --------------------------------------------------
mlp1_S_cas                          --------------------------------------------------
tpr_candiG                          --------------------------------------------------
tpr_kluyver                         REECEKTT----------V-------------------------------
tpr_debary                          --------------------------------------------------
tpr_candiA                          --------------------------------------------------
apis_tpr                            TANIKPMSARAETPLASIR-------------------------------
tpr_ciona                           --------------------------------------------------
tpr_yarrow                          --------------------------------------------------
tpr_ustilago                        --------------------------------------------------
tpr_thalassiosira_106561            --------------------------------------------------
tpr_phaeodactylum|jgi|Phatr2|3      --------------------------------------------------
tpr_phytophthora                    SSTSTVSTTMAATTTTTASAPVN---------------------------
tpr_monosiga                        --------------------------------------------------
tpr_dictyostelium                   --------------------------------------------------
tpr_naegleria                       --------------------------------------------------
tpr_spombe                          --------------------------------------------------
tpr_volvox                          AAAASGNVTHDQPTAAAVTDTAAQPESTDQQMVQQPSAAAVGGSGTAAVP
ostreo_tpr                          LKTLNKELKAMLSERDALSN------------------------------
tpr_celegans                        --------------------------------------------------
                                                                                      

tpr_tetraodon_gi|47222189|emb|      KPTPRASIRPMITPAPVVTP--TPTATVMPTTQVESQEAMQSTESPPVEH
tpr_DANIO                           KSTPRASIKPMITPAPVPTP--TPTATVMPTTQVESQEPMQSSESP-LEH
tpr_xenopus_gi|58802759|gb|AAW      KSTPRASIRPMVTPAAVSTPTSTPTATVMPTTQVD-QQEVQS--EGQMEH
tpr_mus                             KSTPRASIRPMVTPATVTNPTTTPTATVMPTTQVESQEAMQS--EGPVEH
tpr_rat                             KSTPRASIRPMVTPATVTNPTTTPTATVMPTTQVESQEAMQS--EGPVEH
tpr_homo                            KSTPRASIRPMVTPATVTNPTTTPTATVMPTTQVESQEAMQS--EGPVEH
gallus_tpr                          KSTPRASIRPMVTPATVTNPTTTPTATVMPTTQVETQEAMQS--EGPVEH
tpr_droso                           GETPLASIRPISVQN-------SRTAAILPTSQQPPAGSSTSTSSSSSSS
tpr_Anopheles                       SETPLASIRPMAVG--------SRTAAVLPTSQSSSAN--VAIVQGSSAS
tpr_rice_gi|218191551|gb|EEC73      ----------------------TPSVESADVD----------------AS
tpr_arabidopsis                     ----------------------TKPTDMVTEPSSGIPAAEPSTMTRVPSS
tpr_populus                         ----------------------VQSVENPLIP----DASATVTPGQAVPS
tpr_physco                          --------------------------------------------------
tpr_neurospora_gi|39979244|emb      --------------------------------------------------
tpr_magnaporthe                     --------------------------------------------------
tpr_gibberella                      --------------------------------------------------
tpr_aspergillus_gi|67538658|re      --------------------------------------------------
tpr_cryptococcus_gi|134118642|      --------------------------------------------------
mlp1_S_par                          --------------------------------------------------
tpr_scerevisiae                     --------------------------------------------------
mlp1_S_bay                          --------------------------------------------------
mlp1_S_cas                          --------------------------------------------------
tpr_candiG                          --------------------------------------------------
tpr_kluyver                         --------------------------------------------------
tpr_debary                          --------------------------------------------------
tpr_candiA                          --------------------------------------------------
apis_tpr                            ------PMSVVVQSRTAAVLPTTATAPVMVAPHQQQQPQQQVVHTTETSS
tpr_ciona                           --------------------------------------------------
tpr_yarrow                          --------------------------------------------------
tpr_ustilago                        --------------------------------------------------
tpr_thalassiosira_106561            --------------------------------------------------
tpr_phaeodactylum|jgi|Phatr2|3      --------------------------------------------------
tpr_phytophthora                    --------------------------------------------------
tpr_monosiga                        --------------------------------------------------
tpr_dictyostelium                   --------------------------------------------------
tpr_naegleria                       --------------------------------------------------
tpr_spombe                          --------------------------------------------------
tpr_volvox                          EGAPVPISQLTAEGTPGATTATTTAGSGAGDGDIAMGEAEPSSEPHAAVD
ostreo_tpr                          --------------------------------------------------
tpr_celegans                        --------------------------------------------------
                                                                                      

tpr_tetraodon_gi|47222189|emb|      VTVYGSTSGS-------------------------VRSASPNVQTSLANP
tpr_DANIO                           VTVYGSASGS-------------------------VRSTSPNVQTTLAQP
tpr_xenopus_gi|58802759|gb|AAW      VPVFGSASGS-------------------------VRSTSPNVQSSLPQP
tpr_mus                             VPVFGNASGS-------------------------VRSTSPNVQPSISQP
tpr_rat                             VPVFGSTSGS-------------------------VRSTSPNVQPSISQP
tpr_homo                            VPVFGSTSGS-------------------------VRSTSPNVQPSISQP
gallus_tpr                          VPVFGSTSGS-------------------------VRSTSPNVQTSLSQP
tpr_droso                           STSTTSAAGGGSSAVAQTALVPPQQQVHTTGSAALESMASSSPTSSHTDY
tpr_Anopheles                       ATVSTSPAQG----------------------VSVSGGSAASTAPSHTDY
tpr_rice_gi|218191551|gb|EEC73      AATAGRQVAT----------------------------PPRPAQVKVVEE
tpr_arabidopsis                     TPLIKSPVAT----------------------------TQQLPKVASDNK
tpr_populus                         QATIVSPVAP----------------------------HAHLPTKMAEEK
tpr_physco                          --------------------------------------------------
tpr_neurospora_gi|39979244|emb      ----------------------------------IAAAEAKAAEFEAKAK
tpr_magnaporthe                     ----------------------------------IAEAEAKAADAEKKAA
tpr_gibberella                      ----------------------------------AAAAEAKATEFEQKAN
tpr_aspergillus_gi|67538658|re      ----------------------------------SEDGLPDLTDAQAR--
tpr_cryptococcus_gi|134118642|      ----------------------------------PATPVIDAEATAKKTA
mlp1_S_par                          ----------------------------------QPTSID----MEEMKK
tpr_scerevisiae                     ----------------------------------QPSNIN----MEEIKK
mlp1_S_bay                          ---------------------------------LKPSNIN----IDEIKK
mlp1_S_cas                          ---------------------------------TQNKNVTPLQDISAQRE
tpr_candiG                          ---------------------------------NEKPDTELNVDVEALRK
tpr_kluyver                         ---------------------------------QSPSQPTLDIDIDALKN
tpr_debary                          ---------------------------------------------NRTKH
tpr_candiA                          --------------------------------------------------
apis_tpr                            PTSSLPDFQP------------------------ASTSSSSQTTPSTLRQ
tpr_ciona                           --------------------------------------------------
tpr_yarrow                          -----------------------------------ENDGEGTTTTVVADA
tpr_ustilago                        ----------------------------------LAAGGNGNISTGAADA
tpr_thalassiosira_106561            --------------------------------------VEDQTPVVEQPK
tpr_phaeodactylum|jgi|Phatr2|3      -----------------------------------KPKSPMAVSEDVLQA
tpr_phytophthora                    ----------------------------------VVSTAKPVSALPALVQ
tpr_monosiga                        ----------------------------------TPKTPVASEGLKRASA
tpr_dictyostelium                   ----------------------------------IATPIPPPVPVEQPKK
tpr_naegleria                       --------------------------------------------------
tpr_spombe                          ----------------------------------SLENADEIARLRSQLE
tpr_volvox                          TEMGNAAVETS------------------DAVAAHIPAAAVPTDATTAGT
ostreo_tpr                          ---------------------------------EKQSLAIRLADLESTQK
tpr_celegans                        ----------------------------------EPLDIIPPVPSDNIPV
                                                                                      

tpr_tetraodon_gi|47222189|emb|      MLTVQQT-QATAFVQPTQQQSVSHAEPANQEPPSAVVEAT-------PNS
tpr_DANIO                           LLNVQQQNQATAFIQPTQQQTQPPAEPSNQEPPAALMLPTSQLDRPLSTS
tpr_xenopus_gi|58802759|gb|AAW      ILTLQQQTQTTAFVQPT-QQSHATIESPTQETP---VEIVQ--------S
tpr_mus                             ILTVQQQTQATAFVQPT-QQSHPQIEPTNQELSPNIVEVVQ--------S
tpr_rat                             LLTVQQQTQATAFVQPT-QQSHPQIEPANQELSPNIVEVVQ--------S
tpr_homo                            ILTVQQQTQATAFVQPT-QQSHPQIEPANQELSSNIVEVVQ--------S
gallus_tpr                          ILTVQQQTQATAFVQPT-QQSHPQIEPANQEPSPTIVEVVQ--------S
tpr_droso                           MPSTSSASVAVAAIPPMG--ASSAAESSQEAESIQHPQQND--------S
tpr_Anopheles                       MPATSSASVAVAAVPPMGTASTSTAESSSSSSSTYLIERCN--------V
tpr_rice_gi|218191551|gb|EEC73      RAVSTLPKPSTEVRRPGGRRPLVRPSLERVEEPQADIDTTV---------
tpr_arabidopsis                     EKRLISQKPSTEFRRPSGRRIVRPQLVKPEESPKVDVDMPE---------
tpr_populus                         ERKVPVPKPNVETRK-AGRKLVRPRLVRPEEPP-SDVEMSE---------
tpr_physco                          --------------------------------------------------
tpr_neurospora_gi|39979244|emb      DLEERADAIVKQRSEKMKTALNKRLAESKEAMEKQTQDER----------
tpr_magnaporthe                     EIEANMAATLNQRSEKMKEALNKKLRESKENNAKELSEKT----------
tpr_gibberella                      EVEAKIQTTIKERSDRMRDTLNAKLKESRQRMEDEFKKR-----------
tpr_aspergillus_gi|67538658|re      QLVARNETIR----TILRNNIKQQLAKEREKQGQETQST-----------
tpr_cryptococcus_gi|134118642|      ELEATFETRVAEAVQAEKTALEEEIKQLKG--------------------
mlp1_S_par                          KWESEHEEDVSRRIREAEEALKKRIRLPTEEKINKIIERK----------
tpr_scerevisiae                     KWESEHEQEVSQKIREAEEALKKRIRLPTEEKINKIIERK----------
mlp1_S_bay                          QWEAEHNEEVSKKIREAEEALKKRIRLPTEEKISKIIERK----------
mlp1_S_cas                          QWEKEYEEIVLKRIEQAEENLKRRIRLPTEEKINSVIQKK----------
tpr_candiG                          QWEEDSEELIQKRIAEAEDNLKKRIRLPSEEKINKIIEKR----------
tpr_kluyver                         EWEKEYEKQTLEKIKLAEEALKKRIRLPTQQKIDKIVEAR----------
tpr_debary                          DKEDQTNKELEAAIKEKNEALEKTFQEKKS-QLEDELKVKL---------
tpr_candiA                          ---EEVEKKYDIKLKMMNRKIEKYEKANNSSTPTTPLATTP---------
apis_tpr                            LVVQPQLSESAESTQREDPEISPRVEQQQQQQQAVVSDQQQ---------
tpr_ciona                           --------------------------------------------------
tpr_yarrow                          STETAPTVATSAATQAELEAMSQKIAALEKELAQKEEELKN---------
tpr_ustilago                        GSDLSILRMRVVELEGKLQASETRIRELEAQLASCNVPTD----------
tpr_thalassiosira_106561            TVATETPAVPEKKIETTTTTTTTASDVIKPDE------------------
tpr_phaeodactylum|jgi|Phatr2|3      KSEEKIETRGASELKEPTSVFSEKAPEFVPHSQMSTKTETN---------
tpr_phytophthora                    ATQAAASTSTPAPVPLAATPLNESTEPPTDDSSGMTAEEKLR--------
tpr_monosiga                        LSETETGSPQSKRGKAMTVASDQTAEQTASTLSAPESAPKAG--------
tpr_dictyostelium                   RVIKRQPTPGMSSFLSNMSNVANTTTTTTPTTTTVTSPAIP---------
tpr_naegleria                       --------------------------------------------------
tpr_spombe                          STKQYYEKEKETEILAARSELVAEKEKTKEELENQLNEKSQR--------
tpr_volvox                          MTSKEPQGQPLPAEIETEAAAAEGERPAGDTAAAAAAAATAGPQETRGEG
ostreo_tpr                          KLSEEVESVGAKHEKKMGKLETRLKAMEAERDALAGERDALDS-------
tpr_celegans                        VPDPTPPTNSFGTVLPVPHTFQTSVRVPTQSLFSSSSTTTVQ--------
                                                                                      

tpr_tetraodon_gi|47222189|emb|      QVEWPST--SSVFGTVSAAPGTSSMSKRPREEEDAAAAAAVVADTETSQE
tpr_DANIO                           TGLWSATPSTSSASAVSASPG-SALSKRPREEE----QESMSADTQ-SQD
tpr_xenopus_gi|58802759|gb|AAW      SPVERPTTS-STFGTYSATPS-SSIPKRPREEE----EDSTIETPEQIAD
tpr_mus                             SPVERPSTSTAVFGTVSATPS-SSLPKRTREEE----EDSTMEAGDQVSE
tpr_rat                             SPVERPSTSTAVFGTVSATPS-SSLPKRAREEE----EDSTIEAGDQVSD
tpr_homo                            SPVERPSTSTAVFGTVSATPS-SSLPKRTREEE----EDSTIEASDQVSD
gallus_tpr                          SQIERPSTSTAVFGTVSATPS-SSLSKRPREEE----EDNTVENSDQISE
tpr_droso                           QLFVGGAQQQVVALVSPRVEGSSSSSSSTSVPT---ATAPSIQDGGSQSQ
tpr_Anopheles                       KKMIQSHARQMCLNLLKHIR------------------SHHLVKRNQPSI
tpr_rice_gi|218191551|gb|EEC73      -------------------------------------VEGSTEKGGLLME
tpr_arabidopsis                     -------------------------------------AEGTGDEGKQPAA
tpr_populus                         -------------------------------------VDGSTSVAKLTPA
tpr_physco                          --------------------------------------------------
tpr_neurospora_gi|39979244|emb      --------------------------------------QKLQAEYDLKLQ
tpr_magnaporthe                     --------------------------------------AALQQQYDLRLE
tpr_gibberella                      -----------------------------------------NADLDLQFK
tpr_aspergillus_gi|67538658|re      --------------------------------------QDAIAAAEQKFN
tpr_cryptococcus_gi|134118642|      --------------------------------------------------
mlp1_S_par                          -------------------------------------KEELEKEFDEKVE
tpr_scerevisiae                     -------------------------------------KEELEKEFEEKVE
mlp1_S_bay                          -------------------------------------KEDLEKEFDEKVE
mlp1_S_cas                          -------------------------------------KNELEKEYDEKVN
tpr_candiG                          -------------------------------------RSELESEFDQKIR
tpr_kluyver                         -------------------------------------KAVLEESFEEKVN
tpr_debary                          -------------------------------------EQKLKEKVDEEVS
tpr_candiA                          -------------------------------------QPSIPAKPVFPVA
apis_tpr                            ----------------------------------TVASSSTQSVSTSQAS
tpr_ciona                           --------------------------------------------------
tpr_yarrow                          -----------------------------------APVPEAVKAQIVSLE
tpr_ustilago                        -------------------------------------IAELKATHARELQ
tpr_thalassiosira_106561            --------------------------------------------------
tpr_phaeodactylum|jgi|Phatr2|3      -------------------------------------ISSTSGSSPLQSG
tpr_phytophthora                    ------------QFALRSMKKQVGGVARFTPTKVPAPPADAAEAKPTETE
tpr_monosiga                        -------------------------------------GTPSDAAAAVQPA
tpr_dictyostelium                   -------------------------------------TTPTPAIFKQTPV
tpr_naegleria                       --------------------------------------------------
tpr_spombe                          -------------------------------------IKELEEQAQKNSS
tpr_volvox                          EAADDGGGRTEEAADDGFEEGEDLGEEQAEAGAADADRAADGAMEDGEAG
ostreo_tpr                          -------------------------KIKAVEQAKADIESRAEAALKEKAD
tpr_celegans                        --------------------------------------PQPEKKNVLPSI
                                                                                      

tpr_tetraodon_gi|47222189|emb|      DPSRAPVSKKVRIIQRVDPEEEMLAEDSAEAEGVVP---TDDSAEASQMD
tpr_DANIO                           EPNDSPTCKRLR-IHRVGLEEEMLAEDSTEAESVVPGEIQEAPDAGQELE
tpr_xenopus_gi|58802759|gb|AAW      DTDQQ--RTKKRKEEDIEEKTETEAVINTEDALHILTQCSNMEFPLEEEI
tpr_mus                             DTVEMPLPKKLKMVTPVGTEEEVMAEESTDGEAETQAYNQDSQDSIGEGV
tpr_rat                             DTVEMPLPKKLKTVTPVGTEEEVMAEESTDGEAETQTYNQDSQDSIGEGV
tpr_homo                            DTVEMPLPKKLKSVTPVGTEEEVMAEESTDGEVETQVYNQDSQDSIGEGV
gallus_tpr                          ETVDVPLPKKMRSIQRVGLEEEVTAEESTDGEVEAQTYNQDSQDSIGEGV
tpr_droso                           QPSTSGSSSSSSTVVSSHSRHTPSSSNVTTTQAGCSLQGIKRPRDIEGDS
tpr_Anopheles                       LQLHHVLYCFIYLLCYIHALLSFYFNTVTTTQAGH-----KRPRDVEGDS
tpr_rice_gi|218191551|gb|EEC73      RETPG----GVSALQPSSRKRLIPS---PQMRDDASQGETT-DANPPLKK
tpr_arabidopsis                     HEPESQVTTSVRPVQTLVRKRQADSLVSEPQQDSLTQGETSSEIAPPASK
tpr_populus                         SESETQHNITLFS-QPIARKRLASS-SSDLNEQPLNQGETSSDVPPPVLK
tpr_physco                          --------------------------------------------------
tpr_neurospora_gi|39979244|emb      QELAILKAEQ------QSGVS----QNGVPATPAKPPTAQTAQTPGAGTP
tpr_magnaporthe                     QERKIWLAEH------GSAAAVTTDQGAVPATPTKQENDQAASTP--TDL
tpr_gibberella                      QEKQIWLAENPNAKLNTDAPKTEATEQQPPATPSKAEAPAVPPTP--TSA
tpr_aspergillus_gi|67538658|re      DEREALRKAH-------EEGMEEKIKSAVELSDKKYLARISMLDS-----
tpr_cryptococcus_gi|134118642|      --------------------------------------------------
mlp1_S_par                          ERIKSMHQSGKM--------------------------------DMVLQE
tpr_scerevisiae                     ERIKSMEQSGEI--------------------------------DVVLRK
mlp1_S_bay                          ERLKSISQSGKM--------------------------------EDIFQK
mlp1_S_cas                          QRAKELLSS-----------------------------------------
tpr_candiG                          DKARDLLMN-----------------------------------------
tpr_kluyver                         EKAQKLAGEIG---------------------------------------
tpr_debary                          KRS-SGETNG----------------------------------------
tpr_candiA                          NATPSPQVAP----------------------------------------
apis_tpr                            TGHKRPRALDSTASGSGIVEGVDHSRQEQVLSPKTKRSRQEMSSAASASA
tpr_ciona                           --------------------------------------------------
tpr_yarrow                          EKVTQLETEKKTVETELAQVREELKQAQETATKTSVEGAPQSPPSDEAYR
tpr_ustilago                        ELRTSLELKYAQLP------------------------------------
tpr_thalassiosira_106561            --------------------------------------------------
tpr_phaeodactylum|jgi|Phatr2|3      GDVADAKQRSSG--------------------------------------
tpr_phytophthora                    SKTSLETTGPFKFGSGSGFGAFGSGGPSGLVFGKPGISLPVPSPPSPAGS
tpr_monosiga                        AAATAPTDTAPPAVTAMDAAADVEGEIDGGGEVEAGAEAEAEAEPEAEAE
tpr_dictyostelium                   LSPQSISTTATITP-----------------------------TPSIFSS
tpr_naegleria                       --------------------------------------------------
tpr_spombe                          ENTHDNIDDMIK--------------------------------------
tpr_volvox                          GEADAAAASEGGADGAEQEAQEEGELQEEEEGDAAEGGAAEEGAQLAPAG
ostreo_tpr                          MEQQLAEFETAKQEMEAAQERLKASEEAVNGHEARIAGVVAQLESEQKEV
tpr_celegans                        DSAPSTPGGNSSMVTTTSSMAPGQSIFGNIGNVPVSVPTTAPTDNLALPE
                                                                                      

tpr_tetraodon_gi|47222189|emb|      EYPAPEEG-EDSRTAQNLVMDQEVSHS--PSDTPDQLEHEVIVIVTDTES
tpr_DANIO                           NYSTLEEMDEEPGPSQSVPGDRMLPHPSETHRSPEEPDHHVIVIVSDTES
tpr_xenopus_gi|58802759|gb|AAW      VE---SPIQTSQVIESQAPEQLQNVQS----------TQD---SLQDTPP
tpr_mus                             TQGDYTPMEDSEETSQSLQIDLGPLQS----------DQQ-TTSSQDGQG
tpr_rat                             TQGDYTPMEDSEETSQSLQIDLGPLQS----------DQQ-TTSSQDGQG
tpr_homo                            TQGDYTPMEDSEETSQSLQIDLGPLQS----------DQQTTTSSQDGQG
gallus_tpr                          TQGEYTPMEDSEETSQSIPIDLGPLQS----------DQQNTTSSQDGQS
tpr_droso                           STG-TEEGVAEKMSKITKRLRGPMHSG----------ELSAGHIGDSGMD
tpr_Anopheles                       STDNAGQQLVSKPAPAKKRLR-LVQVA----------ADGFQGVSESGLD
tpr_rice_gi|218191551|gb|EEC73      PKEGSSQGTSELKTEQSPHEDVMAPVP---------------------VL
tpr_arabidopsis                     KAKGSESHPDTSEG------ENLAKEP---------------------AI
tpr_populus                         RPKGTDSVQEGSEGQAATPSETLVTLP---------------------AV
tpr_physco                          --------------------------------------------------
tpr_neurospora_gi|39979244|emb      GLPDLANLTDQQTRELISSNQVIMGIIKSNVKKNIAAESKKVREELEVVV
tpr_magnaporthe                     SKFDFSRLSDEATRKLLSENATIKSILSNNIKKKAELEAKKAVEETEQRM
tpr_gibberella                      GPTDMSQLDDAGIRQFLATNPTVKNIVAANIKKKLEIESSKLKAELESSL
tpr_aspergillus_gi|67538658|re      ------RYRNTQAKVDIVSKAATETPQKPVVEVWEIAKVAKAPPAQAQTP
tpr_cryptococcus_gi|134118642|      -------------------------------------------------Q
mlp1_S_par                          QLETRVQKKQKELEDEFNRKLQEELKEPPHSSHISLDERDKLRAEIETKL
tpr_scerevisiae                     QLEAKVQEKQKELENEYNKKLQEELKDVPHSSHISDDERDKLRAEIESRL
mlp1_S_bay                          QLESRIQEKQKELENEYNKKLQEKLRELPSSDIISSDDKDKLRADIEAQL
mlp1_S_cas                          ---------------EENKTFIEDLKN-----------------DIKKEL
tpr_candiG                          ---------------DHSNEFNNELKE-----------------ALEKEL
tpr_kluyver                         ---------------NDAITLEKHRAELN---------------ALKDSM
tpr_debary                          ----------------DMNLVRDELIKQH--------------EGEIARL
tpr_candiA                          ----------------TTSTTPAVIANKP--------------AEQLQQQ
apis_tpr                            SEVEYQVPTSSQRDQDEEIEEGCVVVVDCDEGEGGGNHQTQEEEEFDNDP
tpr_ciona                           --------------------------------------------------
tpr_yarrow                          LQVKEELLASIQKDHEEEIQRLRAQWQAP-------------LDDWKTRI
tpr_ustilago                        ----------ASVEGNDVESQVQQRLS-------------ALEAERQVAV
tpr_thalassiosira_106561            ------------------------------------------------TA
tpr_phaeodactylum|jgi|Phatr2|3      --ELATTTHATPSESQELSMKKEKLLEKK--------------RLLADAK
tpr_phytophthora                    HPPHLSLAEESAPPEALRRSQRLARFAAGGGDTTTSTPTFSVAGGVSSLT
tpr_monosiga                        TDVTQEPAENAASVGTENVPQSKDQTTAESMEPKDAEDETDAQHVADDET
tpr_dictyostelium                   QPSIFGQQSSLFTPTIATTSTPTQITPATNTESVGTTSTTDIQPESPILT
tpr_naegleria                       --------------------------------------------------
tpr_spombe                          --------------------------------------------QQVEEK
tpr_volvox                          PPEEPVTGAPEAPPAEAAPAEEGEEQEGGGDGEVVSGDGADAEDGGRGGR
ostreo_tpr                          ERLEKQLKESTSVHKTTLESLTTAQKALERERTELLSELNALKEADSLRK
tpr_celegans                        ESVIEGSAGQSSLVSGSIDQRKVQDIDLVANDGESRDSTNVGGVSSSDVR
                                                                                      

tpr_tetraodon_gi|47222189|emb|      ENEQEEGDEEEEEQEYVDDEEEEEEDEDGDEEEEEG-DEEDAGEMEEGEE
tpr_DANIO                           EGEQEEESEEEEEEE-EEEQDYEEEDEEEEEEDDDD-DEEDGGIGEEGDE
tpr_xenopus_gi|58802759|gb|AAW      KKTHNLVIVISDEE-----NEDEQEGYEEEEQEDEEEDEDDAGIG-EGDD
tpr_mus                             KGDDVIVIDSDDED-DDEENDGEHEDYEEDEDDDDD-EEDDTGMGDEGED
tpr_rat                             KGDDVIVIDSDDED-DDEENDGEHEDYEEDEDEDDD-EEDDTGMGDEGED
tpr_homo                            KGDDVIVIDSDDEEEDDDENDGEHEDYEEDEEDDDD-DEDDTGMGDEGED
gallus_tpr                          KRDDVIVIDSDDEDDDDDENEGEQEDYEDEEEEDED-DDEDTGMGDEGDD
tpr_droso                           VD-QMPTSSQRDQEDDIQVVDSDDEEDVLADADDGPIDGGEAEQEGYEDS
tpr_Anopheles                       VEYQVPTSSQRDQEDDIIVVDSEEED------------------DDDDDD
tpr_rice_gi|218191551|gb|EEC73      PSTELDEQQPGEEMDTDQSSLPVEEVEETREDDLGDKDDMETHMDASLDI
tpr_arabidopsis                     DELMDATTTTDGDNEETEAENAEEKTEEYVEAQQDNEADEPVEESPTETE
tpr_populus                         EESAVADLSQ-GEEEAVAEKEEVETSGEKAEPPKESEQLDDTTQVEPENE
tpr_physco                          --------------------------------------------------
tpr_neurospora_gi|39979244|emb      KAEYEQKIASAKEQAAALTEKKSALRLNMLDRQLKTEKAKTAVVETAAKE
tpr_magnaporthe                     KGDLDTKIAQAREQATTLAEKKSTLRINMQENKLRMVNGKLGVVERAVKE
tpr_gibberella                      KNEYESKISSARDQAQLMESKKSTLRINMAENKLRTAAAKINVVEKAASE
tpr_aspergillus_gi|67538658|re      KPSPATPAQVASPAPQVAQPAPTPAQTGAASQQSAPAQPPTQAPAQAPAQ
tpr_cryptococcus_gi|134118642|      VEELKNKIKALERQVKTAEISRKTLERQKTEVEKKLGEATSAAAATAESA
mlp1_S_par                          REELNNELQVIKKKSFEEGKQQAMMKTTLLERKLAKMESQLSETKQSVES
tpr_scerevisiae                     REEFNNELQAIKKKSFDEGKQQAMMKTTLLERKLAKMESQLSETKQSAES
mlp1_S_bay                          REEFNHELQTIKKKSFEEGKQQAMMKTTLLERKLAKMESQLSETKQSVDS
mlp1_S_cas                          ERNIDQELKNAKAKAFEEGKQQAMMKTTFLEKKISKLESQLQGSNAANEN
tpr_candiG                          KERFEDELQAARKKAFEEGKQQATMKTTLLERKIQKLESQIQEKEKDSEE
tpr_kluyver                         RKQFEADLAEIKQKSFEEGKQQVSLKLKFLESKIRNLEQQKSTIKPVEND
tpr_debary                          RKDFDTQLSKAKDDVKNVTEKKFEIKLRMLNKKLDKLEGKNLTDRSVSSS
tpr_candiA                          QQQHQPTNNAAATPVIGSNSSASATPPPVVLSNSGVGSSAAVPDPDTKTQ
apis_tpr                            YEEMEEEEEMPYEVEVEVERDNNEVEIIMGEDSTSVEVPRQTQVTVPTNQ
tpr_ciona                           --------------------------------------------------
tpr_yarrow                          RKQANDKVKEKIDAINAEWKGKMDALSTECEEKLKQKDAEINQSNPEFQE
tpr_ustilago                        QEAIAAAVSVREAELKAQHDENAKARFEAGKNEANLRNTLMIKQKDNKIA
tpr_thalassiosira_106561            DATKAAPVVDATEATPLVEEKPSEVAASSEMKVDASEKAPVAATKKKGKK
tpr_phaeodactylum|jgi|Phatr2|3      KRKIQAEAEARKTDTDGLQQVAKKPKTEDTEKESRLIGAEVGDRTLTAGT
tpr_phytophthora                    KRPLSGAVESAASVQKVAKTSEDQTTVTTIATTESEGKQEEDTPPTQADT
tpr_monosiga                        IETGADELAGEAEGEADAETEASDAAMGVTTAGTDADEAIHVGEEVDQPD
tpr_dictyostelium                   NDDSNIIDDDENAEELEESVHTSKKQKMVDGSTTAITISDDEGEIDDSND
tpr_naegleria                       --------------------------------------------------
tpr_spombe                          LKENSANFDVKLKKVVAETEFRSKAKISVYEKKTRDLQNKITQLEETIEN
tpr_volvox                          DGCTAASLGDAGRAHVGGTAQPLGDTTGLPDETGALAAGTTAAVDAAAAM
ostreo_tpr                          NKEGNEQNKALEARLLEQTREVDNARRILKESEELRLQLEERQARIQELE
tpr_celegans                        RKRTANDFELSEAKRLRESPNETVTSSETRQQSNVADIPELDDDDGVLGM
                                                                                      

tpr_tetraodon_gi|47222189|emb|      -NEESR--DGNEAYEGDDTEV----SFNIEIPFVVSQGADVTDPGTETEE
tpr_DANIO                           SNEESR--DDNEAYEGDDTE-----------------GPDPTDPGTETEE
tpr_xenopus_gi|58802759|gb|AAW      SNEETGSADGNEDYEGDDAE-----------------EADGTDPDTETED
tpr_mus                             SNEGTGSADGNDGYEADDAE-----------------GGDGTDPGTETEE
tpr_rat                             SNEGTGSADGNDGYEADDAE-----------------GGDGTDPGTETEE
tpr_homo                            SNEGTGSADGNDGYEADDAE-----------------GGDGTDPGTETEE
gallus_tpr                          SNEGTGSADGNDGYEADDAE-----------------GADGTDPGTETEE
tpr_droso                           YEQDNEMDDNEGGDDDNDIA---------------------VDAQDNNEV
tpr_Anopheles                       EEEEDVVMADEGTAEADDGP---------------------FDAYETEEL
tpr_rice_gi|218191551|gb|EEC73      QGQDAETGIDNDATTVEDVP---------------------VKSEAVMES
tpr_arabidopsis                     TIPTEEESRDQTEEENQEPL---------------------TDMESDKEE
tpr_populus                         TNEVAEEILDKPKD-NQQLP---------------------VEFENEREE
tpr_physco                          --------------------------------------------------
tpr_neurospora_gi|39979244|emb      TPQKPVVEVWEVAKVAKPAAP----PP-------APPAATLPAPLSRSQR
tpr_magnaporthe                     TPQKPVVEVWEDVKQYK------------------PPVVTTAQPQAVGTP
tpr_gibberella                      TPQKPVVEVWEVAKTAQAPPP--------------APAVVKPAPAKQGPA
tpr_aspergillus_gi|67538658|re      APTQAPTQAPAQASAPEA-----------------APGAAAAAPAQPQPS
tpr_cryptococcus_gi|134118642|      APAGATEEVKQEEGSAQG--------------------AAAAKVTATRGR
mlp1_S_par                          PP--KLVNNIQNPLLGLPRKI----EENSNSLFNPLLSGEKLLKLNSKSS
tpr_scerevisiae                     PP--KSVNNVQNPLLGLPRKI----EENSNSPFNPLLSGEKLLKLNSKSS
mlp1_S_bay                          PP--KHLSKMPNPLLGLPRKI----EENSNPPYNPLLSGEKLLKLNSKSS
mlp1_S_cas                          KNDVEVLLKTPSDENNVPSKQ----EETLS---KPQLS--KIQIANPLLS
tpr_candiG                          TQDVKPEENSTPSVKKIP------------------------ETLNSSDT
tpr_kluyver                         TSN---------------------------------------MSAAFQAP
tpr_debary                          TKTPVDETN------------------------------------KLSVS
tpr_candiA                          SKAPVATA---------------------------------------AAS
apis_tpr                            QQQQSEAISSAGPTGEPPTSF----TTR------SSRGIAPMPRQQQQQH
tpr_ciona                           --------------------------------------------------
tpr_yarrow                          RLKAEIESARNSERKMAEMR---------------------QKLLSSKVA
tpr_ustilago                        KLTAEIAALKGEEVAGAGTTG------------------APTGPAGSGAG
tpr_thalassiosira_106561            RKAA----------------------------------------------
tpr_phaeodactylum|jgi|Phatr2|3      MSEQETSNSAEVLLEADKTES------------------ELVEVENLDNE
tpr_phytophthora                    TESQSTPPTLESAESVPHPNA----MKIVPGSDTTPLNVLEFEEYAREYL
tpr_monosiga                        AGAEAEADLEGAAEVDAEAEP----DAG----------ADSVVEADIQVE
tpr_dictyostelium                   TDKLDEEGEIDDSINQDDEN-------------------QMIDENNNTNE
tpr_naegleria                       --------------------------------------------------
tpr_spombe                          LNKQLSNP----------------------------------EKTDESTS
tpr_volvox                          AAVGEAGAAEDVAAVAAEGEAGSTAAAYMDVLAAMESTVVPMDEDENRAT
ostreo_tpr                          HQALEAESQRRALHNQIQELRG------------NVRVFCRVRPTENEPA
tpr_celegans                        EHEVSDEDPNDNTIQEQRPD--------------------VIDLENDEEV
                                                                                      

tpr_tetraodon_gi|47222189|emb|      SLGASDSTQRPADSQT-------PSFNSGAVEGFSTEQPATNS---GARM
tpr_DANIO                           SLGATDSTQRMADSQ---------SFESNTLEMF--EVPVTSS---APRP
tpr_xenopus_gi|58802759|gb|AAW      SMTAGEGNQRAADSQNIGDSGVVTAESTFSQETR--EQPSSASDRQGPRP
tpr_mus                             SMGGAESHQRAADSQNSGEGNTSAAESSFSQEVAREQQPTSASERQTPQA
tpr_rat                             SMGGAESNQRAADSQNSGEGNTSAAESSFSQEVAREQQPTSASERQTPQA
tpr_homo                            SMGGGEGNHRAADSQNSGEGNTGAAESSFSQEVSREQQPSSASERQAPRA
gallus_tpr                          SLGGGESNQRAADSQNSCEGSTSTAESTFPHESSREQQPSSASERQAPRP
tpr_droso                           DIEVPEQHMQAQEESQ--------SLDNQAIATASASTQENNQSQATTSG
tpr_Anopheles                       GVAGGVGAYDEGEGPD--------IDEDNNIQSANNEVDVDEDEAPNPCG
tpr_rice_gi|218191551|gb|EEC73      LEEDLKTEDGKEEGQF----------TATTDVEDEREEGELPDEPEQPDS
tpr_arabidopsis                     GELDLDTLEDLEEGTD----------VASMMRSPEKEE-VQPETLATPTQ
tpr_populus                         GEL----VAEVEEGAD----------MSNMAGSPETGE-VLPDT--TPVA
tpr_physco                          --------------------------------------------------
tpr_neurospora_gi|39979244|emb      ARKSMTKHTNDGSDAAAVVVKPAPGEEIKPQIPPTPTNKAAPAPARQGSI
tpr_magnaporthe                     AKGAQTPVAS----AASGIGRPAG-----QQVPSTPATPGAQTSVQTGAP
tpr_gibberella                      AGVPPTSATP-----AAKGAQAAP-----TTTPAGAPPTTEVKPAQAAAP
tpr_aspergillus_gi|67538658|re      EQPSQTQQPQ-----SEEGSSAAP--------PPATATSGVPNPFGQTQN
tpr_cryptococcus_gi|134118642|      GRGTATRGRG--------------------------GATGRPNPVLSAVN
mlp1_S_par                          SSGGFNPFTS-----------------------------PSPNKPLQNDN
tpr_scerevisiae                     S-GGFNPFTS-----------------------------PSPNKHLQNDN
mlp1_S_bay                          SSGGFNPFTS-----------------------------PSPNKPLQGDE
mlp1_S_cas                          TGGTTLALNQ-----------------------------SRAPSSLQNGS
tpr_candiG                          SFGNSNNVKV-----------------------------LKPSSPFGATS
tpr_kluyver                         VFGSHSTFTS-----------------------------PFSTSEISPNK
tpr_debary                          SLPATPNLAQ-----------------------------DSLQP-ITSQE
tpr_candiA                          APAPAPTVSR-----------------------------PVGHPGNESTL
apis_tpr                            LLLPQQGYEDGGDDSIVPSTPTLFVPRRGDGFGEAVSSPQVPQGRFTFGD
tpr_ciona                           --------------------------------------------------
tpr_yarrow                          KLEAELKSQS---------------------------EGGLAGVPTAPAS
tpr_ustilago                        AGGGATNLPTR--------------------------PGVFGRGAAQAGR
tpr_thalassiosira_106561            --------------------------------------------------
tpr_phaeodactylum|jgi|Phatr2|3      EPSKSEIAEN-------------------------ETEPAFKPSCFGSGS
tpr_phytophthora                    PKSTMDYFGSGSDSMETLKENHEAFKRLVLHPRVLRDVSKMDISTTLLGH
tpr_monosiga                        QEADPETVAEG--------------------------DADADEEALTTDA
tpr_dictyostelium                   SQSISSSPSS---------------------------TPNTTASTIGGES
tpr_naegleria                       --------------------------------------------------
tpr_spombe                          SVTETKPVTS---------------------------KPTASKADVGQNA
tpr_volvox                          AVVGEEGGAAAPVGGDDVELQQEPGEVEGAGYAEGDGEGEGESEGEDEGE
ostreo_tpr                          VKCAPDGSSLNLTRADGKENAAFEFDRVFDPSSKQDEIFEEVSQLVQSAL
tpr_celegans                        LEDEMDEEEDD---------------------DSFGNDEEFEDEEEIPED
                                                                                      

tpr_tetraodon_gi|47222189|emb|      PQSPRRPTQQLPPRLNIHPASSSELGPPAQIQ------------------
tpr_DANIO                           PQSPRRPQHPLPPRLNILAAPAQELGPPAQVQRLPARRQSVGRGLQLASG
tpr_xenopus_gi|58802759|gb|AAW      PQSPRRQAH--PPRLTILAPP-QELGPPPAQRIPVARRQSVGRGLQLTPG
tpr_mus                             PQSPRRPPHPLPPRLTIHAPP-QELG-PPVQRIQMTRRQSVGRGLQLTPG
tpr_rat                             PQSPRRPPHPLPPRLTIHAPP-QELG-PPVQRIQMTRRQSVGRGLQLTPG
tpr_homo                            PQSPRRPPHPLPPRLTIHAPP-QELG-PPVQRIQMTRRQSVGRGLQLTPG
gallus_tpr                          PQSPRRPPHPLPPRLTIHAPP-QELG-PPVQRIQMTRRQSVGRGLQLTPG
tpr_droso                           SGESSNPVTLPQAEASNWKQAAASTSTAAARRNESSVEIVSSPQVSNFCE
tpr_Anopheles                       TTSTTSTSSTVPAGGSSVAVAGASTSTEPS--------------------
tpr_rice_gi|218191551|gb|EEC73      TPPVLDVGEQAGDSFRAASPA-----------------------------
tpr_arabidopsis                     SPSRME------TAMEEAETT-----------------------------
tpr_populus                         SPARIDDEAMVPVGMESGEIN-----------------------------
tpr_physco                          --------------------------------------------------
tpr_neurospora_gi|39979244|emb      VGGQVVGNPFGQPGANQSPVTSQPPANP----------------------
tpr_magnaporthe                     AGSSLP----AKPQPTVQPPSMQKPA------------------------
tpr_gibberella                      AASGIP-----PPKANPFAASTNASSAS----------------------
tpr_aspergillus_gi|67538658|re      KQQP-------QPQPQGSNLPNKPPAG-----------------------
tpr_cryptococcus_gi|134118642|      ATLAAA-----TPPATAEPSGTKRPLPE----------------------
mlp1_S_par                          DQRELSTNKIDPPTHLAPSFNIPASRDL----------------------
tpr_scerevisiae                     DKRESLANKTDPPTHLEPSFNIPASRGL----------------------
mlp1_S_bay                          AEREPSSNETEPPTHLAPSFNIPATQGL----------------------
mlp1_S_cas                          DSSNPFTS---PFQQTKNDANIPA--------------------------
tpr_candiG                          AFNNPFTFNNNGNPPAFASAFAPTFKDL----------------------
tpr_kluyver                         RP------------------------------------------------
tpr_debary                          SSKLPLGHQFTESTLTVHRPTIDRTNSS----------------------
tpr_candiA                          RIHRPGGHPGFESTLTVHKPTVTNRNEN----------------------
apis_tpr                            SSAPTTASSTPSLSTPSGSTTRTIFGSSSSGVAQVIQESMDDTRIDLVQL
tpr_ciona                           --------------------------------------------------
tpr_yarrow                          SISVPGMAARPQSRIPGPTIRGGRGGRG----------------------
tpr_ustilago                        ATPRPAVARPIPTGPANPANPVSTPAAN----------------------
tpr_thalassiosira_106561            --------------------------------------------------
tpr_phaeodactylum|jgi|Phatr2|3      TATTSPFTKSNPATPFGRSDAFGQSATVLPG-------------------
tpr_phytophthora                    HISSPVCVAPSSTHRMAHPDGEIASTSAAAKADTCFVLS-----------
tpr_monosiga                        AQDPSEFRLEEAGETQDGMFGSVDTRLLIG--------------------
tpr_dictyostelium                   TTTTTNNNNNNNNNNNNNNNNNNNNNNTN---------------------
tpr_naegleria                       --------------------------------------------------
tpr_spombe                          TEASSAKREPSGKSLSARLQGTGKQKG-----------------------
tpr_volvox                          EGDMGAGDEERDSGSTEMDDEDDDDEDPDLKALRLQALAAATTNTRKRQM
ostreo_tpr                          DGYKVCLFSYGQTGSGKTHTMLGEGNGDMQGIIPRSVAKIVEASEKNAHK
tpr_celegans                        DDDDDVVVLSDGDDEPANDNDEESLNDIDD--------------------
                                                                                      

tpr_tetraodon_gi|47222189|emb|      -----QHFFDEDDRMVPSTPTLVVPHRSDGLDQAIHP-------------
tpr_DANIO                           MASSAQPFFEDDDRMVPSTPTL--PLRSDGFAEAIHSPQVAGVPRFRFGL
tpr_xenopus_gi|58802759|gb|AAW      VGGMQ-HFFDEEDRTVPSTPTLVVPHRTDGFAEAIHSPQVAGVPRFRFGP
tpr_mus                             IGGMQQHFFDDEDRTVPSTPTLVVPHRTDGFAEAIHSPQVAGVPRFRFGP
tpr_rat                             IGGMQQHFFDDEDRTVPSTPTLVVPHRTDGFAEAIHSPQVAGVPRFRFGP
tpr_homo                            IGGMQQHFFDDEDRTVPSTPTLVVPHRTDGFAEAIHSPQVAGVPRFRFGP
gallus_tpr                          IGGMQQHFFDDEDRTVPSTPTLVVPHRTDGFAEAIHSPQVAGVPRFRFGP
tpr_droso                           QPARLESAEVDGTAEVAGGAPHESAGPSDTGAASVSSPQKQSEAGESSGS
tpr_Anopheles                       -------------SAVESGASTSSTSGGNTSNDAQQLPQIQSTTGASHG-
tpr_rice_gi|218191551|gb|EEC73      ------------GPTEKSDVDMPEETGEGDGTMESDQSP-----------
tpr_arabidopsis                     ------------IETPVEDDKT--DEGGDAAEEAADIPN-----------
tpr_populus                         ------------SPEMITDEKN--DEG-DIVEEIGEGSD-----------
tpr_physco                          --------------------------------------------------
tpr_neurospora_gi|39979244|emb      -------------FGAAPQQQQNAQPQQPPATNPFGAPQAQQPGQQQPGQ
tpr_magnaporthe                     --------------GLNPFAQSTGSATAAPSNNPFAQAPSQIP---QPGQ
tpr_gibberella                      --------------VANPFATKNGGGAAPATKEVQPQAQAQQGQQQTQQQ
tpr_aspergillus_gi|67538658|re      --------------GVLRTLQSGLPVARGGRGGARGGSHQQNPFGQLAQQ
tpr_cryptococcus_gi|134118642|      -------------DGEITTNENTQTAAAGSASPAVGSGE-----------
mlp1_S_par                          -------------MSSSSTLSTDTNEEEFTGSERAQKDSLSGDIQSEAGI
tpr_scerevisiae                     -------------ISSSSTLSTDTNDEELTSNNPAQKDSSNRNVQSEEDT
mlp1_S_bay                          -------------NSSSSTLSTDTNDEERTVNEQEENNAFDGIGQFQDRK
mlp1_S_cas                          -------------VTQPAFLLREPSEPNMSVSTISRQSTSETNTESELPV
tpr_candiG                          -------------MSGQGGQQSELSQNKRVGDDDIETN------------
tpr_kluyver                         -------------IDDTATEQPEKRHKEPESDTEDGQEA-----------
tpr_debary                          -------------NKALQAQKPNVEKLGQKRPMVNKSQN-----------
tpr_candiA                          -------------RKFSPVPNPTAQDNSKKRTNEGQHQRP----------
apis_tpr                            EDGGTGRSVPTTPLQVSPAADLPPSTSSGPSEEQETPVSVIPISVTGTTV
tpr_ciona                           --------------------------------------------------
tpr_yarrow                          --------------GLLQPQRPSIVRPGSIPVPVAGVNPFVPG-------
tpr_ustilago                        -------------ATPKTVASIRGAAAGRGGTTRIAHAAAR---------
tpr_thalassiosira_106561            --------------------------------------------------
tpr_phaeodactylum|jgi|Phatr2|3      ------------APTTFGVTSSTVQSSSGFGEAFLSQMKPPGGSATP---
tpr_phytophthora                    -------------TMPTTTLEDVATASSAANTNALRWFQLYVFKDRQITV
tpr_monosiga                        ------------FEDEVGEEGEIVDEGEDDGQEDDDAAGEDDEGEEELG-
tpr_dictyostelium                   -------------TTIPTTPTPIPTTTTVTTPNQPKKRLRLKTAQTP---
tpr_naegleria                       --------------------------------------------------
tpr_spombe                          -------------VQRPAVSRPVPMKPDSGKLSITGASKR----------
tpr_volvox                          TPLMEDDGGVDAAAAGGSGEGTGANQGGAGAVGAGAAGGAVGGDDDGSGA
ostreo_tpr                          GWKYTMHASYVEIYNEQVRDLLKPGSSHSDKHSIVHKNGVTEVSGVQREH
tpr_celegans                        -------------DDGIEEIEMVEESNNRDIEEVLGGEDSQPSLDDQDRE
                                                                                      

tpr_tetraodon_gi|47222189|emb|      -----------------------------LFLATHEEESGGRSVPTTPLQ
tpr_DANIO                           LDELPQTSSSHSDLSQLPSQG-LGMYESSVFLGSHEDESGGRSVPTTPLQ
tpr_xenopus_gi|58802759|gb|AAW      PEDMPQASSSHSDLGQLASQGGLGMYDTPLFLA-HEEESGGRSVPTTPLQ
tpr_mus                             PEDMPQTSSSHSDLGQLASQGGLGMYETPLFLA-HEEESGGRSVPTTPLQ
tpr_rat                             PEDMPQTSSSHSDLGQLASQGGLGMYETPLFLA-HEEESGGRSVPTTPLQ
tpr_homo                            PEDMPQTSSSHSDLGQLASQGGLGMYETPLFLA-HEEESGGRSVPTTPLQ
gallus_tpr                          PEDMPQTSSSHSDLGQLASQGGLGMYETPLFLA-HEEESGGRSVPTTPLQ
tpr_droso                           DALKAADDGGDHADGTDNAREADEAFAEETMATGQGEDSQPLGNDNPNVG
tpr_Anopheles                       ----------------------------EASAAGQQSSS-----------
tpr_rice_gi|218191551|gb|EEC73      --------------------------------------------------
tpr_arabidopsis                     --------------------------------------------------
tpr_populus                         --------------------------------------------------
tpr_physco                          --------------------------------------------------
tpr_neurospora_gi|39979244|emb      QQQQGGQFPGAQQQQNQNQQG----------------------NRTGLPV
tpr_magnaporthe                     TQQAGQQQSGLPQP------------------------------RTGIPQ
tpr_gibberella                      GQQQGQQQGQQQGQQP---------------------------VRSGIPM
tpr_aspergillus_gi|67538658|re      AQSQAPQQQQQSQR------------------------------GGGIAR
tpr_cryptococcus_gi|134118642|      --------------------------------------------------
mlp1_S_par                          EQKKEEELVKTGNAIEEETKS----------------------NKRPIDE
tpr_scerevisiae                     EKKKEGEPVKRGEAIEEQTKS----------------------NKRPIDE
mlp1_S_bay                          VQEEGENLIEIAGASKDESKS----------------------NKRPIDE
mlp1_S_cas                          SSE------------GLATPS----------------------SKRP---
tpr_candiG                          --------------------------------------------------
tpr_kluyver                         --------------------------------------------------
tpr_debary                          --------------------------------------------------
tpr_candiA                          --------------------------------------------------
apis_tpr                            GDASEESTIPSIRVLGVDDQQ--------------HNQTEIITESISTTP
tpr_ciona                           --------------------------------------------------
tpr_yarrow                          --------------------------------------------------
tpr_ustilago                        --------------------------------------------------
tpr_thalassiosira_106561            --------------------------------------------------
tpr_phaeodactylum|jgi|Phatr2|3      --------------------------------------------------
tpr_phytophthora                    GLVRRAEKAGYKAIVLTVDAP---------------------VLGNREAD
tpr_monosiga                        --------------------------------------------------
tpr_dictyostelium                   --------------------------------------------------
tpr_naegleria                       --------------------------------------------------
tpr_spombe                          --------------------------------------------------
tpr_volvox                          PAAKRPRSASHTSLVAMGTGPSGDMGAENQVEGNMDEGAEAEESDLELDE
ostreo_tpr                          IDSVESAAATNMNAQSSRSHTIFMLYIVG------------EHASSGSEM
tpr_celegans                        --------------------------------------------------
                                                                                      

tpr_tetraodon_gi|47222189|emb|      VAAPGLGLKLSVFSEVAPSDSTEQASQSVPMVSTSTPGLPVPGAVNTGEE
tpr_DANIO                           ISAP-----VTILSEAAVSEASEHASQSVPMVSTSTPGLSAP----AVEE
tpr_xenopus_gi|58802759|gb|AAW      VAAP-----VSVFAENPAADTSDHASQSVPMVTTSTGNVPTSVDSGAADE
tpr_mus                             VAAP-----VTVFTESTTSDASEHASQSVPMVTTSTGTLSTTNETAAGDD
tpr_rat                             VAAP-----VTVFTESTTSDASEHASQSVPMVTTSTGTLSTTNETPAGDD
tpr_homo                            VAAP-----VTVFTESTTSDASEHASQSVPMVTTSTGTLSTTNETATGDD
gallus_tpr                          VAAP-----VTVFTESTSADASEHASQSVPMVTTSTGNLSTTTEAGAGDD
tpr_droso                           TSQSE----VSHNQANLGEGNPTEDSEGADGVSSEGEKQAVGVEEEGREA
tpr_Anopheles                       SSSSA----LPSGAAASSTGAGSTAAQSQAAVAAAASAVAVGGSGVSAAR
tpr_rice_gi|218191551|gb|EEC73      ---------VPQSGGADASPSQMADASPSPAREPSPNPVQAGAPPEQQNP
tpr_arabidopsis                     ---------NAND--QQEAPETDIKPETSAATTSPVSTAPTTSSTLASAI
tpr_populus                         ---------KSNDGGDQIAVETDQSPE-AASVAGERTTATANTEMDASKQ
tpr_physco                          --------------------------------------------------
tpr_neurospora_gi|39979244|emb      TARGGANNARGGRGAYG-AQGRGGQGPRGRGGFGGRGGANAAQGGGGMNP
tpr_magnaporthe                     SGRG-----RGRGGASGIARGASNIGRGGRG--GGAGRSASGPVGGSMNP
tpr_gibberella                      PRGGGGGRGRGGAYVPPGQRGASGTQEGGHGHAGRGGRGGRGGGRGGMNP
tpr_aspergillus_gi|67538658|re      GRGG-----RGGQGRGAHQNTQAQGQAQGQAQGQAQAQAQPSAGRGGLNA
tpr_cryptococcus_gi|134118642|      ---------RGGR----LLKRPRGAAATRGGRGGRGGGAGSGAGGGGAGE
mlp1_S_par                          VGELKNDEDEDTTEFANDSKKIKTDDEEEREEEKGDGEKNHEEGNENMGS
tpr_scerevisiae                     VGELKNDED-DTTENINESKKIKTEDEEEKETDKVNDENSI---------
mlp1_S_bay                          VGELKDDDDEVNTDSTNEAKKIKTDNEEEKEQQKEQGKVDVNDQNEEKND
mlp1_S_cas                          ---AQEDTEEEKLDAETPKKKSKTEPEN----------------------
tpr_candiG                          -----------------ELKKSKSDSESDQSS------------------
tpr_kluyver                         --------------------------------------------------
tpr_debary                          -----------------TNKRTKE--------------------------
tpr_candiA                          -----------------QIKKPKDS-------------------------
apis_tpr                            TEGMSSEGEKRTEEAGPLISGDDDAVDTGEGTEEPGSDIVEDEVEESREA
tpr_ciona                           --------------------------------------------------
tpr_yarrow                          --------SVPGSTTAPAAESTFNNSGVPPGAPTGPGGGSAKRPLSGEQP
tpr_ustilago                        -----------GGRGGTTAGAKRKLSTQGLNTSNAANAAAADGQGGAKKP
tpr_thalassiosira_106561            --------------------------------------------------
tpr_phaeodactylum|jgi|Phatr2|3      ----------PSFSFGSSEIPGQQFQASASVFGSFGGKSTLGSLAGSKEP
tpr_phytophthora                    VRNHFIIPKHLTMANFCPQNATTDYADYVSDLYDQTLSWKDVRWLKSITK
tpr_monosiga                        -------MDEDTLAGDPELEEPAVVPEPTASVPEPATGSGAQPADKMAAL
tpr_dictyostelium                   ---------IPSNILPPSLTPTTKITKRPPIRVKPEDQTTTSTPDETVDN
tpr_naegleria                       --------------------------------------------------
tpr_spombe                          -----------IATSKNAAQNAKELSSTAKSGSLKRQRDDANKGGSSSNQ
tpr_volvox                          LVPSVVADLEARDAAVAAAAAAAAAAAAAGGTAASQGGGALVSTPDPSQE
ostreo_tpr                          TGCLNLVDLAGSERVGRSGAEGKRLKEACAINKSLSSLGDVFSALAAKQA
tpr_celegans                        -------AASAVEEAEDEGRDPLGTIDEPSAPADPTGAAGIGSSGRMGQD
                                                                                      

tpr_tetraodon_gi|47222189|emb|      GDDSLLEPDADRFESLCCLSYSRVHLVFVQLQFLLSTDVLISGPLL-RYQ
tpr_DANIO                           RDDMFLDAGDSAEASLEAVSQTEAEEAAQPSD---DANLPSTSQEP-SSS
tpr_xenopus_gi|58802759|gb|AAW      GDEVFVEAESEGIGAESTLEMDTQQEE--PVQPS-EADLPSTSQDPPSSS
tpr_mus                             GDEVFVEAESEGISSEAGLEIDSQQEEE-PVQASDESDLPSTSQDPPSSS
tpr_rat                             GDEVFVETESEGISSEAGLEIDSQQEEE-PVQASDESDLPSTSQDPPSSS
tpr_homo                            GDEVFVEAESEGISSEAGLEIDSQQEEE-PVQASDESDLPSTSQDPPSSS
gallus_tpr                          GDEVFAEAESEGITSEAGLEIDSQQEEE-SVQASDESDLPSTSQDPPSSS
tpr_droso                           EATSPSENTRFRTLRSAVPTRRGHRAMRGGSPNSQNRPQRIVWQRDTSPG
tpr_Anopheles                       QVVNP------------------------LSRQQQQAAHLMLMQQN----
tpr_rice_gi|218191551|gb|EEC73      TPPNPVQAGASSEQQNPATAAEGVETRSTRTINLTERARQNRQARILRSA
tpr_arabidopsis                     TSSGAPETEDPKRAPSPGGGSSTIVTLADRAQMKRRERIANIVVSRAPNP
tpr_populus                         ASSSGAEAEEVR-QVSPASNTSTVVNLAERARQRAMLRQGGGGAPAVLSP
tpr_physco                          --------------------------------------------------
tpr_neurospora_gi|39979244|emb      HAGEFQPGQQAAGNKRPRGDGEGGNQGGPKRARGGANVGGGGGGAGGGAG
tpr_magnaporthe                     AANDFQPG---TGIKRPRPESEVG-------------TGAPGGGKRMRGG
tpr_gibberella                      GANDFQPG-----NKRPRGDSEVG-----------------GGAKRARGA
tpr_aspergillus_gi|67538658|re      GARQFVPQ----GNKRAREDGTDN-----------ANEGGNAGGKRMRGG
tpr_cryptococcus_gi|134118642|      TS------------------------------------------------
mlp1_S_par                          EQS-----------------------------------------------
tpr_scerevisiae                     --------------------------------------------------
mlp1_S_bay                          NPSPE---------------------------------------------
mlp1_S_cas                          --------------------------------------------------
tpr_candiG                          --------------------------------------------------
tpr_kluyver                         --------------------------------------------------
tpr_debary                          --------------------------------------------------
tpr_candiA                          --------------------------------------------------
apis_tpr                            EASPSSNTRQRAMAAAANAAIAANGTRGATARRSARSSFRTTRGTRPTPI
tpr_ciona                           --------------------------------------------------
tpr_yarrow                          DAQKKRRDD-----------------------------------------
tpr_ustilago                        RAAGAPIALKKPGQGGAGQ-------------------------------
tpr_thalassiosira_106561            --------------------------------------------------
tpr_phaeodactylum|jgi|Phatr2|3      SMAAFPFASQPAVQENKEQNDDAKDATELEQTEEDVHWARLPGSRKPHFQ
tpr_phytophthora                    LPIVAKGILTPEDAVMAVKSGCEGILVSNHGARQLDGVAATIDALPAIVQ
tpr_monosiga                        KAKLAAAQAQRMAAQGQAEEASSTAAKRAKSGEEARPAITKITAPTPSTP
tpr_dictyostelium                   NTNDTITQDNQPSQE-----------------------------------
tpr_naegleria                       --------------------------------------------------
tpr_spombe                          KKAK----------------------------------------------
tpr_volvox                          VTTEGALGTPPQVQAQPAAAAMQAQADGDRGAAPQARTCWHRCSNWFQYE
ostreo_tpr                          HVPYRNSKLTYLLQPCLGGDGKTLMFVNINPETASAEETMCSLKFAAQVN
tpr_celegans                        VQRVRLPTGLRDAEREDQCSSSNETNDERPAERLTARNLARMQRPTRGAK
                                                                                      

tpr_tetraodon_gi|47222189|emb|      WTQWSLKGLSRSQASNLTK--LTCPPPARSLPLALPVT-LFN--------
tpr_DANIO                           SADTSSSQPPKARSGSGRQ--WTGSRGSRSIVKRDGLS-VMGVRGRFAR-
tpr_xenopus_gi|58802759|gb|AAW      IADTSSSKPKP-RRVWLQP-----QPGGRPFKRSRGGS-DFRGRGGINRS
tpr_mus                             SVDTSSSQPKPFRRVRLQT-TLRQGVRGRQFNRQRGISHAMGGRGGINRG
tpr_rat                             SVDTSSSQPKPFRRVRLQT-TLRQGVRGRQFNRQRGISHAMGGRGGINRG
tpr_homo                            SVDTSSSQPKPFRRVRLQT-TLRQGVRGRQFNRQRGVSHAMGGRGGINRG
gallus_tpr                          SADTSSNQLKLFRRVRLQPPTLRTGVRGRQFNRQRGVTHAMGGRGGLNRG
tpr_droso                           NIQQNQMSANNNRFAQRTR-------NRRPIRRPPPNNFNNGGRFP----
tpr_Anopheles                       ---YDHHEGADDRIVPSTP-------TLYAPRRTDG--------------
tpr_rice_gi|218191551|gb|EEC73      TQQNARGRGNQSLTYRKDG-----GRGTRG-RGGRGQS------------
tpr_arabidopsis                     ATRGARGRTVNLRGGGRLL-----PRGGRAPRGGRGQSPSPP--------
tpr_populus                         PS--GRGRGRVLRGRIARG-----ARGGRGGRSGRGQTPGQQG-------
tpr_physco                          --------------------------------------------------
tpr_neurospora_gi|39979244|emb      AGAGAAGGGGNAGPGAGAA-------------------------------
tpr_magnaporthe                     AGGGAAGGGNNATE------------------------------------
tpr_gibberella                      H-------------------------------------------------
tpr_aspergillus_gi|67538658|re      GHTRGS--------------------------------------------
tpr_cryptococcus_gi|134118642|      --------------------------------------------------
mlp1_S_par                          --------------------------------------------------
tpr_scerevisiae                     --------------------------------------------------
mlp1_S_bay                          --------------------------------------------------
mlp1_S_cas                          --------------------------------------------------
tpr_candiG                          --------------------------------------------------
tpr_kluyver                         --------------------------------------------------
tpr_debary                          --------------------------------------------------
tpr_candiA                          --------------------------------------------------
apis_tpr                            VWESQPGGRGQSVIRGGHAARGTNSETGRGRGTRGRRMRSKYSYARF---
tpr_ciona                           --------------------------------------------------
tpr_yarrow                          --------------------------------------------------
tpr_ustilago                        --------------------------------------------------
tpr_thalassiosira_106561            --------------------------------------------------
tpr_phaeodactylum|jgi|Phatr2|3      KPPDLE--------------------------------------------
tpr_phytophthora                    AVGDRAEVYMDGGVRRGTDVFKALALGACAIFVGRPVLFGLAHSTALF--
tpr_monosiga                        PAAGSTATAAQERVATPAVRGRGRGRGRTKRGRGRGRKHDKE--------
tpr_dictyostelium                   --------------------------------------------------
tpr_naegleria                       --------------------------------------------------
tpr_spombe                          --------------------------------------------------
tpr_volvox                          RWRPAEASALRNQLQPGTQGPTGAGHGGGGDCCRTGGDQRWGARYNPELD
ostreo_tpr                          AVQLGDGKGAQRRITTKMSAKSEDAADEKKEKPRKEKESGERKRKAISSS
tpr_celegans                        PTRGVYTPARGNRGGRGGGTA-----------------------------
                                                                                      

tpr_tetraodon_gi|47222189|emb|      ---------
tpr_DANIO                           ---------
tpr_xenopus_gi|58802759|gb|AAW      NI-------
tpr_mus                             NIN------
tpr_rat                             NIN------
tpr_homo                            NIN------
gallus_tpr                          NIS------
tpr_droso                           ---------
tpr_Anopheles                       ---------
tpr_rice_gi|218191551|gb|EEC73      ---------
tpr_arabidopsis                     ---------
tpr_populus                         ---------
tpr_physco                          ---------
tpr_neurospora_gi|39979244|emb      ---------
tpr_magnaporthe                     ---------
tpr_gibberella                      ---------
tpr_aspergillus_gi|67538658|re      ---------
tpr_cryptococcus_gi|134118642|      ---------
mlp1_S_par                          ---------
tpr_scerevisiae                     ---------
mlp1_S_bay                          ---------
mlp1_S_cas                          ---------
tpr_candiG                          ---------
tpr_kluyver                         ---------
tpr_debary                          ---------
tpr_candiA                          ---------
apis_tpr                            ---------
tpr_ciona                           ---------
tpr_yarrow                          ---------
tpr_ustilago                        ---------
tpr_thalassiosira_106561            ---------
tpr_phaeodactylum|jgi|Phatr2|3      ---------
tpr_phytophthora                    ---------
tpr_monosiga                        ---------
tpr_dictyostelium                   ---------
tpr_naegleria                       ---------
tpr_spombe                          ---------
tpr_volvox                          RAGLVQGVD
ostreo_tpr                          EPRKK----
tpr_celegans                        ---------
                                             
